# Supplementary material for: Barcode-free multiplex plasmid sequencing using Bayesian analysis and nanopore sequencing
Source: eLife. 2025 Apr 25;12:RP88794. doi: 10.7554/eLife.88794 (PMC12029211; doi:10.7554/eLife.88794)
Supplement: Figure 2—source data 2. [file elife-88794-fig2-data2.txt]

# header(str)
SAVEMONEY: ver_0.3.4
written by MU
grouping_algorithm_version: ga_0.2.1
assignment_solver_version: as_0.1.0

# datetime(str)
2025-01-27 11:29:34.569466

# ref_seq_paths(listPath)
_M285_6xHis-PLD-HiBiT_pET-17b-mod2.dna
_M298_6xHis-PLDs48woNheIwoSacIwithNheI-HiBiT_target1_pET-17b-mod.dna
_M250_6xHis-PLDs48-HiBiT_pET-17b-mod2.dna
_M224_PJL103-pCDH1(+Puro)-lyn10-mCherry-LOVPLD312.dna
_M295_6xHis-PLDs4A326T-HiBiT_pET-17b-mod.dna
_M287_6xHis-PLD-HiBiT_pET-17b-mod.dna
_M294_6xHis-PLDs4-HiBiT_pET-17b-mod2.dna
_M300_6xHis-PLDs4-HiBiT_pET-17b-mod.dna
_M259_lyn10-mCherry-LOVPLD312woNheIwNheIwBamHI_pCDH1-puro_target2target3.dna
_M244_6xHis-PLDs48-HiBiT_pET-17b-mod.dna
_M299_6xHis-PLDs48woNheIwNheIwBamHI-HiBiT_target2target3_pET-17b-mod.dna
_M301_6xHis-PLDs27L484F-HiBiT_pET-17b-mod.dna
_M255_lyn10-mCherry-LOVPLD312woNheIwoSacIwithNheI_pCDH1-puro_target1.dna
_M288_lyn10-mCherry-LOVPLD312woNheIwNheIwBamHIwSalI_pCDH1-puro_target2target3.dna

# ref_seq_aliases(list)
P1
P2
P3
P4
P5
P6
P7
P8
P9
P10
P11
P12
P13
P14

# ref_seq_hash_list(list)
7ca3d5ce78c8fb3939266c240ad28b3631893420db3b923f94e04cb8693ab19c
d5a871cfceb1e18ff1c92f783e5ae6a6410e305749333d6dc3d1526b696d07f5
834a927d1d2ccb66784bf473cade6cdff8e4202493974df2f79e468baae3f58e
189f905360c5fec43b77d6e536b586b5b2d6adafe968a9c756bf102b5ab4f802
38a824c75e619b36a6107a13775e60f28b210836990c82543ec9ab50ca732955
b155ea4e7e28663e7caaa60a350b4d2d41354a3d359a7ba7b3c14bb3f5561d5b
e70fda8704ea6c222ffe5061e4dd4a7db0198bb347dd8496a7273b5c34a18fcb
3872c6b5ab43c4023b4076a3abc1c2f380e077fa3422b26ab315e74f25bb59fb
663a3226e949693b0912db3a9ec094873c51eca91b583931badec4298f5fa4cd
66f1a6886b6692027847a3cdc14a20c64ac393f8323b00daa8eedfa52a3b99a4
f5fcba9cca70fabcb8d7d2b877e10e60affdde0ea15ae708641b5b2fae11d434
bcafd30d470ff4199018e864a97c70595c042178872fdb1c13ba0a0dd66d9d63
46f2ad58f78a9722ed97882afd78d3ccdf0d3aeeaf4ca7a0f8ef8a39eba7939c
9c34210d591dd907ba917786fa8686cbf0162e0058255b3b09596e1017851b4c

# param_dict(dict)
gap_open_penalty	3
gap_extend_penalty	1
match_score	1
mismatch_score	-2
distance_threshold	5
number_of_groups	3
topology_of_dna	0
n_cpu	8
export_image_results	1

# distance_matrix(ndarray)
0	1006	14	9964	1005	992	12	1004	9964	1006	1006	1004	9964	9964
1006	0	998	10776	21	14	1012	20	10776	6	6	20	10776	10776
14	998	0	9964	1007	1006	14	1006	9964	992	998	1012	9964	9964
9964	10776	9964	0	10776	10776	9964	10776	5	10776	10776	10776	5	7
1005	21	1007	10776	0	13	993	1	10776	15	21	19	10776	10776
992	14	1006	10776	13	0	1004	12	10776	14	14	12	10776	10776
12	1012	14	9964	993	1004	0	992	9964	1006	1012	1010	9964	9964
1004	20	1006	10776	1	12	992	0	10776	14	20	18	10776	10776
9964	10776	9964	5	10776	10776	9964	10776	0	10776	10776	10776	8	2
1006	6	992	10776	15	14	1006	14	10776	0	6	20	10776	10776
1006	6	998	10776	21	14	1012	20	10776	6	0	20	10776	10776
1004	20	1012	10776	19	12	1010	18	10776	20	20	0	10776	10776
9964	10776	9964	5	10776	10776	9964	10776	8	10776	10776	10776	0	10
9964	10776	9964	7	10776	10776	9964	10776	2	10776	10776	10776	10	0

# linkage_result(ndarray)
4	7	1	2
8	13	2	2
3	15	5	3
12	16	5	4
1	9	6	2
10	18	6	3
0	6	12	2
5	14	12	3
11	21	12	4
2	20	14	3
19	22	14	7
23	24	992	10
17	25	9964	14

# linkage_method(str)
single

# message(str)
============================================== NOTICE ==============================================
provided `distance_threshold`	5
provided `number_of_groups`	3
adopted `distance_threshold`	5
adopted `number_of_groups`	3
`end_row_to_iter_plus`	3
====================================================================================================

# assignment_matrix_txt(str)
.	0	.
1	.	.
2	.	.
.	.	5
.	.	6
.	9	.
.	.	10
.	11	.
12	.	.
7	4	.
13	8	3

# recommended_grouping_txt(str)
=== Group 1 ===
P2	_M298_6xHis-PLDs48woNheIwoSacIwithNheI-HiBiT_target1_pET-17b-mod.dna
P3	_M250_6xHis-PLDs48-HiBiT_pET-17b-mod2.dna
P13	_M255_lyn10-mCherry-LOVPLD312woNheIwoSacIwithNheI_pCDH1-puro_target1.dna
P8	_M300_6xHis-PLDs4-HiBiT_pET-17b-mod.dna
P14	_M288_lyn10-mCherry-LOVPLD312woNheIwNheIwBamHIwSalI_pCDH1-puro_target2target3.dna

=== Group 2 ===
P1	_M285_6xHis-PLD-HiBiT_pET-17b-mod2.dna
P10	_M244_6xHis-PLDs48-HiBiT_pET-17b-mod.dna
P12	_M301_6xHis-PLDs27L484F-HiBiT_pET-17b-mod.dna
P5	_M295_6xHis-PLDs4A326T-HiBiT_pET-17b-mod.dna
P9	_M259_lyn10-mCherry-LOVPLD312woNheIwNheIwBamHI_pCDH1-puro_target2target3.dna

=== Group 3 ===
P6	_M287_6xHis-PLD-HiBiT_pET-17b-mod.dna
P7	_M294_6xHis-PLDs4-HiBiT_pET-17b-mod2.dna
P11	_M299_6xHis-PLDs48woNheIwNheIwBamHI-HiBiT_target2target3_pET-17b-mod.dna
P4	_M224_PJL103-pCDH1(+Puro)-lyn10-mCherry-LOVPLD312.dna
