# Supplementary material for: Barcode-free multiplex plasmid sequencing using Bayesian analysis and nanopore sequencing
Source: eLife. 2025 Apr 25;12:RP88794. doi: 10.7554/eLife.88794 (PMC12029211; doi:10.7554/eLife.88794)
Supplement: Figure 3—source data 1. [file elife-88794-fig3-data1.zip › Figure 3ΓÇôSource Data 1.fastq]

@Uematsu_n7x_1_MU-test1_0
GGGTGGGCCCTGTTCTATCTGGTCACCTAAATGCTAGAGCTCGCTGATCAGCCTCGACTGTGCCTTCTAGTTGCCAGCCATCTGTTGTTTGCCCCTCCCCCGTGCCTTCCTTGACCCTGGAAGGTGCCACTCCCACTGTCCTTTCCTAATAAAATGAGGAAATTGCATCGCATTGTCTGAGTAGGTGTCATTCTATTCTGGGGGGTGGGGTGGGGCAGGACAGCAAGGGGGAGGATTGGGAAGACAATAGCAGGCATGCTGGGGATGCGGTGGGCTCTATGGCTTCTGAGGCGGAAAGAACCAGCTGGGGCTCTAGGGGGTATCCCCACGCGCCCTGTAGCGGCGCATTAAGCGCGGCGGGTGTGGTGGTTACGCGCAGCGTGACCGCTACACTTGCCAGCGCCCTAGCGCCCGCTCCTTTCGCTTTCTTCCCTTCCTTTCTCGCCACGTTCGCCGGCTTTCCCCGTCAAGCTCTAAATCGGGGGCTCCCTTTAGGGTTCCGATTTAGTGCTTTACGGCACCTCGACCCCAAAAAACTTGATTAGGGTGATGGTTCACGTAGTGGGCCATCGCCCTGATAGACGGTTTTTCGCCCTTTGACGTTGGAGTCCACGTTCTTTAATAGTGGACTCTTATTAGAACTGGAACAACACTAGACCCTATCTCGGTCTATTCTTTTGATTTATAGGGATTTTGCCGGATTTTGGGCCTATTGGTTAAAAAATGAGCTGATTTAACAAAAATTTAACGCGAATTAATTCTGTGGAATGTGTGTCAGTTAGGGTGTGGAAAGTCCCCAGGCTCCCCAGCAGGCAGAAGTATGCAAAGCATGCATCTCAATTAGTCAGCAACCAGGTGTGGAAAGTCCCCAGGCTCCCCAGCAGGCAGAAGTATGCAAAGCATGCATCTCAATTAGTCAGCAACCATAGTCCCGCCCCTAACTCCGCCCATCCCGCCCCTAACTCCGCCCAGTTCCGCCCATTCTCCGCCCCATGGCTGACTAATTTTTTTTATTTATGCAGAGGCCGAGGCCGCCTCTGCCTCTGAGCTATTCCCAGAAGTAGTGAGGAGGCTTTTTTGGAGGCCTAGGCTTTTGCAAAAGCTCCCGGGAGCTTGTATATCCATTTTCGGGATACTTGATCAAGAGACAGGATGAGGATCGTTTCGCATGATTGAACAAGATGGATTGCACGCAGGTTCTCCGGCCGCTTGGGTGGAGAGGCTATTCGGCTATGACTGGGCACAACAGACAATCGGCTGCTCTGATGCCGCCGTGTTCCGGCTGTCAGCGCAGGGGCGCCCGGTTCTTTTTGTCAAGACCGACCTGTCCGGTGCCCTGAATGAACTGCAGGACGAGGCAGCGCGGCTATCGTGGCTGGCCACGACGGGCGTTCCTTGCGCAGCTGTGCTCGACGTTGTCACTGAAGCGGGAAGGGACTGGCTGCTATTGGGCGAAGTGCCGGGGCAGGATCTCCTGTCATCTCACCTTGCTCCTGCCGAGAAAGTATCCATCATGGCTGATGCAATGCGGCGGCTGCATACGCTTGATCCGGCTACCTGCCCATTCGACCACCAAGCGAAACATCGCATCGAGCGAGCACGTACTCGGATGGAAGCCGGTCTTGTCGATGGATGATCTGGACGAAGAGCATCAGGGGCTCGCGCCAGCCGAACTGTTCGCCAGGCTCAAGGCGCGCATGCCCGACGGCGAGGATCTCGTCGTGACCCATGGCGATGCCTGCTTGCCGAATATCATGGTGGAAAATGGCCGCTTTTCTGGAGTTTCATCGACTGTGGCCGGCTGGGTGTGGCGGACCGCTATCAGGACATAGCGTTGGCTACCCGTGATATTGCTGAAGAGCTTGGCGGCGAATCGGCTGACCGCTTCCTCGTGCTTTACGGTATCGCCGCTCCCGATTCGCAGCGCATCGCCTTCTATCGCCTTCTTGACGAGTTCTCTCAGAGCGGGACTCTGGGGTTCGAAATGACCGACCAAGCGACGCCCAACCTGCCATCACGAGATTTCGATTCCACCGCCGCCTTCTATGAAAGGTTGGGCTTCGGAATCGTTTTCCGGGACGCCGGCTGGATGATCCTCCAGCGCGGGGATCTCATGCTGGAGTTCTTCGCCCACCCCAACTTGTTTATTGCAGCTTATAATGGTTACAAATAAAGCAATAGCATCACAAATTTCACAAATAAAGCATTTTTTTCACTGCATTCTAGTTGTGGTTTGTCCAAACTCATCAATGTATCTTATCATGTCTGTATACCGTCGACCTCTAGCTAGAGCTTGGCGTAATCATGGTCATAGCTGTTTCCTGTGTAAATTGTTATCCGCTCACAATTCCACACAACATACGAGCCGGAAGCATAAAGTGTAAAGCCTGGGGTGCCTAATGAGTGAGCTAACTCACATTAATTGCGTTGCGCTCACTACCACTTTCCAGTCGGGAAACCTGTCGTGCCAGCTGCATTAATGAATCGGCCAACGCGCGGGGAGAGGCGGTTTGCGTATTGGGCGCTCTTCCGCTTCCTCGCTCACTGACTCGCTGCGCTCGGTCGTTCGGCTGCGGCGAGCGGTATCAGCTCACTCAAAGGCGGTAATACGGTTATCCACCAGAATCAGGGGATGACGCAGGAAAGAACATGTGAGCAAAAGGCCAGCAAAAGGCCAGGAACCGTAAAAAGGCCGCGTTGCTGGCGTTTTTCCATAGGCTCCGCCCCCCTACGACGAGCATCACAAAAATCGACGCTCAAGTCAGAGGTGGCAAAACCCGACAGGACTATAAAGATACCAGGCGTTTCCCCTGGAAGCTCCCTCGTGCGCTCTCCTGTTTCCGACCCTGCCGCTTACCGGATACCTGTCCGCCTTTCTCCCTTCGGGAAGCGTGGCGCTTTCTCATAGCTCACGCTGTAGGTATCTCAGTTCGGTGTAGGTCGTTCGCTCCAAGCTGGGCTGTGTGCACGAACCCCCGTTCAGCCCGACCGCTGCGCCTTATCCGGTAACTATCGTCTTGAGTCCAACCCGGTAAGACACGACTTATCGCCACTGGCAGCAGCCACTGGTAACAGGATTAAGCAGAGCGAGGTATGTAGGCGGTGCTACAGAGTTCTTGAAGTGGTGGCCTAACTACGGCTACACTAGAAGAACAGTATTTGGTATCTGCGCTCTGCTGAAGCCAGTTACCTTCGGAAAAAGAGTTGGTAGCTCTTGATCCGGCAAACAAACCACGGTAGCGGTGGTTTTTTGTTTGCAAGCAGCAGATTACGCGCAGAAAAAAAGGATCTCAAGAAATACCTTCCAATCTTTTCTACGGGGTCTGACGCTCAGTGGAACGAAAACTCACGTTAAGGGATTTTGGTCATGAGATTATCAAAAAGGATCTTTCACCTAGATCCTTTTAAATTAAAAATGAAGTTTTAAATCAATCTAAAGTATATATGAGTAAACTTGGTCTGACAGTTACCAATGCTTAATCAGTGAGGCACCTATCTCAGCGATCTGTCTATTTCGTTCATCCATAGTTGCCTGACTCCCCGTCGTGTAGATAACTACAATACGGGAGGGCTTACCATCTGGCCCCAGTGCTGCAATGATACCGCGAGACCCACGCTCACCGGCTCCAGATTTATCAGCAATAAACCAGCCAGCCGGAAGGGCCGAGCGCAGAAGTGGTCCTGCAACTTTATCCGCCTCCATCCAGTCTATTAATTGTTGCCGGGAAGCTAGAGTAAGTAGTTCGCCAGTTAATAGTTTGCGCAACGTTGTTGCCATTGCTACAGGCATCGTGGTGTCACGCTCGTCGTTTGGTATGGCTTCATTCAGCTCCGGTTCCCAACGATCAAGGCGGATTACATGATCCCCCATGTTGTGCAAAAAAGCGGTTAGCTCCTTCGGTCCTCCGATCGTTGTCAGAAGTAAGTTGGCCGCAGTGTTATCACTCATGGTTATGGCAGCACTGCATAATTCTCTTACTGTCATGCCATCCGTAAGATGCTTTTCTGTGACTGGTGAGTACTCAACCAAGTCATTCTGAGAATAGTGTATGCGGCGACCAGGTTGTTTGCTCCCGGCGTCGATACGGGATAATACCGCGCCACATAGCAGAACTTTAAAAGTGCTCATCATTGGAAAACGTTCTTCGGGGCGAAAAACTCTCAAGGATCTTACCGCTGTTGATCCAGTTCGATGTAACCCACTCGTGCACCCAACTGATCTTCAGCATCTTTTACTTTCACCAGCGTTTCTGGGTGAGCAAAAACAGGAAGGCAAAATGCCGCAAAAAAGGGAATAAGGGCGACACGGAAATGTTGAATACTCATACTCTTCCTTTTTCAATATTATTGAAGCATTTATCAGGGTTATTGTCTCATGAGCGGATACATATTTGAATGTATTTAGAAAAATAAACGGATGGTTCCGCGCACATTTCCCCGAAAAGTGCCACCTGGCGTCAAACGATGGGAGATCTCCGATCCCCTATGGTGCACTCTCAGTACAATCTGCTCTGATGCCGCATAGTTAAGCCAGTATCTGCTCCCTGCTTGTGTGTTGGAGGTCGCTGAGTAGTGCGCGAGCAAAATTTAAGCTACAACAAGGCAAGGCTTGACCGACAATTGCATGAAGAATCTGCTTAGGGTTAGGCGTTTTGCGCTGCTTCGCGATGTACGGGCCAGATATACGCGTTGACATTGATTATTGACTAGTTATTAATAGTAATCAATTACGGGGTCATTAGTTCATAGCCCATATATGGAGTTCCGCGTTACATAACTTACGGTAAATGGCCCGCCTGGCTGACCGCCCAACGACCCCCGCCCATTGACGTCAATAATGACGTATGTTCCCATAGTAACGCCAATAGGGACTTTCCATTGACGTCAATGGGTGGAGTATTTACGGTAAACTGCCCACTTGGCAGTACATCAAGTGTATCATATGCCAAGTACGCCCCCTATTGACGTCAATGACGGTAAATGGCCCGCCTGGCATTATGCCCAGTACATGACCTTATGGGACTTTCCTACTTGGCAGTACATCTACGTATTAGTCATCGCTATTACCATGGTGATGCGGTTTTGGCAGTACATCAATGGGCGTGGATAGCGTAAACTCAGGGATTTCCAAGTCTCCACCCCATTGACGTCAATGGGAGTTTGTTTTGGCACCAAAATCAACGGGACTTTCCAAAATGTCGTAACAACTCCGCCCCATTGACGCAAATGGGCGGTAGGCGTGTACGGTGGGAGGTCTATATAAGCAGAGCTTTCTCCCTATCAGTGATAGAGATCTCCCTATCAGTGATAGAGATCGTCGACGAGCTCGTTTTTAGTGAACCGTCAGATCGCCTGGAGACGCCATCCACGCTGTTTTGACCTCCATAGAAGACGCCGGGACCATCCAGCCTCCGGACTCTAGCGTTTAAACTTAAGCTTGGTACGCCACCATGAAGATGGACAAAAAGACTATAGTTTGGTTTCAAGAGACCTAAGGATTGAGGATAATCCTGCATTAGCAGCAGCTGCTCACGAAGGATCTGTTTTTCCTGTCTTCATTTGGTGTCCTGAAGAAGAAGGACAGTTTTATCCTGGAAGAGCTTCAAGATGGTGGATGAAACAATCACTTGCTCACTTATCTCAATCCTTGAAGGCTCTTGGATCTGACCTCACTTTAATCAAACCCACAACACGATTTCAGCGATCTTGGATTGTATCCGCGTTACCGGTGCTACAAAAGTCGTCTTTAACCACCTCTATGATCCTGTTTCGTTAGTTCGGGACCATACCGTAAAGGAGAAGCTGGTGGAACGTGGGATCTCTGTGCAAAGCTACAATGGAGATCTATTGTATGAACCGTGGGAGATATACTGCGAAAAGGGCAAACCTTTTACGAGTTTCAATTCTTACTGGAGGAAATGCTTAGATATGTCGATTGAATCCGTTATGCTTCCTCCTCCTTGGCGGTTGATGCCAATAACTGCAGCGGCTGAAGCGATTTGGGCGTGTTCGATTGAAGAACTAGGGCTGGAGAATGAGGCCGAAGAGAAACCGAGCAATGCGTTGTTAACTAGAGCTTGGTCTCCAGGATGGAGCAATGCTGATAAGTTACTAAATGAGTTCATCGAGAAGCAGTTGATAGATTATGCAAAGAACAGCAAGAAAGTTGTTGGGAACTCTACTTCACTACTTCTCCGTATCTCCATTTCGGGGAAATAAGCGTCAGACACGTTTTCCAGTGTGCCGGATGAAACAAATTATATGGGCAAGAGATAAGAACAGTGAAGGAGAAGAAAGTGCAGATCTTTTTCTTAGGGGAATCGGTTTAAGAGAGTATTCTCGGTATATATGTTTCAACTTCCCGTTTACTCACGAGCAATCGTTGTTGAGTCATCTTCGGTTTTTCCCTTGGGATGCTGATGTTGATAAGTTCAAGGCCTGGAGACAAGGCAGGACCGGTTATCCGTTGGTGGATGCCGGAATGAGAGAGCTTTGGGCTACCGGATGGATGCATAACAGAATAAGAGTGATTGTTTCAAGCTTTGCTGTGAAGTTTCTTCTCCTTCCATGGAAATGGGGAATGAAGTATTTCTGGGATACACTTTTGGATGCTGATTTGGAATGTGACATCCTTGGCTGGCAGTATATCTCTGGGAGTATCCCCGATGGCCACGAGCTTGATCGCTTGGACAATCCCGCGTTACAAGGCGCCAAATATGACCCAGAAGGTGAGTACATAAGGCAATGGCTTCCCGAGCTTGCGAGATTGCCAACTGAATGGATTCATCATCCATGGGACGCTCCTTTAACCGTACTCAAAGCTTCTGGTGTGGAACTCGGAACAAACTATGCGAAACCCATTGTAGACATCGACACAGCTCGTGAGCTACTAGCTAAAGCTATTTCAAGAACCCGTGAAGCACAAATCATGATCGGAGCAGCAGGTGGAGGCGGTTCAGGCGGAGGTGGCAGCGGCGTGAGCAAGGGCGAGGAGGATAACATGGCCATCATCAAGGAGTTCATGCGCTTCAAGGTGCACATGGAGGGCTCCGTGAACGGCCACGAGTTCGAGGAATCGAGGGCGAGGGCGAGGGCCGCCCCTACGAGGGCGCCCAGACCGCCAAGCTGAAGGTGACCAAGGGTGGCCCCCTGCCCTTCGCCTGGGACATCCTGTCCCCTCAGTTCATGTACGGCTCCAAGGCCTACGTGAAGCACCCCGCCGACATCCCCGACTACTTGAAGCTGTCCTTCCCCGAGGGCTTCAAGTGGGAGCGCGTGATGAACTTCGAGGACGGCGGCGTGGTGACCATGACCCAGGACTCCTCCCTGCAGGACGGCGAGTTCATCTACAAGGTGAAGCTGCGCGGCACCAACTTCCCCTCCGACGGCCCCGTAATGCAGAAGAAGACCATGGGCTGGGAGGCCTCCTCCGAGCGGATGTACCCCGAGGACGGCGCCCTGAAGGGCGGAATCAAGCAGAGGCTGAAGCTGAAATCCAGGTCGGCGGCCACTACGACGCTGAGGTCAAGACCACCTACAAGGCCAAGAAGCCCGTGCAGCTGCCCGGCGCCTACAACGTCAACATCAAGTTGGACATCACCTCCCACAACGAGGACTACACCATCGTGGAACAGTACGAACGCGCCGAGGGCCGCCACTCCACCGGCGGCATGGACGAGCTGTACAAGGCTCGAGGCGCAGCAGCGGGAGCAGGAGGAGCAGGTCGATCGGGATCCGGCGGATCTGCAGATTCAGCTACACCACATTTGGACGCCGTTGAGCAAACATTGAGGCAAGTGTCCCCAGGCCTGGAGGGCGATGTATGGGAAAGAACTAGTGGAAATAAATTGGACGGAAGTGCCGCTGATCCCAGTGATTGGTTGTTGCAAACCCCAGGATGTTGGGGCGATGATAAATGCGCTGACAGAGTTGGGACAAAAAGGTTGCTGGCTAAGATGACTGAAAATATAGGGAATGCCACCAGAACCGTAGATATTAGTACACTTGCACCTTTCCCAAACGGCGCATTCAAGACGCTATTGTCGCTGGTTTGAAGGAGTCCGCAGCTAAAGGCAATAAGTTGAAGGTTAGGATACTGGTTGGGGCTGCACCCGTCTACCACATGAATGTATTCCAGTATGGGGTAGGAACTGACTGCAAAACTTGGCAAAGCCACAAAAACATAACTTTGAACGTGGCTAGTATGACTACATCAAAAACAGCTTTCTCCTGGAACCATAGCAAAATCTTGGTTGTAGACGGGCAAAGTGCCCTTACTGGTGGAATAAATAGCTGGAAGGATGATTACTTGGATACTACTCATCCAGTGTCTGATGTTGGTCTTGCACTGACCGGACCGGCTGCAGGCTCTGCCGGTAGATACCTTGACACTTTGTGGACATGGACCTGCCAAAACAAGAGTAACATCGCTTCCGTCTGGTTTGCAGCTTCCGGCGACGCAGGGTGCATGCCCACTATGCATAAAGATACAAACCCCAAGGCATCACCTACCACCGGGAATGTCCCAGTAATAGCCGTTGGAGGGTTGGGCGTTGGCATCAAAGATGTGGACCCCAAGTCCACTTTCAGGCCCGATCTGCCAACAGCTAGCGATACTAAGTGTGTGGTAGGACTTCACGACAATACTAACGCCGATAGAGACTATGATACAGTCAGACCCAGAAGAGAGTGCCTTGAGAGCTCTTGTTGCTTCAGCAAGGAGTCACATTGAAATATCTCAGCAGGATTTGAACGCTACATGTCCACCCTTGCCTAGGTATGACATTAGATTGTACGATGCCTTGGCTGCTAAAATGGCTGCTGGGTTAAGGTGAGAATTGTGGTTAGCGACCCAGCCAACAGGGGCGCAGTGGGCAGTGTGGGTTACAGCCAAATAAAATCACTTAGTGAAATATCAGACACTTTGAGAAACAGGCTTGCAAATATCACAGGCGGTCAACAAGCTGCCAAAACTGCAATGTGTAGCAATTTGCAGCTTGCAACCTTTAGATCCTCCCCCCAACGACAAATGGGCAGACGGGCATCCTTATGCCCAACACCATAAGTTGGTTTCCGTCGACTCATCCGCATTTTATATCGGTTCAAAAAATTTGTACCCATCCTGGCTGCAAGATTTTGGCTACATAGTGGAATCCCCAGAGGCTGCCAAGCAACTGGATGCCAAATTGCCTGACCCTCAGTGGAAGTACTCACAGGAGACTGCAACAGTGGATTACGCAAGAGGAATCTGCAACGCTGAATTCGGAAGCGGCGCCAAACTTTAGTCTGCTCAAGCAGGCTGGCGATGTCGAGGAAAACCCAGGTCCCGGTACCATGAATGGAGCTATAGGAGGTGACCTTTTGCTCAATTTTCCTGACATGTCGGTCCTAGAGCGCCAAAGGGCTCACCTCAAGTACCTCAATCCCACCTTTGATTCTCCTCTCGCCGGCTTCTTTGCCGATTCTTCAAATGATTACCGGCGGCGAGATGGACAGCTATCTTTCGACTGCCGGTTTGAATCTTCCGATGATGTACGGTGAGACGACGGTGGAAGGTGATTCAAGACTCTCAATTTCGCCGGAAACGACGCTTGGGACTGGAAATTTCAAGGCAGCGAAGTTTGATACAGAGACTAAGGATTGTAATGAGGCGGCGAAGAAGATGACGATGAACAGAGATGACCTAGTAGAAGAAGGAGAAGAAGAGAAGTCGAAAATAACAGAGCAAAACAATGGGAGCACAAAAAGCATCAAGAAGATGAAACACAAAGCCAAGAAAGAAGAGAACAATTTCTCTAATGATTCATCTAAAGTGACGAAGGAATTGGAGAAAACGGATTATATTCATGTACCGGTCGCCACCGGAATCAGGATCACTGTATAAGGGTAAAAAGAAGAAAAAGAAGTCAAAGA
+
3/0**0-*-501544411&'&&&&%)*8;DJJJJGAAAA?JJJJJJJIJJJJJJJJJJJJJJJJHHFBBCHHJJJIIIHJJJJJJJJJJJJJFFHGF@7778GJJJJJJJJJJJJJJJJEJJJJIJGIJHHDAB>DJHFFEEGJIDC<<=JEJJJJCJIJJGJJJJJJIJEDEFFJJHHFCBBBBIJJHGGGHGHHJIJJIIJJJID88;:<==>>8798:>>?ABA??@@@??@A@AAACDCABBBCBABBDFGCBCCBEA@BBBB@<;;;<@@CBA@<<==<<;;<?GDCAA@AADHGFDEEEFFFFFEHIH@>>=@EECBB@++++?>>>??BBBCCBAABBCECCBAA??>>>BAAA@ACEECCCCCEEEEDCAA@>=>>?B;;;:;AA=DEEDDDDDFEBA??@?@@??@@ABDEJGGEFD?A@ABABFHEC<360IJJJJJJIIJJJJJJJJIJJC@=1,../FB@@@@FHGF>===>IIJJJJG@C<JJJJJJFEEFHJHIHGHGJGE<<<;22222<>>?@BAIEJJJJJJJDDDIJIJIJJJJCBCCBFFJCADBB;;=JJJIJIJIGFFDDGGHIIJJJJJ@@?;:9=6AJJJIJJJJJJJJJJJJJJJJJJJJJJJJIGJ?>:*((((***+777JJJJJJJJF@??=<>>>JIJJJJJHJJJJFHJJEDDCIJF1-,,.05340985300034))))*@BBDIIE?==AJJJJJHJJJJJJ07(BEDCCFGGGHD==<;99:@JJJJJJJIJJJJJJIJJJJGFFDDIJJJJJJJJJ@?=75567:3JIFGD;8A>GFGCCBBB=AAACJJGIJJJJJIJJJJJJJJHIHJJIJJJJJJJJJJJJJJJJJ72222>8:+?GGHFDGJCGEEFJJ<;;<;JA<;;;EDJJJJJJJJJJJJJIJJJIJJJJJJJJJJHIGECC??G?IJIHGIHG35:98:<=9+*++++<EJJJJJEJJJJJHIJEEDHBFJJJJJGFIJJJIJJJJJJJJHJJGCJJJJJJIIJJJJJJIJJJJJ@GIIJIHHGGIJJHJJJGFGFGHGEF<<4*+??@DCCCCDEDDCCA@<9:8:;<FECCBCBABCCEEJBA:301.****+/4;=CBBDCCBEDEEDDEDEF4+(((***('&&')**)+/01333222313,+,1?>BCFEDEGIJJJJJJIHIH@;;JJJJJJGEEEDFHJHIJHEDEEGIGFGHGJGJHGJJJIGIIJGBB@?DEDFHIGFHIJJJJIJJGJ@?@@FJJJJJJJJJJJJJJJJJJJIIIJGGEFJJHHGIHJJJGHIJJIGIE<@9;@@>=<;-))((2?@@DFJJJJIJJHJIJJJJJJJJIIIIHJJJJJJIJFJHHJJJJJIJJJJJJJ::99EGJJJJJJIIGFGJJJJJJJJJIIIJJJJJJJJJJJJJIIGGIJJFFFFABAA@;:110;<BCDAHHHJJJFCCDDEJJJJJJJJJH@>;99699:0.+**,/IJJJJJJJJJJJJJJJJJJJJJJJJJJJJJJJJJJJJJJJJJJJJJJHJJJJJJJJJJJJJJHJF411..4DBJCFEDCCDFDHF@=JJJIJJJIJJJJJJJJJJJJJJJJJJJHJJJJJJEEFDFJJHHEIIJJJJJJJFEGF=<<<=211+*+.>IFJJJJJJ<>@-,-,,11333335IHJJJFGJJJJJJJJJJJJJJJJJJJJJJJJJJJJJJJJJJJJJJJJJJJJJFD888830/('(()130./:AJJJJJJJJJJJJJJJJFGHGJJJJJJJJJJJJJJJJIJGEDB>;57))((*++()@?>>>?JJJJJJJJJJJJJJJJJJJJJJJJJJJJJJJJJJJJJJJJJJJJJJJJJJJJJJJJJJJJJJJJJJJJJJJJJJJJHI@@A32222/....JJJJJJJJJJJJJJJJJJJJJJJIJA@FEGDBCCCA@@@IJJJJJJJJJJJJJJJJJJJJJJJJIHIJGI?>7.))))(''',BHJHIJJJJBJJJF=<;;:CJJJIJJJJJJJJJJJJJJJJJJJJJJJJJJJJJH@@5:2FCCE9988JJJJJJJDBFEFJJJJJJJJJBG9/0IJIFDCCCCJJJJJJHJJJJJJIGGJJJJJJJJJJJJJJIJJGDB:09;<AFDDEJJJJJJJIJJJJJJJJJJJGJJJJJGHHHJJJJJJJJCJJJGJJJJJJJIIIJJJJJJJJJJJJJJHIJJJJJJJJJJJJJJJJJJJJJIJJJJJJJJJJJGGHJJJJJJJJJJJJJJJJJJJJJJJJJJJJJJJJJJJJJJJJJJJJJJJJJJJJJJJJJJJJJJIJJJJJJJJJJJJJJJJJJJJJJJJJJIJJJJJJIJJJJJGDBBA@**)*1IGIJJJJJJJJJHIJJJJJJJGFFGFJJJGFCBACHGJJJJJJJJJJJJJJJHHHFE@334?97777BC?A@BBJJJJJJJJJJJJJJJJJJJJJJJJJJJJG)))'&&&&))*6>DEJJJJJJJJJJHICAAABJJJJJJJJJJJJJJJJJJJJJJJJJJJJJJ<>FJJJJJJJJJJJJJJJJJJJJJJJJJJJJJJJJJJJJJHJJIJJJJJJJJJJJJJJJJJJJJJJJJJJJJJJHJJJJJJJJJJJJJJJJJJJJGGIJJEJJJJJJJJJJJJJJJJJJJJEE5+++//>@;7AAB=<;;=;7779:JJJJJJJ<E===?::::JJJJJJJJJJJJJJJJJJJJJJJJJJIJJJJJJJJJJJJJJJJJJHJIJJ9855::88<542./..145*))))+;:<=?EJHJJJJJJJJJJJHGHHJJJJJJJJJJGC7)))**@A<ACC@DJJJJJJJJJJJIGJJJJJJJJJE8BE=EFDEJJJJIJJJJJJJJJJJJJJJCJJ3))CCDHJJHJJJIFEEECAAAJJJJJJGJD==???H=>JJA??=0,-:=IJJJJJJJJJJJJJIJIJJFDDEEJJJJJJJJJJJJHHGHIIJJIG=62222.1111@>@45,,2DFJJJJJJJJ@FIHIJJJJJEGJDBD75666;<DFIJJJJJJJJJIJIJJJIJJJJJJJJJJJJJJJJJJJJJJJJJJJJGJJJJJEEECDGFJJJJJJJIJJJJJJJJJJJJJJJJJJJJJIG.)(&&'?????HIHJJJJJJJJJJJJJHIFIJJJJJJJJJJJJJJJJJJBB8<)))7;;;IJJJJJJJC@@@AGJJJJJJJJJJJJJJJJJJJJJJJJJJJJJJJJJJJJJJJJJ?=:88=B?IJJJJJJJJJJJJIH10000FGJJJJJ::89<**)))9JJJJJC91--9EGC>>A>GB432///00.**)**)+++<===BADGJ?<<<<<<=BA@@A-,,,,1+&%%&(-,,',--/BCIJJJJJJJHJIIIIIJJJJJ?JHJIFCBBJJJJJJJJJJJJJJJJJJJJJJJJGDJJJJBJJJJJJJJJ8139999AAAECCEEA/...22225IIHGJIJJJJJJJJJJJJJJJJJJJJIJJJJJJJJJJJJJJJJJJJJJJJJJJJJJJJJJJJJJJJJJJJIJJJJJJJJJJJJJJJJJJJJJJJJJJJJJJJJJJJJJJJJJJJJJJJJJJJJJJJJJJJJJJJJJJJJJJJGJ33334JJJJJJJJJJJJJJJJJJJJJEJJJJJJJJJJJJJJJJJJJJJJJJHIJJJJJJJJJJJJJJJJJIJC@A7<JJGJJJJJJJJJIIJJJJJJJJJJJJJJJJJJJGGDD==?FHJJJJJJJJJJJJJJJJJJJJJJJJJJJJJJJJJIIJJJJJJJJJJJDIJJJJGFEFGJJJJJJJJJJJJJJJJJJJJJJJJJJJHD333JJJJJEEHGJJJJJJJJJJJJJJJJJJJJJJJJJJJJJGFFCDDDFJJ<;;:;JJEDCEHDI654413A:00C0FGJJJJ?====J51111133///*)))))CJJJIIGGJHJJJJJJJJJJJJJJJ@CC444;=JJJJJJJJJJJJJJJGJJJJJJJJJIJJJJJJJJJJJJJJJJJJJJJJJJJJJJJJJJJJJJJJJJJJJJJJJJJJJJJJJHIHHIJJJJJJJJJJJJJFGJIJJJJJJJJJJJJJJJJJJJJJJJJIJJJJJJJJHFIHHCCCCDJJB7(.-)'('%&&&&&)((''))()&.0---,,///889;BJJJJJIGJJJJJJJJJJJJJJJJIBC?@JJJJJ?BCBCJJJJJJJJJJJJFJJJJJIJJJJC?=:8656+)))+78:JJJJJBAAFGGDA=:9:B<<HJI?>>>>JJC@BCCJJJJJJJJJJJJJJHJGJJJJJJJJJJJJJJJJIJJJIFJJDJJFJIHJGJJGHHHFFDBEJJJJJJJJJJJJJJJJJJJJJID?GJJHJJJJJJJJJJJJJJJJJJJJJHJJJHIHJIFFFEJJHIHJJGDCAJJJJJJHJJJHHJJJJD@?>=;?CJJJJJJJJ711110889:;<<>@AD@;;777934?BCIHIIJGCAD=;JJD@C>+)))&%%$****+8BI;;555>92+FHJJJJJHA31111CCCC>3..-+)'&&&$*++++**((CFJJJJJGIJIIJJJJJJJJJJJJJJJJJJJJJJJJJJJJJJJJJJJJDCDDCJJJJJJJJJJJJJGJJJJJJJJJJJJJJJJJJJEEEFDJJJJJJJJDC<<<<AFJJJJJJJJJJJJJJJJJJJJJJJJJJJJJJJJJJJJJJJJJJJJJIDDGJGJJJJJJJJJJJJJJCF21JJJJJJJJJJJJJJJJ==<<=CJJJJJJJJJJGD.-++1113123GGJJJJJJJJJJG88)))))))*3744455=4444JJJJJJJJJJJJJJJJJJJJJJJJJJJJJJJJJJJJJJJJJJJJJJJJJJJJJJJJGJIJJJJJJJJJJJJJJJJHJJ----1????GJJJJJJJJJJJIJIJJJJIJJJJJJJJJJJJJJJJJJJJJJJJJJJII?>>>>J0,,,JJJJIGGFGIJJHA@@@BGJJJJJJJJJJJJGHFFA9999HJJGECBADDFHDDCEFJJJJJHIHIJIIJJHFAA@AEDBCCDDHHIG/...);;;<@JJJJJJJJJJIJJJIIJJJGJJJJJJJJJJJJJJJJJJJJJJJJHJJJJJJJJJJJJJJJJJJJJJJJJJHHHGJIJJJJJJJJJJJJJJJJJJJJJJJJJJJJJJJJJJJJIJIJJJJJJJJDCCCCB:.-)'&&()))))))+>><99>=@CDEEFFGHJJJJJJJJJJJJJJJJII>FFJIJ:552566CCCCJJJJGBDCDFEFGJJHGEBBDCCFGEHHJJJJJJJJJJJJJJJJJJJBJJJJJJJJJJJJJJJJJJJJJJJJJJJJJJJJJJJJJE311112---------9?6EFG4****J=<<97747)))++=BJJJJJJ:@====JIJIJJJJJJJJJJ61++((JJJJJJJJJJJJJJJJJJJJJJJJJJJJJJJJJJJJJJJJJJHHIHJHJGIFEBA855&&&''3///.**+00556CB;<JJJJCCCCDJJJJJJJJJJJJJJJJJJJJJJJJJJJJJJJJJJJJGJ:868JJJJJJJJJJJJBB???2***/9>?EHIJIJJJJJJJJJJHJIJIJJJJJJJJJJJJJJJJJJJJJJJJJJJJJIJJCBCDIJCFGJJJJJJJJJJJJJJJJJJJJJJJJJJJJJJJJJJHJJJJJJJJJJJJJJJJJD;@J>==EEFFE>:6:7BCBCDIJGIIJJJJJJJJJJJ30001JJJJJJJJGEA=((()*****IJJJJJJE20*)0++(99:A???JJJJJFJJJJJJJJJJJFGHJJJJJIJJJJJJJJJJJJJJJJJJJIJJEJJJJJJJJJJJJJJJJIJJJJJJJJJHJ?@4455-(((00111JJJJJIJJJJJJJJJJJJJJJJB?8-++++1121-+..187<=JJJJJJG@?===;640./(()))?DFJJJIJIJJJJJJJJJJJA@???5455JJJJJJJJJJJJJJJJIHJIJJJJJJJJJIJJJJJJJJJJJJJJJJJJJJJJJJJJJJJJJJJJJJJJJJJJJIJJJJJIJJJJHHIJJJEJJJJHJIHJJJJJ<1****/1149:?FEHIHJJJJJJJJJJ:/--.3JJJJJJJJJJJJJJIJIIJJJJJJJJ<2-++*++.,--****<JJJJJJJJJJJH84445<<G:99::JJJ<JJJJJJIJHIIJJJJJJJJJJJGB@..-----,,,,48999=FEJJIIIJJJDEEDIGJIJIJFJHII1111654578<==<A::IJJJJJJG-****IJJ87@-.DCBEFJJJIHHHJJJJIJJJJJJJJJIGIFIJIJHGHJJJJEJD;55533215<ADHJJGHJJJJJJJJJJJJJJJJJJJJA@B<99;JJJIJJJJJJIG9=<<<;900000/0576::0///GJGGF75556<8A>JJJJEEJJJHIJJJJJJJJJJIJJJJJJJJIJFHGGJJJJJJ?>>>?JJJJJJJJJJJJJJJJJJJAA@?;AJJJJJBIJJJJJJJJJJJJJJJJJJJJJIJ@<=4445FJIJJJJJJJJJFJJJJJJJJJJJJJJJJJJJJJJJJJJJJJJJJJJH>JFEB@;<<===;-+++3IJJJJJJJJJJJJJJJJJJJJJJJJJJJJJJJJJJJJJJJJJJHD>0----:GFIJJJJJJJJJJJJJJJJJJJJJJJJJJJJ=JJJJJJJJJJJJJJJJDJJJJJJJJJJJJJJJJJJJJJJJJJJJJJJJJJJJJJJJIEFJGFEJJJJJJJJGIJIIIHIJJJJJJJJJJDEEHBBBBAE@A.....G<=JJJJJJJJJJJJJJJJJHHDD@A;9:FGC@?1.--./>??HJIJJJJJJJJJJGJ@AIHJJJJHHEFGHJJJJJJJJJJIJJJJJJJJJJJJJJJJJJJJFFFFGE3811JJHGHHBBAABI<A@>>@JIJJJJJJJJJGHGHIC@E=JJJJJJJJJJJJJIHFGHJJJJJJJJJJJJJJJJJJJJJJJJJJJJJJJJJJ:42105/6=JJJJJJJJJJJJJJJJCBBAJJIJJJHHIIJJJJJJJJJJJJJJJJJJJJJJJJJJJJJJJJJJJJJJJJJJJJJJJJJJJJJJJJJJJ@????GHJJJJJJJJJJJJJJJJJJJJJJJJJJJJJJJJJJJJJJJJJJJJJIJJJJJJJJIJJJJ;>=<DC;B=77999:EGJJJJJJJJJJJJJJJJ?>>=>F100/0<AA,***)999:<EIDDCBDFFFJJJJJJJJI@9:7********CDBGHHA@;8ACJJJJJJJJI@<8703.G4000??EEJJJJJJJJJJJJJJJJJJJJJJJJJ===<>>@IIFJJIID6=8DDEG=JJJJJJJJJJJJJJAF?A6JJHJJJJJJJJJJJJJJJJJHHIJJJJJJJJJJJJJJJJJJJJJJJJJJJJJJ<<,,,--BEJJJJJJJJJJJJJHJJJJJJJJJJJJJJJJJJJJJJJJJJJJJJJJJJJJJJJJJJJJJJ<;;9;D@@AJJJJJJJJJJJJJJJJIJJJJJHGDDJJJJJJJJJJJJJJJJJJJGHIJJJJJIJJJIJJJJIJJJJJJJJJJJJJJJJJJ:./.((/<=>HJGJJJDDDCDJI=<9/((((+-----.CJJGJJJJJJJJJJJJJJJJJJJJJJJJJJJJJBBCJJJJE89999:F::IFEBBA2///0225IGJFJIJJIJ?>>>>?A@====DBDEJJJJJJJJJJJJJJJHGEFGJJJJJJJJJJJJJJJJJJJIGGA??@==<<<JJCJ?>????54555BBJJJJJJJJJ????@JJJJJJIJGFDEEJIJJJJJJJJJJJJJJJJJJJJJJJC>JJJJJJJF;;;;;JJJJJA332223)))--))**17:GFFGJJJJJJIHJFD@<>IJJJJJEEJJJJJJJJJGJJJJJJJJJJGIGGDCEJJJJJEEFJJ>>>>>:999:FJJJJJHA??@CJJJJJHFEEDEBCHJJJJJJJJJJJJJJJJJJGGHDECCCDEJJJJJJJJJJGFFGJJJJJJJJJJJJJJJJJJJJJJJJJJJJJJJIIHIJIJJJJHE=JJJJJIJHIJJHJJJ@JJJJJJJJJJJJJJGEGFJJJJJJJJJJJJJJJJJJJJGIIJJHGFFHJJIJJJIJHHIDCE6666/00++++)&&&&:IHEFEGHJIJJHJJJJJJJJJJJIJIHEEEFGFFEFIJJJIHHC?::;BBJJJJJ?;:::91122@IJIJJJIJJJJJHJJGFFHGFD@=62.*))&#%%'')1+)%$%&('&&&'(5=CCFDEEHIJJJJHJJJJJJJJ;:94568:EEDDEFHJIHHG98888=<==BAB@CHIHIJJJJJJJJJIJJIJJJJJJJJJJJJI@5100002JJ@JJJJJJJJJJJFGFFJJJJJJJJHD@76=;;<<AGDD==>?@@???>=???A@@DGGJFEEEDJJJJIFABEHIIIIHFEEECFGFHFICBEFEJJHHFFFEEDCCCBCBA@ABDEGIHHGJCCA@@CBFFFFD<:C77DJGHFIJGFFEDGEFEDAA@@@DHIJJJGEDEEEEFEFHFDEDEGB>>>@ADFEJJJIIJIHHFBAD76666EDDCDEGJHJFCCCCH<GFFGGFJJJJJFEEFEIH?GIJJIGHJIFEDFDEGJJJEFEFIJJJJJJFDDEFEFEEDFGHHFGFCDEHGJJF>>>>>B655447789;;:AFHEJJJHFDDFDCB?7+00/.0101011BBBJJJJJJJJJJJGHGGJHHHJIJIHIHJIJJJJCBCBBCFFFIJFCBCBA99999E4333333=><;87511111/10129?DEFIJJIEFFFFGD@D@;::4223;>2100,*(((+8GEGJFEFFHJJEEIJHGCA988::BDGHJJJIFDCCBCFGEFFFFED?==??DEDDDDGFHGGGGFGGEFGHGFFCCCCDGFGGFFGFEEFECCJIIHFGFGHJHFGGFGHHHHIJJIGFDECCBBEF@<;;:;///..+*)()))*5555<FEEEEGGFJJJJFIGJHHFFIJJGJJJJJJJJHIGHIIJHJJIGDEDEIJJJGJJJJJJIHGGJJJJJJJJJJJG?=<<?@F----+--,-----2=11JJJIHGGFIGHIIJJJJJJIIJJHJJHJHD01**3*)'&&&&&/9;=@@BBEDA@@?>G:DDAFHHJJIIHIJIJJJJIGJJJJJJJJJJJJJJJJJFDDFFIJDDJHJIHE??;<<>IHIJJHHB=21112CF=@IJJJJJJJHGFHEBBBBBGEH@?@?BHIHCJIJJJJJJIJJIJJJJJJGHFEE>>>>JJJJEFFIJJJJJJJJJJJJF?:<66.../0JJJJJJJJJJJGFFFHF=<:::FFHD8@C>>>?JJJJJJJJJJJJJFHJJJJJJJJJJJJJJJJJJJJJJJJIJJ00000.../DHHF<<<<JJJJJJJJJJJJJJJJJJJJJJF988685-/+0+(+'''(,)/546667GGGFJJJJJJJJGGJJJJJHGGGFIIJGJJGCB?@EHFHGFGJHHHJGBAAA@CA@AAABCCFFGIHIEEEDCCDDEGJEFEDDFFIJ@????DBBHAIGG@IHD@==::@IGEDEFGIJJJJGHFFFJIE64/,+*++++B@@@@D@@@AEEDFEFFGGJJJHGEEFEIJECCCCECDFEGJJIDFD<;??@FJB@DDDCDCCA>>?>>@@ACBCEGFJH:::::JJJD98888@CFHJJ544448=CJGHGBA@A@B??@?@DEDGFGHGIJFBB@ADDGJDBBBDFHGFJIHBAAA@ABBCCCBDDDGGI?===>DEDGB@@?@CBCFBAA==:6500..0.,,,-,1224448@JJ<==JJJJJJJA>??>CA@ABHIJIJJFFFFFIHIIJJGIGBBBBGJIJGFJJJJJHIGECCBCIJJJHFGFFJJIFGF>;;9CFJJGECCCJJJJJJJJJIIJJGFFGGJJIIIIJJJJICBAA2JJJJJH>==<>?===DDDDFJJJJJJIIIJIB====<;<200--,+&&'++*,.9@IFHFGIHFCFCAABCIHHJHCDBJJJJJGBA@@=5-
@Uematsu_n7x_1_MU-test1_1
TCCGTTTGTAGTCGTCTGTGTTTTCGCGTACTTATCGTGAAACGCTTTCGCGTTTTTCCATGCGGCGCTCACCGGCTGGCTCAGAAGAACTCGTCAAGAAGGCAATAGAAGGCGATGCGCTGCGAATCGGGAGCGGCGATACCGTAAAGCACGAGGAAGCGGTCAGCCCATTCGCCGCCAAGCTCTTCAGCAATATCACGGGTAGCCAACGCTATGTCCTGATAGCGGTCCGCCACACCCAGCCGGCCACAGTCGATGAATCCAGAAAAGCGGCCATTTTCCACCATGATATTCGGCAAGCAGGCATCGCCATGGGTCACGACGAGATCCTTCGCCGTCGGGCATGCTCGCCTTGAGCCTGGCGAACAGTTCGGCTGGCGCGAGCCCCTGATGCTCTTCGTCCAGATCATCCTGATCGACAAGACCGGCTTCCATCCGAGTACGTGCTCGCTCGATGCGATGTTTCGCTTGGTGGTCGAATGGGCAGGTAGCCGGATCAAGCGTATGCAGCCGCCGCATTGCATCAGCCATGATGGATACTTTCTCGGCAGGAGCAAGGTGAGATGACAGGAGATCCTGCCCCGGCACTTCGCCCAATAGCAGCCAGTCCCTTTCCCGCTTCAGTGACAACGTCGAGCACAGCTGCGCAAGGAACGCCCGTCGTGGCCAGCCACGATAGCCGCGCTGCCTCGTCTTGCAGTTCATTCAGGGCACCGGACAGGTCGGTCTTGACAAAAAGAACCGGGCGCCCCTGCGCTGACAGCCGGAACACGGCGGCATCAGAGCAGCCGATTGTCTGTTGTGCCCAGTCATAGCCGAATAGCCTCTCCACCCAAGCGGCCGGAGAACCTGCGTGCAATCCATCTTGTTCAATCATGCGAAACAGATCCTCATCCTGTCTCTTGATCAATCTTTGCAAAAGCCTAGGCCTCCAAAAAAGCCTCCTCACTACTTCTGGAATAGCTCAGAGGCCGAGGCGGCCTCGGCCTCTGCATAAATAAAAAAAATTAGTCAGCCATGGGGCGGAGAATGGGCGGAACTGGGCGGAGTTAGGGGCGGGATGGGCGGAGTTAGGGGCGGGACTATGGTTGCTGACTAATTGAGATGCATGCTTTGCATATTTCTGCCTGCTGGGGAGCCTGGGGACTTTCCACACCTGGTTGCTGACTAATTGAGATGCATGCTTTGCATACTTCTGCCTGCTGGGGAGCCTGGGGACTTTCCACACCCTAACTGACACACATTCCACAGCTGGTTCTTTCCGCCTCAGGACTCTTCCTTTTCAATATTATTGAAGCATTTATCAGGGTTATTGTCTCATGAGCGGATACATATTTGAATGTATTTAGAAAAATAAACAAATAGGGGTTCCGCGCACATTTCCCCGAAAAGTGCCACCTGACGCGCCCTGTAGCGGCGCATTAAGCGCGGCGGGTGTGGTGGTTACGCGCAGCGTGACCGCTACACTTGCCAGCGCCCTAGCGCCCGCTCCTTTCGCTTTCTTCCCTTCCTTTCTCGCCACGTTCGCCGGCTTTCCCGTCAAGCTCTTAAATCGGGGGCTCCCTTTAGGGTTCCGATTTAGTGCTTTACGGCACCTCGACCCCAAAAAACTTGATTAGGGTGATGGTTCACGTAGTGGGCCATCGCCCTGATCAAGCGGTTTTTCGCCCTTTGACGTTGGAGTCCACGTTCTTTAATAGTGGACTCTCTTCAAACTGGAACAACACTCAACCCTATCTCGGTCTATTCTTTTGATTTATAAGGGATTTTGCCGATTTCGGCCTATTGGTTAAAAAATGAGCTGATTTAACAAAAATTTAACGCGAATTTTAACAAAATATTAACGCTTACAATTTACGCCTTAAGATACATTGATGAGTTTGGACAAACCACAGAACTAGAATGCAGTGAAAAAAATGCTTTATTTGTGAAATTTGTGATGCTATTGCTTTATTTGTATAAGCTGCAATAAACAAGTTAACGACGACAATTGCATTCATTTTATGTTTCAGGTTCAGGGGGAGGTGTGGGAGGTTTTTTAAAGCAAGTAAAACCTCTACAAATGTGGTATGGCTGATTATGATCTAGAGTCGCGGCCGCTTACTTGTACAGCTCGTCCATGCCCATCACATCGGTAAAGGCCTTTTGCCACTCCTTGAAGTTGAGCTCCGTCTTGGAGTGCTTGAGCTCCGTCTTACGGAACACGTACATCGGCTGGTTCTTCAGTAGTTAGCCGCCATTGGCTTGGCAAAGGTGTAGGTGGTCCGCGCAGTGCTCCGGTAGCGCTTGCCATTTCCAGTGGTGTAACTCCACTTAAAGGTACTGATGATGGTTTTGTCGTTGGGGTAAGTCTTCTTCGACCTGCACCAGTCCGCAGCGGTCAGCGAGTTGGTCATCACAGGACCGTCAGCAGGGAAACCAGTCCCCTTCACCTGGGCCTCTCCTTTGATGTGGCTTCCCTCGTAGGTGTAGCGGTAGTTAACAGTAAGGGAGGCACCATCTTCAAACTGCATTGTGCGATGGACTTGGTAGCCGGAGCCATCTACCATGGCGGCCTGGAAAGGCGACATCCCGTCAGGGTAGGGCAGGTACTGATGGAAGCCATACCCGATATGAGGGACCAGAATCCAGGGGGAGAACTGGAGGTCACCCTTGGTGGACTTCAGGTTTAACTCCTCATAACCATCATTTGGATTGCCGGTGCCCTGACCCACCATGTCAAAGTCCACACCGTTGATGGAGCCAAAGATGTGTAACTCATGTGTCGCTGGGAGAGAGGCCATGTTATCCTCCTCGCCCTTGCTCACCATGGTGGCGACCGGTGATCCCGGGCCCGCGGTACCGTCGACTGCAGAATTCGAAGCTTGAGCTCGAGATCTTGAGTCCGGTAGCGCTAGCGGATCTGACGGTTCACTAAACCAGCTCTGCTTATATAGACCTCCCACCGTACACGCCTACCGCCCATTTGCGTCAATGGGGCGGAGTTGTTACGACATTTTGGAAAGTCCCGTTGATTTTGGTGTGCCAAAACAAACTCCCATTGACGTCAATGGGGTGGAGACTTGGAAATCCCCGTGAGTCAAACCGCTATCCACGCCCATTGATGTACTGCCAAAACCGCATCACCATGGTAATAGCGATGACTAATACGTAGATGTACTGCCAAGTAGGAAAGTCCCATAAGGTCATGTACTGGGCATAATGCCAGGCGGGCCATTTACCGTCATTGACGTCAATAGGGGGCGTACTTGGCATATGATACACTTGATGTACTGCCAAGTGGGCAGTTACCGTAAATATTTCCACCCATTGACGTCAATGGAAAGTCCCTATTGGCGTTACTATGGGAACATACGTCATTATTGACGTCAATGGGCGGGGGTCGTTGGGCGGTCAGCCAGGCGGGCCATTTACCGTAAGTTATGTAACGCGGAACTCCATATATGGGCTATGAACTAATGACCCCGTAATTGATTACTATTAATAACTAATGCATGGCGGTAATACGGTTATCCACAGAATCAGGGGATAACGCAGGAAAGAACATGTGAGCAAAAGGCCAGCAAAAGGCCAGGAACCGTAAAAAGGCCGCGTTGCTGGCGTTTTTCCATAGGCTCCGCCCCCCTGACGAGCATCACAAAAATCGACGCTCAAGTCAGAGGTGGCGAAACCCGACAGGACTATAAAGATACCAGGCGTTTCCCCTGGAAGCTCCCTCGTGCGCTCTCCTGTTCCGACCCTGCCGCTTACCGGATACCTGTCCGCCTTTCTCCCTTCGGGAAGCGTGGCGCTTTCTCATAGCTCACGCTGTAGGTATCTCAGTTCGGTGTAGGTCGTTCGCTCCAAGCTGGGCTGTGTGCACGAACCCCCCGTTCAGCCCGACCAGCTGCGCCTTATCCGGTAACTATCGTCTTGAGTCCAACCCGGTAAGACACGACTTATCGCCACTGGCAGCAGCCACTGGTAACAGGATTAGCAGAGCGAGGTATGTAGGCGGTGCTACAGAGTTCTTGAAGTGGTGGCCTAACTACGGCTACACTAGAAGAACAGTATTTGGTATCTGCGCTCTGCTGAAGCCAGTTACCTTCGGAAAAAGAGTTGGTGACTCTTTGATCCGGCAAACAAACCACCGCTGGTAGCGGTGGTTTTTTTGTTTGCAAGCAGCAGATTACGCGCAGAAAAAAAAGGATCTCAAGATCCTTTGATCTTTTCTACGGGGTCTGACGCTCAGTGGAACGAAAACTCACGTTAAGGGATTTTGGTCATGAGATTATCAAAAAGGATCTTCACCCTAATCCTTTTAAATTAAAAATGAAGTTTTAAATCAATCTAAAGTATATATGAGTAACCTGAGGCTATGGCGGGGCCTGCCGCCCCGACGTTGGCTGCGAGCCCTGGGCCTTCACCCGAACTTGGGGGGTGGGGTGGGGAAAAGGAAGAAACGCGGGCGTATTGGCCCCAATGGGGTCTCGGTGGGGTATCGACAGAGTGCCAGCCCTGGGACCGAACCCCGCGTTTATGAACAAACGACCCAACACCGTGCATTTTGTCTCTTTATTGCCGTCATAGCGCGGGTTCCTTCCGGTATTGTCTCCTTCCGTGTTTCAGTTAGCCTCCCCCTAGGGTGGGCGAAGAACTCCAGCATGAGAATCCCCGCGCTGGAGGATCATCCAGCCGGCGTCCCGGAAAACGATTCCGAAGCCCAACCTTTCATAGAAGGCGGCGGTGGAATCGAAATCTCCGTGATGGCAGGTTGGGCGTCGCTTGGT
+
88888>BEJJJIFFHGJJJJJJJJJJE?>?FDDDDJJJJJJJJJJJJJJHHJFGBA?>87611***)'&%&(0)'&$#$##%&()*),(((+@ABABDEIIHJ77777@@ACJJIJJJJJJJJJIJIJJJJJJJJJJJJJJJJJJJJJJJB@8889;JJJJJJJJJJJJJJJJJJJJJJJJJJJJJJJJJJJJJJJJHEEFFJJJJJJJJJJJJJJJJJJJJJJJJJIHHEBHHGJJJJJ??=;54459JCCCA@BBBB.(()??JIJJJJJJJJJJJJJJJJJJJJJJJJJJJJJJJJJJJJJJJHJJJJJJJJJJJJJJJI8877>>@=.(()9222211+)---.A>>?@@JJJJJJJJJJJJJJJJIHFHGIJJJJJJIJJJJJJJJJJJJJJJJJJJJJ+))))=;;;?JJJJJJJGHHJJEEI@<JJJJJJJJJJJJJJJJJJFJJJJJJJJJIJJJJJJJJJJJJJJJJJFDEDDICB?BACBCBBB;9999CAJJJJJJJJJJJJJJJJJJJIJJJJJJJJJJJJJJFEFJEFAAABCHJIJJJJJJJJJJJJEJJJJJJ?::.---*)*())),0:J>>>=>JHB9'''&&(()6<FJJFDDC<823@9:7445JJJJJJJJFFE:9:::F665624445BHA???'&''&&&&)EFGJJJJJJJBAA==?>BDIGIEHEHFJJJJJJJJJJJJIJJHIGIJJJJHIIIJHJJJJJJJJJJHJHJDDJJJIJJJJJJJJJJHJJGHIJJJJJJJJJJJJJJJIHFFDDA@BC=<===GJJJHIIJJJJJJJJJJJJIJJJJJJIHGGJCDJJJJJJJIJJIIHJJCAAA>?@@@FIFIECCC431114BJJJJJJJJJJJJJEEFEGJDD311128.((((239:=FI=?877=>78:7210/232+,///ADJIHGJJJGECCA@:?JJJJJJJHJHHFFEDCDEJJJIJHGHGHJCBABCJJJJJJJ?>>>>EDCDDEGFFJHA<<<<=D;>JJJJJJJJJJJJJJJHIHEIJGHFDDEEGIHGGHHHJJJJJJC?>>>GBDJJJJIJJJJJJJJJJHIIJJJJHIHDFJFEEDDFGJJJJFFEEDJIIJJJJJJJJHEFE8121:::2+++,,.GIJGIJJJIJJG833345BJ@GJF@D::@DBIBAAAJJJJJJJJJJJJJJJJJJJJJJJJJJJJJJHEGHGJIFEDDEDDDDJ?;;;;IJJJCDEGEJJJJJJJJJJJJJJJJJJJJJJJJJJJJJJJJJJJJJJJJJJJI99999JJJJJJJIBAE-();;<<.----39HJEJJJJJJIGHJJIJJJJJJHIGJJJJJJJJJJJJJJAJJJJJJJJJJJJJJFJJJJJIJJJJJJJCDJJJJJJJJB@?GBCCCACC2+FCAJJJJJJJJJJJJJJJJJJJJJIIJH@@@AA000/-.--009:GJIJJJIJJJJJJJJJJJJJJJHHFEHHEDCDGHFDCC?>*(&&&*<===DHHHF3333222218JC;?=>EFEEDEDDEFIGHHGEHGHHHGHFHFEDEFEG5.4+@CB656654.***:<BA@@EDGHGDC@711235BCC@AHJJHFFFFFJIJJJJGCBBAAEC@@>?<IIJJJJJJIHIIHHHFHGIJJJJJJJJJJJJJJJHJIJG>>-*=:988'''''(()FJJJJGEFEHJJHJJJJJJCCBBCFEEFJJJJJJ::::::6111125/,.((45?B43345,+++++++:GFDDCCDJJGFGEEFFFJJJJJJJJJJJJJJJHJJFJJJJJJJJE@I<EDCABBCCHHCGEGGJJJJJFJJJJJJFJEJJJIEJJJJJJJJJJFGGGJJJJJJJEJHJJJJJFJECDDBA???@E@J<;;;<B===<;;?EJ@>A<<<<<JGJIJGJJJGBA@6((((<;;BFEHJGHHJJJJJJJJJFJJJJHHIEJIIJJJJJJJHJIIFEECCDCCFGFHHJ<6)(*478ADCDGI?????IECDCDG0//----->>??969511113IJ99999DJJIG:64455DDBAA@@?@ABB@@@>AJJJJJJJJIJIGJJJJJJEB@@AJJJJJJJJJJJJJJJJJJJJHHHHID?:666@AGJJJJJJJJJJJJJJJJJJJC>>,++++++;;<EDJJJJJJJJJJJJJJJJJJFJJJJJJJJJFEJJJJJJJHHA41002<==ECDEGHJJJJJJJJFDB@A<<HJJJJJJJJA>66)((()JJJJHF;3.+''&$&&'*++,CJJJJJIIGFGJJJJJJJJJJJJJJJJJJJJJGFJJJJJJJJJJJJJJJJJJJJJJJJJJJJJJJJJJJJIJJJJJJJGGGJJJJJJJJJJJJJJJJJJGJJJJJJJJJJJJJJJJJ;;;99:@@JJJJJJJJJE?>>JJJJJJJJJJJJJJJJJJJJJJJJ@@AJJJA>?<86567B;JJJJIFE89:;<G66GFJJJJJJJJJJJJGGGJJJJJJJJJJJJIHHIJJJJJJJJJJJJJJJJJJJJJJJJIJJJJJJJJJJJJBBA=.-8888898JJJJJJJJJJJJJJJJJJJJJJJJJJJJJJJJJJJJJJJJJJJJGJJJJJJFEEEDIJJJJJJJJJJJJHJJJIJJJJIJJJJJJJJJJIJIJHGAFFGHJJJFGEEFG=976,)(((*/778IIJJJJJJJJJIGIHJJJJJJJJJJJIJJJJJJJJJJJIJJIIIHHJJJJJJJJJJJIJJJJJJJJJJG?:96560444567JJJJJJJJJJJJJJJJJJJJJJJJE?CECJJJJJBB@?CCDJGFGHHJJJJJJGJJHJJJJJJJJJJJJJJJJJJJJJJJJJJJJJJJJJJBBBBBIJJJJJJJJ.--56<:714FEDEGJJJJJJJJJJJJJJJJIJGJJJJJJJG===>>B?<;;;;:1**+FCDEFJJJJJJJFEED66/..445FFEDFGGGEIJJJIGJJJJJJJJAA=88AA@@AFEDABJIIJIJH;;;;<CE75552517.CAA@CJJJEDDDCAAABBCBBADEFEDEEEIJJIJJJJHGHGJJJHJJJJ;;;;92245752-;CB@@=5967JJJHCAA@@CD?>>?<93/100000;;BCBD583DDEEGEGHIIHECCDBCDBA>==>>BDHHJJJJIB<;;:;@AFDDDCDGFECDCDCBBABDEEDDD;:::::<JIJJFBBCCEGB@@@?C?:::@@@@JJJJJJJJJJJJJJJHJJJJJJJJJJJJJJJJJJJJJJJJJJJJJJJJJJJJJJJJJJJJJJJJJJJIJJJJJJJGIJJJJJJJJJJJJJJJJJJJJJJJJJJJJJJJ@@@@>B@A83+++(&&&&(''')*278:CFBBJJJJJJJJJJJJJJJJJJHHJJJJJJJJJJJHGHHHJJJJJJJJJJJJJJJJJJJJJJJJJJJJJBGJJJJJJJJJJJJJJ@<<;<>CBHJJJJJJJJJJJJJJJJJJJJJJJJJJJJJJJJJJJJJJJJJJJJJJJJJJJJJJJJJJJJJJJJJJJJJJJJJJJJJJJJJJJJJJJJJJJJJJJJJJJJJJJJJJJJJJJJJJIJHJJ=<=;JJJJFFF9999944455JJJJJJJJJHJGJJJJJJJJJJJJJJJJJJGC:1++**+1398JJJJJJJJJJJJJJJJJJJJJEI::JJJJJIJECCA=;@JJJJJJJJJJJJJJJJJJJJJJJJJJJJBDJJJJJJJJJJJJJJJJHJJJJJJJJJIJJJJJJJJJJJJJJJJJJJ:,(JJ;FJJJJJJJJJJJJJJJJJJJJJJJJJJJJJJJJJJJJJJJJJJJJJJJJJJIJJJJJJJHFHGJJJJJJJJJJJJJJJJJJJJJJJJJJJJJJJJJJJJJJJJJJJJJJJJJJJJJJJJJJJJJJJJJJJJJJ8GJJJJJJJJJJJJJJJJHJJJJJJJJJJJJJJJJJJJJJJJEJ>6666>GGFCCCDJJJJCBCCEJJJJJJJJJJJJJJJJJJJJJJJJJJJJJDDDCFJJJHJJJJJJJJJJJJJJJJJJJIJJJJJJJJJJGJIJJJJJJJJJJJJJJIHIGJJFEDDDJJJJJJJJJJJJJJJJJJJJJJJJJJJJJJJJJJJ88885555:AB?===>>?>?EFJJJJJJJJJJJJJJJJJJJJJJJJJJJJHJJJJJJ@JJJJJ;88,,,,,,<1++JJJJJFHIJJ10.,1,,IHIJJJJJJJJJJJJJ?J:JJJJGHHFJJJJJJJJJJJJJJJJJJJJEA=7544:;>;887711002444@9722//0000BCDB?@@@IGJJJJJIJJJHHJFIJIEDBFJJIHHHIHJB>=BC@BGFA7BCDBCCEEDJIHJEB:33283//////./0,()...1@AEFCJGBBJJ9JJJFBEFFJIJJJJJHIIIJJJFJJJJJIJJJJJIHJJJJHJJIHHFFIGFG(((((877779<=7778DDEHFHJJJG=:92-..5778FEEDEFJJJJJJHHHHJJJJJGGHIGCC8B??@;;:::BGFHF>>>>?GIJIGIFEHIGE+***+??JGHIJJJHJIJJJJJJJJJJJJIIJJJJJJJJJJJJIGGHJGJJJJJDA???JJJJJJJJJ77777+****-,+++(''')'(++,,,,+4;IJJJJIJIFGGHG????FJJJJJJEEGFFGGGGJHF?=<<;@JJG74454DEFDEJIB@ABEEGGHJJJJJJJJJJJJIIJHHG><<;996))*9C;DFFEGJJIIED3220/...=?>99:>6A=>JGGJJIGEEEA78EIHHFGHGHGHEE@@@@AHJIJJJGGGHGGHJJJJA;?>>B;3---JFJJJJIJHIIJJJJJIEDDC><7
@Uematsu_n7x_1_MU-test1_2
AATCTATCTAAAAGACTTCGGCAGCGGCGAATGGGCTGACCGCTTCCTCGTGCTTTACGGTATCGCCGCTCCCGATTCGCAGCGCATCGCCTCGCCTTCTTGACGAGTTCTTCTGAGCGGGACTCTGGGGTTCGAAATGACCGACCAAGCGACGCCCAACCTGCCATCACGAGATTTCGATTCCACCGCCGCCTTCTATGAAAGGTTGGGCTTCGGAATCGTTTTCCGGGACGCCGGCTGGATGATCCTCCAGCGCGGGGATCTCATGCTGGAGTTCTTCGCCCACCCTAGGGGGAGGCTAACTGAAACACGAAGGGGGCCAATACCGGAAGGAACCCGCGCTATGACGGCAATAAAAAGACAGAATAAAACGCACGGTGTTGGGTCGTTTGTTCATAAACGCGGGGTTGGATCCAGGCTAGCACTGTGGATACCCCACCGAGACCCCATTGGGGCCAATACGCCCGCGTTTCTTTCCTTTCCCCACCCCACCCCCCAAGTTCGGGTGAAGGCCCAGGGCTCGCAGCCAACGTCGGGGCGGCAGGCCCTGCCATAGCCTCAGGTTACTCATATATACTTTAGATTGATTTAAAACTTCATTTTTAATTTCAAAAGGATGTAGGTGAAGATGCAACTTGATAAATCTCATGACCAAAATCGCTTAACGTGCTTTTTCGTTCCACTGGAGCGTCAGACCCCCATAGAGGAAGAGATCAAAAATGTTTGGATGACTTTCTGCGCGTAATCTGCTGCTTGCAAACAAAAAAACCACCGCTACCAGCGGTGGTTTGTTTGCCGGATCAAGAGCTACCAACTCTTTTTCCGAAGGTAACTGGCTTCAGCAGAGCGCAGATACCAAATACTGTTCTTCTAGTGTAGCCGTAGTTAGGCCACCACTTCAAGAACTCTGTAGCACCGCCTACATACCTCGCTCTGCTAATCCTGTTACCAGTGGCTGCTGCCAGTGGCGATAAGTCGTGTCTTACCGGGTTGGACTCAAGACGATAGGTTACCGGATAAGGCGCAGCGGTCGGGCTGAACGGGGGGTTCGTGCACACAGCCCAGCTTGGAGCGAACGACCTACACCGAACTGAGATACCTACAGCGTGAGCTATGAGAAAGCGCCACGCTTCCCGAAGGGAGAAAGGCGGACAGGTATCCGGTAAGCGGCAGGGTCGGAACAGGAGAGCGCACGAGGGAGCTTCAGGGGGAAACGCCTGGTATCTTTATAGTCCTGTCGGGTTTCGCCACCTCTGACTTGAGCGTCGATTTTTGTGATGCTCGTCGGGGGGCGGAGCCTATGGAAAAACGCCAGCAACGCGGCCTTTTTACGGTTCCTGGCCTTTTGCTGGCCTTTTGCTCACATGTTCTTTCCTGCGTTATCCCCTGATTCTGTGGATAACCGTATTACCGCCATGCATTAGTTATTAATAGTAATCAATTACGGGGTCATTAGTTCATAGCCCATATATGGAGTTCCGCGTTACATAACTTACGGTAAATGGCCCGCCTGGCTGACCGCCCAACGACCCCCGCCCATTGACGTCAATAATGACGTATGTTCCCATAGTAACGCCAATAGGGACTTTCCATTGACGTCAATGGGTGGAGTATTTACGGTAAACTGCCCACTTGGCAGTACATCAAGTGTATCATATGCCAAGTACGCCCCCTATTGACGTCAATGACGGTAAATGGCCCGCCTGGCATTATGCCCAGTACATGACCTTATGGGACTTTCCTCTTGGCAGTACATCTACGTATTAGTCATCGCTATTACCATGGTGATGCGGTTTTGGCAGTACATCAATGGGCGTGGATAGCGGTTTGACTCACGGGGATTTCCAAGTCTCCACCCCATTGACGTCAATGGGAGTTTGTTTGGCACCAAAATCAACGGGACTTTCCAAAATGTCGTAACAACTCCGCCCCATTGACGCAAATGGGCGGTAGGCGTGTACGGTGGGAGGTCTATATAAGCAGAGCTGGTTTAGTGAACCGTCAGATCCGCTAGCCACCATGGCTCTGCAGAAAAAGTTGGAAGAGCTTGAGCTGGATGAGGCACCGGTCGCCACCATGGTGAGCAAGGGCGAGGAGGATGACATGGCCATCATCAAGGAGTTCATGCGCTTCAAGGTGCACATGGAGGGCTCCGTGAACGGCCACGAGTTCGAGATCGAGGGCGAGGGCGAGGGCCGCCCCTACGAGGGCACCCAGACCGCCAAGCTGAAGGTGACCAAGGGTGGCCCCCTGCCCTTCGCCTGGGACATCCTGTCCCCTCAGTTCATGTACGGCTCCAAGGCCTACGTGAAGCACCCCGCCGACATCCCCGACTACTTGAAGCTGTCCTTCCCCGAGGGCTTCAAGTGGGAGCGCGTGATGAACTTCGAGGACGGCGGCGTGGTCGCCGTGACCCAGGACTCCTCCCTGCAGGACGGCGAGTTCATCTACAAGGTGAAGCTGCGCGGCACCAACTTCCCCTCCGACGGCCCCGTAATGCAGAAGAAGACCATGGGCTGGGAGGCCCCTCCTCCGAGCGGATGTACCCCGAGGACGGCGCCCTGAAGGGCGAGATCAAGCAGAGGCTGAAGCTGAAGGACGGCGGCCACTACGACGCTGAGGTCAAGACCACCTACAAGGCCAAGAAGCCCGTGCAGCTGCCCGGCGCCTACAACGTCAACATCAAGTTGGACATCACCTCCCACAACGAGGACTACACCATCGTGGAACAGTACGAACGCGCCGAGGGCCGCCACTCCACCGGCGGCATGGACGAGCTGTACAAGTCCGGACTCAGATCAGCATCAGCAGCTTTGCAGAAGAAACTGGAGGAGCTGGAATTGGACGAGCAGGGCTCTCGAGCGTCTAGAATGGACAATTCTTCAGGAAGCAGAAGACGTGATAGGCTACATGTGAAGCTTAAATCCTTGAGGAATAAAATCCACAAACAACTTCACCCAAACTCTCGGTTGGATGCAGCGCCACTAAGACTAGTTAAGGATCCACCGGATCTTAGATAACTGATCATAATCAGCCATACCACATTTGTAGAGGTTTTACTTGCTTTAAAAAACCTCCCACACTCCCCCTGAACCTGAAACATAAAATGAATGCAATTGTTGTTGTTAACTTGTTTATTGCAGCTTATAATGGTTACAAATAAAGCAATAGCATCACAAATTTCACAAATAAAGCATTTTTTTCACTGCATTCTAGTTGTGGTTTGTCCAAACTCATCAATGTATCTTAACGCGTAAATTGTAAGCGTTAATATTTTGTTAAAATTCGCGTTAAATTTTTGTTAAATCAGCTCATTTTTTAACCAATAGGCCGAAATCGGCAAAATCCCTTATAAATCAAAAGAATAGACCGAGATAGGGTTGAGTGTTGTTCCAGTTTGGAACAAGAGTCCACTATTAAAGAACGTGGACTCCAACGTCAAAGGGCGAAAAACCGTCTATCAGGGCGATGGCCCACTACGTGAACCATCACCCTAATCAAGTTTTTTGGGGTCGAGGTGCCGTAAAGCACTAAATCGGAACCCTAAAGGGAGCCCCCGATTTAGAGCTTGACGGGGAAAGCCGGCGAACGTGGCGAGAAAGGGAAGAAAGCAAAAGGCGCTAGGGCGCTGGCAAGTGTAGCGGTCACGCTGCGCGTAACCACCACACCCGCCGCGCTTAATGCGCCGCTACAGGGCGCGTCAGGTGGCACTTTTCGGGGAAATGTGCGCGGAACCCCTATTTGTTTATTTTTCTAAATACATTCAAATATGTATCCGCTCATGAGACAATAACCCTGATAAATGCTTCAATGATCTTTGAAAAAGGAAGAGTCCTGAGGCGGAAAGAACCAGCTGTGGAATGTGTGTCAGTTAGGGTGTGGAAAGTCCCAGGCTCCCCAGCAGGCAGAAGTATGCAAAGCATGCATCTCAATTAGTCAGCAACCATAGTCCCGCCCCTAACTCCGCCCATCCCGCCCCTAACTCCGCCAGTTCCGCCCATTCTCCGCCCCCATGGCTGACTAATTTTTTTTATTTATGCAGAGGCCGAGGCCGCCTCGGCCTCTGAGCTATTTCCAGAAGTAGTGAGGAGGCTTGGAGGCCTAGGCTTTTGCAAGAATCGAATCAAGAGACAGATGAGGATCGTTTCGCATGATTGAACAAGATGGATTGCACGCAGGTTCTCCGGCCGCTTGGGTGGAGAGGCTATTCGGCTATGACTGGGCACAACAGACAATCGGCTGCTCTGATGCCGCCGTGTTCCGGCTGTCAGCGCAGGGGCGCCCGGTTCTTTTTGTCAAGACCGACCTGTCCGGTGCCCTGAATGAACTGCAAGACGAGGCAGCGCCAGGGCTCTCGTCGCTGGCCACGACGGGCGTTCCTTGCGCAGCTGTGCTCGACGTTGTCACTGAAGCGGGAAGGGACTGGCTGCTATTGGGCGAAGTGCCGGGGCAGGATCTCCTGTCATCTCACCTTGCTCCTGCCGAGAAAGTATCCATCATGGCTGATGCAATGCGGCGGCTGCATACGCTTGATCCGGCTACCTGCCCATTCAACCACCCAGCGAAACATCGCATCGAGCGAGCACGTACTCGGATGGAAGCCGGTCTTGTCGATCAGGATGATCTGGACGAAGAGCATCAGGGGCTCGCGCCAGCCGAACTGTTCGCCAGGCTCAAGGCGAGCATGCCCGACGGCGAGGATCTCGTCGTGACCCATGGCGATGCCTGCTTGCCGAATATCATGGTGGAAAATGGCCGCTTTCTGGATTCATCGACTGTGGCCGGCTGGGTGTGGCGGACCGCTATCAGGACATAGCGTT
+
')(()((&%$$$%%%$$##%&+(&''&,*))'')*2DJJJJJJJJJJJJJJJJEGFEJJJJJJJJJJJJJJJJJJJJJJJJJJJJJJJJGF?1''''>@>?@DGGIJJJJJJJJJJJJJJJJJJJJJJJJJJJIJJJJJJJJJJJJJJIJ???++*+,GHGHJJJJJJJJJJJJJJJFJJHJJJJJJJJJJJJJJJJJJJJJJJJJJJJJGIJJJJJJJEDFEIJJJJJJJJJJJJJFIJJJJHHHGFJJJJJJJJJIJJJJJJJJJJJEEEEEJJJJJJJJJJFCA>=989EJJJJJIIFEGHHJDFB66-**)+2112/.*--/6<<DIJHIIHGFGHJJJJJIAABJJJJJJJHJJJ?;81-)**40HJJJFEEFEGGJJJJJJIJJJJJJJFIIIIJECCCBFGE54000024<0/1///000021000+(('&(ABA?7011:8::9::<BGBAA;9543202577=888/)+9683412137787;;7559<>;;;JEGJBJJJJJJHF>DDHGJJIJJIJJJJJHHHGDCCB<;;31111:>?AFFFGFJHJIIJJJHIGHJJJJJJJJFBA?<>JJJJJJ>====JJJJJJJGEC=+***.)((')9<78''&&&*.0/*(&$$$$$%&$#$$$()(*(''%&&'()),)61000,-055/.+*)))''*'%%%'*)(((((&&&&&')(,/-.+(&&%$%%&)(')*--./2'%%%%&%%'())),+//0:>>@GJJJJJJJJJJJJGIHIIJJDJJJJJJJJJJIJIJJJHIHFGFGIJJJEBECEJJJJIGD88877788JJJJJJJJJJJJJJJJICBBCCFFFDFGGIJJJJJJE=<<<>HHGJGEGGFDDCDHJJIHB?>>@BFJIJHGGFGFFCCBBCEGIIGJGFFFFIHHJJJIIJIHDEDBEGA???@FEDCCEDFHJIGFCCDCFHFFCBCB76768DFA@AABHEFFFJHHJHE=>>??GF>;;;<HGEEIHFDDBDEFGIGHFFGFEJJJJJJJJJJJJJJJJJJJJA@@?????IEBCCDC?EJJJJJJJJJJGHHFJJJHEGJJJEEFJJJHHJJJJJJJJJJJHJJJHIIJJJJJJJGHGHJJJJJJJJJJJJJJJJJJJJJJJJJJJJJJA==9:9899:;BCDH>HIBBBABHDGJJHJJJIJJJHIF>89:;<HJJJJJJJJJJGEDDDDJJJJGF?>-+-54>EJJJJJJJIED32225@@CJJJGGIHJJJJJJJJJJJJIJJJJJJJJJJJJJJJJJJJJIJJJJJJJJJJIJ776+***JJJJFC?333DFFGJJJJJJJJJJJJJJJJJJJJHB8JHFDFBCCC('&&,5FJJJJJJJJJJJJIJJJJJJJJIJJJJJJJJJJJJJJJJJJJJJJJJJHJJJJJJJJJJJJJJJJJJJJJJJJJJJJJJJJJJJJJJIIJIHI;;;;;JJJJJJJJJJCAAABJJJJJJJJJJJJJIJFE989:IHBAAJJJJJHJJJJJJJJJJJJJJJJJJJJJJJJJJJJJJJHHHJGJGJJJJJ@CCBDFJJJJJJJJGFEEEJJJJJJJIJIJIJJJJJHFJHHGIIHHIHJIFFFDCAA@>5J::JJJJJJJJJJJJJJJJJJJJJJJJJJJJJJJJJJJIJJIJJJJJJJJJJJJJJJJJJJJJJJJJJJJJJJJJGD)((6?@@JHIJJJJJJJJJJJJJJJJJJJJJJJJJJJJJJJJJJJJJJJJJJJJJJJJJJJJJJJJJJJJJEE@?B*))().HI>===?CJJJJJJJJJJJJJJJJJJJJJJJJJJJJJJJJJJJGJJJH?BCCJJJIIJJJJJJJJJJJJJJJJJJJJJAJJJJJDEF@ABGJJJJJJJJJJJJJJJJJJJJJJJJJJJJFDD;512224211*(').1JJJJJJJJJJJJJJJEEGGFJJJJJJJJJJJJJJJJJJJJJJJHIDHJJJJJJJJJJ<;;;>JJHJ>>DFA@@DJJJJJJJJJJJJJJJJJJJJJJJJJJJJJJJJJJJJJJJJJJJ;;;;;IIHGBFFEDFEFFGHIIHHHIIJJJJJJJJJJJFJJJJJJJJJIIHJIJIDC@AACEGIHJGIGGHJJJJIIHGGFGJJFJHHJIGJEHEB0000.223JJJJJGGJIJIJJJJJJJJJ=<<<=FFFGFJJJJJJJJJJJJJJJHHHFJJJJJJJJJJJJJJFG:8>>>>@=JJJDBBCCFFJJIJJJJJJJJJJJIJJJJJJJJJJJIHHB??6=DEHFEDHHJJJJJJJHJJJJJJJJJJJIJIJJJJFFGGGJJJJJJJJJJJFH67/CD<99<<==>98878CEJJJJJJJJIIIJGDADDD3@EECEIJJJJJJJDIGJJJJJJIJJJJJJJJJJHJJJ;90JJJJJJJJICBBBCJJJJEGCCIJJJJJJCJJJJJJJJJJJJJJJJC@?'''''(6667C7JIJJJJJJJJJJJJJJJJJJJJJJJJJJJJJJJJJJJJJJJJJJJJJJJJJJJJJJJJHDI9=AA@DEFGJJJJJJJHJJHJJJGJJJJJJJJJJJJIB=>D@B@A71..13002DJJJJJIHJJJJJFAHJJJJJJJJJJJJJJJJJJJJJDD...<<?HGGJJJJJI@@A@@JJJHGIJJJJJJJJJFJJJJJJJJJJJJJJIJJJJJJJJJJJJHGGGJJJJJJJJJG>>>=FJJJJJJJJJJJJIJIJIJJJJJJJJJJJJJJJJJJJIJJJJJJJJJJJJJJIJIJIJJJJIHIJJJJJJIHHJJJJJJJIJJ65555===?FAGJJJJJJJIJJHIDEJJJJJJJJJGFGGFGFFFJJJJCCDCDJJJJJJJJG;;;;JJJJJJJJJJJJJJJJJJJJJJJJJJJJJJJJJJJJJJJJJJJJJHHIGDGFF>JJJJJJJIJJB?-------==4555FEE??>AEJJJJFJJJJJJJJJJJJJJJJJJJJJJJJJJJJBBJJJJJJJJJJJJJJJJJJJJJJJJJJJJIJIJJJJJIGJJJJJ<<;;;)((((,(()*/110111.../('''),.31117599+******(()444DJJJJJDHHIHJJFJJJJJJJJJJJJJJJJGGGGFJIJJJJJJJJIJE@CADDCFJFGEABJGJGDEJFGHIJJJJJJJJJJHJJJJJJJJJJJJJJJJJJJJJJJJJJJJJJJJJJJJJJJDJJIHJJJJJIIIJJJJJIJJJJJJJJJJHHJHJJJJJJJJJJJGIHJHJJJIJEIJJJJJJJEEEEFIIJJJJJJJJJJJJJJJJJBBJJJJJJJJJJJJJJJIJJJJJHHHHJJJJJJJE:JJJJJJJD<444332//5IJJGAAAADFFFACDHFGGFHJJJJJHGHIJJFDJJJJJJIJHJJJJIIHHIIHDC@CDHHJJJJJJJJIJJJJJJGJJJJIJ:8889@CDEJJJCJJJJJJJJJJJJJJFFDEGJIJIJJJJHGGEFGHFFJIHJJJJHHFEFJCB@A@A@==<<BBCJFDFIJJJJJJJJJJED9989??@JJJJJJFIFGFJJJJJIJJJJJIJJJJHJHHIJIJJJGJJJJJJJJJJJIGGGJJJHFFHHJJJIIGHHDHJGHGGHHC0000EGDDDGFCJFFEGHJJJJHIGJIJDFGGFIJJGGGEH;;;;;G++((.--..()0,0225201****+-,-,6/--..CCDBCGJJJHIIHIJJIJJJJJJJJJGDDCDIEEFDDGHHHIJIJJIIIIHJJJJIJGDC=<<;:5435FFD????>EBAA??EFFHJ?;;<?FG@>?CA<222:777A@AA@DEGHIIJGJD6JJ98...HIJJIJJJJJJJFFFEEHHFDEDDHCACCCDGJIJIJIJJJJJJJJJJH6.--+)++++--+-;1?DIBDE>>?==><6678@FFDCJJJJJJJJJHJJJGHGJHHHJHGFA@ACEIIGJIGIGD=8433454BCBE>FBGABBBEEC>*(((08::<=??>FCDCFEEEFA5333464223BBFFEFDEEEEFFFFJGHHHDBDCGF;5=1DDACBCBCEJJJIJA=10801IJCF;;HIDDF::998:;603:CHFJJJIJJHIFD>JJJJJJJFHIIIHFHIHJJJJJJHJGGFEEBAAFEJJJGGFFEB@@6340/113IFFE<91-*)((&''(99;;;<HFFIGDIJ6?++**2212.-)&&**-EHG><67((((((<:::;FGEEIJJJIJJJJJJJJJJJJJJJJJHJJJJJJJGIJGFEFEJJJJJJIEECGBJJJJJIJIJJHIJHJJIJIHHHIJJJJJJJJJIFHFGJJJJJJJJJJGJJIJJJJJJJJJJJJJHJJJJJJJJDCDFGJJJJIJIHJJJIJJJHFEE=<<<:8888<=>>JJJIIIJIJJJJGGHJHJJJJJJJJJJJJJCCCA?2(&&&%'''''(10//.,))(-...:@DEJJIEFGJJJJJJJJJJJJJJJJJGHHJJJ;:999@@BCDJJJJJJJJJJJJJJJJHJJJJJIJJJJJJJJJJJGF>H?JJJJJJJHHJJJJJJJJJJIJJIJJJJD>?9679:=76667EDIJIHCDDDDJJJJJJJJJJJJJJJJJJJJJJJJJJJJJJJAAJJJJJJJJJJJJIB99977==A88877>><@ECIGFIJJJJJJJJJJJJJJJJJIJJJJJJJJJJJJJJJJJJJHGFGFJJJJJJJJJJJJJIJJHJJJJJJJ?BEEBJJJJJJJJJJJIJJJJJJJJJJJJJJJJJJJJJJJJJJJJ::::;JJJJJJJJJJJJJGDBBBHGIJJIJHHJJJJJJJJJJIHJJJJJJJJJJJJJJJJJIJEIJJJJJJJJJF<892111210//1112::;JJJJJJHJJJJJJJJJJJJHGGGEFGC@>>>?FECEDA@5
@Uematsu_n7x_1_MU-test1_3
TCCTGTTCTCTTAATGAATCTTTGCAAAAGCCTAGGCCTCCAAAAAAGCCTCCTCACTACTTCTGGAATAGCTCAGAGGCCGAGGCGGCCTGGCCTCTGCATAAATAAAAAAAATTAGTCAGCCATGGGGCGGAGAATGGGCGGAACTGGGCGGAGTTAGGGGCGGGATGGGCGGAGTTAGGGGCGGGACTATGGTTGCTGACTAATTGAGATGCATGCTTTGCATACTTCTGCCTGCTGGGGAGCCTGGGGACTTTCCACACCTGGTTGCTGACTAATTGAGATGCATGCTTTGCATACTTCTGCCTGCTGGGGAGCCTGGCGGGATTTTCCACACCCTAACTGACACACATTCCACAGCTGGTTCTTTCCGCCTCAGGACTCTTCCTTTTTTCAATATTATTGAAGCATTTATCAGGGTTATTGTCTCATGAGCGGATACATATTTGAATGTATGAAAGAAACAAATAGGGGTTCCGCGCACATTTCCCCGAAAAGTGCCACCTGACGCGCCCTGTAGCGGCGCATTAAGCGCGGCGGGTGTGGTGGTTACGCGCAGCGTGACCGCTACACTTGCCAGCGCCCTAGCGCCCGCTCCTTTCGCTTTCTTCCCTTCCTTTCTCGCCACGTTCACCAGCTCTGCCCGTCAAGCTCTAAATCGGGGGCTCCCTTTAGGGTTCCGATTTAGTGCTTTACGGCACCTCGACCCCAAAAAACTTGATTAGGGTGATGGTTCACGTAGTGGGCCATCGCCCTGATAGACGGTTTTTCGCCCTTTGACGTTGGAGTCCACGTTCTTTAATAGTGGACTCTTGTTCCAAATCAAACGTGCTTCAACCCTATCTCGGTCTATTCTTTTGATTTATAAGGGATTTTGCCGATTTCGGCCTATTGGTTAAAAAATGAGCTGATTTAACAAAAACTTAACGCGAATTTTAACAAAATATTAACGCTTACAATTTACGCGTTAAGATACATTGATGAGTTTGGACAAACCACAACTAGAATGCAGTGAAAAAAATGCTTTATTTGTGAAATTTGTGATGCTATTGCTTTATTTGTAACCATTATAAGCTGCAATAAACAAGTTAACAACAACAATTGCATTCATTTTATGTTTCAGGTTCAGGGGGAGGTGTGGGAGGTTTTTTAAAGCAAGTAAAACCTCTACAAATGTGGTATGGCTGATTCAATCAGTTATCTAAATCCGGTCATCCTTAACTAGTCTTAGTGGCGTCATCGAACCGACAGTTTGGGTGAAGTTGTTTGTGGATTTTATTCCTCAAGGATTTAAGCTTCACATGTAGCCTATCACGTCTTCTGCTTGCTGAACAATTGTCCATTCTAGATTCTGTCTTGTTGATATCAAGACCTGCTAATTTCAAGGCTAATTCATTGCTGTTCGCTCGAGATCTGAGTCCGGACTTGTACATCTCTTCCCCCATCACGCCGATCTGCCAGGCCAGAACCTGGGCGACTAGCTCGCAGGCTTGGCGGCCATGAGATCGACGTAGTACGGCGTTCGGTGATGGCAAACGATCAATCCCCACAGTCGCTCGCCGCGCAAAATCGAGGATCGACATCGTGCCGTGCATGCCTATGTTGCACATGAATTTCCAGATGGACGGGCGAGACGCTGCCGCAGGATGGCGAAGCTAAGATCAATCGGCCGCCCGGTGACCGGATTGAGGTCTGGGGTGACCGGCACCGGCCGATAATTGATATCAGGGAATGATCCGTACCGGGTTGATGGTATAGAGCCGACGGGCCTGCGCCGGCACGGTTGAGGCAGGATAGTGCAGGCCTAGTTTTGACTCGACCTCGGCGCACCGATCCTCTGCGATCACTTCGCCGCTGAAGTCGGAGGCGAAGCGATAGATCATCACCCGATCGAAGCCGGTAATCTTCCGCACCTCTTGCGCCGCGGCGGCGCAGGCGCTTTCCAAGGTTTCGGCGGCCTGCAGGCGGCGGATGGCGCTGTTGGTGCGGCGGAAGAACGCCTGCGGCTCGGCGACGTCCCGCTGGGGAGGCTCGAGCTCGAGGAAGATGAGCTGATCATGGCGATGCCAGGAGCCGATGAAGCCTGCGTCCTTTCGCATCGTGAAGCCGACAGTGATCGGTGCTCCGACGGCCGCCCCGGGCTCGGCCAAGGCGATCGTCAGACGGTTGTGCGTCTCCGAGTCGAAGACATCGGCCGCAGAGCGGCCGATCAGGGCGCCGATCGCCAGTCCGGTGAGTTCGGGAAGGTTGTCGCTGCCGGCAACGATCGTCATGTCGGCGGCGAGGGCGAGCAGCAGTCCATGCGGTTGGATGGCACCGGGGATATGGATCGGCTCATCGTCGCAGGTCAAGAGGTCAGGCTGCCTGGCGACGGATCCTTCAGCCATGGTGGCGCTAGCGGATCTGACGGTTCACTAAACCAGCTCTGCTTATATAGACCTCCCACCGTACACGCCTACCGCCCATTTGCGTCGATGGGGCGGAGTTGTTACGACATTTTGGAAAGTCCCGTTGATTTTGGTGCCAAAACAAACTCCCATTGACGTGGTGAGAGTTGGAAATCCCCGTGAGTCAAACCGCTATCCACGCCCATTGATGTACTGCCAAAACCGCATCACCATGGTAATAGCGATGACTAATACGTAGATGTACTGCCAAGTAGGAAAGTCCCATAAGGTCATGTACTGGGCATAATGCCAGGCGGGCCATTTACCGTCATTGACGTCAATAGGGGGCGTACTTGGCATATGATACACTTGATGTACTGCCAAGTGGGCAGTTTACCGTAAATACTCCACCCATTGACGTCAATGAAAGTCCCTATTGGCGTTACTATGGGAACATACGTCATTATTGACGTCAATGGGCGGGGGTCGTTGGGCGGTCAGCCAGGCGGGCCATTTACCGTAAGTTATGTAACGCGGAACTCCATATATGGGCTATGAACTAATGACCCCGTAATTGATTACTATTAATAACTGATCGTTGGCGGTAATACGGTTATCCACAGAATCAGGGATAGCCCAGGCATCTGGAGCAAAAGGCCAGCAAAAGGCCAGGAACCGTAAAAAGGCCGCGTTGCTGGCGTTTTTCCATAGGCTCCGCCCCCCTGACGAGCATCACAAAAATCGACGCTCAAGTCAGAGGTGGCGAAACCCGACAGGACTATAAAGATACCAGGCGTTTCCCCTGGAAGCTCCCTCGTGCGCTCTCCTGTTCCGACCCTGCCGCTTACCGGATACCTGTCCGCCTTTCTCCCTTCGGGAAGCGTGGCGCTTTCTCATAGCTCACGCTGTAGGTATCTCAGTTCGGTGTAGGTCGTTCGCTCCAAGCTGGGCTGTGTGCACGAACCCCCCGTTCCAGCCCGACCGCTGCGCCTTATCCGGTAACTATCGTCTTGAGTCCAACCCGGTAAGACACGACTTATCGCCACTGGCAGCAGCCACTGGTAACAGGATTAGCAGAGCGAGGTATGTAGGCGGTGCTACAGAGTTCTTGAAGTGGTGGCCTAACTACGGCTACACTAGAAGAACAGTATTTGGTATCTGCGCTCTGCTGAAGCCAGTTACCTTCGGAAAAAGAGTTGGTAGCTCTTGATCCGGCAAACAAACCACCGCTGGTAGCGGTGGTTTTTTTGTTTGCAAGCAGCAGATTACGCGCAGAAAAAAAGGATCTCAGAGGATAAGCTGATCTTTTCTACGGGGTCTGACGCTCAGTGGAACGAAAACTCACGTTAAGGGATTTTGGTCATGAGATTATCAAAAAGGATCTTCACCTAGATCCTTTTAAATTAAAAATGAAGTTTTAAATCAATCTAAAGTATATATGAGTAACCTGAGGCTATGGCAGGGCCTGCCGCCCCGACGTTGGCTGCGAGCCCTGGGCCTTCACCCGAACTTGGGGGGTGGGGTGGGGAAAAGGAAGAAACGCGGGCGTATTGGCCCCGATGGGGTCTCGGTGGGGTATCGACAGAGTGCCAGCCCTGGGACCGAACCCCGCGTTTATGAACAGAACGACCCGACACCATCGGTTTCTCTGTCTTTTTATTGCCGTCATAGCGCGGGTTCCTTCCGGTATTGTCTCCTTCCGTGTTTCGGTTCGCCTCCCCCTAGGGTCGGCGAGGACTACGAGCATGAGATCCCCGCGCTGGAGGATCATCCAGCCGGCGTCCCGGAAAACGATTCCGAAGCCCAACCTTTCATAGAAGGCGGCGGTGGAATCGAAATCTCGTGATGGCAGGTTGGGCGTCGCTTGGTCGGTCATTTCGAACCCCAGAGTCCCGCTCAGAAGAACTCGTCAAGAAGGCGATAGAAGGCGATGCGCTGCGAATCGGGAGCGGCGATACCGTAAAGCACGAGGAAGCGGTCAGCCCATTCGCCGCCAAGCTCTTCAGCAATATCACGGGTAGCCAACGCTATGTCCTGATAGCGGTCCGCCACACCCAGCCGGCCACAGTCGATGAATCCAGAAAAGCGGCCATTTTCCACCATGATATTCGGCAAGCAGGCATCGCCATGGGTCACGACGAGATCCTCGCCGTCGGGCATGCTCGCCTTGAGCCTGGCGAACAGTTCGGCTGGCGCGAGCCCTGATGCTCTTCGTCCAAATCATCCTGATCGACAAGACCGGCTTCCATCCGAGTACGTGCTCGCTCGATGCGATGTTTCGCTTGGTGGTCGAATGGGCAGGTAGCCGGATCAAGCGTATGCAGCCGCCGCATTGCATCAGCCATGATGGATACTTTCTCGGCAGGAGCAAGGTGAGATAACAGGAGATCCTGCCCCGGCGCTTCGCCCAATAGCAGCCAGTCCCTTCCCGCTTCAGTGACAACGTCGAGCACAGCTGCGCAAGGAACGCCCGTCGTGGCCAGCCACGATAGCCGCGCTGCCTCGTCTTGCAGTTCATTCAGGGCACCGGACAGGTCGGTCTTGACAAAAAGAACCGGGCGCCCCTGCGCTGACAGCCGGAACACGGCGGCATCAGAGCAGCCGATTGTCTGTTGTGCCCAGTCATAGCCGAATAGCCTCTCCACCCAAGCGGCCGGAGAACCTGCGTGCAATCCATCTTGTTCAATCATGC
+
---6,**((+10))+++,++,*+),89DHJJJIHIHEDDJGB@@IJJJJJJJJJH>;;?<<=<=F>=;77777==>CEHJJJHJHJ??>>?((()2=<;;<C6776++*+>??:990/.*)***EFGJ>IHJJJJIJIBAA??A:?EEDJCJJJJJJJJJJJJHDJJJJHJJJCBA@:D3366;6CBCCCFCDDJJJJEEEEEIJGFB=555556?::98;=//////0C;;87:55DCBC><?86663521422332?23HJJJJJIJJ;9999IEEEJHIIJJJJIEECBDCABDECB@A<;950++,245CEJ8655560)))(*&&&&88?EHJJJJJJJJJJJJJEJJJJIHJJJJIJHJIJJJJJI@>??//./,-<<==;:=<;6CCA;;<CDEEBDHHJJJJHCJJJJJIHHJFFHIFFDE>>>999:;FDDGJ<;::9?>HHFCB?;)('&%'&'')--.45469JJJJJJJHFJIHBG;DD@9HGEJJJJJJIIHGIJJJIJJJJJJJJJJJJJJJJJJJIJIJJEEFEEHGIJJGGEFGGJJJJJJHGIEDDDEF544('''.0000??AJGJB@5566=<;87877863-+((.6(50,----57ABHCJIEFEDFCCEG''''''''*'''''.;1111900-/0>HGEEDGGHIJIIJJHHJJJEDD88IIJJEBBBBHJJJHHIEDE><>>?@GIFJJJJJJJJJJHJJJIGHGFI@???422220110//..=@???CDD:7711122444?DB;:::??>C7BJIJJJJHFFFFFFHHJJJJJJIJGEFDCCDEEFFH01'(.-,((++++'&%%%&%&&6<;>@BCFEFFFCCBCBGGJIJJIJHJJJJI@GJHHJJHFJGDBCCEJGFDABCBFDBA@@CDJJJJJJJGHFFEFEJFHHF6:70.../><<==>AG>JIGGFIIJJJJJJIJHGHGGJJJJJDIJAA@AAJJIJHFJJJJJJJJJJFJJEE>>GHJECA@@CEJIABBBCHFFIIJJJJJJJHIHGIJJJJJJJJJJJJJJJJJJJJJJJIJIJJJJJJJJJJJIJIIHHHJ@JJJJJJJJIJJJJJJJJJJJJJJJJJJJJJJJJJEJJJHI@JJJJJJJJJJJJJGEBADGJJHJGHJIJJJJJJJHJJJJJJJJJIDDDDEGJJJJJIJJJJJJJJJJJJFAA;++((&$$'(-5556<;::87889DCB)((()8A@CFGJJJJJJJJJJIJJIJJJJFFEFDJJJJEEFJJJJJJJJJJJJJJJJJJJFJJJJJGHGFJJJJJJJJJJJJJJJJJJJJJJJJJJJJJJJJJJJJJJJJJJJJJJJJJJJHFAAABAJJJJJHFEEEJJJJJJJJJJJJJJJJJJJJJJJJJJJJJJJJJJJJJJHJJJJJJJJJJJJJJB1110)&&%&%%$%((()))&&&().(('')+%&&40+*((,JJJJJHIIGJJJJJJJJJJJEJHJJJJJJJIA44,++)))+1FJJJJJJJEDDDBH2222DJJEJJJJJJJJJJJJJJJJJJJJJJJJJJJJJJJ=++++-BEEFIJJJJJIJJJJJJJJJJJJJBAAAIJJIJJJJJGFGFGJJJJJJJJJJJJIJDCCC-,,,*,,,,.)*+*.-.0000221)))))++=<;5101:?JJJJJJJJJJI@855555CIFGJJB@;+''9GJJJJJJJJJJJJJJJJJJGJJJJJJJJJJJFJJJIJJJJJJJJJJJJ7;;<<;GJ::9::JJJJ@JJJJJJJJJJJJJJFFEEEJJJIJJJJJJJJJJIJJJJJJJJJJJJJIJJJJJJJJJJJJJJJHJGHJJHJJJJJJJJJJJJJ:9999JJJJJJJJJJJJJJJJJJJJJJJJJJJJJJJJJJJJJJJJJJJJJ6/....=DDEDDDJJJCGJJCF33335H111000///0JJJJJJJJJIJJJJJJJJJJJJJJJJ>IFHJJJJJJJJJGJJJJJJJJJJJJJJJHGFFFJJJJJIIJJJJJJJJJJJJH;JJJJJJJJJJJJJ9*)**+=>@CDJJJJJJJGJ91111<;?>?=>>DDIFEJJJIJJJJJJJ@@111****+;7;C?JJJJJJJJJJJJJJJJJJJJJJAAAAAJJJJJJJJJ.--++/0@JJJJJJJJJJGEFDFGEHJE47+JJJJJJJJJJJJJJECCDBIHGGIJFEEFFJJJ99999BBJJJIJH@@???A::::<GGED@?@;;==FIHFDHHH:98>++<=@JJJJJJJJJJJJJJJJJJJJJJJJJJJJJJJHGG@>;::G/....CCCFGJHHHHGIJJJJJJJJJJJJJDEJJJJJJJJJJJJ<967JJJ>>2+++JJJJJJJJJJJJJJJJJIJJJJJJJJJHJHEGJIJJJJJJJJJJJJJJJJJBAAAJJJJDDFJJJJJJJJJJJJJJJIJJJJCJJJJJJJIJJJJJJJJJJJJJJJJJJJJJJIBJJJJJJJJJJJJJJJJJJJJJJJDJJJJJJJJJJJJJ*))));JJJJJJJJJJCAA<9::;EEJJJJJJJJJJJJJJJJJJJJJJJJJJJJJJJJFGJJJIJJJJJ<;97$$%%('')*)((,.;;7=HG@J??;??JJJJJJJJJJJJJJJJJJJJJJCI751-,,,.<<<@JJJJJJJJJJJJJJJJJJJJJJJJJJJJJJJJJJJJJJJJJJJJJJJHHIHGHHJIJJJJJJJJJJJJJJJJJJJJJJJJJJJJJJJJJJJJJHCCBBBGIJIIHEDEEGHIHGGIGGJJJJIHIGH>==83H..JJJJJJJJJJJJJJJJJJJJJJJJJHJJJJJJJJJJJJJJJJJJJJJJ<<;<;GJJJJJJJJJJJ7440**,HIHGFFFGHJJJJJJJJJJJIJJJJJJJJJJJJJJJHJJJFBFGHJHJJJJJJJJJJJJJJJ43334JJJJJJJJJJJJJJJ;<888DJJJJJJJJJJJJJ=====JJJJJJJJJJJJJJJJJJJJJIFH*((((@JJJJJJJJJJJJJJJJJJJJJJJJJJIJ***((''''(6HIJJJJJJJJJJJJJJJJJJJJ96647*+*))**++'%$$%&%$$&)*+*6JJJJJJJJJJJJJJJJJJJJJG>===>HJJJJJJJJJJJJJJJJJJJJJJAA?@JJJJJJJJJJHJJJJJJJJJJJJJHAAAGFJJJJ;8999HCCCHJJJJJJJJJJJJJJJJJJJJJJJJJJJJJJEJJJJJJJIJJGH@4@./1JJJHJJJJJIJJJJJJJJJJHIJHJJJJJJJFJIHJFFJJJJJJJJJJJJJJJJJJJJJJJJJJJJJJJICFGE6IJJJJJJJJJJJJH:..//0DEGIGIJFEEEFBBBHJJJIDBAAAEHHGJJJHJHJJJJIHGGJHIGHJHJJJJJJJJHGHIJDDDCEJJIIHJJ@2***GHJJJJJJJJJJJHEFFIJJJJJJJJJJJJJJJJJJJJJJJIHJJJJJJIJGJJJJJJJJJJJJJJJJJJJJJJJJJJJJEEDBBEFGJJJJJJD=>>>IJJJJJJJJJJJIIIJJJJGGEEFHJJJJJJJJJJJJJJJJJJJJJGGGHJJJJJJJJJA@@@ACBCIJJJJIJJGJJJJJJJJJJJJJJJJJJJJJJJIJJJJ;;;;<A2223>HAIJJJJJJJJJJJ?<;;<@BJJJJGFFE@?==>?ABDGIJJJJJJJJJJJJJG@JJH3//3;?DIJJJJJJJJJJJJJFDEC:20/+*/9977:574.**+..++***+***FJJHIE@0JJJJJJJJJJJJJJJJJJJJJJJJJJIJJJJJJJJJJJJJJJJJJJJJJJJJJJJJJJJJJJJJJJJJJJJJJJ>9;4495445BFGJJJJJJJJJJJJJIHHJJJJJJJJJJIGHJFBFJJIJHJJJJJFEFFIJJJJJHGFEHH<<998889FHID>=;6===GFFIHIIJJJHFG=25*BBEIJJJIHGJIGGIJGJEDDHGIEA?ADDCE?B?EDEJ@@?@CFHEH>==<=EE******:BB87777ABJJJIJJJDACCEIJJJJJIEEEEFHGJHHJJJJJJJJHHFJFJFJGJJFFFFF8763*(&&',--.?88888A=</--++0-1,,+1144<CBBJJIJFIJIJJJJJJJGFJJJECBC;9-.3;<==@JJJJJJJJJJJJJ>=7667766545312036669J76666:0,'()(('&&&(6...@CCBJJJJJJJJJJJJCC98888?IHJJJHGJEJ@9:==@JJJFGEEFBDD?;;;;A=A22512JJJJJJJJJJJJHJHJJJJJIJHJGCA???CGIJJJJJJJ@HIJJJJJJFCBCEJJIJGH@@?@=GIJGEEECEFDBB<AECED>=>:6360//,,///ABEFFJJJJJHHJJJJJJJJJJJJJJF>>=.----JJ;;;;<JEEE-))*HGGDDAAABBGDCDECGGBBBBFDGHHGEBAB?@JJIJIIJHEDEDEFEE66555==A@@))))+==>ADJIJJJJIIHE???>??@ACGJGHFEGDA@??@BCFE@)))))BD<?99=>AJH@@?@H>JHH411008201??@33334JJJJJJJJJJJFCCB;;3346=85/..-+****+8699<9976777-----999:;DGEIJJJJJJBAAA66672111122211,,,+-.+7DDFFJJJJCA@@?=222133333---1333377:;GGHGFJA@<<<?=>?>>>A?@@CJJJJJJJIJJJIIHIJJJGGGEIJJJJJ;:::;BA7600/.-...0,,+,,333788A@ABGJJED>2-+00112::C<BCHJHGHFHIJDCBBD@FD@AAEB@IJJJJJJJGGDAB,+++,44///)()&%%&++98(((((DDHIHJJHIGIJJJJJJJJJIJDCFA@FIFFFGJGHFGG==<<<<=?????HIEA@ABEEF8DBAC?7777ADEHJJJJIJJ?;;;;JJJJJJJJIIHJJGJIJIJJJJIIGGEFAA?AAGJB9A@B44444676434127BB<HJJDDCCFFGHIHICHJCDCHFFEFFIHIEHHIGFC>>>:::::BB@@@BBDCGEEEHHIIGGHFGIGHGHGFHGFFFEEFGHJHIJGGJHFDDEIGJEAA@?@AAACCBDGEGEDDDBABBEHFEGEFHJIJJI999+**))
@Uematsu_n7x_1_MU-test1_4
TCCGATCAAATCCGAAAATGGATATACAGACTCCCCGGGAGCTTTTTGCAAAAGCCTAGGCCTCCAAAAAAGCCTCCTCACTACTTCTGGAATAGCTCAGAGGCAGAGGCGGCCTCGGCCTCTCATAAATAAAAAAAATTAGTCAGCCATGGGGCGGAGAATGGGCGGAACTGGGCGGAGTTAGGGGCGGGATGGGCGGAGTTAGGGGCGGGACTATGGTTGCTGACTAATTGAGATGCATGCTTTGCATACTTCTGCCTGCTGGGGAGCCTGGGGACTTTCCACACCTGGTTGCTGACTAATTGAGATGCATGCTTTGCATACTTCTGCCTGCTGGGGAGCCTGGGGACTTTCCACACCCTAACTGACACACATTCCACAGAATTAATTCGCGTTAAATTTTTGTTAAATCAGCTCATTTTTTAACCAATAGGCCGAAATCGGCAAAATCCCTTATAAATCAAAAGAATAGACCGAGATAGGGTTGAGTGTTGTTCCAGTTTGGAACAAGAGTCCACTATTAAAGAACGTGGACTCCAACGTCAAAGGGCGAAAAACCGTCTATCAGGGCGATGGCCCACTACGTGAACCATCACCCTAATCAAGTTTTTTGGGGTCGAGGTGCCGTAAAGCACTAAATCGGAACCCTAAAGGGAGCCCCCGATTTAGAGCTTGACGGGGAAAGCCGGCGAACGTGGCGAGAAAGGAAGGGAAGAAAGCGAAAGGAGCGGGCGCTAGGGCGCTGGCAAGTGTAGCGGTCACGCTGCGCGTAACCACCACACCCGCCGCGCTTAATGCGCCGCTACAGGGCGCGTGGGGATACCCCCTAGAGCCCCAGCTGGTTCTTTCCGCCTCAGAAGCCATAGAGCCCACCGCATCCCCAGCATGCCTGCTATTGTCTTCCCAATCCTCCCCCTTGCTGTCCTGCCCCACCCCACCCCCCCAGAATAGAATGACACCTACTCAGACAATGCGATGCAATTTCCTCATTTTATTAGGAAAGGACAGTGGGAGTGGCACCTTCCAAGGGTCAAGGAAGGCACGGGGGAGGGGCAAACAACAGATGGCTGGCAACTAGAAGGCACAGTCGAGGCTGATCAGCGAGCTCTAGCATTTAGGTGACACTATAAATAGGGCCCCTACATAATTACACACTTTGTCTTTGACTTCTTTTTCTTCTTTTTACCCTTATACAGTGATCCTGATCCGGTGGCGACCGGTACATGAATATAATCCGTTTTCTCCAATTCCTTCGTCACTTTAGATGAATCATTAGAGAAATTGTTCTCTTCTTTCTTGGCTTTGTGTTTCATCTTCTTGATGCTTTTTGTGCTCCCATTGTTTTGCTCTGTTATTTTCGACTTCTCTTCTTCTCCTTCTTCTACTAGGTCATCTCTGTTCATCGTCATCTTCTTCGCCGCCTCATTACAATCCTTAGTCTCTGTATCAAACTTCGCTGCCTTGAAATTTCCAGTCCCAAGCGTCGTTTCCGGCGAAATTGAGAGTCTTGAATCACCTTCCACCGTCGTCTCACCGTACATCATCGGAAGATTCAAACCGGCAGTCGAAAGATAGCTGTCCATCTCGCCGCCGGTAATCATTGAAGAATCGGCAAAGAAGCCGGCGAGAGGAGAATCAAAGGTGGGATTGAGGTACTTGAGGTGAGCCCTTTGGCGCTCTAGGACCGACATGTCAGGAAAATTGAGCAAAAGGTCACCTCCTATAGCTCCATTCATGGTACCAGACATGGGTTTTCCTCGACATCGCCAGCCTGCTTGAGCAGACTAAAGTTTGTAGCGCCGCTTCCGAATTCAGCGTTGCAGATTCCTCTTGCGTAATCCACTGTTGCAGTCTCCTGTGAGTACTTCCACTGAGGGTCAAGCAATTTGGCATCCGGTTTTTACTTTGGCAGCCTCTGGGGATTCCACTATGTAGCCAAAATCTTGCAGCCAGGATGGGTACAAATTTTTTGAACCGATATAAAATGCGGATGAGTCGACGGAAACCAACTTATGGTGTTGGGCATAAGGATGCCCGTCTGCCCATTTGTCGTTGGGGGAGGATCTAAAGGTTGCAAGCTGCAAATTGCTACACATTGCAGTTTTGGCAGCTTGTTGACCGCCTGTGATATTTGCAAGCCTGTTTCTCAAAGTGTCTGATATTTCACTAAGTGATTTTATTTGGCTGTAACCCACACTGCCCACTGCGCCCCTGTTGGCTGGGTCGCTAACCACAATTCTCACCTTAACCCCAGCAGCCATTTTAGCAGCCAAGGCATCGTACAATCTAATGTCATACCTAGGCAAGGGTGGACATGTAGCGTTCAAATCCTGCTGAGATATTTCAATGTGACTCCTTGCTGAAGCAACAAGAGCTCTCAAGGCACTCTCTTCTGGGTTGACTGTATCATAGTCTCTATCGGCGTTAGTATTGTCGTGAAGTCCTACCACACACTTAGTATCGCTAGCTGTTGGCAGATCGGGCCTGAAAGTGGACTTGGGGTCCACATCTTTGATGCCAACGCCCAACCCTCCAACGGCTATTACTGGGACATTCCCGGTGGTAGGTGATGCCTTGGGGTTTGTATCTTTATGCATAGTGGGCATGCACCCTGCGTTGCCGGAAGCTGCAAACCAGACGGAAGCGATGTTACTCTTGTTTTGGCAGGTCCATGTCCACAAAGTGTCAAGGTATCTACCGGCAGAGCCTGCAGCCGGTCCGGTCAGTGCAGAGCCAACATCAGACACTGGATGAGTAGTATCCAAGTAATCATCCTTCCAGCTATTTATTCCACCAGTAAGGGCACTTTGCCCGTCTACAACCAAGATTTTGCTATGGTTCCAGGAGAAAGCTGTTTTTGATGTAGTCATACTAGCCACGTTCAAAGTTATGTTTTCTGCGGCTTTGCCAAGTTTTGCAGTCAGTTCGTCCCTATACTTGGAAGGTATTACATTCATGTGGTAGACGGGTGCAGCCCCAACCAGTATCCTAACCTTCAACTTATTGCCTTTAGCTGCGGACTCCTTCAAACCAGCGACAATAGCGTCTTGGAATGCGCCGTTTGGGAAAGGTGCAAGTGTACTAATATCTACGGTTCTGGTGGCGCATCCCTATATTTTCAGTCATCTTAGCCAGCAACCTTTTTGTCCCAACTCTGTCAGCGCATTTATCATCGCCCCGAGCGTCGCGGGTTTGCAACAACCAATCACTGGGATCAGCGGCGCTTCCCGTCCAATTTATTTCCACTAGTTCTTTCCCATACATCGCCCTCCAGGCCTGGGGACACTTGCCTCAATGTTTGCTCAACGGCGTCCAAATGTGGTGTAGCTGAATCTGCAAATCCGCCAGATCCCGATCGACCTGCTCCTCCTGCTCCCGCTGCTGCGCCTCGAGCCTTGTACAGCTCGTCCATGCCGCCGGTGGAGTGGCGGCCCTCGGCGCGTTCGTACTGTTCCACGATGGTGTAGTCCTCGTTGTGGGAGGTGATGTCAGACTTGATGTTGACGTTGTAGGCGCCGGGCAGCTGCACGGGCTTCTTGGCCTTGTAGGTGGTCTTGACCTCAGCGTCGTAGTGGCCGCCGTCCTTCAGCTTCAGCCTCTGCTTAATCTCGCCCTTCAGGGCGCCGTCCTCGGGGTACATCCGCTCGGAGGAGGCCTCCCAGCCCATGGTCTTCTTCTGCATTACGGGGCCGTCGGAGGGGAAGTTGGTGCCGCGCAGCTTCACCTTGTAGATGAACTCGCCGTCCTGCAGGGAGGAGTCGCTGGGTCACGGTCACCACGCCGCCGTCCTCGAAGTTCATCACGCGCTCCACTTGAAGCCCTCGGGGAAGGACAGCTTCAAGTAGTCGGGGATGTCGGCGGGGTGCTTCACGTAGGCCTTGGAGCCGTACATGAACTGAGGGGACAGGATGTCCAGGCGAAGGGCAGGGGGCCACCCTTGGTCACCTTCAGCTTGGCGGTCTGGGTGCCCTCGTAGGGGCGGCCCTCGCCCTCGCCCTGAATCTCGAACTCGTGGCCGTTCACGGAGCCCTCCATGTGCACCTTGAAGCGCATGAACTCCTTGATGATGGCCATGTTATCCTCCTCGCCCTTGCTCACGCCGCTGCCACCTCCGCCTGAACCGCCTCCACCTGCTGCTCCGATCATAATCTGTGCTTCACGGGTTCTTGAAATAGCTTTAGCTAGTAGCTCACGAGCTGTGTCGATGTCTACAATGGGTTTCGCATAGTTTGTTCCGAGTTCCACACCAGAAGCTTTGAGTACGGTTAAAGGAGCGTCCCATGGATGATGAATCCATTCAGTTGGCAATCTCGCAAGCTCGGGAAGCCATTGCCTTATGTACTCACCTTCTGGGTCATATTTGGCGCCTTGTAACGCGGGATTGTCCAAGCAATCAAGCTCGTGGCCATCGGGGATACTCCCAGAGATATACTGCCAGCCAAGGATGTCACATTCCAAATCAGCATCCAAAAGTGTATCCCAGAAATACTTCATTCCCCATTTCCATGGAAGGAGAAGAAACTTCACAGCAAAGCTTGAAACAATCACTCTTATTCTGTTATGCATCCCATCCGGTAGCCCAAAGCTCTCTCATTCCGGCATCCACCAACGGATAACCGGTCCTGCCTTGTCTCCAGGCCTTGAACTTATCAACATCAGCATCCCAAGGGAAAAACCGAAGATGACTCAACAACGATTGCTCGTGAGTAAACGGGAAGTTGAAACATATATACCGAGAATACTCTCTTAAACCGATTCCCCTAAGAAAAAGATCTGCACTTTCTTCTCCTTCACTGTTCTTATCTCTTGCCCATATAATTTGTTTCATCCGGGCACACTGGAAAACGTGTCTGACGCTTATTTCCCCGAAATGGAGATACGGAGAAAGTAGTGAAGTAGAGTTCCCAACAACTTTCTTGCTGTTCTTTGCATAATCTATCAACTGCTTCTCGATGAACTCATTTAGTAACTTATCAGCATTGCTCCATCCTGGAGACCAAGCTCTAGTTAACAACGCATTGCTCGGTTTCTCGGCCTCATTCTCCAGCCCTAGTTCTTCAATCGAACACGCCCAAATCGCTTCAGCCGCTGCAGTTATTGGCATCAACCGCCAAGGAGGAGGAAGCATAACGGATTCAATCGACATATCTAAGCATTTCCTCCGTAAGAATTGAAACTCGTAAAAGGTTTGCCCTTTTCGCAGTATATCTCCCACGGTTCATACAATAGATCTCCATTGTAGCTTTGCACAGAGATCCCACGTTCCACCAGCTTCTCCTTTACGGTATGGTCCCGAACTAACGAAACAGGATCATAGAGGTAGTTAAAGACGACTTTTGTAGCACCGGTAACGCGGATACAATCCAAGATCGCTGAAATCGTGTTGTGGGTTTTGATTAAAGTGAGGTCAGATCCAAGAGCCTTCAAGGATTGAGATAAGTGAGCAAGTGATTGTTTCATCCACCATCTTGAAGCTCTTCCAGGATAAAACTGTCCTTCTTCTTCAGGACACCAAATGAAGACAGGAAAAACAGATCCTTCGTGAGCAGCTGCTGCTAATGCAGGATTATCCTCAATCCTTAGGTCTCTTCTAAACCAAACTATAGTCTTTTTGTCCATCTTCATGGTGGCGTACCAAGCTTAAGTTTAAACGCTAGAGTCCGGAGGCTGGATCGGTCCCGGTGTCTTCTATGGAGGTCAAAACAGCGTGGATGGCGTCTCCAGGCGATCTGACGGTTCACTAAACGAGCTGGTCGACGATCTCTATCACTGATAGGGAGATCTCTATCACTGATAGGGAGAGCTCTGCTTATATAGACCTCCCACCGTACACGCCTACCGCCCATTTGCGTCAATGGGGCGGAGTTGTTACGACATTTTGGAAAGTCCCGTTGATTTTGGTGCCAAAACAAACTCCCATTGACGTCGATGGGGTGGAGACTTGGAAATCCCCGTGAGTCAAACCGCTATCCACGCCCATTGATGTACTGCCAAAACCGCATCACCATGGTAATAGCGATGACTAATACGTAGATGTACTGCCAAGTAGGAAAGTCCCATAAGGTCATGTACTGGGCATAATGCCAGGCGGGCCATTTACCGTCATTGACGTCAATAGGGGGCGTACTTGGCATATGATACACTTGATGTACTGCCAAGTGGGCAGTTTACCGTAAATACTCCACCCATTGACGTCAATGGAAAGTCCCTATTGGCGTTACTATGGGAACATACGTCATTATTGACGTCAATGGGCGGGGGTCGTTGGGCGGTCAGCCAGGCGGGCCATTTACCGTAAGTTATGTAACGCGGAACTCCATATATGGGCTATGAACTAATGACCCCGTAATTGATTACTATTAATAACTAGTCAATAATCAATGTCAACGCGTATATCTGGCCCGTACATCGCGAAGCAGCGCAAAACGCCTAACCCTAAGCAGATTCTTCATGCAATTGTCGGTCAAGCCTTGCCTTGTTGTAGCTTAAATTTTGCTCGCGCACTACTCAGCGACCTCCAACACACAAGCAGGGAGCAGATACTGGCTTAACTATGCGGCATCAGAGCAGATTGTACTGAGAGTGCACCATAGGGGATCGGGAGATCTTCCCGATCCGTCGACGTCAGGTGGCACTTTTTCGGGGAAATGTGCGCGGAACCCCTATTTGTTTATTTTTCTAAATACATTCAAATATGTATCCGCTCATGAGACAATAACCCTGATAAATGCTTCAATAATATTGAAAAAGGAAGAGTATGAGTATTCAACATTTCCGTGTCGCCCTTATTCCCTTTTTTGCGGCATTTTGCCTTCCTGTTTTTGCTCACCCAGAAACGCTGGTGAAAGTAAAAGATGCTGAAGATCAGTTGGGTGCACGAGTGGGTTACATCGAACTGGATCTCAACAGCGGTAAGATCCTTGAGAGTTTTCGCCCCGAAGAACGTTTTCCAATGATGAGCACTTTTAAAGTTCTGCTATGTGGCGCGGTATTATCCCGTATTGACGCCGGGCAAGAGCAACTCGGTCGCCGCATACACTATTCTCAGAATGACTTGGTTGAGTACTCACCAGTCACAGAAAAGCATCTTACGGATGGCATGACAGTAAGAGAATTATGCAGTGCTGCCATAACCATGAGTGATAACACTGCGGCCAACTTACTTCTGACAACGATCGGAGGACCGAAGGAGCTAACCGCTTTTTTGCACAACATGGGGGATCATGTAACTCGCCTTGATCGTTGGGAACCGGAGCTGAATGAAGCCATACCAAACGACGAGCGTGACACCACGATGCCTGTAGCAATGGCAACAACGTTGCGCAAACTATTAACTGGCGAACTACTTACTCTAGCTTCCCGGCAACAATTAATAGACTGGATGGAGGCGGATAAAGTTGCAGGACCACTTCTGCGCTCGGCCCTTCCGGCTGGCTGGTTTATTGCTGATAAATCTGGAGCCGGTGAGCGTGGGTCTCGCGGTATCATTGCAGCACTGGGGCCAGATGGTAAGCCCTCCCGTATCGTAGTTATCTACACGACGGGGAGTCAGGCAACTATGGATGAACGAAATAGACAGATCGCTGAGATAGGTGCCTCACTGATTAAGCATTGGTAACTGTCAGACCAAGTTTACTCATATATACTTTAGATTGATTTAAAACTTCATTTTTAATTTAAAAGGATCTAGGTGAAGATCCTTTTTGATAATCTCATGACCAAAATCCCTTAACGTGAGTTTTCGTTCCACTGAGCGTCAGACCCGTAGAAAAGATCAAAGGATCTTCTTGAGATCCTTTTTTTCTGCGCGTAATCTGCTGCTTCCAAACAAAAAAACCACCGCTACCAGCGGTGGTTTGTTTGCCGGATCAAGAGCTACCAACTCTTTTTCCGAAGGTAACTGGCTTCAGCAGAGCGCAGATACCAAATACTGTTCTTCTAGTGTAGCCGTAGTTAGGCCACCACTTCAAGAACTCTGTAGCACCGCCTACATACCTCGCTCTGCTAATCCTGTTACCAGTGGCTGCTGCCAGTGGCGATAAGTCGTGTCTTACCGGGTTGGACTCAAGACGATAGTTACGGATAAGGCGCAGCGGTCGGGCTGAACGGGGGGTTCGTGCACACAGCCCAGCTTGGAGCGAACGACCTACACCGAACTGAGATACCTACAGCGTGAGCTATGAGAAAGCGCCACGCTTCCCGAAGGGAGAAAGGCGGACAGGTATCCGGTAAGCGGCAGGGTCGGAACAGGAGAGCGCACGAGGGAGCTTCCAGGGGGAAACGCCTGGTATCTTTATAGTCCTGTCGGGTTTCGCCACCTCTGACTTGAGCGTCGATTTTTGTGATGCTCGTCAGGGGGGCGGAGCCTATGGAAAAACGCCAGCAACGCGGCCTTTTTACGGTTACTGGCCTTTTGCTGGCCTTTTGCTCACATGTTCTTTCCTGCGTTATCCCCTGATTCTGTGGATAACCGTATTACCGCCTTTGAGTGAGCTGATACCGCTCGCCGCAGCCGAACGACCGAGCGCAGCGAGTCAGTGAGCGAGGAAGCGGAAGAGCGCCCAATACGCAAACCGCCTCTCCCGCGCGTTGGCCGATTCATTAATGCAGCTGGCACGACAGGTTTCCCGACTGGAAAGCGGGCAGTGAGCGCAACGCAATTAATGTGAGTTAGCTCACTCATTAGGCACCCCAGGCTTTACACTTTATGCTTCCGGCTCGTATGTTGTGTGGAATTGTGAGCGGATAACAATTTCACACAGGAAACAGCTATGACCATGATTACGCCAAGCTCTAGCTAGAGGTCGACGGTATACAGACATGATAAGATACATTGATGAGTTTGGACAAACCACAACTAGAATGCAGTGAAAAAAATGCTTTATTTGTGAAATTTGTGATGCTATTGCTTTATTTGTAACCATTATAAGCTGCAATAAACAAGTTGGGGTGGGCGAAGAACTCCAGCATGAGATCCCCGCGCTGGAGGATCATCCAGCCAGCATGCCGGAAAACGATTCCGAAGCCCAACCTTTCATAAAGGCGGCGGTGGAATCGAAATCTCGTGATGGCAGGTTGGGCGTCGCTTGGTCGGTCATTTCGAACCCCAGAGTCCCGCTCAGAAGAACTCGTCAAGAAGGCGATAGAAGGCGATGCGCTGCGAATCGGGAGCGGCGATACCGTAAAGCACGAGGAAGCGGTCAGCCCATTCGCCGCCAAGCTCTTCAGCAATATCACGGGTAGCCAACGCTATGTCCTGATAGCGGTCCGCCACACCCAGCCGGCCACAGTCGATGAATCCCAGAAAAGCGGCCATTTTCCACCATGATATTCGGCAAGCAGGCATCGCCATGGGTCACGACGAGATCCTCGCCGTCGGGCATGCGCGCCTTGAGCCTGGCGAACAGTTCGGCTGGCGCGAGCCCTGATGCTCTTCGTCCAGATCATCCTGATCGACAAGACCGGCTTCCATCCGAGTACGTGCTCGCTCGATGCGATGTTTCGCTTGGTGGTCGAATGGGCAGGTAGCCGGATCAAGCGTATGCAGCCGCCGCATTGCATCAGCCATGATGGATACTTTTCTCGGCAGGAGCAAGGTGAGATGACGGAGATCCTGCCCCGGCACTTCGCCCAATAGCAGCCAGTCCCTTCCGCTTCAGTGACAACGTCGAGCACAGCTGCGCAAGGAACGCCCGTCGTGGCCAGCCACGATAGCCGCGCTGCCTCGTCCTGCAGTTCATTCAGGGCACCGGACAGGTCGGTCTTGACAAAAAGAACCGGGCGCCCCTGCGCTGACAGCCGGAACACGGCGGCATCAGAGCAGCCGATTGTCTGTTGTGCCCAGTCATAGCCGAATAGCCTCTCCACCCAAGCAGGCGGAGAACCTGCGTGCAATCCATCTTGTTCAATCATGCAAAACGGTC
+
1////.++&&&'(-4689?;;8766,,+*))*+-+,'@IJJJJHCGE52222<BJJJJHG?>>@@@@BBCCA===>?@ACEGIJIJJJJJJJJJJJHJJIJJJJJJJJJJEDEBCD:899<;9500057=<<28JJJJJJJJJJJJJJJJJJJJJJJJJJJJJIEHHHAJJJJJIJJJJJJJJJFGJJDJJJJJJJJJJJJJJJJJJJJCJJHGHHGGIHGHFFIHHJHIIGHJIIJJIJJIGIJJJJJIJJGJJJJJHHIG=869A=0+++/334656676C<<JJJJJJJJJJJHHGGFHHIFFHJJJJJJJJJJJJJJJJJJJJJGJJJJJJJJH8<4////>>FIAACCCGFIJJJJJJJJJJJJJJJJJJJJJJJJGHIJJJJJJJIECCBCJJJJJJJJJJIJJJJJIJJJJI@<GJJJJJJJJJJJHIGFGADFEFFJHJIJJGEDDEJJGJJJIJDJJJJJJIHGHJJJJJJJJJJGH=>=>>BF::?888>EHJHFGGGJGHEGGEEDEEJJIIJIJJJJJJJ@EII4444JJJJJJJJJJJJJJJJJJJBAGJHIJJJJJJJJJJJIJJJJJJJ>===@76667HJJCCDEDJJGHEADC?EJJJJJJJHJJIJJJJJGG>>>==>DDECCCCEEBCBBBHIFJJJHEEEEJIIJIJJGJJJGIJJJ=>=>HJJJJHHHJHJJJIIIHJJJJGJJJGGHBB>@DC>GC<=IJHHJJFFCABCEHJIFFHIJJJJIGHGHJHHFEHFEGHF@>>==A@31111CCDGFEHHFGGEDEEFGHIJJJHGHIIDBAABAHIIEEECBAA@ACCDE@@???EGBB@?AB?ECFECBCDDFFFDDCCBBBDGIGGFFFIJHIJECEDEHA>=>?BEEEDBDCBBBBCECBAA@@CCCEECEBDDCCBBCBA?<?::EED?@00BACHF?C>C@=;82+7>@BEIHGEDCEFIHHHGECBBBCCBBA>==<=@@?ABBBDGFCBBCFGIJJHJBBFIIJJJJJIJJJIJJHFFFI@????=0/.-34A5545;<?A<<3232=HJJJJJJIFFEDDGGJIJJJJJJJJJJJJICDCDJJJIJIJJF/....9,+'''466<FGJJIGFHB@@ACHGIGGJC85554--+1?@GJJJIJIGGJGEFFFJIJJGJJJJJJJJIIIHFJDF2<;;;AA?AE>=<=JGJJJJJJJJJJ;;;;;H33333JJJJJJJJJJHDFEFJJJJJJJJJJJJJJHJGJJJFFEJJJJJJJJJJJJJJJJJJJJJJJJJJJJJJJJJJJJJJFE6110.--.FDGJJJJJJJJHIIIJJJJJJJJJJJJJJJJAJJJJJJJJJIIJIJJJJJJJJGHJJJJJGGHGIHGJHGIJHFFHGJJGIFFGIJJJJGHHJJGHGHJJHFBBBBCFJJHHGFIIIJIJJJJJJHHFFEGGJJJJIIICCAAACB???@HHJJGJJIGFB;<<FJEEEDDJJJJJJIGGIFDGGHIIIHHHFGJJHIGHDDDEGJJJEDBAACCEHHJJHEEEFFGGGFHGIEHD@ABADEEEEFEHIHHGGIHGIIHHJJJJJJHJJJG<;8647::::;FGEJJJJJIIHJJJJJJJJJJJJJIIED@>AA@AJJJJJJJJJIIHJGJJJJJIHJGEGEFJJJJJJJJJJJJIJJJJJIEDDDJJJJJJJJJD@F:AJJJJJJJJJJJJJJJJJJJJJJJJJJJJJJJJJJJJJJJJJJJJJJJJJHIJJIJJJJJJJJJJJB<1-,,-----.CJJJJJHGGGJJJJJJJJJJJJJJJJJJJJJJJJJHJJJJJJJJJJJJJJJJJJJJJJJJJJJJJJJJJJJJJJJJJJJJJJJJJJJJJJJJJJJJJJJJJJJJJJJJ@????JJJJIA?><<=CIJC>>876<@<@:;JG:9976666771///136HJJIJJJJJJGIJJJJJJJJJJJJJJJJJJJJJJJJJJJJJJJJJJJJJJHJJJJJJJJJJJJJJJJJJJJJJJGJJJJJJJJJJJJJHIJFFHFHJJJJJJJJGHHIIJJJJJGA@55556EBBBB>@GIJIFE?ABG@?32222535?>.*'(''''(DIHFGJJJJJHHHJJJJJJJHJJIHHIIJJHDCCDGJIIHFFFHHJGHHF?====ADEEEDFFBCDCCGHGGGFGJ<JJIHJJJIFEEEFFJ@@@??FFEDDFHHGGHFFFDGHGGEEGDFFCEFEFIJIHHGGEDD?><>>DCDDGBCEGCCCCDDCCCCGGFEFHHIBAAAAEGIHGFDEIGFFEEDJIGIFDEGFHJJECCCBGGFGEEEEEHJJ<<<<<IJJJJHGGGHJHIJIJHEFFEFEECCDDCGGHIJJJJJIGHHGHHFFEFFJJJJGHFDDEDDDCDDGIJJJJHIGHGEDCBBEDDCDDFJGHGEEFHHJI<=EFDDEDICCBBBIDDCDDGHJGDEGB@@@?EEFJJGDC><4BBCGJJJJIGDCBBBDDJHGGFEHJFDDDDGGJJIGF<;:6)((''++,@???>>:=GJHHGIGEJHFHFGFHIJJJJJJJJJJJJEA@@@AJJJHJHFGIHEFEDDFFIIJJJGFEEDEGFFDDCDDFDEEFHIJJJJJJIGBHF;HGHGJFD=B?FJIIGFGEECBBBDEGGHGFEEEGHJHJJFBABBGEFEFEIGFEEDDABCCEHGFFFHEDCDDEFFFFJGEJGEIGHHHIGGJGE=>HGGFEFBBCBCEEEGJJHG@>>>>BEDJJJJJIJJJJHIHHEDF<999665+*****+9BBFHJJJIHHIJJJJJJIIIHHJJJJJJJJJJJJIJJJJ<F22JJIHIHJJJJJJJJJIIHGJEIEEHJJ@<***''((CGEEGGIJIJJJJJJJJJJ:888+++++,HIGJJJJJJJJJJJJJJJIJJJJJJJJIIIJJJJJJJJJJJJJJJJJJJJJJJJJHHJJJJJJJHJJJJJJJIJJJJJJJJJIJIIHEIGIJJJJJJJJJJIGJGIGJJGJ=;746++++,5=?BJJJIJHIFJJJIIGIHHGJJJJJJJJJJJJJJJJJJJJ@JJJJJJJJJJJJJJJJJJEDJJJJJJJJJJJJJJJJJJJJJJJHJIIJJJJJJJJJJJJJJJJJJJJJJJJJJJJJJJIJIJIJJJJJJJJCDB5''(,,***--DJAJIJFJJJJJIJEGGIJIJJJJJJJJJJJJJJJI@AAAJFFFJJJJJ:9:988889D;;;:8-))(''&&&&&)())(*255D@B<=<<<EGGJIJJJJ333,,.*****..'*BJJJHJIJJJJJJJJJJJJJJJJJJFIAFJJJJJJJJJJJJJJJJJJDEDEJJJJJJJJJJJJIJJJJJJJJJJJJJJJJJJJJJJJJJJJHGJJJJJJJJJJJJED,,,,,B??-,,,,7<(((()GHIHJIJJJJJJJJJJJJIFHGHJJGJGCEA;;:@A@EGBC::9:;@;;<B@@?DBBBCABFHHJJJJJJJJJJJJJJJJJIJJJJJJJJJJJJJJJJJJJJIDCCDDJJJJHGEDFEJJJIJJJJJJJJJI-----.ABCBBA988899;JJIJJJD@A@AJJJJJJJJJJJJJJJJJJJJJJJJJJJJJJIIJJJJJJJHFFFFIHIDCCCDJJJJJJJJJJJJJJ>=<<6322:;;JIJHFHG10002>>>GJJJJJJJJJJJJJJJJJJJJJJJJJJJJJGHJHCC?>7,++**)*2356;<ABCEHFGJJJJJJJHC;:::93335=G76654449<<<=>AAH>JJJJJJGIGGJGHJEEEGFIJJJJJJJJIJJJJJJJJJJJHJGDIJJ33333.****89:JJJJJJJHGHGJJJJJIJHJJJHHIJJJJIHJIFFGFFHG>J,-FFFJHHGHHGG<>@@AJCBBCEBCBA>---GGJF<<:;<HJIJJIJJJJJJHJJJJJJJJJJJJJIJGB6@FFFCHHJJJJJJJJJJJJJJJJHHJ@>>>88*+FFCEFEIJD32445<EC?@?@90)))JJJJJJJJJJJJJJJJGJJJJJJJJJJJJJJJJJJJJJHJJJJJJJIJJCCCBAA5))))))JJJJJJJJJJJJJJJJJJJJJJJJJJJJJJJJEGFBBCCFEGJJJJJJJJJJJJJJJJJJJJHIHJIJJJJJJJIJGJHHHJJJJJJJGHJ<;:::=66779G@@@@;=00112JJJJJJJJJJJJJJJJJE=;8804***I@>>>AJJIGDCCCJJJJJIJJJJJJJJJJIJJJJJJJJJJJJJJJJJJJJJJJJJJJJJJJJJJJJJJJJIJJJJJJJJJJJJJJJJJJJHIIHJJJJJIJJJJJJJJJJJ433334JJJJJJJJJFDEGFB>>9:JIGGGJIJJJJJJC?B<;;;;DJIJIIJJJJJJJJHFFEDHIJJEEDDEJJJHIJGHHIGFGHJJJJJJJJIIJJJIJJJGFFEFEFHGIIJJJJJJHCCEEJB?87222;;;;ECBBBBA@ABBHHFDCCDFHHDD><<(()*<BCBCBCCECCBCEHIHFFFEJJJIJJJJJJJJJIJJJJIJHJJJJJJIHHJIJJJJJHJEFEEEIHIJHHJJGJJJJJJJJJIJJJJJJJJJJJDCCBCJJJJJJJJJJIH@IDBCBBJIJJJJJJJJJJJJJJJJJIJ>=0++FFEFEFHJJJJJJJJJJJJJJJJJHB==><<>??GHHGJIJJJJJJJJJJJJJJJJJJJJJJJJJJJJJJJJJJJJJJJJJJJJJJJJJJJJFJJJJJJJJJJJJJJJJJJJJJJJJIJJJJJJJJJJJJJJJJJCJ>>>>?JJJJJJJJJJJJJJJJA=GGHID;888GIIHGHJD::<JJJJJJJJ>JJJ>>?:44:E8888HIHJJJJJJJJJJJJJJJJJJJJJJJJJJJJJJJJJJJJJJJJJJJJJJJJJJJJJJJJJJJJJJJJJJJJJJJJJIJJIJJJJJJJJHGF@;JJJJJJJJJJJJIEFFFJJJJJJIJJJJJJJJJJJJJJJJJJJJJJJJJJJJJJJJJJJJJJJJJJJJJJJJJJJJJJJJJJJJJJJJJJJJIJJJJJJJJJIJJJJJJJJJJH=><<<>JJEFJEJJJJJGJJJJG@?@IJJJJJJJJJJJJJJJJJJJJJJJJJJJJJJJJJJJJJJJJJJBJJJJJJJDDEDDJJJGGGA:?*JJIJJJJJJJJJJJJJJJJJJJJJJJJJJJJJJJJJJJAJDHBIJJJJIEJJ96667C@A400/7777JJJJJJJJJJJJJJCJJJJGG3333CGHIIJJJJJJJJJJJJJJJJJJJJJJEDDJJFHFCDE:,*,CBBGEEJJJJJJJJJJJJ:7777JJJJJJJJJJJJJJJJHEAAAJJJJJJJJJJJJJJJJJJJJJJJEC>=>?JJJJJJJJJJJJJJJHJIJIJJJJJGJJJJJ,,,+++,8+****;899999:888A7JJJJJJJJJJJJJJJJJJJJJIGGEE?77889JJJJJJJJJJJJJJJJJJJJJJJJJJJJJJJJJJJJJJ:9999@CDHJFHGGHJJJJJJJJJJJJJJJJJJJJJJJJJJJJJJJJJJJJJJJJJJJJJJJJJJJJJJJDDA@JJJJJJJJIJJJJJJJIGFJJGHJJJJJJJJEBJJJJJJJJJJJJJJJJ833222:=;<=AJJJJJJJJJJJJJJJJJJJDJJJJJJJJJJJJJJJJJJJJJJJJJJJHJJJJJJJJJJJJJJJJGJJJJJJJJJJJJJJJJJJJJJJJJJJJJJJJJJJJJJJJJJJJJJEAAAAJJJJJJJJJJJIJJJDDDDDJJJJJJJJJJJJJICFIJII4433CJJJJJJJIJJJJJJJJDEDJJJJJJJJJJJJJJJJJJJJJJJ6555545556CD/////JJJIJJJJJFJJJJJJJJJJJJJIJJJJHJJJJJJJJJIGG@===<ACBCJFDC:::::;<9GJJJJJJJJJJJJJJJJJJJJJJJJJJJJJJIFDGJJJJJJJJJJJJJJJIGGFJJJJJJJJJJJJJJJJJJJJJJJJJJJJJJJJIIJJJIJJJJJJJJIJ87779CJJJJJJA77777FJJIBA;CBJGJDJJJIJJJJJJJJJJJHHJIJIJJJJJJJJJJJJJJJGIJJJJJJJJJJJJJJHJJJJJJJJJJJJJJJJJJJJJJJIJJJJJJJJJJJJJJJJJJJJJFJJJJJJJJJJJJJJJJJJJJJJJJJJJJJJJJJJJJJJJJJJJJJJJJJJJJJJJJJJJJJHIJJJJJJJJIJJJJJJJJJJJJJJJJJJJJJJJJJJJJJJJJJJJJJJJJJJEJJJJJJJJJJJFFJJJJJJJJJJJJFBBABJFCEEIIHHGIJJJJJJJJJJJJJJJJJJJJJJJJJJJJJJJJJJJJJJJJJJJJJJJJJJJJJJJJJJJJJJJJJJJJJJJJJJJJJJJJJJJJJJJJJJJJJIJJJJGHHHIHGFGGGJJJJJIIJJJJJJJIIJJJJJGIGFHIJJJJJJJIHEEEFIJJJJJJJJJJJJJJJJJJJJJJGJJIIDD9868.++++=HCBBBGJIJIGGHFGA@?>=CCFIJEBAA@FFJIJJJJJJJJJJJIJJJJJJJJJJJJJJJJJJJJJJJIJJJJJEHJIIIIIJJJHJJJJJJJJJJJJJJJJJHHHHIJJJJJJJJJIJJJJJJJJJJIEJJJJJJJJJJJHFGFIIGG@=?984553321-(()+<=FFHJJHFFFGJJJJJJJJHFF@?>A@C?>>77.*+)))&&)+,ABDHJHGJJJIJJJJJJJJJJJG?D?=<<<<JJJJJJJJJJIGHHHJJG?JJJJJJJJJIJIJJGB?EGJJJJJJJJJJJJJJJJJJJJJJJJJJJJIJCBCCCJJJJJJJJJJJJJJJJJJJJJJJJJJJGJIIJDJJJJJJJJJJJJIJJJJIGJHHJJJJJJJJJJJJJJJJJJJJJJIJJJJJJJJJJJJJJJJJJJJJJCHJJJJJJJJJJJJJJJJJJJJJJJJJJJJJJJJJJJJJJJJJJJJJF=<<<=HGEGD>3111111CJJJJJJC33333JIABAJ?<6888<<>JF@:99::DFEFGJJJJJJJJJHG?4445JJGGIHIJJHECDGFEJJJJB=<;<<;<JJJJJ@A???CBDDEDBBA@A@@ABEJ=>::IIHIJJGGDDDEEHJ?JJJH====53...@@>@ADEJ>>>>><3211/478;;869//=BBHEDEEGJJJJJJJJJJJJJJJJJJJJJJJJJ7779DDDDFJJJJJJJI>BFJJJJJJJJJJJJJJJJJJJJJJJJIJJJJIIIJJJJJJJJJJJJJJJJJJIJJJJJJJJJJ1////JJJJHA@@AAEDJJJJJJJJJJJJJJJJJJJJJJJ;;1119CJJJJJJ?=>==JJJJJJGIJJJJJJJJJJJGEDBEIJGG966<DDJJJJJJJJGJJJJJJJJJJJJJJJJJJJJJJJJJJJJJJJJJJJJJJJJJJJJJJJJJJJJJJJJ99999JJJJJJJJJJJJJIJJJJJJIJJJJJJJJJJJJJJJJJJJJJJJJJJJJJJJJJJJJJJJJJJJJJJJJJJJJJJJJJJJJJJJJJJJJJJJJJJJJJJHFH@?>>=?JJDDBBCDA@@@BJJJJJJJJJIJJJJJJJJJJJJJJJJJJJJJJJJJJJJJJJJJJJJJJJJJBBABJJJJJJJJJJJJJJJJJJJJJJJJJJJIHHJJJJJJJJJJJJJJJJJJJJJJJJJJJJJJJJJJJJJJJJGJJJJIGEFEEEEEFJJJDBBBBHJJHJJJJJEFHJJJJJJJJIHFHJJIJJJJJJJJJJGJJIFA?<2HHIJIJJJJJJJJJJJJFB?4JIHJJJJJBJJJJHJJJ>>>CJJJJJJJJBEJJJJJJJJJJJJJJJJJJJJJJJJJJJJJJJJJFFFFFHJJJJJJJJJJJJJJJJHFDCA@>131000JJJJJJJFJJJJJJJG:6744999>>JEG=FJJJJJJ;:::55546=2)*)*?76569;FEGGJJJJJJJJJJIJJJJJJJJFC889JJJDJHIJJJJJJGJJJJJJJJJJJJJJJJJJJJJJJJJJJJJJJ11003CCFIIJJJJAA)((((((((@>>,++++889<JJJJJJJJJJJJJJJJJJJJJJJJJIJJIJJHJJJJJJJJFEGGJJDEEEGJJIJJJJJJJJJJJJJJHIJJJJBJ98GHEDEFIJJJJJJJHHEEFJIJHA?99;IJJJJJHIGJ@@@HJA==7<***DHJJJJJHGG?;113FJJJJIJHFEEEFJHGHJIJJJJJHJIJJJJJJJJIGFEDDDIHHIHJJJJJHJHGFFIHJJJJJJJJJJIHJJJIGDDDA@ABAEIHHFFFGIGHHG5555JJIIJFFCDABBCB<>67A?AAJJJJJJHGIHJJHJJ=<<<<HHHGJIHIFGHJJJHJJFHGHHJHFEEEDIHGH@@@AFEEBB@<1...00@FHG;2100157>@AAHJEGHIJJHJIHHFFIJJJJJJJFEEDFJJJJJJJJJJJJJJJJJJJJJJJJJJIHG?==;9:;<JJJIHGGGFIGFFJJJJJJJJJJJJJJJJJJJIJJGJJJI:5+('''(**+;<JJJJJJJJJJJIJIJJJJJJJJJJJJJJJJJJJJJJJJJJJJJJJJJJJDCCCCJJJJJJJJJJJJJJJJJJJJJJJJHJJJJJJJJJJJJJJGBCBJJJJJJJJJJJJJJJJJJJJJJJJJJJ76666GJJI?>>JJJJJHCGHJJJJJJJDI?@JJJJJJJJJJJJJJ526(/JJJJJJJJJJJJJJJJJJJJHIHFHJJJJJJJJJJJJJJEJJJAAJJJJJJJJJJJJJJJHJJJJJJJJJJJJGIGFJIJJJJJJJHHGJJJJJJJJJJJJJJJJGHBJJJJIJJJJJJJJJJJJJJJEDDCDGIHIFGGHIJJJHHHGGJJJ>====HHIIJJJJJJJJJGGFFJJJJJJJJJJJJJJJJJJJJJJJJJJJJJJJJJJJJIJIHIIJJJJJJJJJJJJJJJJIJJJJJJJJJJJJJJJJJJJJJJJJJJJJJJJJJJIIJJA@@A@JJJJJJJJJJJJJJJJIJIJJJJJJJJJJJJJJJJJJJJJJJJJJJJJJJJJJJJJJJJJJJJJJJJJJJJJJJJJJJIJJJJJIJJJJJJJJJJJJJJJJJJJJJJJJC@@@BEIJJHIJJIJIJJJFJIHB::9=98844///11EJJJJJJJJJJJJJJJJJJJJJJJJG@?<94-.3>@GHJJJIJJJJJCCACABC?@ABDJJIJIHIJHJJIJHIFFFDCEGGHJJJHJJJJJJJJJIFCEDCBB@BCABA54467ABAAE>>>>?CDEFDHGEHGHHIIGFHHJGJIJGJJA>>>>JJBABAAFEEIJJHGEFEIHGEEDCFFFGHHIIIGJIJJFGFGJJJJHGFEEGB?>>@FJJJJJJJJJIEEEEEEGIIHJJJJH=;;;;AABEIIGJHH>>>=@CCCEDAAAACJF@???@GFGEEFFFGFHHJC6++HIJJJIJJJJJJJJJJJJJJJJJJHJJJJJJJJJJJJJJJJJJJJJJJJIJJJJJDDE<<==FCF66JJJJHDDDEJJJJJJJJFJJJJJJJJJJJJJJJJJJJJJJJJF655553337?A/BJJJJJJJJJHHJJJJJJHCCBBCJJJJ?<<<;5>JJIEH=>11111JJJJJJJJJJJJJJJJJJJJJJJIJJJJJJJJJJJJJJJJJBBBBBJJJJJJJJJJJBAD;;:???@JJJJJJJJJJJJJJJJJJJJHCA?@ACJJJJJJJJDDB@;7(<<ABJJJIJJJJJJJJJJJJJD?>*(%%%&&&459852)EH=<<<<JJJJJJJJJJJJJJJJJJJGCE33((JJJJJJJJJJJJJJJJJJJJJIFDB653356HJJJJJJJJJJJJJJJJJJJJJJJJJJDD>=<<=<;:64.-*(()/8GJGIFFDFEHGJJJJJJJJJJJHJJJJJJJJHIHGJJG<:9JJJGGGEJIIHIJIJGGGE<2001HJJJJJJJEECBCGFJJJHI<6666?>>44446D???@ADDBEEJJIJJJHGGHHIIJIIJJHJIIHHHFCB;000////-0/0249ABCC@??AAJHHIJJHEEDCE=8:4.+++++5566.('%
@Uematsu_n7x_1_MU-test1_5
TCTGCCTATATCGATCTGTTTCTTGCCGATTTAAAACACGTTGCCGACGCGCCGTTTAAACAGTGGACCGACGGTAACGCCGCCAGAGTGCTGGATAACCTGAAAAAACTCGCCGCAGCGGGCAAAAAAATCATTATCCGCGTGCCGCTGATTCAGGGCTTTAATGCCGACGAAACCTCTGTAAAAGCCATTACCGATTTTGCCGCCGAGCTGCACGTTGGCGAAATTGATTGCCCTACCACACGCTGGGCATCAACAAATATCACTTACTTAATCTGCCCTATGACGCCCCGGAAAAACCGCTTGATGCGCCAGAACTGCTCGACTTTGCCCAGCAGTATGCCTGCCAGAAAGGGTTAACCGCGACCTTACGAGGATAACAACCATGACCACACTGAAACTGGACACGCTCAGCGACCGCATTAAAGCGCACAAAAATGCGCTGGGTGCATATTGTGAAACCGCCAGTCTGTACCGAGCGCGCGCGGCGCTCTGCCGATGTATCAACAACATCTCGATAAGCCGATCCCGGTACGTCGCGCGCTGGCACTGGCGCATCACCTGGCGAATCGCACCATCTGGATCAAACACGATGAGTTGATCATTGGCAACCAGGCAAGCGAAGTTCGCGCCGCGCCGATCTTCCCGGAATATATTGTCTCGTGGATCGAAAAAGAGATTGATGATCTGGCAGATCGTCCCGGTGCTGGCTTTGCGGTGAGCGAAGAGAACAAACGCGTTCTGCATGAAGTGTGCCCGTGGTGGCGCGGTCAGACCGTACAGGATCGCTGCTACGGCATGTTTACCGATGAGCAAAAAGGTCTGCTGGCGACCGGAATCATTAAAGCGGAAGGCAATATGACCTCCGGCGATGCGCACCTGGCGGTGAATTTCCCGCTGCTGCTGGAAAAAGGGCTTGATGGTCTGCGCGAGGAAGTAGCGGAACGTCGCTCGCGCATGAACCTGACGGTGCTGGAAGATTTACACGGTGAGCAATTCCTGAAAGCGATTGATATCGTGCTGGTGGCAGTCAGTGAACACATTGAACGTTTCGCTGCCCTGGCGCGTGAAATGCGCAGCGAATCCGCGAAAGCCGTCGCGATGAACTGCTGGCGATGGCAGAAAACTGCGATCTTATCGCCCACCAGCCGCCGCAGACTTTCTGGCAGGCGCTGCAACTGTGTTACTTCATCCAGTTGATTTTGCAGATCGAATCTAACGGTCACTCAGTATCGTTTGGTCGTATGGACCAGTATCTCTACCCGTACTATCGCCGCGACGTTGAACTCAACCAGACGCTGGATCGCGAACACGCCATCGAGATGCTGCATAGCTGCTGGCTGAAACTGCTGGAAGTGAACAAGATCCGCTCCGGCTCACACTCAAAAGCCTCTGCGGGAAGTCCGCTGTATCAGAACGTCACTATTGGCGGGCAAAATCTGGTTGATGGTCAACCAATGGACGCGGTGAATCCACTCTCTTACGCGATCCTCGAATCCTGCGGTCGCCTGCGTTCCACTCAGCCTAACCTCAGCGTGCGTTACCATGCAGGAATGAGCAACGATTTCCTCGACGCCTGCGTACAGGTGATCCGTTGCGGCTTCGGGATGCCGGCGTTCAACAACGACGAAATCGTGATCCCGGAATTTATTAAACTCGGTATTGAACCGCAGGACGCTTATGACTACGCAGCGATTGGTTGTATAGAAACCGCCGTCGGTGGCAAATGGGGCTATCGCTGTACCGGCATGAGCTTTATCAACTTCGCCCGCGTGATGCTGGCGGCGCTGGAAGGCGGGCATGATGCCACCAGCGGCAAAGTGTTCCTGCCACAAGAAAAAGCGTTGTCGGCAGGTAACTTCAACAACTTCGATGAAGTGATGGACGCGTGGGATACGCAAATCCGTTGCTGCACCCGCAAATCAATCGAAATCGAATATGTCGTCGACACCATGCTGGAAGAGAACGTGCACGATATTCTCTGCTCGGCGCTGGTGGATGACTGTATTGAGCGAGCGAAAAGTATCAAGCAAGGCGGCGCGAAATATGACTGGGTTTCTGGCCTGCAGGTCGGCATTGCCAACCTCGGCAACAGCCTGGCGGCAGTGAAGAAACTGGTGTTGAACAAGGTGCGATTGGTCAGCAACAGCTTGCTGCCGCACTGGCAGATGACTTCGACGGCCTGACTCACGAGCAGCTGCGTCAGCGGCTGATTAACGGTGCGCCGAAGTACGGCAACGACGATGATACTGTCGATACGCTGCTGGCTCGCGCTTATCAGACCTATATCGACGAACTGAAACAGTACCATAATCCGCGCTACGGTCGTGGTCCGGTTGGCGGCAACTATTACGCGGGTACGTCATCAATCTCCGCTAACGTACCGTTTGGCGCGCAGACTATGGCAACACCGGACGGGCGTAAAGCCCACACCCCGCTGGCAGAAGGCGCAAGCCCGGCCTCCGGTACTGACCATCTTGGCCCTACTGCGGTCATTGGCTCAGTGGGTAAACTGCCTACGGCAGCGATTCTCGGCGGCGTGTTGCTCAACCAGAAACTGAATCCGGCAACGCTGGAGAACGAATCTGACAAGCAGAAACTGATGATCCTGCTGCGTACCTTCTTTGAAGTGCATAAAGGCTGGCATATTCAGTACAACATCGTTTCCCGCGAAACGCTGCTGGATGCGAAAAAACATCCCGATCAGTATCGCGATCTGGTAGTGCGTGTCGCGGGCTATTCCGCGTTCTTCACCGCGCTCTCTCCAGACGCTCAGGACGATATCATCGCCCGTACTGAACATATGCTGTAATCTCCTCGGCCCGGCGGCGTCGTCGCCGGGCTAAATCATTCACATCATCAATTTCATCCTTACTTTCATTCGAAATATAATTTGTGCTCTGCGTCACATTGTTATTACACTGTTACGGTTTCATTTTCGAGCCAGGAGCACACCTATGAGCGTAAAAGTTATCGTCACAGACATGGACGGTACTTTTCTTAACGACGCCAAAACGTACAACCAACCACGTTTTATGGCGCAATATCAGGAACTGAAAAAGCGCGGCATTAAGTTCGTTGTTGCCAGCGGTAATCAGTATTACCAGCTTATTTCATTCTTTCCTGAGCTAAAGGATGAGATCTCTTTTGTCGCGGAAAACGGCGCACTGGTTTACGACATGGCAAGCAGTTGTTCCACGGCGAACTGACCCGACATGAATCGCGGATTGTTATTGGCGAGTTGCTAAAAGATAAGCAACTCAATTTTGTCGCCTGCGGTCTGCAAAGTGCATATGTCAGCGAAAATGCCCCGAAGCATTTGTCGCACTGATGGCAAAACACTACCATCGCCTGAAACCTGTAAAAGATTATCAGGAGATTGACGACGTACTGTTCAAGTTTTCGCTCAACCTGCCGGATGAACAAATCCCGTTAGTGATCGACAAACTGCACGTAGCGCTCGATGGCATTATGAAACCCGTTACCAGTGGTTTTGGCTTTATCGACCTGATTATTCCCGGTCTACATAAAGCAAACGGTATTTCGCGGTTACTGAAACGCTGGGATCTGTCACCGCAAAATGTGGTAGCGATTGGCGACAGCGGTAACGATGCGGAGATGCTGAAAATGGCGCGTTATTCCTTTGCGATGGGCAATGCTGCGGAAAACATTAAACAAATCGCCCGTTACGCTACCGATGATAATAATCATGAAGGCGCGCTGAATGTGATTCAGGCGGTGCTGGATAACACATCCCCTTTTAACAGCTGACCTCTCTACCGGAGCCGTGCGCTCCGGTTTTCCCTTCTTTTTACATCCTGTACATCACATCAAATCATTAAACTTGCATTAACTTATTTATAACTTATATTGTCACATGCAAATCAGAATGGTTTCGAATGAAAGTTAATGAGAGGTGGTTATGGCTTCTACTTTTACCAGCGACACATTGCCTGCCGATCACAAAGCAGCTATCCGTCAGATGAAGCACGCGCTGCGGGCGCAGCTTGGCGACGTCCAGCAGATCTTTAATCAGCTAAGCGATGACATTGCCACGCGAGTGGCTGAAATCAACGCACTCAAAGCACAGGGCGATGCCGTCTGGCCGGTGCTGTCTTATGCCGATATCAAAGCAGGTCATGTTACTGCAGAGCAGCGCGAACAGATTAAACGTCGCGGTTGTGCGGTGATAAAAGGCCATTTCCCCCGCGACAACAAGCGCTAGGCTGGGATCAGTCGATGCTGGACTATCTGGACCGCAACCGCTTTGACGAGGTCTACAAAGGCCCCGGCGATAATTTCTTCGGGACGCTCAGCGCTTCACGTCCCGAGATTTACCCCATCTACTGGTCGCAGGCGCAAATGCAGGCCCACCAGAGTGAAGAAATGGCGAATGCGCAGTCGTTTCTCAATCGTCTGTGGACATTTGAAAGTGATGGAAAGCAATGGTTTAACCCGGATGTGAGCGTCATCTACCCTGACCGTATCCGCCGCCGTCCGCCCGGAACGACCTCCAAAGGTCTTGGAGCGCATACCGACTCCGGGGCACTGGAACGCTGGCTGCTTCCAGCGTATCAGCGCGTTTTCGCCAACGTCTTTAATGGCAATCTGGCGCAATATGATCCCTGGCATGCGGCACATCGTACGGAAGTTGAAGAGTACACGGTGGACAACACCACCAAATGTTCCGTGTTTCGGACATTCCAGGGCTGGACAGCGCTCTCTGATATGCTGCCTGGTCAGGGGCTGCTGCACGTCGTGCCCATTCCTGAAGCTATGGCGTACGTACTGTTACGTCCGCTGCTTGATGATGTGCCGGAGGATGAACTGTGCGGCGTAGCGCCCGGAAGAGTATTGCCGGTATCAGAGCAATGGCATCCACTGTTGATTGAGGCGTTAACCAGCATTCCAAAACTCGAAGCCGGAGACTCCGTCTGGTGGCACTGCGACGTCATCCATTCCGTTGCCCCCGTTGAAAATCGACAAGGTTGGGGCAACGTGATGTACATTCCTGCGGCACCGATGTGCGAGAAAAATCTTGCCTACGCGCACAAGGTGAAGGCCGCACTGGAAAAAGGCGCATCGCCGGGCGACTTCCCGCGCGAGGACTATGAAACAAACTGGGAAGGACGCTTTACGCTTGCCGACCTCAACATTCACGGTAAGCGAGCGTTGGGCATGGATGTTTGAGAGAATTAATGGAAGTGAATTGATGTGGGATTAAGAAAATCGATTCGACGTTACTCAGATTGCTGACAAATGCGCTTTGTTAATGCCTGATGCGGCGTTAACGCCTTATCCGGCCTACAAAGTCCTGCAGATTCAATATATTGCAGGTACTGCGTAGGCCTGATAAGCGTAGCGCATCAGGCTATTTTGCATTTGTCATCAGCCGCCGTCACCCCGACAGTATCGGGGTGACGGATAATCACTTACTCGATCCCTTTACTACGCAGGTAATCTTCGTAATTACCGCTAAAGTCGATCACGCGTTCCGGGGTGATTTCCGAATCCGCGGTCGCCAGGGAGCTTCAAGACTGGTGCCGTGTGTGAAACAAAGATCAGCGTGCCCTGATACAGTTCCAGTGCCATGTTCAGCGACTCAATGGATTCCATATCCAGGTGGTTGGTCGGTTCGTCCATGATCAGAATGTTCGGCTTCTGCATCATTAACTTACCAAACAGCATCCGCCCTTTTTCCCCACCGGAAAGCACTTTAGCTGGCTTTTTGATGTCGTCCTGGCTGAACAGCAAACGACCGAGAATACTGCGTACCGCCTGCTCGTCATCGCCTTCCTGCTTCCGCTGGCTGATCCATTCGAACACGGTCAGATCAGTTTTCAAACTCATATTCGTGGTCCTCAGCATAGTAACCAATGCGCGCGTTCTCAGACCATTTTACGGTGCCGCTGTCCGGTTGCAGATCGCCCACCAGCGTTTTCAGCAGCGTTGATTTACCGACGCCGTTGGTACCCAGTACCGCCAGTTTTTCACCCACTTCCAGCAGCAGGTTGAGATTTTTAAACAGCGGACCGTTATCAAACCCTTTGGTCAGACCTTCCACTTCCAGCGCGTTACGGAACAGTTTCTTATCCTGTTCAAAACAGATAAACGGGTTCTGACGGCTGGAGGCTTTCACCTCTTCCAGTTTGATTTTATCAATCTGGCGCGCGAAGTTGCCTGGCGAGATTTCGAGGCGTTGGCGCTAAAGCGGCTAACGAAAGATTGCAACTCAGCGATCTGCGCTTTCTTCTTGGCGTTATCGGCCAGCAGACGTTCACGCGCCTGGGTCGCCGCCGTCATGTACTCATCGTAGTTACCCGGATAAACGCGCAGCTCGCCGTAATCCAGATCCGCCATGTGGGTACAGACCATGTTAAGGAAGTGACGGTCGTGCGAGATGATGATCATGGTGCTGTCACGCTCGTTCAGCACCTGTTCCAGCCAGCAGATCGTGTCGATGTCGAGGTTGTTGGTCGGTTCGTCGAGCAGGAGAATATCCGGATCAGCAAACAGCGCCTGCGCCAGAAGCACACGCAGCTTCCAGCCAGGAGCAACTTCACTCATCGGGCCGTAGTGCTGTTCCACTGGAATTCCCACGCCAAGCAACAGTTCACCGGCGCGAGCTTCCGCAGAGTAACCGTCCATTTCGCCGTATTTAACTTCCAGATCGGCCACTTTATAGCCGTCTTCTTCACTCATTTCCGGCAAAGCATAGATGCGGTCGCGCTCCTGCTTCACTTCCCACAACTCTTTATGCCCCATGATCACCGTATCCAGCACAGTGAACTCTTCAAAGGCAAACTGATCCTGACGCAGTTTACCAATGCGCTCGTTGGGATCGAGGGAAACGTTACCCAGCGTCGGCTCAAGGTCGCCGCCGGATCTTCTGCATAAAGGTGGATTTACCGCTACCGTTCGCGCCAATCAGGCCGTAACGGTTGCCGCCGCCAAATTTGACGGAAATGTTTTCAAACAACGGCTTACTGCCGAACTGCATGGTGACGTTACTGGAAACTAACACAGGCGTATCCTGAAAAGAGATATGACAAACCGCGCATTATGCCATAAGTCTGAAAGAAGATCCTGCTCCTCGCTTAAGGTCTACACTCAAGCCAAAGGCAAAAAATGTGATTTCGTACACATCTGATTTCACTGTGAGCTGGAATGAACTTATAATGCGCTTCCAATACTCTAATATTCTCAACCCAATGGCCTGCCGAGCACAAAATCTCGCTTAACATGAATATGAAATTGAAAACATTATTCGCAGCGGCCTTCGCTGTTGTCGGCTTTTGCAGTACCGCCTCTGCGGTAACTTATCCTCTGCCAACCGACGGGAGTCGCCTGGTTGGTCAGAATCAGGTGATCACCATTCCTGAAGGTAACACTCAGCCGCTGGAGTATTTTGCCGCCGAGTACCAGATGGGGCTTTCCAATATGATGGAAGCGAACCCGGGTGTGGATACCTTCCTGCCGAAAGGCGGTACTGTACTGAACATTCCGCAGCAGCTGATCCTGCCGGATACCGTTCATGAAGGCATCGTCATTAACAGTGCTGAGATGCGTCTTTATTACTATCCGAAAGGGACCAACACCGTTATCGTGCTGCCGATCGGCATTGGTCAGTTAGGCAAAGATACGCCTATCAACTGGACCACCAAAGTTGAGCGTAAAAAAGCAGGCCCGACCTGGACGCCGACCGCCAAAATGCACGCAGAGTACCGCGCTGCGGGCGAACCGCTTCCGGCTGTCGTTCCGGCAGGTCCGGATAACCCGATGGGGCTGTATGCACTCTATATCGGTCGCCTGTATGCTATCCATGGCACCAACGCCAACTTCGGTATCGGCCTGCGTGTAAGTCATGGTTGTGTGCGTCTGCGTAACGAAGACATCAAATTCCTGTTCGAGAAAGTACCGGTCGGTACCCGCGTACAGTTTATTGATGAGCCGGTAAAAGCGACCACCGAGCCAGACGGCAGCCGTTATATTGAAGTCCATAACCCGCTGTCTACCACCGAAGCCCAGTTTGAAGGTCAGGAAATTGTGCCAATTACCCTGACGAAGAGCGTGCAGACAGTGACCGGTCAGCCAGATGTTGACCAGGTTGTTCTTGATGAAGCGATTAAAAACCGCTCCGGGATGCCGGTTCGTCTGAATTAATCTTCAAAACTTAAAGCAAAAGGCGGACTCATAATCCGCCTTTTTTATTTGCCAGACCCTAGTTGGCCGGGAGTATAACTAACAAAACATATCCCACCAACGCCGCCCACAACAGCATCGGTATTGAATAGAGATGGAAACGCCACCAGATGCGGCGATCGTTCGCCATACGTAGCGCAATCAAATTTGCCAGCGATCCGGGTAATAACCCAAAGCCACCTACGTTTACCGCCCATACCAGTAATAAAGACAGCAGCACGTCGACTCTGTTCAGCAACAATATGGTACTCGGCACGTTACTGATCACCTGCGATAAACCGATTGCCGTTAACCATAACCCGGGTTCAGATAGATGACTCACGTTACCCAACACGCCTTGCAACGCTGGAAGCTGGGTCAGTAAATGGACGTCGATAAACATCGCCATAAACACCAGCAGCAGCGTCCAGTCCACACTGAGCACCACGCGACGTGCCAGCAGCGCAAAGCCTGCCGCCACAATCACCAGTCCCCACAGCTCTTGTTTGAACTCCAGCGCCGTCAGAAAGACGATATACAGCCCCAGACAACTCCACACCAGCCGCGGTTTCCACTCCGGTGTTTGCACCCCCGTATGGTATTGCATCGCCTTTCCAGGGAAACAACACCAGCACAGGAGCAGGAGCGTCAGCATCATTGCGCCAGCCAGCGGTGCCATTTGGGCAATAAATCCGGCAAACGAAAGACCAGAACGTCCCCAGATAAGAATATTTTGCGGGTTGCCAATTGGCGTCAGTAGCGAACCAGCGTTGACTGCCAGCGCCTCAAAAATAATCAGCCGATTAACCGGGATCTCACACAGTCTTTTTAGCGTGATAGTCAGCGGAACAACAATAAACAGCGCGACATCGTTGGTCAGAAAGGTAGAAAGCAGCGCCGCCGCCAGCACCATAAACATCGCCAGCCGACGCTCCGTAGCAAAGCGGCGCACCATTTTGCGCCCCAGCACATCAAAATAACCGCTTAACTCCACACCTTTGGTCAGCAGCATCAGGCCGCTTAAGGTGATGATGGTGTGCCAGTCGATAGCAGCAGGCCAGGATTTCGGTGCAAAGGGCACGAAAAAGCTTAATCCGATACCAACAAGAATTAATAACTGAAAAAAACGATCGCCTTGCAGCGTGCGTAAAAAAGGCAGGCTCATTTGGCACCGTGTTTCTGGGTAAACAAACGAAAAGCGTCGAGCGTCTCTTCACTAACATGGTGCTCCATGCCTTCCGCGTCGCGACGGGCGATTTCCGGACTGACGCCCAACACCAACAAGAAATTTTCGACTATCTGATGTCGCTCGCGGCTTTCCTGCGCCAGCTTCTCTCCTTCTGCCGTTAAAAACACGCCACGCCAGGGGATCATTTCAATCAGCCCCATGGTTGCCAGCCGCTTAAGCATTTTAGCCACCGTCGGTTGCGAAACTCCCAGACGAGCAGCCATGTCCACCTGACGAGCTTCCCCACTTCCCTGATCAAGTCAGAAATCAGCTCAACGTAATCATCAATAAGCTCGCGCCGCCTCTCTGACCTGGCGGAACCCTTCAACGTGCTCTTCCACGTTCACTAACTGCGTCACTTTTTTTGCTGTTGGCGTACCTGCGCGACGACTCATTGTGCTTCCTCATTATGGTGACGCATACATAGCGTTCTCATTTCGTGCGCACATTGTAAACCAGAGTTGCGAAGGTACAAAAAATTAACGTTTTAGCAATAGCTATATAATATAGCCTGTGCTATATCTGTATGTAATGCAATCATCCCTCAAGGATCGACGGGATTAGCAAGTCAGGAGGTCTTATGAATGAGTTCAAGAGGTGTATGCGCGTGTTTAGTCATTCTCCTTTTAAAGTACGGTTAATGCTGCTCTCTATGTTGTGCGATATGGTCAACAACAAACCGCAGCAAGATAAACCTTCCGATAAATAGCGGCGTCGCGGTACGCCGCTTCACTCCTGCTTTCATGCAGGCATAACGCGTTTTGGTCTGAAAAAGTCCACTTTTTGTCGGATTTGCAATCCCCTTCGCAAAAGATTTGTTCGTCAGTAGTTGACCTGAACGGCGGCTCGCTCTATCTTCTTGCAGCCCTGCGTATATTGCGGCTCGCGGATGCGGACCCCTTTCCACTCTTCACGCACTCTTGCAGGTATTGACCCTTGACGCCAGGGTAAGCACATGGCGTTTGTTACGATAGTGGCATATGAATTTAACCCTCAAAGAATCGCTTGTTACCCGTAGCCGGGTATTTAGCCCGTGGACTGCGTTCTACTTTTTACAGTCGCTATTAATTAACCTCGGCTTAGGTTACCCCTTCAGTTTGCTCTACACCGCTGCGTTTACGGCTATTTTGCTTTTGCTATGGCGAACATTGCCTCGCGTACAAAAAGTTCTGGTCGGTGTCAGTTCGCTGGTGGCGGCTTGTTATTTCCCTTTTGCTCAGGCCTACGGCGCGCCTAATTTCAATACATTGCTGGCATTGCACTCCACCAATATGGAAGAGTCGACCGAAATCCTGACGATTTTTCCGTGGTACAGCTACCTGGTCGGCTTATTTATTTTTGCGCTCGGCGTAATAGCAATCAGGCGAAAAAAAGAGAATGAAAAAGCGCGCTGGAATACCTTCGACAGCCTGTGTCTGGTATTCAGTGTGGCGACATTTTTTGTTGCTCCCGTGCAAAACCTGGCCTGGGGTGGCGTATTTAAACTGAAAGATACTGGCTATCCGGTATTTCGTTTTGCTAAGGATGTCATCGTCAATAATAACGAGGTGATTGAAGAGCAAGAACGGATGGCAAAACTTTCCGGAATGAAAGATACCTGGACGGTCACTGCCGTTAAGCCGAAGTATCAGACCTATGTGGTGGTGATCGGTGAAAGCGCGCGTCGCGATGCCCTCGGTGCCTTTGGCGGTCACTGGGACAATACCCCGTTTGCCAGCAGCGTTAACGGTTTGATATTTGCTGACTACATTGCCGCCAGTGGCTCCACGCAGAAATCGCTTGGCTTAACGCTCAATCGCGTTGTCGATGGCAAACCACAGTTTCAGGATAACTTTGTCACCCTGGCAAATAGCCAGGGCTTCCAGACCTGGTGGTTTTCCAACCAGGGTCAAATCAGCGGAATTCGGATTCCGCTATCGCCAGCATCGCCAAACGAGCAGATGAAGTGTACTTCCTGAAAGAAGGTAATTTTGAAGCAGATAAAAACACCAAAGACGAAGCGTTACTGGATATGACCGCTCAAGTGCTGGCGCAAGAGCACTCGCAACCGCAGCTGATTGTTCTACATCTGATGGGCTCACATCCGCAGGCCTGCGACAGGACACAAGGAAAATACGAAACCTTTGTGCAATCAAAGAAACGTCGTGCTATCTCTATACCATGACGCAAACGGACGATTTACTGCGCAAGCTGTACGATCAGTTACGCAACAGCGGCAGCAGCTTCTCGCTGGTTTACTTTTCTGACCACGGTCTGGCCTTTAAAGAGCGCGGTAAAGACGTGCAATACCTTGCCCATGATGATAAATATCAGCAAAATTTCCAGGTGCCTTTTATGGTCATTTCCAGCGACGATAAAGCGCATCGTGTGATTAAAGCCCGCCGCTCAGCCAATGACTTCTTAGGCTTTTTCTCCCAGTGGACGGGGATTAAAGCGAAGGAAATTAACATCAAATACCCGTTTATATCTGAGAAGAAAGCCGGGCCGATATACATCACCAACTTCCAGTTACAGAAGGTGGATTACCAACCATCTCGGAACCGATATTTTCGACCCGAAACCTTAAAAACAAAAATCCGCCCCGAGAGGCGGATTTTTTATATCACCAAAGTGATTAGAAGCGGTAATCAACACCGGCAATCCAGGTGCCTACGTCAACGCTACGAATACGGCTCTGCTCGTAAGAGAAGTCCAGAGCAACGTTTTCCATCGGGTTGAACTGCAGACCCGCACCGTAGGAGAAACCGTAGTCGCTGGTGTCGTGTTTGTAGGTCGGGTATTCAGTGGTCTGGAATTTACCATAACCCACACCCACTACACCGTAGATGCTTGCCCAGTCGTTAATGCGGTAAGCCGGACCAGCAGTGATGCCGTAGTACTGGTTTTTGTTGTAGTCGCCGAGCTTGCAGTACGGCTTTTCTCGGTGTAAGTGAAAGAACCGATCACACCCAGCGGGCTGTTGTCTTCTTCATAGCGGTATTTCAGGTTGAAACCGCCCATTTTGTTCATTTGGCCCTGAGCGTCGCTCTGTGCGTAACCGCCAGTTACAGTAGAAGTCGCAGCTACGGAAGTACCTGCGGTGAAAGCCAGAACTGCGGCCAGTGCTGAAAGACATGCAATTTTTTTCATAACCACCTCAAATGTGATTCAAATAAGTCCTAAGTTTTAAATATATCAAAAATTAATGGGAAACTCTCCGCGATTTGTGATGTCTAACGGGCCATTTCATGTAACAGAACGTTTCCATACACCGCTATCCATCTAAATTTAAATCACTTTTTCAGAGAACTGCGTAAGTATTACGCATGTTTTCCCCTGTCATTCATCCAGATTATTCCTAATCACCAGACTAATGATTCCATCAATCCTGGCGCATTTTAGTCAAAACGGGGGAAAATTTTTTCAACAAATGCTCAACCAGCATTGGGTATATCCAGTACACTCCACGCTTTACTTAAGTCTAGATATTTGTGGGAGAAAGGATGCCTGGTTCATTACGTAAAATGCCAGTATGGTTACCAATAGTCATCTGCTCGTTGCCATGGCGTCTATTCAGGGTGGAGCCTCGTTAGCTAAGTCACTTTTTCCTCTGGTGGGCGCACCGGGTGTCACTGCGCTGCGTCTGGCATTAGGAACGCTGATCCTCATCGCGTTCTTTAAGCCATGGCGACTGCGCTTTGCCAAAGAGCAACGGTTACCGCTGTTGTTTGGCGTTTCGCTGGGTGGGATGAATTATCTTTTTTATCTTTCTATTCAGACAGTACCGCTGGGTATTGCGGTGGCGCTGGAGTTCACCGGACCACTGGCGGTGGCGCTGTTCTCTTCTCGTCGCCCGGTAGATTTCGTCTGGGTTGTGCTGGCGGTTCTTGGTCTGTGGTTCCTGCTACCGCTGGGGCAAGACGTTTCCCATGTCGATTTAACCGGCTGTGCGCTGGCACTGGGGGCCGGGGCTTGTTGGGCTATTTACATTTTAAGTGGGCAACGCGCAGGAGCGGAACATGGCCCTGCGACGGTGGCGATTGGTTCGTTGATTGCAGCGTTAATTTTCGTGCCAATTGGAGCGCTTCAGGCTGGTGAAGCACTCTGGCACTGGTCGGTTATTCCATCGGTATGGCTGTCGCTATTCTCTCGACCGCTCTGCCTTATTCGCTGGAAATGATTGCCCTCACCCGTTTGCCAACACGGACATTTGGTACGCTGATGAGCATGGAACCGGCGCTGGCTGCCGTTTCCGGGATGATTTTCCTCGGAGAAACACTGACACCCATACAGCTACTGGCGCTCGGCGCTATCATCGCCGCTTCAATGGGGTCTACGCTGACAGTACGCAAAGAGAGCAAAATAAAAGAATTAGACATTAATTAAATTTACATTTCTGCATGGTTATGCATAACCATGCAGAATTTGTCGCTACTTTTCCTCTACACCGTCTTTATATATCGAATTATGCAAAAGCATATTTATTCCGAAAATTCCTGGCGAGCAGATAAATAAGAATTGTTCTTATCAATATATCTAACTCATTGAATCTTTATTAGTTTTGTTTTTCACGCTTGTTACCACTATTAGTGTGATAGGAACAGCCAGAATAGCGGAACACATAGCCGGTGCTATACTTAATCTCGTTAATTACTGGGACATAACATCAAGAGGATATGAAATTATGAGTACCGCTAAATTAGTTAAATCAAAAGCGACCAATCTGCTTTATACCCGCAACGATGTCTCCGACAGCGAGAAAAAGCAACAGTAGAGTTGCTGAATCGCCAGGTTATCCAGTTTATCAATCTTTCTTTGATTACCAAACAAGCGCACTGGAACATGCGCGGCGCTAACTTCATTGCCGTACATGAAATGCTGGATGGCTTCCGCACCGCACTAATCGATCATCTGGATACCATGGCAGAACGTGCAGTGCAGCTGGGCGGTGTAGCTCTGGGGACCACTCAAGTTATCAACAGCAAAACCCGGCTGAAAAGTTACCCGCTGGACATCCACAACGTTCAGGATCACCTGAAAGAACTGGCTGACCGTTACGCAATCGTCGCTAATGACGTACGCAAAGCGATTGGCGAAGCGAAAGATGACGACACCGCAGATATCCTGACCGCCGCGTCTCGCGACCTGGATAAATTCCTGTGGTTTATCGAGTCTAACATCGAATAAATCCATCGCTGATGGTGCAGAACTTTAGTACCCGATAAAAGCGGCTTCCTGACAGGAGGCCGTTTTGTTTTGCAGCCCACCTCAACGCACTTATTTAGTGCATCCATCGCTATCTCCAGCTGATTAAGTAAATTTTTTGTATCCACATCATCACACAATCGTTACATAAAGATTGTTTTTTCATCAGGTTTTACGCTAAATAATCACTGTGTTGAGTGCACAATTTTAGCGCACCAGATTGGTGCCCCAGAATGGTGCATCTTCAGGGTATTGCCCTATAAATCGTGCATCACGTTTTTGCCGCATCTCGAAAAATCAAGGAGTTGCAAAACTGGCACGATTTTCATATATGTGAATGTCACGCAGGGGATCGTCCCGTGGATAGAAAAAGGAAATGCTATGAAGTCTGTATTAAAAGTTTCACTGGCTGCACTGACCCTGGCTTTTGCGGTTTCTTCTCATGCCGCGGATAAAAAATTAGTTGTCGCGACGGATACCGCCTTCGTTCCGTTTGAATTTAAACAGGGCGATAAATATGTGGGCTTTGACGTTGATCTGTGGGCTGCCATCGCTAAAGAGCTGAAGCTGGATTACGAACTGAAGCCGATGGATTTCAGTGGGATCATTCCGGCACTGCAAACCAAAAACGTCGATCTGGCGCTGGCGGGCATTACCATCACCGACGAGCGTAAAAAAGCGATCGATTTCTCTGACGGCTACTACAAAAGCGGCCTGTTAGTGATGGTAAAGCTAACAATAACGATGTGAAAAGCGTGAAAGATCTCGACGGGAAAGTGGTTGCTGTGAAGAGCGGTACTGGCTCCGTTGATTACGCGAAAGCAAACATCAAAACTAAAGATCTGCGTCAGTTCCCGAACATCGATAACGCCTATATGGAACTGGGCACCAACCGCGCAGACGCCGTTCTGCACGATACGCCAAACATTCTGTACTTCATCAAAACCGCCGGTAACGGTCAGTTCAAAGCGGTAGGTGACTCTCTGGAAGCGCAGCAATACGGTATTGCGTTCCCGAAAGGTAGCGACGAGCTGCGTGACAAAGTCAACGGCGCGTTGAAAACCCTGCGCGAGAACGGAACTTACAACGAAATCTACAAAAAATGGTTCGGTACTGAACCGAAATAATAACGCTACACCTGTAAAACGCACTGGCAGTTCCCTCTCCCCTATCGGGGAGAGGATTAGGGTGAGGGGCGCAAACCCGCTCCGGGGCCATTAATTACCCTGAATTTGATTATTTACACCACGGTAACAGGAACAACATATGCAGTTTGACTGGAGTGCCATCTGGCCTGCCATTCCGCTTCTGATTGAAGGTGCCAAAATGACCCTGTGGATTTCGGTCCTCGGTCTGGCAGGCGGTCTGGTGATCGGATTGCTGGCAGGTTTTGCACGCACCTTCGGAGGTTGGATAGCCAACCACGTCGCGCTGGTCTTTATTGAAGTGATCCGCGGCACACCTATCGTCGTCCAGGTGATGTTTATTTATTTCGCCCTGCCGATGGCGTTTAACGACTTACGCATCGACCCATTTACTGCGGCGGTGGTCACCATCATGATCAACTCCGGCGCGTATATTGCGGAAATCACGCGTGGTGCGGTGCTGTCTATCCACAAAGGTTTTCGTCGAAGCAGGACTGGCGCTCGGTCTTTCACGTTGGGAAACCATTCGCTACGTCATTTTACCGCTGGCACTGCGTCGTATGCTGCCGCCGCTGGGTAACCAGTGGATCATCAGCATAAAGACACCTCGCTGTTTATTGTGATCGGCGTGGCGGAACTGACCCGTCAGGGGCAAGAAATTATTGCCGGTAACTTCCGCGCCCTTGAGATCTGGAGCGCCGTGGCGGTGTTCTATCTGATTATTACCCTGGTGCTGAGCTTTATTCTGCGTCGTCTGGAAAGAAGGATGAAAATCCTGTGATTGAATTTAAAAACGTCTCCAAGCACTTTGGCCCAACCCAGGTGCTGCACAATATCGATTTGAACATTGCCCAGGGCGAAGTCGTGGTGATTATCAGGGCCGTCCGGTTCCGGTAAATCGACCCTGCTGCGCTGCATCAACAAACTGGAAGAAATCACCTCCGGCGATCTGATTGTCGATGGCCTGAAGGTTAACGATCCGAAAGTTGACGAGCGCCTGATTCGCCAGGAAGCAGGTATGGTGTTCCAGCAGTTTTACCTCTTCCCGCATCTGACAGCGCTGGAAAACGTCATGTTTGGCCCGCTACGCGTGCGTGGCGCGAACAAAGAAGAGGCGGAAAAACTGGCACGTGAGCTGCTGGCGAAAGTCGGTCTGGCAGAACGTGCACGTCGCTACCTTCCGAACTTTCTGGTGGTCAACAGCAGCGTGTGGCGATTGCCCGCGCGCTGGCGGTGAAGCCGAAAATGATGCTGTTTGATGAACCGACTTCCGCTCTTGACCCGGAACTGCGCCATGAAGTGCTGAAGGTTATGCAGGATCTGGCTGAAGAAGGGATGACGATGGTGATCGTGACCCACGAAATCGGTTTTGCCGAGAAAGTAGCTTCGCGGCTGATCTTTATCGACAAAGGCCGGATTGCGGAAGATGGCAATCCGCAGGTGTTGATCAAGAACCCGCCGAGCCAGCGCTTGCAGGAATTTTTGCAGCACGTACTTTAATAAGACACATTGCCTGATGCGCTACGCTTATCAGGCCTACAGGATATCTGGCAACTTATTAAAATTGCATGAACTTGTAGGACGGATAAGGCGTTCACGCCGCATCCGGCAAAAAGCCCGCACGTTGTCAGCAACCTGCTTAATATCCCTTCCTCCCTTTCACCCGAAAGGGAGGCACACCAGATTCCTCTCGTTGAAAATCGCCCCTCCTCCAGCATCTATACTTATCTTTTTGCTCTATTTTCTCACTGGAGGAGTCATGCGGTGGATCCTGTTCATCCTCTTCTGCCTGCTGGGCGCACCTGCCCACGCGGTATCCATACCCGGCGTTACAACCACAACGACAACGGACTCAACGACTGAACCGGCCCCGGAACCGGATATCGAACAAAAAAAAGCGGCCTATGGCGCACTGGCGGATGTGCTGGATAATGACACCTCGCGTAAAAAGTTGAATAAAAA
+
FDA:60((-**,@>>??IFHFDFFFGDDDDDJJIJJGFEFDGGFCBBBCFEEBAABBEJJHGDCDACBAABAA?>>>BGHD?>><=CB@?@@BCHHJJJJJ??:6?JJH??>=>75555>??>@G;;BEFEBC@A@@?@AABDECBBBBEHHFGGCCCAABCCBBA@B=<<9:==?==<;<??BCEJFDCDDGEEBBBDFJGGC975-**5678??>>??AABA/...&%%%$%'58::;<<=@@??????AABCCCAABABA@>:9:::?ABDFC@@?=>>>>ACAABBA=;;;;>JIGCB??@@@DEEECAAAAECCC@@A?>@@AEFEECBBDDA>===>@@@@ABFFFGGDFFGJJJGFFCEB?>??@DDCCDEEFDCB@??@@EA@A@>?===?CD@@@?>@??===>>@@@BCCCCFDFIGGCBBACDF=>AJJEEEFEJJJJJJJJJJJJJJJJJJJJJJJJJJJJJJJJJJJJJBBCC))((''&&&'+34::GJJJJJJJJJJJJJFFFEDB@BB0//./JJJJJJJGGGJJB<JJJJJJJJJJJJJJJJJJJJJJJJJJJJJJJJJJJJJJJJJJJJJJJJJJJJIJJJDEJJJDHJJJJJIJJJJJJJJJJJJJJJJJJJJJJJJJJJJJJJC/--++.JJJ953445321+,,,-77=6/18IJJJJJJJJJJJJJJJJJJJJJJJJJIIIJJJJJJJJJJJJJJJBBCCCJJJBJJJJJJJJJJJJJJJJJJJJJJJJJJJFFJJJJJJJHGIGJJJJJJ6JJJJIJJJJJJJJJJJJJIJJJJJJJJJJJJJJJJJHGIJHAHJJJJJJJJJJJJJJJJJJJIJJJJJJJJJJJJJJJJJJJJJJJJJJJJJJJDJJJJJJJJJIJIIJJJJJJJJJJJJJJJJJJJJJJJJJ?AIJJJJJJJJJJJJCB>>==>EGJJHHIHJGIHJIJJJ''''''''**23:55556HJJFFFEFIJIJJJJJJJJJJJIJJJHJHGHGJJIJJJJJJJJJJJJJJJJJJJJJJJJJJJJJJJJJHHHJJJJJJIJJJJJJJJJJJJJJJJJJJEDJJJFGJEGFIF:11001((('&&%&6EJJJJJJJJJJJJJJJJJJJJJJJJJIJJJJEEC@732338--.IJA444::JJ<;;;;DJJJJJJJJJJJJJIJJJJJJJJJJJJJJJJJJJJJJJJJJJJJJJJJJJJJJ;JIFJJJJJJHGHJHJJJJJJJJJJJJJJJJJJJJJJJJJJJJJJ????@JJJJJJJJJJJDJJJJJJJJJJJJJJJJJJJJJJJJJJJJJJJJJJEEF41000333DFEJJJJJJJJJJJJJJJJJJJJJJJJJJJJJJJJJJJJJJJJJJJJJJJJJJJDAAAAAJJJJJJJJJJJJJJJJJJJJJJJJJEDEJJJJJJJJJJJJJJJJJJJJJJJJJJJJIHFJJJJJJJJJEGFFJJJJJJJJJJJJJJJJJJJJJJJJJJJJJJJJJJJJJJJJJJJJJJHFFFEJJJJJHIJJJJEEDC>===?JJJJJJJIGGDC<0,****676678JJJJJJJJJJJJJJJJJJJJJJHJHJJJJJJJJJJJJJJJJJJJJJJJJJJJJJJI1////5>>=>BJJ>JJJJJCAABCJJIJHJIIJJJJBBBBJJJJA>>=4E7JJJJJJJJI====AJJJJJJJJJJJJJJJJJJJJJJJJJJJJJJJJJJJJJJJJJJJHJJJJJJJJJJJJJJJJJIJJJJJJJJJJHJJJJJJJJJJJJJJJJJJJJJJJJJJJJJJJJJJJJJJ=:9JJGJJIJJJJJJJJIHJJJJJJJJJJJJJJJJJJJJJJJJJJJJJJJJJJJJJJJJJJJJJJJJGCBEEJJJJJJJJJJJJJJJJJJJHHCCCJJJJJJJJJJJJJJJJJJJJJJJJJJJJJJJJJJJJJJJJJ87855755555856ABJJ<;<<<HJJJJJJJJJJJJJJJJIHJJJJJJJJJJJJJJJJJJJJJJJJJJJJJJJJJJJJJJJJJJJJJJJJJJJJJJJJCBBBBJBA@A=:42445DJJJJJJJJJJJJJJJJJJJJJJJJJJJJHFGJJJJJJJJJJJJJJIJJJJJJJJJJJJJJJJJJJJJJJJJJJJJJJJJJJJJJJIJJJJJJJJ86666<D;;IJJJJJJJHJJIJJJJJJJJJJJJJJJJJJJJJJJJJJJJJJJJJJJEEEGEFFFFIJJJJJIFGGGIJJJJJJJJJJJJJJIJJE@CCBCEJIJJGHJJJJJJJJJJJIGGHHHJJJJJJJIIHJJJJJJJJJJJJJJJJJJJJJCDCBC?::::JIIHGIJJJJJJJJJJJJJJJJJJJJJJJJJFCCCEJJJJJJJJJJJJJJJJJIIHJJJJJJJJFABA<77779JJJJJJJJJJJJC++++,JJJJJJJJJJJJJJJJJJJJJJDC<>?JJJJJIHIHJJJJJJJJJJJJJJJJJJJJJJJJJJJJJJJJJJJJJJJJJ???>?JJJJJJIJIHEHJJJJJJJJJJJIJJJJJ><<<<JIJJJJJIHHJJJJJJJJJJJJJJJJJJJJJJJJJJJJJJJJGGJJJJJJJJJJJJJJJJJJJJJGJJJJJJIJJJJJJJJJJJJJJJJJJJJJJ<333JJJJJIIIJJFJJJJJJJJJJJJJJJJJJJJJJJJJJJJJJJJJJJJJJJJJJJJJJJJJJJJJJJJJJJJJJJJJJJJJJJJIJJJJJJJJJJJJJJJH9-,,+5JJGDEA@.****E;::::II88889JJIJJJJJJFDB>>>>EGFEGIJJJGFIJIGEEFFIJJJGHG=;87689HFJICBBCCJJHGGIFHGFHHDDCCJJJJJJJJJJJJJJJJHJJJJJJJJJJJJJJJJJJJJJJJJIJJJJJJJJJJ1....6@AAJJJJJJJJDDDDDJJJJJJJJJJJJJJJJJJJJJJJJJJJJJJJJJJJJJJJJJJJJJJJJJJJJJJJJJJJJJJJJJJJJJ>=89::;@FJI5FJJJJJJHJIJIJJJJJJJJJJJJJJJJJJJJJJJJJJJJJJHJJJJJIHJJG60++,JJJJJJJJJJJJJJJJJJJJJJJJJJJJJJJJJJJJJJJJJJJJJJJJJJJJJJJJJJJJJJJJJJJJJJJJJJJJJHIJJJJJJJJJJJJJJJJJJJJJJJJJJJJJIIIJJJJJJHJHIJJJJJJJJJJJJJEA?@CJJFDIDJIFHEBCCDJJJIHGEFHHDCDCDJJHFDDEHIJIHFFHHEHJ@@???CFEEDEGDDDBDFEDCCCEFJJHJFGFFHJJEECCCEFGHGHFDDDBCBCBGJGHFFDCCCCFEFFIJJJJJGEDDEFFEBBBABBBBEBAA@@JFA<;//....+)(&&&&'(*-33388:IJIJHFFCECDFHFFEEHHJHDCBABCCDDEFDFGFFFDEEFFHJHJHHDCCDDEABA@BEJJJJJJJJJHJGJJJJJJJJJJJJJJJJJJJJJJJJJJJJJJJJJJJJJJJJJJJJJJJJFEFEHJJJJJJJJIJJJJJJJJJJJJJJJJJJJJJJJJJIIJJJJJJIJHJJJJJJJJJJJJJJJJJJJJJJJJJJJJJJJJJJJJJJJJJJ>====C=:33333IJJIJJJJJJJJJJJJJJJJJJJJJJJJJJJJJJJJIJJJJJJJJHJJIJJJJJJJJJJJJJJJJIG?001IJJJJJJJDJJJJJJJJJJJJJJJJJJJJJJJJJJJJJJJJJJJJJJJJHJJJJJJJJJJJJJJJJJJJJJJJJJJJJIJJJJJJJJJJJJJJJJJJJJJJJJJJJJJJJJJEIHGGJJJJJJJJJJJJJJJJJJJJJHGJJJGDCJJJJJJ====JJJJGJJJJHJJJJJJJJJJJJJJJJJJJJJJGJJJJJJJIJIJIJJJJJJJJJJJJJJJJJJJJJJJJJJJJJJJJJJJJIJJJJIJJJJJJJJJJJJJJJJJJJJJJJJJJJJJJJJJJJJJCBCBDJ8@AJJJJJJJJJJJJJJJJJJGGFJJJJJJJJJJJJJJJJJJJJJJJJJJJJJJHEDCCDGIJGFGIJJJJJJIFJ98889JJJJJJJJJJJJJJJJJJJJJJHJJJJJ)((((20000//08:?34-.JJJJJJJJJJJJJJJJJJJJJJJJJJJJJJJJJJJJJDD77777GF@D==>?JJ=5;99;<JJJJJJJJJJJJJJJJJJJJJJJJJJIJJJJJJJJJJHJJJJJJJJJJJJJJJJIJJJJJJJJJJJJJJJJJJJJJJJJJJJJJJJJJJJEJJJJJJJJJJJJJJJJJJJJCHFDFJJJJJJJJJJJGGIGFJJJJJJJJJJIIHDC>>?AJIIGFGIIJJJJA@@??CCBCEEEIJIEEFDDDDDBBBCEHD@@@FGGHJJJIJJFIJJIJICAA@@ABBBACCCDHI>>:999611<=CGJGF?>>>?FDECDIHJC@?@@JJJJJJJJJJJDDCB@-----////7>?ECDHJJGHGIHFBBCCDFFFEFIHFEEDHHJJHJHGFEEECDBBCDEJJJJJJHGIHJJIIJJJJJJJJGJFGJJJHJJJIJJJJECDEFJJIJJIJGFFFEHHHGHHGHHIJG600DF>BJJJIFFDEED::;<EDDBEFBCBCEJHJJIHJJJJJJIHJJHGGFEIIJJJJHJHJHFCBBDEJJJJGFFEEJGJJJJJJJJJJJJJJJJJJJJJJJJJJ.----JJJJJJJJJJJJJJJJJJJJJJJJJJJJJJJJJJJIJJJJJJJJJJJJJJJJJJJJJJJIJJJJJJJJJJJJJJJJJJJJJJJJJJJJJJJJJJJJJJJJJJJJJJJJJJJJJJJJJJJJJJJJCA;<JJJJBJJF?IJJJJJJJJJJJJJJJJJJJJJJJJJJJJJJJJJJJJJJJJJJJJJJJJJJJJJJJJJJJJJJJJJJJJJJJJJJJJJJJJJJJJJJJJJJJJJF;?:2DJJJJJHIIJHJJJIJJJJJJJJHIHJJJJJJJJJJJJJJJJJJJJJJJJJJJJJJJJJJJJJJJJJJJJJGHGGHJJJIJJGGHGFJJIJJJJJIGIGGHJIGHIJGJJJIJJJJJHGIGJ=E?0//.--..-.,+../?ADDCGJIGJJJIJJIHJJJJJJJJJJJGGGJJIJJJIJJIGFDEIJJJJJIGJIJJJHJIJJJJJJJJJJGDFJIJIJGJJJJJJJJJJJJIJIJGGFFGJJFEFFDDEJGHFFGHDFDBBCEGHHIBJJJJJJFGFDDGE???>?HIJJJJFCBCJJJJJJJJJJBJJJJGJIJJJJJJJJJJJJJJJJJJJJHIJJJJJ67?=?>JJJJJJJJJJJJJJJJJJJJJJDGGJJJJJEA@A@CDEEF@<88899;;9;;::FJJJJJJJJJJJJJJJJJJJJJJJJJJJJJJJJJJJJJJJJJJJJJJJJJJJJJJJJJJJJJJJJJJJJJJJJJJJJJJJJJJJJJFJJJGFDFFJJIJJJJJJJJJJJJJJJJJJJJJJFEEED@?>>:4JJJJJJJJJJJJJJI>=======JJ90JJJHHJIGIIJJJJJJJJIJDDCCFJJJJJJGIIJEJJJJJJJJJJJJJJJJJJJJJJJ****JJJJJJJJJJHJJJ43333JJJJJJJJJJJJJJJJJJFF*))))*J@??=>AA@<@9411111,-&&''(())(),//0B:2:;;?<<?611111JJJJJJJJJJJJJJJJJJJJJJJJJJJJJJJJJJJJJJJJJIJJJJJJJJJJJJJJJJJJJJJJJJJJJGJJJJJFHJJEDGBADCEDEEJIIHJJJJJJJJJJJJJJJJGH@=A;<JJJJJJJJJJJJDDJDEA843444JJJJJJJJJJJJJJJJJJJIHIJJJJJJJJ@8889JJJJJJJJJJJJJJJJJJJJ><16==A>>>>GJJJJJJJJJJE/--.?FJJJJJJJJJJJJJJE8889:JJ<;<:=8888;JJJJJDCCDB<<<<J3-,,+.EEJJJJJJJJJJJJJJJJ98+)))),-,0,,,./777=BCBACEDJIJIIJJJIJJJJJJJJJJJJJJJJJJJJAJJJJJCCDH;:8511HJJJGEEDEJJJJJJJJJJJJJJJJJJJJJJJJJJJJJJJJJJJJJJJJJJJJJIJJJJJJJJJJJJJJJJJJJJJJJJJJJJJJJIJJJJJJJJJJJJJJJIF@>?@G;EHJJJJJJJJJJJJJJJJJJJJJJJJJJJJJJJJJJJJJJJJJJJJJJJJJJJJJJJJJJJJJ//./((''(<3.3555556;>>@JHEJJJJJJJJIJJJJJJJJJJJJJJJJJJJJJJJJJJJJJ5CJJJJJJJJIHEDHJJJJEJJJBJJJJJJJJJJJJJJJJJJJJJJJ777*)))+/0005777=??>J00000JIJJC?<7777:?89HIJJJJJJJJJJJJJJJJJJJJJJJJJHGHDDB;====ECEJJJJJJIJJIHIHJ>B------0005IJJJJJJJJJGEEEDDEJJJJJJJJ*)))))FIJJJJJJJJJJJJJJJEGHFFFA=>EGGFHDCB/....../JJJJJJJJJJJJJJJJJJFIFGC=<===JJJJJJJJJJJJJJJJJJJJJJJJ>;::::EJJJJJJJJJJJJJJJJ?>=??<;:89866688874443343333333?JJJJJJJJJJJJJJJJJICIHJJIGJFD@9*(-./JJJJJJJJJJJJJJJJJJJJJJIJJJJJJJJJJJJJJJJJJJJJJJJJJJJJJJJJJJJHJJJJJJJJJJJJJJJJJJJJJJJJJJJJJJJJJJJJJJJJJJJJJJJJJJJJJJJJJJJJJJJJJJJJJEFHGFJJJJJJJJJJJJJJJJJJJJJJJJJJJJJJJJJJJJJJJJJJJJJJJJJJJJJJJJJJJJJJJJJJJJJJJJJJJJJJJJJJJJJJJJJJJJGJJJJIJC@AABJJJJJJEDCDFJJJJJJJG>F:JJJJJJJJJJJJJJJJJJJJJJJJJJJJJJIJCD.....I<DCFD=AHJJJJJJJJJJJJJJJJJJEFEEFJIJJJJ<;;1//.+**-51**'++++JJJJJJJJJJJJJJ@??=>BJJJJJJIJJJEEEEDGEFEHHJJJJJJJJE=:9:CI23JHJJJJJHGHHJJJIJJJJJJJJJJJJJJJJJJJJJIJJJJJJJJJJJJJJJJJJJJJJJJJJJJJJJJJJJJJJJJJJJJJJJJJJJJJJJJJJJJJJJJJJJJJJJJHHGFFJJJJJJJJJJJJJJJJJJJHAJJJJJJJJJJJJJJJJJJJJJJJJJJJJJJJJJJJJJJJJJJJJJJJJJJJJJJJJJJJJJJIJJJJJJJJJJJJJJJJJJJJJJJJJJJJJJJJJJJJJJJJJJJJJJJJJJJF999DGG@>><=@:7561****/1;;?JJJJJJJJJJJJJJJJJJJJJJJJJJJJJJJJJJJJJJJJJJJJJJJJJJJJJJJJJJJJEE?@@HIHJJJJJJJJJJIJ???998667788++*)*+++-?JJJJJJJJJJJJICHHHJJJIJJHJJJJJJJJJJJJJJJ,++++++-JJJJJJJ43333334CF67777IJJJJJJJJJJJJJGGJJIJJJJIJJJJJJJJJJJJJJJJJJJJJJJJJJJJJJJJJJJJJJJJJJJJJJIDCDDJJJFJJJJJJJJJJJJJJJJJJJJJJJJJJJJJJJJJJJIGBFJJJIJJJJGJJJJJJJJJJJJJJJF@64:::;?JJJJJJJJHB3223B>6555<;<A@@@DDCGJIJJJJJJJJJJJJJJJJJJJJJJJJJJJEDDEEJJJJJJJJJJJJJJJJJJ////JJJJJJJJJJJJJJJJJGJJAA@ABJJJJJJJJJJJJJJJJJIJJJJJJJJJJJJJJJJJIIHJHJJJJJJJJJJJJJJJJJJJJJJJIIEDIJJJJJJJJJJJJJJJJFFJJJJJFFEFJJJJJJJJJJJJJJJJJJJJJJJJJJHJJJJJJJJJJJJJJ@??JJJJJJJJJJJJJJJJJJJJJJJJJJJJJJJJJJJJJJJJJJJJJJJJJJJJJJJJJJJJJJJJJJJJJJJJJJJJJJJJJJJJJJJJJJJJJJJJJJJJJJJJJJJJJJJJJJJJJJJJJFJJH=>==<<=61.99;;<A@AJJJJJJJJJJJJJJJJJJJJJJJJJJJJJJJJJJJJJJJJJJJJJJJJJJJJJJJJJJJJJJJJJJJJJJJJJJJJJJJJJJJJFJJJJJJJJJJJJJJJJJJJJJJJJJJJJJJJAJHJJJJJJJJJJA3333DCDJIJJJJJJJJJIJIFIGGJJJJJJHHEBBAACCCFJIJHIJJJJJJJJJJJJJJJJJJJJJJJJJCJJJJJJJJJJJJJJJJJJIHFHJJJJJJJJJJJJJJJJJJJJJJJJJJJJJJJJJJGJJJ9888EIJJJJJJJDD==>FFEBFGGHJJJJJJJJJJJJJJCHJJJJJJJJJJJJJJJJJJJJJJJJJJJJJJJJJJJJJJJJJJ111JJFFEFJJJJJJJJJJJJJJJJJ<<<<=JJJ>>>JJJJJJJJJJJJJJJJJJJJJJJJJJJJJJJJJJJJJJJJJJJJJJJJJJJJJJJJJJJJJJJJJJJJJJJJJJJJJJJJJCJG<;<;;<:;8721111/+**0++-IJJJJJJJJJJIJJJJJJJJJJJJJJJJJJ65438@@JJJJJJJJJJJJJJJJJJJJJJJJJJJJJJJJCGJIJJJJJJHJJJJJJJJJJJJJJJJJJJJJJJJJJJJJJJJJJJJJJJJJJJJJJJJJJJJJJJJJJEFEFFJJJJJJJJJJJJJJHHFHHJJJJJJJJJJJJJJJJIJJJGIJJJJJJJJJJIIFDCDFFHJJ;;;;;5333JIIFHEGEHGCCDDJJHHIECDBEJFIFEFJJIIIIJJHJIHIHGIJJIJJECCCBCEFFHIJGHIJJJJJHG>C>FJJGJIHHJJIJHJJJJJIJJHJJJABBAJJJIJAABBCJJJJJJJJIJJIJJJJJJJJJJJDDDB@D<@DFHJJJJJJJJHIJIEJBAA@AJJGE>4222233JJHGIJJJJJJJJE???JJJJJJJJJJJJJJJJJJJJJIHIJIJJJJJJJJJJD?==@?;;=JJJJJJJJJJJJJJJJJJJJJJJJJJJJJJJJJJJJJJJJJJJJJJJJJJJJJJJJJJJJJJJJJJJJJJJJJJJJJJJJJJJJJJJJJJJJJJJJJJJJJJJIJIJJHJJJC?=ADFGJJJJJJJJJJJJJJJJJJJJJIJJJJJJJJJJJJJJJJJJJJJJJJJGIICHJGFCBB?DFJJJJJJJJJJJJJJJJJJJJJJJGJFDIIJJJJJJJJJJJJJJJJ----9<>BHJJJJJJJJJJJJJJJJJDA5EJJJJHJJJJJJJJJJJJJJJJJIGHGJJJJJJJHJJJJJJJJJJJJJJJJJJJJJJJJJJJJJJJJJJJJJJJJJJJJJGJJJJ<;;;;;;;FEBFJJJJJJJJJJJJJJJJJJJJIJJJJJJJJJJJJJJJJJJJJJJJJJJJJJJJJJJJJJJJJJJJHHIHHJJJJJJJJJJJJJJ8886?EJJJJJJJJJJ?;<<<A@A540,++,+259:DEIJJJJJJJJJG6665::544455BD>A?>?;;FJJJJJJJJJJJJJJJJJJJJJJJJJJJJJJJJJJJJJIHGGJJJGHHHJJJJJJJJJJJFIHFGJHHHIJJJJJJJJJJJJJJJJJJJJJBAB-+,,IBC<HHHIJJJJJJJJJJJIDC@HHHHJJJJJJJJJJJJJJJJJJJJJJ3336BGJJJJJJJJJHH999888JJIJJJJJJJJJJJJJIHHIJJJJJJJJJJJJJJJJJJJJJFD>;;<<<;<<>GJJHHJJJJJJJJJJJJJJJJJJJJJJJJJ;;,/./IHHFA:466655556JJJJJJJJJJJJJJJJJJJJJJJHJIC?>=<;9753)25<EBCDA>JJJJJJJIGGJJJJJJJJJJJJJJJJHGHGJIJJJJJJIJJJJJJJJJJJJJJJJJJJJJJJJJJJJJJJJJJJJJJJJIGEFEGIHJJJJHHHHDEEDEHJJJJIHIGHHIJJJJJJJHGHGFDEEEJJICCBADDFJJJHJIJIJHHGFGJIJFFCCBA?@@?BA@EJJJJJJJJHGFIIFEEEFGFDDCDCGFHJIGFBA?@@BBFCCCCDIJHEEDCBDDFGIHIJIJJ@>===75+****((((+,AFHEDDABAABA@====@BBHHGHFGEFIHGGFA>BAB::::;DEFEDAAAA@>89A555557D<))5.+CFCBBAACDFJJJHBA;::;;?EFGGJFFDFFCCFEGC@???AIEFGFJJJJJJHGGGHFIHHHC/....<:;<?HCCJJECBBCJGDCBBDDFEFIFCDB::FJFDEFGJJJJIIDIDCDB>??@EFDDCDFF?===?96/112-))))*D<FJJJJHDBCC@C>DCCCCGJJJJJJJJJJJJJJJJJJJC@@@ABBBBJJJJJJJJJJJJJJJJJJJJJJJJJJJJJJGJ@@JJJJJJJJJJJJJJJJJJJHJJ>55555JJJJFFD=E;9912;=FJJJJJJJJJJJJJJJJJJJJJBBBBBJJJJJJJJJJJJJJJJJFJJJJJJJJJJJJJJJJJJJJJJJJJJJJJJJJJJJJJEJHJJJJJJJJJDDDJJJJJJJJJJJJJJJJJJHJFHBJJJJFJJJJJJJJHG=<<:<<;>;;<<<JJJJJJJJJJJJJJJJJJJJJJJJJJJJJJJJJJJJJJJJJJJJJJJJJJJJJJJJJJJJJJJJJJJJJJJJJJJJJJJJJJJJJJJJJJJJJJJJJJJJJJJJJJED6EFJJJJJJJJJJJJJJJJJJJJJJJJJJJJJJJJJJJJJJHJJJJJIJJJJJI/+++++,=>DFJJJJJJJJJJJJJJJJJJJJJJJJJJJIJJJJJJJJJJJJJJJJJJJJJJJJJGCCCCFJJJJJJJJJJJJJJBD82511JJJJJJJJJJJJJJJJJJJJJJJJJJJIJJJJJJJJJJJJJJJJJJJJJEDDCEJGF:::::IA;BADIHG=221AJJJJJJJJJHJJJJJJCICCJJJJJJJJIIJIHJJJJJJJJJJJJJJJJJJJIJJ@@DD?556I@>@?@DD55555JJJJJJIJJJJJJJJJJJJJJJJJJJJJJJJJJJJJJJJJJJJIJJJJJJJJJJJJJJJJJJJJJJJJJJJJJJJ9991-.'&&&&&'''JJJJJJJJJJJJIIJJJJJJIJHCFEIHIFGDGIJJJJJGBFJJJB@AABJJJJJJJJ0.../JJJJJJJJJJJJJJJJJ>JJJJDJJJJJJJJJJJJJJJJJJJJJJA;00..28888@EIJJJJJJJJJJJJJJJJJJJJ-,,((*(*CDFJJJIJJJJJJJJJJJJJJJJJJJJJJJJJJJJJJJJJJJJJJJJJJJJJJJJJJJJJJJJJJJJJJJJJJJJJJJJJIJJJJJJJJJJJJIJIHIJHJJHIAJFJJJFJJJJJJJJJJJJJJJJJJJJJJJJJJJJJJJJJJJJ>>>-***)*029IJJJJHJCBDDJJJJJJJJJJJJJJJJGFEE;71++/0//-,,*+***())///1EDDEFJJJJJJJJIIIHIJJJJJJJJJJJJJJJJJJJJJJJJJJJJJJJJJJJIBAJJEJJJJJJJJJJJJJJJJJJJJJJJJJJJJJJJJJJJJJJJJJJJJJJJJ9:=DDDE:88889:9IJJJJHJHJJJJGJJJJJJJJJJJJJJJJJJJJJJJJJJJJJEB??@BJJJJJJJJJJJJJJJJJFJJJJHHFHJJJJJJJJJJJJJJJJJJJJJIJ++++JJJJJJJJJJJJJJJJJJJJECCBCEJJJJJJJJJJJJJJJJJJJJJJJJJJJJJJJ??>>AJJJJJJJJJJJJJJJJJJJJJJJJJJJJJJJJJJJJJJJJJJIJJHHJJJJJJJJJJJJJJJJJJHJJJJJJJJJJJJJJJJJJJJJJJJJJJJJJJJJJJJJJJJJJJJJJJJJJJJJJJJJJAAJJJJIJHJJJJJJJJJJJJJJJJJJJJJJHIJJJJHJJIJJJJJJJJJJJJJIJJJJJJA>554AJJJJJJJDJIJJFEJJIIJIJJJDAAABGDCCDA@BCJJJJJJJJHIJJEFFGJIJDJJJJHJJJIIGHHGJJJJJJJJJJJJJJJJJJJJJIJJIJJJJJHJJJJJJJJJJ=C//BABBBFFCFJJJJ,,,+++./**+DDFEJFHGJJJJJJJJJJJJJJHJJG@@GFGGEDDCIIJJCFEJJJJJJJC?=777578HJIGEGGJJJFGEDEJJJJJJJJJHJJJJJJJJJCJD;0(&&'()*+34>???AJJIHHJJIJJJJJJJJJJJJJ;:9980-,,,789EHIGFFHHJJJJJJJJJJJJJJJJJJJJJE@00@JJJJJJJJJJEDEDEJJJJJJJJFEFGFJJJJJJJJJJJJJJJJJJJJJJJJJJJJJJJJJJJJJJJJJJJJJJ::944444<=99*)))*GJIJIJJJJJJJJJJJJJJJJJJJJJJJJJJJJJJJJJJJJJJJJJJJJJJJJJJJJJJJJJJJ110000<BHGJJJEEEEDJJJJJJJJHIJH>:9***+>>>>>?53DIJJJJJJJJ>=<==JJJJJJJGH44444BBAABIA@@BAGIIBBBBCHGHFGFGDDDEEJHHJJ>?;76666;FGFJJJJIFDDBBCCDHJJJJJJJJEGEDCBEEHBA@@@DCCDEEHC@?ABBDCBAACFHIGHGEB@A@BIJJJJJJJJJJJIIJFIJJJJJJJHGHJJECCCEEJIJHJJJJJIECCCDJJJJHJJJJIJJJJJJJJJJJJGJGJJJJJJJJIJJJJJJJJIJJJJJJJJIJJJJJJJJJJJJJJJHJGJJJJJJJJJJJJJJJJJJJGB30--.GJJJJJJJJJJJJGFGFFJJJJJJJJJJJIIGIJJJJJJJJJJJJJJJJJJGJJJJJJJJJJJJJJJJJJJJJJJJJJJJ3220-BF@@???HJJJJJJJJJJJJJJJGDA++**.0>GJJJCCDDDJJJJJJJJJJJJJJJJJJJJGEECDDJIJGGHHIIJJJJJJJJJJJJJJJJJJJJJJJJJJ@HJJJJJJJJ=JJJJJJJJJJJJJJJJJJJJJJJJJJJJJJJJJJJJJJJJJJJJJJJJJJJJJJ>JJJJJJJJJIJJGJJJJJJJJJJJJJJJJ33333JJJJJJJJJJJJJJJJJC=''''''')JJJJIGEFHJCGJ00000JIHGJJJJJJJJJJJJJJJJJJJJJJJJJJJJJJJJJJJJJJJJJJJJJJJJJJEDDJJJJJJJJJJJJJJJJJJJJJJJJJJJJJJJJJJJJ=<<<>JJJJJJJJJJJJIJIJJJJJJJJJJDEIHDBBA@@@??@@@BCBDDDEGEDDCFEA@@@??>>?@>????DD@??>?'&&'7EECBBCCD9998:===>??@DFFEF@JJJJJEDCEEGBBCCFEEDCBBDAAABCHHCCCCCFCB<;;<=CCDEEE?==>=AA=>>;;<;;>>BD@???AECCABBB@A@@=<<<<>=>>=>==;<=>?DGAAA@AD===<<>>>ADB@>>>>?:9999???BAABA?@@><8778:?EGECCC@><==>EHC;=9:>BBCCDGEHJHBAA?ACA@BABGHJF@?>>?CBCB<<<;;ABCDDDD???DCGFEFFCCDC?9JIHAA@?BEFED::42.,,,+,-;;<=?=?><;;<>?7441))((,--.BBDDDEFG@@AHIE?????FFEFGFI>===@@DBAB54445@AABBCA@??BBDFECBBBBEEEECCDDDJEB@@@ACHJGE55(''''''((>??@BBB@@@>;=<;@BDA????ADC??>>?DC33335BCIHJIHHFG=8888;A@@@ABDDFFDEFCB@@@>ABCG:888;HFHJJCDAAAG?>>;::::=>FEEHJJJJJJJJJJGJJIJJJJJHC:5@55FEJJJJJJJA77666=?A7411477IHHHJJJJJJJJJJJJJJJJJJEEDEEJJJJJJJJJJJJJJJJJJJJJJJJJJJJJJJJHJFFFFFH@73BAAAEJJJJHHHFFDADIHFJJGJJJJJJJJJJJJJJJJJJJJJJJJJJJJIJJJJJJJJJJJIJGGGJJJ@@B;34349:<DFGDEGGJJJJJJJJJJJJJJJJJJJJJJJJJJJJJJJIJJJJJJJJJJJJJJJJJJJJJJJJJJJFFEJJJJJJJJJGGGHJJJJJJJJJJJJJJJJJJJJJJJJJJJJJJJJJJJJJJJJJJJJJJJJJJJHJJJJJJIHJIJJJJJJJJJJJJJJJJJJJJJJJJJJJJJJJJJJJJJJJJJJJJJJJJJ1000:////0ABDCBB===JJJJJJJJJJDECDDJJJJJJJJJJJJJJIHHFHFGGJIJJJJJJJJJJJJJJCJJJJJJJJJJJJJJJJJJJJJJJJJJJJJJJJJJJJJJJJJJJJDCA><;IJJJJJJJJJJJJJJJJJJJJJJJJJJJJJIJJJJJJAC==66(()//3EGCIJIIJIJJJJ33333FCDEJJJJJJJJJJJJJJJJJJJJJJJ////./?77JJJJJJJJJJJJJJJJJJJJJJJJJJJJJJJJJFGH/...0DDDDJJJJJJJJJJJJJJJJJJJJJJJJJJJJJJJJJJJJJJJJJJJJJJJ<44449:8600/0-++.++:;;GIGJJJJJ?7B43)&(449=JJJJFJE@CFEJJIJJJJJJJJJJJJJJJJJJJJJJJJJJJJJJJJJJJJJJJJJJJJJJJJIIIJJJJJJJJJJJJJIJJJJJJJJJJJJJJJJJJJJJIJJJJJJJJIDAAAJJJJJJJJJJJJJJJJJJFG@:8:;>BIHJJJJJJJJJJJJJJJJJJJJJJJJJJDCCBB@BBDFJJJHJJJJJJJJJJJJIJIJJJJHGGE4222112:9@EDIHGFFGIJJJJIJJIJJJHIGGGIIIJIIJJJJJHHEIFEFGEEDCBDDECCCCDJJIGFCBBCEJJJGFGFIFA()1,**+,-3899CDDEFFJJHCBBBABCCEJJJGHGGEFEFJJJJJJHHEDEFGJJIGGHGJJJJJGFED?FGFHDBBABFDDFFJJJFEDEFHJJJJJGDCCDDHJJIB@A@@EFFGIJJJIHEFECF@@JIJDIJGHHGHIJJJHGJJIJJJJJJJJJJJJJJJJJJHJJJJJJJJJJJJJJJJJIJHHF@@IJJGJJJJJJJJJJJJJJJJJJJJJJJJJJJJJJJJJJ222-*J?>>>>JJJJJJJHJJIJJJJJDGF?BDC)(((((9??>?5))*<>FIJJJJJJ<;;;:000/088?>BB@CBIJCBBCGJJJJJJIGGGG33333IJJJJJJJJJJJJJJJJJJJJJJJJJJJJJJJJJJJJJJJJJJJJJJJJJJJJJJJJJJJJJJJJJJJJJJJJJJJJJJJJJJJJJJJJJJJJJJJJJJJJJJJJJJJJJJJJJJJJJJJJJJJJJJJJJJJJJ=554888>EJJJJJJJJJJJJJJJJJJJJJJJJJJJJJJJJ@555428.@HJIIJJJJJJJJJJJJJJJJJJJJJJJJJJJJJJJJJJJJJJJJJJJJJJJJJJJJJJJJJJJJJJJJJFJJJJJIHJJJJJJJJJJJJJJJJJJJ:::::JJJJJJJJJJJJJJJJJJJJJJ4333B@IJJJJJJJJJJJJH>JJJJJJJJJJJJJJJJJJJJJJIHHJJJJJJJJJJJJJJJJJJJJJJJJJJJJJJJ;FEGJJJJJJJJJJJJJJJJJJJJJJJJHE>*)))/577888BHJJJJJHJJJJJJJJJJJJJJJJJJJJJJJJJJJJJJJJJJJJIJHCDDDGJJJJJJJJJJJJJJJJJJJJJJJJJJJJJJJJJJJJJJJJJJJJJJJJJJJJJJJJJJJJJJJJJJJJJJJJJJJIJJJJJJJJJJJJJJJJJJJJJJJJJJJJJJJJJJJDJ7-4*JHIJJIJJJJJJJJJJJJJJJJJJJJJJJJJJJ98888@962225JHJJHJJJJJJJJJJJCBBBBGADDJJJJJJJJJJJJJJJJJJHHFHIJJJJJJJJJJJJJJJJJJJJJJJJJJJJJJIJHJJJJJJH55555@JHJJJBI<IHGJ<:3DE*))))JJJJJJJJJJJJJJJJJJJJJJJJJJJJJJJJJJJJJJJJJJJJJJJIJJJJJJJJJJJJJJJJJJJJJJJJJJJJJJHJJJJJJJJJJIJJHHJGJHJJJJJJJJJJJJJJHGGIJJJJJIHJJJJJJJJJJJJJIJJJJJJJJJJJJJJJJJJGFFHFJJJJJJJJJJJJJJIIJJJJJJJJJJJJJJJJIFGGIIJJJJJJJJJJJJJJJJJJJJJJJJJJJJJJJJJJJJJJJJJJJJJJJJJJJJJJJJJJJJJJJJJJJJJJJJJJJJJJGE?HJJJJJJJJJJJJJJJJJJJJJJJJJJJJJJJHJJJJJJJJJJJJJJJJJJJJJJJJJJJJJJJJJJJJJJJJJJJJJJJJJJJJJJJJJJJJJJJJJJJJHJFHIH..../JJJJJJJJJJJJJJJA@98:<;=AJJJJJJJJJJJJJJJJJIJJJJJJJJJJJJJIJJ7770////<<<=A@AAAFIJJJJJJJJJJJJJJJJJJJJJJJJJJJJJJJJJJJJJJJJJJJJJJJJJJFEFFGJJJJJHJJJJJJJJJJJJJJJJJJJJJJJJJJJJI('&&&((*'')0CFEFGJJJJJJJJJJJJJJJJJJDCB>>;:::6768ABJGJJJJJJJJJJIJ>EFFIJJJJJJJJJJJJJJJJJJJJJJJJJJJJJJJJJJHJJJJJJJJJJJJJJJJJJJJJJJJJJJJJJJIJJJJJGHHHGJJJJJJJJJJEEFEJJECEEGJFJFCCCC10FFDGBDDDFJJJJJJJJJJJJJJHJJJJJIIHJJJJJJJJJJJJJGB@9BBBCDJJJJGF@CCDEJJJJJJJJJJJJJJJIJJJJJGGJJJJJJJJJJJJJJJJJJJJB;:::;JJJJJGIDFJH;:9743/67<;>ABBJJJJJJJJJJJJJJJJJJJJJJJJJGEJJJJJJJJJJJJJJJJJJJJJJJJJJJJJJJJJJJJJJJJJJJJJJJJJJJJJJJJJJJJJJJJJJJJJJJJJJJJJJJJJJJJFEDCCBB/+,((,,0J@GFCJJJIDEDCJJJJJJJJJJJJJJJJJJJJJJJJJJJJJJJJJJJHJJJJJJJJJJJJJJJJJJJJJJECJFBJJJJJJJJJJJJJJJJJJJIJHHIJJJJJJJJJJJJJJJJJJJJJFJJJJJJJJJJJJJJ+++++89;B==23*,IJJJJJJJJJJJJJJJJJJJJJJJJJJJJJJJJJJJJJJJJJJJJJJJJJJJJJJJJJJJJJJJJJJJHIHJJJJJJJJJJJJJJJJJJJJJJJJJJDJ>JJJJJJJJJJJJJJJJJJJJJJJJJJJJJJJJJJJIJJJJJJJJJJHCFEJJJJJJJJJJJJJJJJJJJJJJGGFEJJJJJJJJJJJJJJJJJJJJJJJB73334>ACCJHHFGJE711JCBBC;<<<=IEFGIJJJJJJJJJJJJJJJJJJJJJJJJJJJJJJE////.HJJJJJJJJJJJJJJJJJJJJJJJJJJJJJJF;:::956,+**-+1>>>;;966JJJJJJJJJJJJJJJJJJJJJJJJJJJJJJJJJJJJJJJJJJJJJJJJJJJJJJJJJJJJJJJJJJJJJJJJJJJJJJJJJJJJJJJCDCBB<88899D?>@@<<76544522=IJJJJJJJJJDDDCDJJJJJJJJJJJJ?JJJJIGE;;<,AHJE>>JJJGC?<;;11112555AAAEGDE@788)))))DIJJJJJHJJJJJA@@99887>689=46DIJJJJJJJJJJJIJJJJIFFGHIJJJJJJJJJJJJJJJJJJJJJJJJ@@DIGHJIJJJJJJHJJJJJJJJJJJJJJHFDAAHJJJJJJJJIJJJJJJJJJJJJJJJJIFFFFGDDDEFJHIGGJJJGFIHIFHIJIFFDEEFIJJJJJIHGDEGHGJJJJJJJJJJJGIDDDCBIGHGBAAAAEF8<++7/*****+DEECEEDBDEEEFEE@@@@DH81-,),(()%%'**+
@Uematsu_n7x_1_MU-test1_6
CGGGTTCGCCACCTCTGACTTGAGCGTCGATTTTTGTGATGCTCGTCAGGGGGGCGGAGCCTATGGAAAAACGCCAGCAACGCGGCCTTTTTACGGTTCCTGGCCTTTTGCTGGCCTTTTGCTCACATGTTCTTTCCTGCGTTATCCCCTGATTCTGTGGATAACCGTATTACCGCCATGCATTAGTTATTAATAGTAATCAATTACGGGGTCATTAGTTCATAGCCCATATATGGAGTTCCGCGTTACATAACTTACGGTAAATGGCCCGCCTGGCTGACCGCCCAACGACCCCCGCCCATTGACGTCAATAATGACGTATGTTCCCATAGTAACGCCAATAGGGACTTTCCATTGACGTCAATGGGTGGAGTATTTACGGTAAACTGCCCACTTGGCAGTACATCAAGTGTATCATATGCCAAGTACGCCCCCTATTGACGTCAATGACGGTAAATGGCCCGCCTGGCATTATGCCCAGTACATGACCTTATGGGACTTTCCTACTTGGCAGTACATCTACGTATTAGTCATCGCTATTACCATGGTGATGCGGTTTTGGCAGTACATCAATGGGCGTGGATAGCGGTTTGACTCGCGGGGATTTCCAAGTCTCCACCCCATTGACGTCAATGGGAGTTTGTTTTGGCACCAAAATCAACGGGACTTTCCAAAATGTCGTAACAACTCCGCCCCATTGACGCAAATGGGCGGTAGGCGTGTACGGTGGGAGGTCTATATAAGCAGAGCTGGTTTAGTGAACCGTCGAATCCGCTAGCGCTACCGGACTCAAATCTCGAGCTCAAGCTTCGAATTCTGCAGTCGACGGTACCGCAGGCCCGGGATACCACCGGTCGCCACCATGGTGAGCAAGGGCGAGGAGGATAACATGGCCTCTCTCCCAGCGACACATGAGTTACACATCTTTGGCTCCATCAACGGTGTGGACTTTGACATGGTGGGTCAGGGCACCGGCAATCCAAATGATGGTTATGAGGAGTTAAACCTGAAGTCCACCAAGGGTGACCTCCAGTTCTCCCCCTGGATTCTGGTCCCTCATATCGGGTATGGCTTCCATCAGTACCTGCCCTACCCTGACGGGATGTCGCCTTTCCAGGCCGCCATGGTAGATGGCTCCGGCTACCAAGTCCGTCGCACAATGCAGTTTGAAGATGGTGCCTCCCTTACTGTTAACTACCGCTACACCTACGAGGGAAGCCACATCAAAGGAGAGGCCCAGGTGAAGGGGACTGGTTTCCCTGCTGACGGTCCTGTGATGACCAACTCGCTGACCGCTGCGGACTGGTGCAGGTCGAAGAAGACTTACCCCAACGACAAAACCATCATCAGTACCTTTAAGTGGAGTTACACCACTGGAAATGGCAAGCGCTACCGGAGCACTGCGCGGACCACCTACACCTTTGCCAAGCCAATGGCGGCTAACTATCTGAAGAACCAGCCGATGTACGTGTTCCGTAAGACGGAGCTCAAGCACTCCAAGACCGAGCTCAACTTCAAGGAGTGGCAAAAGGCCTTTACCGATGTGATGGGCATGGACGAGCTGTACAAGTAAGCGGCCGCGACTCTAAATCATAATCAGCCATACCACATTTGTAGAGGTTTTACTTGCTTTAAAAAACCTCCCACACCTTCCCCTGAACCTGAAACATAAAATGAATGCAATTGTTGTTGTTAACTTGTTTATTGCAGCTTATAATGGTTACAAATAAAGCAATAGCATCACAAATTTCACAAATAAAGCATTTTTTTCACTGCATTCTAGTTGTGGTTTGTCCAAACTCATCAATGTATCTTAAGGCGTAAATTGTAAGCGTTAATATTTTGTTAAAATTCGCGTTAAATTTTTGTTAAATCAGCTCATTTTTTAACCAATAGGCCGAAATCGGCAAAATCCCTTATAAATCAAAAGAATAGACCGAGATAGGGTTGAGTGTTGTTCCAGTTTGGAACAAGAGTCCACTATTAAAGAACGTGGACTCCAACGTCAAAGGGCGAAAAACCGTCTATCAGGGCGATGGCCCACTACGTGAACCATCACCCTAATCAAGTTTTTTGGGGTCGAGGTGCCGTCAAAGCACTAAATCGGAACCCTAAAGGGAGCCCCCGATTTAGAGCTTAACAGGGGAAAGCCGGCGAACGTGGCGAGAAAGGAAGGGAAGAAAGCGAAAGGAGCGGGCGCTAGGGCGCTGGCAAGTGTAGCGGTCACGCTGCGCGTAACCACCACACCCGCCGCGGCTAGATGCGCCGCTACAGGGCACGTCAGGTGGCACTTTTCGGGAAGGTCCGCGGAACCCCTATTTGTTTATTTTTCTAAATACATTCAAATATGTATCCGCTCATAAGAGACAATAACCCTGATAAATGCTTCAATAATATTGAAAAAGGAAGAGTCCTGAGGCGGAAAGAACCAGCTGTGGAATGTGTGTCAGTTAGGGTGTGGAAAGTCCCAAGGCTCCCAGCAGGCAGAAGTATGCAAAGCATGCATCTCAATTAGTCAGCAACAAGAAGTGGAAAACGCAGGCTCCCAGCAGGCAGAAGTATGCAAAGCATGCATCTCAATTAGTCAGCAACCATGATCCCACCCTAACTCCGCCCATCCCGCCCCTAACTCCGCCCAGTTCCGCCCATTCTCCGCCCCATGGCTGACTAATTTTTTTTATTTATGCAGAGGCCGAGGCCGCCTCGGCCTCTGAGCTATTCCCCAGAAGTAGTGAGGAGGCTTTTTTGGAGGCCTAGGCTTTTCCAAAGATGGATCAAGAGCAGGATAAGGAATCGTTCCGCATGATTGAACAAGATGGATTGCACGCAGGTTCTCCGGCCGCTTGGGTGGAGAGGCTATTCAGGGTTATGACTGGGCACAACAGACAATCGGCTGCTCTGATGCCGCCGTGTTCCGGCTGTCAGCGCAGGGGCGCCCGGTTCTTTTTGTCAAGACCGACCTGTCCGGTGCCCTGAATGAACTGCAAGACGAGGCAGCGCGGCTATCGTGGCTGGCCACGACGGGCGTTCCTTGCGCAGCTGTGCTCGACGTTGTCACTGAAGCGGGAAGGGACTGGCTGCTCTGGGCGAAGTGCCGGGGCAGGATCTCCTGTCATCTCACCTTGCTCCTGCCGAGAAAGTATCCATCATGGCTGATGCAATGCGGCGGCTGCATACGCTTGATCCGGCTACCTGCCCATTCGACCACCAAGCGAAACATCGCATCGAGCGAGCACGTACTCGGATGGAAGCCGGTCTTGTCGATCAGGATGATCTGGACGAAGAGCATCAGGGGCTCGCGCCAGCCGAACTGTTCGCCAGGCTCAAGGCGAGCATGCCCGACGGCGAGGATCTCGTCGTGACCCATGGCGATGCCTGCTTGCCGAATATCATGGTGGAAAATGGCCGCTTTTCTGGATTCATCGACTGTGGCCGGCTGGGTGTGGCGGACCGCTATCAGGACATAGCGTTGGCTACCCGTGATATTGCTGAAGAGCTTGGCGGCGAATGGGCTGACCGCTTCCTCGTGCTTTACGGTATCGCCGCTCCCGATTCGCAGCGCATCGCCTTCTATCGCCTTCTTGACGAGTTCTTCTGAGCGGGACTCTGGGGTTCGAATGACCGACCAAGCGACGCCCAACCTGCCATCACGAGATTTCGATTCCACCGCCGCCTTCTATGAAAGGTTGGGCTTCGGAATCGTTTTCCGGGACGCCGGCTGGATGATCCTCCAGGCGCGGGGATCTCATGCTGGAGTTCTTCGCCCACCCTAGGGGGAGGCTAACTGAAACACGGAAGGGGGCCAAATACAAAGGGACCGGCGCTATGACGGCAATAAAAGACAGAATAAAACGCACGGTGTTGGGTCGTTTGTTCATAAACGCGGGGTTCGGTCCCAGGGCTGGCACTCTGTCGATACCCACCGAGACCCCATTGGGGCCAATACGCCCGCGTTTCTTCCTTTTCCCCACCCCACCCCCCAAGTTCGGGTGAAGGCCCAGGGCTCGCAGCCAACGTCGGGGCGGCAGGCCCTGCCATAGCCTCAGGTTACTCATATATACTTTAGATTGATTTAAAACTTCATTTTTAATTTAAAAGGATCTAGGTGAAGATCCTTTTTGATAATCTCATGACCAAAATCCCTTAACGTGAGTTTTCGTTCCACTGAGCGTCAGACCCCGTAGAAAGAATCAAAAGATATTCTTGAGATCCTTTTTTTCTGCGCGTAATCTGCTGCTTGCAAACAAAAAAACCACCGCTACCAGCGGTGGTTTGTTTGCCGGATCAAGAGCTACCAACTCTTTTTCCGAAGGTAACTGGCTTCAGCAGAGCGCAGATACCAAATACTGTTCTTCTAGTGTAGCCGTAGTTAGGCCACCACTTCAAGAACTCTGTAGCACCGCCTACATACCTCGCTCTGCTAATCCTGTTACCAGTGGCTGCTGCCAGTGGCGATAAGTCGTGTCTTACCGGGTTGGACTCAAGACGATAGTTACCGGATAAGGCGCAGCGGTCGGGCTGAACGGGGGGTTCGTGCACACAGCCCAGCTTGGAGCGAACGACCTACACCGAACTGAGATACCTACAGCGTGAGCTATGAGAAAGCGCCACGCTTCCCGAAGGGAGAAAGGCGGACAGGTATCCGGTAAGCGGCAGGGTCGGAACAGGAGAGCGCACGAGGGAGCTTCCAGGGGGAAACGCCTGGTATCTTTATAGTCCTGTCGGGTTTCGCCACCTCTGACTTGAGCGTCGATTTTTGTGATGCTCGTCAGGGGGGCGGAGCCTATGGAAAAACGCCAGCAACGCGGCCTTTTTACGGTTCCTGGCCTTTTGCTGGCCTTTTGCTCACATGTTCTTTCCTGCGTTATCCCCTGATTCTGTGGATAACCGTATTACCGCCATGCATTAGTTATTAATAGTAATCAATTACGGGGTCATTAGTTCATAGCCCATATATGGAGTTCCGCGTTACATAACTTACGGTAAATGGCCCGCCTGGCTGACCGCCCAACGACCCCCGCCCATTGACGTCAATAATGACGTATGTTCCCATAGTAACGCCAATAGGGAATCTCCATTGACGTCAATGGGTGGAGTATTTACGGTAAACTGCCCACTTGGCAGTACATCAAGTGTATCATATGCCAAGTACGCCCCCTATTGACGTCAATGACGGTAAATGGCCCGCCTGGCATTATGCCCAGTACATGACCTTATGGGACTTTCCTACTTGGCAGTACATCTACGTATTAGTCATCGCTATTACCATGGTGATGCGGTTTTGGCAGTACATCAATGGGCGTGGATAGCGGTTTGACTCACGGGGATTTCCAAGTCTCCACCCCATTGACGTCAATGGGAGTTTGTTTTGGCACCAAAATCAACAGATCCCCAAAATGTCGTAACAACTCCGCCCCATTGACGCAAATGGGCGGTAGGCGTACAGTGGGAGGTCTATATAAGCAGAGCTGGTTTAGTGAACCGTCAGATCCGCTAGCGCTACCGGACTCAGATCTCGAGCTCAAGCTTCGAATTCTGCAGTCGACGGTACCGCGAGCCGGGATCCACCGGTCGCCACCATGGTGAGCAAGGGCGAGGAGGATAACATGGCCTCTCTCCCAGCGACACATGAGTTACACATCTTTGGCTCCATCAACGGTGTGGACTTTGACATGGTGGGTCAGGGCACCGGCAATCCAAATGATGGTTATGAGGAGTTAAACCTGAAGTCCACCAAGGGTGACCTCCAGTTCTCCCCCTGGATTCTGGTCCCTCATATCGGGTATGGCTTCCATCAGTACCTGCCCTACCCTGACGGGATGTCGCCTTTCCAGGCCGCCATGGTAGATGGCTCCGGCTACCAAGTCCATCACACAATGCAGTTTGAAGATGGTGCCTCCCTTACTGTTAACTACCGCTACACCTACGAGGGAAGCCACATCAAAGGAGAGGCCCAGGTGAAGGGGACTGGTTTCCCTGCTGACGGTCCTGTGATGACCAACTCGCTGACCGCTGCGGACTGGTGCAGGTCGAAGAAGACTTACCCCAACGACAAAACCATCATCAGTACCTTTAAGTGGAGTTACACCACTGGAAATGGCAAGCGCTACCGGAGCACTGCGCGGACCACCTACACCTTTGCCAAGCCAATGGCGGCTAACTATCTGAAGAACCAGCCGATGTACGTGTTCCGTAAGACGGAGCTCAAGCACTCCAAGACCGAGCTCAACTTCAAGGAGTGGCAAAAGGCCTTTACCGATGTGATGGGCATGGACGAGCTGTACAAGTAAGCGGCCGCGACTCTAAATCATAATCAGCCATACCACATTTGTAGAGGTTTTACTTGCTTTAAAAAACCTCCCACACCTCCCCCTGAACCTGAAACATAAAATGAATGCAATTGTTGTTGTTAACTTGTTTATTGCAGCTTATAATGGTTACAAATAAAGCAATAGCATCACAAATTTCACAAATAAAGCATTTTTTTCACTGCATTCTAGTTGTGGTTTGTCCAAACTCATCAATGTATCTTAAGGCGTAAATTGTAAGCGTTAATATTTTGTTAAAATTCGCGTTAAATTTTTGTTAAATCAGCTCATTTTTTAACCAATAGGCCGAAATCGGCAAAATCCCTTATAAATCAAAAGAATAGACCGAGATAGGGTTGAGTGTTGTTCCAGTTTGGAACAAGAGTCCACTATTAAAGAACGTGGACTCCAACGTCAAAGGGCGAAAAACCGTCTATCAGGGCGATGGCCCACTACGTGAACCATCACCCTAATCAAGTTTTTTGGGGTCGAAGGTGCCGTAAAGCACTAAATCGGAACCCTAAAGGGAGCCCCCGATTTAGAGCTTGACGGGGAAAGCCGGCGAACGTGGCGAGAAAGGAAGGGAAGAAAGCGAAAGGAGCGGGCGCTAGGGCGCTGGCAAGTGTAGCGGTCACGCTGCGCGCGTAACCACCACACCCGCCGCGCTTAATGCGCCGCTACAGGGCGCGTCAGGTGGCACTTTTCGGGGAAATGTGCGCGGAACCCCTATTTGTTTATTTTTCTAAATACATTCAAATATGTATCCGCTCATGAGACAATAACCCTGATAAATGCTTCAATAATATTGAAAAAGGAAGAGTCCTGAGGCGGAAAGAACCAGCTGTGGAATGTGTGTCAGTTAGGGTGCTGGAGAGTCCCAGGCTCCCAGCAGGCAGAAGTATGCAAAGCATGCATCTCAATTAGTCAGCAACCAGGTGTGGAAAGTCCCCAGGCTCCCCAGCAGGCAGAAGTATGCAAAGCATGCATCTCAATTAGTCAGCAACCATAGTCCCGCCCCTAACTCCGCCCATCCCGCCCCTAACTCCCGCCAGTTCCGCCCATTCTCCGCCCCATGGCTGACTAATTTTTTTTATTTATGCAGAGGCCGAGGCCGCCTGGGCCTCTGAGCTATTCCAGAAGTAGTGAGGAGGCTTTTTTGGAGGCCTAGGCTTTTGCAAAGATCGATCAAGAGACAGGATGAGGATCGTTTCGCATGATTGAACAAGATGGATTGCACGCAGGTTCTCCGGCCGCTTGGGTGGAGAGGCTATTCGGCTATGACTGGGCACAACAGACAATCGGCTGCTCTGATGCCGCCGTGTTCCGGCTGTCAGCGCAGGGGCGCCCGGTTCTTTTTGTCAAGACCGACCTGTCCGGTGCCCTGAATGAACTGCAAGACGAGGCAGCGCGGCTATCGTGGCTGGCCACGACGGGCGTTCCTTGCGCAGCTGTGCTCGACGTTGTCACTGAAGCGGGAAGGGACTGGCTGCTATTGGGCGAAGTGCCGGGGCAGGATCTCCTGTCATCTCACCTTGCTCCTGCCGAGAAAGTATCCATCATGGCTGATGCAATGCGGCGGCTGCATACGCTTGATCCGGCTACCTGCCCATTCGACCACCAAGCGAAACATCGCATCGAGCGAGCACGTACTCGGATGGAAGCCGGTCTTGTCGATCAGGATGATCTGGACGAAGAGCATCAGGGGCTCGCGCCAGCCGAACTGTTCGCCAGGCTCAAGGCGAGCATGCCCGACGGCGAGGATCTCGTCGTGACCCATGGCGATGCCTGCTTGCCGAATATCATGGTGGAAAATGGCCGCTTTTCTGGATTCATCGACTGTGGCCGGCTGGGTGTGGCGGACCGCTATCAGGACATAGCGTTGGCTACCCGTGATATTGCTGAAGAGCTTGGCGGCGAATGGGCTGACCGCTTCCTCGTGCTTTACGGTATCGCCGCTCCCGATTCGCAGCGCATCGCCTTCTATCGCCTTCTTGACGAGTTCTTCTGAGCGGGACTCTGGGGTTCGAAATGACCGACCAAGCGACGCCCAACCTGCCATCACGAGATTTCGATTCCACCGCCGCCTTCTATGAAAGGTTGGGCTTCGGAATCGTTTTCCGGGACGCCGGCTGGATGATCCTCCAGCGCGGGGATCTCATGCTGGAGTTCTTCGCCCACCCTCAGGGGGAGGCTAACTGAAACACGGAAGGAGACAATACCGGAAGGAACCCGCGCTATGACGGCAATAAAAAGACAGAATAAAACGCACGGTGTTGGGTCGTTTGTTCATAAACGCGGGGTTCGGTCCCAGGGCTGGCACTCTGTCGATACCCCACCGAGACCGTCCGGCCAATACGCCCGCGTTTCTTCCTTTTCCCCACCCCACCCCCAGTTCGGGTGAAGGCCCAGGGCTCGCAGCCAACGTCGGGGCGGCAGGCCCTGCCATAGCCTCAGGTTACTCATATATACTTTAGATTGATTTAAAACTTCATTTTTAATTTAAAAGGATCTAGGTGAAGATCCCTTTTTGATAATCTCATGACCAAAATCCCTTAACGTGAGTTTTCGTTCCACTGAGCGTCAGACCCCGTCAAGAAAAGATCAAAGGATCTTCTTGAGATCCTTTTTTTCCTGCGCGTAATCTGCTGCTTGCAAACAAAAAAACCACCGCTACCAGCGGTGGTTTGTTTGCCGGATCAAGAGCTACCAACTCTTTTTCCGAAGGTAACTGGCTTCAGCAGAGCGCAGATACCAAATACTGTTCTTCTAGTGTAGCCGTAGTTAGGCCACCACTTCAAGAACTCTGTAGCACCGCCTACATACCTCGCTCTGCTAATCCTGTTACCAGTGGCTGCTGCCAGTGGCGATAAGTCGTGTCTTACCGGGTTGGACTCAAGACGATAGTTCCCGGATAAGGCGCAGCGGTCGGGCTGAAACGGGGGGTTCGTGCACACAGCCCAGCTTGGAGCGAACGACCTACACCGAACTGAGATACCTACAGCGTGAGCTATGAGAAAGCGCCACGCTTCCCGAAGGGAGAAAGGCGGACAGGTATCCGGTAAGCGGCAGGGTACGACGGAGAGCGCACGAGGGAGCTTCCAGGGGGAAACGCCTGGTATCTTTATAGTCCTGTCGGGTTTCGCCACCTCTGACTTGAGCGTCGATTTTTGTGATGCTCGTCAGGGGGCGGAGCCTATGGAAAAACGCCAGCAACGCGGCCTTTTTACGGTTCCTGGCCTTTTGCTGGCCTTTTGCTCACATGTTCTTTCCTGCGTTATCCCCTGATTCTGTGGATAACCGTATTACCGCCATGCATTAGTTATTAATAGTAATCAATTACCGGTAATTAGTTCATAGCCCATATATGGAGTTCCGCGTTACATAACTTACGGTAAATGGCCCGCCTGGCTGACCGCCCAACGACCCCCGCCCATTGACGTCAATAATGACGTATGTTCCGATAGTAACGCCAATAGGGACTTTCCATTGACGTCAATGGGTGGAGTATTTACGGTAAACTGCCCACTTGGCAGTACATCAAGTGTATCATATGCCAAGTACGCCCCCTATTGACGTCAATGACGGTAAATGGCCCGCCTGGCATTATGCCCAGTACATGACCTTATGGGACTTTCCTACTTGGCAGTACATCTACGTATTAGTCATCGCTATTACCATGGTGATGCGGTTTTGGCAGTACATCAATGGGCGTGGATAGCGGTTTGACTCACGGGGATTTCCAAGTCTCCACCCCATTGACGTCAATGGAAGTTGTTTTCAGCACCAAAATCAACGGGACTTTCCAAAATGTCGTAACAACTCCGCCCCATTGACGCAAATGGGCGGTAGGCGTGTACGGTGGGAGGTCTATATAAGCAGAAGCTGGTTTAGTGAACCGTCAGATCCGCTAGCGCTACCGGACTCAGATCTCGAGCTCAAGCTTCGAATTCTGCAGTCGACGGTACCGCGGGCCCGGGATCCGGTCGCCACCATGGTGAGCAAGGGCGAGGAGGATAACATGGCCTCTCTCCCAGCGACACATGAGTTACACATCTTTGGCTCCATCAACGGTGTGGACTTTGACATGGTGGGTCAGGGCACCGGCAATCCAAATGATGGTTATGAGGAGTTAAACCTGAAGTCCACCAAGGGTGACCTCCAGTTCTCCCCCTGGATTCTGGTCCCTCATATCGGGTATGGCTTCCATCAGTACCTGCCCTACCCTGACGGGATGTCGCCTTTCCAGGCCGCCATGGTAGATGGCTCCGGCTACCAAGTCCATGGCACAATGCAGTTTGAAGATGGTGCCTCCCTTACTGTTAACTACCGCTACACCTACGAGGGAAGCCACATCAAAAAGGAGAGGCCCAGGTGAAGGGGACTGGTTTCCCTGCTGACGGTCCTGTGATGACCAACTCGCTGACCGCTGCGGACTGGTGCAGGTCGAAGAAGACTTACCCCAACGACAAAACCATCATCAGTACCTTTTAAGTGGAGTTACACCACTGGAAATGGCAAGCGCTACCGGAGCACTGCGCGGACCACCTACACCTTTGCCAAGCCAATGGCGGCTAACTATCTGAAGAACCAGCCGATGTACGTGTTCCGTAAGACGGAGCTCAAGCACTCCAAGACCGAGCTCAACTTCAAGGAGTGGCAAAAGGCCTTTACCGATGTGATGGGCATGGACGAGCTGTACAAGTAAGCGGCCGCGACTCTAGATCATAATCAGCCATACCACATTTGTAGAGGTTTTACTTGCTTTAAAAAACCTCCCACACCTCCCCCTGAACCTGAAACATAAAATGAATGCAATTGTTGTTGTTAACTTGTTTATTGCAGCTTATAATGGTTACAAATAAAGCAATAGCATCACAAATTTCACAAATAAAGCATTTTTTTCACTGCATTCTAGTTGTGGTTTGTCCAAACTCATCAATGTATCTTAAGGCGTAAATTGTAAGCGTTAATATTTTGTTAAAATTCGCGTTAAATTTTTGTTAAATCAGCTCATTTTTTAACCAATAGGCCGAAATCGGCAAAATCCCTTATAAATCAAAAGAATAGACCGAGATAGGGTTGAGTGTTGTTCCAGTTTGGAACAAGAGTCCACTATTAAAGAACGTGGACTCCAACGTCAAAGGGCGAAAAACCGTCTATCAGGGCGATGGCCCACTACGTGAACCATCACCCTAATCAAGTTTTTTGGGGTCGAGGTGCCGTAAAGCACTAAATCGGAACCCTAAAGGAGGCCCAATTTAGACTTAACGGGGAAAGCCGGCGAACGTGGCGAGAAAGGAAGGGAAGAAAGCGAAAGGAGCGGGCGCTAGGGCGCTGGCAAGTGTAGCGGTCACGCTGCGCGTAACCACCACACCCGCCGCGCTTAATGCGCCGCTACAGGGCGCGTCAGGTGGCACTTTTCGGGGAAATGTGCGCAGGAACCCCTATTTGTTTATTTTTCTAAATACATTCAAATATGTATCCGCTCATGAGACAATAACCCTGATAAATGCTTCAATAATATTGAAAAAGGAAGGAGGAGGCCTCCTGAAAGGAAAGAACCAGCTGTGGAATGTGTGTCAGTTAGGGTGTGGAAAGTCCCCAGGCTCCCCAGCAGGCAGAAGTATGCAAAGCATGCATCTCAATTAGTCAGCAACCAGGTGTGGAAAGTCCCCAGGCTCCCCCAGCAGGCAGAAGTATGCAAAGCATGCATCTCAATTAGTCAGCAACCATAGTCCCGCCCCTAACTCCGCCCATCCCGCCCCTAACTCCGCCCCCAGTTCCGCCCATTCTCCGCCCCATGGCTGACTAATTTTTTTTATTTATGCAGAGGCCGAGGCCGCCTCGGCCTCTGAGCTATTCCAGAAGTAGTGAGGAGGCTTTTTTGGAGGCCTAGGCTTTTGCAAAAATCGATCAAGAGACAGGATGAGGATCGTTTCGCATGATTGAACAAGATGGATTGCACGCAGGTTCTCCGGCCGCTTGGGTGGAGAGGCTATTCGGCTATGACTGGGCACAACAGACAATCGGCTGCTCTGATGCCGCCGTGTTCCGGCTGTCAGCGCAGGGGCGCCCGGTTCTTTTTGTCAAGACCGACCTGTCCGGTGCCCTGAATGAACTGCAAGACGAGGCAGCGCGGCTATCGTGGCTGGCCACGACGGGCGTTCCTTGCGCAGCTGTGCTCGACGTTGTCACTGAAGCGGGAAGGGACTGGCTGCTATTGGGCGAAGTGCCGGGCAGGATCTCCTGTCATCTCACCTTGCTCCTGCCGAGAAAGTATCCATCATGGCTGATGCAATGCGGCGGCTGCATACGCTTGATCCGGCTACCTGCCCATTCGACCACCAAGCGAAACATCGCATCGAGCGAGCACGTACTCGGATGGAAGCCGGTCTTGTCGAGATCAGGATGATCTGGACGAAGAGCATCAGGGGCTCGCGCCAGCCGAACTGTTCGCCAGGCTCAAGGCGAGCATGCCCGACGGCGAGGATCTCGTCGTGACCCATGGCGATGCCTGCTTGCCGAATATCATGGTGGAAAATGGCCGCTTTTCTGGATTCATCGACTGTGGCCGGCTGGGTGTGGCGGACCGCTATCAGGACATAGCGTTGGCTACCCGTGATATTGCTGAAGAGCTTGGCGGCGAATGGGCTGACCGCTTCCTCGTGCTTTAGGTATCGCCGCTCCCGATTCGCAGCGCATCGCCTTCTATCGCCTTCTTGACGAGTTCTTCTGAGCGGGACTCTGGGGTTCGAAATGACCGACCAAGCGACGCCCAACCTGCCATCACGAGATTTCGATTCCACCGCCGCCTTCTATGAAAGGTTGGGCTTCGGAATCGTTTTCCGGGACGCCGGCTGGATGATCCTCCAGCGCGGGGATCTCATGCTGGAGTTCTTCGCCCACCCTAGGGGGAGGCTAACTGAAACACGGAAGGAGACAATACCGGAAGGAACCCGCGCTATGACGGCAATAAAAAGACAGAATAAAACGCACGGTGTTGGGTCGTTTGTTCATAAACGCGGGGTTCGGTCCAGGGCTGGCACTCTGTCGATACCCCACCGAGACCCCATTGGGGCCAATACGCCCGCGTTTCTTCCTTTTCCCACCCCACCCCCCAAGTTCGGGTGAAGGCCCAGGGCTCGCAGCCAACGTCGGGGCGGCAGGCCCTGCCATAGCCTCAGGTTACTCATATATACTTTAGATTGATTTAAAACTTCATTTTTAATTTAAAAGGATCTAGGTAAAATGCTTTTGATAATCTCATGACCAAAATCCCTTAACGTGAGTTTTCGTTCCACTGAGCGTCAGACCCGTGAGAAAGATCAAAGGATCTTCTTGAGATCCTTTTTTTCTGCTGAGTAATCTGCTGCTTGCAAACAAAAAAACCACCGCTACCAGCGGTGGTTTGTTTGCCGGATCAAGAGCTACCAACTCTTTTTCCGAAGGTAACTGGCTTCAGCAGAGCGCAGATACCAAATACTGTTCTTCTAGTGTAGCCGTAGTTAGGCCACCACTTCAAGAACTCTGTAGCACCGCCTACATACCTCGCTCTGCTAATCCTGTTACCAGTGGCTGCTGCCAGTGGCGATAAGTCGTGTCTTACCGGGTTGGACTCAAGACGATAGTTACCGGATAAGGCGCAGCGGTCGGGCTGAACGGGGGGTTCGTGCACACAGCCCAGCTTGGAGCGAACGACCTACACCGAACTGAGATACCTACAGCGTGAGCTATGAGAAAGCGCCACGCTTCCCGAAGGGAGAAAGGCGGACAGGTATCCGGTAAGCGGCAGGGTCGGAACAGGAGAGCGCACGAGGGAGCTTGGGGGAAACGCC
+
*)(())%%'',0<CCEEGGJJJJJJJJJJJJJJJJJJIIJJEEE<;-,,,,,2JJJJJJJJJEEAA@JJJJJDBBBBJDCDBAFEGJDFJJJJIJIJJJJJJIFDCCJIJJJJJGDBACFBFJJJJJJJFG>>JIEGJJJEDDDEJEDDDDEJJIHHHHJJJJJJGFEEDJJFJJJHHFFDEFFHGHHHHHJJJJIIIIJJJJJJJJJGFDDFFGGJGFEEEJJJJJJJJJJJJJJJCBBBDJJJJJJJJJJJJJJJJJJJJJJJJJJJJJJJJJJJJJJJJJIIHHFJHGJJFJJJ@JJIJJJJJJJJJJJJJJJJJJJJJJJJJJJHJJJJJJJJJJJJJJJIIJEDC<8?77?ABDJJJJJJJJJJJJJJJJJJJJJJJJJJJJJJJJJJJ:@22JJJJJJIJJJJJJJIIGJJJJJJJJ>HGJDCCCEFEDDABBFJJJJJJJJJJJJJJJJJJJJJJJJJJJJJJJJJJJ9@JJJJJJJIJJJJJJJJJJIGHHEHIJFIGEFIHIJJBAAAAJJJJJJJJJJJJJJJJJJJJJJJJJJJJJJJJJJJJHDBCDJJJIGGFGGGIIIJIIJJJIJIIHHJHIJGJJJJGFGA1///0:5:75--0.0?@CBFEFAFFJJJJJJFDDECGGGFI?JJJJJFDH@JJJGEEEFJJJGFFDFEE=9999JJJIJEDEDEHIJHGHHGHHHHFEEDDJJJJJJJJJIDB;CEJJJJJIGHGFIJIHIIHDDDCEGGGIIGGJJJJHIHJJIHHEE@@@@JIJJJHB54444EJFJ<:9-,--/:886664-(''(.---ACJIDEFDFJIEAAABJJJJJJJJGGFGGJCA=76///..332957'''%%'+,23<<;<EIHHDDD;::;:BJJJJJJJJJJJHGA>86677==>>GCAEE4++GIGJGHFGEFGFHJJJJJJJJJJ<JJJJJJJJJJJBABABJJJJJJJJJJJHHIJFFEGEIGFHJHJDHHGJJJJJJFJJJJJJJJJJJJJ?C==C@<;<ACHJJJJIJJJJJJJJJJJJJJJJJJGGIJF?87587AEJJJJJJGIFAA@@@JJJJHHGGEJJJJJJJJIIHIJJIJJJJFHGFDEGJJJJJJJJJJJJJ621124@45@AJJJJHIIJJJJJJJJJJJJJECCBFDCCDBFIHE**)),*/03666666JIIJJHHJJJJHJHJJJJJIIJJJJJJJJJJJJJJJJJJJJIJJ@?@@HIJJJJJJJHJJJJJJJJJJJJJJJJJJJJJJJJJJJJJJJJJJJJHJJHJCBBAAFIJJJJJJJJJJJJJJJJJJJJJHHHHJJIGAABDEEGGAAAAA75557JCA@?>776:?988641.001BFFGHEDFGFDEFCEFDBFJJIDCBCCCGFFFDDEFEJIJHIHIIJJFDBA><95534889???BDFCDEEEEDEEFFFDDA?:;GGGGEEEAGJJJJHGDEEEBDAABDDGFIJJGA<CHFDEDHHIFFEDEGJJHGHEEDDACCCFGJJGDEDDFDDFFHGG?>>>?AAABFGGCDCBECABCCEFGJJDDCCBIBGHFCBCBCEFEEEEDDDEFGFFGGGJJJJJJJJFJIHJFHEBB?@BBBJ60.))3;879:;<@@DHHHFEFEFFFGFIA@@??DDHJJGDD-****?:61GGDDCBABCD=9:1))*<;CCCDDDEDFJJJHHJJJIFEFFDEEDEIJJJJJGHGFGHIIGJIJJGJJIHHCEEEEIHJJ9999:JGGGHHJIGGFDHA<;;;:76522257-,,,-/HHGHFHHHFCIJIHA444;;A@@<<CCCJJJJGHGHHGHDEFEECDCEJHHJJJIJIHHHGHB@??@BEJJJIJJJJJIJJJJJJJJJJJJAAJJJJJJJJJF??>?CJJJJJHHGHIIIIJJHGGAAIJJJJJJJJJJJJJJJJJJJJJFJJJJJJJJJJJJJJJJJJJAJJJJJJHJJIJJJJJJJJDEEEHJJJJJJJJJIFFHJJJJJJJJJJJJ======JJIJFFCJJJJJJJJJJJJJJJJIHHFGJJJJJHGGIJJJJJJIJEF8B@BJJJJJJJJJJJJJJJJCDCDDJJJJJHHGGJJ67...D?;;;=;=>?JIGHGIJJJJHG,,,,-JJJJECCDCHFFFJHJIJE<77CE?<;;<@<==;>9:99555))(())))@EGJH@====JJJIGHHIJJE@JJJJHHEEECDFHJJJJJIJGJJJJJHIJJJJIGDEFHHJJHJJHIJGHIGIIG@DDCBFDCAA@CDEFGEGDCCCCBCDG...-(''''&(&&&'CCDCCCDEED@>9*('''**+8FHJDDEDDE-+),(6+''&'''+0114=@BABDFJJIIHIJHIJJHDCBCJJGGAF9:JJJJJCAAA@@???@DD766666GFIIFFDDCDDDEIJJJJFECCCEDDECCEEBBBCEJJEEEA@@??@ABDGCB@?>?EDBA@?CDDDFGFFHIIJG=JD@=<==ACBFCAA?710(((((./00,+(,.0/*+./0111000///../055;>>>?CDFEJBABA@=<;*)((&'&%%'(())+/--..,,+(('&&'''%&%%&%%%%''()-778;GGGIGIGHFGHIB>====A@@69///FFAA44443329898++++,A@=@@?@D?DACCGFJGFGJJIIIHDBFHEC?77:;9;;;<<CAAEAGFDFEEEIIJIJJDIAJ;JJH865557788JJJHHHFJEGGGFEB6,+,)*>//'''(**,1--33+4EGJJJIHGFHHHGJJD>EJJJIIHJHGCEEEGFD;6/*0*))+.0/033)('%%%$$%%'&%&%%%'%&'3410011@?AAA?AAABDFGECCDDDGFFEA@@::;;;B=;;;=@>??>GHGHHCB?CCDDDCEC0.,,(%$$$$'+4123599::88>??==@AAJJGIJGGFGHJJHGFFFGGDDDEC2222AJFGJJHICBABBEFFIFEFHGJJJJJJBABADIIHFHHJJJJJJJJJJJJJJJJJJJJJJJJJJJIHIIJJJJJJJJJJJJJJJJJJJJJJJJJJJJJIJJJJJJJJJJJJJJJJJJJJJJJJJJJJIIJJJJJIJIIJJJJJI>E8GFD@::B>==>:9866+++EGIIJJJJJJJJJJJIFGHFGFEEIJJJJJHHGIHJJGGJJJJJJJJJJJJJJJJJJJJJJJJCDDEJJJJJJHJIJJJJJJJJJJJJJJJE;8224IIJJJJJJJJJJJJHFHG<;;<BJHHJJJJJJJJJJJJGGFHJJJA@@=@EFFFHIJAAABCJIFJJJJJJJJJJJJJJJJJIC:1/****+00/26697::<@A@A>?BJJJJJJJJJJJJJJJJJJJJJJJJJJJJJJJJJJJJJJJJJJJJJJJJJJJJJJJJJC>>223IHJJJJJJJIHJJJJJJJJDC@?>AAFECDDFJJJJJJJJJJJJJJJJJJJJJJJJJJJJJJJJJJJIHFFFHIJJEEEEFJJJJJJJJJJJJGIFFFGIHJJJJHIJHIHJFFFFFIIJJJJJJJJJJJJJGHIJJJJHIJHJJJJJGFJJJJJJIJJIGGHFJJJJHGFIHGHJJJJJJJJJJIJJJJJJHFFFGGGFFFIJJIIFGIIJJHFDEEHJJJJGIGHIJG=FDECCJJJJJJ@??>?FGJJJJFAGI?:56..A@DCDFFGGDBBBBH@FFCGJJJJJJJJJJJJJJJJJJJJJJIHIJJIJJJJJJJJJJJJJIJIJJJJJJJJJJJJJEDDCEIJC:5CCJJJJJJJ:722540*))))-111343-./A@GJJJJJIHJDB@<332///0:;;>@ABIHFEI=?>FGA?:630//0048::00'&&')-.+-,,''*&'.''''30,.11255577753+***+/,+/,9DEEDDFFGGGIJJJJA><<=>JJJJJJJJJHCCCCAEGFHHIIJJJJJHJJDJJJJJJIJJJJJJJJJIJIJI?>=>=>;<,1100888;78(**%%(()422112212??BA>;;:@?953/--+9:@>AGFJGDBCB?JHB>>?JJJICDBBBB@C<,***+DFBBAACDFEEEFEFCEDC@?@?@BCCFGGFDA@??@@BDDECBA@ACCDEIGIHHFHHGFFJJIJJJJJJIJJJJJCB??>BJJJJJJJIJIFD;?>40000;JJJJJJJJAJJJJJJJJJJJJJJJJJJJJJJJJIJJJJJJJJJJJFJJJJJJJJJJJJ88878GFEFAA?A?6:87642-.0''(?D602((())))9:@<FIJJHJJJJJJJJJJJJJJJJJJJJJJJJJJJ88888JGJJJJJJJJJJJJJJJJJJJJJJJJHIDJJJJJJJJJJJ@???JJJJJJJJJJJJJJJJJJJJJJJJJJJJJJJJJJJJJJJJJJJJGF?:::;?>JJJJJJJJJJJJJJJJJJJJJJJJJJJJJJJJJJJJJGGHHIIGJJJJIGHJJJJJJJJIJJJIIHIJJJJHJJIJJJJJJIIJJJJIGGHHGFFFFJJFFEEFJJJJJJJJJF:002333944422GJJJJHJJJJJJJJJJJJIJIJJJGGGHJJJJJJDDEEJJJJJJIFDDEDHIIJJJIEJJJJJIJJIHEEDDJJEEEEEJIIHIHFEEFHGJJJJJGFEEDEDDEEDDCEEEFFEEHFGFFEHIHFHJ<<<<JJJJJJJIFFHIJJJJFHJJJJJJJJJJJJJJJIFFEEFJIJJJJJJJJJJJJJHJII=:99788>GJJHG=965---5ACC@C@=('''+6FJJJJIHIGHJJJJIIHJIJJJJJJJJJJJJJJJJJJJJJJJJJJJJJJJJJJJJJFFFFEJJJJJJJJI@F@???CFFJJJJJJ;22111119EGIJJJJJJJJJJJJJJJJFJJIIJJJJJJJJJJHDEJJJJJJJJJJJJJJJJJJJJJJJJJJJJJJJJJHJJJJJJJJJGJEJJJJJJJJHJFGGGIJJJJJAAAA@IJJJJJJJJJJJJJJJJJIGFA@@*****CIIJJJJJJJJJJJJJJJJJJJJJJJJJIJ06??>>JJJJJJJJJJJJJJJJJJJJJJJJJJJJJJJJJJJJJJJJJJJJJHJJJJJJJDG-))*FIJJJJ7666JJJJJJJJJJJFFFFG==43/../8FFFHHJHHGGA>42*'&&('''2@JJJJJJJJJJJJJHFFECDEDJJJJHHHGJECABAEIJIJJJJJCBAAAEEJJIIIHHH876666777666666>>?>>?>??@CHJJJJJJJJJJHJJJJJJJJJJJJJJJJJJHJIGIGI?JJJJJJJJJJJJJJJJJJJJIJJJJJHFEEFIJJJJJJJJJJJJJJJJJJJJJJJJJJJJJJJJJJJJJJJJJJJJJJJJJJJJJJJJJJJHJJJJJJJJJJJJIJJJJ>BFIJIEB@98589?=7666=DDFFGIJJJJJJJJJJJJJJJJJJJ65444445,78640EJJJJIJJJJI544431))'&&%&>DIJHIJJHJJJJJJJJJJC91*>B11222222IIHJJJJJBB>,'&$$&'%%%'9:JJJJJJJHCJJJJJJJJJJJJJJJJJJJJJJJJJJJJIJIJJJGJJIJJC9965689JC@@?=>::;HGIJIJJJJJJHJJCJJJHC;986,***+2*))((),***&&@=>HJJGE77777777JJJJJJJIJJJJJJJJJJJJJIHJJIHFFGJIHIHFGH;;;<CDEEHHJGGGGGJHHJHJIJJHJJJJHJDIJIJIFEEDDHHHJIJJJJJJJJJJJJJHIJIJJJJJJJJJ99999JJJIEDDDJJJHHJJJJ<<;;?>>C>>>JJJIEFHHJJJJJJJ>JJJ<;;;;?J>>HJJJDC7A8=EEDEHJJGGE<:::33333334?BJJJHJF1////>EFDEJJJJJJJJJJJJJJJJJJJJJJJJJJIGHICJJJJJJIJJJJJJJJJJJJJJJJIJHIJJJJJJJJJJA?.*))))6::>CCCJJJJJJJJJJJJJJJJJJJJJJJJJIJJJJJJIJJJJJJJJJJJJJJJJJJJJJHIJIJJIFEJJJJJJJJJJJJJICCDJJJJJJCDEJJJJJCDIJJJGGIHJJJJJJJJJJJJJJJJIFEJHJJJJJJJJJJJJJJJJJJJJJJJJJJIJJJJJJJJJJ@JJJJJJJJJJJJJJJIJHIJJJ=====>@FGHJJFDDECFFJJJJJJJJJJJJJJJJJJJIGJJJJIJJJJJJJJJJIJJJJJJJJJJJJJJDIEJIJJJJJJJJJJJJJJJJJJJJJGGGGGJJJJJJJJJJJIJJJJJJJJJJJJJJJJJJJJJJJJJJJJJJJHHFHFHJJJJFFEDEEEFJJJJJJDDCDGJJJJJJJJHFDEFABHJJJJJJJJJJJJJHGFHHJJJJJJJJJJJJJJJJJIJJJJJJJJJJJJDCB;=?>@@HJJJJJJIIJIJJJJIJJJJJJGHFFGJJIIJJJJJIJHJJJJJJJJIGHJIJJJIHGHIHJJJJJJIJJJJJJJJJJJFJJJJJJJJJJJJJJJJJJJJIHIIJJJJHJJJFJJJJJJJJJJIJJJJJJJJJJJJJHJJIIHHJJIHIHHJJJHJHHJHIJJJJJCFCIJJJJJJHHHHJJJJ@??@@A<<779:DAAAEJGGFGGIJJJJJJJIJJJJJHEDCEGJJJJJJJJJJJJJJJJJJJJJJJJIJJJFEGEFGIHJJJJJJJIFFFHDACHDCE>>>CEJJJHFIEHIFE888GGGGJJFF@EEJJJJJIJFJJJJJJJJJDJJJJJJH>?>?>IGGHGEDDDDGHGGGIIIJJJFEEC<;;IJJJJJJJHHDCCCCIIGJJDJJJHIIJHFFHIFGGHGHHFIJJGGCCJJJJJJJJJCBAA?444@A?@?@@EEEEFFEFDCEDEGGIIHJJJIIJJJJJJJJHGHEJ:545567543566551134CJJJEHECC@AEIHHGFEA9999<DCBEF@DF>=<4<1?999:IIJJEEIJJJJJJJJJJJJJJJJCDCCJJJJJJGHFFBIGHJJJJJJJHJJJJJJJIJJJJJJJJJJJJJJJJJJJJJJHJJJJHJJEEFEEJA10-*<<=DCDEGEJGGHIJCEJJJJJJJJIGIJEED==>==<:::89:9920//03<@?ACBDHEEBECJIGDEJGC000002FFDGCJJJJJJIJJIJHJJJJJJJJJJIJJJ<JJJJJJJJJJD@;?667====JJIJJJJJIJJJJJJJJJJJJJHIJJJ@?54333@JJJJJJJJJJJG?>HHII::9;JJJJHGGIJJJJJJJJJJIIFHJ><<996666760'''()&&&&&(/9B@@/*1'-*(()-->EHGGDFEEEGHJIJJIIFFAB??@CEGEFBCCJJJJJJJJJJJJJJHJJHJJJJCJJJJJABF<JJJJHGFIJJJJ?6666HIGHGHIHHI@@@@@IJJJJJJJJJJJJJIIJJHGHIJHEJJJIJJJJFEEECBBACCIJJJJJIJGJH1,08..EFFJIGHHIGJJGJIHHJBIAJHIHJJJJJJJGHDJJJJJJIGIIJJHHB?><;30///5:)((('*))*::943224/..111<>@AA@@A@CDDCCJIJGJJJJJHIJJJFFGGJJJJJJGC665*)('''''+15;>EFHIDIE>8774453333;@??AJJJJJJJJJJJJJJJJJJIJJJJIJJJDIDDIFGFFFJJJJCC>88JDIIJJJJJJHJJJJJJJJJJIJJJJJJJJJJJJJIFHGIJJJJJJJJJJJJJJJJJJJJJJJBAAAAJJJJJJJJ>==>>JJJJJJJJJGJFJJJFGEDEJHJJIJJJJJJJJJJJJJJJJJJJGIIHJJJJJGJJJJJJJJJJJJJJJJJJJJJJJJJJJJJIJJJJJJJJJJJJJJJJJJJJJJJJJJJJJJJJJJJJJJJJJJJJJJJJJJJJJJJJJJJJJJJJJJHGBCBBGJJJJJJJJIJJJJJJJJJJA5/0>JJJJJJJJJJJJJJJJJJJJJJJJJJJJJJJJJJJJJJJJJJJJJJJIJJJJJJJJJJJJJJJJJJJ:///JJJCJJJJJJJJJJJJJJJJJJJJJJJJJJJJJJJJJJJJJJJJJJJJJJJJJJJJJJJJJJJJJJJJJJJJJJJJJJHDCCDJJJJJJJJJJJJF>===FFJIFGGC;@EGIJJJJJJJJJJJJJJJJJJJJJJJJJJJJJJJJJJJJJJJJJJJJJJJJJJJJJJJHJJJJDCCCCJJJJJJJJJJJJJJJJJIHHFJJ?JJJJJJJJJJJJJGJJJJJJJJJJJJJHJIJJJIJJJJJJJJJJJJJJJJJJJJJIJJJJJIIIHJJJJJJJJJJJJJJJJJJJJJJJJJJJJJJJJJJJJJJJJ>?93334:0011JJJJJJ.....JJJJJJJJJJJJJJJJJJJJJJJJJJJJJJJJJJJJJJJJJJJJJJJJJJJJJJJJJJJJJJJJJJJJJHHJBA@?0'''++7778:FJIHHGGFHJJJJJJJJJJJJJJJJJJJJJJJJJJJJJBJJJJJJJJJJJJJJJJJJJJJJJJJF>>>=?JJJJJJJJJJJJJJHJJIJJJJIJJJDEEDCCHFCB4((((IJJJIFDHIJJIJ><<<<JJJJJJJF>>9?DEEE((((((JAJJJJJJJJJJJJJJJJJ@=<87DJJJJHJJJJJJJJJJJJ===<=422344455@BAAJJJJJJJJJJJJJJJJJIIJJJIJJFDDCJJJGD@@ABCFJJJJJJJJJJJJJJJJFGGGGJIJJIGJJJJJJJGHBECE<:999:945<<<JJFE111030/)))<GFIGGGFFBB?<5,&$%$$$$%######$&)(*///5//@=;44@@<A?IEGCIHDDCAGEEGJHJJJJJJJJJJGF=65:;@JJIHHIIJJJJGGGGGJJJIHIHIJJHJJJJJJJJJJJJJJJJJJJABAAAJJJGJJIJIF<<<<<<<<<<<IC@@@??<@GJJJJJJGJJJIBJJJJDDCCDJJJJJJEG.++@FA?CCCJJJJJJJJJJJJJJJJJJJJJJJJJJHFHFDIJ7778IJCCI:::::JJJJFHIHJGE5.*))/368876/00.JJJJJJJCJ?565555ECD@@FE+)((();>JEEEEGJJIFCJJGHEFGGA@>@JJJHJJJJHGHGFHJHJJHJJBBBJJFCE<<FJJJJJJJJJIJIJJJJJHJFCGF;=HHFGJJHGGHHJIIFGJJGJJICCCA@BBBDJJJJJJJJHEFEEFJJJJJJJHJIJJJHDDCCCGGDEEDEHIFFGHGJJJJJJIJIH?::98;922355BAAADFJJHJJJJJEDCCDJJJJJ>667JIJJJJJJJJJJJJCCCCJ=<<)()/0FGGIIJJJJJHIJJJJ?JJJJ100226665245***)+'&''()).288=<?@87777C<201,.-)*9JIFFDEGHIIGHFJJJJHJJJIJJJJJJJJJJJJJJHJJJJGFGGFJJIJJIHFECCDCFJEJJJJJJJ6555;621333?@:;;;;;>,,,+,2+/++.-3-.0@<===GFGFHJJJJJJJJJJE=30-'&&&%',,,IJHJGEF3333JJHGFFF;9789BFJJJFGIHJIJJJHJJJJJJJJJJJJJJJJJJJJJJJJJJJJJJJJJJJJJJJJJJIJJFFEJJJJJJJJJJJIIIDA01DJJGFFG@?@@JIJJJJJJJJJFJJJJJJJJJJJJJJJJJJJJJJJJJIJFFEEEJJJJJIHICBAIJJJJHEDEFBCJ>=>=9;@5555599:A<>=>BHIGEFEEJHHIJJJJIJJJJBBDCGGJGJEEDDDFFFHGJJJGIHGFF80/.---('&&)+,,8>>@CGIHHGFEFFHGIGIFEEDEHFIGEFFHJJJJJJJJJJJJJJJJJJJJJJJJJJJGEG+****-81+,DJJDE?>==FJJJJJJJJJJJJJJJJJJJJJJJJJJJJJA;<<<JJJJ>==;:==::268=>>>HJIIJJJJJJJJJJJJJD=;;:9:<<<63224=HIJJIJJJJJJJJJGCB98889JJJJJJJJJJJJJJJJJJJJJJJJJJIJJJJJJJJJJJJJJJJJJJJJJJJJJJJJJJJJJJJJJJJJJEDEC444GFJJJJJJJJJJJJJJJJJJJJJJJJJJJJHJJJIJJJJJJJJJJJIJJJJJJJJJJJJJJJJJJJJJJJJJJJJJJJJJJIHHJFJJJJJJJJJJJJIJIJHIHGJJJJFFDJJG<;<F<JIJJJJAABBJJJHHGIIJJJJJJJJJJJJBA/----,.55404556563310+45555877/))))-8>GJJJJJJJJIJHHHJIJJIHJFFDDDGJCBBBBJJJHHHIJJJHHDDEDFJEEEFGHGIEI<<<<=JB>:::A7ABAEDCEJHFFEDGEGJHFF922223JJJJJJJJJJJJJJJJJJHEE?=@FECIIJJJJJJJJH:878GJJJJJJJJJJJHJJEA=;;4.+**+''----,**7=????JJJJJJJJJJJJJJJJJJJJJJJJJJJJJJJJJJJJJJFAAA4**GJJJJJJJJJJJJJJIFEECJJ=67?AJJJJJJJJJJJJJJJJJJJEBBCBJJJJHHIIIJ=JJJJJJHFIGHJJJJJJJJJJJJJJJJIJJJJJJJJJJJJJJJJJJJJJGJEDHJJJJJJJJJJJJGJJJFH@=>AJJJJJJJJJJJGHHHJHJJJJJJJJJJJJJIGGGF44444JJJJJJJJIFHHJJJJJJJJJJJJJJA@>C<JJJJJJJJJJJJJJAAAAAAIHEBAAADFFIJIHHGGCD/////..+*-111555<JJJJJGIGFDGHEEDFGFEGFGJJJJJIGIGJJIJIEDDD@???CGIGHFFDGGBB@7567HEDDFEDDDDCFIJJFJJGBD6;///IFEFFCEFGFHEEEDEJJJIJGFEEEAHIJJHGHGEF999:B@=+++.377=>IJJJJJJJJJJHFD?<:334?IHEGFGJJJJJJJJJJHHI?>>5443210*9FJJJJJJJIJJJJIHHIIJJJJJJJJJJJJIJIEDHHIIJJJJJJHGGFFHJJJJJJJJJJJAD;<JJJJJJJJJJJJJJJJJJJIJJGEEEEFJJIFB?CHGFHHJJJJJJJJJJJJJJJJJJJJJJJJJJJJJJJJJJJJJJJJJJJJJJJJJJJJJDFEIJJJJCB<FJJJJJJJIJJJJJJJJJJJJJJJJJJJJJJJJJJJJJJJ@::::JGFFGFJHGGGC@=//011>EGFJJIJJJJHFFEFEFJHJIHBBCAADDGJHDDDDFJJCJHIJJJJJHJJEE?:58111<8:CJIJGFGFHHJJJFIIJJJIJJIHHGHJJJJJJJJJJJJIFGEEJJIJJJHIEGFFHHJJJJGFGGHHHJJJJJJGGFIHCBBCCJJHGIJJJJJGHIJJJJJHGFFHJJJJJJGCAABBHJIIJJHJIGIJJ0.(((((;;<@AAAJIJHJJJGJJIJJJJJJJJJJJJJJJJJJJJJJJJJJJJJEHE==IJJJJGFHGFIJJCHJ6:D2/,,,=?FJJJJJBEDFJJJJJJJJJJJJJJJJJJJ44444JJJJJJJJJJIJJJFFFCBJJIHIDAABBDIJJJHE=BCEGJJJJJJJJJCBDDIIJJJJJJJHFFHJIJHIIBBG<<EB??>>HIIJJJJJJIJJJJJJJJFJDDIHGJJJJFD=;77)))*3*8@@@DGB@A<==>>FGGIJJJJJJJJJHH?**G?FGHIJJJJJGJJJJIJJJJIIGFHHIJJJBJBAB?AGIGHGHJI44433,+/*))),,,02333>>>DGGHJHGJJJJJJHJIJJJA@65321212512@>BECAFGJJJCCHJIJJJJJJJJJFJJJJJJJJJJJJJJJJHJJJJJJJJJJJJJJJJJGGEEFFEHFEDGFJHIIGJIJHJIHJIIHHGJHEEFEDGEEFGHD>99(((((89?ADGGEJH@?>?@JIDGJ=9..*+,--BCDD@EGFFDCCDDFCJJJJHHIHJJEEDDFJIJJJHECDCCCCABBEHJJJIIHJGCA@A@AAFGFHJJJJIJ>>>>>>>>HHEB>?==D4-'&&'((&(('&&'(**'&$##%*0357??DHIIJJJJJJHJIJIJJJJJIJJJJJJJJIHDA?>><><70GIFF:C9D=HJJHJJJ?888?@@@@?@?<=::7559;@?@@AB=9;8889:CIHGJIJJJFDBC@.+++.:1HIFIBA765BFJJGJJFECEDE;3333JJJJJJJJJJEB===DGIJJJJJJJJJJJJJJJJJF@@GCGJEFFJJJJ=DDCEIHIDCH=JIJJJIHI311/-,,HJJJJJDDD?FIJJJJJJH=JHJJJJJJJJJIHIHAJJJJJJJJJJJJJHFEFFJJIFFEF>2000)))))IHEEDDGJJJGED@@JJJJJJJIJJJJJJJJJJJJJJJJJJJJJJJJJJJJJHJE?ECEEA888891037>??EFJJJDBCCDJJJJJJJJJJJJJJ?>>><=:99:=GJJJJBBABCJIJJJJJJEEDDEIJJEDDDEH@>FIJJJIIFA@?@DGJJJJJIHHJJJJJJJJJF@@@AAJJJJJJJJJJJJJJJJJJJJHJCAB@CDIJJJJJGHIGIJJJIJJHFFFHJJJJJJJEDBBCBAABHIJJJHIGGEFFEDEFGJJIJJJIJJJJJJJJJJJJJJJJJJJJJJJJIGGGGHJJJJIJJJJJJJJJJJJJJJJJJJJJJJJJJJJJJJJJJJJJJJIJHJJJJJJJJJJJJJJJJJJJJJJJIBB11111JJJJJJJJBB=@C=BBBBA@@DIJJJJJJJJJJJJJJJJJJJJJJJJJJJJJJJJJJJJJJJJJJJJJJJHIHHJJJJJJJJJJJJJJJH3)))JJJJJJJJJIJJJJDDJJJJJJJJJJJJJJJJJJJJJJJJJJJJJJJJJJ==<<<CC?>?@?HJJJJJJJJJJJJJJ==<3233JJJJJIJJJJJJJF::::;<JJJJJJJJJJJJA@@;<JJJJJJJJJJJJJJJJJJJJJJJJJJJJJJJJJJJJJJJJJJJJJJJJJJJJJJJJJJJJJJHGIJJJJJJJJJJHGFGGJJJJJJJJJJJJJJJJJJJJJJ@HBABBCHAJJJJJJJJJJJJJJJJJJJJJJJJJEJJJJJJJJJJIHHGJJJJJJJJJJJJJJJJJJJIIIJIJJJJJJJJJJJHJJJJJJJGJJJJJJJJJJJJJJJJJJJJJJJJJJJ?=<883330))**5??@FHHIA<?7FFEDDCDJJJJIIGHJJJJJJJJJJJJJJJJJJJIIAD@A>>ABIIJJJJJJJJJJJHGGGJJJCGHJC:887*'&((*+-28<EHJJIJJJJJJJJJJJJJJJJJJJJDCCCBGJJJFFJJJJJJJJJJJIJJJJJJJJJJJJJJJJIFEEF<JHFJJJJJJJJHCA<=JJJJ777.*%%&&'+++,ABEJJJJJJJJJJJJJJJJJJJJJJJJJFJH=7211>JJJJJJIJIIJJHHJJJCBBCJJIHFGEEHGFGBADDEHJJJJJJJJJHJJJJJJHJJJJJH82CJIE@>;;99BJJJJJJJJJJJJJJJJJHIIHGHJIHAB=<<:43,,,/.1100312('23/088866766791+)*)*204=?8..//998:5750001DE::::;C@670D91/0/AB>=87550,0*3:..)<@930AEEJJJJ5?E8;FGJIHJ?<;<<?JJCCA@BEFHH<<433334>AA?A@GGFJJJJJJJHJIJCCCCCEDDEJIJHJJJJJJFJBJJJHJJJHJJIJJJJJJHJFJJJJJJJJJJJJJGBB:32256'''''&&&&)3->JJGIFFGHFJHJHIJCJJJGGGHHHGDDDDFJJJJDCDCCFIJJGEHFHJC@:5444)55578880>;;<JJJJJJJJJD?D<<?@>>>A?EAIJJ-,+(%$$%%%)@ABJJJJJFA>>??A<GIFJGD???JJJJJJJJJJJJJJJJIIHJ@6,A)EDDECEIJGJJJJJJJJJJJJJJJJJJJJJJJJJJJJJJJJJJJJJJJJJJJJJHJIIJJJJJEJJJJJJJJJJJJJJJJJJJJJJJJJJJJJJJJJJJJGDDDDJGJJJJJJJJJJJJJJJJJJJJJJJJJJJJJJJJJJJJJJHJJJJJJJJJJJJJJJJJJJJJJJJJJJJJJJJJJJJJJJJJJJJJJJJJJJ=@5/0+++EGJIHIHJJJJJJJJJJJJIJJJHEFGFJJJJJJJJJJJJJIHJJJJJJJJJJJJJJJJJJJJJJJJJJJJJJJJJJJJJJJJJJJJJJJJIIHHJIIHGHIJJJJJJJJJJJJJJJJJJJJJJJJJGGFF;/<+JJIGDFADGFFEEIJJJJJJIJJFHIJHIJHIJIHHJGIJJJCFGG51111=?@1....010/03)))%%%%<CEGFB>.
@Uematsu_n7x_1_MU-test1_7
CCGTGAGTCAAACCGCTATCCACGCCCATTGATGTACTGCCAAAACCGCATCACCATGGTAATAGCGATGACTAATACGTAGATGTACTGCCAAGTAGGAAAGTCCCATAAGGTCATGTACTGGGGCATAATGCCAGGCGGGCCATTTACCGTCATTGACGTCGATGGGGGCGTACTTGGCATATGATACACTTGATGTACTGCCAAGTGGGCAGTTTACCGTAAATACTCCACCCATTGACGTCAATGGGAAATGCCTTATTGGCGTTACTATGGGAACATACGTCATTATTGACGTCGATGGGCGGGGTCGTTGGGCGGTCAGCCAGGCGGGCCATTTACCGTAAGTTATGTAACGCGGAACTCCATATATGGGCTATGAACTAATGACCCCGTAATTGATTACTATTAATAACTAATGCATGGCGGTAATACGGTTATCCACAGAATCAGGGGATAACGCAGGAAAGAACATGTGAGCAAAAGGCCAGCAAAAGGCCAGGAACCGTAAAAAGGCCGCGTTGCTGGCGTTTTTCCATAGGCTCCGCCCCCCTGACGAGCATCACAAAAATCGACGCTCAAGTCAGAGGTGGCGAAACCCGACAGGACTATAAAGATACCAGGCGTTTCCCCTGGAAGCTCCCTCGTGCGCTCTCCTGTTCCGACCCTGCCGCTTACCGGATACCTGTCCGCCTTTCTCCCTTCGGGAAGCGTGGCGCTTTCTCATAGCTCACGCTGTAGGTATCTCAGTTCGGTGTAGGTCGTTCGCTCCAAGCTGGGCTGTGTGCACGAACCCCCCGTTCAGCCCGACCGCTGCGCCTTATCCGGTAACTATCGTCTTGAGTCCAACCCGGTAAGACACGACTTATCGCCACTGGCAGCAGCCACTGGTAACAGGATTAGCAGAGCGAGGTATGTAGGCGGTGCTACAGAGTTCTTGAAGTGGTGGCCTAACTACGGCTACACTAGAAGAACAGTATTTGGTATCTGCGCTCTGCTGAAGCCAGTTACCTTCGGAAAAAGAGTTGGTAGCTCTTGATCCGGCAAACAAACCACCGCTGGTAGCGGTGGTTTTTTTGTTTTGCAAGCAGCAGATTACGCGCAGAAAAAGATCAAGAAGATCCTTTGATCTTTTCTACGGGGTCTGACGCTCAGTGGAACGAAAACTCACGTTAAGGGATTTTGGTCATGAGATTATCAAAAAGGATCTTCGCCTGATCCTTTTAAATTAAAAATGAAGTTTTAAATCAATCTAAAGTATATATGAGTAACCTGAGGCTATGGCAGGGCCTGCCGCCCCGACGTTGGCTGCGAGCCCTGGGCCTTCACCCGAACTTGGGGGGTGGGGTGGGGAAAAGGAAGAAACGCGGGCGTATTGGCCCCAATGGGGTCTCGGTGGGGTATCGACAGAGTGCCAGCCCTGGGACCGAACCCCGCGTTTATGAACAAACGACCCAACACCGTGCGTTTTATTCTGTCTTTTTATTGCCGTCATAGCGCGGGTTCCTTCCGGTATTGTCTCCTTCCGTGTTTCAGTTAGCCTCCCCCTAGGGTGGGCGAAGAACTCCAGCATGAGATGCCCGCGCTCAAGAGATCATCCAGCCGGCGTCCCGGAAAACGATTCCGAAGCCCAACCTTTCATAGAAGGCGGCGGTGGAATCGAAATCTCGTGATGGCAGGTTGGGCGTCGCTTGGTCGGTCATTTCGAACCCCAGAGTCCCGCTCAGAAGAACTCGTCAAGAAGGCGATAGAAGGCGATGCGCTGCGAATCGGGAGCGGCGATACCGTAAAGCACGAGGAAGCGGTCAGCCCATTCGCCGCCAAGCTCTTCAGCAATATCACGGGTAGCCAACGCTATGTCCTGATAGCGGTCCGCCACACCCAGCCGGCCACAGTCGATGATTCCAGAAAAGCGGCCATTTTCCACCATGATATTCGGCAAGCAGGCATCGCCATGGGTCACGACGAGATCCTCGCCGTCGGGCATGCTCGCCTTGAGCCTGGCGAACAGTTCGGCTGGCGCGAGCCCCTGATGCTCTTCGTCCAGATCGTCCTGATCGACAAGACCGGCTTCCATCCGAGTACGTGCTCGCTCGATGCGATGTTTCGCTTGGTGGTCGAATGGGCGGGTCGCCGGATCAAGCGTATGCAGCCGCCGCATTGCATCAGCCATGATGGATACTTTCTCGGCAGGAGGCAAGGTGAGATGACAGGAGATCCTGCCCGGCACTTCGCCCCCCAATAGCAGCCAGTCCCTTCCCGCTTCAGTGACAACGTCGAGCACAGCTGCGCAAGGAACGCCCGTCGTGGCCAGCCACGATAGCCGCGCTGCCTCGTCTTGCAGTTCATTCAGGGCACCGGACAGGTCGGTCTTGACAAAAAGAACCGGGCGCCCCTGCGCTGACAGCCGGAACACGGCGGCATCAGAGCAGCCGATTGTCTGTTGTGCCCAGTCATAGCCGAATAGCCTCTCCACCCAAGCGGCCGGAGAACCTGCGTGCAATCCATCTTGTTCGATCATCAGAAACAATCCTCATCCTGTCTCTTAATGAATCTTTGCAAAAGCACCCCTCCCAAAAAAGCTCCTCACTACTTCTGGAATAGCTCAGAGGCCGAGGCGGCCTCGGCCTCTGCATAAATAAAAAAAATTAGTCAGCCATGGGGCGGAGAATGGGCGGAACTGGGCGGAGTTAGGGGCGGGATGGGCGGAGTTAGGGGCGGGACTATGGTTGCTGACTAATTGAGATGCATGCTTTGCATACTTCTGCCTGCTGGGGAGCCTGGGGACTTTCCACACCTGGTTGCTGACTAATTGAGATGCATGCTTTGCATACTTCTGCCTGCTGGGGAGCCTGGGGACTTTCCACACCCTAACTGACACACATTCCACAGCTGGTTCTTTCCGCCTCAGGACTCTTCCTTTTTCAATATTATTGAAGCATTTATCAGGGTTATTGTCTCATGAGCGGATACATATTTGAATGTATTTAGAAAAATAAACAAATAGGGGTTCCGCGCACATTTCCCCGAAAAGTGCCACCTTGACGCGCCCTGTAGCGGCGCATTAAGCGCGGCGGGTGTGGTGGTTACGCGCAGCGTGACCGCTACACTTGCCAGCGCCCTAGCGCCCGCTCCTTTCGCTTTCTTCCCTTCCTTTCTCGCCACGTTCGCCGGCTTTCCCCGTCAAGCTCTAAATCGGGGGCTCCCTTTAGGGTTCCGATTTAGTGCTTTACGGCACCTCGACCCCAAAAAACTTGATTAGGGTGATGGTTCACGTCGTGGGCCATCGCCCTGATAGACGGTTTTTCGCCCTTTGACGTTGGAGTCCACGTTCTTTAATAGTGGACTCTTGTTTCAAACTGGAACAACACTCAACCCTATCTCGGTCTATTCTTTTGATTTATAAGGGATTTTGCCGATTTCGGCCTATTGGTTAAAAAATGAGCTGATTTAACAAAAATTTAACGCGAATTTTAACAAAATATTAACGCTTACAATTTACGCGTTAAGATACATTGATGAGTTTGGACAAACCACAACTAGAATGCAGTGAAAAAAATGCTTTATTTGTGAAATTTGTGATGCTATTGCTTTATTTGTAACCATTATAAGCTGCAATAAACAAGTTAACAACAACAATTGCATTCATTTTATGTTTCAGGTTCAGGGGGAGGTGTGGGAGGTTTTTTAAAGCAAGTAAAACCTCTACAAATGTGGTATGGCTGATTATAATAAGTTTATCTAAATGCAGTGGAATCCTTGACTAGTTAGTGGCGTCATCGAACTTCAGAGTTTGGGTGAAGTTGTTTGTGGATTTTATTCCTCAAGGATTTGAGCCACATGTAGCCTATCACGTCTTCTGCTTCCTGAAGAATTGTCCATTCTAGACGCTCGAGAGCCCTGCTCGTCCAATTCCAGCTCCTCCAGTTTCTTCTGCAAAGCTGCTGATGCTGATCTGAGTCCCGGACTTGTACAGCTCGTCCATGCCGCCGGTGGAGTGGCGGCCCTCGGCGCGTTCGTACTGTTCCACGATGGTGTAGTCCTCGTTGTGGGAGGTGATGTCCAACTTGATGTTGACGTTGTAGGCGCCGGGCAGCTGCACGGGCTTCTTGGCCTTGTAGGTGGTCTTGACCTCAGCGTCGTAGTGGCCGCCGTCCTTCAGCTTCAGCCTCTGCTTGATCTCGCCCTTCAGGGCGCCGTCCTCGGGGTACATCCGCTCGGAGGAGGCCTCCCAGCCCATGGTCTTCTTCTGCATTACGGGGCCGTCGGAGGGAAGTTGGTGCCGCGCAGCTTCACCTTGTAGATGAACTCGCCGTCCTGCAGGGAGAAGTCCTGGGTCACGGTCACCACGCCGCCGTCCTCGAAGTTCATCACGCGCTCCCACTTGAAGCCCTCGGGGAAGGACAGCTTCAAGTAGTCGGGGATGTCGGCGGGGTGCTTCACGTAGGCCTTGGAGCCGTACATGAACTGAGGGGACAGGATGTCCCAGGCGAAGGGCAGGGGGCCACCCTTGGTCACCTTCAGCTTGGCGGTCTGGGTGCCCTCGTAGGGGCGGCCCTCGCCCTCGCCCTCGATCTCGAACTCGTGGCCGTTCACGGAGCCCTCCATGTGCACCTTGAAGCGCATGAACTCCTTGATGATGGCCATGTTATCCTCCTCGCCCTTGCTCACCATGGTGGCGACCGGTGCCTCATCCAGCTCGACTCTTCCAACTTTTTCTGCAGAGCCATGGTGGCTAGCGGATCTGACGGTTCACTAAACCAGCTCTGCTTATATAGACCTCCCACCGTACACGCCTACCGCCCATTTGCGTGAATGGGGCGGAGTTGTTACGACATTTTGGAAAGTCCCGTTGATTTTGGTGCCAAAACAAACTCCCATTGACGTCAATGGGG
+
,,++.-//+***+8=<=ABBBA?::9::?DGCDA??>?@?>>?@EDB@?>?@@???@ACCBBBDA?=<=>@BDCEFGF@?>=>@@@A?>???A@@?+***CGBBB?>@@AGIGJEGDB?>66;=FD8EGFGEHHJIIIJJJJJB>878;<>JJJJJJJHHGFG4444444JJJJJJJIJJJJJJJJJJJJJJJJJJJJJJJJJJIGJJJJJJJJJJJJJJJJJJJJJJHFGFGJJJJJJJJI?>=222...)*-+'&%%&),/<JJJJJJJJJJJJJJJJJJJJJJJJJJJJJJJJJJJ99999CBB54FH32222333IJJ88888DCDJJJJJJJJJJJJHEFGIJ@JJJHIEEGGFGGGHIGJHCEIIIHHGGGIGJJJJIIHHHIICHBFBGHGJJJJJJJJIJHJIJJFD=)))))CDDDIJIIHIIJJJJIHJJJJIHHFFJHIJJEAJJJJJJJJJJFE=;988988<<D@?????<GIJJJJJJJJJJJJGJJHHCJJJJJIJJJJJJJJJJJJJJJIJJJJJJHJJEB<<@GJGGGFDB>EDGJIHJJJJJJJJJIHIHJJJJJJDJ?>>>?HHJJJJJJJJJJIHJJJJJJJJJJAJJJJJJHJJJJJJJJJJJJJJJJCC8JDHHJJJJJJJJJJJJJJJJJJJJJJJJJJJJJJJJJJJJJJC@@@JJJJJJJJJJJJJJJJJJJJJJJJJJJIGIJJJECDDEJJJJJJJJJJIHIJJJJJJJJJIIIHFGJGHJIJJJJJJJJJEDBBCGFHHFDDB>>??HGGFDCDCDGFEDEDBCCCBCCEGIFHFFDEEABBBAFEIIJIIFFGIHIEDDCCCCABACBDEDCCBB@@@@DEHECCCCGJIJJFDCB@@==DBEDEECCCBDEHHHJJECCCCGIJHJJEEEDEDCCCDECBAABBCCFDEEFF/////62.***+8977B=CJJJJJJJJJGDBABEFJJHJJJJ8885.-,,+***)(('()(/:=JJJJJJJJJJIHJHJJJJJJJJJJJJJI@644558@HJJJJJJJJJJJJJJ?????JJJJJJJJJJJJJJJJJJJIJJJJJJJJEAAA<=JJCA>462>>GJJJJJJJJJJJJJJJJGA/,))--(((((HHHGGJJJC?=:=IJE<9?7A1B9999JJJJJJJJJJJJJJJJJJJGJJJJJJJJJJJJJJJJIHJJJ985,,,,,400100...00ABA?????5+++,,---.GJJJIGHGJJGJJJJJJJJJJJJF21112BBBCJCJJJJJJJJJJJJJJJJJJJJJJIJJJJJI+++1*+JAFF?<738089999//.3??8765571GGIJJJJJJJJJJJJJJJJJJJJJJIJJJJE@DB?EB;=;666631//04485CDFEHGIJJIJJJJJJJJJJJJJJJJJGFJJJJJJJGFGGGIJJJJJJJJJJIJJJJHIIJHHAJJJJJJJJJJJIGJGFHGJIJJJJJJHHGEEDGIIJEDCCDHHGGJJJJJIJHGFHFIFIJJHEDAAAABEGHIFEDDEHJHJJGFCCBBCFFIIIHEEEEJJJJJJIC<;;;JIJJIGIGJGIGHHJJJFEDDFFDDECDB821113555+*)'((-...01255566<==?BAA@ABADJJJHIGFGFHJC>???GGGHJJGHJJJJJJJJJJJJJJJJJJJJEJJJJJJGGFJJJJJJJJJJJJJJJJJJJJBG;;FJJJJJJJJJJJJJJIGEDIJJJJCJDDDDGGJJJJJJJJJJJJGBJJJJJJJJJJJJJJJJJJJJJJJJJJJJJJJJJJJJJJJJJJJJJJJJJJJJ:::::IJJJJHGGFEFDFJJJJJJJJJJJJJJJJJJIJJJJJJJHJJJJJJJJJJJJJJJJJFHHHIJJJJJJJJJJJJJFFDDDJGJJJJJJJJJIJJJJJJJ63000+***),6JJJJJJJJJJJJJJJJJJJJJJJGIJJJJJJJJJIJJIJJJJJJJJJJJJJJJJJJJJJJJJJIJJJJJJJ???@JJJJEEEFEJJJJJJJJJHJJJJJJJJJJDDCCDJJJJJJJJJIJJJJJJJJJGGGHJJJJJHDF:5542/00@IGFFFEJJJIJHJJBJJJJJJJJDBBBCJJJJIJIIJJJJJJJGJHJJJJIJHJJJJJJJJ>9<;<AHJ,++++++++BJJJI?JJJJJJJGEEGFJJJJJJJJJJJJJJHJJJJJJJHJJJJ86666B???H@59754..0B<DJJJJJJIHAAAE?>=///+++*'3IHHJJJIJ<54445HJJJIJJJJJJJJJJJJGFIHJHJJJJIIIHFJJJJJJJJJJJJJJJJJJJJJJJJJJJJJJJJJJJJJJJJJJJJJJJJJJJJJJJJJJJJJJJHJJJJJJJJI:633333333>GJHGJJ@????FGGGHJHGHHA;=<JJJIIJJIJJJJ=77222JJIJJHJJJJJJJJJJJJJJJJJJJHGGFHJJJJIHIJJJJJJJJJIHJJJJJH::::8:HFFJJJJJJIJHHIJHJIJJJJJJIJHJJJJJJJJJJJHJGHJJHGIJJJJJJJF433,*+&%&&&)7+***,:678AFGFHCCCDD<;<5555595611--*))(&)((-*03-((().---.200028BBAABEFJJJJFEDDC@?7788JJJJJJJJEDCDEFGGGHGJJJIIHJIJFEAGJJJJJIJIIJJJJJJFEEDFJJHIFJIGIIJIJIAJJJJJHJGHEDDG@>>>=>;7:;;>>?HHGFEGD?>>>?D?AA=?@AAFJJIHHFHHFJIJIIJJJJJJJIGFFEFJJJJJJJHJIJJJJHHJICCB?A6*)).//1598885B01DEEJJGJJJDDDDEH????@JJJJJJJJJJJJJJJJJJGAA@ABJJCCJJJJJJJJ@?>>@A?=76255:8:HHJJJJJJJJJJJJJJJJJJJJJJJJJJHJJJJJJ@C99??@IJJJJJJJJJJJJJJJJJJJJJJJJJJJJJJJJJJJJIGGGHJJIJJJJJHJJJJJJJJJJJJJJH55555JJJHJJIBH999;;<JJJJJJJJJJJCJIJJJJJJJJJJJJJJJHJE@:JFCHJJJJE@?A93+++JJJIJJGJJJJJJJJJJJJJJJJJJJJJJJJJJJJIJEHIIIJJJIHIFGIFFJBAA??AACIJIJJHHHIIHHGGFEEGHGFFFGJJJJJJJJJHHEEGIIIGEHGGGFJCJH>==AAJJJJJJIFGFJJJJFAE@JJJJJJGJIGEDBACECFJHGFED@*('')1123423AFIJJIHGGJJDBAAGCDCC?@@@>@F@ECJJJJJJJGGHJIHGFGJJJJJJJJJGH,++++FFJJJJJJJJJJHF2000122IJJJJGHGHIJJJJJJJIJGHIFIIIJJJJJJJJHJJJJJB?>>?@C@=;:81377IHHHFHJJJJJIJAAAAAAJJJIGGDCDEEJJJJJJJJJJJJJJJJJJJJJHIIJJJIIGGHIJHGCAABCF@>>?;=BAFFCAABBDHG???HHJHFHJJJJJJJIEDAAACFJJJJJJHJJJJJJJJJBCBCDIJIJJJJDBA>?ABFHFEDFHGJJJJFF?C30*4**15<,BCCCIHIFCCDDCDDCEHHIIJJJJJJJJJJJJJJHFEGGJJJJHGFEDFFFFEIHHJJJ;767687:9CBBBGJHFDCCCCEFGHJJGIICAAACJIHFFGHHJIIIHGEJJICFHIJJJHHJIECBBCG><8:;??@BCBBEDDDCAAA=BCJHGJJJJJIIFGJJJJJJJIJJJJJJJJJJJJJJJJ10//..*)))''''/((//.--,(((((--.299:GF777720*'''1/.,,,--478==;<=0.,--//0.///FIJJJJJHFGGJJJJJGJJJJIHJHH?BA>>924'''('&&'<=@@@GJIIIJJJJGJJJJJJIJJIJC---.5EA8555555JJJJJJJHIJIJJJJJG;;6JJJJJJJJGF>=JJJJJJJJJHJGGJIJJJJDB2EJJJJJJJJJJJJJJEAAABA>??@@:.))JJJJJJJJJJJJJJJJJJJJJJJJJJJJJJJJJJJJJJJJJJJJIJJJJJJJJJJJJJJJJJJJJJJJGFFFFJJJJIJJJJJJJJJJJJJJJJJJJJJJJJJJJHJJJJJJJJJJJJJJJJJJJJJJJJJJJJJJJJJJJJJJJJJJJJJJJDEFGHJJJJJJIGGHFGEHJJHJJJJJJJJJJJJJJJJJJJJJJJJJJIJHIHDD?=<566;>GGFJJJJJHJJJJJJJJJIC:22266JJJJJJJJJHJ5//CFFFJJJJH>FCGJ?JJJIJJJJJJJJJHJJJJJJJJJJJJJIIHHB@?51,2211006CGEEFGFJIIJJJ99AACCCHJJJHJJIJJJDC;9899<>>@<768=<===>B@@@BJJJJJJJHGEEFIJJJJJJJJJJJJIJJJJJJJJJJHHIFJGEFDJJJJJJJJJJJJJJJJJJJJJJJJJJJJJJJJJJJJHFJJJJJJ:8884733?8::::<CCDCJJJJJJJJJJJJJJJJJJJJJJJJJJJJJJJFJJJJJJJHGFGJJJJJJJJJEFFFFIDB<<=>>5222CIIHJJJFCBCBCJJJJJJJJJJIGFJJJJJHIIHJJJJJJJJJ@???BCADFJIH977779J888JJJJJJJJJJJJJJJEEEJJJJJJHGHGIJJFAA@8002C?8888:JJJJJJJJJJJJJJJJJJJJJJJJJJJJJJJJJJJJJJJJJJJIIJHJJJJJJJJJJJGJF14,,67=BAAA@8---,,-....DGJBJJJJJJJJJJJJJJJHHHGJJJJJJJJJJJJJJJIFGIJJJJJJIJJJJJJJJJIIHIFGEBAABDEIHHFHJJJJJHJIEEC=ABDFEFDEEFFFFFGFIFHIGHIGFGFGJG@?@@?FFFE><JJIIHJFEDAADDEFGHHJJ65544=;600-JFGGFE>BDCGJIJFGE<<<<;>5
@Uematsu_n7x_1_MU-test1_8
GCTTCATAAATGGGCAGGTAGCCAGATGTATCAAGCGTATGCAGCCGCCAGCATTGCATCAGCCATGATGGATACTTTCTCGGCAGGAGCAAGGTGAGATGACAGGAGATCCTGCCCCGGCACTTCGCCCAATAGCAGCCAGTCCCTTCCCGCTTCAGTGACAACGTCGAGCACAGCTGCGCAAGGAACGCCCGTCGTGGCCAGCCACGATAGCCGCGCTGCCTCGTCTTGCAGTTCATTCAGGGCACCGGACAGGTCGGTCTTGACAAAAAGAACCGGGCGCCCCTGCCGCTGACAGCCGGAACACGGCGGCATCAGAGCAGCCGATTGTCTGTTGTGCCCAGTCATAGCCGAATAGCCTCTCCACCCAAGCGGCCGGAGAACCTGCGTGCAATCCATCTTGTTCAATCATGCGAAACAGATCCTCATCCTGTCTCTTAATGAATCTTTGCAAAAGCCTAGGCCTCCAAAAAAGCCTCCTCACTACTTCTGGAATAGCTCAGAGGCCGAGGCAGCCTGGCCTCTGCATAAATAAAAAAAATTAGTCAGCCATGGGGCGGAGAATGGGCGGAACTGGGCCAAGTTGGGGCGGGGAACAGCAGAGTTCAGGGCGGGACTATGGTTGCTGACTAATTGAGATGCATGCTTTGCATACTTCTGCCTGCTGGGGAGCCTGGGGACTTTCCACACCTGGTTGCTGACTAATTGAGATGCATGCTTTGCATACTTCTGCCTGCTGGGGGGCACGGAGGATTTTCCACACCCTAACTGACACACATTCCACAGCTGGTTCTTTCCGCCTAGGACTCTTCCTTTTTCAATATTATTGAAGCATTTATCAGGGTTATTGTCTCATGAGCGGATACATATTTGAATGTATTTAGAAAAATAAACAAATAGGGGTTCCGCGCACATTTCCCCGAAAAGTGCCACCTGACGCGCCCTGTAGCGGCGCATTAAGCGCGGCGGGTGTGGTGGTTACGCGCAGCGTGACCGCTACACTTGCCAGCGCCCTAGCGCCCGCTCCTTTCGCTTTCTTCCCTTCCTTTCTCGCCACGTTCGCCGGCTTTCCCCGTCAAGCTCTAAATCGGGGCTCCCTTTAGGGTTCCGATTTAGTGCTTTACGGCACCTCGACCCCAAAAAACTTGATTAGGGTGATGGTTCACGTAGTGGGCCATCGCCCTGATAGACGGTTTTTCGCCCTTTGACGTTGGAGTCCACGTTCTTTAATAGTGGACTCTTGTTCCAAACTGGAACAACACTAGACCCTATCTCGGTCTATTCTTTTGATTTATAAGGGATTTTGCCGATTTCGGCCTATTGGTTAAAAAATGAGCTGATTTAACAAAAATTTAACGCGAATTTTAACAAAATATTAACGCTTACAATTTACGCGTTAAGATACATTGATGAGTTTGGACAAACCACAACTAGAATGCAGTGAAAAAAATGCTTTATTTGTGAAATTTGTGATGCTATTGCTTTATTTGTAACCATTATAAGCTGCAATAAACAAGTTAACAACAACAATTGCATTCATTTTATGTTTCAGGTTCAGGGGGAGGTGTGGGAGGTTTTTTAAAGCAAGTAAAACCTCTACAAATGTGGTATGGCTGATTATGATCAGTTATCTAAATCCGGTGGATCCTTAACTAGTCTTAGTGGCGTCATCGAACCGACAGTTTGGGTGAAGTTGTTTGTGGATTTTATTCCTCAAGGATTTAAGCTTCACATGTAGCCTATCACGTCTTCTGCTTGCTGAACAATTGTCCATTCTAGATTCTGTCTTGTTGATATCAAGACCTGCTAATTTCAAGGCTAATTCATTGCTGTTCGCTCGAGATCTGAGTCCGGACTTGTACAGCTCGTCCATGCCGAGAGTAATCCGGCGGCGGTCACGAACTCCAGCAGGACCATGTGATCGCGCTTCTCGTTGGGGTCTTTGCTCAGTTTGGACTGGGTGCTCAGGTAGTGGTTGTCGGGCAGCAGCACGGGGCCGTCGCCGATGGGGGTGTTCTGCTGGTAGTGGTCGGCGAGCTGCACGCTGCCGTCCTCGATGTTGTGGCGAATCTGAAGTTCACCTTGATGCCGTTCTTCTGCTTGTCGGCCATGATATAGACGTTGTGGCTGTTGTAGTTGTACTCCAGCTTGTGCCCCAGGATGTTGCCGTCCTCCTTGAAGTCGATGCCCTTCAGCTCGATGCGGTTCACCAGGGTGTCGCCCTCGAACTTCACCTCGGCGCGGGTCTTGTAGTTGCCGTCGTCCTTGAAGAAGATGGTGCGCTCCTGGACGTAGCCTTCGGGCATGGCGGACTTGAAGAAGTCGTGCTGCTTCATGTGGTCGGGGTAGCGGCTGAAGCACTGCACGCCGTAGGTCAGGGTGGTCACGAGGGTGGGCCAGGGCACGGGCAGCTGCCGGTGGTGCAGATGAACTTCAGGGTCAGCTTGCCGTAGGTGGCATCGCCCTCGCCCTCGCCGGACACGCTGAACTTGTGGCCGTTTACGTCGCCGTCCAGCTCGACCAGGATGGGCACCACCCCGGTGAACAGCTCCTCGCCCTTGCTCACCATGGTGGCGACCGGTAGCGCTAGCGGATCTGACGGTTCACTAAACCAGCTCTGCTTATATAGACCTCCCACCGTACACGCCTACCGCCCATTTGCGTCAATGGGGCGGAGTTGTTACGACATTTTGGAAAGTCCCGTTGATTTTGGTGCCAAAACAAACTCCCATTGACGTCAATGGGGTGGAGACTTGGAAATCCCCGTGAGTCAAACCGCTATCCACGCCCATTGATGTACTGCCAAAACCGCATCACCATGGTAATAGCGATGACTAATACGTAGATGTACTGCCAAGTAGGAAAGTCCCATAAGGTCATGTACTGGGCATAATGCCAGGCGGGCCATTTACCGTCATTGACGTCAATAGGGGGCGTACTTGGCATATGATACACTTGATGTACTGCCAAGTGGGCAGTTTACCGTAAATACTCCACCCATTGACGTCAATGGAAAGTCCCTATTGGCGTTACTATGGGAACATACGTCATTATTGACGTCAATGGGCGGGGGTCGTTGGGCGGTCAGCCAGGCGGGCCATTTACCGTAAGTTATGTAACGCGGAACTCCATATATGGGCTATGAACTAATGACCCCGTAATTGATTACTATTAATAACTAATGCATGGCGGTAATACGGTTATCCACAGAATCAGGGGATAACGCAGGAAAGAACATGTGAGCAAAAGGCCAGCAAAAGGCCAGGAACCGTAAAAAGGCCGCGTTGCTCGCGTTTTCCGTAGGCTTCGCCCCCTGACGAGCATCACAAAAATCGACGCTCAAGTCAGAGGTGGCGAAACCCGACAGGACTATAAAGATACCAGGCGTTTCCCCTGGAAGCTCCCTCGTGCGCTCTCCTGTTCCGACCCTGCCGCTTACCGGATACCTGTCCGCCTTTCTCCCTTCGGGAAGCGTGGCGCTTTCTCATAGCTCACGCTGTAGGTATCTCAGTTCGGTGTAGGTCGTTCGCTCCAAGCTGGGCTGTGTGCACGAACCCCCCGTTCAGCCCGACCGCTGCGCCTTATCCGGTAACTATCGTCTTGAGTCCAACCCGGTAAGACACGACTTATCGCCACTGGCAGCAGCCACTGGTAACAGGATTAGCAGAGCGAGGTATGTAGGCGGTGCTACAGGTTCTTGAAGTGGTGGGCCTAACTACGGCTACACTAGAAGAACAGTATTTGGTATCTGCGCTCTGCTGAAGCCAGTTACCTTCGGAAAAAGAGTTGGTAGCTCTTAATCCGGCAAACAAACCACCGCTGGTAGCGGTGGTTTTTTTGTTTGCAAGCAGCAGATTACGCGCAGAAAAAGGATCTCAAGAAGATCCTTTGATCTTTTCTACGGGGTCTGACGCTCAGTGGAACGAAAACTCACGTTAAGGGATTTTGGTCATGAGATTATCAAAAAGGATCTTCACCTAGATCCTTTTAAATTAAAAATGAAGTTTTAAATCAATCTAAAGTATATATGAGTAACCTGAGGCTATGGCAGGGCCTGCCGCCCCAACATTGGCTGCGAGCCCTGGGCCTTCACCCGAACTTGGGGGGTGGGGTGGGGAAAAGGAAGAAACGCGGGCGTATTGGCCCCAATGGGGTCTCGGTGGGGTATCGAACAAGTGCCAGCCCTGGGACCGAACCCCGCGTTTATGAACAAACGACCCAACACCGTGCGTTTTATTCTGTCTTTTTATTGCCGTCATAGCGCGGGTTCCTTCCGGTATTGTCTCCTTCCGTGTTTCAGTTAGCCTCCCCCTAGGGTGGGCGAAGAACTCCAGCATGAGAATCCCCGCGCTGGAGGGAGTCGTCCAGCCGGCGTCCCGGAAAACGATTCCGAAGCCCAACCTTTCATAGAAGGCGGCGGTGGAATCGAAATCTCGTGATGGCAGGTTGGGCGTCGCTTGGTCGGTCATTTCGAACCCCAGAGTCCCGCTCAGAAGAACTCGTCAAGAAGGCGATAGAAGGCGATGCGCTGCGAATCGGGAGCGGCGATACCGTAAAGCACGAGGAAGCGGTCAGCCCATTCGCCGCCAAGCTCTTCAGCAATATCACGGGTAGCCAACGCTATGTCCTGATAGCGGTCCGCCACACCCAGCCGGCCACAGTCGATGAATCCAGAAAAGCGGCCATTTTCCACCATGATATTCGGCAAGCAGGCATCGCCATGGGTCACGACAATCCTACACACACACACACACACACACACACACACACACACACACACACAGCCGTCGGGCGTGCCGCGCGCGCGCGCGCGCGCGCGCGCGCGCGCGCGCGCGCGCGCGCGCGCGCGCGCGCGCGCGCGCGCGCGCGCGCGCGCGCGCGCGCGCCTTGAGCCTGGCGTCGGTTGGCCCTCGCGTCGTGCTCTTCAA
+
:432)$$##%)'('&%&$$$$++'''(*.3334888GJGJJJHIIGHEA3+(()*)))**JJJJJJJJJJJJJJJJIIDJCBBBBJIJJJJGJJJJJJJJEFE++***246676667<6FGA@@@?EEJIJJJJJJHJJJJJJJJJIJDBI>JJJJJJIJIJJJJJJHJJJHGEFFHHFIGHJHJJJJJJJIIGHIJJJJHJJJJJJJJJJJJJJJJJJJJJJJJGIHIJJJJJJJJHGGGHIHGHJJJJHJJGGIGGJJJIHIIJJJFCBDJJJJHJJHJJJJJJJJH9556JJJIJJJJJJGF@>;;;CCFEFJJIGFFFHJJJJJ>====IJJJIJJJJJJGHFF<9887//......<<7323JJIHJHHHGG?>>>AJJJJJIFEDFHJJJIJHJJJJJJJDBC88877-,()('(((()><=?EDEFECDC3:&&))))))-76(((((8<JGJGHHFEG>>>>CGJJJGIIGFFFDEFEDDFFHHFFHCCABBFIFEEEEF<;::;..../::<?BEDDEEHCCCC?B56JJJJJJJJJJJJJJJJ2111-443379999;:::434434/**&&&&)((,-1,,,))+*****+4358222;=@B?:)>>>?BFHJIEEFFEJEEFIGHJIJJJJJHJGGGA?AFB@==<<2--339>968;A+''''147>;;<<;<65742223>AEBBDCCJEDDEDHHHIJJJJJGHJJIIJFDBBA@?=71.--.((((..))(''&&&$$%%&&2./=GJJFFJIIIJJIJJHJJIJJIJJJJJJJJJIGGFHI....,///??@@A@??>:999>>>JJJJJJJJJJJJIJJJJJJJJJIJIJJJHHFEEEFFGE?DEHIJJI<6664;===CB>=:544267::00007;<=AACCDGJJJGHGEEGIJJJEA<3+7667JJJJDIHIEFJJJIHFGFIGJJJJJJJJJJIJHGHJEGGFGGGEDFGIFDDDDDFJGHCBCCDFDDBCB@?@@C@@@@@GJJJIHGECA??@BBABBABHJDEF<98532)*,,3?=?=>A>D<@HGGJJJJIJJIIIFFDAACA9894BJD<;:::9>>@@87669@B@AB>?7229:<?><;:<=?=ABCGJJHEC=?668:77@AA@9<0<2-,5BHFFHJJJJIIJIJJJJJJJ@@==655561,,GFGHHJJJIEECBCBBCEFIJJJEDDBBHICJJJJJHGGFHIHEFHGJJJJJJJJJJJJJJFJHFFC;:3.(()36556;<>??==>*(()--89BDGJJJHFGFHHJJJJJJIGDGEJJJJFHHIHJJJJJJJJCEAABA@BDDGFDBDEHJJJJJJIJJJIJD?B=JJJGGIJJJJJJHEDCCFGJJJJGGED:<<:;=88JA@@?@FJIIJJJJHHCCCDFJGJIJGHJFCJHHJEJJFDDEFJJCAA@AFIIHCDDEDD????ACJJJJJJJGGGGEFFJEJGGFJJJJHHFEEHEEFEFGFHEGHJJJJIIHDCBBCIJJJHFFEEFFGIJJHIHDCDEFJJJIHJJJIJJJJGIJHGFFFJJJIGEFGJGGHHH<;47<BBCDEFEB741???>==>@@JJIHIGFDEDEHJHJIGGHGHIJJJJEEEJJJJJCBBBAF77775:::CGJJHBBABFCCBAEIGFJJJ1000000002000<HJJJJJJJJJJJJJJJJJJC>>JJJJJJJJJJJJJJJJJJIGJJJJJFDEDHIJJJJJJJJJJJJJJJJJJJJJJJJJJJJJJJJJJJJJJJJJJJJJJJJJJJJJJJJJJJJJHIHJJJJJJJJJJJJJJJJJJJJJJJJJJJJJJJJJJJJJIFEGFJJJJJJJJJJJJ54445IGHGEF<<<<=?>?JJJJJJJJJJJJJJJJJJJJJJFECBAA8665911JJJJJJJJJJJJJJJJJJJJJJJJJJJJJJJJJJJJJJIJGG@?@JJFHEFEBDGEEJJJJJJJJJJJJGGGGEJHJJHIJJJJJJJJJJJJJJJJJJDDDCC4333:2..,,/003367>>IFJIJJJJJJJJJJJJJJJJJJJJJJIJJJJJJJJJJJJJJJJJJJJJJJHD((((4448<999JJJJJJJJJJJJJJJJJJJJJJJJJJJJJJJJJJJJJJJJJJJJJJJJJJJJJJJJJJJJJJJJJJJJJJJJIJJJJ><;9:=>JJJJJGFDDHJIJJJJJJJJJJJJJJJJJJJJJJJJJJJJJJJJJJJJJJJJJJJJJJJJJJJJJJJJJJJHIAAAABIFHIJHJJJJJJJJJJJJJJJJJJJJJJJJJJJJJJJJJJJJJJJJJJJJJJJJJJJJJJJJJJJJJJJJJJJJJJJJJJJJJJJJJJJJJJJJJJJJJJJJJJJJJJJJJJJJJJJJ9898:CJJJJJJJJJJJJJJJJJJJJJJJJJJJJJJJJJJJJJJJJJIFD@@@@4333...12=?JJJJJJJJJEAGIJJJJJJJJJJJJJJJJJJJJJJJJ;...-.;==JJJJJJJJJJJJJJJJJJJJJJJJJJJJJJJJJJJJJJJJJJJJJJJJJJJJJJJJJJJJJJJJJJJJJH@@HEFJJJJJJJJJJJJJJJJJJJJJJJJJJJJJJJJJJJJJJJJJJJJJJJIIIHJJJJJJJJJJJJJJJJJJJJJJJJJJJJHHHJIJJEJFGGHC?>9:IJJJJJJJJJHHHHJJJJJJHIJJJJ@700./21/BDEEDDGIGHJJJIE?0HGIJJJJFBB@C@CDJJJJGDBCBBJJJHJJHJGIJIIJJJJJJJJJJJJJJJJFFGF;666)))))8>GGGGGFJJ@@?><===?CJJJJJJJJJJJJJDDCCEJJJGGA???@C@?;JJJIHJJJJJJJJIJJJJJJJJJJJJJJHA==<=<CCDEJIF====@:===EEEHJJJFJGJJJJJJJJJJHHHJJJJJJJJJJJJJJJJJJJJJJECCCBJJJJJJJJJJJJJJJJJJCB@@GJJJJJJGJJIHGBEDDEJJJJJJJJJJJJJJJJJJJJEDEEFJJJJJJJJJJJJJJJJJJHC<;;845667HJJJJJJJJJJJJJHJGDCCDJJJJJJJJJJJJJJJJJJJJJJJJJJJJHJHJG>JJJJJJJJJJBJFJJIJJJJJJJJJJJJJJJJJJJJJJJJJJJJJJJJJJJJJJJJJJJJJJJJJJJJJJJJEFF?>::::=JJ98889JJJJJJJJJFJJJJJJJJJJJHJJGJJJJHJJJJJ:999:IJJJJJJJJIB9,.76799CB=:4--/8>BJJJJJJJJJJJJJJJJJJJJJJJJJJJJJJJJJJJJJJJJJJJJJJJIHGFEAAABJJJJJJJJJJIJIIJ,+++*'':9&&&''(52.((()489;>@?@JJJJJJGEFFFHJIFDDDFIJJJFFHEEJJJJJJJJCDDDDJJJHJEEJJJJJJJE;62-+*,,,>@CGJJ2=/JIJJHIJJJJJJJJJJJJJJJJJJJJJJJJIGHHIJGJJJ2000/+D)*JJJJHJJJJJJJJJJJJJJJGFGFEFFFJJJJJJJJJJJJJ1-(((@CFHJJJJJJJJJJJJJJJJJIJJJJJJJJJJJJJJJJJJ<<<<<@AFJJJJJJJJJJG=HIJ<<<<<JJJJJJJJJJJJJJJJJJJJJJJJJJJJJJJJJJJJJJJJJJJJJJJJJJJJJJJJJJJJJJJJJBAA@@FHIJJJJJJJJJJJJJJJJJJJJJJJJJJJJJJJJJJJJJJJJJJJJJJJJJJJJJJJJJJIJDEDC;;64.2*+JJJJJJJJ@66JGFHIIIIIJJJJJJJJJJJJJJJJJJJ11111IJJJJJJJHF0-,,+(*++,1CAGHGJJJJJC?::<DFJJJJJJJJJJJJJJJ88889IJJJJJJJJJJJJJJJJJJJJJJJJJJJJGFJ=JJJJJGIHJJJJJJJJJJJJJJJDDDCC:2-).12;>BCD@@>GD?>>JCJJJJHGJF50+?54446@@AJJJJJJJJJJJJJJJJJJIGEHJJJJJJGHGB@I:;;;=;99:GHEJIJJJJJJJB961008/04456767<;,)(((,?BDA<B73:33@==>>@IJIIJJJJJJJJJJJJJIIGFFJJHIJJJGJHJJJJJJIJIIJJJJJHJJIHFJIHJB>@8;-,,++++*02777778:EC@BBDGJHA443/))+**))*+37GHFGGIG><7673/...0<CEJJJDDCDDJJJJGFFHGJJJFGFEGFHJHJJBAA@A;95686-,)%%'())/0DFGJJJEDA<>D@AGGJJJJJEDDDDIJJJJHGGHEECBC>??>>>;:;<32319DCDDFFJJJJJJJJIJEEJJJGGJIJJJJJJJJJJIJJJDBAABCIJJIIFEEDCA@@@BGJJJIIGIJJIIC<7666>>=?E==>=876621./178<:::;;513++-DA;;::;=<;:;610/.(&&'+6789BCCDD@?=>DDGJJJAG?7988CCDDCCDCEBDFDBDCCDGGFFFEFEFFFEEEEEEDCDDC@@?>?CDIHIFFFCDEE@EDD;:7..67;EEGHGJHJJC@@@?B8.*<<<=?;A4444'((=@JJJJJHFFCBDDFGGJJJJHDDDDDJJIFHFGIJJF@>>>BIJHJIIJJHIII@@><=('''+,.11267?IGHGFHGDDDFIGHJHHIGHJCCDCBEGGJJJJIIHGFFDFEEFEGJGGJIFEDCBBBBBFFFJIHIGJHIHIEFEDEEGEDCCDHHJJJJJHFE=;9955556DHDGFHJJEDDCEFHGHFGJIIGIGJIGH;;:::FDDFEEJGICA@?@ACFDCCB844211&$$$''%'&&+34<@BEHHHJIIIHGGED;?333B?IJJJJJJJJJG?;89/'(((((666'''%-+29=?A@AAE>>;<;;9;67+++,+31<989;;==B?@?A===><<9955596;77688:9@98441/+,,477>@EFGH?<::9<542/0111FFFBA,#$$$$$%%&#$()((&%%&())0/.,,'##
@Uematsu_n7x_1_MU-test1_9
CTCGATGAGGAAGCGTGCTTTGTGAATCAGGATGATCTGGACGAAGAGCATCAGGGGCTCACGCCAGCCGAACTGTTCGCCAGGCTCAAGGCGAGCATGCCCGACGGCGAGGATCTCGTCGTGACCCATGGCGATGCCTGCTTGCCGAATATCATGGTGGAAAATGGCCGCTTTCTGGATTCATCGACTGTGGCCGGCTGGGTGTGGCGGACCGCTATCAGGACATAGCGTTGGCTACCCGTGATACTGCTGAAGAGCTTGGCGGCGAATGGGCTGACCGCTTCCTCGTGCTTTACGGTATCGCCGCTCCCGATTGGCAGCGCATCGCCTTCTATCGCCTTCTTGACGAGTTCTTCTGAGCGGGACTCTGGGGTTCAAATGACCGACCAAGCGACGCCCAACCTGCCATCACGAGATTTCGATTCCACCGCCGCCTTCTATGAAAGGTTGGGCTTCGGAATCGTTTTGGGACGCCGGCTGGGTGGTAGCCCAGCGCGGGGATCTCATGCTGGAGTTCTTCGCCCACCCTAGGGGGAGGCTAACTGAACACGGAAGGAGACAATACCGGAAGGAACCCGCGCTATGACGGCAATAAAAAGACAGAATAAAACGCACGGTGTTGGGTCGTTTGTTCATAAACGCGGGGTTCGGTCCAGGGCTGGCACTCTGTCGATACCCCACCGAGACCCCATTGGGGCCAATACGCCCGCGTTTCTTCCTTTTCCCACCCCACCCCCCAAGTTCGGGTAAAGGCCCGGCTCGCAGCCAACGTCGGGGCGGCAGGCCCTGCCATAGCCTCAGGTTACTCATATATACTTTAGATTGATTTAAAACTTCATTTTTAATTTAAAAGGATCTAGGTGAAGATCCTTTTTGATAATCTCATGACCAAAATCCCTTAACGTGAGTTTTCGTTCCACTGAGCGTCAGACCCCGTAGAAAAGATAAAAGAATATTCTTTGAGATCCTTTTTTTCTGCGCGTAATCTGCTGCTTGCAAACAAAAAAACCACCGCTACCAGCGGTGGTTTGTTTGCCGGATCAAGAGCTACCAACTCTTTTTCCGAAGGTAACTGGCTTCAGCAGAGCGCAGATACCAAATACTGTTCTTCTAGTGTAGCCGTAGTTAGGCCACCACTTCAAGAACTCTGTAGCACCGCCTACATACCTCCTAATCCTGTTACCAGTGGCTGCTGCCAGTGGCGATAAGTCGTGTCTTACCGGGTTGGACTCAAGACGATAGTTACCGGATAAGGCGCAGCAGTAGGGCTGAACAGGGGGGTTCGTGCACACAGCCCAGCTTGGAGCGAACGACCTACACCGAACTGAGGAATCCTACAGCGTGAGCTATGAGAAAGCGCCACGCTTCCCGAAGGGAGAAAGGCGGACAGGTATCCGGTAAGCGGCAGGGTCGGAACAGGAGAGCGCACGAGGGAGCTTCCAGGGGGAAACGCCTGGTATCTTTATAGTCCTGTCGGGTTTCGCCACCTCTGACTTGAGCGTCGATTTTTGTGATGCTCGTCAGGGGGGCGGAGCCTATGGAAAAACGCCAGCAACGCGGCCTTTTTTACGGTTCCTGGCCTTTTGCTGGCCTTTTGCTCACATGTTCTTTCCTGCGTTATCCCCTGATTCTGTGGATAACCGTATTACCGCCATGCATTAGTTATTAATAGTAATCAATTACGGGGTCATTAGTTCATAGCCCATATATGGAGTTCCGCGTTACATAACTTACGGTAAATGGCCCGCCTGGCTGACCGCCCAACGACCCCCGCCCATTGACGTCAATAATGACGTATGTTCCCATAGTAACGCCAATAGGGACTTTCCATTGACGTCAATGGGTGGAGTATTTACGGTAAACTGCCCACTTGGCAGTACATCAAGTGTATCATATGCCAAGTACGCCCCCTATTGACGTCAATGACGGTAAATGGCCCGCCTGGCATTATGCCCAGTACATGACCTTATAGGAACTTCCTACTTGGCAGTACATCTACGTATTAGTCATCGCTACTACCATGGTGATGCGGTTTTGGCAGTACATCAATGGGCGTGGATAGCGGTTTGACTCACGGGGATTTCCAAGTCTCCACCCCATTGACGTCAATGGGAGTTTGTTTTGGCACCAAAATCAACGGGACTTTCCAAAATGTAGTAACAACTCCGCCCCATTGACGCAAATGGGCGGTAGGCGTGTACGGTGGGAGGTCTATATAAGCAGAGCTGGTTTAGTGAACCGTCAAATCCGCTAGCCACCATGGCTCTGCAGAAAAAGTTGGAAGAGCTTGAGCTGGATGAGGCACCGGTCGCCACCATGGTGAGCAAGGGCGAGGAGGATAACATGGCCATCATCAAGGAGTTCATGCGCTTCAAGGTGCACATGGAGGGCTCCGTGAACGGCCACGAGTTCGAGATCGAGGGCGAGGGCGAGGGCCGCCCCTACGAGGGCACCCAGACCGCCAAGCTGAAGGTGACCAAGGGTGGCCCCCTGCCCTTCGCCTGGGACATCCTGTCCCCTCAGTTCATGTACGGCTCCAAGGCCTACGTGAAGCACCCCGCCGACATCCCCGACTACTTGAAGCTGTCCTTCCCCGAGGGCTTCAAGTGGGAGCGCGTGATGAACTTCGAGGACGGCCGCATAGTAACCATAACCCGAGGACTCCTCCCTGCAGGACGGCGAGTTCATCTACAAGGTGAAGCTGCGCGGCACCAACTTCCCCTCCGACGGCCCCGTAATGCAGAAGAAGACCATGGGCTGGGAGGCCTCCTCCGAGCGGATGTACCCCGAGGACGGCGCCCTGAAGGGCGAGATCAAGCAGAGGCTGAAGCTGAAGGACGGCGGCCACTACGACGCTGAGGTCAAGACCACCTACAAGGCCAAGAAGCCCGTGCAGCTGCCCGGCGCCTACAACGTCGACGTCAGTTGGGACATCACCTCCCACAACGAGGACTACACCATCGTGGAACAGTACGAACGCGCCGAGGGCCGCCACTCCACCGGCGGCATGGACGAGCTGTACAAGTCCGGACTGGGATAAAGAGCATCAGCAGCTTTGCAGAAGAAACTGGAGGAGCTGGAATTGGACGAGCAGGGCTCTCGAGCGTCTAGAATGGACAATTCTTCAGGAAGCAGAAGACGTGATAGGCTACATGTGAAGCTTAAATCCTTGAGGAATAAAATCCACAAACAACTTCACCCAAACTCTCGGTTCGATGACGCCACTAAGACTAAGTTAAGGATCCACGATATTAGATAACTGATCATAATCAGCCATACCACATTTGTAGAGGTTTTACTTGCTTTAAAAAACCTCCCACCTCCCCCTGAACCTGAAACATAAAATGAATGCAATTGTTGTTGTTAACTTGTTTATTGCAGCTTGTATAATGGTTACAAATAAAGCAATAGCATCACAAATTTCACAAATAAAGCATTTTTTTCACTGCATTCTAGTTGTGGTTTGTCCAAACTCATCAATGTATCTTAACGCGTAAATTGTAAGCGTTAATATTTTGTTAAAATTCGCTAAATTTTTGTTAAATCAGCTCATTTTTTAACCAATAGGCCGAAATCGGCAAAATCCCTTATAAATCAAAAGAATAGACCGAGATAGGGTTGAGTGTTGTTCCAGTTTGGAACAAGAGTGTCCACTATTAAAGAACGTGGACTCCAACGTCAAAGGGCGAAAAACCGTCTATCAGGGCGATGGCCCACTACGTGAACCATCACCCTAATCAAGTTTTTTGGGGTCGAGGTGCCGTAAAGCACTAATCGGAACCCTAAAGGGAGCCCCCGATTTAGAGCTTGACGGGGAAAGCCGGCGAACGTGGCGAGAAAGGAAGGGAAGAAAGCGAAAGGAGCGGGCGCTAGGGCGCTGGCAAGTGTAGCGGTCACGCTGCGCGTAACCACCACACCCGCCGCGCTTAATGCGCCACTAGGGCGCGTCAGGTGGCACTTTTCGGGGAAATGTGCGCGGAACCCCTATTTGTTTATTTTTCTAAATACATTCAAATATGTATCCGCTCATGAGACAATAACCCTGATAAATGCTTCAATAATATTGAAAAAGGAAGAGTCCTGAGGCGGAAAGAACCAGCTGTGGAATGTGTGTCAGTTAGGGTGTGGAAAGTCCCCAGGCTCCCCAGCAGGCAGAAGTATGCAAAGCATGCATCTCAATTAGTCAGCAACCAGGTGTGGAAAGTCCCCAGGCTCCCCCAGCAGGCAGAAGTATGCAAAGCATGCATCTCAATTAGTCAGCAACCATAGTCCCGCCCCTAACTCCGCCCATCCCGCCCCTAACTCCGCCCAGTTCCGCCCATTCTCCGCCCATGGCTGACTAATTTTTTTTATTTATGCAGAGGCCGAGGCCGCCTCGGCCTCTGAGCTTGTCCAGAAGTAGTGAGGAGGCTTTTTTGGAGGCCTAGGCTTTTGCAAAGATCGATCAAGAGACAGGATGAGGATCGTTTCGCATGATTGAACAAGATGGATTGCACGCAGGTTCTCCGGCCGCTTGGGTGGAGAGGCTATTCGGCTATGACTGGGCACAACAGACAATCGGCTGCTCTGATGCCGCCGTGTTCCGGCTGTCAGCGCAGGGGCGCCCGGTTCTTTTTTCAAGACCGACCTGTCCGGTGCCCTGAATGAACTGCAAGACGAGGCAGCGCGGCTATCGTGGCTGGCCACGACGGGCGTTCCTTGCGCAGCTGTGCTCGACGTTGTCACTGAAGCGGGAAGGGACTGGCTGCTATTGGGCGAAGTGCCGGGCGGGATTCCTGTCATCTCGCCCCTTCTCCTGCAAAAAAGTGTAGGCCGTGGCTGATGCAATGCGGCGGCTGCATACGCTTGATCCGGCTACCTGCCCATTCGACCACCAAGCGAAACATCGCATG
+
+++)(&$###%&)'$%&&)))(((%%&*+73ACBBCDI1000./*((')*+---.55JJJ00000EEJJJJJJJJJJJJJJJJJJJJJJJJJJJJJJJJ>DHGJJJJJJJJJJJFJJJJHJJJJJJJHDGFFJJJJJJJJDBBBCHHJJJJJJJJJJJJJHJBJI<;:::;6.6*,,-FHJJJJJJJJJBC1103FEEGGEJ@JJJJJJJJHJHFFGGJJJJJJJJJJJJJJJJJJJJJJIGGGF<****+@@AIJJIHJGGHHHI@@@@AJJJJJJHHJGGGDCB?>?BJJJJIJJJJJDBCCC@@A;>>99:;,,,,,ADEDDJJJJGJFEFFEHHIIJA>C;;HGFFGJFADA@?CCC644448-++++77710046AHFHDEDDFJJJDDCC>DHBDJFFFFGIHIGIFHHHGHJH@???@HB@?BBGFEFDGFIGIGHHJJJHFFE922IJJJJJJ>>=99/'(((HHGHGC><9:..((''''''''(((22/2;444111446JGIJIJJJJHIGJJIIJJHI@<7GHHJJJG;:::770)(+'''('((*+2356445778:DBAAB<;6888IJGGGEDEGHJJJJBAFJIIFDHHGGEIHJJJHGGGGJFDDDJJJJJJJJGG>>JJJJJGGA>>==>944303))@AAJGEFGHJDBBAAJJIIIIJIHGI??JIFEEEFBB99ABJF?AA?>>?>AAGCA@A@CF@>>65<613)*'%+,,,*))+*)''*(),+*&''&)+++))(%&&&&++666;;;<?@BBCBBBB???ABJHIHHJJJJGJJJJJJIJIIJJJIJJIJJF?A<JJJJJJJDJJJJJJJJJJJGEJJJJHEJC>AAA.++++++,?JJHFBB@;11==?AJJJJJJJJJJJJJJJJJJJJJJJJJJJJJJHJIJJJHFFJHG55J76777DB?92220/-,,*)),,++,&&&)60/---.,,-,((3<<;:=;>AACEEIGEC=6433=<=JJJIIJJJJJGI8CEEHJJJJJJJJJJJJJJJJJJJHJJJJJJ=/<,=>?DHJIJJJHGGGGJJJJJJJJFJJJJJGIJJJJJJJJJJJJJJJJJJJJJJJJJJJJHHGJIJJJJJJJJJJJJJJJJJJJJJJJJJJJJJJJJJJJJJJJJJJJJJJJJJJJJJJJJJJ?????H>=''((+*))**BEJJJJJJJJHIIHIJJJIJJJJJJJJJFGFDGJJJJJJHJJJJE?2113844433/,++++>AEGFJJJJJJJJJJJIGGF;=;;++++++++:B>?<--,,,5B@??@@FFIIJJJJJJJEIJJJJJJJJJ?HHIJJJHJJGF<877<<-,,)'(%$%%%'(78;DJJJJJJJ:::;JJJJJJJIJIHHHH45--CBDJJJJFIJJJJJJJ===<;;;;<JJIIIHJJJIJHJJJJIJJJJGJJIJJJJJDD@AAAJJJJIFD:*+76AEJEBBABJJJJJJJJFFIGJJJJJFEDEDHIIHIJJJJJJJJHIJJJJJJJJJJIHHHGGHHJJHGFFGHJFFFFD0/007=JHC@@AGFFGG22224DJJJJJJJJIJGHHJJJJ7IJ=JJJJJJJJ>>>*)*JJJJJJJJJJJJJJJJJJJJJJJJJJJJJFG?BBBBJJJJJ;J>D?JJIJJIJJIJJJJJJJJJJJJJIJIJJJJJJJJJJJJJJJJJJJJJJJJJJJHJJFH?@??JJJJJHFDDDDJJJJJJJJJJJJJJJJIIIIJJJJJJJJJJJJJJJJJJFEEHGHJJJJIHHJJJJJJJJJJIJJJJJJJHI@??87888GHJJJJJJJJJJJJJJJDDCDDJJJJJFJJJJJJJJJJJJJJJIHJJIIJJJJJJGGGFJJJJJBCCCCJJ>:84253ADDCJJDEDBEEJGJJJJJJJHIFEFJJJJJJJJJJJJJJJJJJJJJJJJJJJDEED>=?==JJJJJJJJJJJJJJJJJJJJJJJJJJJJJJJJJJIJJJJJJIJJJIJJHIGEF.,*))*,0)(+,***)0..DC=?>@@HECACBBIHGHGJJBAA@@65555IJJJJJJJJJJHHJHJDHGFDFFEFIJIJJJJJIJHHJJHJJJJJJJJJIIIFFG@;CCD@A922)()*AAAEEFDFFFGJJJJJFGFFIJGGHFHIJG:8981;JJJIJJJJJE555++++566<;C??HJJHJ44445@JIID==:<HDJIIJJJJJJJJIJFFBGJJI111146JJJJJJJJIHGGJHJJJJJIGJJJJJJJJJJJJJJJJJJJJJJJJJJEDDDIJJJJJJJJJJJJJJJJIGGHIHJJJJJJJJJJJJJJJJJJJJJJJJJJJJJJJJJJJJJJJJJJJJJJJJIJJJJJJJJJJJ@JJJJJJJJGECCDGHJJJJJJFEEGBJJJJJJJJJJJJJIHIGJJJJGCA>===AJJJJJJJJJJJJJJJJJJJJJJJJHC::::::A@HJJJJJJJJJJJJJJJJJCDHJJJJJJJJJA????C><<9:<;<DHJIFGFHHJJJJJJJJJJJJJJGJJI@;>?8/))),,,JJIJJJIJJ@;33/3110///>?CBJJJJJJJJJJJJJJJJJJJJJIJJJJGHJJGGEDDFJJJJAHABCBCF9-**''()---/.278::5HGHJJJJJJJJJJJJJJJJJDCHIJJJJJJJJJHB>:8,(('%'''%%$%%%&&)+++++-02228>=>JGGB?=>>=BJJJJIJJJJJJJJJJJJJJJJJJJJJJJJJJJJJJJJB>40/.--+)))--.<=<<=GJJJ<;;;<JGIJJJHJJEDDEGGIIJJFJJJJJIJJJFBB?ACHHGHIIID??>BBGDGJI<9999JIGHHJJJJJJJGGHGGJJJJB@>=8829:;=BFEEHJJJJJJJJJJ:::88899JJJJJJHHHHJIJJJJJJJJHIJJJJJIJJJJJJJJJJJJJJJJB@?A?EJJJJJIJC==;;;FDJIGHFBFEEFD<<HDHJJJJJHIGGJHGBAA@>>>=>IHJJIGGFGJJJJJJJGHFGGJJJIHEA>?FIIJDDDDEJJJIIJJAJJJJJJGFCDEDFJJIHHGHGJJHHC=<8842///--,)(('(11>@EIIJH:JJJJJJJJJJJJJIEFDDCDEJJEECDIEB>B;;;;;DDEEHIIHGFFEEEBDBBCEDGFFJIHHJGCDCBCBA6@544477@@CCCCDDDDDDFHGEGGFFJIFEEEFJG9888899<??@FHJJJIHCAAAAFEDCEJJG@==99@??@?@?>@@ACDDDEGDAA@@?@AABEDDJHIJHGJ?775400.........899=J76666CCDDJJJJJJJJJJJJJJJJJJFEDDIGJJJJIJJIIHIIEHB><:,))))*+,***36;;<=EHJJJJJJJJJJJJJJJJHIJJJJJJJJJJJJJJE@5833/,,-.,..../488810*))*+9@JJJJJJJJJJJJJJJJJJJJJEDEDDGJJJJJJJJJJJJJJJJJJIHIJI954444;JJJJJJJJJJJJJJJJJJJJJJJJJJJJJJJJJJJJJJJJJJIHHIHHJJJJJJJGFGFCDEJJJJJJJJBACJJG('''(12GJJJJJJIJJJJJJJJJJJJD>JJJJJJGHFFJJJIEDDDEJJJIJJJJJJFFEDEHIIJ945G=BDE?=766:9;;<GJJIJGIIJIGHGGJJHHIFEFEHCD>D@GE@=:911.**,668DHGHHJJJJIIIJDJHGEHJJJJJJJJJJJJJHJJJJJJJJJJJIJJJJIJIJJGJJJIGFHFIGFGFGHJJJIJFGGJJFJJJJFECCACDJ4444=666=:9322,,&%%'&')'''&(14=>FJJF5555?C@@??>>>DEFEGEJCD===::<5566FJJJIJJJJJJJJJJJJJJJJJGJJJHIGFFDCACDF:=IIJJJJJJG@@@BJJJ22224JJJJJJJJHJIIJJJJJJJJJJJJJJGFFFDDGH@@@ABJJJI9CJJGIJJJJJJJJB;8****()*DIFBC>><>?IJIFFFGIEJJECB<JJIJJJJGFDDJJIHJHGIHJIHHJJIJJJJJJJIJHJJJJJJCCCDCJJJJHJIJJJJIJJ????JJJJJJJJJJJJHBFIIJJJGGDDEJJJJGHDDEJJJJJJJJJJJJIJJJJJJGFCFHJJJJJJJJJJJJIEFEJJCIGFCBBCCHFEEEFJJJC@<88889=/DE>?>845/FGGJJJJJJJJJJJJJJJJJJJJJJJJJJJJHHHHHJHJIIIJJJJJJJJJJJFJJGCBDCG?DEEGG8551<CBB7/.-,,,,,-...0<<ACHICCDDCJHCCBCJJJJJJJJJJJJICBC<?3**,),*CGHJJJJG>E6GEHE;;75JIJJJJJJJIGFEDEHFGIIEF=??>>9:/,*+(7BCEHIIJJJIFIJJJJJJJHJIHJJGGFGGHIIEDDDEGGGDE?5>,,@<<221//*''''';EJJJGFEFIGJDFJHDB?JJJJJGJIJDJEEEIIHFEBB>==7541,*''(+**))(*),.,,-----:>GGIJJJJJJJJJJJHJ6>DDGGJJJJJJJJIIGJJHHGGHECCCC???>999852,,*)*00788889GJJJJJJIFIHJJJJJJJJJJ10000JJJJJJJJJJJJJFJJJJJJJJJIEEFJJJJJJJJD+***+IIHA?...==>:;<:8999?EJJJJIJHJJJJJGJJHJJJJGDH<<;;<GGFC@C?>??CJDEEEFJGJJJJHEDCDEHJJIIIJFHHGIJJJJJJJJJJIJJJJJJJJJJJJJJIGHGHJJJJJJJJJJJJIJJJHJJJJJJJJJJJ,*****<>JJJJJA<5/2-((&$%&%%'0478:?=2.,,)('(**)+0/2((()*+*&&''&&(''(((((&&(),,AIJJJJJJJJJJJJJJJJJJ<556IJJJJJJJJJJJD2-...JHJIIBBBBHG@>7:8---*++*'
@Uematsu_n7x_1_MU-test1_10
CCTTCAATCCTTTTAAATTAAAAATGAAGTTTTAAATCAATCTAAAGTATATATGAGTAACCTGAGGCTATGGCAGGGCCTGCCGCCCGACGTTGGCTGCGAGCCCCTGGGGCTTTCACCCGAACTTGGGGGGTGGGGTGGGGAAAAGGAAGAAACGCGGGCGTATTGGCCCCAATGGGGTCTCGGTGGGGTATCGACAGAGTGCCAGCCCTGGGACCGAACCCCGCGTTTATGAACGAACGACCCAACACCGTGCGTTTATTCTGTCTTTTTATTGCCGTCATAGCGCGGGTTCCTTCCGGTATTGTCTCCTTCCGTGTTTCAGTTAGCCTCCCCCTAGGGTGGGCGAAGAACTCCAGCATGAGATCCCCGCGCTGGAGGATCATCCAGCCGGCGTCCGGAAAACGATTCCGAAGCCCAACCTTTCATAGAAGGCGGCGGTGGAATCGAAATCTCGTGATGGCAGGTTGGGCGTCGCTTGGTCGGTCATTTCGAACCCCAGAGTCCCGCTCAGAAGAACTCGTCAAGAAGGCGATAGAAGGCGATGCGCTGCGAATCGGGAGCGGCGATACCGTAAAGCACGAGGAAGCGGTCAGCCCATTCGCCGCCAAGCTCTTCAGCAATATCACGGGTAGCCAACGCTATGTCCTGATAGCGGTCCGCCACACCCAGCCGGCCACAGTCGATGAATCCAGAAAAGCGGCCATTTTCCACCATGATATTCGGCAAGCAGGCATCGCCATGGGTCACGACGAGATCCTCGCCGTCGGGCATGCTCGCCTTGAGCCTGGCGAACAGTTCGGCTGGCGCGAGCCCCTGATGCTCTTCGTCCAGATCATCCTGATCGACAAGACCGGCTTCCATCCGAGTACGTGCTCGCTCGATGCGATGTTTCGCTTGGTGGTCGAATGGGCAGGTAGCCGGATCAAGCGTATGCAGCCGCCGCATTGCATCAGCCATGATGGATACTTTCTCGGCAGGAGCAAGGTGAGATGACAGGAGATCCTGCCCCGGCACTTCGCCCAATAGCAGCCAGTCCCTTCCCGCTTCAGTGACAACGTCGAGCACAGCTGCGCAAGGAACGCCCGTCGTGGCCAGCCACGATAGCCGCGCTGCCTCGTCTTGCAGTTCATTCAGGGCACCGGACAGGTCGGTCTTGACAAAAAGAACCGGGCGCCCCCTGCGCTGACAGCCGGAACACGGCGGCATCAGAGCAGCCGATTGTCTGTTGTGCCCAGTCATAGCCGGATCGCCTCTCCACCCAAGCGGCCGGAGAACCTGCGTGCAATCCATCTTGTTCAATCATGCGAAACAATCCTCATCCTGTCTCTCAATCAATCTTTGCAAAAGCCTAGGCCTCCAAAAAAGCCTCCTCACTACTTCTGGAATAGCTCAGAGGCCGAGGCGGCCTCGGCCTCTGCATAAATAAAAAAAATTAGTCAGCCATGGGGCGGAGAATGGGCGGAACTGGGCGGAGTTAGGGGCGGGATGGGCGGAGTTAGGGGCGGGACTATGGTTGCTGACTAATTGAGATGCATGCTTTGCATACTTCTGCCTGCTGGGGAGCGGGGACTTTCCACACCTGGGTTGCTGACTAATTGAGATGCATGCTTTGCATACTTCTGCCTGCTGGGGAGCCTGGGGACTTTCCACACCCTAACTGACACACATTCCACAGCTGGTTCTTTCCGCCTCAGGACTCTTCCTTTTTCAATATTATTGAAGCATTTATCAGGGTTATTGTCTCATGAGCGGATACATATTTGAATGTATTTAGAAAAATAAACAAATAGGGGTTCCGCGCACATTTCCCGAAAAGTGCCACCTGACGCGCCCTGTAGCGGCGCATTAAGCGCGGCGGGTGTGGTGGTTACGCGCAGCGTGACCGCTACACTTGCCAGCGCCCTAGCGCCCGCTCCTTTCGCTTTCTTCCCTTCCTTTCTCGCCACGTTCGCCGGCTTTCCCCGTCAAGCTCTAAATCGGGGGCTCCCTTTAGGGTTCCGATTTAGTGCTTTACGGCACCTCGACCCCAAAAAACTTGATTAGGGTGATGGTTCACGTAGTGGGCCATCGCCCTGATAGACGGTTTTTCGCCCTTTGACGTTGGAGTCCACGTTCTTTAATAGTGGACTCTTGTTCCGAACTGGAACAACACTAGACCCTATCTCGGTCTATTCTTTTGATTTATAAGGGATTTTGCCGATTTCGGGCCTATTGGTTAAAAAATGAGCTGATTTAACAAAAATTTAACGCGAATTTTAACAAAATATTAACGCTTACAATTTACGCGTTAAGATACATTGATGAGTTTTGACAAGAACCACAACTAGAATGCAGTGAAAAAAATGCTTTATTTGTGAAATTTGTGATGCTATTGCTTTATTTGTAACCATTATAAGCTGCAATAAACAAGTTAACAACAACAATTGCATTCATTTTATGTTTCAGGTTCAGGGGGAGGTGTGGGAGGTTTTTTAAAGCAAGTAAAACCTCTACAAATGTGGTATGGCTGATTATGATCAGTTATCTAGATCCGGTGGATCCTTAACTAGTCTTAGTGGCGTCATCGAACCGAGAGTTTGGGTGAAGTTGTTTGTGGATTTTATTCCTCAAGGATTTAAGCTTCACATGTAGCCTATCACGTCTTCTGCTTCCTGAAGAATTGTCCATTCTAGACGCTCGAGAGCCCTGCTCGTCCAATTCCAGCTCCTCCAGTTTCTTCTGCAAAGCTGCTGATGCTGATCTGAGTCCGGACTTGTACAGCTCGTCCATGCCGCCGGTGGAGTGGCGGCCCTCGGCGCGTTCGTACTGTTCCACGATGGTGTAGTCCTCGTTGTGGGAGGTGATGTCCAACTTGATGTTGACGTTGTAGGCGCCGGGCAGCTGCACGGGCTTCTTGGCCTTGTAGGTGGTCTTGACCTCAGCGTCGTAGTGGCCGCCGATATACTCAGCTTCAGCCTCTGCTTGATCTCGCCCTTCAGGGCGCCGTCCTCGGGGTACATCCGCTCGGAGGAGGCCTCCCAGCCCATGGTCTTCTTCTGCATTACAGGGGCCGTCGGAGGGGAAGTTGGTGCCGCGCAGCTTCACCTTGTAGATGAACTCGCCGTCCTGCAGGGAGGAGTCCTGGGTCACGGTCACCACGCCGCCGTCCTCGAAGTTCATCACGCGCTCCCACTTGAAGCCCTCGGGGAAGGACAGCTTCAAGTAGTCGGGGATGTCGGCGGGGTGCTTCACGTAGGCCTTGGAGCCGTACATGAACTGAGGGGACAGGATGTCCCAGGCGAAGGGCAGGGGGCCACCCTTGGTCACCTTCAGCTTGGCGGTCTGGGTGCCCTCGTAGGGGCGGCCCTCGCCCTCGCCCTCGATCTCGAACTCGTGGCCGTTCACGGAGCCCTCCATGTGCACCTTGAAGCGCATGAACTCCTTGATGATGGCCATGTTATCCTCCTCGCCCTTGCTCACCATGGTGGCGACCGGTGCCCTCATCCAGCTCAAGCTCTTCCAACTTTTTCTGCAGAGCCATGGTGGCTAGCGGATCTGACGGTTCACTAAACCAGCTCTGCTTATATAGACCTCCCACCGTACACGCCTACCGCCCATTTGCGTCAATGGGGCGGAGTTGTTACGACATTTTGGAAAGTCCCGTTGATTTTGGTGCCAAAACAAACTCCCATTGACGTCAATGGGGTGGAGACTTGGAAATCCCCGTGAGTCAAACCGCTATCCACGCCCATTGATGTACTGCCAAAACCGCATCACCATGGTAATAGCGATGACTAATACGTAGATGTACTGCCAAGTAGGAAAGTCCCATAAGGTCATGTACTGGGCATAATGCCAGGCGGGCCATTTACCGTCATTGACGTCAATAGGGGGCGTACTTGGCATATGATACACTTGATGTACTGCCAAGTGGGCAGTTTACCGTAAATATTTCCACCCATTGACGTCAATGGAAAGTCCCTTATTGGCGTTACTATGGGAACATACGTCATTATTGACGTCGATGGGCGGGGGTCGTTGGGCGGTCAGCCAGGCGGGCCATTTACCGTAAGTTATGTAACGCGGAACTCCATATATGGGCTATGAACTAATGACCCCGTAATTGATTACTATTAATAACTAATGCATGGCGGTAATACGGTTATCCACAGAATCAGGGGATAACGCAGGAAAGAACATGTGAGCAAAAGGCCAGCAAAAGGCCAGGAACCGTAAAAAGGCCGCGTTGCTGGCGTTTTTTCATAGGCTCCGCCCCCCTGACGAGCATCACAAAAATCGACGCTCAAGTCAGAGGTGGCGAAACCCGACAGGACTATAAAGATACCAGGCGTTTCCCCTGGAAGCTCCCTCGTGCGCTCTCCTGTTCCGACCCTGCCGCTTACCGGATACCTGTCCGCCTTTCTCCCTTCCGGGAAGCGTGGCGCTTTCTCATAGCTCACGCTGTAGGTATCTCAGTTCGGTGTAGGTCGTTCGCTCCAAGCTGGGCTGTGTGCACGAACCCCCCGTTCAGCCCGACCGCTGCGCCTTATCCGGTAACTATCGTCTTGAGTCCAACCCGGTAAGACACGACTTATCGCCACTGGCAGCAGCCACTGGTAACAGGATTAGCAGAGCGAGGTATGTAGGCGGTGCTACAGAGTTCTTGAAGTGGTGGCCTAACTACGGCTACACTAGAAGAACAGTATTTGGTATCTGCGCTCTGCTGAAGCCAGTTACCTTCGGAAAAAGAGTTGGTAGCTCTTGATCCGGCAAAACAAACCACCGCTGGTAGCGGTGGTTTTTTTGTTTGCAAGCAGCAGATTACGCGCAGAAAAAAAGGATCAAGAAGATCCTTTGATCTTTTCTACGGGGTCTGACGCTCAGTGGAACGAAAACTCACGTTAAGGGATTTTGGTCATGAGATT
+
'''(&&'55CD>A??AA;<HEEJIJ?>?>>@@8/@CCCFGH?;;;;HDCCCFGEBA@@ABBBBBA@>>=>AA@@@>====??@?>/--(9=?AC????IE@??=??5+554.2*****6=>8@===??=DEFC>;:9:;=<:=?=<><+9:>??A>A?<;?<FJJJJJJJJJJ??>>AIJJJJJJJJJHJJJJJJJJJJJJJJJJJJJJJJJJJJJJJJJIEF00*JJEBBBJGFFH0////JIJJ100//0/6////-0(,642478=:<=:799JJJJJJJJJJJJJFCEGHJJJJJHEEJJIHJJJJJJJJJHIJJJJJJJJJJJJJJJJD?>=?GGGJGHIJIJJJJJJJJJJJJJJJJJJJJJHIJJJJJJJJJJJJIECB;;===/((((--,++01194>?>??GFGJJJJJJJJJGEGCGJJJJJJJJJJJJJJJJ>=?>97(57B@?==?@BGGIGHIIHE9523BDEJGHFDCEDDDEEDEHHHHFFDCBACHIIF7B;=>>=:=>8<D@@HDDEEDFFFGHJJJHHGGJJJJJJJJJJJJJJJIJJHGJJJJJJJJJGJ----/IIJJJHG910/GJJJJJJEFEE@=:<.----;:BIJJJJGAE==EGFJJJJJJJJJJJJJJJDBAAAGIJJJ>D<69:?AJJJJHH@@@?>JJJJFJJJJJJIJIJJJJJJJJJJJJJIJJJJJJJJJJJJJJDHGFEEDDDCDD;66666IJJJJJJJJJJJJJIIJJJJJJJJJJJJGECDAA77@AJJJCCDEJJJJJJJIJJJIEBCA:99:=EIIJJJJJJJJJJJJJJJJJJJJJJJJJJ89:JJJJJJJJJFFFC=:3327FJJ8664-++/=9:HIGJJJJJJJJJJJJJJJJJJJJJJJJJJJJJJJJJJ=<<<<JJJJIJHHEJJJJJJJJJJJJJJJJJJJJJJJJJJJGIHIJJJ=4,+/.....>>D@HJJJJJJJJJJJJJJJJJJIHJJJHJJJJJJJJJJJJJJJJJJJJJJJJJF6665678JJJJJJGC432HJIJJJJJJJJJH@-*0**=69FJJJJJJJJJJJA@@??<:95)))))/057CEBDDD3222,-2268899:?<>??JJJJJJJJJJJJJJJHJJJJJJJJJJFGBBBBBJJJJJJIGJJJJJJJJJJJJJJID>==<5:JJIJJJFFHGGJA732454444HJJJJJJJJJJJJJJJJJJJJJJBAAABEHJJJJJJJJJIIJJJJJJJJJJJJJJJJJJF21111111555AHJJJJJJJJJJHEGDDJHJJJJJJJJJJJJJJJJJJJJJJE433355343---(*&&&'CCEFHJ;9>9888)(((((6777DCACDFFFJJJJJIHGEEDEAA:EJJJJHJDCBCAACGDBD@AJJJJHFGFGHEEFJHIF:999:DBBAC87777D10000F>>>==>836JJJJIDAA>>>>?JJ9999B?>>>@DCBEEIFFFGJJJJHJIJIJJJFEEDED0,/)7.-.-:9889@66666@BDDBECEFDEFA@=<<=>D86668211111HDEEFFHHGJFFEDCEEGJIHGJJGIFEC;0,,-5A9<;;8:2210//-1112HGFFGFIJJJJJJJJJJJJJJJJJJJJJIJJIHJJJJJJHIJJJJGJA:998==;6;===;D9:JJJJJJJJJJJJJJJJJJJJJJJJJJJJJJJJJJJJJ@@@@00000JHJJJDA>>CFHECDDDGIDEJJJJJIJE?HGJJIIJJJJJJJJJGGEFEJJJJJJJJJJJJJJIJDDCCCIGFHJJIJEJJJJFFEEDGHJJJJJJJJJJJJJIFEAAAB@793C>>HJJJJFJJJJJJJJJJJJJJJIJJJ=<<<<==:6557;EDIJIJJJJJJJIJJJJJJJJJJJGIHGJEJF21112G?@@@JIIJJJIJ><<<<GEB?>?CDEJJJDGI;33()>>AA@B==<=FAEHEEFEJJJJHDDCCDEFEHJJGE>JJJJJIGGE;99956666HHJJJJIJJEGJJJJJHCCEEHAEEEFEHICECCB:988.((''',>EHJJJJJJJJJJ)(((AJIIHJJJJJJJJ////0<<>JJJGGFGIFDDDCFJIJJJJJJI.---.3834HJGJJJJJJIHHIJJJJJJJJJJJCCCEEFFEIA,)*)+((*'(()*9;=<<<4.)(()++CFJJJJJJJJJJJJJJJJJJJJIJFJJJJJJB<AB@>DE;998:9EBB<<FFFGJJJJJJGJJJJJJJJJJJJJJJJJJJJJJJJJJJJJJJJJJJJJJJJIIJJJJJJJIJ::::;JJJJJJJJJJJJIBB@A@<<===A@@;;;770/+(((+(()..DJJJJJJJJJJJJJJJJJJJJJJJJJJJJJJJJJJJJJJJJJJJJJJJJJJJJJJJJJJJJJJJJJJJJJJJJJJJJJJJJJJJJJJJJJJJJIJJJJJJJJJJJJJHGC>8877=ECGIIJJJJJJJJGF>>>HJJJJGGHJJJIJJJIC;:JIHJJJFDDDDJHHJJJJJJJJJJJJJJJJJJJJJJJJJJJJHJJJB@????966--...IGIJJDJJJIHEDFFJJJFCE@@BBBJJJJJJHBABAAGJJJJJJJJJJJJJJJJJJJJJJJJJJJJJJJJJJGE>>>JJIJJJJJJJJJJJJJJJJJJJJJJJJJJJJJJJJJJJJJJJJJJJJJJJJJJJJJJJJJJJJHDCBCDGEDA@CG;FHJJIHHIHJJJJJJJJJJJJJJJJJJJJJJJJJJ666JJJJJJJJJJJJECBBD777720++HJJJJJJJJJJJJJJJJJJJJJJJJJJJJJJA@@@EHJIIJJJJJJJJJJJJJJJJJJJJJJJJJJJJIFHFGJJJJJJIJJJJJJ;99FIJJJJJJJJHJJJJJIJJJJJJJJJJJJJHJJJJJJJJ@@@@@G:7778HHJG:>56;;HJJJJJJJGHHJJJ?????HIJJJJJJJJJJJJHG;753.(((''(&&(?@@ABJJHHFHHJJJJJJJJJFJJJJJJFGHJJJJJ33334GE@?@<95,,,165556DDEJHJJJJJJJE?DIJJHJJJJJJJJJJJJI>77755('''(:G??>>?@ABJJIJJJJJJJJJJJJHH<;69::<EJFIFFHJJJJJJJJJJJJJJJJJIHGJJJJJJJJJJJJJJ?>++***+/BDEJJJJJHJJJJJJJJJJJJJJJJJJJJJJJJJIJG@AJJDJHDC@A=A>>@@JJJJJJ;:::::@>@@>==))))+JJIJJHJJJJJJJJJJJJJHHGGHJJJJJJJJJJJJJJJHGFFFJJJJIIJJJJJJJJJJJJJIIGJJJJJJJJJC@=<::42)&&'(1..0JJJJJJECCEHEIJCBJJJJJJJJJJJJJ55555E>EGJJJJJJJJJJJFGBA@AAJ54445JJJJJJJJJJJJJCCBBBJGHGJJJJJJJJJJJJJJJJJJJJJJJJJJJJJJJJJJJJJJJJJIJJJJJJJJJJJJJJJGGHHJJJIJJJJJJJJJJJJJJJJJJJJJJJJJ?2,,HIJJJJJJJJJJJJJJJJJJJJJJJJJJJJHGFGHJJJJJJJJJJJJJJGGGGDHHGFIIJHJJJJJJJJJJJJJJJJJJJJJJJE?>>=A33.()JJJJJJJJJJJJJJJJJJJJJJJIJIJIJJJFHHFCDDDDIIHIGD>>==?FGIJ@>>?GHFFFHFHJJFHHG76668JACC?<JGGGIHBGGJJHJJJIFHGGGFFDDEIHJGHHGIFGIJJ?@?<451111233445HDBDDDJIGC@@@@BHJJJGGFECBA@AEJJJHEFEFJJGFEDEGFGGHJJIBB@<CCCGJJJJJICCCDJJJH4444:999:JJJJJJJJJJJJJJJJJJJJJJJJJHHIJJJJJJJJJJJIJJJJJJJJJJJJJJJJJJJJJJJJH/....9:AGJJJHEH6333JJJJJJJJJJJJJJJJJJJJHGIHIHEBBBBCJJJJJJJJJJHEHA;/..*),.1;9;JJJJJJJIIJFFEJJ>==971('''24HHJJJJJIIJIJJJJJJJJHJIHJJFDC----.......JJIJJJJJJJJJJJJJJJJJFFGEJJJJJJJJJJJJJJJJJJJJJJJJJJJJJJJJJJJJJJJJJJJIJJJJJJJJJJJJJJJJJJJJJJJJJJJJHJHJJJABBBCJJJJJJJJJJJJJJJJJJJI=====JIJJJJJJJJJJJJJJ98B@BJJ=<<<<@?EJJJJJJJBCBB8988888IJJJJJJJJJJJJJJJJJJJJJIJJJJJJJJJJFJJJJJJJJ====:?<10;2***JJJJ????JIGEJJJJJJJJJJJJJJJJJJJJJJJJJJJBBA??@JJJJJJJJJJJJJJIJJIJGIJJJJJJJJJJJJJJJJJJJJJJJHH0JJJJFGJJJJJJJJJJJJJJJJJJJJJJJJJJIIIIGHJGIEB@@AIJJJJJJJJJJ<<<@ADFJEHGIHBE7,)))89JJJJJJJJJJJJDHCCDIJJJJJJJJJJJJJJJJJF>>>?JJJJJJJJJJJJJGDDCGFJJJJJJJJJJJJJJJJJJJJJJJJJJJJJJJJJJJJJFFDEFEJJJJJJJJJJJJJJJJJJJJJJJJJJJJJJJJJJJJJJJJJJJJJJJJJJJJJJJJJJJJJIJJJJJJJJJJJJJJJJJJJJJJJJJJJJ===JJJJJJJJJJJJJJJJJJJJJJJJJ@4//./+)26@JJJJJJJJJJJJJJJJJJJJJJJJJHDCDCGJJJJJJJJFJJJJJJJJJJJJJJJJJJJJJJJJJJJJJJJJJJJJJJJD<JJJJJJJJJJJJJJJCCCEDIIFCBC6/ECCDDJJJJJJJJJJJJJJJJJ<<<<HJJICBD?EH?>>>>>HCA@@@>,,,,88657:AJJJ?9971.**3227IGHJJGHJJJJJ:,,,,,DDFJ(((((JJJIJHJJJJJJ<6/0111111IJJHIJJJJGJJJFHJFFGGJDCA-
@Uematsu_n7x_1_MU-test1_11
ACATGTGAAGCTTAAATCCTGAGGAATAAAATCCACAAACAACTTCACCCAAACTGTCGGTTCGATGACGCCACTAAGACTAGTTAAGGATCCACCGGATCTAGATAACTGATCATAATCAGCCATACCACATTTGTAGAGGTTTTACTTGCTTTAAAAAACCTCCCACACCTCCCCCTGAACCTGAAACATAAAATGAATGCAATTGTTGTTGTTAACTTGTTTATTGCAGCTTATAATGGTTACAAATAAAGCAATAGCATCACAAATTTCACAAATAAAGCATTTTTTTCACTGCATTCTAGTTGTGGTTTGTCCAAACTCATCAATGTATCTTAACGCGTAAATTGTAAGCGTTAATATTTTGTTAAAATTCGCGTTAAATTTTTGTTAAATCAGCTCATTTTTTAACCAATAGGCCGAAATCGGCAAAATCCCTTATAAATCAAAAGAATAGACCGAGATAGGGTTGAGTGTTGTTCCAGTTTGGAACAAGAGTCCACTATTAAAGAACGTGGACTCCAACGTCAAAGGGCGAAAAACCGTCTATCAGGGCGATGGCCCACTACGTGAACCATCACCCTAATCAAGTTTTTTGGGGTCGAGGTGCCGTAAAGCACTAAATCGGAACCCTAAAGGGAGCCCCCGATTTAGAGCTTGACGGGGAAAGCCGGCGAACGTGGCGAGAAGAAGGAAGGGAAGAAAGCGAAAGGAGCGGGCGCTAGGGCGCTGGCAAGTGTAGCGGTCACGCTGCGCGTAACCACCACACCCGCCGCGCTTAATGCGCCGCTACAGGGCGCGTAGGTGGCACTTTTCGGGGAAATGTGCGCGGAACCCCTATTTGTTTATTTTTCTAAATACATTCAAATATGTATCCGCTCATGAGACAATAACCCTGATAAATGCTTCAATAATATTGAAAAAGGAAGAGTCCTGAGGCGGAAAGAACCAGCTGTGGAATGTGTGTCAGTTAGGGTGTGGAAAGTCCCAAGGCTCCCCAGCAGGCAGAAGTATGCAAAGCATGCATCTCAATTAGTCAGCAACCAGGTGTGGAAAGTCCCCAGGCTCCCCAGCAGGCAGAAGTATGCAAAGCATGCATCTCAATTAGTCAGCAACCATAGTCCCGCCCCTAACTCCGCCCATCCCGCCCCTAACTCCGCCAGTTCCGCCCATTCTCCGCCCCATGGCTGACTAATTTTTTTATTTATGCAGAGGCCGAGGCCGCCTCGGCCTCTGAGTTATTCCAGAAGTAGTGAGGAGGCTTTTTGGAGGCCTAGGCTTTTGCAAAGATCGATCAAGAGACAGGATGAGGATCGTTTCGCATGATTGAACAAGATGGATTGCACGCAGGTTCTCCGGCCGCTTGGGTGGAGAGGCTATTCGGCTATGACTGGGCACAACAGACAATCGGCTGCTCTGATGCCGCCGTGTTCCGGCTGTCAGCGCAGGGGCGCCCGGTTCTTTTTGTCAAGACCGACCTGTCCGGTGCCCTGAATGAACTGCAAGACGAGGCAGCGCGGCTATCGTGGCTGGCCACGACGGGCGTTCCTTGCGCAGCTGTGCTCGACGTTGTCACTGAAGCGGGAAGGGACTGGCTGCTATTGGGCGAAGTGCCGGGGCAGGATCTCCTGTCATCTCACCTTGCTCCTGCCGAGAAAGTATCCATCATGGCTGATGCAATGCGGCGGCTGCATACGCTTGATCCGGCTACCTGCCCATTCGACCACCAAGCGAAACATCGCATCGAGCGAGCACGTACTCGGATGGAAGCCGGTCTTGTCGATCAGGATGATCTGGACGAAGAGCATCAGGGGCTCGCGCCAGCCGAACTGTTCGCCAGGCTCAAGGCGAGCATGCCCGACGGCGAGGATCTCGTCGTGACCCATGGCGATGCCTGCTTGCCGAATATCATGGTGGAAAATGGCCGCTTTTTCTGGATTCATCGACTGTGGCCGGCTGGGTGTGGCGGACCGCTATCAGGACATAGCGTTGGCTACCCGTGATATTGCTGAAGAGCTTGGCGGCGAATGGGCTGACCGCTTCCTCGTGCTTTACGGTATCGCCGCTCCCGATTCGCAGCGCATCGCCTTCTATCGCCTTCTTGACGAGTTCTTCTGAGCGGGACTCTGGGGTTCGAAATGACCGACCAAGCGACGCCCAACCTGCCATCACGAGATTTCGATTCCACCGCCGCCTTCTATGAAAGGTTGGGCTTCGGAATCGTTTTCCGGGACGCCGGCTGGATGATCCTCCAGCGCGGGGATCTCATGCTGGAGTTCTTCGCCCACCCTAGGGGGAGGCTAACTGAAACACGGAAGGAGACAATACCGGAAGGAACCCGCGCTATGACGGCAATAAAAAGACAGAATAAAACGCACGGTGTTGGGTCGTTTGTTCATAAACGCGGGGTTCGGTCCCAGGGCTGGCACTCTGTCGATACCCCACCGAGACCCCATTGGGGCCAATACGCCCGCGTTTCTTCCTTTTCCCCACCCCACCCCCCAAGTTCGGGTGAAGGCCCAGGGCTCGCAGCCAACGTCGGGGCGGCAGGCCCTGCCATAGCCTCAGGTTACTCATATATACTTTAGATTGATTTAAAACTTCATTTTTAATTTAAAAGGATCTAGGTGAAGATCCTTTTTGATAATCTCATGACCAAAATCCCTTAACGTGAGTTTTCGTTCCACTGAGCGTCAGACCCGTGAGAAGGAAAAAATCAAAGGATCTTCTTGAGATCCTTTTTTTCTGCGCGTAATCTGCTGCTTGCAAACAAAAAAACCACCGCTACCAGCGGTGGTTTGTTTGCCGGATCAAGAGCTACCAACTCTTTTTCCGAAGGTAACTGGCTTCAGCAGAGCGCAGATACCAAATACTGTTCTTCTAGTGTAGCCGTAGTTAGGCCACCACTTCAAGAACTCTGTAGCACCGCCTACATACCTCGCTCTGCTAATCCTGTTACCAGTGGCTGCTGCCAGTGGCGATAAGTCGTGTCTTACCGGGTTGGACTCAAGACGATAGTTACCGGATAAGGCGCAGCGGTCGGGCTGGAACGGGGGGTTCGTGCACACAGCCCAGCTTGGAGCGAACGACCTACACCGAACTGAGATACCTACAGCGTGAGCTATGAGAAAGCGCCACGCTTCCCGAAGGGAGAAAGGCGGACAGGTATCCGGTAAGCGGCAGGGTCGGAACAGGAGAGCGCACGAGGGAGCTTCCAGGGGGAAACGCCACGGTATCTTTATAGTCCTGTCGGGTTTCGCCACCTCTGACTTGAGCGTCGATTTTTGTGATGCTCGTCAGGGGGGCGGAGCCTATGGAAAAACGCCAGCAACGCGGCCTTTTTACGGTTCCTGGCCTTTTGCTGGCCTTTTGCTCACATGTTCTTTCCTGCGTTATCCCCTGATTCTGTGGATAACCGTATTACCGCCATGCATTAGTTATTAATAGTAATCAATTACGGGGTCATTAGTTCATAGCCCATATATGGAGTTCCGCGTTACATAACTTACGGTAAATGGCCCGCCTGGCTGACCGCCCAACGACCCCCGCCCATTGACGTCAATAATGACGTATGTTCCCATAGTAACGCCAATAGGGACTTTCCATTGACGTCAATGGGTGGAGTATTTACGGTAAACTGCCCACTTGGCAGTACATCAAGTGTATCATATGCCAAGTACGCCCCCTATTGACGTCAATGACGGTAAATGGCCCGCCTGGCATTATGCCCAGTACATGACCTTATGGGACTTTCCTACTTGGCAGTACATCTACGTATTAGTCATCGCTATTACCATGGTGATGCGGTTTTGGCAGTACATCAATGGGCGTGGATAGCGGTTTGACTCACGGGGATTTCCAAGTCTCCACCCCATTGACGTCAATGGGAGTTTGTTTTGGCACCAAAATCAACGGGACTTTCCAAAATGTCGTAACAACTTCACCATTGACGCAAATGGGCGGTAGGCGTGTACGGTGGGAGGTCTATATAAGCAGAGCTGGTTTAGTGAACCGTCAGATCCGCTAGCGCTACCGGTCGCCACCATGGTGAGCAAGGGCGAGGAGCTGTTCACCGGGGTGGTGCCCATCCTGGTCGAGCTGGACGGCGACGTAAACGGCCACAAGTTCAGCGTGTCCGGCGAGGGCGAGGGCGATGCCACCTACGGCAAGCTGACCCTGAAGTTCATCTGCACCACCGGCAAGCTGCCCGTGCCCTGGCCCACCCTCGTGACCACCCTGACCTACGGCGTGCAGTGCTTCAGCCGCTACCCCGACCACATGAAGCAGCACGACTTCTTCAAGTCCGCCATGCCCGAAGGCTACGTCCAGGAGCGCACCATCTTCTTCAAGGACGACGGCAACTACAAGACCCGCGCCGAGGTGAAGTTCGAGGGCGACACCCTGGTGAACCGCATCGAGCTGAAGGGCATCGACTTCAAGGAGGACGGCAACATCCTGGGGCACAAGCTGGAGTACAACTACAACAGCCACAACGTCTATATCATGGCCGACAAGCAGAAGAACGGCATCAAGGTGAACTTCAAGATCCGCCACAACATCGAGGACGGCAGCGTGCAGCTCGCCGACCACTACCAGCAGAACACCCCCATCGGCGACGGCCCCGTGCTGCTGCCCCGACAACCACTACCTGAGCACCCAGTCCAAACTGAGCAAAGACCCCAACGAGAAGCGCGATCACATGGTCCTGCTGGAGTTCGTGACCGCCGCCGGGATCACTCTCGGCATGGACGAGCTGTACAAGTCCGGACTCAGATCTCGAGCGAACAGCAATGAATTAGCCTTGAAATTAGCAGGTCTTGATATCAACAAGACAGAATCTAGAATGGACAATTGTTCAGCAAGC
+
EIHIJH===B?><:83,,.3)**3EEHJJJHJJJJJ???@?IJIGJJGJJJJJJJJJJJJJJJJJJJJJJJJJJJJJJJEBAAAJJJHGJJJJHJIGIIGHG321122?JJIGH???>?GJJIHHFJIJJIIJJIJHHCCCCCJJJH???@?FFFCJJJJJJJHHJJJJA?=@=>>CDFGJJJIFHGJIHII6113IJJJFEDEDDHIJJJJJJJIIIGDECBGHBGJJJJFEEEEGHHJFEDEDEGIJJJJJJJJJJJJJJJJJJJJJJJJJIIJIIIIJJJJJJFJHGGGGJIIHEHJJJJJIJJJJJJJJJJJJJJJJJJJJJJJJJJJJJJJJJJJJJJJJJJJJJJJJJJJJJJJJJJJJJJJJJHJJJJJJHIIJJJJJJJJJJGHIJJJJJJJJJJI=ABJJJJJJIJJJJJJJJJJJJJJJJJJJJJJJJJJJJJJJJJJJJJJJJJJJJJJJJJJJJJFJJIJJJJJJJJJJJHHHIJJJJJJJJFJJHGGDEEHJIGJJEIJJJJJJJJJJJJJIA???>//--/<,,,,,333451119899:==>JJJJJJJJJJJJCCCCEJJJJJJJJJJJJJJJJIJEJJJJJJGJJJJJJJJJJJIIJJJJJJJH=>>>HJJJJJJJIA;;;<?BBCA@=>>CDDIFGEEDDHCEG7789JJJIJJJJJJJJJDC???ABD?30/:/0B???EBCHJCFF@AAAJJJJJJEEEFEJJEFFHIJJJJJJJFEJJJIJJJJJJJJJJJJHHHGCDEDDFFGGHGHIGFGIGJJJHIJIJGGFFHGGGFFFFFJI9888....6:E?AAAAB::::::JJJJJJJJFDDHHJJGFDFHJJHJIIIEEJJJJJJJJJJJJJJJJJJJJHIEGGHJHIG-,,**)*?ADDFHJJJHGGFFJJIJJJIJJJJJJJIJJJJHB=??;EEFEFFEJJJJJJJJJF;JJJJIJJIIJJJJJJJJJIJHJJJJIJHJJIIIJHJIFC?;<111*('&%))++,,<;<=CEGJHJHIGJGGHJJJJJIJIJJJJIIGFGHJJJJJJJJJJJJJJJJJJJCICA@??:5CJHJIJJJJJJIGB;0.+,-.///./889JEFFFEE=555=JJJJJJIIJJHIJIJHGIGGIIJGFEFCCBJJJI;BA6HHCFEFFHJJIGFIF>98:((JJJJJJJJJJIHJIHHGF?HBGIJJIJJJF<;;;996:?;;999:9<<??@JJF@@?@DC=:::<@@BCI:988812113@@CDIJJJGGHE>=>BA;/))03337;;EECDCABA?<</))'''-..*())(.)(2>?AHJGFD?@1<**;GGGIGIHIJJJJJJJJJJJJJJJIJJJJJJJJJJJJJIJJJIFGHJJJBC::BEJJDDFJJJJCB@@<>AJJJJJJJJJJJJJJJJJJJJ98888JJJJJJJJJJJJJJJJJJJJJJJJJHJJJJJJJJJG>>?GHJJJJJJJJJJJJJJJJIJJGCDCCCJJJJJJJJJJJJJJJJJJJJJJJJJJJJJJJJJJJJJJJJJJJJJJJJJJJJJJJJJJIIJJJJJJJJJJJJJJJJJJJJJJJJJJJJJJJJJJJJJJJJJJJJJJJJJJJJJJJJJJJJJJJJJEDCCDJJJJJJJJJJJHD:JJJJJJJJJJJJJJJJJJJJICB??=>>>>JJJJJJJJJJJJJJJJJJJJJJJJJJJJJJJJJJJJJJJJJJJJJJGEEGGJJJJJJJJJJJJJJJJJIJJJJJJJJJJJJJJJJJJJJJJJJJJJJJJJJJJJJJJJJJJJJJJJJJJJJJJJJJJJJJJ99989@?@FJJJJJJJJIDJHJJJJDEEEDEFFJJJJJJIGJJJJIJJJJJJJJJJJJJJJJJJJJJJJIJJJJJJJJJJJJJJJJJJJJFJJJHDDFDFJJJJJJJJJJJJJJJJJJGGBDJEFFDJJIJIHIJC69/+++++>A@?4.14=JHHHJJJJJJJJJJJJJJJJJJJJJDJJJJJJJJJJJJJJJJJ977678DCDC@JJJJJJJJJJJJJJJJJJJJJIJJJJJJJJJJJJJJJJJJJJJJJJJJJJJJHGGJIJJJJJJJJJJJJJJJJJJJJJJFA:68IHJJBHJJJJJJJJJJJJJJJJJJJJJJHGGDGIFDEB/...-.112?@EDDFJJJJJJJJJJJJIJJJJIIFJIEEJJJJJJJJJJJJJJJJ@EJJJJIJJJJJJJJJJJJIJJJJJJJJJJJJJJJJJJJJJJJJJJJJJJJJJJJJJJJJJJ4>++JJJJJJJJJJJJJJJJJJJJJJJJJJJ..--1JIJJJJJJJJJJJJJJJJJJJJJJJJJJD:?DJJJJJJJHIIIJHFIIIJJJJIJJHJJJJJHHIHIIJJHGGFJJIIIJJJJJJJJJJJJJJJJC@JJJJ=999;DHJJJJIHGHJIJJJJJJJJJJJJJJIJJJJJJJJJJJJJJJJJJJJJJJJJJJJJJJJJJJJJJJJJJJJJJJJJJJJJJJIJJIJIJIJJJJJJJHDBB?844FHJIJJJJIJHJJEJDGCDIJJABCFIJJJJIJJJJJJJJJJJJJJHFDEFJJJJJJJJJJJJEDBA12;;,(&&&&+-EGGHJJJJJJJJJJJJJJJJJJJJJJJJJJJJJJJJJJJJJHJJJJJJJJJJJIJJJJJJJJJCJHDIDD<44223CDE:C<<<>@JJJJJJJJJJJJJJJJJJJJJJJJJJJJJJJJJJJJJJJFCJJJJJJGJHJHJJJJJJJJ8<0>9'&&&(%$$'430//1GJJJJJJHJJJHIHHIJFDD?@@DGJJIHHHIFFJJJJJJJJJJJJJJJJJJJJJJJJJJJJJJHIIIIGIHI:876/*+<884=1GIGJJJJJJJHEDEDJJJJJJJJJJJJJJJJJJJJJJJJJJJJJJJJJJJJJJJJJJJJJJJJJJJJJJJJJJJJJJJJJJJJJJJJJJJJJJJJJJJJJJJJJJJHJJJJJJJJJJJJJJJJJJJJJJJJJJJJJJJJJJJJJJJJJJJJJCBBJHHIHJJJJJJJJJ@?=JJJJJJJJJJJJJJGEDDDJJJJJJJJJJJJJJJJJJJJJJJJJJJJJJJJJJJJJJJJJJJJ3211038>;<=GIFCJJGIHJJJJJJJJJJJJJJJJJJJJJJJJIJJJJJJJJJJJJJJJJHEEFFJIJGGGGGHJIJIJJJJJJHIJIJJJJJJJJJJIJJJFGFJJJGHJHIJJJJJJJJJIIJGHHFJJJGIJJHJJJBEEEFHIFGJJ?>???JJJ>;;;;>9;5(+(((''&++03>FCA>>:.++++,.><<=C<>EJIJJJJJJJJJJJJJJJJJJJJJJJJJBBBBBJJJJJJJJJJJJJIIJJJJGIHJ9>EEEJJJIJJJJJJJJJJJJJJJJJJJJJJJJJJJJJJJJJJJJJJJJJJJJJJJJJJJJJJJJJJJJJJJJJJJJJJJJJJFJJJJJJJJJJJJJJJJIJJJJJJJJJJJJJJJJJJJJJJJJJJJJJJJJJJJJJJJJJJJJJJJJJJJJJJJJJJJFGEEJJJJJJJJJJJJJJJJJJJJJJJJJJJIHJJJJJJJJJJJJJJJJJJJJJJJJJJJJJJJJJJJJJJJJJJJJJJJIJGFHHBIJJIJJJJJJJJJJJJJJJJJJJJJJJJJJJJJGBCJJJJJJJJJJJJJJJJJJJJJJJJIJJJJJJJJJJJJJJJJJJJJGJJJJJJJJJJJJJJJJJJJJJJJJJJJJJJJJDJJJJJJJJJJJJJJJJJJJJJJHIIJIJJJJJJJJJJJJJJJJJJJJJJJJJJJJJJJJJJJIJJJJJJJJFIHHIHJJJIHFGHIIGGCBBCDHIFEEJJJJJJCCCCDJJJJJJJJJJJJJJJJJJJJJJJJJJJJJJJJJJJJJJJJJJJJJJJJJJIJJJJJJJJJJJJJJJJJJJJJJJJJJJJJFFFIJJJJJJJJJIJJJJJJJHC@DEGJJJJJJJJJJJJJJJJB>;:93@JJJJJJJJJJ=:<('''+7777AJJJJJJJJJJJJJJJA<2+,55;?JGJJJJJJJECDDDJJJJJJJJJJJJJJHHEFGFGGHGGJJJ?455567889::<:>D>:::JJJJJJJJJJJJJJJJJJJJJJJJJJJJJJJJJJJJJJJJJJJJJJJJJJJJJJJJJJJJJJJJJJIJJJJJJJJHJJJJJJJJJJICB??ABJJGJHDDC><+)),JJJJJJHHHIJJJJJJJJJJJJJJJJJJJJJJJJJJJJJJJJIIJJJJJJJJJJJJJJJJJJJJJJJJJJJJJJJJJJJJJJJJJJJJJJJJJ9JJJJJA@JJJJIHIJJJGFEDEFHHHJIJJJJJJJJJJIJJJJJJJJIJJJJJJHJJIJHCFFFFJIJGJJJJGJJJJJJJIJJJJJJHFGGIJJJJJJJJJJJJJJJJJJJJIIJIJJJJJJJJJJJJJJFJJJJJJFEDGG66666666JG=;;;<JIF3,,FDFJJJJJJJJJJJJJJJJJJIJHHJJJJJJJJJJJJGFFFFJEHJJJJJJJJJJJJJJJJJJJJJJJJJJJJJJJJJJJJJJJJJJJJJJJJJJJJJJJJJJJJJJJJJJJJJJJJJJJJJJJIJHHJJJJJJJDB?==DDDDDJJJJJAAABJJJJJJJJJJJJJHB==>>=>JJJJGHHJJIJJJJHFJ?7IGJJJJJJJJJJJJJJJJJJJJJJJJJJJJJJJJJJJJJJJJJJJJJJJJJJJJJJJJJJJJJJJEB70B>=??JJJJJJJJJJJJJJIJJJJJJJJJJJJJJJJJJJJJJHJJJJJJJJJJJJJJJJJJJJJJJJJJJJJJJJJJJJJGJHJJJJJJJJJJJJJJJIDCCDDJJJJJJJJJJJJJJJJJJBAAAAJJJJJJJJ@BAABJB@IDEFEJJJJJJIJJJJJIHFJJJJJJJJJHFDEFEFEEFFFJJJJ6555;A@A@6222)(()2/***8<<AJJJJGGIJJIDB4
@Uematsu_n7x_1_MU-test1_12
GCCGGGATATTACATCACCAAATTTCACAAATAAAGCATTTTTTTCACTGCATTCTAGTTGTGGTTTGTCCAAACTCATCAATGTATCTTAAGGCGTAAATTGTAAGCGTTAATATTTTGTTAAAATTCGCGTTAAATTTTTGTTAAATCAGCTCATTTTTTAACCAATAGGCCAATCGGCAAAATCCCTTATAAATCAAAAGAATAGACCGAGATAGGGTTGAGTGTTGTTCCAGTTTGGAACAAGAGTCCACTATTAAAGAACGTGGACTCCAACGTCAAAGGGCGAAAAACCGTCTATCAGGGCGATGGCCCACTACGTGAACCATCACCCTAATCAAAGTTTTTTGGGGTCGAGGTGCCGTAAAGCACTAAATCGGAACCCTAAAGGGAGCCCCCGATTTAGAGCTTGACGGACGCCGGCGAACGTGGCGAGAAAGGAAGGGAAGAAAGCGAAAGGAGCGGGCGCTAGGGCGCTGGCAAGTGTAGCCGTCGCGGGCTCCGCGTAACCACCACACCCACCACACTTAATGCGCCGCTTACGGCGCGTCAGGTGGCACTTTTCGGGGAAATGTGCGCGGAACCCCTATTTGTTTATTTTTCTAAATACATTCAAATATGTATCCGCTCATGAGACAATAACCCTGATAAATGCTTCAATAATATTGAAAAAGGAAGAGTCCTGAGGCGGAAAGAACCAGCTGTGGAATGTGTGTCAGTTAGGGTGTGGAAAGTCCCCAGGCTCCCCAGCAGGCAGAAGTATGCAAAGCATGCATCTCAATTAGTCAGCAACCAGGTGTGGAAAGTCCCCAGGCTCCCCAGCAGGCAAGTATGCAAAGCATGCATCTCAATTAGTCAGCAACCATAGTCCCGCCCCTAACTCCGCCCATCCCGCCCCTAACTCCGCCCAGTTCCGCCCATTCTCCGCCCCATGGCTGACTAATTTTTTTTATTTATGCGGAGGCCAGGGCCCACCTCGGCCTCTGAGCTATTCCAGAAGTAGTGAGGAGGCTTTTTTGGAGGCCTAGGCTTTTGCAAAAATGGAATCAAGAGACAGGATGAGGATCGTTTCGCATGATTGAACAAGATGGATTGCACGCAGGTTCTCCGGCCGCTTGGGTGGAGAGGCTATTCGGCTATGACTGGGCACAACAGACAATCGGCTGCTCTGATGCCGCCGTGTTCCGGCTGTCAGCGCAGGGGCGCCCGGTTCTTTTTGTCAAGACCGACCTGTCCGGTGCCCTGAATGAACTGCAAGACGAGGCAGCGCGGCTATCGTGGCTGGCCACGACGGGCGTTCCTTGCGCAGCTGTGCTCGACGTTGTCACTGAAGCGGGAAGGGACTGGCTGCTATTGGGCGAAGTGCCGGGGCAGGATCTCCTGTCATCTCACCTTGCTCCTGCCGAGAAAGTATCCATCATGGCTGATGCAATGCGGCGGCTGCATACGCTGATCCGGCTACCTGCCCATTCGACCACCAAGCGAAACATCGCATCGAGCGAGCACGTACTCGGATGGAAGCCGGTCTTGTCGATCAGGATGATCTGGACGAAGAGCATCAGGGGCTCGCCCGCCAGCCGAACTGTTCGCCAGGCTCAAGGCGAGCATGCCCGACGGCGAGGATCTCGTCGTGACCCATGGCGATGCCTGCTTGCCGAATATAGTGGTGGAAAATGGCCACTTTCTGGATTCATCGACTGTGGCCGGCTGGGTGTGGCGGACCGCTATCAGGACATAGCGTTGGCTACCCGTGATATTGCTGAAGAGCTTGGCGGCGAATGGGCTGACCGCTTCCTCGTGCTTTACGGTATCGCCGCTCCCGATTCGCAGCGCATCGCCTTCTATCGCCTTCTTGACGAGTTCTTCTGAGCGGGACTCTGGGGTTCGAAATGACCGACCAAGCGACGCCCAACCTGCCATCACGAGATTTCGATTCCACCGCCGCCTTCTATGAAAGGGTTGGGCTTCGGAATCGTTTTCCGGGACGCCGCTGGGTCGATCCTCCAGCGCGGGGATACTCATGCTGGAGTTCTTCGCCCACCCTAGGGGGAGGCTAACTGAAACACGGAAGGAGACAATACCGGAAGGAACCCGCGCTATGACGGCAATAAAAAGACAGAATAAAACGCACGGTGTTGGGTCGTTTGTTCATAAACGCGGGGTTCGGTCCAAGGGCTGGCACTCTGTCGATACCCCACCGAGACCCCATTGGGGCCAATACGCCCGCGTTTCTTCCTTTTCCCCACCCCACCCCCCAAGTTCGGGTGAAGGCCCAGGGCTCGCAGCCAACGTCGGGGCGGCAGGCCCTGCCATAGCCTCAGGTTACTCATATATACTTTAGATTGATTTAAAACTTCATTTTTAATTTAAAAGGATCTAGGTGAAGATCCTTTTTGATAATCTCATGACCAAAATCCCTTAACGTGAGTTTTCGTTCCACTGAGCGTCAGACCCCGTAGAAAAATCAAAGGTCTGTTGAATCCTTTTTTTCTGCGCGTAATCTGCTGCTTGCAAACAAAAAAACCACCGCTACCAGCGGTGGTTTGTTTGCCGGATCAAGAGCTACCAACTCTTTTTCCGAAGGTAACTGGCTTCAGCAGAGCGCAGATACCAAATACTGTTCTTCTAGTGTAGCCGTAGTTAGGCCACCACTTCAAGAACTCTGTAGCACCGCCTACATACCTCGCTCTGCTAATCCTGTTACCAGTGGCTGCTGCCAGTGGCGATAAGTCGTGTCTTACCGGGTTGGACTCAAGACGATAGTTACCGGATAAGGCGCAGCGGTCGGGCTGAACGGGGGGTTCGTGCACACAGCCCAGCTTGGAGCGAACGACCTACACCGAACTGAGATACCTACAGCGTGAGCTATGAGAAAGCGCCACGCTTCCCGAAGGGAGAAAGGCGGACAGGTATCCGGTAAGCGGCAGGGTCGGAACAGGAGAGCGCACGAGGGAGCTTCAAGAGGGGGAAACGCCTGGTATCTTTATAGTCCTGTCGGGTTTCGCCACCTCTGACTTGAGCGTCGATTTTTGTGATGCTCGTCAGGGGGGCGGAGCCTATGGAAAAACGCCAGCAACGCGGCCTTTTTACGGTTCCTGGCCTTTTGCTGGCCTTTTGCTCACATGTTCTTTCCTGCGTTATCCCCTGATTCTGTGGATAACCGTATTACCGCCATGCATTAGTTATTAATAGTAATCAATTACGGGGTCATTAGTTCATAGCCCATATATGGAGTTCCGCGTTACATAACTTACGGTAAATGGCCCGCCTGGCTGACCGCCCAACGACCCCCGCCCATTGACGTCAATAATGACGTATGTTCCCATAGTAACGCCAATAGGGACTTTCCATTGACGTCAATGGGTGGAGTATTTACGGTAAACTGCCCACTTGGCAGTACATCAAGTGTATCATATGCCAAGTACGCCCCCTATTGACGTCAATGACGGTAAATGGCCCGCCTGGCATTATGCCCAGTACATGACCTTATGGGACTTTCCTACTTTGGCAGTACATCTACGTATTAGTCATCGCTATTACCATGGTGATGCGGTTTTGGCAGTACATCAATGGGCGCGGATAGCGGTTTGACTCACGGGGATTTCCAAGTCTCCACCCCATTGACGTCAATGGGAGTTTGTTTTGGCACCAAAATCAACGGGACTTTCCAAAATGTCGTAACAACTCCGCCCCATTGACGCAAATGGGCGGTAGGCGTGTACGGTGGGAGGTCTATATAAGCAGAGCTGGTTTAGTGAACCGTCAGATCCGCTAGCGCTACCGGACTCAGATCTCGAGCTCAAGCTTCGAATTCTGCCATCGACGGTACCGCGGGCCCGGGATCCACCGGTCGCCACCATGGTGAGCAAGGGCGAGGAGGATAACGTCGCCTCTCCCAGCGACACATGAGTTACACATCTTTGGCTCCATCAACGGTGTGGACTTTGACATGGTGGGTCAGGGCACCGGCAATCCAAATGATGGTTATGAGGAGTTAAACCTGAAGTCCACCAAGGGTGACCTCCAGTTCTCCCCCTGGATTCTGGTCCCTCATATCGGGTATGGCTTCCATCAGTACCTGCCCTACCCTGACGGGATGTCGCCTTTCCAGGCCGCCATGGTAGATGGCTCCGGCTACCAAGTCCATCACAATGCAGTTTGAAGATGGTGCCTCCCTTACTGTTAACTACCGCTACACCTACAGAGGGAAGCCACGTCAAAAGGAGAGGCCCAGGTGAAGGGGACTGGTTTCCCTGCTGACGGTCCTGTGATGACCAACTCGCTGACCGCTGCGGACTGGTGCAGGTCGAAGAAGACTTACCCCAACGACAAAACCATCATCAGTACCTTTAAGTGGAGTACACCACTGGAAATGGCAAGCGCTACCGGAGCACTGCGCGGACCACCTACACCTTTGCCAAGCCAATGGCGGCTAACTATCTGAAGAACCAGCCGATGTACGTGTTCCGTAAGACGGAGCTCAAGCACTCCAAGACCGAGCTCAACTTCAAGGAGTGGCAAAAGGCCTTTACCGATGTGATGGGCATGGACGAGCTGTACAAGTAAGCGGCCGCGACTCTAGATCATAATCAGCCATACCACATTTGTAGAGGTTTTACTTGCTTTAAAAAACCTCCCACACCTCCCCCTGAACCTGAAACATAAAATGAATGCAATTGTTGTTGTTAACTTGTTTATTGCAGCTTA
+
,++)*+*+***&%$%%%&'((-'*2/8878;:=GHFIIICGJJJJJBAAAA:88/011:>IJJJJJJJJJJJJJDFEDGJJJJJJJJJIIJJJHGGIGHJJJJJJJJJJJJJJJJJJJJJJHHHJJJJJIJIJHJIHJJJJJJJHIJJJIIGECBCC;8EJJJJJJEEEEDJJJDDA@ACCEJFJJJJJHJFEH21002BJJJJGFEDEEEEGHFJIHCGGJGFFGFFBA@@///@ACJIHGFJIJGEEDDCBCDFGHE@<:332241776A>AACECCBDEJ=A=;/--.1IFFCCCCDGGJJIDD0////===>>FFDCDCCDDDEFEHGB@@;:11GBGIIEFC@D-----7ABBBJJJEJJJJJJJJIGJJJJJJIHJJJJIIJJJEIEEIJJJGCBA@C;JJJJIH000+(%%%%%%&69HIHFEDDEJJF>>988;>@AEFHHJJJJJJJJJJJJJJJIJJHIJIJJJJJJJJJJIGJJHF+**('''(*)('&'()&&(78?IJEEEDDCCDD;;<61.//11@A<<;;9556;31//00<444'''>EGJJJJJJJJJDCIJJJJJJJJIC@@JHIGIGEFIJJJJJJHJCJJJHEDDFJJIJJJJJJJJJJJJIJIJHIHIIJ....GEFGHFJ??>>?FJJJJJJJJJJJJJJIJJJJJGC>@@?EHGJJJJJIJJJJJFE:?IJJJJJJJIJJHJJJJJJJJJJJJJHGHGEEHIHJJJF:6666<62)@C=>;=44/@BBJJJJJJJJJJJJJJJJJJJJJG@GGEEDEDFGHJJJJJJJJJJJJJJJJJJJJHGEGHH:JJHIJEHJGJJJC=:/(()/??CDJJJJJGIHJJJJJJJJJJIJJJIIJJJJIJBAAAAF??DHJIJJJJJH@AEEBGJHB==C?DBJJJJJJJJ@?4JJJJJJGIJIIJJJJJIGGCIJJIJJJJIJHHGDE9JIJJJGGEGAJ>6,,,02860*(('())()'&'*))*)))*,;<?=D22ACJJJIJJJJJJJJJJD,,,:AGGJFDJE=;:::BCCE?...--+/0-,+++/02)(CECC?;89---,+++1:=@EFFGFJJJJJJJIIA===GJJJJJJJJJJJJJJJJJJJGGGFJJJHJJJJJIJGJJJJJJJJJJJIJJJJJJJJJJJJJJJ>>JJHJHJJJJJJJJJJJJJHJJJJJJJJJJJJEEDDFJJJJJJJJJFJJJJJJJJGJJJJJJJIE?==>>CFFHEEJDEEFFJIFHJIIJJJJJJJJJJJJHJJDIJJJIHG100000JJJIJJJJJJJJJJJJJJHIHIJJJJJJJJJJJJJJJJJJJJJJJJJJJJIJIJIFFFHHJGI4693JJGJJB@???DJJIECBBCEFJHJJJJJDBA674:986725111<<===>FJJIJJJJJGHFHFGHHJEC30002:+****./CJJIIJIIJJJJJJJJJJJJJJJJJJJJA>---@@FEJJJJJJJJJIHIJJJJJJJJJIJJJJJJJJJJJJJJJJJJJJJJHJ*''''.---368IJJJJJJJIJJJJJJFEEE<FFDJIDBCBF777GGFHHJJJJJJJJJJJDE8///.(/211JJJJJJJJJJJJJJJJJJJJJJJJJJJJJJJJHHC********?<;<;<;:;?JJJJJIHEEFEI???>>@C85555<C;;<;<J666665?EA=BJJJGAC111172JABBBDJJJJJJJIIHIIIEDDCDFFGIHFHIFIEEBCCECHJIJJJJJJJJJJJIGHHDHEFHJJJJGJ:88888@?@@HIJGIIIJJIHIJJJJJJJHGGECECDFFDE@@AJJJJJJJJIHIGDFDEIGFDBABABCEEDB@AAAAEEEEFEGEDDDEIHFEFEABABFEEA<C98FDDDCCBCB@@ABBCCFDDFFECCCCEJJGDCCCDFECAAAAHEIDBADECCBDDHHJI999<?CHAAFDDDC@??@@FHEDCBDDDCBCDDGJHFHGGC@@JJJHJJJDDDCEAA?:49:<<<;,,,'(**))))).@BBCGJJJB>:750....0@CHJJJJJIJJJJJJJJJJJE@?G;@FJJJIIHB=<<=?JJB,,,.@AJJHEAA@>>?;;<;=FJJJJJJJJJJJJJJJJGHHJIJJJJJJJJJJD7777BFJJJJJJJGIJJJJJJJJJHIJIJJJJJJJJJJJJJJJJJJJJGJIG@=3212779FBDJJFEEDEJJJGGFFHEJJJJJFDDCEIFFFGGEGGDEEDEJBJJJJJDDDDIFBBDD@@::8JHJIFJJJFJIJJIJJJJJJJJJJJJJJBE?42;;<IJIJFEIJJJJJJJJJJJJJJJJJJJJJJIHJJJJJJJJJJJJJIJIJJJJJJJJJJJJIBIJJJJJJJJJJJJJJJJJIJJJJJJJJJJDJJJFGGG=;;;;AAIGJJJJJJJJJJJJJJJJJJJJJJJJJJJJJJJJIJAAJGIJGEBFFJJJJIFGAAHGHFHGEGFGHJJIJFGEB20,((()423-.++/10/)%%',24445?IJHJJJJJJJJJJJJJJJJJJJJJJJJJJJCJJJJJJJJJJJJJJJJJJJJJJJJIJJJIJEED=6..<@>>@::ACEHHCJJ==<=<JEI>:BGJJJJJJJJIJJJJJJJJJJJGECCCGJJIJCJJJJJJJJJJJJJJJJJJJJJJJJEBBBBJJJJJJJJJJJJJIIJJJJJJJJJJJJJFJJJJJJIJJJIJHJJIJJJJJJIJJJJJJJJJJJJHHHJJJJJJJJJJJJJJ@?>?FJJJJJJJJJJJJJJJJJJJJJJJJJJJJJJJJJJJJJJJJJJJJJJJJJJJJJJJJJJJJJJEDDDDEJJJJJJJJJJJHFFFEJJJJJJJJJIIJIJJJJJJJJJJIIJJJJJHHFEEEFJJJIHFHJJJIEJJJJJJJJJJJJJJJJJJJJJJHJ=9=.....=AHHDEIFFJHJJJJJJJIHJJJJJJJJJJJJJIJJJJJJJJGFIDGJJHGEFG4445GHEEFD2-)''&&'8CEGJJJJIHIHJIHC>>>>AJJJJJJIJJHGGGJJJJIFDEEFGJJJJJJJIJJHJJJJJJJJJJJJJJJJIGGFGEEEDEIIFIJJJJJJJJJJJJJJJJJJDJJJJJJJJJJJJJJJJJJJJJJJJJJJJJJJJJJJJJJJJJJJJJJJJJJJIH0+8((JJHJJJJJJJJJIJJJJJJJJJJJJJJJJJJJJJJJJJHJJJJJJJJJJJJJJJJJJJJJJJJJJJJJJIJJJJGHGGJJJJJJJJJJJJJJJJJJJJJJJJJJJJJJJJJJJJJJJJJJJJJJJJJJJJJJJJJJJJJJJJJJJJJJJJJJJIG@521,*))*.124@BJJJJJJJJJJJJJJJJJJJJJJJJJGGJJJJJJJJJJJGJBBBIIJJJJJJJJJJJJJJJJJJJJJJJJJJJJIDCDJIJJJJJJJJJJJJJJJJJJJJJJJI@:IFJJJJJEEED@9642+(((--348988=<=5577JJJJJJJJJJJJDEEEFJJJHFFHCGHHIJIFIEFHIHFEDDEHIHGGHFHJJIGDCDDFID100//11JJD@@??CDFFDEIJJJJGEFFHJJJEDDEEJJHFHFFHJJJJJJFEA:588<HIFF==0,++)*-+'###$()(()))))&$%%&*,1@FHJJJJJJJDCEEJJJHGIJJ>JGCBJJHIIJJJJJJJIIJJJDA82FJIJJJJJJJJJJJJJJJIHFJJJJJJJJJJJJJJJJJJJJIJCD>:<9;<BDEHJJJHGFHGIJJJJIHHIJJJJJJJJJJJJJIJJJJJJJBDCCEJJJJJJJJJJJJJIJJIJJJJJJJJJJJJJJJJJJJJJJJJJHGE?666;?>><CDEIIJJJJJJIJJJJJJJJ:99999JJJJJJ>GFGFFDFJJJJJJJJJJJJJJJJJJJJJJJJJJJJJJJJJJJJJJJJJGH?;;;;661.))()*36;>?JJJJJJJJ?????JJBBBBBJJJJJJJJJJIJJJJJJJJJJJJIFJJJJJJJJJJJJJJJJJJJJJJIJJJJJJJJJJJJJJJJJJJJJ<<<<JJJJJJJJJJDDEJJJJJJJJJJJJJJJJJJJJJJJJJIG8/517JJJJJJJJJJJHIJHJJJJJJJJJJJJJJJIJJJJJJJJJJJJJJHIGEEHHIJJJJJJJJJJJJJJJJJJJJJIJJJJJJJJJJJJJJJJJJJJJJJJJJJJJEEGC332('(,*'+,++--+,,,JJHFEEBAA?<:4HDDEH=B77IJJIJFFFFGIIJHFF,***+97>===;;(((()3.+898:8751(&&'*::?;E?JJIIIJJE8.48+FFJIJJJJIJJJJJJJJHJJHJJJJJJIIJIJJJJJJJJJJJIJIIIJHJJJJEEFEHJJJJJIJJJCG?BC=<888IJJJJIHCBBJJJJJJ>;;:;;JFDCA6((()))()))BFHJJJJJJJJJIHJJJJJJJJJJJJJJJJJJJJJIJJJJJJJJJJJJJJHGBCCCJ;;;;JJJJJJJJJFDEHJJJJJJJJJJJJJJJJJJJJJJJJJJJJJJJJJJJJJJJJJJJJJJJJJJJJJJJJJJJHJJJJJFHFFJJJJJJJJJJJJJJJJJDJJJJIJJJJJJJJJJJJJJJJJJJJJJJIIJHHGHIGGGFJJJJJJJIA>44444<DGFEJJGFFEFFEEEEHHJJJJDEDBCEEIHE?@<;=;73414JJHEGGGGCDFEAA7779=BDHIJEF;99::JJJIIJJJJJHGEFFJJJJJJJGJHHHIHIGGGIJIJJJJIEFDD8
@Uematsu_n7x_1_MU-test1_13
ATAGTGACCTTCTCGGTATCTCGTTCATAGCCCATATATGGAGTTCCGCGTTACATAACCGGTGGGAGTAAAGGCCTGGCTGACCGCCCAACGACCCCCGCCCATTGACGTCAATAATGACGTATGTTCCCATAGTAACGCCAATAGGGACTTTCCATTGACGTCAATGGGTGGAGTATTTACGGTAAACTGCCCACTTGGCAGTACATCAAGTGTATCATATGCCAAGTACGCCCCCTATTGACGTCAATGACGGTAAATGGCCCGCCTGGCATTATGCCCAGTACATGACCTTATGGGACTTTCCTACTTGGCAGGGTTATCATCTACGTATTAGTCATCGCTATTACCATGGTGATGCGGTTTTGGCAGTACATCAATGGGCGTGGATAGCGGTTTGACTCACGGGGATTTCCAAGTCTCCACCCCATTGACGTCAATGGGAGTTTGTTTTGGCACCAAAATCAACGGGACTTTCCAAAATGTCGTAACAACTCCGCCCCATTGACGCAAATGGGCGGTAGGCGTGTACGGTGGGAGGTCTATATAAGCAGAGCTGGTTTAGTGAACCGTCAGATCCGCTAGCGCTACCGGTCGCCACCATGGTGAGCAAGGGCGAGGAGCTGTTCACCGGGGTGGTGCCCATCCTGGTCGAGCTGGACGGCGACGTAAACGGCCACAAGTTCAGCGTGTCCGGCGAGGGCGAGGGCGATGCCACCTACGGCAAGCTGACCCTGAAGTTCATCTGCACCACCGGCAAGCTGCCCGTGCCCTGGCCCACCCTCGTGACCACCCTGACCTACGGCGTGCAGTGCTTCAGCCGCTACCCCGACCACATGAAGCAGCACGACTTCTTCAAGTCCGCCATACCGAAGGCTACGTCCAGGAGCGCACCATCTTCTTCAAGGACGACGGCAACTACAAGACCCGCGCCGAGGTGAAGTTCGAGGGCGACACCCTGGTGAACCGCATCGAGCTGAAGGGCATCGACTTCAAGGAGGACGGCAACATCCTGGGGCACAAGCTGGAGTACAACTACAACAGCCACAACGTCTATATCATGGCCGACAAGCAGAAGAACGGCATCAAGGTGAACTTCAAGATCCGCCACAACATCGAGGACGGCAGCGTGCAGCTCGCCGACCACTACCAGCAGAACGCCCATCGGCGACGGCCCCGTGCTGCTGCCCGACAACCACTACCTGAGCACCCAGTCCAAACTGAGCAAAGACCCCAACGAGAAGCGCGATCACATGGTCCTGCTGGAGTTCGTGACCGCCGCCGGGATCACTCTCGGCATGGACGAGCTGTACAAGTCCGGACTCAGATCTCAGCGAACAGCAATGAATTAGCCTTGAAATTAGCAGGTCTTGATATCAACAAGACAGAATCTAGAATGGACAATTGTTCAGCAAGCAGAAGACGTGATAGGCTACATGTGAAGCTTAAATCCTTGAGGAATAAAATCCACAAACAACTTCACCCAAACTGTCGGTTCGATGACGCCACTAAGACTAGTTAAGGATCCACCAAATATAGATAACTCATCATAATCAGCCATACCACATTTGTAGAGGTTTTACTTGCTTTAAAAAACCTCCCACACCTCCCCCTGAACCTGAAACATAAAATGAATGCAATTGTTGTTGTTAACTTGTTTATTGCAGCTTATAATGGTTACAAATAAAGCAATAGCATCACAAATTTCACAAATAAAGCATTTTTTTCACTGCATTCTAGTTGTGGTTTGTCCAAACTCATCAATGTATCTTAACGCGTAAATTGTAAGCGTTAATATTTTGTTAAAATTCGCGTTAAATTTTTGTTAAATCAGCTCATTTTTTAACCAATAGGCCGAAATCGGCAAAATCCCTTATAAATCAAAAGAATAGACCGAGTAGGACGGATGTTCCAGTTTGGAACAAGAGTCCACTATTAAAGAACGTGGACTCCAACGTCAAAGGGCGAAAAACCGTCTATCAGGGCGATGGCCCACTACGTGAACCATCACCCTAATCAAGTTTTTTGGGGTCGAGGTGCCGTGAAGCACTAAATCGGAACCCTAAAGGGAGCCCCCGATTTAGAGCTTAACAGGGGAAAGCCGGCGAACGTGGCGAGAAAAGAAAGAAAAAACGAGAGGAGCGGGCGCTAGGGCGCTGGCAAGTGTAGCGGTCACGCTGCGCGTAACCACCACACCCGCCGCGCTTAATGCGCCGCTACAGGGCGCGTCAGGTGGCACTTTTCGGGGAAATGTAGCGGAACCCCTATTTGTTTATTTTTCTAAATACATTCAAATATGTATCCGCTCATGAGACAATAACCCTGATAAATGCTTCAATAATATTGAAAAAGGAAGAGTCCTGAGGCGGAAAGAACCAGCTGTGGAATGTGTGTCAGTTAGGGTGTGGAAAGTCCCCAGGCTCCCCAGCAGGCAGAAGAAGTATGCAAAGCATGCATCTCAATTAGTCAGCAACCAGGTGTGGAAAGTCCCAGGCTCCCCAGCAGGCAGAAGTATGCAAAGCATGCATCTCAATTAGTCAGCAACCATAGTCCCGCCCCTAACTCCGCCCATCCCGCCCCTAACTCCGCCCAGTTCCGCCCCATTCTCCGCCCATGGCTGACTAATTTTTTTTATTTATGCAGAGGCCGAGGCCGCCTCGGCCTCTGAGCTATTCCAGAAGTAGTGAGGAGGCTTTTTTGGAGGCCTAGGCTTTTGCAAAAGAATGGAATTAAGAAACAGGATGAGGATCGTTTCGCATGATTGAACAAGATGGATTGCACGCAGGTTCTCCGGCCGCTTGGGTGGAGAGGCTATTCGGCTATGACTGGGCACAACAGACAATCGGCTGCTCTGATGCCGCCGTGTTCCGGCTGTCAGCGCAGGGGCGCCCGGTTCTTTTTGTCAAGACCGACCTGTCCGGTGCCCTGAATGAACTGCAAGACGAGGCAGCGCGGCTATCGTGGCTGGCCACGACGGGCGTTCCTTGCGCAGCTGTGCTCGACGTTGTCACTGAAGCGGGAAGGGACTGGCTGCTATTGGGCGAAGTGCCGGGGCAGGATCTCCTGTCATCTCACCTTGCTCCTGCCGAGAAAGTATCCATCATGGCTGATGCAATGCGGCGGCTGCATACGCTTAATCCGGCTACCTGCCCATTCGACCACCAAGCGAAACATCGCATCGAGCGAGCACGTACTCGGATGGAAGCCGGTATTGGAACAGGATGATCTGGACGAAGAGCATCAGGGGCTCGCGCCAGCCGAACTGTTCGCCAGGCTCAAGGCGAGCATGCCCGACGGCGAGGATCTCGTCGTGACCCATGGCGATGCCTGTTGCCGAATATCATGGTGGAAAATGGCCGCTTTTCTCGATTCATCGACTGTGGCCGGCTGGGTGTGGCGGACCGCTATCAGGACATAGCGTTGGCTACCCGTGATATTGCTGAAGAGCTTGGCGGCGAATGGGCTGACCGCTTCCTCGTGCTTTACGGTATCGCCACTCCCGATTCGCAGCGCATCGCCTTCTATCGCCTTCTTGACGAGTTCTTCTGAGCAGGTATCGGGGTTCGAAATGACCGACCAAGCGACGCCCAACCTGCCATCACGAGATTTCGATTCCACCGCCGCCTTCTATGAAAGGTTGGGCTTCGGAATCGTTTTCCGGGACGCCCGGCTGGATGATCCTCCAGCGCGGGGATCTCATGCTGGAGTTCTTCGCCCACCCTAGGGGGAGGCTAACTGAAACACGGAAGGAGACAATACCGGAAGGAACCCGCGCTATGACGGCAATAAAAAGACAGAATAAAAACGCACGGTGTTGGGTCGTTTGTTCATAAACGCGGGGTTGGGATTTCCCAGGGCTGGCACTCTGTCGATACCCCACCGAGACCCCATTGGGGCCAATACGCCCGCGTTTCTTCCTTTCCCCGCCCCACCCCCCAAGTTCGGGTGAAGGCCCAGGGCTCGCAGCCAACGTCGGGGCGGCAGGCCCTGCCATAGCCTCAGGTTACTCATATATACTTTAGATTGATTTAAAACTTCATTTTTAATTTAAAAGGATCTAGGTGAAGATCCTTTTTGATAATCTCATGACCAAAATCCCTTAACGTGAGTTTTCGTTCCACTGAGCGTCAGACCCCGTAGAAAAGATCAAAGGATCTTCTTGAGATCCTTTTTTTCTGCGCGTAATCTGCTGCTTGCAAACAAAAAAACCACCGCTACCAGCGGTGGTTTGTTTGCCGGATCAAGAGCTACCAACTCTTTTTCCGAAGGTAACTGGCTTCAGCAGAGCGCAGATACCAAATACTGTTCTTCTAGTGTAGCCGTAGTTAGGCCACCACTTCAAGAACTCTGTAGCACCGCCTACATACCTACGCTCTGTAATCCTGTTACCAGTGGCTGCTGCCAGTGGCGATAAGTCGTGTCTTACCGGGTTGGACTCAAGACGATAGTTACCGGATAAGGCGCAGCGGTCGGGCTGAACGGGGGGTTCGTGCACACAGCCCAGCTTGGAGCGAACGACCTACACCGAACTGAGATACCTACAGCGTGAGCTATGAGAAAGCGCCACGCTTCCCGAAGGGAGAAAGGCGGACAGGTATCCGGTAAGCGGCAGGGTCGGAACAGGAGAGCGCACGAGGGAGCTTCGGGGGAAACGCCTGGTATATTTATAGTCCTGTCGGGTTTCGCCACCTCTGACTTGAGCGTCGATTTTTGTGATGCTCGTCGGGGGGCGAGTTTATGGAAAAACGCCAGCAACGCGGCCTTTTTACGGTTCCTGGCCTTTTGCTGGCCTTTTGCTCACATGTTCTTTCCTGCGTTATCCCCTGATTCTGTGGATAACCGTATTACCG
+
00)&%$$$####$&%''(0++((&'')3AGIJHGJJJJHJJJJJJGEED:4+'((....31552,++2-,,,**256AJJJJJJJJJJJJJJJJJJJJJJJJJJJJJJJJJJJJJJJJJJJJJJJJJJJJJHIJJJJJJJJJJJJJ.--FHJIJJJJJJJJJJJJJJJJJJJJJJJJJJJJJJJJJJJJJJJJJJIHHJJJJJCCBCBHJJJJJJJJJJJJJJJJJJEJJJJJJJJJJJHHIJJJJJJJJJJJJJJJJJJJJJJJJJJJJJJJJJIJJJJJJJJJJJJJJJJJJJJJJJJJJJJJJHBBIGJIIJHA0,*****..0JJJDDCCFECCCCGJJJJJJJJJJJJJJJJJJJJJJJJJJEJJJJJJJJJJJJJJJJJJJIJJFHFHHJJJJIJJJJFGAA@BCJGJFC8:@AEEFJEEHJHIHJJJJJJJJJJJJJJJJJJJGDBFFJJJJJJDDDDDEBD?>?>@DDDCDJJJJJJJJJJJJJJJJJJJJJJHJJJJJJJJJJHJFGIBJJJJJJJJJJJJJJGE???@FJJJJJJJJJFJJJJJJJJJJJJIJJJJGHGJJJJJJBGHHIJJJJEED;110/16:IFHFGJJJJJDJJJJJJJFGJJJJJJJJJJIIJJJJJJJJJJJJJJJJIIIHFGJJJJJJJJJJJJJJJJJJJJJCA@@*))))<888:9<<837AABAJFGHGJJJJJJJJJJJJJJJHDA@JJJJJJJJJJJJJJJJJJJJJEIJDDB?>>>?FBFGJGCJJJJJJJJA<88;CJGFGGGGFEBCBBE@@@@HJJJJJJJJJJJIJJIIIHFIIJJJJJJJJJJIJJJJIJFGFFGHIJHGHJJJJJIHGGFFFHIJJJJJJJJJJHECBA30/113JHGFEFGIJJIJJJJJJJJJJJJJJJJJJJJJEJJJJJJJJI9888:ID<?B?>><?JEFJJJJJJJJJJJJJJIHIJJJJJJJJJJJJJJJJJJJJJJ@?@@@JJJJJJJJJJJJJJJJHJJJJJJJJJJJJJJJJJJJJJJJJJJJJJJJEDDAIJJJJJJJJJJJJJJJJJJJJJJJJJJJJJJJJJJJE@DDCJJJJJJJJJJJJJJJJJJJJJJJJA@@@@<<FJJJJJJJJJJGHJIHIJJJIJGJJJJJJJJJIJJJ=<;;<<DDJJJCH>>GC4333,+,,+<EJJJJJJJJJJJJJJJJJJJJJJJJEDEEGJJDDEDDCFEBAB0////;DCBEEEJGDDCCIIIJJJJJJIGGGFJJJJJJJJJJJJJJJJJJJJJJJJJJJJJJJJJJJJJJJJJJJJJJJJJF@??@CJJJJJJJJJJJJJJJJJJJJJJJJ;8??CA=//0>>4+**+BHHJJJJJJJJJJJJJJIIGIJJJJJJHHHJJIJJHJJJJJGFFDFGIJIJ@@A?9<5446@@>>?ACJJGFBBBBAABBJIBBCCCFDDCDFDECCCDGGGGHGGJGDDB?@@@CCBBBB====?BGGIIJIGEFFGIHHBBCBCFDCCCGJJGEEBAABD????@FDCCBCCDEEGICA889A:4=<;;>>?@,,,,-/)))+-.86''''(E=<<<=<<<<DDBB@?@@C)(((()=EBEFGFB@BB>=>=>IHJJJHFEDAAAADCAAA@?@@A@EFFEFBBBCCJHHJJJJFCFHCCCCDGJJFHGHHGHFFEDEEEJIJJIFCBBACCBCEDEBABBBDEDFFIJJHGFFHECCCCEGGFGHIJJJJJJJJJIIJJHJGJCJJJJJJEDBAABBDEECDGFGGEFFGGIFBBBBEFDDCHHIIFGFFCBBBAFB@??@BGJJJJJHIFAA@BCJJJIGJIHJFFGJJJG@?>>ABEHGJJHJGEFEEJJJJICBCCCEFJJJJJHBBBBIDBA@>?@AHIIGIHJJJJJHHIHJIJJJJJJIJJJJ<740004120('%%###%&):<>CDDDEAA@?@@@J?;99;86667CDDAAEIHHHIJJJJJJJIIGHIJJJJJJJJJJJIJJJIGEG@@@@@GEEGGGJJJJJHHHJIJIAAHHJJJJJJJJJJJJJJJJJJJJJJJJJJJJJJJJJHGJIEBA++++.;<9844556EGFDCDGGF@::FHECCBCEDHGGJIGJJJJJ--,,--,-39B665*))*6JJDCBBCEGCC2676.++'*&&&'(((*((()(*(((((GJGDDDEIJJJJJJJJJIGIIHJJJJJJJJJJJJJJJIJJIGJJHJJ=::?11>>?DEJHFEGJHGD=DEGHJIIHFHEA>>:::<<CDGBABBB4('''*26534:)))))99ACCCBDDFHFEGFFGIGJJJFFEEIJHHHFIJJJJHFFDDEBA92))(()888DHJJJJJJJIJJJJJJJJJJJJJGEEJJIHJEFAGJJJJJJJJJJHJHIJJJICB@=EIIJHJJJJJJJJJJJHHJJJIGFFEEFHJJIGIEFDCG.))))*:/?CBDCEHJIJJJJJ>94-*&(&+-....9BBJJJGIGIJJJJJJJJJJJJJJJJJJJJJJJJH763/+*(()**/BCHHGHJDJJJJJC972234458;>FGHJJJJJJJFGFFFIIHGGJJJJJJJJJJJJJJJJIEEJJJJJJJJIJIJJCDC<0)*5=EDJJIJ10))@A=EDECCBE@@:+=>?>==1122+@FIJJJJJJBA@?DJJJJJE95E4HFE:;:<=IJJJJJJJJJJJDCCGGJIIIGHHJEHH,,+.@JJJJJJHB?@66B446DFFJJJJJJJHIIIIJJJJE<7---0-*)''(++*-'''')((*-..-------78HJJJJJIJ<<<<<JJJJJIHHHGIIJJJJJFDFFFHHGJJFCCBAACCEJJJIIEFEFFJHHIIIJEDDDCHGFEDDEDEEDEJJJJJHGHGIJJJJJJJJJJJJJIJJJJJJJJJJ@????JJJJJFGHGEHIJJJJJHDBAABJIJJJHDCCBBCCCDFGGJJJJGFBFJCEGEEJJJJJJJJJJJHFJJJJGGIJJJJJJJJJJJJJJJJJJJJJJJJ??>>?JJJJJJJJJJIJIJJJJJJJJJJJJJJJJJJJJJJJJIJJJJCAJJJJJJJJJJJ<<<;;2.../JJJJJJJFB?87567520/,**+06FJJEDD////.('%''''AF?>;<975554///0IJIJJJJJJJJJJJJJJJJJJJJJJJJJJJJJI3*)))*JGJJJJJJJJJHEDDFJJJJJJHIJJJJJJJJJJJJJJJJJJJJJJJJJJJJJJJJJJJIFAAGGFF211-,,*('&%%$%%)44445JJJJJHJJJJJJJJJJCJJJJJJJJJJJJJJJJJJJJJJJJJJJJJFB222JJJBBBA>A55557;GGHGGCJEA=::999;BCDFJIHHFFHJHGHIHHFA41&&'',3339850///01.-.579;HJ0....5/H)))))JJIJJJJJJJJJJJJJJJJJJJJJJJJJJJJIIJJJJJJJJJJJJJJJJJJIIJJJJJJJJJJJJJJJJJJJJJJJJIJJJJJJJJJJJJJJJJJJJJJ87778JJJJJJJJJJJJJJJJJJJJ***)((''))7=>HJJJJJJJJJJJJJJJJJJJJJJJJJJJJJJJIJBB=556633''''',4446566347<<=JJJJJJJJJJJJJJJJJJJJJJJJJJJJJJJ9...CDEJJHJHJGJJJJJJJJJJJJJJJJJJJJJJJJJJICCJJJJJJJJJJJJJID9;.&&)))++++7JJJJJBJJJJJJJJJJJJJJJJJJJJJJJJJJDHE@BJJJJJJJJJJJIGHD?>GHJJJGFEEEJJJHJJJJJIJJJJHJHIIJGFDFGEJHJJGIJJJJJJJJJJJJJJJJJJJJG=7;JJJJHIJJJJJJJJJJFDAAAABJHGHFEEFEJJJJGEJIFHJGB44441/(''&-0-(0523DFFFEFF7665563&&&+++++,/2CBBFDCC@<9EEAABCIJBCCCEJIGHHGJGHIHIJA?:971,)-')))+-787??CDHHJJJIJJGJJJJJJHJ@DGJJJJJJJJJJJJJIIJJFFEEEHJHA@@>?FDEJJJJJJJJIEFFJJEEEDABA?7;;:;;62233CBJJJJHHJJGHHFGJJ@JJJJJJJJJJJJJJJJ@>>>>HJJHJJJJJJJJJJJJJJJJJJJJJJJJJJJJJJJJJJJJJJJJIIDIJJJJJJJJABGJJJJJJJJJHJJJJJJJJB?JJJJJJJ=JJJJJJJJJJJH==<:89<8:GGJJJJJJJJJJJJJFGEFFJGGGGJJCH=JA@@9FDCFJJJIIGHHJJHHGGGGFHEI?B:C588667==B===>>>GJHJHFEGFIJIJJIGIJJFFCEFJ22222CCCDHGFEB???@BHGGFGGHJIGIHJIJIJIHFFEIIIJJIEDDDEGFFEECBIJDEFFDFDGJJJGGJFB@==9::///449887953'''''('*((()EJJJGB99FGEEHIJJIIJJHJ=====J>==..//0011;>>>;9;99;>FJAJHIEFGJJJJJJJJJJJJJJJIJJJJJJJJIIIIGJHHIHGJJIJFEEEEHJJJJHGFFJIJIHJJFFJHIJJJIIJJJJJJJJJJJJJIJHDDFFIJHFFEEFGHGGIJJJJJJJJJHJHFJJJJJJJJ62219:;;?D@BC78><>@<;;:<EEGGDJIFHHDCCBCEIIE987-+)+)+--,,..,0.2AFFA??>>BACCACAA?7)(()HJJJJFI<;:9:::,,,,+0004//0<>GFDDDGJJIFGFGEFEFGHHHJEEEEDEEFGJJJJJJJIIIHED?:9.)))157752*(////557@BJJJJJCJIHGGIJCBCA?>?EJJJIHFEDDB@@?@>>?HJHGEBDDBAAJHJJIGGEDFHFEFEEJDGGGGCBBBC@E=<3===85555EHDFGGJJEFDDHEB@6
@Uematsu_n7x_1_MU-test1_14
GGACTACATCTCTTCCATCACGCCGATCTGCCAGGCCAGAACCTGGGCGACTAGCTCGCAGGCTTGGCGGCCATCGAGATCGACGTAGTACGGCGTTCGGTGATGGCAAACGATCAATACCCACAGTCGCTCGCCGCGCAAAAAGAATCGAGATCGACATCGTGCCGTGCATGCCTATGTTGCGCATGAATTCCAGATGGACGGGCGAGACGCTGCGCAGGAATGGCGAAGCTAAAATCAATCGGCCGCCCGGTGACCGGATTGAGGTCTGGGGTGACCGGCACCGGCCGATAATTGATATCGGGAATGATCCGTACCGGGTTGATGGTATAGAGCCGACGGGCCTGCGCCGGCACGGTTGAGGCAGGATAGTGCAGGCCTAGTTTTGACTCGACCTCGGCGCACCGATCCTCTGCGATCACTTCGCCGCTGAAGTCGGAGGCGAAGCGATAGATCATCACCCGATCGAAGCCGGTAATCTTCCGCACCTCTTGCGCCGCGGCGGCGCAGGCGCTTTCCAAGGTTTCGGCGGCCTGCAGGCGGCGGATGGCGCTGTTTGGTGCGGCGGAAGAACGCCTGCGGCTCGGCGACGTCCCGCTGGGGAGGCTCGAGCTCGAGGAAGATGAGCTGATCATGGCGATGCCAGGAGCCGATGAAGCCTGCGTCCTTTCGCATCGTGAAGCCGACAGTGATCGGTGCTCCGACGGCCACCCGGCTTAAGGCAGAAGGCGATCGTCAGACGGTTGTGCGTCTCCGAGTCGAAGACATCGGCCGCAGAGCGGCCAATGGGCGCCGATCGCCAGTCCGGTGAGTTCGGGAAGGTTGTGCGTCCAGGCAACGATCGTCATGTCGGCGGCGAGGGCGAGCAGCAGTCCATGCGGTTGGATGGCACCGGGGATATGGATCGGCTCATCGTCGCAGGTCAAGAGGTCAGGCTGCCTGGCGACGGATCCTTCAGCCATGGTGGCGCTAGCGGATCTGACGGTTCACTAAACCAGCTCTGCTTATATAGACCTCCCACCGTACACGCCTACCGCCCATTTGCGTCAATGGGGCGGAGTTGTTACGACATTTTGGAAAGTCCCGTTGATTTTGGTGCCAAAACAAACTCCCATTGACGTCAATGGGGTGGAGACTTGGAAATCCCCGTGAGTCAAACCGCTATCCACGCCCATTGATGTACTGCCAAAACCGCATCACCATGGTAATAGCGATGACTAATACGTAGATGTACTGCCAAGTAGGAAAGTCCCATAAGGTCATGTACTGGGCATAATGCCAGGCGGGCCATTTACCGTCATTGACGTCAATAGGGGGCGTACTTGGCATATGATACACTTGATGTACTGCCAAGTGGGCAGTTTACCGTAAATACTCCACCCATTGACGTCAATGGAAAGTCCCTATTGGCGTTACTATGGGAACATACGTCATTATTGACGTCAATGGGCGGGGGTCGTTGGGCGGTCAGCCAGGCGGGCCATTTACCGTAAGTTATGTAACGCGGAACTCCATATATGGGCTATGAACTAATGACCCCGTAATTGATTACTATTAATAACTAATGCATGGCGGTAATACGGTTATCCACAGAATCAGGGGATAACGCAGGAAAGAACATGTGAGCAAAAGGCCAGCAAAAGGCCAGGAACCGTAAAAAGGCCGCGTTGCTGGCGTTTTTCCATAGGCTCCGCCCCCCTGACGAGCATCACAAAAATCGACGCTCAAGTCAGAGGTGGCGAAACCCGACAGGACTATAAAGATACCAGGCGTTTCCCCCTGGAAGCTCCCTCGTGCGCTCTCCTGTTCCGACCCTGCCGCTTACCGGATACCTGTCCGCCTTTCTCCCTTCGGGAAGCGTGGCGCTTTCTCATAGCTCACGCTGTAGGTATCTCAGTTCGGTGTAGGTCGTTCGCTCCAAGCTGGGCTGTGTGCACGAACCCCCCGTTCAGCCCGACCGCTGCGCCTTATCCGGTAACTATCGTCTGAGTCCAACCCGGTAAGACACGACTTATCGCCACTGGCAGCAGCCACTGGTAACAGGATTAGCAGAGCGAGGTATGTAGGCGGTGCTACAGAGTTCTTGAAGTGGTGGCCTAACTACGGCTACACTAGAAGAACAGTATTTGGTATCTGCGCTCTGCTGAAGCCAGTTACCTTCGGAAAAAGAGTTGGTAGCTCTTGATCCGGCAAACAAACCACCGCTGGTAGCGGTGGTTTTTTTGTTTGCAAGCAGCAGATTACGCGCAGAAAAAAAAGGATCTCAAGATCCTTTGATCTTTTCTACGGGGTCTGACGCTCAGTGGAACGAAAACTCACGTTAAGGGATTTTGGTCATGAGATTATCAAAAAGGATCTTTCACCTCGAATCCTTTTAAATTAAAAATGAAGTTTTAAATCAATCTAAAGTATATATGAGTAACCTGAGGCTATGGCAGGGCCTGCCGCCCCGACGTTGGCTGCGAGCCCTGGGCCTTCACCCGAACTTGGGGGGTGGGGTGGGGAAAAGGAAGAAACGCGGGCGTATTGGCCCCAATGGGGTCTCGGTGGGGTATCGACAGAGTGCCAGCCCTGGGACCGAACCCCGCGTTTATGAACAAACGACCCAACACCGTGCGTTTTATTCTGTCTTTTTATTGCCGTCATAGCGCGGGTTCCTTCCGGTATTGTCTCCTTCCGTGTTTCAGTTAGCCTCCCCCTAGGGTGGGCGAAGAACTCCAGCATGAGATCCCCGCGCTGGAGGATCATCCAGCCGGCGTCCCGGAAAACGATTCCGAAGCCCAACCTTTCATAGAAGGCGGCGGTGGAATCGAAATCTCGTGATGGCAGGTTGGGCGTCGCTTGGTCGGTCATTTCGAACCCCAGAGTCCCGCTCAGAACTCGTCAAGAAGGCGATAGAAGGCGATGCGCTGCGAATCGGGAGCGGCGATACCGTAAAGCACGAGGAAGCGGTCAGCCCATTCGCCGCCAAGCTCTTCAGCAATATCACGGGTAGCCAACGCTATGTCCTGATAGCGGTCCGCCACACCCAGCCGGCCACAGTCGATGAATCCCAGAAAAGCGGCCATTTTCCACCATGATATTCGGCAAGCAGGCATCGCCATGGGTCACGACGAGATCCTCGCCGTCGGGCATGCTCGCCTTGAGCCTGGCGAACAGTTCGGCTGGCGCGAGCCCCTGATGCTCTTCGTCCAGATCATCCTGATCGACAAGACCGGCTTCCATCCGAGTACGTGCTCGCTCGATGCGATGTTTCGCTTGGTGGTCGAATGGGCAGGTAGCCGGATCAAGCGTATGCAGCCGCCGCATTGCATCAGCCATGATGGATACTTTCTCGGCAGGAGCAAGGTGAGATGACAGGAGATCCTGCCCCGGCACTTCGCCCAATAGCAGCCAGTCCCTTCCCGCTTCAGTGACAACGTCGAGCACAGCTGCGCAAGGAACGCCCGTCGTGGCCAGCCACGATAGCCGCGCTGCCTCGTCTTGCAGTTCATTCAGGGCACCGGACAGGTCGGTCTTGACAAAAAGAACCGGGCGCCCCTGCGCTGACAGCCGGAACACGGCGGCATCAGAGCAGCCGATTGTCTGTTGTGCCCAGTCATAGCCGAATAGCCTCTCCACCCAAGCGGCCGGAGAACCTGCGTGCAATCCATCTTGTTCAATCATGCGAAACGATCCTCATCCTGTCTCTTGATCAATCTTTGCAAAAGCCTAGGCCTCCAAAAAAGCCTCCTCACTACTTCTGGAATAGCTCAGAGGCCGAGGCGGCCTCGGCCTCTGCATAAATAAAAAAAATTAGTCAGCCATGGGGCGGAGAATGGGCGGAACTGGGCGGAGTTAGGGGCGGGATGGGCGGAGTTAGGGGCGGGACTATGGTTGCTGACTAATTGAGATGCATGCTTTGCATACTTCTGCCTGCTGGGGAGCCTGGGGACTTTCCACACCTGGTTGCTGACTAATTGAGATGCATGCTTTGCATACTTCTGCCTGCTGGGGAGCCTGGGGACTTTCCACACCCTAACTGACACACATTCCACAGCTGGTTCTTTCCGCCTCAGGACTCTTCCTTTTTCAATATTATTGAAGCATTTATCAGGGTTATTGTCTCATGAGCGGATACATATTTGAATGTATTTAGAAAAATAAACAAATAGGGGTTCCGCGCACATTTCCCCGAAAAGTGCCACCTGACGCGCCCTGTAGCGGCGCATTAAGCGCGGCGGGTGTGGTGGTTACGCGCAGCGTGACCGCTACACTTGCCAGCGCCCTAGCGCCCGCTCCTTTCGCTTTCTTCCCTTCCTTTCTCGCCACGTTCGCCGGCTTTCCGTCAAGCTCTAAATCGGGGGCTCCCTTTCCGGTTCCGATTTCATGCTTTGCGCACTCTCGACCCCAAAAAACTTGATTAGGGTGATGGTTCACGTAGTGGGCCATCGCCCTGATAGACGGTTTTTCGCCCTTTGACGTTGGAGTCCACGTTCTTTAATAGTGGACTCTTGTCCGAACTGGAACAACACTCAACCCTATCTCGGTCTATTCTTTTGATTTATAAGGGATTTTGCCGATTTCGGCCTATTGGTTAAAAAATGAGCTGATTTAACAAAAATTTAACGCGAATTTTAACAAAATATTAACGCTTACAATTTACGCGTTAAGATACATTGATGAGTTTGGACAAACCACAACTAGAATGCAGTGAAAAAAATGCTTTATTTGTGAAATTTGTGATGCTATTGCTTTATTTGTAACCATTATAAGCTGCAATAAACAAGTTAACAACAACAATTGCATTCATTTTATGTTTCAGGTTCAGGGGGAGGTGTGGGAGGTTTTTTAAAGCAAGTAAAACCTCTACAAATGTGGTATGGCTCATTATGATCAGTTATCTAGATCCGGTGGATCCTTAACTAGTCTTAGTGGCGTCATCGAACCGACAGTTTGGGTGAAGTTGTTTGTGGATTTTATTCCTCAAGGATTTAAGCTTCACATGTAGCCTATCACGTCTTCTGCTTGCTGAACAATTGTCCATTCTAGATTCTGTCTTGTTGATATCAAGACCTGCTAATTTCAAGGCTAATTCATTGCTGTT
+
,+)**-02322,)('*,,3AJJJJGFJJJJJJJJJJJJGJJJJJJJJJJJJIFEFEJJIJJJ?GIEEJJJJJJJJJF<JJJJJJJJJJJJJJJJJJJJJJJJJJJJJJJJJCDD7760-///1=<:;;;JJJ===<<<8..+*)+((%%(/06DDJJJJJ,++++?>??IJJJJJHJGHIHHJJFA@@JJJJJJJJJJJJJJIJJJJJJJJJJGIJHJJJJJJJJJJJJJJGC:7-,+--2223JJJJJJD;;JJJJJJJJJJJJJJJJJJJJJJJJJJJJJJJIJJJDEEDEJJJJJJJJBAAAAFDCCCEJJJJJAJJJJJJJJJJJJJJJJJJJJJJJJJJJJJJHHGDDJJJJJJJJJJJJJJIJJJJJJJJJJJJJHHIJJJJJJJJJJJJJJJJJ::999,,,,,>JJJJJJJJ<;;:8;;:111JJJJJJJJJJJJJJJJJJJJ422222FFFCC><<99:DJJJJJJJJJJJJJJJJJJJJJJJJJJJJJJJJJJJJJJJJJJJJJJJJJJJHHJJJJJJJJJJJJJJJJHJJJJJJJHC==8000./?3++?@JJJJJJJ8DGJJJJJJJJJJJJJJJJJJJJJJJ=79EBD?GJJJJJJEBCBA++++,JJJJJJJJGJCGIJJJJJJJJJJJJJJGJJJJJJJJJJJJJJJJJJJJJJI@@FJJJJJJJJJIIHJJA<;;=JJJJJJJJJJJJJHGIHBBB3+8))2.*))+*)***+4FJJJJJJJHJJJJJJJJJJJJJJJJJJJJJJJJJJJJJJGGGHHJJJJJJ300-(&&%&))?JFEEEFJJJJJJJJJJJJJJJJJJJJJJJJJ?:6++((((+((()IJ.....JJJJJJJJJJJJJJJJJJJJJJJJJJJJJJJJJJJJJJJIHAAJ>>=@C<<=JJJJJAAAAAJJ=====IDF;;;FFJJIEA@@AJJJJJJJJJJJJJJJJJJJJJJJJJJJJJJJJJJJJJJJJJJJJJJJJJJJJJJIJJJJJJJJJJJJJJJJJJJJJJJJJJGJJJJJJHHHGJJJJJJJJJJJJJJJJJJJJJJJJJJJJHJJJJJJGCDDEJHBA<:983-,,,,JJJJJJJJJJJJJJJJJJJJJJJJJJJJJJJBFJJJ=JJJJJJJJJJJJJJJJJJJJJG666656ADJJIH:JJJJJJJJJJJJJJJJJJJJJJJJJJJJJJJJJJJIGGEIJDCDCJJJJJJJJJJJJJJJJJJJJJJJJJJJJJJJJJJJJJJJJJJJJJJJJJJJJJJJJJJIJ=FIIJJJIJJJJJJJJJJJJJJJJJJJJJJJJJJJJJ?JFJJJDJJJJJJJJJJJJJJJJJCCJH743459CFIHJJJJJJJJJJJJJJJJJJJJJJJJJJJJ44445C@CDJJC===HGHIJJJJJJJJJJJJJJJJJ0/../>>8333331233JJJJJJJJJJJJJJJJJJJJJJJJJJJJJJIHIBAB55555IJJJJJJJJJJJJJJJJJJJJJJJJJJJJJJJJJIJJJJJJJJJJJJJJIHJJIJJJJJJIHHFFIGHJJJJJJJJJJJJJJIIJJJJJJJGHHHJJJJJJJED@@?FEHJJJJJJJJJJJJJJJJHJJJJJJJJHJJJJFGIHIJGIFBAGJJIJJJJJJJB?HJJJJJHJJJJJJJJJJJJJJJJJJJJJJJJJJJJJJJJJJIJFJIJJJJJJJJJJJJJJJJJJJJJ?24..4::JJJJJIE5>?EFAB----FJJJJJJJJJJJJJJJJJJJJJJJJJJJJJJJJJ99998DJA@@@:JJJJJJJJJFJJJJJGJJJJJJJ8?EJEIJJJJJJJJJJJJJJJJJJJJJJJJJJJJIHIIHJJJJJJJIHGGJGGFJJJJJJJJJJJJJJJJJHJJDJJJJJJJJJJJJJJJJJJJJJIHHJJJJJJJJJJJJB@@@@CCCDDDEJJJJJJJJJJJJJJJJJJJJJJJJJJJJJJJJJJJIJJJJJJIG=BCGJJJJIGIJJJJJJJJJJJJJJJJFJJHEEE==<<<<*((()555IHJJJJJJJJJJJJJJJJJJJJJJJJJJJFFFGGJJJJJJJJJJGFGHGJJJJJJJJFGJIJJJJJJIJJJJJJJJIHJJIGFFFJIJJJJJJJJJJJJJJJJJJJIHFFEJJJJJJJJJJJB?>>@=JJJJJJJJIJJJJJJJJJJJJJJJJJJJJJJJJJJJJJJJJJFEDAAAJAJJJJJJJJJJGJ;:;44778JJJJJJJJJJJJJJJJJJJJJJJJJJJJJ?C<1EJIEFDIEJIFGFGJJJJJJJJJJJJJHH6<8B=<=:4/./00101-*,0,*'''0JJJJJJGDDDFFDEFGIJJJIIFFEFHFGJJJEE>FJGG<7DCAE::F@JHHJHJIJJJJJIJHHHGIJJHIIJJJG@<::85213472)((,,3=DHJJJHEFHIHJJJIIJHIJJJJJJGHHHHIJJHJJIHJHIJIHGGHHIJJHIHJIJIHHGFHHHJHIGH???=<<:?>DGFEFFHIJJHB@@??BDCCJJJJJJJHJJJJJJIJIGFEEDC:;<GFB?6>;8@9BEFHJJJJHFECCDCBBAAABJJJJJ==<;=BCA97778@FIJJIJJJGFICCECDFHHHHFJJJJJJJJJJJJEJFFAJHGIJJJJJJJJJJJJGJJJJJJJJHJJJIJDJJJGHGFGHJJJJJJJJJJJJJJ7101111?=89BB77999F@<==>CCCJJJJJJJJJJJJJJJJJJJJIJJIJJD>;7FJJJJJJJJJJJJJJJJJJJJJJJJJJGHJFFEJHJJJJJJJJJJJJJJJJJJJJJJJJJJCIJJJJJJJJJJJGFFHJJJJJJJJJJJIHJJJJJJJJJJJJJJJJJJJJJJJJJJJJJJIJJJCGJHJJJJJJJJJJJJJJHGHJJJJJJJJJJJJJJJJJJJJJJJJ@JJJJJG>-)''(-.46:=>JJJJJJJJJJJJJJJJJJJJJJJJBAABBBJJJJJJJJJJJJJJJJJJJFJ,+++,;JJJJJJGJ:6789FDJJJJJJJJJJJIGHJHJJJJFHJJGJHGGIHIJJJJJJJJJIGIHIJJJJJJJJJJJJJJ=JHJJJJJJJJJJJJIFHHJJJJJJJJJJJJIH@CGGJJJJJJJJJJJJ=;D>?JJJIHIIJJIJJJJJJJJJJJJJJJJJJJJJJJJJJCCB>?AAAJHGJJJJJJIJGJJJJJJJJJJJJJJJJJJJJJJJHJHFGIHA??99;JJJJJHJJJJJJJJJJJJJJJJJJJJJJJJJJJJJJJJJJJJJGDCFHJGFJIJJJJJJJJJJJJJJJJJJJEEDCBCFJJJJJJJJGGFFEJJJJJJJ>=><9;;JJJJJJJJJJJJJJJJIJJJIJJJDJJJIHHHJJJJHJJJIJJJJJJJJJJJIJIIHJJJJJJJJJJJ:BJJJJJJJIJJJJJJJJJJJGHG<862.////7@99999FIJJHJJJJJJJJJJJJJJJJJIEJBJJJJJJIHGIGJJJHJJJJJJJIHJJJJIJJJJJJJJJJJJJIJJJJJJHJJJJJIJJIJJJJJJJJJJJJJJJJJJJJJJJJJJIHJF:J;@GGJJJJJJJJJJJJJJJGGEEHJG4:6JJJJJJJJJJHJJJJJJJJJJJJJJJJJJJJJJIIIJJJJJJJJJJJJJJJIIHJIJJJJJJJJJJJJJJJJJJJJJJDJJJJJJJJGBBABAAJJJJJJEFFFCBBDJJJJJBAAAAJJJJJJJJJJJJJJJJJJJJJJJJJJJJJJJJJJJJJJJJJJJJJIJJJJJ21111G.**1117EJDBBBACCCFFFFIGJJJHFEECDBBBCEDDEGGJHGGDBCCBFGFFEEFEDEEEE<;<<=CA@@@BA@><<=+****0+:@EIJJHJIHJJJJJJJIJGFAH<1++-468ACDGBFJJJJEJCBBBCIAJGJIG@EGCFDEFG3222282335;@75656A?@ACDDEDDGGFFBBBBBFHFIFFFFFFFGJHHHGFEEDEEFJGF@3333;GG95545<>HIFEIGGJJJJJJJJJJJJJJJJJJJIIIJJJJJJJJJJJJJJJJJJJJIGHFGJJJIJJJJIEJF@?>>ABGGECCEEGJJJJJJJJJJJJJJJJJJJJJJJJIJIIJJJJJJJJJGEBBCDIJJJJJGIIIDAF>=<99GJJJJGD>?GEEJHHFFGIJ=<<;<EGEEGHGECCCDHIIJGGFHGHHIHFJHFHJGFEEEFIIEE45GHJ=676533221111JJJJHJHGHHIJJJFB71,EB@HJJJJGFFGHIIHGGGHJIJIIIHGHJIGFEEEDDEEFFFGGHFFFFJJJJJJCABBBFJIEBBA@ACCCCBCBDEEEEFJGHHHGE@@?@?BB<999GJJJJJJGGJI=CBCJJJGCHEBDDGEFGFFFGGHHGHGHHE7(((D3)'(54477953335;21111DDCDC>9:7.)(())A<65565,+,,--@>(''&)))+*)*855356GIJJJJJDBAAADC??@@AEDDDFEFHGI=<<;;???ACC;;;;<ECDEABBCCGHJJJJA@A@AFJCIIGGGA<<<<=BBBCGG::::9<@@??<<<<<;>;0*******EJGEEE666336++++++>=?EGJGDEA@@@AFJIHJFFEDFIJJHFEFDDFFJJJIIGHDH@BB@=>??A@>??=>BGJJJIJJJJJJJJGA@JJGEJJJJJIJJHHDCEE?:JD@><;=AJJJJHGJ99999GFFFHIJHFDCCEEHGCBBBEIGJHHEC50-9,@AABEHA==<<>>:845578=?BDGFJIJJJJJHFEFFFHIIGIEEEFGJJBA???AADCCDEDFEFFIJHEEEEBCBBBIJIGFCDCBCJJJJJJJJHIJJJJJJJJJJJJJJIJIHJJJJIJJJJJICGJJJJJJJB>FEFJHGGHJJJJJJJJIAAB>JJJJJJJEHGHJJJJJJIJJJJJJJJJJJHJJJJJJ(((((IJJJJJF8778C?9)))))CBD@ADDBJEG=89:<FFDEEJJJJJJJJJJJJJJJJJJJJJJJJJJJJJJJJJJJJJJJJJJJJFFJEDHIGHGHJJJJJJJJJJJJJJJJJJJJJJJJJJJJJJJJJJJJJJJJJJJJGFFEJJJIJJJJJJJJJJJJJJJJJJJJJJJJJJJJJJJJJJJJJJJJJJJJJJJJJJHHGGHIJJJJJJJJID2
@Uematsu_n7x_1_MU-test1_15
CTTGATATTCGGCAAACGCCACTTCATCCGAGTACGTGCTCGCTCGATGCGATGTTTCGCTTGGTGGTCGAATGGGCAGGTAGCCGGATCAAGCGTATGCAGCCGCCGCATTGCATCAGCCATGATGGATACTTTCTCGGCAGGAGCAAGGTGAGATGACAGGAGATCCTGCCCCGGCACTTCGCCCAATAGCAGCCAGTCCCTTCCCGCTTCAGTGACAACGTCGAGCACAGCTGCGCAAGGAACGCCCGTCGTGGCCAGCCACGATAGCCGCGCTGCCTCGTCTTGCAGTTCATTCAGGGCACCGGACAGGTCGGTCTTGACAAAAAGAACCGGGCGCCCCTGCGCTGACAGCCGGAACACGGCGGCATCAGAGCAGCCGATTGTCTGTTGTGCCCAGTCATAGCCGAATAGCCTCCACCCAAGCGGCCGGAGAACCTGCGTGCAATCCATCTTGTTCAATCATGCGAAACGATCCTCATCCTGTCTCTTGATCAATCTTTCCAAAAGCCTAGGCCTCCAAAAAAGCCTCCTCACTACTTCTGGAATAGCTCAGAGGCCGAGGCGGCCTCGGCCTCTGCATAAATAAAAAAAATTAGTCAGCCATGGGGCGGAGAATGGGCGGAACTGGGCGGAGTTAGGGGCGGGATGGGCGGAGTTAGGGGCGGGACTATGGTTGCTGACTAATTGAGATGCATGCTTTGCATACTTCTGCCTGCTGGGGAGCCTGGGGACTTTCCACACCTGGTTGCCAATTGAGATGCATGCTTTGCATACTTCTGCCTGCTGGGGAGCCTGGGGACTTTCCACACCCTAACTGACACACATTCCACAGCTGGTTCTTTCCGCCTCAGGACTCTTCCTTTTTCAATATTATTGAAGCATTTATCAGGGTTATTGTCTCATGAGCGGATACATATTTGAATGTATTTAGAAAAATAAACAAATAGGGGTTCCGCGCACATTTCCCCGAAAAGTGCCACCTGACGCGCCCTGTAGCGGCGCATTAAGCGCGGCGGGTGTGGTGGTTACGCGCAGCGTGACCGCTACACTTGCCAGCGCCCTAGCGCCCGCTCCTTTCGCTTTCTTCCCTTCCTTTCTCGCCACGTTCGCCGGCTTTCCCCGTCAAGCTCTAAATCGGGGGCTCCCTTTAGGGTTCCGATTTAGTGTTCGGCACCTCGACCCCAAAAAACTTGATTAGGGTGATGGTTCACGTAGTGGGCCATCGCCCTGATAGACGGTTTTTCGCCCTTTGACGTTGGAGTCCACGTTCTTTAATAGTGGACTCTTGTTCCAAACTGGAACAACACTAGACCCTATCTCGGTCTATTCTTTTGATTTATAAGGGATTTTGCCAGATTTCGGCCTATTGGTTAAAAAATGAGCTGATTTAACAAAAATTTAACGCGAATTTTAACAAATACCAACGCTTACAATTTACGCCTTAAGATACATTGATGAGTTTGGACAAACCACAACTAGAATGCAGTGAAAAAAATGCTTTATTTGTGAAATTTGTGATGCTATTGCTTTATTTGTAACCATTATAAGCTGCAATAAACAAGTTAACAACAACAATTGCATTCATTTTATGTTTCAGGTTCAGGGGGAGGTGTGGGAGGTTTTTTAAAGCAAGTAAAACCTCTACAAATGTGGTATGGCTGATTATAAATATCATGCGCGGCCGCTTACTTGTACAGCTCGTCCATGCCCATCACATCGGTAAAGGCCTTTTGCCACTCCTTGAAGTTGAGCTCGGTCTTGGAGTGCTTGAGCTCCGTCTTACGGAACACGTACATCGGCTGGTTCTTCGGATCAGTTAGCCGCCATTGGCTTGGCAAAGGTGTAGGTGACCACGCAGTGCTCCGGTAGCGCTTGCCATTTCCAGTGGTGTAACTCCACTTAAAGGTACTGATGATGGTTTTGTCGTAGATCCTCTCGACCTGCACCAGTCCGCAGCGGTCAGCGAGTTGGTCATCACAGGACCGTCAGCAGGGAAACCAGTCCCCTTCACCTGGGCCTCTCCTTTGATGTGGCTTCCCTGGTAGCGGTAGTTAACAGTAAGGGAGGCACCATCTTCAAACTGCATTGTGCGATGGACCTGGTAGCCGGAGCCATCTACCATGGCGGCCTGGAAAGGCGACATCCCGTCAGGGTAGGGCAGGTACTGATGGAAGCCATACCCGATATGAGACCGGATCCAGGGGGAGAACTGGAGGTCACCCTTGGTGGACTTCAGGTTTAACTCCTCATAACCATCATTTGGATTGCCGGTGCCCTAACCACCATGTCAAAGTCCACACCGTTGATGGAGCCAAAGATGTGTAACTCATGTGTCGCTGGGAGAGAGGCCATGTTATCCTCCTCGCCCTTGCTCACCATGGTGGCGACCGGTGGATCCCGGGCCCGCGGTACCGTCGACTGCAGAATTCGAAGCTTGAGCTCGAGATCTGAGTCCGGTAGCGCTAGCGGATCTGACGGTTCACTAAACCAGCTCTGCTTATATAGACCTCCCACCGTACACGCCTACCGCCCATTTGCGTCAATGGGGCGGAGTTGTTACGACATTTTGGAAAGTCCCGTTGATTTTGGTGCCAAAACAAACTCCCATTGACGTCAATGGGGTGGAGACTTGGAAATCCCCGTGAGTCAAACCGCTATCCACGCCCATTGATGTACTGCCAAAACCGCATCACCATGGTAATAGCGATGACTAATACGTAGATGTACTGCCAAGTAGGAAAGTCCCATAAGGTCATGTACTGGGCATAATGCCAGGCGGGCCATTTACCGTCATTGACGTCAATAGGGGGCGTACTTGGCATATGAATTGCTCGCTTGATGTACTGCCAAGTGGGCAGTTTACCGTAAATACTCCACCCATTGACGTCAATGGAAAGTCCCTATTGGCGTTACTATGGGAACATACGTCATTATTGACGTCAATGGGCGGGGGTCGTTGGGCGGTCAGCCAGGCGGGCCATTTACCGTAAGTTATGTAACGCGGAACTCCATATATGGGCTATGAACTAATGACCCCGTAATTGATTACTATTAATAACTAATGCATGGCGGTGATCTGGTTATCCACAGAATCAGGGGATAACGCAGGAAAGAACATGTGAGCAAAAGGCCAGCAAAAGGCCAGGAACCGTAAAAAGGCCGCGTTGCTGGCGTTTTTAGTAGGCTTCGCCCCCCTGACGAGCATCACAAAAATCGACGCTCAAGTCAGAGGTGGCGAAACCCGACAGGACTATAAAGATACCAGGCGTTTCCCCTGGAAGCTCCCTCGTGCGCTCTCCTGTTCCGACCCTGCCGCTTACCGGATACCTGTCCGCCTTTCTCCCTTCGGGAAGCGTGGCGCTTTCTCATAGCTCACGCTGTAGGTATCTCAGTTCGGTGTAGGTCGTTCGCTCCAAGCTGGGCTGTGTGCACGAACCCCCCGTTCAGCCCGACCGCTGCGCCTTATCCGGTAACTATCGTCTTGAGTCCAACCCGGTAAGACACGACTTATCGCCACTGGCAGCAGCCACTGGTAACAGGATTAGCAGAGCGAGGTATGTAGGCGGTGCTACAGAGTTCTTGAAGTGGTGGCCTAACTACGGCTACACTAGAAGAACAGTATTTGGTATCTGCGCTCTGCTGAAGCCAGTTACCTTCGGAAAAAGAGTTGGTAGCTCTGATCCGGCAAACAAACCACCGCTGGTAGCGGTGGTTTTTTTGTTTGCAAGCAGCAGATTACGCGCAGAAAAAAAGGATCTCAAGATCCTTTGATCTTTTCTACGGGGTCTGACGCTCAGTGGAACGAAAACTCACGTTAAGGGATTTTGGTCATGAGATTATCAAAAAGGATCTTCACCTAGATCCTTTTAAATTAAAAATGAAGTTTTAAATCAATCTAAAGTATATATGAGTAACCTGAGGCTATGGCAGGGCCTGCCGCCCCGACGTTGGCTGCGAGCCCTGGGCCTTCACCCGAACTTGGGGGGTGGGGTGGGGAGAAGGAAGAAACGCGGGCGTATTGGCCCCAATGGGGTCTCGGTGGGGTATCGACAGAGTGCCAGCCCTGGGACCGAACCCCGCGTTTATGAACGAACAGACCAACACCGTGCGTTTTATTCTGTCTTTTTATTGCCGTCATAGCGCGGGTTCCTTCCGGTATTGTCTCCTTCCGTGTTTCAGTTAGCCTCCCCTAGGGTGGGCGAAGAACTCCAGCATGAGATCCCCGCGCTGGAGGATCATCCAGCCGGCGTCCCGGAAAACGATTCCGAAGCCCAACCTTTCATAGAAGGCGGCGGTGGAATCGAAATCTCGTGATGGCAGGTTGGGCGTCGCTTGGTCGGTAATTTCGAACCCCAGAGTCCGCTCAGAAGAACTCGTCAAGAAGGCGATAGAAGGCGACAGTACGCGAATCGGGAGCGGCGATACCGTAAAGCACGAGGAAGCGGTCAGCCCATTCGCCGCCAAGCTCTTCAGCAATATCACGGGTAGCCAACGCTATGTCCTGATAGCGGTCCGCCACACCCAGCCGGCCACAGTCGATGAATCCAGAAAAGCGGCCATTTTCCACCATGATATTCGGCAAGCAGGCATCGCCATGGGTCACGACGAGATCCTCGCCGTCGGGCATGCTCGCCTTGAGCCTGGCGAACAGTTCGGCTGGCGCGAGCCCCTGATGC
+
&&*(***))('&%$%$#$$'(&&&*&''>>@EFECAAAACFAAAAJJIHFDCCCIJJD@??@BGH:::7.'''*455JJJJCBB@BJJJJJFJJJJJI@??>=@?BAFGEDCBCEFJHDGFFJHJJJFEDDCE@E<?5556669988776552)'&&&'+'')()544469888<4FJBABBCJG@>:;;<EEDCEEGDJIAF44--C?@ABEDDCAABDEDCDBBFECDBA?@@AABEDCE?>>>?DDAAACEEEDCCDEDFECCCDEJJJJGHECDB@@?>>?@BDDGGGFGFGGFFFGGFHHCCDAACBBHECBBA>??>ABCCHJJ>>=>BCBEAA?>05+++@ACDCDFDBABDFEHDA@AACEFJF665558445;<ABABCDFEFFHFFAA???HIJJJJJJJJIIIGED/-11?JJJJHIGHGCABBHJJJJIJJJJJJJJJJJJJJJJJJJ<<;;:221+++47,,,,.ECDDEJJJJGE?<:1122364,,,,*-,,6FEFFFEIJJJIJIHJEJJJJJJJJJJJIIIIHIJJJJJJJJJJJJ@3-,,,7JJJIJJ=;;;<78888JJJJJJJGHGGFJJJJJJJJJJJJJJJJJJJIJEIJJJIJJJJJJJJJH@JJJJJJJJIJIJJJJIJJIGC@AJGJJJJJJJJJJJHHHG>FCEFIHIJJJJJDCCCCJJJJJJJJJJJJJJJJJJJJJJJGDDDDHJJJJJJJJJJJJJJJJHGEAE??@BBJJIJJJJ7555441//..@IJJJJJJJIHHJJJJJJJJJJJJJJJJHIJJJJHJ54444==:::CCDCIEFJJJJJJJJJJJJJJJJJJJJJJJJJJJJJJJIHHF?;67AAAJDGJJIJIJJJJJJJJJJJJJJJJJJJJJJJJJJJJJJJJJJJJJJJJJJGJIJJJJJIJGHJHHGGH>HJIJJIJA@?>><;;;<IJDDCDDEFFD>BBEIFEEFEGGFF>=<;:<92+;=<DJJIIFAAAAAJJHHFHGIJIJJIJIGJHJJJJHHHGHFFEGHGHIJIIIHGIIJJJJJJJIJIHGHGHFEDDDGIIHGGGHJJJJJGDECDCIECCBBEGG=481IG@?B>DJC?A@B@DGHJFJJJIJJJJJIJEBD>>?@BJJB<:4EJGGGEEGEFEFGF@>?@EGGHHHHFDAFEIIJGC?>>?AFDD4((&&&&-221''''()039;<CCBEHFGEA75554BCCCCIJJJJJJCAB>>?==FD??@@AJB@?999:::GFJJJJIH@4/13.1HFGJFFHIGIIFGIJJJJJJFFHGFHCD@BCEFB@>@<=>?>?@>>>CDJIJJIGBA@5(((((DGJGDFCBCDDHGJIJJJHHJJJIGICCCDDJJJJJ5----=6CCA?@AABB?ABBGHJJJJJJJHIJIIJJIGGD@==IJJHCAA@ADFFHJJJJEEA74,...-.56;DCAA@?49<2<7300001ACIFDFEF88876665722;;IJJE@@@@CGHGDDDDDGGEFFGFHGJJJJJJIIHJJJJJHJHIJJJJJJJJJJIIIHJJJJIJJJJJJJIHHGGGFIIJIIIIJJJJJJJJJJIIHJGGHIJJJJJJJJIJJJGJJJHFGHJJJJJJJJJJHJ>=02CEHG?@@??@@AJIGIIEIGJJJJJJJIFGFIGJJJJGGGJJJJJJJJJJJJBAAA4422++)(),+*))**+++,?GJJJJJJJJJJJJJJJIJHGFFFIHEEEEDJJGIHGFHFGJJJJIJJJJJJJJJJID@JJJJJJJJJJJJJJJJJJJJJJJJJJGIFHJJB53,,,--=DEFJJJJJJJJJJJJJJHGGHJJJJJJJJ;;;;98889JJJJJJJHIIIJIIIGIJJJJJJJJJJJJJJ0///////JJJJJJJJJJJJJJJJJEIJJJJJJJJJJFCEDDJGH<<?32222?JJJJJJJJJJJJJJJJJJJGF320,,++-.-**+-/JJJED33334HJIJJJJJJJJIJJJEEEDDHFGJIJJHJJJJJJIHIIJJJJJJJJJJJJJJJIDFJAJFFJJJJJJJJJJJJJHA?9:JJJJJJJHB<?9+**)+@CEJIJJJJJJJJJJJJJJGGGFGJJJJJDGAAAJJJJJJJJJJJJJJJIEFD41122JJJJJJJJJJJJJJJJJJJJJJJJJJJJEJJJJJJJIJJIHEB??IJJJJJJJJJJJJJJJJJIIFEI@JJJJJEGE@JFGFIGB;,''))''&&)-239CJJIHEED:734444EIJJJJJJJCCA??.))*3<9@HGJJIHIJJJJJJJJJEDCCEJJJGHGA@DDJJJG=9+***,,../)((()9<JJJJJJJJJJJJJJJJJJJJJJJJJJJJJJJJJJJJJJJJJJHEFFEC>I>;58933AAAAD@@DDCBEGJHJJJJJJHJJJJJJJJJJJJJJJJJIEFEGEF?CD?><46=9999HAEBCCDJJJJJJGGFIHJJJJJJJJJIFGGFJ,((()----099:JJJHIJJJJJJJJJIIIJJJJJJJJJJJJJJJJJIIJJHHFEFIJIJIGHJGBC<::<>JJJJJJJJJHJDCGJJJJJJJJJJJJJIJJJJJIJ;9999AAA@AJCBAAAFCGAAAJJJJJJJJJJJJJJJJJJJJJJJJFF@JAGJJJ=IJJJJJJJJJJJJJGA@?;42'''''()+8JIGD7:5JJJJJJJBJJJJJJJJJJJJJJJJJJJJJJJJJJJJJJFDEEDJJJJJJJJJJJJJJJJJJJJJJJHIHGGJJJJJG=8;44444JJJJJJIJJJJJJJJJJJJJJJJJJJJJJJJJJJJJJJJJJJJJJJJJJJJJJJJJJJJJJJJJJJJJJJJJJJJJJJECAJJJIJHF=@00JGFEEDFCDDFFHD@@BABJJJJJJJJJJJJJJJJJJJJJJJJJJJJJJJJJBA@@@ABA@AFJJJJJJJJJJJJJJJJJI9@444EGJJJJJJJJJJJJJJJJJJJJJJJJJJJJJJJJJJ44444JJI@((((''''(.4EIJJJJJJJHH>>>@GJHFEGFFJJJJJJJJGGFFDEEGGHHGIHIJJIGJGG7<JJJJJJJJJJ>===?EHGEEDCDEDIJIJJJJFFCCCEGJJJJJJJJJJJJJHFEFF+++++6678JJJJJJJJJI@@@C>JJIJ,,,,,0,0EJJJJJJJJJJJJJJJJJJJJJJJJJJJJJJJHJJHJJJID/...1=;JJJJJJJJJJJJJJJJHJ@H5)$$$$%0)+((((898>@IJJJJJJJJJJJJJJJJJJJJJJJJJJJJJJJJJJJJJJJJJJJJJJJJJIJJJJJJJHIHJJJJJJJJJJJ@=>6<3G@JEJ=;?=99::BEFGFJ@><==EHJJJJ:8889IGJJJJJJJJJJJJJJJJJJJJJJJJJJJJJJJJJJJJHJJEJJJJJJJJJJJJJGJCCBJJIJJJJJJJJJJJJJJJHJJJJJJJJJIJJJJJJHGDDBCCCEJJJJJJJIJJJJJJJJJFEEEEJHJJJJJJJJJJIIHJJJJJJJJJJHDCBDDJIGGFDCCCEF====>>000;;=FGGFB@>>>?DGJJJGGEDFCCJGFFEFGIGFIJJIHJHFFEEIIIJHIC><<<AAFEFGEDBBABCDEHJHEDCCCEEFFDDDDEJJIIFJGHJJHHFFGGGCBAABHJJGFEEHGIHHFFGHGJJJJJJB22223JJJJJJJJJJJJJJIFGJJJJJJJJJJJJJJJGEF;JJJJJJJJJJJJJID756;AAJJJFCEDEJIJHIFGHHHJJJJJJJJJJH@GH<HJJJEBDFJJJJJJJJJJJJJJJEDEDE:010.,>FHJJJJJEE0---..@B83333GECA>CFGIJJJJJJJJJJJJJJJJJJJJJJD<JJJJFDFED=55>GJJJJJJJJJJJJJJJJJJJJJJJEJJJJJJJJJJJJJJ50****GDJJJJJJJJEGJJJJJJJJJJJJJJJJJJJJJJEJJJJJJJJJ?>>>>JJJJJJHIIGJJJJJJJJJJJJJJJJHJFJJJJJJJJJJJJJJGHCHJHJJJJJJJJJJFGIIIJIIFBGJJHH>>=>>@=9=;-----779<AB?JJGEFE7B?>>444453...+,./0000032/..-))))**)&&(***@FC=<IIJEFDEEDCDDJJHIDDCCDHHJ????55552...4..::FJJJJJJJJJJHGD?>59222JJJJGIIHIJJJJJJJJJJJJJJJJJJJH@;9888989@?<;/:+,000<CJJD>?>>JIIJF80D@8779:IJJJJJJJJJGJDH>>><<:::<JAIEJIJJJJG:4-**+-;DGJJJJJJJJJJJJG>>IJJJJ0..-,,00@@?ABBHDD>=<9;JJJJJJJJJJJJJJJJJIJJJI?JJJJJJJJJJJJJJJJJJJJJJJJJJJJJIJJJ??=*&&&')////5FJHJJJJ66++@@JJJJJIJJJE==<;<>?FGJJJJJ111111445C444447+(((,<=JJJJJJJJJJJJJJJJJJJJJJJFFEFGJJJJJJJJJJJJJJJJJJJJJJJJJJJJJJJJJJJJJJJJJJJJJJJJJJJJJJJJJIJJJJJJJJJAJJJJJIFHJJJJJJJJJJJJJJJJJJJJJJJFHGIJJJHFJJJJJJJJJJJJJJJJJJJJJI<;;;;BBA@EEJJJJJJJJJJHIHIJ444422222JJJJJJJJDA@@HDD?>>>@00001989FHJJJJJJJJJJJIJJJJJJ0////JJJJIGHGGHJJJJJIJ9
@Uematsu_n7x_1_MU-test1_16
TCGGCAAAATGCAGCTTATAAATCAAAAGAATAGACCGAGATAGGGTTGAGTGTTGTTCCAGTTTTGGAACAAGAGTCCACTATTAAAGAACGTGGACTCCAACGTCAAAGGGCGAAAAACCGTCTATCAGGGCGATGGCCCACTACGTGAACCATCACCCTAATCAAGTTTTTTGGGGTCGAGGTGCCGTAAAGCACTAAATCGGAACCCTAAAGGGAGCCCCCGATTTAGAGCTTGACGGGGAAAGCCGGCGAACGTGGCGAGAAAGGAAGGGAAGAAAGCGAAAGGAGCGGGCGCTAGGGCGCTGGCAAGTGTAGCGGTCACGCTGCGCGTAACCACCACACCCGCCGCGCTTAATGCGCCGCTACAGGGCGCGTCAGGTGGCACTTTTGGGAAATGTGCGCGGAACCCCTATTTGTTTATTTTTCTAAATACATTCAAATATGTATCCGCTCATGAGACAATAACCCTGATAAATGCTTCAATAATATTGAAAAAGGAAGAGTCCTGAGGCGGAAAGAACCAGCTGTGGAATGTGTGTCAGTTAGGGTGTGGAAAGTCCCGAGCTCCCAGCAGGCAGAAGTATGCAAAGCATGCATCTCAATTAGTCAGCAACCAGGTGTCGAAGATCCCCAGGCTCCCAGCAGAAGTATGCAAAGCATGCATCTTGATTAGTTAGCAACCATAATCTTCCCGCCCTTGACTCCACCATCCCACCTCACTTCCGCCCAGTTCCGCCCATTCTCCGCCCCATGGCTGACTAATTTTTTTTCTCTGCGAGGCCGAGGCCGCCTCGGCCTCTGAGCTATTCCAGAAGTAGTGCGGGAGGCTTGGAGGCCTAGGCTTTTGCAAAAATCGATCAAGAGACAGGATGAGATGCGTCGCATGATTGAACAAGATGGATTGCACGCAGGTTCTCCGGCCGCTTGGGTGGAGAGGCTATTCGGCTATGACTGGGCACAACAGACAATCGGCTGCTCTGATGCCGCCGTGTTCCGGCTGTCAGCGCAGGGGCGCCCGGTTCTTTTTGTCAAGACCGACCTGTCCGGTGCCCTGAATGAACTGCCAGGGCGCAAAGCGCGGCTATCGTGGCTGGCCACGACGGGCGTTCCTTGCGCAGCTGTGCTCGACGTTGTCACTGAAGCGGGAAGGGACTGGCTGCTCTGGGCGAAGTGCCGGGGCAGGATCTCCTGTCACTCCCTTGCTCCTGCCGATTGTCCCCAGTCATGGCTGATGCAATAGCGGCGGCTGGTATCGCTGATCCGGCTACCTGCCCATTCGACCACCAAGCGAAACATCGCATCGAGCGAGCACGTACTCGGATGGAAGCCGGTCTTGTCGATCAGGATGATCTGGACGAAGAGCATCAGGGCTGACGCCAGCCGAACTGTTCCAGGCTCAAGGCGAGCATGCCCGACGGCGAGGATCTCGTCGTGACCGATGGCGATGCCTGCTTGCCGAATATCATGGTGGAAAATGGCCGCTTTTCTGGATTCATCGACTGTGGCCGGCTGGGTGTGGCGGACCGCTATCAGGACATAGCGTTGGCTACCCGTGATATTGCTGAAGAGCTTGGCGGCGAATCGGCTGACCGCTTCCTCGTGCTTTACGGTATCGCCGCTCCCGATTCGCAGCGCATCGCCTTCTATCGCCTTCTTGACGAGTTCTTCTGAGCGGGACTCTGGGGTTCGAAATGACCGACCAAGCGACGCCCAACCTGCCATCACGAGATTTCGATTCCACCGCCGCCTTCTATGAAAGGTTGGGCTTCGGAATCGTTTTCCGGGACGCCGGCTGGATGATCCTCCAGCGCGGGGATCTCATGTGGAGTTCTTCGCCCACCCTCAGGGGGAGGCTAACTGAAACACGGAAGGAGACAATACCGGAAGGAACCCGCGCTATGACGGCAATAAAAAGACAGAATAAAACGCACGGTGTTGAGGGTGGTTTGTTCATAAACGCGGGGTTCGGTCCGGGCTGGCACTCTGTCGATACCCCACCGAGACCCCATTGGGGCCAATACGCCCGCGTTTCTTCCTTTCCCCACCCCACCCCCCAAGTTCGGGTGAAGGCCAGGGCTCGCAGCCAACGTCGGGGCGGCAGGCCCTGCCATAGCCTCAGGTTACTCATATATACTTTAGATTGATTTAAAACTTCATTTTTAATTTAAAAGGATCTAGGTGAAGATCCTTTTTGATAATCTCATGACCAAAATCCCTTAACGTGAGTTTTCGTTCCACTGAGCGTCAGACCCCGTAGAAGATCAAAGGATCTTTCTTTGAGATCCTTTTTTTCTGCGCGTAATCTGCTGCTTGCAAACAAAAAAACCACCGCTACCAGCGGTGGTTTGTTTGCCGGATCAAGAGCTACCAACTCTTTTTCCGAAGGTAACTGGCTTCAGCAGAGCGCAGATACCAAATACTGTTCTTCTAGTGTAGCCGTAGTTAGGCCACCACTTCAAGAACTCTGTAGCACCGCCTACATACCTCGCTCTGCTAATCCTGTTACCAGTGGCTGCTGCCAGTGGCGATAGTCGTGTCTTGGGTTGTGACTCAAGACGATAGTTACCGGATAAGGCGCAGCGGTCGGGCTGAACGGGGGGTTCGTGCGCGCCGCAGCAGCTTGGAGCGAACGACCTCTACACCGAACTGAGATCTACAGCGTGTGAGCTATGAGAAAGCGCCACGCTTCCCGAAGGGAGAAAGGCGGACAGGTATCCGGTAAGCGGCAGGGTCGGAACAGGAGAGCGCACAGAGGGAGCTTCCGGGGAAACGCATTCTTATAGTCCTGTCGGGTTTCGCCACCTCTGACTTGAGCGTGGATTTTTTCGTGATGCTCGTCAGGGGGGCGAGTTTACTATGGAAAAACGCCAGCAACGCGGCCTTTTTACGGTTCCTGGCCTTTTGCTGGCCTTTTTGCTCCACATGTTCTTTCCTGCGTTATCCCCTGATTCTGTGGATAACCGTATTACCGCCATGCATTAGTTATTAATAGTAATCAATTACGGGGTCAATAAGCTCATAGCCCATATATGGAGTTCCGCGTTACATAACTTACGGTAAATGGCCCGCCTGGCTGACCGCCCAACGACCCCCGCCCATTGACGTCAATAATGACGTATGTTCCCATAGTAACGCCAATAGGGACTTTCCATTGACGTCAATGGGTGGAGTATTTCCGGTAAACTGCCCACTTGGCAGTACATCAAGTGTATCATATGCCAAGTACGCCCCCTATTGACGTCAATGACGGTAAATGGCCCGCCTGGCGTTGCTGCCCAGTACATGACCTTATGGTGGATTTCCTACTTTGGCAGTACATCTACGTATTAGTCATCGCTATTACCATGGTGATGCGGTTTTGGCAGTACATCAATGGGCGTGGATAGCGGTTTGACTCACGGGGATTTCCAAGTCTCCACCCCATTGACGTCAATGGGAGTTTGTTTTGGCACCAAAATCAACGGGACTTTCCAAAATGTCGTAACAACTCCGCCCCATTGACGCAAATGGGCGGTAGGCGTGTACGGTGGGAGGTCTATATAAGCAGAGCTGGTTTAGTGAACCGTCAGATCCGCTAGCCACCATGGCTCTGCAGAAAAAGTTGGAAGAGCTTGAGCTGGATGAGGCACCGGTCGCCACCATGGTGAGCAAGGGCGAGGAGGATAACATGGCCATCATCAAGGAGTTCATGCGCTTCAAGGTGCACATGGAGGGCTCCGTGAACGGCCACGAGTTCGAGAGATCGAGGGCGACGAGCAGGGCGAGGGCCGCCCCTACGGGGCACCCGACGCAGCTGAAGGTGACCAAGGGTGGCCCCCTGCCCTTCCTGGGACATCCTGTCCCTGAGCTTCCATGTACAGCTCCAAGGCCTACGTGAAGCACCCGCCGACATCCCCGACTACTTGAAGCTGTCCTTCCCGAGAGGGCTTCAAGTGGGAGCGCGTGATGAACTTCGAGGACGGCGGCGTGGTGACCGTGACCCAGGACTCCTCCCTGCAGGACGGCGAGTTCATCTACAAGGTGAAGCTAGCGGCACCAACTTCCCCTCCGACGGCCCCGTAATGCAGAAGAAGACCATGGGCTTGGGAGGCCTCCTCCGAGCGGATGTACCCCGAGGACGGCGCCCTGAAGGGCGAGATCGAGCAGAGGCTGAAGCTGAAGGACGGCGGCCACTACGACGCTGAGGTCAAGACCACCTACAAGGCCAAGAAGCCCGTGCAGCTCCCGGCGCCTACAACGTAACATCAAGTTGGACATCACCTCCCACAACGAGGACTACACCATCGTGGAACAGTACGAACACGCCGAGGGCCGCCACTCCACCGGCGGCATGGACGAGCTGTAGAGAGTCCGGACTCAGATCAGCATCAGCAGCTTTGCAGAAGAAACTGGAGGAGCTGGAATTCGAAGGCAGGGGCTCTCGAGCGTCTAGAATGGACAATTCTTCAGGAAGCGAAGCATGATAGGCTACATGTTGAAGCTTAAATCCTTGAGGAATAAAATCCACAAACAACTTCACCCAAACTCTCGGTTCGATGACGCCACTAAGACTAGTTAAGGATCCACCGGATCTAGATAACTGATCATAATCAGCCATACCACATTTGTAGAGGTTTTACTTGCTTTAAAAAACCTCCCACACCTCCCCCTGAACCTGAAACATAAAATGAATGCAATTGTTGTTGTTAACTTGTTTATTGCAGCTTATAATGGTTACAAATAAAGCAATAGCATCACAAATTTCACAAATAAAGCATTTTTTTCACTGCATTCTAGTTGTGGTTTGTCCAAACTCATCAATGTATCTTAACGCGTAAATTGTAAGCGTTAATATTTTGTTAAAATTCGCGTTAAATTTTTGTTAAATCAGCTCATTTTTTAACC
+
A;<<<71.,,''''())*+)))((>3@ADJFDB@>>??JHHJ>333ADEA>>>?IG<</./0>><72---.7322256778=><><<GJJJGHHJABAABCHJHJIHJJJJJJJJIJJJJJJA>86556=?CGIJJJJJJIH===732224>@BEFFJJJIHIHJI;;;@A@BEEE?:?A99888>=6444002?IJGJIJJJIGHEAA@A?4333FDFB@BAABBEDGJJJJJJJJGDE@722AIIFFG42-*))(),-.06=8.>>=@DICAD@BIJJJJJJJJJJJJJJJJJJJJJJIJJJJJJJJJJJJJJJHIJJJJJJJJJJJJJJJJGGFGCCBCCCABJHJJIJJGHJHGIIJJGFEFGHJJHFFGEDCB<::::753000/0-&((*====B4211/223CEDDEFGHJJIGJFJJGJJJHGGJHJEEDFFJIJJIIGEDCDC<;;/....;::;>JJJIFCDBCDFHIJJJIJHGJJJJJJJJJHCCFHJGIJJJIHHHGB>>3,+.49@DHJEFFEHFJJJJJJHHJJJJJJJHHGHHJJJIJJIEEDA?>>=1,/((+,1'-6<?DJJJHJJJIJJJJIJIJJIIIIJJJGFFGFFHGA@???A@@86851-+)(+-02254D>EGDEE@?0..+*0;<>FFFJIJHHHIIIJJHHG?96330+)'%$%%&&&'*())&&&$%*&&''&.''(+&&$$$%)&&&&')(((''&%&$&''')//.../7:;DFHFFD>>>7@@H====:8778<>FBIDFFF**&%%''112>FFFGG?@<;;;44444CGE?>>?@BCC=;99;<==+**((*&&&'(()*,.;=HJEDEEFJJJJJJIIHIJJJ,''''+***)**/021101102,*))))*+/BDFFEJJJJJJJJJHGHIJHIHFDEDEFGFGHDAA@@ADFHIIJFGGFGIJJJHHGHHFFEEEFGGGGFDCDDDFHGHEDD@@A,,,,,-----///67899943/+)&&&++,//0?>==@@>>>@IIEDCABEDGEBEJGEDDDEGFFEDEDBCB><>>@HJIIJI/...)**44?>((((201/,,++)(89:BJJJ?...//EEJGHGGGJIIGIIHJJHJJJJIJJHJJEGFGGJJJJJJJJJJJDDEEEHHIJJJJJJIJJJGJJJJJJJ:9899:EJIIJJJFJEDGJDEHEC?;00.+(%%%%%$%%(,-34448BJ?-+++.,-,,'43333DFFHJHFGF-,+))(*+,(((('''&&&&&'().@>AA?@:::99@;>9CD=;;=>JGHJJJJJJJJJJJJHIFIJJJJJJJJJJJJIHJFB?@?@DJJGJJJHIGEIJJI======<=<66666JJJJJEDDBFEEHF1.,,,++&&&&&+::==<;@@BC11.))*@JJJJJJJJJJJJJJJHJJJJJJJJJJJJJJJJJFHJFFCBA:)))))??JJFGCAA=97334;8999JGGHHHHJJEECFE7774///00;0?HHHGJJJJJJJJIJJJJJGHIIJJIJIJJJJJJIJFFEEFHHHJHJJJJJHJJJFHEEFJJHHFEGJJJJJJJJJJJJJJJJJJEFGEJHGJJJ0////JJJJJGIJJIIJHJJJJJIJJJJJJJHJJJJJJGB@>ABCJIJIGHGFBCCCFIJGEBBBCFIIIJEDBAACBFFGJGDEEDHGFGFBBBADDDEJGFFFGA????JJHFFHGGIGJJJIFEEFFJGJJJJIJJJJJJJJB99630?GJIFFDEEJJJJJJJHHGJJJIJJJJJJJJJJJJJJJHHHHHJJJJIJJJ@@@BJJ@@FDGJJJ=;;;9<<<<CAAA??:890000,,-+*+.47==<<<;<;9////0,++,-4<JJJJGGIHJJJJJJGF===JJEEFFJGGFFFJJIJ<>44434955@EFEFHGFHJJIHJGEFFJJJJJHJJJJIJJJFF???@@HH1,****+)((((:55227)()6AHGFIJJJJ>JD>A8881355569988:;9889*)))38>D>>?:7652-AEFEFFJJ....0A@?A>DGJJJHEH<9;:A531@9?G=FFAFBGFE<8111?921,,010/-+**,-5;CBBDIJJJJJJJHCBBBBCJIJFGFGHJJJJGC::;;;;CGHHGEEEGIJJJJIJJGHDBBDFJHHGFC5555:>?;;@@8GF;:::CCBJG<JJJJJJJJJJJJJJJJB@>>?DCIJJJGGJJJJJJJJJJJJJJJJJJJJJ55///.1?>9++,-JIJHCBAA??1000045A??@>;1..(((...444332/**--&(?>:::@66<<?DCDFGGIJJJJJJJDJJH;::::GJJJJJJJJJJJJJGJFFFEFFFEEDHIIGJJJI1-1,==<;<=?;;;;=JJJJJJJJJJJJJJJJJJJJJJJJJJJJJFEEFDEHFEEC?43111677777CDC/////AABABCJJJJJJJJJJJIIJJJJJIJJJIJJJJJJHHJJJJJJHDJJJJHJJJJJJJJJJJJJJJJJJJJJJJJJJJJJJJJJJJJJJJJJIJJJJ?711189;;9:;8666556/&&&'0*)&&&)8>>CDFJJJJJJJJJJJJIHB?888/211112;////0A@??=)(((;400/../321***''%%&''(+,'''(BAADEBFEFD5112/....455331.-))*,5678EA1++DCBFIHHIHJJHGEDB=<545554712B>=A?EH>===>JJFE;;;:::::;GJHHFECEDCCGGHIHGFHJIJGFCBA?++++'((+,EEEBIF:2''(4>10/---,*%%&%':<==<::>:920,.3..++((-))*'''1GJJJJJH*****..<>.+++-CEGE@210(((()4C<,***).&$&&&'+,4?FFE-----B@??65100004/++)(()()).445:?BAB?:>@@AAB@BDDA305))(()3EJJJJJJJJJJJHFFFGJICBCBCJJJJJJJJJJJJJJJIJJJJJJIHIJJJJJJJJJJJJJJJJJJHG?>>>55555IGECABA10/-*'''%%&3EJGJHJD<868>=??<766:9<@CECBBC>;<644556JJJJJJJJJJJJJJJJJJJJ21113C::::;=BCCBJJHEJJJJJJJJJJJJJJJJJJJJJJJJJJJJJJJJJJJJJJJJJJJJJHIIIJJJJJJJJJJJEGF?;4./30-*)--/,../23JJJJJJJJJJJJJJJJJIB@A>AJJJJJJJJJJJACBBEJJJJJJJJJJIJJFHGJJJJJJJJJJJJJJJJJJJJJJJJJIJJJJI***('&&&),()4444?;<JJIHA@A??)(()*,++-))()*,.@/..---./@A@BJJJJJJJJJJJJJJJJJJJJJJJJJJJJJJJJJJJJGJJJJJJJJJJJJJJJJJJJJJJJJJJJJJJJJJJJJJJ????CJJJJJJGFHHJJJJIIJJJJJJJJJJJJJJJJJJJJJJJJIHCAIJJJJJJJJJJJJJJJJJHHIIJJJJJJJJJJJIJIIIJJJJJJJJJJIJJJJJJJJJJJJJJJJJJJJJJJJJJJJJJJJJJJJJJJJJJJJFJJJJJJJJJJJJJJJJJJJJJJJJJJFGEEEIDCCDDJDAAADHJJJIJJIIB@78JFFFEFDJJJJIJJJJJJJJJJJJJJJHJJIEJIGJJJJJJJIIIJJGFGHEHGIGHJJJJJGHFEDEEEFBBAAFFFIHGJJJJJIJIIDBBCCJE>55HJJJFD@=::;GDFIJJJJJECFHGJJGGGIJGIH@J885.*))))),++)'&%%%&%&%%%$$%.665121111150///,**''((%'&$$$$&512223CB99:C8778JHJGEGEEA211,)*'%&'=DBB@?66541/+.+''&&&'%'%%&AAF55555D?@FJJJJBA@@:,,,,)*()&(///EDFFE13(JJJJJJHJC???E>>>>=@97>49-+((AAEJJ@;;;;JJJJDBB?ADDC;6.(''(()4BEIFJJJJJJJJJJJJJJJJJJJJJJJJJJJJJJJJJIJJJEJHB1-,,,.68999784469:GF>,++++(((''*-/DFEJJJHGDHDHJJIIHICIJJIGA??;:;::JIJJJJJJJF554345))),CGGGJJJJJJJHJE?>:;BA<;:;<:@?>AJHJJJJJJJJJJJJJJB10000-+*))+()*89;;;;AEEA@EHJJJJJJHG=98888JJJJHEA?>=>=:<<<;44444?@BHJJJJJJJJJJEIEEDCCCFDF****4B>>>>?A665'&%%%&*+**+--123EJJJJIJJIJE=>DDDGHA>D;98954444445JJJJJJJJJJCABA87787FGJJJJJJJJJJJJHJJJJHJJJJJJJJIJJJJJJJJ8(((((((::::=>C<:9886::99:::9::H?DJFIHGIJJJJJHIJGFIJGD==;0*)(+&%%&%'-..112/JJIGIIJJJJJIICCCCDIJJJDJJJJFG=3<,/4,*&&('&&&&&+)))))((((/.,,,CFJJJJJJJJJIJJJJJJJJJJJJJJJJFFEBCJGIIJJJJJJJJIJJJCBCBCJJJHIJJ>==7677776993334450**,,//1@111111//0@DHIHJJJJEDCCCJJJJJJJJJJJJJJJJJJJJIJJIJJJJJJJJCD>B;JJJJJJJJJJIEFGF@A+++0/03AHJJJJJJJJJJJJJJJJHJJJJJHJJJJJJJJJAAAAAJJJIJJJJJJJJJJJJJJJJJJJJJJJJJJJJJJJJJJJJJJJJJJJJJJJJJJJJJJJJJJJJJJIIIJJJJJJJJJIJJJJJJJJJJJIGFHJJJJJJJJJJHJFIJDJIG/..--/0;GFFIIIJJJJJJJJIFEFFHJJJJED;>D89EJJJJGHEEJGGFHIJJJJJIHIJJJJFFGGGJFAGJJA<60
@Uematsu_n7x_1_MU-test1_17
GCGGCGGCTGCATACGCTTGATCCGGCTACCTGCCCATTCGACCACCAAGCGAAACATCGCATCGAGCGAGCACGTACTCGGATGGAAGCCGGTCTTGTCGATCAGGATGATCTGGACGAAGAGCATCAGGGGCTCGCGCCAGCCGAACTGTTCGCCAGGCTCAAGGCGCGCATGCCCGACGGCGAGGATCTCGTCGTGACCCATGGCGATGCCTGCTTGCCGAATATCATGGTGGAAAATGGCCGCTTTCTGGATTCATCGACTGTGGCCGGCTGGGTGTGGCGGACCGCTATCAGGACATAGCGTTGGCTACCCGTGATATTGCTGAAGAGCTTGGCGGCGAATGGGCTGACCGCTTCCTCGTGCTTTACGGTATCGCCGCTCCCGATTCGCAGCGCATCGCCTTCTATCGCCTTCTTGACGAGTTCTTCTGAGCGGGACTCTGGGGTTCGAAATGACCGACCAAGCGACGCCCAACCTGCCATCGCGGCATTTTCGATTCCACCGCCGCCTTCTATGAAAGGTTGGGCTTCGGAATCGTTTTCCGGGACGCCGGCTGGATGATCCTCCAGCGCGGGGATCTCATGCTGGAGTTCTTCGCCCACCCCAACTTGTTTATTGCAGCTTATAATGGTTATAGATAAAGCAATAGCATCACAAATTTCACAAATAAAGCATTTTTTTCACTGCATTCTAGTTGTGGTTTGTCCAAACTCATCAATGTATCTTATCATGTCTGTATACCGTCGACCTCTAGCTAGAGCTTGGCGTAATCATGGTCATAGCTGTTTCCTGTGTGAAATTGTTATCCGCTCACAATTCCACACAACATACGAGCCGGAAGACATAAAGTGTAAAGCCTGGGGTGCCTAATGAGTGAGCTAACTCACATTAATTGCGTTGCGCTCACTGCCCGCTTTCCAGTCGGGAAACCTGTCGTGCCAGCTGCATTAATGAATCGGCCAACGCGCGGGGAGAGGCGGTTTGCGTATTGGGCGCTCTTCCGCTTCCTCGCTCACTGACTCGCTGCGCTCGGTCGTTCGGCTGCGGCGAGCGGTATCAGCTCACTCAAAGGCGGTAATACGGTTATCCACAGAATCAGGGGATAACGCAGGAAAGAACATGTGAGCAAAAGGCCAGCAAAAGGCCAGGAACCGTAAAAAGGCCGCGTTGCTGGCGTTTTCCCATAGGCTCCGCCCCCCTGACGAGCATCACAAAAATCGACGCTCAAGTCAGAGGTGGCGAAACCCGACAGGACTATAAAGATACCAGGCGTTTCCCCTGGAAGCTCCCTCGTGCGCTCTCCTGTTCCGACCCTGCCGCTTACCGGATACCTGTCCGCCTTTCTCCCTTTCGGGAAGCGTGGCGCTTTCTCATAGCTCACGCTGTAGGTATCTCAGTTCGGTGTAGGTCGTTCGCTCCAAGCTGGGCTGTGTGCACGAACCCGCTCAGCCCGACCGCTGCGCCTTATCCGGTAACTATCGTCTTGAGTCCAACCCGGTAAGACACGACTTATCGCCACTGGCAGCAGCCACTGGTAACAGGATTAGCAGAGCGAGGTATGTAGGCGGTGCTACAGAGTTCTTGAAGTGGTGGCCTAACTACGGCTACACTAGAAGAACAGTATTTGGTATCTGCGCTCTGCTGAAGCCAGTTACCTTCGGAAAAAGAGTTGGTAGCTCTTTGATCCGGCAAACAAACCACCGCTGGTAGCGGTGGTTTCGTTTTGCAAGCAGCGACTTACGCGCAGAAAAAAAAGATATCAGAATCCTTTGATCTTTTCTTCTACGGGGTCTGACGCTCAGTGGAACGAAAACTCACGTTAAGGGATTTTATGGTCATGAGATTATCAAAAAGGATCTTCACCTAGATCCTTTTAAATTAAAAATGAAGTTTTAAATCAATCTAAAGTATATATGAGTAAACTTGGTCTGACAGTTACCAATGCTTAATCAGTGAGGCACCTATCTCAGCAATCTGTCTATTTCGTTCATCCATAGTTGCCTGACTCCCCGTCGTGTAGATAACTACGATACGGGAGGGCTTACCATCTGGCCCCAGTGCTGCAATGATACCGCGAGACCCACGCTCACCGGCTCCAGATTTATCAGCAATAAACCAGCCAGCCGGAAGGGCCGAGCGCAGAAGTGGTCCTGCAACTTTATCCGCCTCCATCCAGTCTATTAATTGTTGCCGGGAAGCTAGAGTAAGTAGTTCGCCAGTTAATAGTTTGCGCAACGTTGTTGCCATTGCTACAGGCATCGTGGTGTCACGCTCGTCGTTTGGTATGGCTTCGTTCACTCCGGTTCCCAACGATCAAGGCGAGTTACATGATCCCCATGTTGTGCAAAAAAGCGGTTAGCTCCTTCGGTCCTCCGATCGTTGTCAGAAGTAAGTTGGCCGCAGTGTTATCACTCATGGTTATGGCAGCACTGCATAATTCTCTTACTGTCATGCCATCCGTAAGATGCTTTTCTGTGACTGGTGAGTACTGGGCCAGAATAATTATGAGAATAGTGTATGCGGCGACCGAGTTGCTCTACCAGCGTCAATACGGGATAATACCGCGCCACATAGCAGAACTTTAAAAGTGCTCATCATTGGAAAACGTTCTTCGGGGCGAAAACTCTCAAGGATCTTACCGCTGTTGAGATCCAGTTCGATGTAATCCACTCGTGCACCCAACTGATCTTCAGCATCTTTTACTTTCACCAGCGTTTCTGGGTGAGCAAAAACAGGAAGGCAAAATGCCGCAAAAAGGGAATGAGCGAGCACGGAAATGTTGAATACTCATACTCTTCCTTTTTCAATATTATTGAAGCATTTATCAGGGTTATTGTCTCATGAGCGGATACATATTTGAATGTATTTAGAAAAATAAACAAATAGGGGTTCCGCGCACATTTCCCGAAAAGTGCCACCTGACGTCGACGGATCGGGAGATCTGCCGATCCCCTATGGTGCACTCTCAGTACAATCTGCTCTGATGCCGCATAGTTAAGCCAGTATCTGCTCCCCTGCTTGTGTGTTGGAGGTCGCTGAGTAGTGCGCGAGCAAAATTTAAGCTACAACAAGGCAAGGCTTGACCGACAATTGCATGAAGAATCTGCTTAGGGTTAGGCGTTTTGCGCTGCTTCGCGATGTACGGGCCAGATATACGCGTTGACATTGATTATTGACTAGTTATTAATAGTAATCAATTACGGGGTCATTAGTTCATAGCCCATATATGGAGTTCCGCGTTACATAACTTACGGTAGATCGCCTGGCTGACCGCCCAAAACAACCAGCC
+
))=JJJJJJJJJJJJJJJJBCDJJJJJJJJJJJJJJJJJJJJJJJFJJJHHIJJJJJJJJJJJJJJJJJJJJ.-,,,0/234GHJJJJJJJJJJJJJJJJ43333;<9:<:::9:1/.-++()(((00////0888889<DJJJJJJJJJJJJJJJJJJJJJJJJJJJJJJJJJJJJJJJJJJJJJJJJJJJJJJJJJJJJJJJFGFGHJJJJJJJJJJIJJJJJJJJ<<<<<<JJJJJJJJJCDHE;38-J====BJJJJJJJIJJJJJJJJJHFEHJJJJJJJJJJIJIIJJJJJJJJJJJJJJJJJJJJJFGJJJJJJ@?>>>=<<<@JJJJJJJJJJJJJJJJGHHJJJJJJHJJJJJJJJJJIGFFHJIIIGIJJJJJJJHFEDGIIJJHFFFHDJIJJJJC=<=EFJJJJJJJJJJIFGIHJJJJHJHJJI766966673333JJJJJJJIJJGEEBEEHFJJJJJJJJJJJJJJJGJIJ</..+&%%%%(&),233445;EGJJJJJJJIJIJJJJJJJJJJJJJJJJ:99999JJJJJJIGJJJIJD::55=A73*****43459JJJIFIJJJJJJJJJJJJJJJJJJJJJIA>B9>ABBBJJJJJJJJJIJJIJJJJJJIHJG>>=<;:953336=9:EEGJJJIIJJJJJJJJJJJJJJJJJJJJJJJJFJJJJJJJJJJJJJJJJJJJJJJJJJJJJJJJJJJJJJJJJJJJJJIJJJJJJJJGFHFJJJJJJJJJJJJJJJJJJJJJJJJJJJC10000JJJJJIHGGJJJJJJJJJJJJJJHJJJJJJJJJJJJJJJJJJJJJJJIJJJJJJJJJJJJJJJ4333256JF;/))))HHGHIJIJJJJJJJJJJJJJJJJJJJJJJJJJJJJJJJJJJJJJJIJJJJJJJJJJJJJJJJJJJJJJJ>JEI88;;BC?<=JIIJJJGFFGJJJJJIJIJJJJJJJJJJJJJJJJJJJJJHDF=AB@CBAJJHJIJJJJJEDC::::>JJIHJJGHGIHJJJJJJJJJJJJJJJJJJIJJJJJJJJJJ@45445556JJJJJJJJJJJJJJJJJJJJJJJFJJJJJJJHJJJJJJJJJJJJJJJJJJGDCC?@HJJJ>?>::<:<JJJJJJJJJJJIIGGHJJJJJIJ:6123467==?@@@@CDDCEHIIJJJJJJJJJJJI81-****/.3/0/(->JJJIJJJJIDJJJJ???@JJJJJJJJJJJJJJJJJJJJJJJIJJJJJJJJJJJJIJJDCEEJHJJHJJJJJJEEEFJGGIJJJJJJJJJAA3JJJJJJJJJJJJJJJJJJJJJJJJJJJJJJJJIHIJJJJJJJGEDDJJJJJJJJJJJE@66HHGCA@?9-((825;;;JJJIHIJJJJJJJJJFHEFGJJJJIJGIHGJHHGFEEG;99::BJHJJJJFFGFED@9777,+**<>>FFEEJFE?70.++++**+,.33*)))*>>ACCGJHIIFFDDDGGJHGHFGGHGHHGEFDDFEEEDCAABCJFGFEEEJJJJJJJIHHHGJ@FEEECDDCCEEEEGECC==>>>JJJIJJJ;5///IJJJJJJJJJJJJJJJJJJIIFGEHIIJJJJJGJDDJIJJJEEJJFEA@ADFJFDEFFJ+**%%(+8?FHGJJGIFCAAACJJJJJJJJJJJJJ:999?>EEFHFGIIHJHJJJJJJJJJJJEFGHGDC@C@9779?AJJJJJJJJJJJJJJJJJJJJJJJJJJJG?401)%$$%*)./1122;;++++14599888>43237;@32((('&&&++++.CDECFIEDA>=54.))(*))+-DJJJJJJJJJJJJJJJJJJFIJJJJGFGHIJ@AJ8888:87/10015BC777777;<=CJHJJJC@@<<<433::0001BEJJJJJGGGGFFJJJJJJJJJJJJJJJJJJJJJJJHJJJJJJJJJ<<<<=JJJFJDEFB@@@ADCCDDEJJJJJJJJJJJJJJJJJJJJJJJJJJJJIA@A)))))@?<>?IJJJJGJJJJJJJJJJJJFCCCBDHHI>871IJJJJJJJJJJJJJJJJJJJJJIIHIFFFFJIGJJIHJHJEJIJHFFCCE>;1112DDBB>ECGJHHHFGGGHGHIHGIJHJHJJJJJJJJJIHHJJJJJJJJJJJHIJJJJH(''',9?88JJJJJJJJJJJJG@99@@@AJJJJJJJJJJFFGEFJJJJJJHJ:BACCHIJJJJJJJGDBEJJHDC<;>EJHJJJJHIJJJJJJJJJJJJJJJJJJJJJJJJJJJJJHFFFIJJJJJJJJJJJJJJJIIJJJJJJJJJJ@@@97778@==<<;:;;;D766467934((67;DC@EFJJJJJJJJJJJJJJJJJJ00000<:4333532,,,++,GJIHJJJJJJJJJ@AC?@JJJJJJJJJJJJHJJJJJDJJJJJJJJJJJJJJJJJJJJJJJJJJJJJJJJJJJJHHGHJJJJJJJJJJJJJJJ?:@32125=>=AEEEJHHHJJJJJJJJJIJJJJJJJJJJJIG6(&%%%'++.,,,--/1/0(((((458FFJIJJJJJJJJJJIJJJJJJJJFD>30('&$$$$'767>>>;;;;;JJJJJJJJJJJJJJJJJJJJJJJJJJJHJJJJJJJJJJJJJJJJJJJJJJJJJDJ=<7?@J.***:JJJJJJJJJJJJJJJJFHHJCJJIHFJIJJJJJJGBBBBCCD/....?JJJJJJJJJJJJJJJJJJJJIECCEAC;694GFFJHJJJJJJJJJJJJJJJJIJIJJHAAGFBBGJJJJJJJJJJJ@IGHB30CEJHEFHD.,,(+++*++-58HJJJIJJJJJJJJHHJJJJJJJJJJGCJJFEFEFJJIGGEFFIJJJJJHJJJJJJJJJJHGHHIJJJ>>>>?JJJJJJJJHJJHHGJJJJJJJJJJFJJJJJJJIHIJJJJIJJJJJJJJJJB@??GJ?>G7HIHJJJJJJJJJJJJJJJJJJJJJJJJJ7BDCDEBB/..++222JJJFFFJJIFD=<<<<EFJJJJJJJJJJJJJJJJJJJJJJJJJJJJJJJJJJJJJJJJJJJJJJJJJJJJJJJHJJJJJJJJJJDD87222344FHJJJJJJJJJJJJJJG?JJJJJJJJFEB<;@JJJJJJJJJJJJJJJJJJJJJJJJJJJJJJJJ77679JJJJJJJJJJJJJJJJJJJJJJJJJJJJJ((((<GJHEHGBBIHJH<100128222JJJJJJJIHGHIJJJJJJJJJJIJJJJJJJJFGEFJJJJJJJJJJJJJJJJDJJJJJIJIJJJJJJJJJJJJJJJJJJJJJJJJJ>;;;;=GHJJJJJJJJHC@;;-,+-,)))(''''
@Uematsu_n7x_1_MU-test1_18
GCAAATGTCATCACAAATTTCACAAATAAAGCATTTTTTTCGCCTGCATTCTAGTTGTGGTTTGTCCAAACTCATCAATGTATCTTATCATGTCTGTATACCGTCGACCTCTAGCTAGAGCTTGGCGTAATCATGGTCATAGCTGTTTCCTGTGTGAAATTGTTATCCGCTCACAATTCCACACAACATACGAGCCCCGGAAGCATAAAGTGTAAAGCCTGGGGTGCCTAATGAGTGAGCTAACTCACATTAATTGCGTTGCGCTCACTGCCCGCTTTCCAGTCGGGAAACCTGTCGTGCCAGCTGCATTAATGAATCGGCCAACGCGCGGGGAGAGGCGGTTTGCGTATTGGGCGCTCTTCCGCTTCCTCGCTCACTGACTCGCTGCGCTCGGTCGTTCGGCTGCGGCGAGCGGTATCAGCTCACTCAAAGGCGGTAATACGGTTATCCACAGAATCAGGGGATAACGCAGGAAAGAACATGTGAGCAAAAGGCCAGCAAAAGGCCAGGAACCGTAAAAAGGCCGCGTTGCTGGCGTTTTCCATAGGCTCCGCCCCCCTGACGAGCATCACAAAAATCGACGCTCAAGTCAGAGGTGGCGAAACCCGACAGGACTATAAAGATACCAGGCGTTTCCCCTGGAAGCTCCCTCGTGCGCTCTCCTGTTCCGACCCTGCCGCTTACCGGATACCTGTCCGCCTTTCTCCCTTCGGGAAGCGTGGCGCTTTCTCATAGCTCACGCTGTAGGTATCTCAGTTCGGTGTAGGTCGTTCGCTCCAAGCTGGGCTGTGTGCACGAACCCCCCGTTCAGCCCGACCGCTGCGCCTTATCCGGTAACTATCGTCTTGAGTCCAACCCGGTAAGACACGACTTATCGCCACTGGCAGCAGCCACTGGTAACAGGATTAGCAGAGCGAGGTATGTAGGCGGTGTTACGGAGTTCTTGAAGTGGTGGCCTAACTACGGCTACACTAGAAGAACAGTATTTGGTATCTGCGCTCTGCTGAAGCCAGTTACCTTCAGAAAAGAGTTGGTAGCTCTTGATCCGGCAAACAAACCACCGCTGGTAGCGGTGGTTTTTTTGTTTGCAAGCAGCAGATTACGCGCAGAAAAAAAGGATCTCAAGAAGATCCTTTGATCTTTTCTACGGGGTCTGACGCTCAGTGGAACGAAAACTCACGTTAAGGGATTTTGGTCATGAGATTATCAAAAAGGATCTTCGCCTGATCCTTTTAAATTAAAAATGAAGTTTTAAATCAATCTAAAGTATATATGAGTAAACTTGGTCTGACAGTTACCAATGCTTAATCAGTGAGGCACCTATCTCAGCGATCTGTCTATTTCGTTCATCCATAGTTGCCTGACTCCCCGTCGTGTAGATAACTACGATACGGGAGGGCTTACCATCTGGCCCCAGTGCTGCAATGATACCGCGAGACCCACGCTCACCGGCTCCAGATTATCAGCAATAAACCAGCCAGCCGGAAGGGCCGAGCGCAGAAGTGGTCCTGCAACTTTATCCGCCTCCATCCAGTCTATTAATTGTTGCCGGGAAGCTAGAGTAAGTAGTTCGCCAGTTAATAGTTTGCGCAACGTTGTTGCCATTGCTACAGGCATCGTGGTGTCACGCTCGTCGTTTGGTATGGCTTCATTCAGCTCCGGTTCCCAACGATCAAGGCGAGTTACATGATCCCCCATGTTGTGCAAAAAAGCGGTTAGCTCCTTCGGTCCTCCGATCGTTGTCAGAAGTAAGTTGGCCGCAGTGTTATCACTCATGGTTATGGCAGCACTGCATAATTCTCTTACTGTCATGCCATCCGTAAGATGCTTTTCTGTGACTGGTGAGTACTCAACCAAGTCATTCTGAGAATAGTGTATGCGGCGACCGAGTTGCTCTTGCCCGGCGTCAATACGGGATAATACCGCGCCACATAGCAGAACTTTAAAAGTGCTCATCATTGGAAAACGTTCTTCGGGGCGAAAACTCTCAAGGATCTTACCGCTGTTGAGATCCAGTTCGATGTAACCCACTCGTGCACCCAACTAATACTCAGCATCTTTTACTTTCACCAGCGTTTCTGGGTGAGCAAAAACAGGAAGGCAAAATGCCGCAAAAAAGGGAATAAGGGCGACACGGAAATGTTGAATACTCATACTCTTCCTTTTTTCAATATTCTTGAAGCATTTATCAGGGTTATTGTCTCATCAGCGGATACATATTTGAATGTATTAAAAATAAACAAATAGGGGTTCCGCGCACATTTCCCCGAAAAGTGCCACCTGACGTCGACGGATCGGGAATGTTCCCGATCCCCTATGGTGCACTCTCAGTACAATCTGCTCTGATGCCGCATAGTTAAGCCAGTATCTGCTCCCTGCTTGTGTGTTGGAGGTCGCTGAGTAGTGCGCGAGCAAAATTTAAGCTACAACAAGGCAAGGCTTGACCGACAATTGCATGAAGAATCTGCTTAGGGTTAGGCGTTTTGCGCTGCTTCGCGATGTACGGGCCAGATATACGCGTTGACATTGATTATTGACTAGTTATTAATAGTAATCAATTACGGGGTCATTAGTTCATAGCCCATATATGGAGTTCCGCGTTACATAACTTACGGTAAATGGCCCGCCTGGCTGACCGCCCAACGACCCCCGCCCATTGACGTCAATAATGACGTATGTTCCCATAGTAACGCCAATAGGGACTTTCCATTGACGTCAATGGGTGGAGTATTTACGGTAAACTGCCCACTTGGCAGTACATCAAGTGTATCATATGCCAAGTACGCCCCCTATTGACGTCAATGACGGTAAATGGCCCGCCTGGCATTATGCCCAGTACATGACCTTATGGGACTTTCCTACTTGGCAGTACATCTACGTATTAGTCATCGCTATTACCATGGTGATGCGGTTTTGGCAGTACATCAATGGGCGTGGATAGCGGTTTGACTCACGGGGATTTCCAAGTCTCCACCCATTGACGTCAATCGGGAGTTTGTTTGGCACCAAAATCAACGGGACTTTCCGAAATCTGCGTAACAACTCCGCCCCATTGACGCAAATGGGCGGTAGGCGTGTACGGTGGGAGGTCTATATAAGCAGAGCTCTCCCTATCAGTGATGAGAATCTCCCTATCAGTGATAGAGATCGTCGACGAGCTCGTTTAGTGAACCGTCAGATCGCCTGGAGACGCCATCCACGCTGTTTTGACCTCCATAGAAGACACCGGGACCGATCCAGCCTCCGGACTCTAGCGTTTAAACTTAAGCTTGGTACGCCACCATGAAGATGGACAAAAAGACTATAGTTTGGTTTAGAAGAGACCTAAGGATTGAGGATAATCCTGCATTAGCAGCAGCTGCTCACGAAGGGGTATTTGTTTTTCCTGTCTTCATTTGGTGTCCTGAAGAAGAAGGACAGTTTTATCCTGGAAGAGCTTCAAGATGGTGGATGAAACAATCACTTGCTCACTTATCTCAATCCTTGAAGGCTCTTGGATCTGACCTCACTTTAATCAAAACCCACAACACGATTTCAGCGATCTTGGATTGTATCCGCGTTACCGGTGCTACAAAAGTCGTCTTTAACCACCTCTATGATCCTGTTCGTTAGTTCGGGACCATACCCGTAAAGGAGAAGCTGGTGGAACGTGGGATCTCTGTGCAAAGCTACAATGGAGATCTATTGTATGAACCGTGGGAGATATACTGCAAAAAGGCAAACCTTTTACGAGTTTCAATTTCTACTGGAGGAAATGCTTAGATATGTCGATTGAATCCGTTATGCTTCCTCCTCCTTGGCGGTTGATGCCAATAACTGCAGCGGCTGAAGCGATTTGGGCGTGTTCGATTGAAGAACTAGGGCTGGAGAATGAGGCCGAGAAACCGAGCAATGCGTTGTTAACTAGAGCTTGGTCTCCAGGATGGAGCAATGCTGATAAGTTACTAAATGAGTTCATCGAGAAGCAGTTGATAGATTATGCAAAGAACAGCAAGAAAGTTGTTGGGAACTCTACTTCACTACTTTCTCCGTATCTCCATTTCGGGGAAATAAGCATGCAGACACGTTTGTCCAGTGTGCCCGGATGAAACAAATTATATGGGCAAGAGATAAGAACAGTGAAGGAGAAGAAAGTGCGAATCTTTTTCTTAGGGGAATCGGTTTAAGAGAGTATTCTCGGTATATATGTTTCAACTTCCCGTTTACTCACGAGCAATCGTTGTTGAGTCATCTTCGGTTTTTCCCTTGGGATGCTGATGTTGATAAGTTCAAGGCCTGGAGACAAGGCAGGACCGGTTATCCGTTGGTGGATGCCGGAATGAGAGAGCTTTGGGCTACCGGATGGATGCATAACAGAATAAGAGTGATTGTTTCAAGCTTTGCTGTGAAGTTTCTTCTCCTTCCATGGAAATGGGGAATGAAGTATTTCTGGGATACACTTTGGATGCTGATTTGGAATGTGACATCCTTGGCTGGCAGTATATCTCTGGGAGTATCCCCGATGGCCACAAGAGCTTGATCGCTTGGACAATCCCGCGTTACAAGGCGCCAAATATGACCCAGAAGGTGAGTACATAAGGCAATGGCTTCCCCGAGCTTGCGAGATTGCCAACTGAATGGATTCATCATCCATGGGACGCTCCTTTAACCGTACTCAAAGCTTCTGGTGTGGAACTCGGAACAAACTATGCGAAACCCATTGTAGACATCGACACAGCTCGTGAGCTACTAGCTAAAGCTATTTCAAGAACCCGTGAAGCACAAATCATGATCGGAGCAGCAGGTGGAGGCGGTTCAGGCGGAGGTGGCAGCGGCGTGAGCAAGGGCGAGGAGGATAACATGGCCATCATCAAGGAGTTCATGCGCTTCAAGGTGCACATGGAGGGCTCCGTGAACGGCCACGAGTTGGAATCGAGGGCGAGGGCGAGGGCCGCCCCTACGAGGGCACCCAGACCGCCAAGCTGAAGGTGACCAAGGGTCACCCTGCCCTTCGCCTGGGACATCCTGTCCCCTCAGTTCATGTACGGCTCCAAGGCCTACGTGAAGCACCCCGCCGACATCCCCGACTACTTGAAGCTGTCCTTCCCCGAGGGCTTCAAGTGGGAGCGCGTGATGAACTTCGAGGACGGCGGCGTGGTGACCATGACCCAGGACTCCTCCCTGCAGGACGGCGAGTTCATCTACAAGGTGAAGCTGCGCGGCACCAACTTCCCCTCCGACGGCCCCGTAATGCAGAAGAAGACCATGGGCTGGGAGGCCTCCTCCGAGCGGATGTACCCCGAGGACGGCGCCCTGAAGGGCGAGATCAAGCAGAGGCTGAAGCTGAAGGACGGCGGCCACTACGACGCTGAGGTCAAGACCACCTACAAGGCCAGAGAAGACCGTGCAGCTGCCCGGCGCCTACAACGTCAACATCAAGTTGGACATCACCTCCCACAACGAGGACTACACCATCGTGGAACAGTACGAACGCGCCGAGGGCCGCCACTCCACCGGCGGCATGGACGAGCTGTACAAGGCTCGAGGCGCAGCAGCGGGAGCAGGAGGAGCAGGTCGATCGGGATCCGGCGGATCTGCAGATTCAGCTACACCACATTTGGACGCCGTTGAGCAAACATTGAGGCAAGTGTCCCCAGGCCTGGAGGGCGATGTATGGGAAAGAACTAGTGGAAATAAATTGGACGGAAGTGCCGCTGATCCCAGTGATTGGTTGTTGCAAACCCCAGGATGTTGGGGCGATGATAAATGCGCTGACAGAGTTGGGACAAAAAAGGTTGTTGGCTAAGATGACTGAAAATATAGGGAATGCCACCAGAACCGTAGATATTAGTACACTTGCACCTTTCCCAAACGGCGCATTCCAAGACGCTATTGTCGCTGGTTTGAAGGAGTCCCCGCAGCTAAAGGCAATAAGTTGAAGGTTAGGATACTGGTTGGGGCTGCACCCGTCTACCACATGAATGTAATACCTTCCAAGTATAGGGACGAACTGACTGCAAAACTTGGCAAAGCCGCAGAAAACATAACTTTGAACGTGGCTAGTATGACTACATCAAAAACAGCTTTCTCCTGGAACCATAGCAAAATCTTGGTTGTAGACGGGCAAAGTGCCCTTACTGGTGGAATAAATAGCTGGAAGGATGATTACTTGGATACTCTCATCCAGTGTCTGATGTTGGTCTTGCACTGACCGGACCGGCTGCAGGCTCTGCCGGTAGATACCTTGACACTTTGTGGACATGGACCTGCCAAAACAAGAGTAACATCGCTTCCGTCTGGTTTGCAGCTTCCGGCAACGCAGGGTGCATGCCCACTATGCATAAAGATACAAACCCCAAGGCATCACCTACCACCGGGAATGTCCCAGTAATAGCCGTTGGAGGGTTGGGCGTTGGCATCAAAGATGTGGACCCCAAGTCCACTTTCAGGCCCGATCTGCCAACAGCTAGCGATACTAAGTGTGTGGTAGGACTTCACGACAATACTAACGCCGATAGAGACTATGATACAGTCAACCCAGAAGAGAGTGCCTTGAGAGCTCTTGTTGCTTCAGCAAGGAGTCACATTGAAATATCTCAGCAGGATTTGAACGCTACATGTCCACCCTTGCCTAGGTATGACATTAGATTGTACGATGCCTTGGCTGCTAAAATGGCTGCTGGGGTTAAGGTGAGAATTGTGGTTAGCGACCCAGCCAACAGGGGCGCAGTGGGCAGTGTGGGTTACAGCCAAATAAAATCACTTAGTGAAATATCAGACACTTTGAGAAACAGGCTTGCAAATATCACAGGCGGTCGACAGGCTGCAAAACTGCAATGTGTAGCAATTTGCAGCTTGCAAGAATATTTAAATCCTCCCCCAACGACAAATGGGCAGACGGGCATCCTTATGCCCAACACCATAAGTTGGTTTCCGTCGACTCATCCGCATTTTATATCGGTTCAAAAAATTTGTACCCATCCTGGCTGCAAGATTTTGGCTACATAGTGGAATCCCCAGAGGCTGCCAAGCAACTGGATGCCAAATTGCTTGACCCTCAGTGGAAGTACTCACAGGAGACTGCAACAGTGGATTACGCAAGAGGAATCTGCAACACTAATTCGGAAGCGGCGCTACAAACTTTAGTCTGCTCAAGCAGGCTGGCGATGTCGAGGAAAACCCAGGTCCCGGTACCATGAATGGAGCTATAGGAGGTGACCTTTTGCTCAATTTTCCTGACATGTCGGTCCTAGAGCGCCAAAGGGCTCACCTCAAGTACCTCAATCCCACCTTTGATTCTCCTCTCGCCGGCTTCTTTGCCATTCTTCAATGATTACCGGCGGCGAGATGGACAGCTATCTTTCGACTGCCGGTTTGAATCTTCCGATGATGTACGGTGAGACGACGGTGGAAGGTGATTCAAGACTCTCAATTTCGCCGGAAACGACGCTTGGGACTGGAAATTTCAAGGCAGCGAAGTTTGATACAGAGACTAAGGATTGTAATGAGGCGGCGAAGAAGATGACGATGAACAGAGATGACCTAGTAGAAGAAGGAGAAGAAGAGAAGTCGAAAATAACAGAGCAAAACAATGGGAGCACAAAAAGCATCAAGAAGATGAAACACAAAGCCAAGAAGAGAACAATTTCTCTAATGATTCATCTAAAGTGACAAAGAATGGAGAAAACGGATTATATTCATGTACCGGTCGCCACCAAATAGGATCACTGTATAAGGGTAAAAAGAAGAAAAAGAAGTCAAAGACAAAGTGTGTAATTATGTAGGGGCCCTATTCTATAGTGTCACCTAAATGCTAGAGCTCGCTGATCAGCCTCGACTGTGCCTGCTAGTTGCCAGCCATCTGTTGTTTGCCCCTCCCGTGCCTTCCTTGACCCTGGAAGGTGCCACTCCCACTGTCCTTTCCTAATAAAATGAGGAAATTGCATCGCATTGTCTGAGTAGGTGTCATTCTATTCTGGGGGGTGGGGTGGGGCAGGACAGCAAGGGGGAGGATTGGGAAGACAATAGCAGGCATGCTGGGGATGCGGTGGGCTCTATGGCTTCTGAGGCGGAAAGAACCAGCTGGGGCTCTAGGGGGTATCCCCACGCGCCCTGTAGCGGCGCATTAAGCGCGGCGGGTGTGGTGGTTACGCGCAGCGTGACCGCTACACTTGCCAGCGCCCTAGCGCCCGCTCCTTTCGCTTTCTTCCCTTCCTTTCTCGCCACGTTCGCCGGCTTTCCCCGTCAAGCTCTAAATCGGGGGCTCCCTTTAGGGTTCCGATTTAGTGCTTTACGGCACCTCGACCCCAAAAAACTTGATTAGGGTGATGGTTCACGTAGTGGGCCATCGCCCTGATAGACGGTTTTTCGCCCTTTGACGTTGGAGTCCACGTTCTTTAATAGTGGACTCTTGTTCCAAACTGGAACAACACTCAACCCTATCTCGGTCTATTCTTTTGATTTATAAGGGATTTTGCCGATTTCGGCCTATTGGTTAAAAAATGAGCTGATTTAACAAAAATTTAACGCGAATTAATTCTGTGGAATGTGTGTCAGTTAGGGTGTGGAAAGTCCCCAGGCTCCCCAGCAGGCAGAAGTATGCAAAGCATGCATCTCAATTAGTCAGCAACCAGGTGTGGAAAGTCCCCAGGCTCCCCAGCAGGCAGGAGAGTATGCAAAGCATGCATCTCAATTAGTCAGCAACCATAGTCCCGCCCCCCTAACTCCGCCCATCCCACCCTAACTCCACCAGTCCCGCCCATTCTCCGCCCCATGGCTGACTAATTTTTTTTATTTATGCAGAGGCCGAGGCCGCCTCTGCCTGCTGACTATTCCAGAAGTAGTGAGGAGGCTTTTTTCAAGAGCTGCTAGGCTTTTGCAAAAAGCTCCCGGGAGCTTGTATATCCATTTTCAGATCTGATAGAGAGACAGGATGAGGATCGTTTCGCATGATTGAACAAGATGGATTGCACGCAGGTTCTCCGGCCGCTTGGGTGGAGAGGCTATTCGGCTATGACTGGGCACAACAGACAATCGGCTGCTCTGATGCCGCCGTGTTCCGGCTGTCAGCGCAGGGGCGCCCGGTTCTTTTTGTCAAGACCGACCTGTCCGGTGCCCTGAATGAACTGCAGGACGAGGCAGCGCGGCTATCGTGGCTGGCCACGACGGGCGTTCCTTGCGCAGCTGTGCTCGACGTTGTCACTGAAGCGGGAAGGGACTGGCTGCTATTGGGCGAAGTGCCGGGGCAGGATCTCCTGTCATCTCACCTTGCTCCTGCCGAGAAAGTATCCATCATGGCTGATGCAATGCGGCGGCTGCATACGCTTGATCCGGCTACCTGCCCATTCGACCACCAAGCGAAACATCGCATCGAGCGAGCACGTACTCGGATGGAAGCCGGTCTTGTCGATGGATGATCTGGACGAAGAGCATCAGGGGCTCGCGCCAGCCGAACTGTTCGCCAGGCTCAAGGCGCGCATGCCCGACGGCGAGGATCTCGTCGTGACCCATGGCGATGCCTGCTTGCCGAATATCATGGTGGAAAATGGCCGCTTTTCTGGATTCATCGACTGTGGCCGGCTGGGTGTGGCGGACCGCTATCAGGATCGCGTTGGCTACCCGTGATATTGCTGAAGAGCTTGGCGGCGAATGGGCTGACCGCTTCCTCGTGCTTTACGGTATCGCCGCTCCCGATTCGCAGCGCATCGCCTTCTATCGCCTTCTTGACGAGTTTCTCTGAGCGGGACTCTGGGGTTCGAAATGACCGACCAAGCGACGCCCAACCTGCCATCACGAGATTTCGATTCCACCGCCGCCTTCTATGAAAGGTTGGGCTTCGGAATCGTTTTCCGGGACGCCGGCTGGATGATCCTCCAGCGCGGGGATCTCATGCTGGAGTTCTTCGCCCACCCCAACTTGTTTATTGCAGCTTAT
+
##$'&$$&$$#%')*--7<?>BE1./+CCEFFFHDAGJJJF0///..333DFFFHEJJJJJJJJJJJJJJJJJJJJJJJJJJJJJJJJJJJJJJFEFDECEFBBFFGHFFGGHJIHJJJJJJJJJJJJJIIJJJJJJJJJJJJJJJJJJJJJJJJJJJJJJJJJJJJJJJIJJJJJJIJJJJJJJIJIJJJ20001,++,?BJJIJJJJJJHFGJG@AJJJJJJJJJJJJJJIJJJJJJJJJJJJJHFGEFDA;;;;<JJJJJIIH'''''.,+.;:=<?@?CCD@>99JIIJJJIFEEGJJJJJJJJJJFGEDBAA??@A<98<=FGGEEDGJ?=;<A>?B;@4<:9122222?FJJJJJFF??JGJFF8778??CD<<<=<CDHJJDAA>??JHGFHGHGHGGJJIHGHJFHJH=><<;:<::3CDJJJJJJJJJJJJJJJJJJJJJJJJJJJJJJ@=@JJJJBBA@>///003334=6<<<AFEDB?;7HJHJJJJJJJJJJJJJJJJJJJ:999CJJJJJJJJJJJJJJJJJJJFEF3322JJJJJJJJJIGIJJJJJJJJJJJJJJJJJHJJJJJJJJJJJJJJJJJJJJJJJJJJJJJJJJJJJJHJJJJJJJJJJJJJJJJJJJJJIG8@4JFJJBCFEEEDEEDBBCCHJIHIFFHJFE=<;;>>@ABFDDDEFFGFGHJJJGGHGHFDCCDDEEDEGFFFHGA??>@DCCBBDEGJJHGEA@>>@@@@CCCDGGFC?>=>*(&&'+*..778???>=<<===???<=<<<@?BABABBABBA>>=:::::;8445>@AAADCCB??>>?ABDBA@?=>>??CBAA???A??>>>ABBBCDCCB>???EE@????CBCABDDCDDDDGDCBCBAAA@A@?444445@FGGFGGEDCCDFCEDD@@@CBBABEEB==;:656666....(EFFJJF<B77EEJJJJJJJIJGGFJJJJJJJJJJJJIEEFIJJJJDJDCED==@AHIJJJJJJJJJJJJJJJJJJJJJJJJJJJFGGFHHBJJJJJJJJJJG<8889>JJJJJDBBBCJGJJJJJJJJJJJJJJJJJJJJGJ=JJJJA@ABHJJJJJJJJJJJJJJJJJJGF>5/76A=D755442224/+++A4:((4/0:JJJJJFGJGJJJJJJJJJJJJJJJJJJJJJJJIEJJJJJJJJJJHJJJJJJGJJJJJJJJJJJJJJJJGG>>=>?JJJHJJFDCCB,***/,,-/,337;;<IJJJJJJJJJJJJJJJJJJJ@@<=>JJJJJJJJJJJJJJJJJJ@?@@DJJJJJIFJEJJJJJJJJJJJJJIGJJJJJJJJJJJJJJ99999IJJJJJJJJJJJJIJGDFEA11////,....DFF87787JJJJJJJJJJJJJJJJJJJJJJJJJHGFFEJJJJJHICBCCCJJJJJJJJIIJJJJJJJIGGGGIHGECCDCEGIHJHIJIFFEFEJJJ<))IJIJJJJJJJJHJIJJJJHHHHHJJGJGH=;;;;@==>IJJJJJJJJJJJJJJJJJJJJ54445<223ACJJJDDDEEJJJJJJJJJJJJJJJJA<;9:?CFJJJJJJJJJJJJJJJJJJJJJJJJJJJJJJJJJJGIJJJJJJJJJJJJJJJJJJJJJJJJJJJJJJJJJJGJJJJJJJJJJJJJJJJJJJHJJJJJEEEF>???BJFJJHJJJJJJJJJJJJJJJJJJJJJJJJJJJJJJJJJJJJJJJJJJJEDDDBBAABBJJJJJJJJJJJJJJJJJJJJFGAGGIJJJJJJJJJJJJJJJJJJJJJJJJJJJJHJHIJJJJJJJJJJJJJJJJJJJJJJJJJJJJJJIJJJJJJJJJJJJJJJJJJJJJJJJJJJJJJJJJJJJJJJJJJJJJJJJJ@GJJJJJJJJJJJJJJ2222222JJJJJJ?JC44BBAAJJJJJJJJJJJJJJJJJJJJJIJJJJJJJJHJJJJJJG?512JJJJJJJJJJJJJJJJJJJJJJHJJJJJJJJJJEAAAJJJBJJJJIJJJJJJJJJJJJJJJJHGIHC;60)))**++,1111??@JJIJJIFDECDHDD?>?@DECCAHHF;<<;;386778AIGHJJJJJJIJIJJJHJJIIJ@HJJJJJJJJJJJJJJHJDJGHIGJEJJJGHJJJJJIDJHIJJ;;:;;HJJJJJJJJJJJJJJJJJJJJJJHDE84JJJFIA?C?,*+**FJJJJJJJJJJJJJJJJJJIJBA@@@-,,,-HIJJJJJJFHJJJJJJII30+))466556==>===FCCIHJJJJJ::995777688:5JJJJJJJJJJJJJJIJJJJDCE0)(('())-))(')))179=BJJJJJJJJJJJJJJJJJJJJJJCAA@BJJJJJJJJJJJJJJJJJJJJJJJJJJJJJJJJJJJJJJJJJJJJJJDJJJIJJJJJJJJJG@@@@ECJJJJJJHJJJJJJJJJJJJJJJJJJJJJJJJJJJJJJJJJJJJJJJJJJJJJJJJJJJJJJIIHGGJJJJJJIHIJJJJJJJJJJJJJJJJJIIJJJJEJJIJJGFE<?))*159???JJJJJJJJJJJJJJJIIIJJJJJJJJJJJJJJJJJJJJ>0//./HFHGJJJJJJJJJJJJJJJJJJJJJJJJJJJJJJJJIHHHIJJJJJJJJJJHJJJFD?99;BJJJJJJJJJJJ@??>?IHIHHJIJGEJJJJJJJJJJJJJJIJJEA@@@@GEEJDJHIHIHJ???>?JJHJJJJJJJJJJJJJJJJJJJJJJJJJJJJJJJJJJJJJJJJJJJJJJJIIHHJJJJJJJJJJJJIGHJ?FJJJJJJJHJJJJJJJJJFDCCDDHHGJJJJJJJJJJJJJJJJJJJJJJJJJJJJJJJJJJJJJJJJJJJJJJJJJJJJJJJJJJJIIJJJHF:::>EEJJJJJJJJJJJJJJJJJJJJJJJJJJJJJJJJJJJJJJJJJJJJJJJJJJJJJJJJJJJJJJJJJJJJJJJJJJJJJJJJJJIJJJJJJIJJJJJJJJJJJJJJIF?5.8*DJJJJJJG<::1-,,,,+++,-0=,HJJJJJIGJJJ>;=((('(4+/,.>==844443367=@>AAAAIIJJJJJJJJJJJJJJJJJJJJJJJJJJJJJJJJJJJJJJGIJJJJJJJJJECBCGJJGGFEFJJGEEHJI;<<=J)))(,&&'2/.,,55=7779J@@@===4++(''(BCDJJJJGIJJJJJJJJJJJJJJJJJJJJJJJJJJJJJJJHJJJJJJJJGJC<9EDEJJFDG>1=877688<?9512213<77)''''*..7BCCFA@AABD???JJJJJJJJJJJJJJJJJJJJJJJJJJJJJJJJJJJF<JJJJJIIJJJJJJJJJBJJDD@=<?C@??JJJJJJJF<FEEE88889IJJJJJJJJJJJJJJJJJJEDC86632/&&''')((289;;CJJJJJJJFBBBCDJJJJJJJJJIJJJJJJJJJJJJJGIJJJJIGJJJJJJJJJ?/./JJJJJJJJJJEJJJ70001-+4*+EIJJJJJJJJJJJJJJJJJJJJJJJJJJ)))))))))2>??@DJJJJJJJJJJJJJJJJJJJJJJJJJJJJJ-++++JJJJJJJJJJJJJJJJJJJJJJJJJJIJJJJJJJJJJJJJJJJJHJJJJJJJJJJJJJJ5.4++1?--CC@?<5.----//..+.JJJJJJJJJJJJJJJJJJJJJJJJJJJJJ???JJJJJJJJJJJCBCB@JJJJCB:.,)))+(++*+((((-(<7666622111/031--++JJJIIIJJJJDDED=73465:+*5***==BJJJJJJJJJJGHEIFGGGHJHJJIJJJJJJJJIJJJJJJIIIEEFDBD000/0.*077EIJJJJJJJJJJJJJJJJJIJJJJDEDCDJJJHFEFIJ76666EG9566>?BBBHHHJEJJGGJEGGE9<-(((,99;:;;;BCDJJJJJJJJJJJJIFFHGFC++++-;=//>AA<899IIJJJJJJJJJJJJJJJJJJJJJJIJJJJJJJJJJJJJJJJJJJHJJJJJJJJJJJJJIIH((((((89JJJJJJJJHJJJJJJIB;8889AGJHIHJGJJJJIJJJJJJ>>EJ??<30,851,,++&%%%%%%(()(+*+)*++*1DGJIBDDBDAAAJJJJJJJJJJJJJJJJJJ?GJD@@92++)&&&,5:;A@@:89810.,,,+****+3238EB?E<<CJJJJJHFGEEJHEDHFGGJJJJJJJJJJJJJJJJJJJJJJJJJIJJJJJJJJJJJJJJJJJJJIJJJJJJJJJJJJJJJJJJJJIIHJJGA@<@CEJJJJJJJJJJJJJJJJJJJJJJJJJJJJJJJJJJIFFFFGHJJJJJJJJJJJJJJJJJJJJ@JJJJJJFFG000/FFJJIHH==>=IFDDCEJJJJJJJJJJJJJJJJJJJJJJJJJJIIJJJJJJJGEEEEJJIJJJJJJJJJJJJJJJIJIJJJJJJIJJJJJEGIGECCJJJIJJJEJJJJJJJIIHG4,(=JJJJJJJJJJJJJJJJJJJJJHJJJJJJJJJJJJJJJJD@BB;76;;BC?76655:01//121.,))(),-/501133333HHGJJJJJJJJJJJJJJJJJJJJJJGDDDJJGHGIJJJJJJJJIJIHEEEEEHJJJIJJJJJJJJE:8):GIGJIHJJHHJJJJJJJJJJJJJJJJJJJJJJJJJJJJJJJJJJJJJJJJJGHJJHJJIJJJJJJJHEFC++++*)*20//0@@BCIJGF)9??@JJJJJJJJJJJJJJJJJJJJJJJJJJJJJJJJJJJJJJJJJHJIJJJJJJJJJJJJJJJJJJJJJJJJJJJJ)((((7::::HJJHJJJJJJJJJJJJJJJGEFEFJJJJJJJJJJJJJJJJJJJJJJJJJJJJJJJJJJJJCFJJJHIFFGJJJJJJJJJJJJJJHJJGDGGGGJFJ<;BCBA//...67CDDDJJJJJJJJJJJJJJJJJHGFE?..----.6BIJJJIJJIJIJJJJJJJJJHJJJJIFGGFJJJJJJJJJJJJJJJJHHIBDEFJ>====IIFJ?4////3445IHJB55555DJJJJJJJJJHE@7:3IJIFFGIGIJJIJJIJJJJJJJJJJJJJJJEEDDDG?21+JJJJJJJJG::5IJJJJJJJIJJJJJJJJJJE:<91JJJJJJJJJJJJJJJJJJIHFEHJJJJJFHFEGFHJJJJJJJJJJJJJJC333+****9;7@IIJJJJJGFBAAGGJJJJGEEDEHAE?>GJJJJJJJJJJJJJJJJJJJJJJJJJCCBBAFDEIIJJIJJJJJFJJJJJJJJJJHJJJJJJJJJJIJJHDGIJJJJJJJJJJHJJDEJJJJJJJJJHCCDEFJJJJJJJJJJJJJJJJJJJJJJFJIJJJJJJJJJJHIJJJJJJJJJJJJJJJJJJIJJJJJJJJJJJJJJJJJJJJJJJJJJJJJJJJJJJ4.++,.99-,,-GJJJJJJJJJJJIFEEEEJJJJJJJJJJJJJJJIJJJJIHJJJJJJJJIJHGJJJJJJJGIJHIJJJJJJJJJJJJJJJJHHHHJJJJJJJJJJJJJJJJJJJJJJHJJJFJJJJJIGFFEJFJJJJJJJJJJJJJJJJJJJJJJJJJJJJJJJJJJIJ>JEBAD>==;*&&&&,7546@@EFDIJJJJJGGEAB????EFFJJJIJIHJJJJIBBCFDD<:<+***+>?GFJJGFJJJJJJJJJDFGEDJJJJJJJJJJJJ????@+****IJJJJJJIJJIJJJJJJJJJJJJJJJJJJJJJJJJJJJJJJJJGDDJJJIJIIJJJJG.,,+,34@@CEJJJJJJJJJJJJJJJJJJJJJJJJJJ?@?@;;;FEB@;45DF;AFJJJHIJ33334IIIIJJJJJJJJJJJJJJJJJJJJJJJJJJJJJJJJJGGGJJJJJJJJJGJJJJJJJJJJJJJ;:;)***+JJJJJJJCC>655576779ABCBCDDDFJHJDDCBFDB@>4)+*,JJJJJJJJJJJJJJJJJJJJJJJJJJJJJJJJJJJJJJI82:=88999@HGHJHJJJJJJJJJIJJJJJJJIHFIJJJJJJJJJJJJJJJJJJJJJJJJJJJJJJJJJJJJJJJJJJJJJJJJJJJJJJJJJJJJJJJJJJJJJJJJJEJJJJJJJJJJJJJJJJJJJJJJJJJJJJJJJIHGGIJJJJJIJJJJJJJJJJJJIGHGIJIJJJDHGIEFEFFJJJJEJDDDEDDDCCEJJJJJJHEFGGGI?,,,,,1*'&%+16AADGFHGHJJHHJIEEGFFJJJJJJBAA?=<??E<8773,((()+.///12233<?>>?@BAAAGIJJEA7:CIJJJHGGGFEFEFJJJJJIJJJJEFGJJJJJJGHJHDBBBGJJJJJJJJJIJHJJJJJJJIHHGJJJJJJJJJJJJJJJJJGDDDEJJJJEFGJJJJJJJJJJIJJJJJJJHDGJJJJJJJJJJJJJJJJJJJJIJJJJJJGIJJFGHGHHIJJJIJJGHJJJJJJJJJJJJHJJJJIGJJJJJJJJAIHCBBBJB35FHGHEDGDGJIJHJJJGFFEDDCBCCEHGEHFHGJJJGJDEFFFJJJJJJFECCCA?@??CB?????EDFDEFEGJHFDABA@CCDGFFFFEDDFEFFFGHCABAJJGEIFFGCCEEBBCCGFEEDDEFFGIFFFGIJJIHEB@?@=@BG?BI?JJE=;;;=EDFFFE@@>>>ABDFGFGJJIG@@@@@JGGFHHF?>?;99:DCCDDHJJIJHEEEJJJHFFEEFFCDDEFGFJGG87778<:770/++*13356=?@CCFECEEFA@?>==?@@==<==ADDEFFDBCCEEFCBBBCEGFFGHHECBBB?@BAAFEEEDDCCEECDBEDGJJHJJJJIJJJJJJJJJIHHHIHIJJ@>?3+**+*)))+/***5DHFFEFEFFGHJJJJJJJJIJG@@@?@E1.(()******0002A<+)))667==>GFFFG8888:B====>HIIIJJJJJHJIJFFHJFGEGGGIJJ-----,/)*@AAABJJIIIGJJFHJJJFC@43334?D>BJJHHECDDDFIJJIJJJJJJIIJFGJJJJGIBFEEJIHICBBBAB@@??<B?DHGGJJJJJHGGJJJJJJJJJJJHJJJJJJJJJJJJJJJFDDDEJJJJJJHIJFFFIJJIGEEFFGJJJJJJJJJJJJJF--.GIJJJJJJJJCCC++++)(()01FJJJJJJJJJJJJJJJJIIEJJJJJHJJJJJJJJJJJJJJJJJJJJJJJJJJJJJJJBBA@@FJJIJFHGFJHGGHGJJJJJJJJJJJJJJJJJJJJJIHJJIGHGEJJJJJJJJJJJJJJJJJJJJJJJJJJJJJJJJJJJIJHJJJJJJJJJJJJJJJJGFFEGFFGDEIJFHFDCDC>@HJJJJJJJJJJJJ6))))CFGJJJJJJJJJJJIIEDEDEJJJIHHH::55555;::9;EDCDDDDDDECGJJJJIG?@:;CDFJJFEDDDDFHGIBAA@?CBCEHFEDDDEJHJJJGFCCDEFHHEFHJ00000;CEDCCD>>?>?JJJIJIGIIJJJJJJJJJJJJJHJJIJJJJJJJJJEDDCAB=>>JJJJHJIJJJJJIJHJJIJJAJEEEEDEDEHFFJJJJHIIIFHGHFJHGI>>>@@???@BGGJJJJJJJJJJJJJJJJJJJJJJJJJJJJJJJIIHGGFDGGJJIHFEGJFGHF:::JJJJJJJJJJJJGJJJJJJJF92-7AIJJJJJJIJJJIIJJJJJJJJJJJJJJJJJGH,++*''/'''ABFEJJJJHHJJJJJJJJJJJJJJ<;;;;;<;GB)(('())/228<@AABBABAGJJJIJJJJJJHC;?JJIJJJJJJJJJJJJJJJJJJJJJIIJJJJJJJGJJJJJIGFFIIJJJJIJJ111112HJIIJJGFHHJJHG76666JJJIIHJI@>>>>@<00,,,,,EJIJJJHJJJJJJJGFD=;>5=AAA@30.)2HGHJJJJJJJJJJJJJJJJJHFFGIJJJIIJHEEEDEEEEC=8?556;;;;=ECFGFGJIJJJJJECDCDGJJJFHFFGGHIGJFIFGCCCBBDEEFJHJJJJFEEIJDEFFF?FHHIHFGGJJGGIHIDEEIIJJJJJJJHC@B;;;;;;:;EDDCDDGHHGGECBCCFGIJJJGCCDEGJJJIGHGIHHCJJJJJDCBCCGIIJJJJJJJJHIJJJJJJJJJIGIDEFFFJIIIJJIJJJJIGFGGIIJJJJJJJJGJGGHIHJJHIIJHIJGGGEGJFGHFAA?@@ABGGEFHJHJIJIJAAAB@AEDEHHJHGICJJHJB>@JJHHHGGCB?I<JHFHGIJJJJJJJJJJJJJJIG@5/EI<GEFGC</.--*,,,,54544433/--/5210000?BIJJHGGHJGHJIJJIJJJEDAB<:A;:8;JJJJJJJJIJJJJJJJJJJJJJJJJJJJJJJIJJJJJJJJJJJF?*(((*@BEJJJJJGFHJJJJJJJJJJJJJJJJJJJJJ97662455551-+*++,199::;98999JJJJJ=<<<<<;:??@ACBBEGGJJJJJJJJJJJJJJJJJJJJJJJJHIHEJJJJAAABCCJDH>>IHJIHBAAACHJJJJJJJJJJJJJJJJJJJJJJJJJJJJJGFFFHJJJJJJJJJJJJHJHJJHJJIIIHJJJJJJJJJGACB-*))+:1AIHFFJFJEIJJGDJDFADCCCJJJJJJJJHJJJJGHJIJJJJJJJJJ<JJJJJJJJJJF?9657>=<>>F>GHGEFFAF@HJHIIB73-,,,-./3144BCBC??>??DEH99998887100003211113335@4882+)3>===@CG??DB??>@?---,())))))('**,21343586)=@EDGFCAABD@EEDDDJJJJJJHC@JJJJJFEDEHHIHHGHJJJJBBBBJHHHGFDDCDA@/,)'(&&&':9;@CJJJJJGHDBG?<?FFDB=BAB)(''((*******8>EFIIAJGGFEJJJJ><:3443D555555JJJJJJJJJH-('&&')***('($%&((()*-,,,,.-,13<?CCDEEJJJJJJJJJJJJJJJJJJJJJJIGJGJJJJJJJHGHGGJJJJJJJJJJDDCCDJJJEDEEEJJJJJHIJIIJJJJJJJJJJJCCCCDJJJJJJJJJJJJJJJJJJJJJJJHHGGFJJJJJJJJJJJJJJJEJJAJJJJJJJJJJJJJJJJJJGFIFIFAAACCIJJJJJJJJGIHJJJJJJJJJIHHEABBCJJFEEEGJJJJJJJJJJJJJJIJJJ????IJJJJJJJJJJJJJJJJHIHJ>HCCCCCJICCBCDJIJJIIJJGJJIIHJJJJJIIG?@99ACCGBBC@@@@@CB<@JIJG@C>=<@@AHGGHGHIJJJJJJJCJIFBB=322245665;8:JJJJJJJJJJJJJJJJJJJJJJJJJJA===7772,,-JJGHJJJJJJJJIA:;??JJJJJJJIJJJJJJJJJJJIJJJJJIJJJJJJJJJJJJJJIIIIJIJJJJJJJJJJJJJI200**)*>??JJJJJGGHIJJJJJJJD@>JJJJJJJJJJJJJJJJJJJJ00000JJJJJJJJJJJJJJJJJJJJJJJJJJJJJJJJJJJJJJJJJJJJHDJHJJJJJJJJJJJJIGGGHHFCCBDJJJJJJJJJJHJJJJJJJJJJJIJJJJJJJJJJJJJJJJJJJJJJJJJHJHJJJJJJJJJJJIHHHJJJF=<($&''''00166HJJJJJJJJJJJJJJJJJJJJJGJJJJJJJJJJJJJJJJJJJJJJJJJJGC>==?DCC?>;;;;JJJJJJJJJJJJJJJJJGJJJJJJJJJJJJJJJJJJJJJJJJJJJJJ:543335;5555AJJJJJJJJJJJJJJJF@EHIJJJJJDA@ABFHHJJJJJJJJJJJJJJJJJJJJJJJIJJJJJJJJJJJJJJJJJGIJJJJJJJJJJJJJJJJJJJJJJJJJJJJJJJJJJJJJJJJJJJJJJJJJJJJJJJJJJJJJJJJJJJJJJJJJJJJJJJJJJJJJJD@=:6447886HJHHIGHFGCECCDEDC?;5
@Uematsu_n7x_1_MU-test1_19
CTCGATGAACTCATTAACTTATCAGCATTGCTCCATCCTGGAGGATAAGGAGCTTCTAGTTAACAACGCATTGCTCGGTTTCTCGGCCTCATTCTCCAGCCCTAGTTCTTCAATCAAACACGCCCAAATCGCTTCAGCCGCTGCAGTTATTGGCATCAACCGCCAGAGGGAGGAAGCATAACGGATTTCAATCGACATATCTAAGCATTTCCTCCAGTAAGAATTGAAACTCGTAAAAGGTTTGCCCTTTTCGCAGTATCTCCACGGTTCATACAATAGATCTCCATTGTAGCTTTGCACAGAGATCCCACGTTCCACCAGCTTCTCCTTTACGGTATGGTCCCCAACTAACGAAACAGGATCATAGAGGTGGTTAAAGACGACTTTTGTAGCACCGGTAACGCGGATACAATCCAAGATCGCTGAAATCGTGTTGTGGGTTTTGATTAAAGTGAGGTCAATCCAAGAGCCTTCAAGGATTGAGATAAGTGAGCAAGTGATTGTTTCATCCACCATCTTGAAGCTCTTCCAGGATAAAACTGTCCTTCTTCTTCAGGACACCAAATGAAGACAGGAAAAACAGATCCTTCGTGAGCAGCTGCTGCTAATGCAGGATTATCCTCAATCCTTAGGTCTCTTCTAAACCAAACTATAGTCTTTTTGTCCATCTTCATAGGTCCTGGATTCTCCTCGACATCGCCAGCCTGCTTGAGCAGACTGAAGTTGGTAGCACCGCTTCCATGAATATAATCCGTTTTCTCCAATTCCTTCGTCACTTTAGATGAATCATTAGAGAAATTGTTCTCTTCTTTCTTGGCTTTGTGTTTCATCTTCTTGATGCTTTTTGTGCTCCCATTGTTTTGCTCTGTTATTTTCGACTTCTCTTCTTCTCCTTCTTCTACTAGGTCATCTCTGTTCATCGTCATCTTCTTCGCCGCCTCATTACAATCCTTAGTCTCTGTATCAAACTTCGCTGCCTTGAAATTTCCAGTCCCAAGCGTGGTTTCCGGCGAAATTGAGAGTCTTTAATCACCTTCCACCGTCGTCTCACCGTACATCATCGGAAGATTCAAACCGGCAGTCGAAAGATAGCTGTCCATCTCGCCGCCGGTAATCATTGAAGAATCGGCAAAGAAGCCGGCGAGAGGAGAATCAAAGGTGGGATTGAGGTACTTGAGGTGAGCCCTTTTTGGCGCTCTAGGACCGACATGTCAGGAAAATTGAGCAAAAGGTCACCTCCTATAGCTCCATTCATGGTACCGTAGTTGGGCTCGGCTCCATTGAGAGCTTTGGTAGGGGGGCTGCTTAGGGTCCAGCAGCAGCTTCCGCTCCTCTCGGTCCTGGTCCGAGTCCTCGTTCTCGCTGCTGTAGCAGCACCCCATGGTGGCAAGCTTGGGTCTCCCTATAGTGAGTCGTATTAATTTCGATAAGCCAGTAAGCAGTGGGTTCTCTAGTTTTTAGCCAGAGAGCTCTGCTTATATAGACCTCCCACCGTACACGCCTACCGCCCATTTGCGTCAATGGGGCGGAGTTGTTACGACATTTTGGAAAGTCCCGTTGATTTTGGTGCCAAAACAAACTCCCATTGACGTCAATGGGGTGGGCAAATTCAGGGAAATCCCCGTGAGTCAAACCGCTATCCACGCCCATTGATGTACTGCCAAAACCGCATCACCATGGTAATAGCGATGACTAATACGTAGATGTACTGCCAAGTAGGAAAGTCCCATAAGGTCATGTACTGGGCATAATGCCAGGCGGGCCATTTACCGTCATTGACGTCAATAGGGGGCGTACTTGGCATATCATACACTTGATGTACTGCCAAGTGGGCAGTTTACCGTAAATACTCCACCCATTGACGTCAATGGAAAGTCCCTATTGGCGTTACTATGGGAACATACGTCATTATTGACGTCGATGGGCGGGATCGTGGGCGGTCAGCCAGGCGGGCCATTTACCGTAAGTTATGTAACGCGGAACTCCATATATGGGCTATGAACTAATGACCCCGTAATTGATTACTATTAATAACTAGTCAATAATCAATGTCAACGCGTATATCTGGCCCGTACATCGCGAAGCAGCGCAAAACGCCTAACCCTAAGCAGATTCTTCATGCAATTGTCGGTCAAGCCTTGCCTTGTTGTAGCTTAAATTTTGCTCGCGCACTACTCAGCGACCTCCAACACACAAGCAGGGAGCAGATACTGGCTTAACTATGCGGCATCAGAGCAGATTGTACTGAGAGTGCACCATAGGGGATCGGGAATATTCCCGATCCGTCGACGTCAGGTGGCACTTTTCGGGGAAATGTGCGCGGAACCCCTATTTGTTTATTTTTCTAAATACATTCAAATATGTATCCGCTCATGAGACAATAACCCTGATAAATGCTTCAATAATATTGAAAAAGGAAGAGTATGAGTATTCAACATTTCCGTGTCGCCCTTATTCCCTTTTTTGCGGCATTTTGCCTTCCTGTTTTTGCTCACCCAGAAACGCTGGTGAAAGTAAAAGATGCTGAAGATCAGTTGGGTGTACGCGTGGGTTACATCGAACTGGATCTCAACAGCGGTAAGATCCTTGAGAGTTTTCGCCCCGAAGAACGTTTTCCAATGATGAGCACTTTTAAAGTTCTGCTATGTGGCGCGGTATTATCCCGTATTGACGCCGGGCAAGAGCAACTCGGTCGCCGCATACACTATTCTCAGAATGACTTGGTTGAGTACTCACCAGTCACAGAAAAGCATCTTACGGATGGCATGACAGTAAGAGAATTATGCAGTGCTGCCATAACCATGAGTGATAACACTGCGGCCAACTTACTTCTGACAACGATCGGAGGACCGAAGGAGCTAACCGCTTTTTTGCACAACATGGGGGATCATGTAACTCGCCTTGATCGTTGGGAACCGGAGCTGAATGAAGCCATACCAAACGACGAGCGTGACACCACGATGCCTGTAGCAATGGCAACAACGTTGCGCAAACTATTAACTGGCGAACTACTTACTCTAGCTTCCCGGCAACAATTAATAGACTGGATGGAGGCGGATAAAGTTGCAGGACCACTTCTGCGCTCGGCCCTTCCGGCTGGCTGGTTTATTGCTGATAAATCTGGAGCCGGTGAGCGTGGGTCTCGCGGTATCATTGCAGCACTGGGCCCAGATGGTAAGCCCTCCCGTATCGTAGTTATCTACACGACGGGGGAATCGCAGGCAACTATGGATGAACGAAATAGACAGATCGCTGAGATAGGTGCCTCACTGATTAAGCATTGGTAACTGTCAGACCAAGTTTACTCATATATACTTTAGATTGATTTAAAACTTCATTTTTAATTTAAAAGGATCTAGGTGAAGATCCTTTTTGATAATCTCATGACCAAAATCCCTTAACGTGAGTTTTCGTTCCACTGAGCGTCAGACCCCGTAGAAAGAATCAAAGGATCTTCTTGAGATCCTTTTTTTCTGCGCGTAATCTGCTGCTTGCAAACAAAAAAACCACCGCTACCAGCGGTGGTTTGTTTGCCAAATAAGAGCTACCAACTCTTTTTCCGAAGGTAACTGGCTTCAGCAGAGCGCAGATACCAAATACTGTTCTTCTAGTGTAGCCGTAGTTAGGCCACCACTTCAAGAACTCTGTAGCACCGCCTACATACCTCGCTCTGCTAATCCTGTTACCAGTGGCTGCTGCCAGTGGCGATAAGTCGTGTCTTACCGGGTTGGACTCAAGACGATAGTTACCGGATAAGGCGCAGCGGTCGGGCTGAACGGGGGGTTCGTGCACACAGCCCAGCTTGGAGCGAACGACCTACACCGAACTGAGATACCTACAGCGTGAGCTATGAGAAAGCGCCACGCTTCCCGAAGGGAGAAAGGCGGACAGGTATCCGGTAAGCGGCAGGGTCGGAACAGGAGAGCGCACGAGGGAGCTTCCAGGGGGAAACGCCTGGTATCTTTATAGTCCTGTCGGGTTTCGCCACCTCTGACTTGAGCGTCGATTTTTGTGATGCTCGTCAGGGGGGCGGAGCCTATGGAAAAACGCCAGCAACGCGGCCTTTTTACGGTTCCTGGCCTTTTGCTGGCCTTTTGCTCACATGTTCTTTCCTGCGTTATCCCCTGATTCTGTGGATAACCGTATTACCGCCTTTGAGTGAGCTGATACCGCTCGCCGCAGCCGAACGACCGAGCGCAGCGAGTCAGTGAGCGAGGAAGCGGAAGAGCGCCCAATACGCAAACCGCCTCTCCCCGCGCGTTGGCCGATTCATTAATGCAGCTGGCACGACAGGTTTCCCGACTGGAAAGCGGGCAGGCGCGCAACGCAATTAATGTGAGTTAGCTCACTCATTAGGCACCCCAGGCTTTACACTTTATGCTTCCGGCTCGTATGTTGTGTGGAATTGTGAGCGGTTAACAATTTCACACAGGAAACAGCTATGACCATGATTACGCCAAGCTCTAGCTAGAGGTCGACGGTATACAGACATGATAAGATACATTGATGAGTTTGGACAAACCACAACTAGAATGCAGTGAAAAAAATGCTTTATTTGTGAAATTTGTGATGCTATTGCTTTATTTGTAACCATTATAAGCTGCAATAAACAAGTTGGGGTGGGCGAAGAACTCCAGCATGAGATCCCCGCGCTGGAGGATCATCCAGCCGGCGTCCCGGAAAACGATTCCGAAGCCCAACCTTTCATAGAAGGCGGCGGTGGAATCGAAATCTCGTGATGGCAGGTTGGGCGTCGCTTGGTCGGTCATTTCGAACCCCAGAGTCCCGCTCAGAAGAACTCGTCAAGAAGGCGATAGAAGGCGATGCGCTGCGAATCGGGAGCGGCGATACCGTAAAGCACGAGGAAGCGGTCAGCCCATTCGCCGCCAAGCTCTTCAGCAATATCACGGGTAGCCAACGCTATGTCCTGATAGCGGTCCGCCACACCGGCCCGGCCACAGTCGATGAATCCAGAAAAGCGGCCATTTTCCACCATGATATTCGGCAAGCAGGCATCGCCATGGGTCACGACGAGATCCTCGCCGTCGGGCATGCGCGCCTTGAGCCTGGCGAACAGTTCGGCTGGCGCGAGCCCCTGATGCTCTTCGTCCAGATCATCCTGATCGACAAGACCGGCTTCCATCCGAGTACGTGCTCGCTCGATGCGATGTTTCGCTTGGTGGTCGAATGGGCAGGTAGCCGGATCAAGCGTATGCAGCCGCCGCATTGCATCAGCCATGATGGATACTTTCTCGGCAGGAGCAAGGTGAGATGACAGGAGATCCTGCCCCGGCACTTCGCCCGATGGCCGCCAGTCCCTTCCCGCTTCAGTGACAACGTCGAGCACAGCTGCGCAAGGAACGCCCGTCGTGGCCAGCCACGATAGCCGCGCTGCCTCGTCCTGCAGTTCATTCAGGGCACCGGACAGGTCGGTCTTGACAAAAAGAACCGGGCGCCCCTGCGCTGACAGCCGGAACACGGCGGCATCAGAGCAGCCGATTGTCTGTTGTGCCCAGTCATAGCCGAATAGCCTCTCCACCCAAGCGGCCGGAGAACCTGCGTGCAATCCATCTTGTTCAATCATGCGAAACGATCCTCATCCTGCTCTCTCAATCAGATCCGAAAATGGATATACAAGCTCCCGGGAGCTTTTTGCAAAAGCCTAGGCCTCCAAAAAAGCCTCCTCACTACTTCTGGAATAGCTCAGAGGCAGAGGCGGCCTCGGCCTCTGCATAAATAAAAAAAATTAGTCAGCCATGGGGCGGAGAATGGGCGGAACTGGGCAAAGTTAGGGGCGGGGGTGGGCGGAGTTAGGGGCGGGACTATGGTTGCTGACTAATTGAGATGCATGCTTTGCATACTTCTGCCTGCTGGGGAGCCTGGGGACTTTCCACACCTGGTTGCTGACTAATTGAGATGCATGCTTTGCATACTTCTGCCTGCTGGGGAGCCTGGGGACTTTCCACACCCTAACTGACACACATTCCACAGAATTAATTCGCGTTAAATTTTTGTTAAATCAGCTCATTTTTTAACCAATAGGCCGAAATCGGCAAAATCCCTTATAAATCAAAAGAATAGACCGAGATAGGGTTGAGTGTTGTTCCAGTTTGGAACAAGAGTCCACTATTAAAGAACGTGGACTCCAACGTCAAAGGGCGAAAAACCGTCTATCAGGGCGATGGCCCACTACGTGAACCATCACCCTAAATCAAGTTTTTTGGGGTCGAGGTGCCGTAAAGCACTAAATCGGAACCCTAAAGGGAGCCCCCGATTTAGAGCTTGACGGGGAAAGCCGGCGAACGTGGCGAGAAAGGAAGGGAAGAAAGCGAAAGGAGCGGGCGCTAGGGCGCTGGCAAGTGTAGCGGTCACGCTGCGCGTAACCACCACACCCGCCGCGCTTAATGCGCCGCTACAGGGCGCGTGGGGATACCCCCTAGAGCCCCAGCTGGTTCTTTCCGCCTCAGAAGCCATAGAGCCCACCGCATCCCCAGCATGCCTGCTATTGTCTTCCCAATCCTCCCCCTTGCTGTCCTGCCCCACCCCACCCCCCAGAATAGAATGACACCTACTCAGACAATGCGATGCAATTTCCTCATTTTATTAGGAAAGGACAGTGGGAGTGGCACCTTCAAGAGGGTCAAGGAAGGCACGGGGGAGGGGCAAACAACAGATGGCTGGCAACTAGAAGGCACAGTCGAGGCTGATCAGCGAGCTCTAGCATTTAGGTGACACTAGATCAGGGCCCTCTAGATTAGAATTCAGCGTTGCAGATTCCTCTTGCGTAATCCACTGTTGCAGTCTCCTGTGAGTACTTCCACTGAGGGTCAAGCAATTTGGCATCCAGTTGCTTGGCAGCCTCTGGGGATTCCACTATGTAGCCAAAATCTTGCAGCCAGGATGGGTACAAATTTTTTGAACCGATATAAAATGCGGATGAGTCGACGGAAACCAACTTATGGTGTTGGGCATAAGGATGCCCGTCTGCCCATTTGTCGTTGGGGGAGGATCTAAAGGTTGCAAGCTGCAAATTGCTACACATTGCAGTTTTGGCAGCTTGTTGACCGCCTGTGATATTTGCAAGCCTGTTTCTCAAAGTGTCTGATATTTCACTAGTGATTTTATTTGGCTGTAACCCACACTGCCCACTGCGCCCCTGTTGGCTGGGTCGCTAACCACAATTCTCACCTTAACCCCAGCAGCCATTTTAGCAGCCAAGGCGTCGTACAATCTAATGTCATACCTAGGCAAGGGTGGACATGTAGCGTTCAAATCCTGCTGAGATATTTCAATGTGACTCCTTGCTGAAGCAACAAGAGCTCTCAAGGCACTCTCTTCTGGGTTGACTGTATCATAGTCTCTATCGGCGTTAGTATTGTCGTGAAGTCCTACCACACACTTAGTATCGCTAGCTGTTGGCGAATCGGGCCTGAAAGTGAGCATTGGGGTCCACATCTTTAATGCCAACGCCCAACCCTCCAACGGCTATTACTGGGACATTCCCGGTGGTAGGTGATGCCTTGGGGTTTGTATCTTTATGCATAGTAGGCATGCACCTGCGTTGCCGGAAGCTGCAAACCAGACGGAAGCGATGTTACTCTTGTTTTGGCAGGTCCATGTCCACAAAGTGTCAAGGTACTCTACCGGCAGAGCCTGCAGCCGGTCCGGTCAGTGCAAAATCAACATCAAACACTGGATGAGTAGTATCCAAGTAATCATCCTTCCAGCTATTTATTCCACCAGTAAGGGCGCTTTGCCCGTCTACAACCAAGATTTTGCTATGGTTCCAGGAGAAAGCTGTTTTTGATGTAGTCATACTAGCCACGTTCAAAGTTATGTTTTCTGCGGCTTTGCCAAGTTTTGCAGTCGATTCGTTCCTATACTTGGAAGGCATTACATTCATGTGGTAGACGGGTGCAGCCCCAACCAGTATCCTAACTTTCAACTTATTGCCTTTAGCTGCGGACTCCTTCAAACCAGCGACAATAGCGTCTTGGAATGCGCCGTTTGGGAAAGGTGCAAGTGTACTAATATCTACGGTTCTGGTGGCATTCCCTATATTTTCAGTTATCTTAGCCAGCAACCTTTTTGTCCCAACTCTGTCAGCGCATTTATCATCGCCCCAACATCCTGGGGTTTGCAACAACCAATCACTGGGATCAGCGGCACTTCCGTCCAATTTATTTCCACTAGTTCTTTCCCATACATCGCCCTCCAGGCCTGGGGACACTTGCCTCAATGTTTGCTCAACGGCGTCCAAATGTGGTGTAGCTGAATCTGCAAATCCGCCGGATCCCGATCGACCTGCTCCTCCTGCTCCCGCTGCTGCGCCTCGAGCCTTGTACAGCTCGTCCATGCCGCCGGTGGAGTGGCGGCCCTCGGCGCGTTCGTACTGTTCCACGATGGTGTAGTCCTCGTTGTGGGAGGTGATGTCCAACTTGATGTTGACGTTGTAGGCGCCGGGCAGCTGCACGGGCTTCTTGGCCTTGTAGGTGGTCTTGACCTCAGCGTCGTAGTGGCCGCCGTCCTTCAGCTTCAGCCTCTGCTTGATCTCGCCCTTCAGGGCGCCGTCCCTGGGGTACATCCGCTCGGAGGAGGCCTCCCCAGCCCATGGTCTTCTTCTGCATTACGGGGCCGTCGGAGGGGAAGTTGGTGCCGCGCAGCTTCACCTTGTAGATGAACTCGCCGTCCTGCAGGGAGGAGTCCTGGGTCACGGTCACCACGCCGCCGTCCTCGAAGTTCATCACGCGCTCCCACTTGAAGCCCTCGGGGAAGGACAGCTTCAAGTAGTCGGGGATGTCGGCGGGGTGCTTCACGTAGGCCTTGGAGCCGTACATGAACTGAGGGGACAGGATGTCCCAGGCGAAGGGCAGGGGGCCACCCTTGGTCACCTTCAGCTTGGCGGTCTGGGTGCCCTCGTAGGGGCGGCCCTCGCCCTCGCCCTCGATCTCGAACTCGTGGCCGTTCACGGAGCCCTCCATGTGCACCTTGAAGCGCATGAACTCCTTGATGATGGCCATGTTATCCTCCTCGCCCTTGCTCACGCCGCTGCCACCTCCGCCTGAACCGCCTCCACCTGCTGCTCCGATCATGATCTGTGCTTCACGGGTTCTTGAAATAGCTTTAGCTAGTAGCTCACGAGCTGTGTCGATGTCTACAATGGGTTTCGCATAGTTTGTTCCGAGTTCCACACCAGAAGCTTTGAGTACGGTTAAAGGAGCGTCCCATGGATGATGAATCCATTCAGTTGGCAATCTCGCAAGCTCGGGAAGCCATTGCCTTATGTACTCACCTTCTGGGTCATATTTGGCGCCTTGTAACGCGGGATTGTCCAAGCGATCAAGCTCGTGGCCATCGGGGATACTCCCAGAGATATACTGCCAGCCAAGGATGTCACATTCCAAATCAGCATCCAAAAGTGTATCCCAGAAATACTTCATTCCCCATTTTCCATGGAAGGAGAAGAAACTTCACAGCAAAGCTTGAAACAATCACTCTTATTCTGTTATGCATCCATCCGGTAGCCCAAAGCTCTCTCATTCCGGCATCCACCAACGGATAACCGGTACTGCCTTGTCTCCAGGCCTTGAACTTATCAACATCAGCATCCCAAGGGAAAAACCGAAGATGACTCAACAACGATTGCTCGTGAGTAAACGGGAAGTTGAAACATATATACCGAGAATACTCTCTTAAACCGATTCCCCTAAGAAAAGATCTGCACTTTCTTCTCCTTCACTGTTCTTATCTCTTGCCCATATAATTTGTTTCATCCGGGCACACTGGAAAACGTGTCTGACGCTTATTTCCCCGAAATGGAGATACGGAGAAAGTAGTGAAGTAGAGTTCCCAACAACTTTCTTGCTGTTCTTTGCATAAT
+
JJJJJJFGGHJJF32,)(999:>BBJJIGIGGJJJJJJJJ=;:.&&&&&&&&&&)&&&((,,?GJJJJJJJGIJJJJJJJJJJJJJJJJJJJJJJJJJJJJJJGFFHJJJJJJJJ(((((<<<ACEJJJJJJJJJJJJJJJJIJJJJJJJJJJJJJJEBB;-,,+(&&'),-5>>@>>A=>>ECAA?-,,4445BJJJJJJJIIIJJH>IFJHDDECFEDJJJJJJJJJJJJJJJJJJJJJJJJJ27)45414:777-*)*(-+1JJJJJJJJJJJJJJJJEJJJJJJJ?<GG9666GFHDBB>JJJJ>55JJJJJJJJJJJJJJJJJJJJJJJJJJJAAAA@:+++++,GFEEEFIJJJJJJ@B@??@=547777;;ABH<::::A>9JJJJJJJJJJJJJJJJJJJJJJJJJDA6789AAFFJJJJJJJJJJJJJJJJJJJJJJJJJJJJJJJJJJG('''39:;HIJIJJJJJJJJJJJJJJJJJJJJJJJJJJJJJJJJJJJJJJJJJJJJJJJJJJJJJJJJJJJJAJJJDJJ?9JJJ@@@AJJJJJE:8889JJJJJFIEEIHJJJ>=<;:9<==8,,,,,5;9997;;;;FFFJJJJJJJJJJJJBJJJJJJJHDBDFJJJJJJJJJJFFGHGJJJJJJJJGJJJJJJJCCCCJJJJGJJJJJJ>>JIJJJDAAAADHJHGEDBA@BDDJJJJJJJJJJJJJJJJJJJJJJJJJJJJJJIGFJJJJJIHHJJJJJJJJJJJJJJJJIJIJJJJJHHJJJJJJFEBBBJJJJJJJJJJJJJJJJJJFFJJJGJCBABBBAAAD1///?JEGJJJJJJF?:856=EGED@D=>JJJJEEDDDIJ2////99JJJJJJJJJJJJJJJJJJJJJJIJJJJJJJJJJJIJJJJJJJJJHIIJJJJJJJJJECBCCGIJJJHJJJJJJJJJJJJJHHDEEEGJJJJJJJIJGFFJJJJJJJJJGHIGFIHHJJJJJHJJHIJJJJJJJJEGFFHDGDC77..--/485455755;>EFGHHGEJ1,))))JJJJJJJJJJJJJJJGIIJHJJJJJJJJJJDEEEFJJJJJJHJJIJJJJIJJGJIJJJJJJJJJJJJJHDCCCCHJJJJJJJJJJJJJJJJJJJJHHIIJJJJJJJJJJIIHIJJJIID@@>>CDDJJJJJJJJJJIIIJJJJHIJIJJJIJJIBA3.///>??<<;;;;>EFJJJJJJJJJIJJJJJJJJDCBCEJJJJJGEFDCCDEJHJHHJJJJJIJJJJIJJEJIJJJJJJJJJJJECBCDHICDE@>??>H;CCBBDJIJJJJJJJJJJ,))*11AA>87779CDABBAB@@E<F55GDEJJJJJJJJJJJJJJJJJJJJJJJJJJJJJJJJJJJCBBAA@:99:JJJJJJJJHHJFCGGJJJJIJGGFEGJJJJJJHGGFJJJJJJJJHJHFGHHHHJJJJIJJIHHJJJJJ;::875-,,,-?ACDJJJHJ712HHGIJJJIDFGGFG?:86<JIJJJIJJJJBBBBCJJJGFJJJJHFGEEGFDEEFEDDCCCFFDDD><;:?@@DIDCDFFGGECA@B=====JJEDCBCFHIHJFHHFEGEEIIHJJJDDCA>?=9887.-&%%'$$&$%&''))CC67878?BAEHFJDIGIICBCCCEB@@>=??@CJHJGHECCCAA??BBJEDDEEGGCCBBBJJJJJJJJJJJJJJHJIJJJJJJJJIIJHJFEA@+(&&&./0<JJJJ?=JIJJJJJJJJJJJHFFFFHA@99:9875788<===JJJJJJJJJJJJJJJJJJJJJJJJJJIJJICCCBDJJJJJJJJ-,,,,JJJJJJJJJJJJJJJJJJJJJJJJJJJJJJJJJJJJJJJJJIJJJJJJJJJJJJJFGGCAA;:88755*,66CJJJJJBAA@@GIJJJJJJJJJJJJJJJJJHJJJJJ*)))*CD@>4***((((,2BJJJ,+++,?@BCFJJFAC;A0111;>@@?JJJJJJJJJJJJJJJJJJJJJJJJJJJJJJJJJJJJJJJJJJJJJJJJJJJJJJJJJJJJJJJJJJJJJJJJJJJJJJJJJJJJJJJJJJJJJJJJJJJJJJJJJJJJJJJJJJJJJJJJJJJJJJJJJJJJJJJJJJJJJJJJJJJJJJJJJJJJJJJJJJJJJFJIHEJJJJJJJJJJJJJJJJJJJJJJJJJJDEEGJJJJJJJJDCCCDJJJJJJJEEEFEJJJJJJJJGJJJJJJJJJJJJJJJJJJJJJJJJJJJJJJJJJJJJJJJJJJJJJJJJJJJJJJJJJJJJJJJJJG<72*)))****02JDC==JJJJJJJJJJIJHJHJJJJJJJJJJJJJJJJJJJHDCJJJJ?DC@ACJJJJJJJJGJJJJJJJJJJJJJJJJJJJJFEDEEJJJJFEFCCDDJJJJJJJJJJJJJJJJJJJJJJJJJJJJJJJJJJJJJJJJJJJJJJJJIGGFHFJJJJJJJJJJCDJJJJJ<;5:555JJJJDJGJJJJJJJJJJJJJEJA=<>>B++++3BHJJHHJJJJJJJJJJJJJIIJJIJJJJJJJJJJJJJJHJHJJ:9888=::/*$$%%)**1;AJJJJJJJIJJHJJJJJJJJJJJJJJJJJJGCIGJJC;;;>GFFJJJJJJCA@AJJJIJJJJJJJJFFDJJJJJIF@???AEDEJJJJJECCBBFGFIHJIJIEEDDEFIH9FFEJJJJJJJJID;CD>?=?@HGFCCDCCHHGJHIGFFIGFEFEFGGEEEEHIJHJGCF===1((((+-----BDCDJIJJGEDEJJHFEFEFGGCBBBCJJIHHJH>>><70-,.///888:>>>HHGJHGFGGGFHFHGHFFDDEGJJJHJIGCBBBBHJJJJJJJJJJJJJJA????IC9G;83333GHJJJJJJIHJJJJJHJDGIJJJJJJJJJJJJJJJJJJJJJJJJJJJJHHDEHJJJJJJJJJJB@AAAJJJJJJJJJJJJFJJJJJJJJJJJJJJJJJJJJJJJJJJJJJJJJJJJJJJJJJJJJJJJJJJJJJJIGFFGJIJJJJJJJJJJJJJJJJJJJJJJJJ=;;:<<?GAAJJJJJJJJJJJJJJJJJJJJJJJJJJA<888883331277:JIIIA@A>?GJIGFFGEGJJJJJJJJJJJJJJJJJJJJ>>>>>JJJJJJJJJJJJJJJJJJDEFD??000000000I=98976664456688878?643127:BBBBJJJJJIHCH>JJJJJJJJJJJJJJJJJJ?>>;;6;><743('''(..EDDDJHJJJJJJJJJJJJJJJJJJJJJJJJEE:::8=?A11111JIIJIJJJJJJJJJJJJJJJJJJ?@?BBCFJJJJJJEBCCCJJJJJJJEFAJJJJJHHDGJJJJJIJEAC?CJJJJJJJIFEB8JFJH?;:::<=JJJJJJJIJJJJJJJJJ==<::999:ABEJJJGDCFCFJJJJJIEJJJJJJJJJJJJEDEDDJJJIFGGGF=;;;6:4('0/09GJJJJJJJJ>4>1188888GAEIJJJJIIJCBBBCJJJJJJJJJJJJJHHIJJIIJJJJJJJJJJJJJJJJJJJJJJJJJJJ<6F3C>*''&&'))7@AIJJJJJJJJJJJJJJJJJJJJJJJJJJJJJJJJJJJJJJJIJIJJJJJJJJJJJJJJJJJJJJJIJJJJJJJJJGHGF>>>>?EJJGDFGEJJJJJJJJJJJJJJJJJHGGJCCCCFJJJJJJJJJJJJJJJJJJJJJGEEGEGJJJJJJIJJJA@BABIHIJJJFIJJJJJJJJJJJJJJJII<99<CC?HHHCCDCJJJJJJJJJJJJJJJJJIJJJJJJJJJJJJIJJDA?BJIHJCACDHJJJJJJJJJJIJJJJJJJJJJJJJJJJIJJJGI==@AA:11112IIJHJJJIJIIIJJJJE++++JJJJJJJJJJHIJ;693EJJJJJJJJJJJJJJJJJJJJJIGHJJIIIJJJJJIECDDDHIJJJJJJJJJJJJJJJJJJJ=:>999877:;@HJJJJJJIHJGGJJEBBCDEIJIJGHJJIHEEEEGJHHHGCCBCCDGIJJJJJJJJJJIEEHAJJFFEEHJECB87766;=>EFD5***'$%&&',89IJJG2211233>DEHJJHGJJJII98889<..-.0?CDEJJJHHFGFFGGJJJJJHJJJJJJEHE>1+-33HHFGGJJH7?8HJJJJIJJJJHIIJJJJJJGGGGGIJHGJIIJHIEEFGGJJJJHJJJJJIJJJJJJJJJJIEHHIHJJCJIJJIHGHHFG;3333@@@JHEFEGHDFGIIJJJC@IH;;;;;JIFEEGIIJIIIJ:31C>E;516668GHAABBACEFHGJHFDBCCCDFEEEFDCDCEDIEED==CDDDDEFA?--+)%%$$$$&)559::BBCHHFHC?'''&(&'')))*7AAAEIFDDDEFFGEHHGGIJIJIHHGGDIHGHHIB????BGFFEDDEEHIJIGGGGFHF>;;;DE>8775655HJEDDCD?DCCCHFGFDEDDEGFEFFEFHJJHGDCA?@BBGFFEBCA??AACIBBA===>AFJHFCBAAABJJJJJJJHJIFJJJ????@GAI8899999HJJIGBBBABHJJJJJJJJJJJJJJJJIHJJ;8J6JJJJJJJJJJJJJJJJJJJJJJJJJJJJJJJJJJIJJJJJJJJJJJJJJ----.DCCC?=ACDDJJJJJJIJJJJJJJJJIJCDCFJJF9JJIGEC<8752001567:IJJFFFEGJJB>IJJJJJJJJJJJJJJJJJJJJJJJJJJJJJJJJJJJJJJJJJJJIIIHI<DIJJJIGFFHJJJJJJJJJJJJJJJJJJJJJJJIJJJJJJJJJJJJJJJJJJJJJJJ>JJJJJJJJJJJJJJJFIF::::?>>I6550/1111JJHJJJJJJJJJ))))*DEEJJJJJJJJJJJJJIJIJJJJEDCDIJJJJJJJJJIJJJJJJJJJJIJJJJJJJJJIJJJJJJJJJJJJJJJJJJJJJJJJJJJJJJJJJJJJJJJJJJH>@@?@443(())***EFJJJJJA@?@?>4,,/--IFJJHJJJJJJJJJJJJEECJJBAA<::99;GIJJJJJJJJJJJJJHJFEFFHGE@??>897779GJGHJJJJIIHJJJJJJJJIJJJJJJJC=JJJJJJJJJJJ:7777CDGFJIGFFJJJJJJJJJJJJJD?<;:9:8++*////HJJJ10000;;=????<@?=<<<JJJJJJJJJJJJJJJJJJJJJJJJJJJJJJJJIH766*)))****.166HHGJHHHIHJ??@JCJJJJFDEEEJJJJJJJJJJJJJJJJJJJJJJJBC55555422013///78BDGJIIJJJJJJJJJJJHHFJJJJJJJIHGFJHHIJJIJHE++++()))*******3-,,.+.((J;DHFHJJJJIJJJJJJJJJJJJJJJJJHJGGJJJJJJJHFEC5666DJJJJJJJJJIFEG/..,'''=>@@@@AJJJJJJJJJJJI@<=98;;;GIJGJJIIJJJJ><7876<-,,,-.>JJGIHHJJJJJJJJJJJJJJJJJJJJJJJJJJJJJHEHGHJ?>?====@JJJJA@AAAJJJJJJJJDBBB:7788GFJHJGGJJJIJHFFDBDJJJJJJJJJJJJJIDBJJJJJJJJJJJJJJJJJFJDF63333CECD@332245667222<9779:89.(((*+)**,,0;;;;=88>>AJJJJJJJJJJGDAB@<4//HJJDJJJJJ766668DFFC@>:432///7=@JJJJJJJJJGFEDD.,.+,IHHJIJJJJJJJJJJJJJJJJJABBADIFEGFGJJJIJH@@@@9:66JJJJJJJJHJJJJIJJHIJIIIC+*,:BBFEHIFFBBC4332,,,+++)()*/;//.*(&&&*;BDDDGHGFFGFFEJIEDCDDEIJJJJIJIIGJJJJJJJJJJJHGEDDGHIJIJJJJJJH:EF=<><;;;?EB@>>==?@>7334349<FJJJJJJJJIF222229:ADJJJJJJJJJJJJJJJJJJJIJJJJJJJHJJJJJJJC>=<<@BFGEFEGGJJJJJJJJJJHJHHGIJ<<=====EH87777JJJJJJJJJJIIIIJJJJJJJJEE?JJJJFGCAC@@JJJJJJIJJHIIJJJJHJJJJJGIHJHJJJJJJJJJJJJJJJDJJJJJJJHHHG>A:GF>=<==IEDDDDJJHBC24++EGFJJJJJJJIEEEEGEEGICE<<JJJJJJJJJE2223GEE99989JJJJJFCBCJJJJIJGHGJHJJJJJJJJJJJJJJJJJJJIJJJJJJJJJJJJIJJ:24<AAJDIJJJHJHFFFFFGGGGGAGHHJJJJJHGGEDEHGGHHFFGFEHJJFFCBBB?@BBDHGJFJ???@F6550001DEHCABCBJDFIHJIHJJ<;;7;JJFEDBBDDEFEGIGFGGFGJHGGFEDDEEJJEDEEHIJJJJJFBDBBBBBFC><<9:<<=?::BBCDGGFGJGEDEDDGEEEECDDDDCBBBC?@@??BAAAAA@A@@>?>?@?@>===>?HFCCCCDCCDEHIA@??<<<2?/?00<<>BGGIEEEFCECDCJEDCFA<;;<=@?FEDEECDDDEEDFCCB@AABA88?7CFEEFC@;109:78DCEFEG?@;6?<>>>BA@;>@@AACEFEHCCBDEDFGFEEGGJFEDCCDCED.....<===BHGFEEEHGJJ?5B//DEGJJJJJFFGEEAA>>>?ADCCCB?*)()(((<888:;@FEBBA@5556FHJJFFEDDEEFGEFEEEIEGFEEDDDDFFGFJDCEDCA??>(((()<;;;;7874577:FGBABCBCJGHEDEDEHIH/+-+***+/0:5002-.//C>>EEEEEFDC????@BA@ABDBCBBCC<;;;;AGCCCDEEDDCBBABCCAAAADDDCBAAB@A99CEGCAA@@CEGEDDEGJHEEFEEFFGEGECC@====JIJJJJFFAHJJJJJJJEDDDFHGGFDIJJJJJJJJJJJJJJJJJJJJJJJJ;JEJ?IHGHIJJJJJJJJJJBJJJJJJJJJJJJJJJJJIIJJJJJJHHJJJJJJJJJJJJJJGJHJJJJHGJJGEFFFCFEA@=H;JJJJJJFB?=90'&&&+111CJHIDD?=BGGFFFCH@AAABIJJJIJJJIHFEFHJJJIJCBCCCJJJJJJJJE@???EGBCDD@ABBCJJJ?==<8:999ADJJJJHIJJJJHJJJHGF..-2222G@EFHEDHIGJEFFFDFFI>>@??BA@CED;:33;<><@77JJJJJJJ><<<<JJJJJJIIBA98999;;=>IJIIJIJJJJJGJHJJJJJJJJJJJJJJIF@A?@FGHHIJJJJJJJJJHFEGFJFFIECGCCHIGHJJJGGGHJJJJJJJJJJJJHHF9777BAA>FHJJJJJJJIJD:65456<JJJJJJIHFGIHHGGFHJEEB<:33122270011406..,,*****FIJJFEBBCBCCBACCDGFGHGIIIFEEEJJJGDDCBABCCEGHGIIGGGDDCDEFAAA0.*&&&((**.7:=>BDEIBJEE8'''&&&&'>?BBCDEDFCC>8*))((,))*58DE?@IJGJHFGHIJHHFGIIHIJJIJHICCC87738BEJJGIGGJJJJJHJJGJHHHHJJJJJJJJJED>=2////)((((78852501H33313733AABEDEGJJJJJJGJJJJJJJJJJJJJJJGFFGFJJJIIHJIIJIGIJJJJJJJJJJJJJJJJJIFEDED8.---101178HJJJJJJJJJJJJIJJHGHHGIEFFJJJCCDEEIHJIJJJJJJJJJJJJJJJJJJJJJJJBDEFFJJJJJJJJJEJ??JJJIIJJJJJJJJJJJJJJJJJJJJIJIG>DI9999EJJJJIJJJJJJJJJJJJJ:00000066;FEFJJJHGJJFJJJJJJJJHJHGFFCDEEDFGGFGFHIJJJJJJHJHIJJJJJGEEEEHJJHHGGFGIJJJHHFFC987647:83333ABFHJHIIHFDCCCGHFFGHGIHHIHFFEFFECCBBAD0000/-(FJHJGDEFFHJHFFFFHIIJHFHGHIGEDEHJJJJJBA@<9*)))*EECJJJHE@CBBCDDIHFEBBABCFDDEEGJGEDCCA?=CCBCJJIGGHIJJJJJJIJJJJJJJJJJJJJJGCBBBGJJJJJJJJIIHIIJJJJJJJJJJJJJJJJJJJJJJJJJJJIJHHGGDJJJJJJJHJJIIJJJJHFEFFEJJGHFGFFJJJJJJJJJJJJDJJJJJJJJJJJJJJJJJ@??@JIJJJ@??::<;:9778BIJJJJJJJJJJJJJJJJJJJJHF@955JJJJJJJJJJJJIJJHIGJJJ8E6555555??;>?JJJJJJJJJJJJJJJJJJJJJJJJJJJJJJJJJJ644444JJJ(((()54322.//<<,,,,6JJJJJJJJJJJJJJJJJJJJJJJGEEJJIIC/.-.,02E=====A<<<<<HJHGIJIFGHJJJJJJJJJJJJJGJIJ55455JJJJJHJJJJIGJJJJJJJJJJJJJJJJJJJJIHJJJJJJJJJJJJJJJJJC?@AABBJHIJHHIJJJJJJHJJEDDDEEJB?>??AJJJJJJJJJJJJJJJJJJJJJJJJJJJJJJJJFFEEFJJJJJJ/----/JJJJJJJJJJJJJJJJJJJJJJGHGHJJJJJJJIFIJJJJJFFEFGJIG6554/('(((@EJJIJBABBBJJJJJIIJJJJJ@@7/GEBFEFHJJJJJJJJJGIJJFD@<3333:F9988888CCFEHGJJJEJJJIJJJG;;::9778BEEGHJIJHIGHHJJJIJJIJJJJJGFDDDE>;::62+,688;????@EIJJIJJJJJJJJJJJJGGEEFJGC999778723334;57AAADJJIHHGJJIJJJJJJJJJEGEAFJJJJJJJDA@?@2))))67:;EEC@EDDDDJJDC888888GCGJJJJJJJJJJJJ>JJJJJDJJJJJGJJJJJJJJJJJJJJJJJJJDCCCEJC????CJJJJJJJJJJJJJJJJJJJJJJJJJJJJJJJJJJ...**---/=FIIHJJJJJJJJJJJDBAAAFFHJJJJJJJJJJJJJJJJJDJJJJJJJIIJJJJJJJJJJIHFCCFIJJJJJJJJJJJJJJJJJJJJJJJJJJJJJJJJJJJJJJJJJJJJJJJJJJJJJJJJIJJJJJIJJJJJJJJJJJJJJJJJJJJJJJJJJJJJ@??>>D?><<=>>@JJJJJJJJJJJJJJJJJJJJJJJJJJJJJJJJJJJJFGEGGHHJJJJJJJJJJJJJJJJJJJJJJJJJJJJJJJJJJJJJJJJJFCABBFGJIJJJJJJIJJJJJJJJJIGHJJJJJJJJJIJHAIHHJJGGHGJHHIJJJJHJJJJJJJHJ>====EDDHHJJJJJJJJJJJJJIJJJJJJJFEDFGJJJJJJJJJJJJJJJJJJJJJJJJJJJJJJFHIJJJIJHIJJJJHDDGG88877BAADFFJJJJJJJJGFIIGIJGGGED7777JJJJJJJJJJJJJJJJJJJJJJJJJJJJJJJJJJJJJJJJJJJJJJJJJIJJJJJJJJJJJJJJIJJJJJJJJJGE;0,G??@JHIJJJHDB,,EFEFEEEJJJJJJJJJJJJJJJJJJJJJJJJJJJJJJIIHHGJJJJJJJBJJJJJJJJJJJJJJJJJJJJIICAAAJJJJJJJJJJJJJJJJJJGIFH544++++,3GHFFIJJJJJJJJJJJJJJHGHGJJJJJJJJJJJJJGJJIJJJJJJJJJJJJJJJJJJGFDDDJJJJJJJJJJJJJJ99999DA@CJGCA@CBBDHHGFECC61><?:9:=>>@GIHIHJJGGJJJJJJJJJGJJJADB75527==>BCDFJJJJJJJJJHHJHJJJJJJIGGGJ::::HJHJJJJJJJJJJJJJJJJJJJJFGFEHJJJIJIIIIJJJJHHJIIJIIH>>;816.74/)589;JJIGFGEC@=<=?CIJHGFGHIJJGFA<<>@?@CCDJJIGFEEDFJA@EDDEFF>:68ECB<2
@Uematsu_n7x_1_MU-test1_20
CCATATATGGAGTTCCGCGTTACATAACTTACGGTAAATGGCCCGCCTGGCTAAGCCGCCCAACGACCCCGCCCATTGACGTCAATAATGACGTATGTTCCCATAGTAACGCCAATAGGGACTTTCCATTGACGTCAATGGGTGGAGTATTTACGGTAAACTGCCCACTTGGCAGTACATCAAGTGTATCATATGCCAAGTACGCCCCTTATTGACGTCAATGACGGTAAATGGCCCGCCTGGCATTATGCCCAGTACATGACCTTATGGGACTTTCCTACTTGGCAGTACATCTACGTATTAGTCATCGCTATTACCATGGTGATGCGGTTTTGGCAGTACATCAATGGGCGTGGATAGCGGTTTGACTCACGGGGATTTCCAAGTCTCCACCCCATTGACGTCAATGGGAGTTTGTTTTGGCACCAAAATCGACGGGACTTTCCAAAATGTCGTAACAACTCCGCCCCATATCTGACGCAAATGGCGGTAGGCGTGTACGGTGGGAGGTCTATATAAGCAGAGCTGGTTTAGTGAACCGTCAGATCCGCTAGCGCTACCGGTCGCCACCATGGTGAGCAAGGGCGAGGAGCTGTTCACCGGGGTGGTGCCCATCCTGGTCGAGCTGGACGGCGACGTAAACGGCCACAAGTTCAGCGTGTCCGGCGAGGGCGAGGGCGATGCCGCCTACGGCAAGCTGACCCTGAAGTTCATCTGCACCACCGGCAAGCTGCCCGTGCCCTGGCCCACCCTCGTGACCACCCTGACCTACGGCGTGCAGTGCTTCAGCCGCTACCCCGACCACATGAAGCAGCACGACTTCTTCAAGTCCGCCATGCCCGAAGGCTACGTCCAGGAGCGCACCATCTTCTTCAAGGACGACAACTACAAGACCCGCGCCGAGGTGAAGTTCGAGGGCGACACCCTGGTGAACCACATCGAGCTGAAGGGCATCGACTTCAAGGAGGACGGCAACATCCTGGGGCAGAAAGCTGGAGTACAACTACAACAGCCACAACGTCTATATCATGGCCGACAAGCGGAAGAAGAACGGCATCAAGGTGAACTTCAAGATCCGCCACAACATCGAGGACGGCAGCGTGCAGCTCGCCGACCACTACCAGCAGAACACCCCCATCGGCGACGGCCCCGTGCTGCTGCCCGACAACCACTACCCTGAGCACCAGTCCAAACTGAGCAAAGACCCCAACGAGAAGCGCGATCACATGGTCCTGCTGGAGTTCGTGACCGCCGCCGGGATCACTCTCGGCATGGACGAGCTGTACAAGTCCGGACTCAGATCTCGAGCGAACAGCAATCGATTAGCTGAAATTAGCAGGTCTTGATATCAACAAGACAGAATCTAGAATGGACAATTGTTCAGCAAGCAGAAGACGTGATAGGCTACATGTGAAGCTTAAATCCTTGAGGAATAAAATCCACAAACAACTTCACCCAAACTGTCGGTTCGATGACGCCACTAAGACTAGTTAAGGATCCACAATATAGATAACTGATCATAATCAGCCATACCACATTTGTAGAGGTTTTACTTGCTTTAAAAAACCTCCCACACCTCCCCCTGAACCTGAAACATAAAATGAATGCAATTGTTGTTGTTAACTTGTTTATTGCAGCTTATAATGGTTACAAATAAAGCAATAGCATCACAAATTTCACAAATAAAGCATTTTTTTCACTGCATTCTAGTTGTGGTTTGTCCGAGCTTCATTCAATGTATCTTAACGCGTAAATTGTAAGCGTTAATATTTTGTTAAAATTCGCGTTAAATTTTTGTTAAATCAGCTCATTTTTTAACCAATAGGCCGAAATCGGCAAAATCCCTTATAAATCAAAAGAATAGACCGAGATAGAGGGTTGAGTGTTGTTCCAGTTTGGAGCAAATTGCCACTATTAAAGAACGTGGACTCCAACGTCAAAGGGCGAAAAACCGTCTATCAGGGCGATGGCCCACTACGTGAACCATCACCCTAATCAAGTTTTTTGGGGTCGAGGTGCCGTAAAGCACTAAATCGGAACCCTAAAGGGAGCCCCCGATTTAGAGCTTGACGGGGAAAGCCGGCGAACGTGGCGAGAAAGGAAGGGAAGAAAGCGAAAGGAGCGGGCGCTAGGGCGCTGGCAAGTGTAGCGGTCACGCTGCGCGTAACCACCACACCCGCCGCGCTTAATGCGCCGCTACAGGGCGCGTCAGGTGGCACTTTTCGGGGAAATGTGCGCGGAACCCCTATTTGTTTATTTTTCTAAATACATTCAAATATGTATCCGCTCATGAGACAATAACCCTGATAAATGCTTCAATAATATTGAAAAAGGAAGAGTCCTGAGGCGGAAAGAACCAGCTGTGGAATGTGTGTCAGTTAGGGTGTTGGAAAGTCCCCAGGCTCCCCAGCAGGCAGAAGTATGCAAAGCATGCATCTCAATTAGTCAGCAACCAGGTGTGGAAAATCCCCCAGGCTCCCCAGCAGGCAGAAGTATGCAAAGCATGCATCTCAATTAGTCAGCAACCATAGTCCCGCCCCTAACTCCGCCCATCCCGCCCCTAACTCCGCCCAGTTCCGCCCATTCTCCGCCCCATGGCTGACTAATTTTTTTTATTTATGCAGAGGCCGAGGCCGCCTCGGCCTCTGAGCTATTCCAGAAGTAGTGAGGAGGCTTTTTTGGAGGCCTAGGCTTTTGCAAAAATGAATCAAGGAACAGGATGAGGATCGTTTGGCGTGAATTAAACAGGGATCTGGATTGCACGCAGGTTCTCCGGCCGCTTCGGGTGGAGAGGCTATTCGGCTATGACTGGGCACAACAGACAATCGGCTGCTCTGATGCCGCCGTGTTCCGGCTGTCAGCGCAGGGGCGCCCGGTTCTTTTTGTCAAGACCGACCTGTCCGGTGCCCTGAATGAACTGCAAGACGAGGCAGCGCGGCTATCGTGGCTGGCCACGACGGGCGTTCCTTGCGCAGCTGTGCTCGACGTTGTCACTGAAGCGGGAAGGGACTGGCTGCTATTGGGCGAAGTGCCGGGGCAGGATCTCCTGTCATCTCACCTTGCTCCTGCCGAGAAAGTATCCATCATGGCTGATGCAATGCGGCGGCTGCATACGCTGATCCGGCTACCTGCCCATTCGACCACCAAGCGAAACATCGCATCGAGCGAGCACGTACTCGGATGGAAGCCGGTCTTGTCGATGGATGATCTGGACGAAGAGCATCAGGGGCTCGCGCCAGCCGAACTGTTCGCCAGGCTCAAGGCGAGCATGCCCGACGGCGAGGATCTCGTCGTGACCCATGGCGATGCCTGCTTGCCGAATATCATGGTGGAAAATGGCCGCTTTTCTGGATTCATCGACTGTGGCCGGCTGGGTGTGGCGGACCGCTATCAGGACATAGCGTTGGCTACCCGTGATATTGCTGAAGAGCTTGGCGGCGAATGGGCTGACCGCTTCCTCGTGCTTTACGGTATCGCCGCTCCCGATTCGCAGCGCATCGCCTTCTATCGCCTTCTTGACGAGTTCTTCTGAGCGGGACTCTGGGGTTCGAAATGACCGACCAAGCGACGCCCAACCTGCCATCACGAGATTTCGATTCCACCGCCGCCTTCTATGAAAGGTTGGGCTTCGGAATCGTTTTCCGGGACGCCGGCTGGGTGCCATCCTCCAGCGCGGGGATCTCATGCTGGAGTTCTTCGCCCACACTCAGGGGGAGGCTAACTGAAACACGGAAGGAGACAATACCGGAAGGAACCCGCGCTATGACGGCAATAAAAAGACAGAATAAAACGCACGGTGTTGGGTCGTTTGTTCATAAACGCGGGGTTCGGTCCCAGGGCTGGCACTCTGTCGATACCCCACCGAGACCCCATTGGGGCCCATGCACCGCGTTTCTTCCTTTTCCCCACCCCACCCCCCAAGTTCGGGTGAAGGCCCAGGGCTCGCAGCCAACGTCGGGGCGGCAGGCTCTGCCATAGCCTCAGGTTACTCATCTATTCTTTAGATTGATTTAAAACTTCATTTTTAATTTAAAAGGATCTAGGTGAAGATCCTTTTTGATAATCTCATGACCAAAATCCCTTAACGTGAGTTTTCGTTCCACTGAGCGTCAGACCCGTAGAAAAGATCAAAGGATCTTCTTGAGATCCTTTTTTTCTGCGCGTAATCTGCTGCTTGCAAACAAAAAAACCACCGCTACCAGCGGTGGTTTGTTTGCCGGATCAAGAGCTACCAACTCTTTTTCCGAAGGTAACTGGCTTCAGCAGAGCGCAGATACCAAATACTGTTCTTCTAGTGTAGCCGTAGTTCCAGCCACGGCTTCAAGAACTCTGTAGCACCGCCTACATACCTCGCTCTGCTAATCCTGTTACCAGTGGCTGCTGCCAGTGGCGATAAGTCGTGTCTTACCGGGTTGGACTCAAGACGATAGTTACCGGATAAGGCGCAGCGGTCGGGCTGAACGGGGGGTTCGTGCACACAGCCCAGCTTGGAGCGAACGACCTACACCGAACTGAGATACCTACAGCGTGAGCTATCGAGAAAGCGCCACGCTTCCCGAAGGGAGAAAGGCGGACAGGTATCCGGTAAGCGGCAGGGTCGGAACAGGAGAGCGCACGAGGGAGCTTCCAGGGGAGACGCATTCTTATAGTCCTGTCGGGTTTCGCCACCCTCTGACTTGAGCGTCGATTTTTGTGATGCTCGTCAGGGGGGCGGAGCCTATGGAAAAACGCCAGCAACGCGGCCTTTTTACGGTTCCTGGCCTTTTGCTGGCCTTTTGCTCACATGTTCTTTCCTGCGTTATCCCCTGATTCTGTGGATAACCGTATTACCGCCATGCATTAGTTATTAATAGTAATCAATTACGG
+
JJJJJJHEJJJJJJJJJJJJJJJJHJJJJJJJJJJJHGFEGGJJJJGHGJHG/+))-)*>CCIJJJI<;<8@FJJJJJJJJJJJJIJJJJJJJJJJJJJJHB==JJJJJJJJJJJJJJJJJJJJJJJJJJJJJJJJJJJJJJJJJJJJJGJI654338=HJJJJJIHHJJJJJJJJIJIJJJJJJJJJJJJJJJJJJJJGDCCCFFDJHGAABDJJJJJJJJJJJJJJJJJJJJJJJHFEDCJJJJJJJJIJJJEEEFFJJJJBFFEB7778HJJJIJJJHJJGGI=<JHEBDJJJGIIGHIIIHHJJIJJHHIIJJJJHIHJJJJJJJHGIIGCJJH==;;;??JJJJJJIJIGHJGIFHHIHJJJJIIEGHJJJJHJJJJJJABABJGCCCBGIJJHHGJIIHIIJJJHJ0>@@@F=995EGGFFFEFJJJ)((((45=@AAAJJJJJJJJJJJJJJJJJIGJIE?650+)&$$%%(.?@GGG<<:9JJ@@?@>?;422//03?HJJJJJJJJJJHJJJJJJJJJJJJJJJJJJJJJJJJJJJJJJJJJJJGJJJJJJE644466666JIJJJJJJJJJJJJJJJJJJJJJJJJJJJJJJJJJJJJJJJJJJJJJJJJJJJJJJJJJJJJJIIJJJJJJHJJJJJJJJJJJJJJJJJJJJJJJJJJJJJJJJJJJJJJJJB81)))))JJJJJJJJJJJJIJIE@89ABIFHEDEEBAA=9840......--.-)*--IJJJJJJJJJJJJJJJJJJJJJJJJJJJJJJJJJJJJJJJJJJJJJJJJJJJJJJJH;JJJJJJJJJJJJJJJJJJJJJJJJJJJJJJJJJJJJJJJJJJJJJJJJJJJJJJJJJJJJJJJJJJJJJJHJJJIJJHIHHF3--+--..//47>?JJ0////JJJJJJJJJJJJJJJJJJ/////JJJJJJJJJJJ66667JJJJJJJJJJJJJJJJJJJJJJJJJJJJJJJIJFEGFHFBA960-*&&&&&&*>C@CDJJJIJJJJJJJJJJJJJJJJJJJJ@@@?@FJJJJJJJJJJEJJ5333342,5989===AJJJJIIIJJJJJFI<<<<<BJJJJJJJJJJJJJJJJJJJJJJJJJJJJJJJJJGEJJJJJJJJJJJJJIHJJJJJEFIIGHJJJJJJJJJJJJJDJJJJJJJJJJJIJJIHJI:9998;502;1?@@@>:76545567AA>>>??@ABAAEAIGGGEFHIJJIJJJJJJJJJJJJJJJJJJIJJJJJIJJJJJ>===>FEDJJJJJ>><<=BBJJJJJJJJJJJJJJJJJIIJ>F--...--,---4---99>JJJJJJ=;;11223<.**)))BFGECCCDCEEJJJJJJJJJHHEBBBAG=<===>E>==<;:::=?AJJJJJJJJJJJJJJJJJJJJJJJJJJJJJJJJJJJJJJJJJJJJJJJJCA445JJJJJJJJJJJJJJJJJJJJJJJJJJJJJJJJJH,,,+*+*****GBBABBJJJJJJJJHGHEJJEAB>;4322114324CIIIHHJJJJJJJJJJJJJIJIHGGFGIJHJJJJJIFFFHJJGBBBBIJJIIIJJJJJHJJJHIJGFGB<?GEFEFHIGJGJJJJJJJHHJJJGJJJJJJJJAJJJJJJJJJJJJJJJJJJJJJJJJJJJJJJJJJJJJJJJFJJJJJJJJJJJJJJJJJJJJJJJJJJJIJJJJJJJJJFJJJJJJJJHGGHHGFFDHCCCJJ@=<:<600+(((&&%%%&*+,-;@BEFEFFEEF<;;;;JJJJFFGGIJJJJJJJJJJJJJJJJJJJJJJJJIJJIJJIJJJJJJHJJJJJJJJJJJJBGJJJJJJJJJJJJJJJJIJJJDD?CDJJJJFJCCFEEJJJJJJIJJJJJJIIHHIGGGHJJJ@>>>>@JIGIIJJJEE@A<=A:?5('&&&&&()&&(&&+CEE@<<<JJGGJJJJJJJFGDDEGHJJJJJJJJIGIJJJJFA30//39?BDFGIJJJJJIJJJJJJJJGJJHED=?A@CEIJJJGBD6566;AIGDFJJJIJJJJJIFFGGIJJJCJB@@?>B@EDFHFGGHBJJIJJHGEAGCCCAC?@@>==<9899:;DHJJJJJGJHGJJJGEECCGHJHJJJGGECACBCDEDFFEGGJDJJJJJIIIJJJJHHFHJJJJJJJDBDDDA::9))))))))*DEBB?@ABCGFFFFFFHGGDEDCDEDFGFHIHIFGEEEEDDCFDDD87//...//:DE>>@:::88;;;EJJHHJ==84127;AFFG@EDFIHGJJJIIJJJJJIJJJJJJJJGJJJGAH72233JIJIAAB7777FDDFAA==<::;=JJJJJJJJJJJJJJJJJIEF@JJDH732/.----.1FFHJHI=BJJJJJJJJJJJJJHJJJIJJJJJJJJJJJDCBCC=0++*30.---.9-@IFH<E;JBFCCDJJJJJJJJJJJJJJJJJJJJJJJJJJJJJJJJJJJJJJJJJJJJJJJ66/-+&%%%&+*+>HGGG802*DJJJJJHFCFHJJJJJJJJJJJJJJJJJJJJJJJJJJJH6667JJJJJJJJHC:9<<=JJJJJJJJJJJHJJJJBAA=@>GJJJJJJBI@5667HJGHJJFIJJIJJJII>JHJJJIJJJJJJJBGFIJHEDCJEIJJJJJIJIJJJJJHJJJ====<=B99JHGFFGEIIJICB77JIJJHGIHFFFFFIIIIJJJJJIJJIJFFEEGGGIGJJE;;7111/022.,*)&&&&'2:>?025322/...,''''&%%%%%'(()*++)'')((((*JJGFEDEHJIJJJJJJJIJGJJHA+)))(.744444DDJJJ=====JJJJJJJJJJIJJJJIIHJA@@@CJJJJJJJJJJJJJJJJJJJJJJJIHJHJJJJJJJJJJIJJJJECC967458GEFDFDCCEEFEEGFGIIJJJJJJJJJJJJJJJJJJJJJJJJJJJJJJJIGFGGJJJJJJJJJJJJJJJJJHFFED<:977647>><=>?FGJJJJJJJJJJIJJJEDDGFJJJJJJJJJJJJJJJJCJJJJJJJJJJJJJJEEEFJJJJJJJJJJJJJJJJJJAD@?@DFFIHHJJJJJJJJJJJJJJJJJJJJJJJJJJJJJJJJJJJJJJJJIH<2111011122266--,+/11344JJGDCDEFEHHJEEDEEIFGFFGBAABABAAADGGHHFGFFHIJFEGEFJJHHGIGJC=<<<=CBCCDCBABB?@@H3,,,''''<===>JJJGFGGGIGFA@=/,,,,,29CFGHJED==;:=>=JJJJJJJJJJJJJJJJJJJJJJJJJJJJJJJJJJJJJJJJJJJJJJJJJJJJJIJJJJJJJJJJJJJJJJJJJEJJJJJJJJJJJJJJJC8GD@A000//3-BGJJJJJJH?0.**+009CCCA>>?CCEJJJJJJJJJJGFFFFJJJJJJJJJJJJJJJJJJJJJJJJJJJJJJJJJJJJJJJJJJFEHIJJIJJJJJJJJJJJJJJJJJJJJJJJJJJJJJJJJJJJJJJJJJJJJJJJJJD>875599?JJJJJJJJJJJJJJJJJIJJJJJJJJJJJJJFBA@@DJC>>CCJJJJJJJJJJJJJJJJJJJHIJJJJ;;;;;;;;JJJJJJJJJJJJJJJEEDJDAABBDJEDICDJJJJJJJJJJJJJJJJJJJJJJJJJJEEFEBCGGHJCE??JGGE;B))''(000///////=:99::::JIJJJJJJJJJJJJJEJHHHJHE@:751-.)((()1245EEDDDA@@@ACEDDEFIIFGGDBBBCJJHHFA@@?DDEIFFD@A5FHHJJJJHGGFFFGJJHHJJJDBCAEFDGJJJJJJIGFGHGJJIJJFDDDDJJJJJJJJJJJIJIJJJJJJIJJHFFA@<><>GGFEBB<:::677D>>>>>AHGBCGEDDBGHIJ:55684-****+++*+244967E???A>9187HEDAIJIIHHFFIHJJJJJJJJJJJJJJJIC82223:JJJJJJJJJJJJIJGHHJJJJJJDJGFFFFJJJJJJJJJJJJJJJJI510)'''(-../@HIHJJJJIIHHJJHIJJJHJJJJJJJIJJHG8420000001@GJJJJJJDACJJJJJJJJJJJJJJJJJJJJJJJJJJJJJJJJJIHH@JJJEEEFEHDCC?ABCCJJJJJJ8;05430<7:8IAA@9A=JJJJJJCBBDDJF;;;=/7788@BG>>=;:<+))()1*'''&'''8@AAAJEJJJJJJJJJHIIHCFJID>>@744372+*++,=00000B?@CDIGJJJJJJJJJJJJJJJJJJJJJJJJJJJJJA::::JJJJIFFGIHJJJJJEDJJJJJJJJJJJJJJJJJJJJJ653...(&&'''*0*)(((*,EFJJJJJJJJJJJJJJJJIGIJJIHJJJJJJJJJJJJJJJJJJJJJDEJJGEFJHIGJA87833CCDJ87778CJJJJJJJIJJIJJFHJJJJJJJIJJJJJJJJJJJJJJJJJJJJJJJJJJIGJIJJJJJJJJIJJJJJIJJJJJJJHJJHGJIIJJJJJJJIDCCGIJJJJJJJJJJJJJJJJIJIGBBBB?>@@A@BDFJJFJJJJJJJ32212:;HJIJJJJIGFHB;?6:9667CDFDBCCCJJJ@@@@JJJJJJIHFGHEHJJGIIGGHHGHJJIJJIJJJJJIJHJJJJJJIGFFB966455//+&%$$%&'')''@@AAHEBAAADJHIJICBB@>93))455?JJ****+HHFHEEHJJJJIJJJJIJJJI41347HJJJJJJJJJIJCC;?@JJJJJ<JJJJJJJJJJJJJJJJJJJJJJJJJJJJIJIIIJJJJJJHFEEIJJGDCDCGIJFJ@@JJIJHJIJHGHJJJGGGFIJJJJHIJJIHJJJJIIIJJJJJJJJJJJJJIJIJJJJJJJJJHEFFGJJJJJJJJ<3
@Uematsu_n7x_1_MU-test1_21
TTGGAATACTGTTGCTGGCTCATGAGACAATAACCCTGATAAATGCTTCAATAATATTGAAAAAGGAAGAGTCCTGAGGCGGAAAGAACCAGCTGTGGAATGTGTGTCAGTTAGGGTGTGAGTCCCAGGCTCCCCAGCAGGCAGAATGCAAAGCATGCATCTCAATTAGTCAGCCCAGGTGTGGAAAGTCCCCAGGCTCCCCAGCAGGCAGAAGTATGCAAAGCATGCATCTCAATTAGTCAGCAACCATAGTCCCGCCCCTAACTCCGCCCATCCCGCCCCTAACTCCGCCCAGTTCCGCCCATTCTCCGCCCCATGGCTGACTAATTTTTTTTATTTATGCAGAGGCCGAGGCCGCCTCGGCCTCTGAGCTATTCCAGAAGTAGTGAGGAGGCTTTTTTGGAGGCCTAGGCTTTTGCAAAAGATCGATCAAGAGACAGGATGAGGATCGTTTCGCATGATTGAACAAGATGGATTGCACGCAGGTTCTCCGGCCGCTTGGGTGGAGAGGCTATTCGGCTATGACTGGGCACAACAGACAATCGGCTGCTCTGATGCCGCCGTGTTCCGGCTGTCAGCGCAGGGGCGCCCGGTTCTTTTTGTCAAGACCGACCTGTCCGGTGCCCTGAATGAACTGCAAGACGAGGCAGCGCGGCTATCGTGGCTGGCCACGACGGGCGTTCCTTCGCAGCTGTGCTCGACGTTGTCACTGAAGCGGGAAGGGACTGGCTGCTATTGGGCGAAGTGCCGGGGCAGGATCTTCCTGTCATCTCACCTTGCTCCTGCCGAGAAAGTATCCATCATGGCTGATGCAATGCGGCGGCTGCATACGCTTGATCCGGCTACCTGCCCATTCGACCACCAAGCGAAACATCGCATCGAGCGAGCACGTACTCGGATGGAAGCCGGTCTTGTCGATCAGGATGATCTGGACGAAGAGCATCAGGGGCTCGCGCCAGCCGAACTGTTCGCCAGGCTCAAGGCGAGCATGCCCGACGGCGAGGATCTCGTCGTGACCCATGGCGATGCCTGCTTGCCGAATATCATGGTGGAAAATGGCTTTTTCTGGATTCATCGACTGTGGCCGGCTGGGTGTGGCGGACCGCTATCAGGACATAGCGTTGGCTACCCGTGATATTGCTGAAGAGCTTGGCGGCGAATGGGCTGACCGCTTCCTCGTGCTTTACGGTATCGCCGCTCCCGATTCGCAGCGCATCGCCTTCTATCGCCTTCTTGACGAGTTCTTCTGAGCGGGACTCTGGGGTTCGAAATGACCGACCAAGCGACGCCCAACCTGCCATCACGAGATTTCGATTCCACCGCCGCCTTCTATGAAAGGTTGGGCTTCGGAATCGTTTTCCGGGACGCCGGCTGGTAGATCCTCCAGCGCGGGGATCTCATGCTGGAGTTCTTCGCCCACCCTAGGGGGAGGCTAACTGAAACACGGAAGGAGACAATACCGGAAGGAACCCGCGCTATGACGGCAATAAAAAGACAGAATAAAACGCACGGTGTTGGGTCGTTTGTTCATAAACGCGGGGTTCGGGTCCAGGGCTCACACTGTCGATACCCCACCGAGACCCCATTGGGGCCAATACGCCCGCGTTTCTTCCTTTTCCCCACCCCACCCCCAAGTTCGGGTGAAGGCCCAGGGCTCGCAGCCAACGTCGGGGCGGCAGGCCCTGCCATAGCCTCAGGTTACTCATATATACTTTAGATTGATTTAAAACTTCATTTTTAATTTAAAAGGATCTAGGTGAAGATCCTTTTTGATAATCTCATGACCAAAATCCCTTAACGTGAGTTTTCGTTCCACTGAGCGTCAGACCCCGTAGAAAAGATCAAAGGATCTTCTTGAGATCCTTTTTTTCTGCGCGTAATCTGCTGCTTGCAAACAAAAAAACCACCGCTACCAGCGGTGGTTTGTTGCCGGATCAAGAGCTACCAACTCTTTTTCCGAAGGTAACTGGCTTCAGCAGAGCGCAGATACCAAATACTGTTCTTCTAGTGTAGCCGTAGTTAGGCCACCACTTCAGACTCTGTAGCACCGCCTACATACCTCGCTCTGCTAATCCTGTTACCAGTGGCTGCTGCCAGTGGCGATAAGTCGTGTCTTACCGGGTTGGACTCAAGACGATAGTTACCGGATAAGGCGCAGCAGTAGGGCTGAACGGGGGGTTCGTGCACACAGCCCAGCTTGGAGCGAACGACCTACACCGAACTGAGATACCTACAGCGTGAGCTATAGAGAAAGCGCCACGCTTCCCGAAGGGAGAAAGGCGGACAGGTATCCGGTAAGCGGCAGGGTCGGAACAGGAGAGCGCACGAGGGAGCTTCGAGGGGGAAACGCCTGGTATCTTTATAGTCCTGTCGGGTTTCGCCACCTCTGACTTGAGCGTCGATTTTTGTGATGCTCGTCGGGGGGCGGAGCCTATGGAAAAACGCCAGCAACGCGGCCTTTTTACGGTTCCTGGCCTTTTGCTGGCCTTTTGCTCACATGTTCTTTCCTGCGTTATCCCCTGATTCTGTGGATAACCGTATTACCGCCATGCATTAGTTATTAATAGTAATCAATTACGGGGTCATTAGTTCATAGCCCATATATGGAGTTCCGCGTTACATAACTTACGGTAAATGGCCCGCCTGGCTGACCGCCCAACGACCCCCGCCCATTGACGTCAATAATGACGTATGTTCCCATAGTAACGCCAATAGGGACTTTCCATTGACGTCAATGGGTGGAGTATTTACGGTAAACTGCCCACTTGGCAGTACATCAAGTGTATCATATGCCAAGTACGCCCCCTATTGACGTCAATGACGGTAAATGGCCCGCCTGGCATTATGCCCAGTACATGACCTTATGGGACTTTCCTACTTGGCAGTACATCTACGTATTAGTCATCGCTATTACCATGGTGATGCGGTTTCGGCAGTACATCAATGGGCGTGGATAGCGGTTTGGACTCACGGGGATTTCCAAGTCTCCACCCCATTGACGTCAATGGGAGTTTGTTTTGGCACCAAAATCAACGGGACTTTCCAAAATGTCGTAACAACTCCGCCCCATTGACGCAAATGGGCGGTAGGCGTGTACGGTGGGGAGGTCTATATAAGCAGAGCTGGTTTAGTGAACCGTCAAATCCGCTAGCCACCATGGCTCTGCAGAAAAAGTTGGAAGAGCTTGAGCTGGATGAGGCACCGGTCGCCACCATGGTCAGCAAGGGCGAGGAGGATAACATGGCCATCATCAAGGAGTTCATGCGCTTCAAGGTGCACATGGAGGGCTCCGTGAACGGCCACGAGTTCGAGATCGAGGGCGAGGGCGAGGGCCGCCCCTACGAGGGCACCCAGACCGCCAAGCTGAAGGTGACCAAGGGTAGCCCTGCCCTTCGCCTGGGACATCCTGTCCCTCAGTTCATGTACGGCTCCAAGGCCTACGTGAAGCACCCCGCCGACATCCCCGACTACTTGAAGCTGTCCTTCCCCGAGGGCTTCAAGTGGGAGCGCGTGATGAACTTCGAGGACGGCGGCGTGGTGACCATAACCCAGGACTCCTCCCTGCAGGACGGCGAGTTCATCTACAAGGTGAAGCTGCGCGGCACCAACTTCCCCTCCGACGGCCCCGTAATGCAGAAGAAGACCATGGGCTGGGAGGCCTCCTCCGAGCGGATGTACCCCGAGGACGGCGCCCTGAAGGGCGAGATCAAGCAGAGGCTGAAGCTGAAGGACGGCGGCCACTACGACGCTGAGGTCAAGACCACCTACAAGGCCAAGAAGCCCGTGCAGCTGCCCGGCGCCTACAACGTCAACATCAAGTTGGACATCACCTCCCACAACGAGGACTACACCATCGTGGAACAGTACGAACGCGCCGAGGGCCGCCACTACCACCGGCGGCATGGACGAGCTGTACAAGTCCGGACTCAGATCAGCATCAGCAGCTTTGCAGAAGAAACTGGAGGAGCTGGAATTGGACGAGCAGGGCTCTCGAGCGTCTAGAATGGACAATTCTTCAGGAAGCAGAAGACGTGATAGGCTACATGTGAAGCTTAAATCCTTGAGGAATAAAATCCACAAACAACTTCACCCAAACTCTCGGTTCGATGACGCCACTAAGACTAGTTAAGGATCCACCGGATCTTAGATAACTGATCATAATCAGCCATACCACATTTGTAGAGGTTTTACTTGCTTTAAAAAACCTCCCACACCTCCCCCTGAACCTGAAACATAAAATGAATGCAATTGTTGTTGTTAACTTGTTTATTGCAGCTTATAATGGTTACAAATAAAGCAATAGCATCACAAATTTCACAAATAAAGCATTTTTTTCACTGCATTCTAGTTGTGGTTTGTCCAAACTCATCAATGTATCTTAACGCGTAAATTGTAAGCGTTAATATTTTGTTAAAATTCGCGTTAAATTTTTGTTAAATCAGCTCATTTTTTAACCAATAGGCCGAAATCGGCAAAATCCCTTATAAATCAAAAGAATAGACCGAGATAGGGTTGAGTGTTGTTCCAGTTTGGAACAAGAGTCCACTATTAAAGAACGTGGACTCCAACGTCAAAGGGCGAAAAACCGTCTATCAGGGCGATGGCCCACTACGTGAACCATCACCCTAATCAAGTTTTTTGGGGTCGAGGTGCCGTAAAGCACTAAATCGGAACCCTAAAGGGAGCCCCCGATTTAGAGCTTGACGGGGAAAGCCGGCGAACGTGGGCAAGAGGAAGGGAAGAAAGCGAAAGGAGCGGGCGCTAGGGCGCTGGCAAGTGTAGCGGTCACGCTGCGCGTAACCACCACACCCGCCGCGCTTAATGCGCCGCTACAGGGCGCGTCAGGTGGCACTTTTCGGGGAAATGTGCGCGGAACCCCTATTTGTT
+
99((((((*&&&%%%$%%')'*,27:ABDCC@AA>=?>>CDEHFE@?>>>A@A???@BDA@?DDE?>?<<;:::;>>@A?54124336113<>?CDB>=>=>CCBC@A=<<=<<:7753(&$$&***,112:>=@=?@CBAB@?;4EEEFIJIHFEGFHIHJEBABA766(''%%%%'6=>DHFGDA/,,+-?7JJIJJJHJJJJJJJJJJJJJJJJJJJJJJJJIJJJJJJIJJJJJJJJJJJJJJJJJJJJJGJ?AC?HJJJJJJJJIGH@JJJJHJGJJJJJIJ@B11BA@DCC.,,,00......-**+++CF,,,+)1((()58>JJJJJGECEGHJHIJJJJJJGHGFGFGJHIIHJHEGGDCDCCCDCDBA89IJIJCBBBCIGGHI@HGJJJJJJJJHJHJHGHJHHEC>=812201//.///3,(.GJJJJJJJJJJJJJJJHDF6BBBEJJJJJJJJJJG?DBBJHIJHJJJJJJJJJJJJHEEEG=<:97:<?AC>>AJJJJJJJJJIIHJJJJJJJJJJJJJJJJFFFA@AA@JJJJJJJJJJJJJJJJJJJJJJJJHJIIJJ4443666ADFFJJJJHFJJJJJJJJJJJJEBFEFJDDEDDI5555555FJJJJJJJJJJJJJJG<:9799:BJIIGEEDDCDJJJEEEEGHGHEFIHIJIGFGFHJHJFEF,,,-HJIJJJJJJJJDCBABFHJFFFEFGGEFFIJHJJJJIHHHHJJJ:55555ECCCCDEECIEGD?66658665446:JJJJJJJJJJJJJJJJJJJJJGIGHJJJJJJJJJJJJJJJJJJJJJJJJJJJJJJJJJJJJJJ=<<<>FJJJJJJFJJJJJJIJD51+++JJJJJIHHJJJFFGHGIJC;6344569<JIJJDDECDFJ42223EDJJJJJJJJJJJJJJJJJJJJJJJCJJJJJJJJJFGBJJJ>>>===<=GJJIJJJJJJJJJJJJJJJJJJJJJJJJJJJJJJJJJJJJJJJJJJJJJJJJJJJJJIJCFFFFGJJJJJJGFFGGJJJJJJJJJJIJDEEDFJJJJJJJJJIFGIIF>3,('))*,68;=JJJJJJJJJBBABBJIHHGGJIHJIJIJJJIJJIJHHIJJJJJJJJJJJJJJJJJJJJIJJJJJJJJJJJJJF77:=;663../JJIIIJJJJJJJJJDCCCDJJHHGJJJJJIJHJJJJICBCBDJJJD>;9:::;;99?BDEDHHGGIGJGDCDCEFFHFEBAABEDFEEIJEGFECCCBACBCBFEGFJHGJGGJJJJJJGJJJJJJIGGGGHJJJJHDDFEEJAG>>)(()*++,>DDDDDDCFEDDGGJJJJJHGIGJJJJJJJJJJIJJJJJJJJJJJJJJJJJJJJJJJJJJJJJJJJHFFEE??BCDDJJJJIJJJJJJJJJJJJIJJJJJJJJJJJJJJJJJIJB<8;DJJJJJ;,+++-DJJJ:9999HJIEJEF=@@?>??=HHJJJJJIJIJJJJJJJJJJJJJJJJJJJJJJJHEFGFJJJJJJJIHHHIJJJJJJJJJJJJJJJJJIJJJJJJJJJJJGE50/'*2+),.++/,,(''((.//5;FGHB=JJJJGDD;:FJJJJJJJJJ33334JIFGBJJJJB@A?::EDEDF=1-+2759?>B=><>=>BCJJJJJJJJJJJJGD@@A?BJFG.--EGHHIJJJIJJJJJJJJJJGDDDCJIJJHJJJJJJJJIJJGIJD@>><>@?=?;GIJJJJJJJJJJJJJJJJHHJJJJJJJHJJJFAJJJJ<;;;;JDC<JJJDJJJFHDDEBDDCJIJJJJJJJJJJJJJJJJJGJBB>=<8GJA>JJJJJJJJ<<<<=JJJJJJJCC>JJJJJIIA>===FJJJJJJHC/..-/88::<DBDJJJJJIJHJJJIJJJJJDCB-,,++++++CFAFJJJJJJJJJFFEEDBECBCBC98888>11((+)(()((%$$%(*-0668IJJJJJJJJJEBBBJJJIHHJJJJJJDDEBJJJJJIGFGJJJJJGHIJJJJJJJJJJJIJHJJJJJJJJJJJJJJJJJFDC5,,,,..;<<<JJIJJJJJJJJJJIGGGHJJJJJJJJJJJJEEEEHJJJJDBBGEFJIJJJJJJJJJJJIIIHJJJ?<;<HFDFGIEDDCFFHII?=;:<@@AJJJJJJJJJJJJJJJJJJJJJIIIJJJ10000001FCCA;8:9;>JJHD@@@>?@@CEEECDDA99999DEJJIJJJJJJJJJGGE::JJJJJJJJIJHIGHGIJJJJJJJJJA&&&&)EHJJJJJJJFGFGF@E:@@;;BACDAAABCIJJJJJJJJGHJJJJJJJJJJJGGIIJJJFJIJJJJJJJJJJJHIHJJJJJJJJD=200007FJHJE<880/****68;<=DJJJJJIJIJJJJJJJJJJJJJJJJJJJJJJJJJJJJJJJJJJJJJJJJJJJG998/((((=JJJJJD8885779IJJJJJJJJJJJJJJJJJJJAA=JJIJJJJJJJJJIJJJGGJJJJJJJJIHIJJJJEEEDDGJJJJJJJJJJJIHGHIHJJCFFCABE42223IJHJJJJJJFIIGIJJJJJJJJJJJJJJJJJJJJJJJJJJJJJJJJJJJJJJJJJGHFBCDHIHIJEEFEGJJJJJJJIJJJJJJJJJJJCAAABFFGGJJJJJJJJIHEB@@8754-,))))))ABAEJJEA@@ADEFJJJJIJJJJIJJJJJJJJJJHIHFB750((((:FJJJJJJIJJJJJJJJJJJJJJJJJJJJJJJIJJFFFFHGIHFGJJJJJJJJJJJJJJJJJJJIH>>=4220.-..00777;331111.,-.**-125*(((=?A778*+++JJJJJJJJHFE/..0IJEJJ9@ABDJJJJJJJJJBJJJJJJJJJJJJJJJJJJHCDJJJJJJJJJHJJJJIIGHFJJJJJJJJJJJJJJJJJJJHIHIJJJJJJJJJJJJJGE80F,,++,6C/....JJJJJJJJJJJJJJJJJJJJIJ;116E??>?@EJEEA=@>=JJJJIEDDEGJJIJJJJJJIEDEFEHJDJJJ@:8540DBGHJJJJJGJECCABBBBEEGEJIIIJJFIC@@@ACHJJJJJJE>CC=?J==JJJJJJJJIFGFGHGHJG9998:GGFGGEC@;JJJJGJGIFEIIJJJJJJJJJEJJJJJJJJJJJHF8////3556GIHJJIJJJJJ::JJIC?8445GIJJJJJJIJJJJJJJJJJJJJJJJIHIJJJJHJJJJJJJJJJJJIJ*****@EIIJJJJJJJJJJJJJJJJJJJJJJJJJJJJJJJJJJJGJJBABBBJIJJJJJJJJJHJJJJJJJJJJJJJJJJJJJJJJJJFH65535555AHJJJJJJJJJJJHIJFEDB>=>@40..1?@555557BBAA@@IJJJJJJGFGHHJJJJJJJJJJJJHJGJJJJJJJJHJIJJJJJJJJJJJJJB2A*?D=<=CGJJJJJJIJJJJJJJJJJJJJDDEEJJJE=EEFJJJJJJJJJJJHBBBCEJJJJJJJJJJJJIJIHJGJCJJJJJJJJJJJJJJJJJJ64446JJJJJJJJJJJJJJJJJJJJJJJJJJJJJJJHA>><@HHJHHIFHJFFF?@JJHJJJJJJJJJJJJJJJJFGFFGJJJJJJJJJJJJJJJJJJJJJJJECCDCDFBCCHJJHJIJJJJJECCBCJJJJJJA@;;BGIHHJDGJJJJHJJJJJJ=;;;;JIFCEEDCA80879@FDDDCEJJJH>=DEBAA;99<:DCCCGJJJJJJJJJJJJJIJJJJJJIJJJJJJJJJJJJJJJJJJJIJJJJJJJJJJJJJJJJJJJJJGCCB@??E;<@@BDEE;32227JJJJJJJJJJJJJJJJJJJJJJJJJJJJJJJ?????HFDEJJJJJJJJJJJJJJJJJJJJJJJJJJJJJJJFJJJJJJ?,145678/..))+'''''<JIJJJJJJJJJJCJHHGJJJJJIJJJJJJJJJJ>;;:?@JJJJJJJJJJHHJJFF>?=BC@DA=JJJJJJJJJJJJJJJJJJJJJJJJJJJJJJJJJJGBHBAABEJJJJJJJJJJJJJJJJJJJJJJJGJJIGGIDBBBDJJJJJJJJJJJJJIHA?@@@JJJJJJJI=IIGJJJJJJJJJJJJJJJJJJJJJJJJJJJJJJJJJJJJJJJJJJJJJJJJJJJJJJJCCBCACIFA@@?<>F888;999111;<=JJIJIG:8888FEDGHJHJJJJJIJJJJJJJIJGHJHIJHHGJJJJJJJJJJJHGICC;55B@=B988><<@JIJJJJJJJJJIJJJJJJHJJJJJJJJDJJJJIJJJJJJJJJJJJJJJJJJIIHJHJJJIJJJJJJJDJGGJJJJJJJJJJJJIJHGGHJJJJJIGIIHJJJJIJACJJJJJJ@?>@?421128;<>??@JJJJJJJJJJJJJJJJJJJJJJJJJJJJJJJJJJJJJJJJJJJJJJJJJJJJJJJJJJJJJJJJJJJJJJHIJJJJJJJJJJJJGGHJJJJJJ@=?AJJJJJJJJJJJJJJJJEED88888JFHIIHBAG==DGGGFJJJJJJJJIIJHJJJJJJJ>IJJJJJJJJJJJJJJJJJJIJJJJJJJJJJJHIIIJJJJJJJJJJJJJJJJJJJJJJJJJJJJJJJJJJJJJJJJJJJJJEEGFJJJJJJJJJJJJJHIHFA2-((),8IJJJJJJJJJJJECJH?IJJJJHJJJJJJJJJJJ>JIJIJJJ>:<-,,,,7>CC:::99A@>?JJGEEEFJIIIGHDJJJIJJHDJJJGHDJJJJJJJJJJJJJJ@A95))(()'':8;@DFEHJH?@HDJJJJJJJHHIHJJJIHJJIJJJJJJIFGFGIGJJJJJJJGJJJJJJJHHIHGFEFEFJFGIGHHGFHGIJJJIHIGHGGGJHFHGHHJJIH<<<<<DDDCCCDDFGJJGEHGHIJDFJJJFDBCDEFB><<;<>GGE<
@Uematsu_n7x_1_MU-test1_22
AGCCCAGTCATAGCCGAATAGCCTCTCCACCCAAGCGGCCGGAGAACCTGCGTGCAATCCATCTTGTTCAATCATGCAAAACGATCCTCATCCTGTCTCTTGATCGATCTTTGCAAAAGCCTAGGCCTCCAAAAAAGCCTCCTCACTACTTCTGGAATAGCTCAGAGGCCGAGGCGGCCTCGGCCTCTGCATAAATAAAAAAAATTAGTGAGCCATGGGGCGGAGAGAATGGGCGGAACTGGGCGGAGTTAGGGGCGGGATGGGCGGAGTTAGGGGCGGGACTATGGTTGCTGACTAATTGAGATGCATGCTTTGATACTTCTGCCTGCTGGGGAGCCTGGGGACTTTCCACACCTGGTTGCTGACTAATTGAGATGCATGCTTTGCATACTTCTGCCTGCTGGGGAGCCTGGGGACTTTCCACACCCTAACTGACACACATTCCACAGCTGGTTCTTTCCGCCTCAGGACTCTTCCTTTTTCAATATTATTGAAGCATTTATCAGGGTTATTGTCTCATGAGCGGATACATATTTGAATGTATTTAGAAAAATAAACAAATAGGGGTTCCGCGCACATTTCCCCAAAAGTGCCACCTGACGCGCCCTGTAGCGGCGCATTAAGCGCGGCGGGTGTGGTGGTTACGCGCAGCGTGACCACTACACTTGCCAGCGCCCTAGCGCCCGCTCCTTTCGCTTTCTTCCCTTCCTTTCTCGCCACGTTCGCCGGCTTTCCCGTCAAGCTCTAAATCGGGGGCTCCCTTTAGGGTTCCGATTTAGTGCTTTACGGCACCTCGAGCCCCCAAAAAACTTGATTAGGGTGATGGTTCACGTAGTGGGCCATCGCCCTGATAGACGGTTTTTCGCCCTTTGACGTTGGAGTCCACGTTCTTTAATAGTGGACTCTTGTTCCAAACTGGAACAACACTCAACCCTATCTCGGTCTATTCTTTTGATTTATAAGGGATTTTGCCGATTTCGGCCTATTGGTTAAAAAATGAGCTGATTTAACAAAAATTTAACGCGAATTTTAACAAAATATTAACGCTTACAATTTACGCGTTAAGATACATTGATGAGTTTGGACAAACCACAACTAGAATGCAGTGAAAAAAATGCTTTATTTGTGAAATTTGTGATGCTATTGCTTTATTTGTAACCATTATAAGCTGCAATAAACAAGTTAACAACAACAATTGCATTCATTTTATGTTTCAGGTTCAGGGGGAGGTGTGGGAGGTTTTTTAAAGCAAGTAAAACCTCTACAAATGTGGTATGGCTGATTATAATAGTTATCTAAATGCAAATTGAGATCCTTGACTTGAGTTTTGAGTGGCGTCATCGAACCGACAGTTTGGTGAAGTTGTTTGTGGATTTTATTCCTCAAGGATTTAAGCTTCACATGTAGCCTATCACGTCTTCTGCTTGCTGAACAATTGTCCATTCTAGATTCTGTCTTGTTGATATCAAGACCTGCTAATTTCAAGGCTAATTCATTGCTGTTCGCTCGAGATCTGAGTCCGGACTTGTACAGCTCGTCCATGCCGAGAGTGATCCCGGCGGCGGTCACGAACTCCAGCAGGACCATGTGATCGCGCTTCTCGTTGGGGTCTTTGCTCAGTTTGGACTGCACGGGTGCTCAGGTAGTGGTTGTCGGGCAGCAGCACGGGGCCGTCGCCGATGGGGGTGTTCTGCTGGTAGTGGTCGGCGAGCTGCACGCTGCCGTCCTCGATGTTGTGGCGGATCTTGAAGTTCACCTTGATGCCGTTCTTCTGCTTGTCGGCCATGATATAGACGTTGTGGCTGTTGTAGTTGTACTCCAGCTTGTGCCCCAGGATGTTGCCGTCCTCCTTGAAGTCGATGCCCTTCAGCTCGATGCGGTTCACCAGGGTGTCGCCCTCGAACTTCACCTCGGCGCGGGTCTTGTAGTTGCCGTCGTCCTTGAAGAAGATGGTGCGCTCCTGGACGTAGCCTTCGGGCATGGCGGACTTGAAGAAGTCGTGCTGCTTCATGTGGTCGGGGTAGCGGCTGAAGCACTGCACGCCGTAGGTCAGGGTGGTCACGAGGGTGGGCCAGGGCACGGGCAGCTTGCCGGTGGTGCAGATGAACTTCAGGGTCAGCTTGCCGTAGGTGGCATCGCCCTCGCCCTCGCCGGACACGCTGAACTTGTGGCCGTTTACGTCGCCGTCCAGCTCGACCAGGATGGGCACCACCCCGGTGAACAGCTCCTCGCCCTTGCTCACCATGGTGGCGACCGGTAGCGCTAGCGGATCTGACGGTTCACTAAACCAGCTCTGCTTATATAGACCTCCCACCGTACACGCCTACCGCCCATTTGCGTCAATGGGGCGGAGTTGTTACGACATTTTGGAAAGTCCCGTTGATTTTGGTGCCAAAACAAACTCCCATTGACGTCAATGGGGTGGACTTAGAGGAAATCCCCGTGAGTCAAACCGCTATCCACGCCCATTGATGTACTGCCAAAACCGCATCACCATGGTAATAGCGATGACTAATACGTAGATGTACTGCCAAGTAGGAAAGTCCCATAAGGTCATGTACTGGGCATAATGCCAGGCGGGCCATTTACCGTCATTGACGTCAATAGGGGGCGTACTTGGCATATGATACACTTGATGTACTGAAGTGGGCAGTTTACCGTAAATACTCCACCCATTGACGTCAATGGAAAGTCCTATTGGCGTTACTATGGGAACATACGTCATTATTGACGTCAATGGGCGGGGGTCGTTGGGCGGTGAGCCAGGCGGGCCATTTACCGTAAGTTATGTAACGCGGAACTCCATATATGGGCTATGAACTAATGACCCCGTAATTGATTACTATTAATAACTAATGCATGGCGGTAATACGGTTATCCACAGAATCAGGGGATAACGCAGGAAAGAACATGTGAGCAAAAGGCCAGCAAAAGGCCAGGAACCGTAAAAAGGCCGCGTTGCTGGCGTTTTTCCATAGGCTCCGCCCCCCTGACGAGCATCACAAAAATCGACGCTCAAGTCAGAGGTGGCGAAACCCGACAGGACTATAAAGATACCAGGCGTTTCCCCTGGAAGCTCCCTCGTGCGCTCTCCTGTTCCGACCCTGCCGCTTACCGGATACCTGTCCGCCTTTCTCCCTTCGGGAAGCGTGGCGCTTTCTCATAGCTCACGCTGTAGGTATCTCAGTTCGGTGTAGGTCGTTCGCTCCAAGCTGGGCTGTGTGCACGAACCCCCCGTTCAGCCCGACCGCTGCGCCTTATCCGGTAACTATCGTCTTGAGTCCAACCCGGTAAGACACGACTTATCGCCACTGGCAGCAGCCACTGGTAACAGGATTAGCAGAGCGAGGTATGTAGGCGGTGCTACAGCGAGTTTCTTGAAGTGGTGGCCTAACTACGGCTACACTAGAAGAACAGTATTTGGTATCTGCGCTCTGCTGAAGCCAGTTACCTTCGGAAAAAGAGTTGGTAGCTCTTGATCCGGCAAACAAAAAACCACCGCTGGTAGCGGTGGTTTTTTTTGTTTTCAAGCAGCAGATTACGCGCAGAAAAAAAAGGATCTCAAGAAGATCCTTTGATCTTTTCTACGGGGTCTGACGCTCAGTGGAACGAAAACTCACGTTAAGGGATTTTGGTCATGAGATTATCAAAAAGGATCTTTCACCTAGATCCTTTTTGAATTAAAAATGAAGTTTTAAATCAATCTAAAGTATATATGAGTAACCTGAGGCTATGGCAGGGCCTGCCGCCCCGACGTTGGCTGCGAGCCCTGGGCCTTCACCCGAACTTGGGGGGTGGGGTGGGGAAAAGGAAGAAACGCGGGCGTCTGGCCCCAATGGGGTCTCGGTGGGGTATCGACAGAGTGCCAGCCCTGGGACCGAACCCCGCGTTTATGAACAAACGACCCAACACCGTGCGTTTTATTCTGTCTTTTTATTGCCGTCATAGCGCGGGTTCCTTCCGGTATTGTCTCCTTCCGTGTTTCAGTTAGCCTCCCTAGGGTGGGCGAAGAACTCCAGCATGAGATCCCCGCGCTGGAGGATCATCCAGCCGGCGTCCCGGAAAACGATTCCCGAAGCCCAACCTTTCATAGAAGGCGGCGGTGGAATCGAAATCTCGTGATGGCAGGTTGGGCGTCGCTTGGTCGGTCATTTCGAACCCCAGAGTCCCGCTCAGAAGAACTCGTCAAGAAGGCGATAGAAGGCGATGCGCTGCGAATCGGGAGCGGCGATACCGTAAAGCACGAGGAAGCGGTCAGCCCATTCGCCGCCAAGCTCTTCAGCAATATCACGGGTAGCCAACGCTATGTCCTGATAGCGGTCCGCCACACCCAGCCGGCCACAGTCGATGAATCCAGAAAAGCGGCCATTTTCCACCATGATATTCGGCAAGCAGGCATCACCATGGGTCACGACGAGATCCTCGCCGTCGGCATGCTCGCCTTGAGCCTGGCGAACAGTTCGGCTGGCGCGAGCCCCTGATGCTCTTCGTCCAGATCATCCTGATCGACAAGACCGGCTTCCATCCGAGTACGTGCTCGCTCGATGCGATGTTTCGCTTGGTGGTCGAATGGGCAGGTAGCCGGATCAAGCGTATGCAGCCGCCGCATTGCATCAGCCATGATGGATACTTTCTCGGCAGGAGCAAGGTGAGATGACAGGAGATCCTGCCCCGGCACTTCGCCCAATAGCAGCCAGTCCCTTCCCGCTTCAGTGACAACGTCGAGCACAGCTGCGCAAGGAACGCCCGTCGTGGCCAGCCACGATAGCCGCGCTGCCTCGTCTTGCAGTTCATTCAGGGCACCGGACAGGTCGGTCTTGACAAAAAGAACCGGGCGCCCCTGCGCTGACAGCCGGAACACGGCGGCATCAGAGCAGCCG
+
0***1+*122345;;87999>?==50./57=?;=;:20010001=ABDJHJGHIJJJJJJJJJJJJJJ@77722310)(&&&)0///))457FC99222=;0000)****;;:BCCDHJJJJJJJJIGGGFHFHJJJJJJJJJFCCCEIED@@JJJJHJJIJJJJJJJJJJJJJJJJGJI=:1)))*)(()9:IJH;@A@7JJJJJJJJ44444JJ<<876.-)((,-/08<>CJJJJJIBBBACFDCAFA@AAAFGJJJJJJJJJJGHJJJJJJJJ=HJEFFEEEIJJJJJJIJIJJIJJJJJHJIEBBB<9;.(()*66667CBCCEJJJF:JB@@A9:9:37BAC>?44IJJJJJJJJIJJJJJJJJJJJJJJJJJJJJJJJJJJJJJJJJJJJJJJJJIHJJJFEDECCB@@=<<<<E=>C??@>?JJJJJJJJJJJJJJHIJIJJJIGGJJJHIJFBAABCJ@JJIGGHIGE>?BJJJJJHFHHGFEIGHIJHEFGHJJHGEFHIFHEEEEEFFGIJJD@@AAJJJJA@@?::;<<H?>><;>C??GJJDJBGEEEHJB??DEHGGFDEE-,,,0-,/-,(((),/...9;<==ADCDDBCDCDGJJJJJJHI@@@@AECBCCDJHJHHIGFGHGGHJJJJGIFFEGEDEDEE,,,,,<;;;;GFGFGHJGEEDDGFFBA:97774.0,1ABBGBBFCAFCHHDBCCABHEHGFJHIIJJJJJJJJIJCJJ:HJJJGHIHGFHJJ00000IDB@=97683;FFEC:811:;<@A@@:5666JEFEAAC>-,,++213=@EHJJJJJJJHFFJJJIJJJJJJJJJJJJJFFDBBBCGJJ..../IHDEB@??==?>GJJJEDDCFJJIJJJJJJGFGGHGEGGHJCCCB>?????=<??><?;999000986;888GGEDDEDC<<<<?=?>??EGEDFEEBBBCCJJJJJJ@E8:;;=BCBBBFJJJGBA@=?9==<;?ACEB@ABBGJJJJJFDDBCCDDJJJJJJJIJJJJJJHGEDAADBEJJJJJI;<;<==;44;9;;<<EGGHJJJFDCBBEEIJJJJJJJJJHJBBBACJJJHEJHJACIGIJJJJJJJJJJJJJJJJJJJJJJJJJJJJJJJJJJJJJJJJJJJJJJJJJJJIJJJJJJJJJJJJJJJJJJJJJJJJJJJJJJJJJJJJJJJJJJIJJJJJJJJJJJJJJHIJJJJJJJB?;;FFGJIG>D?JJJJJHJJFEFJJJJJIJJJJJJJJJJJIJJJJJJJJIIJJJJIJJJJJJJJJJJ877765-,,(&&(&(&&&%%&&)+)&&&()+++++3*&&%(('((((*(''''(AJJJJJJJJJJJJJJJJJJJGEE>>JJJJJJJJJJJJJJJJJJJJJJGGBABDGJJJJJJJJJJDCCDJJJJJJJJBBBDJJJJJJJJJ@8878AAABC@ABABJIJJJJJE?>>>AJJJJJJJJJJJJJJJJA:==>JJJHJDGGIJJIJJJIHJIIJJJJJJJJJJJ>0***2349:98888:9:88JJJJJJJJJJJJJJJJJJJJJJ?1111IJJJIJJBCJJJJJJJJJJJJJJJJJJJJJJJJJJJJJJJJJJA@@@@C?@?FGJHF?>>>>=>=>HIFFC?C877765*((((((778;8)***GJJJIJJJJJJIJFGG87777767B>JJJJGHFDGFJJJJJIJJJJJJJJJJJJJJJJJJJJJJJJJJJJJJJJJJJJJJJJJJJJJJJJJJJJJJJEJJJJJJJJJJ64444JJJJJJJJHJJJJJJJJJJJJJJJJJJAAA@AJJJJJJJJJJJJJJJJJJJJJIJJJJJJJJJJJJJJJJJ>82.=@;EHJJJJJJJJJJJJJJJJJJJJJJJJJEIHJFFJJJJJJJJJJJJJJJJJJJJJJJJJJFEGIIJJJJJJJJJJJJJJJJJJJJJJJJJJJHIJJJJJJJJGHJJJJJJJJJJJJJJJJJJJJJJJJJJJJJJJJJJJJJJJJJJJJJGC;::3---JJJJC0/---CDDJJJIJJJ77777JJJFJJJJJJJIHIJJJJJJJJJJJJJIJJJJJJJJJJJJJJJJJJJJJJJJJJJJJJJJJJJJJJJJJDB@A@><;;>D@?BABAACDCIIJHJJJJBJJJCCCCEGJJJJJJJJJJJJJJJJJJJJJJJJJJJJJJJJJJJHIGGJJJJJJJJJJJJJJJJJJJJJJIJJJJJJJJJJJJJJJJJJJJJJJJJGJJJJJJJJJJJJEEFEJIJJJJJJJJJJJJJJJJJJJJJJJJJJJJJJJI;///JJIJJJJJJJJJJJJJJJJJJJJJJJJJJJJJJJJGJJJJJJJJJJJJJJJJJJJJJJJJJJJJJJJJJJJJHBCCDJJJJJJJJJJJJJJJJJJJJJJJJJJJJJJJJJJJJJJJJJJJJJJJJJJJJJJBJJJGC1-((()FHGH44444<>>85444.,**++++887:@JFBADJJJJJJJJJJJJJJJJJJJJJJGIBBIFFD>=;:<;=HIJJJJJJJJJJJJJJJJJJJJJJJJIJJJAAABJJJJJJJJJJJJJJJGB>><>?AIGHJJIJJJJJJJJJJJJJJJJJJJJJJJJJJJJJJJJJJJJJJJJJJJJJJJJJJJJJJJJJJGJJG@HJIHHHHEFFFIJJJJJJJIJJJJJJJJGBA<88/.+-<EIJJJJJJJEGGHJJJJJJJJJJJJJGIHJJJJJJ>><:9<741112-(((@GJJJJJJJHJHIJJ>===>JJJIJJJJIIIJJJJHBBBBBJJJJJ>JJJIIGIJHAC@@)'''(58>?CDCCCDEIJGIHGJFGJHGGFEEFEJ?>===@AC?>==>BCJJFDCCCIJJIECBBDDFDDDCBFEFGJJIJJHDCABBGGHHIFGFGIJFIGGGGEDDDEJJGFFEFII3333A=>>>>?HIIJHIIJJIJJHGJIJJJJEDEGFHIIGFJFJJJJJJJJJJJJJJJJJJJJFB?==<>DFJJJJJJJJJJJJJJJJJJJJJJBI;<HIJJJGGGGIFJIHH@==@@EFJJD@??EDGGJJJJJJJJJJJJJJJJJJJJJJJJJJJJJJJJJJJJJJJJJJJJBJJJJJJJJJJJJJ@I;JCJHJJJJJJJJJJJJJJJJJJJJJJJJJJJ@??CJJJJJHHHJJJJJJJJJJJJJJJJGED@BB<D??;8@:6999JJJJJJJJJJJJB>>AAAJJJJJJJJJJJJJJJJJJJJJJJJJJJJJJJIJJJJJJJJJJJJJJJJJJJJJJJJJJJJJJJJJJHFD:DFFHIFBB@@CCJJJJJJJJJJJJJJJJJJJJJJJJJJJJJJJJBBBBBJJJJJIGFFFJDJJJJJJIHIHJJJJJJJJJIJJJJJJJJJJJJJIJJJJJJJJJD**+JIJJJJJJJJJJJJJJJ@@@?66000+('''',-,3FFFJJJJJJJJJJJJHJJJJJJJJJJ322/...//JJJJJJJJJJJJJJJJJJJJJJJJJJJIIJJJJJJJJJJJJJJJJJJJJJA@?@ACAAHIC>==<@GJJJJJJIJJ@@82112=@CDEJJJJJJJJJJJJJHI@6JJJJB;630.EEFJJJJIJJJJJJJJJJJJAB=<9GIJJIEJGIEB?<:888DJJJJJGGJJJJJJEFDDDG=0,,,,,,IJJFFEIGJJJJJJJJJJJJJJJJJJJHHJJJJJJJJJJJJJJJJJJJJCB@@@AAEBBB?</))588765655>79GH)))))43/ACGFFIJJJJJJJJJJJJJJHJFJJJJJJJJJJJJJJJJJIJJJJJJJJJJJJJJJJJJJJJHDB?<::==@AAABCJJHDE====@GHJJJJJJJJIJIGGGHHIHIJJJHGIJJ?>;??BJIHIJHIJJJJJJJJJIJJ?>>>>EJJJIIBBCCJJJJA@@<;777<=9;;;,,,,,,EIJJHJJJJJJJJJHJJEJJC-----1-.**)*5?IJJJJJJJJJJJJJJJIJIJJJJJHJIGI<<;IJJJJJJJJJJJJJJJJJJJJJJJJJJJJJJJJJJJJJJJJJJJJJJJJJJJJC<<<<EEDC2/00IJJJJJJJJJJJJJJJJJF>>=?@>=;<==?GJJJIGJJJJEFEEGJJJJJJJJJJJFGC@<89JIJJJH@@@@A9-.JJJJJJJJJJJH>EIJJJJJJJJJJJIJJJJJJJJJ?<JIGDCDFGJJJJJJIGHHHIJJJJJIAF66JJJIGFHGJJJJJJJHEEEEJJJJDHJCAA@?ACCDIJJ@>>>?CDCJJJJJJJJJJJJJJJJJJJJJJJJJ66656>>>JCCCJFDEEEC3112EHH..--,3GJJJJJJJJJJJJJJJJJJJJHHJJJJJJJJJJJJJJJJJJJJJJHJJGJJJJJJJIJJJHJJJ=<<=JJHFHFDB@@@ABFHJJJJJHGGJJJJJJJJJJJJJIIHJJJJJJJJJJJJJJJJJJJHGJJJJJJJJJJ<<<JJJJJJJJJJB)))))JJJJJJJJJJHHJHJJJ@9778BF,,+((967766ADE@/////@BDJIJJJJJJJJJJJJJJJJJJJJJJJJJJJJJJJJJJJJJJJJJJJJ54334JJJJJJJJC@@AJHEEDHJJJJJJJJJJJJ21114JJJJB@@GJJJJJJJJJJJJIJJJJJJJJJDCDCJJJJJJJJJJJJJJJJDDDCCJJJJJJJJJJJJJJJJJIJJJJJJJJJJJJJJJJJJJJJJCJFFFEEJIGJJJJJJJJJJJJJJJ43223<C1/++...59ACBCGFFIJJJJJJJJJJJJJJJJJJJJJJHJJJJJJIHEFGJJJJ@<;7/////.269:BBCCJJJJJJJIIJJJJJIJJJGJJIJIJJIJIJJIHJJJJJJFIIIHJJJJJJJJFFEEEJJJJJDCC@?@@CEIHJJHIIEEFC99998H@J??==><<;87554438:IFDDBCFEJHHJIJHGDDEEFH@A<755573221.
@Uematsu_n7x_1_MU-test1_23
ACGGCGATTTGGGTGGGATCGCAAACGATCAATCCCCACAGTCGCTCGCCGCGCAAAATCGAGATCGACATCGTGCCGTGCATGTTTTATGTTGCGCATGAATTCCAGATGGACGGGCGAGACGCTGCGCAGGATGGCGAAGCTAAGATCAATCGGCCGCCCGGTGACCGGATTGAGGTCTGGGGTGACCGGCACCGGCCGATAATTGATATCGGGAATGATCCGTACCGGGTTGATGGTATAGAGCCGACGGGCCTGCGCCGGCACGGTTGAGGCAGGATAGTGCAGGCCTAGTTTTGACTCGACCTCGGCGCACCGATCCTCTGCGATCACTTCGCCGCTGAAGTCGGAGGCGAAGCGATAAATCATCACCCGATCGAAGCCGAGCATCTCCGCACCTCTTGCGCCGCGGCGGCGCAGGCGCTTTCCAAGGTTTCGGCGGCCTGCAGGCGGCGGATGGCGCTGTTGGTGCGGCGGAAGAACGCCTGCGGCTCGGCGACGTCCCGCTGGGGAGGCTCGAGCTCGAGGAAGATGAGCTGATCATGGCGATGCCAGGAGCCGATGAAGCCTGCGTCCTTTCGCATCGTGAAGCCGACAGTGATCGGTGCTCCGACGGCCGCCGGGCTCGGCCAAGGCGATCGTCAGACGGTTGTGCGTCTCCGAGTCGAAGACATCGGCCGCAGAGCGGCCGATCAGGGCGCCGATCGCCAGTCCGGTGAGTTCGGGAAGGTTGTCGCTGCCGGCAACGATCGTCATGTCGGCGGCGAGGGCGAGCAGCAGTCCATGCGGTTGGATGGCACCGGGGATATGGATCGGCTCATCGTCGCAGGTCAAGAGGTCAGGCTGCCTGGCGACGGATCCTTCAGCCATGGTGGCGCTAGCGGATCTGACGGTTCACTAAACCAGCTCTGCTTATATAGACCTCCCACCGTACACGCCTACCGCCCATTTGCGTCAATGGGGCGGAGTTGTTACGACATTTTGGAAAGTCCCGTTGATTTTGGTGCCAAAACAAACTCCCATTGACGTCAATGGGGTGGAAACTGGAAATCCCCGTGAGTCAAACCGCTATCCACGCCCATTGATGTACTGCCAAAACCGCATCACCATGGTAATAGCGATGACTAATACGTAGATGTACTGCCGAGTCAGGAAAGTCCCATAAGGTCATGTACTGGGCATAATGCCAGGCGGGCCATTTACCGTCATTGACGTCAATAGGGGGCGTACTTGGCATATGATACACTTGATGTACTGCCAAGTGGGCAGTTTACCGTAAATACTCCACCCATTGACGTCAATGGAAAGTCCCTATTGGCGTTACTATGGGAACATACGTCATTATTGACGTCAATGGGCGGGGGTCGTTGGGCGGTCAGCCAGGCGGGCCATTTACCGTAAGTTATGTAACGCGGAACTCCATATATGGGCTATGAACTAATGACCCCGTAATTGATTACTATTAATAACTAATGCATGGCGGTAATACGGTTATCCACAGAATCAGGGGATAACGCAGGAAAGAACATGTGAGCAAAAGGCCAGCAAAAGGCCAGGAACCGTAAAAAGGCCGCGTTGCTGGCGTTTTTCCATAGGCTCCGCCCCCCTGACGAGCATCACAAAAATCGACGCTCAAGTCAGAGGTGGCGAAACCCGACAGGACTATAAAGATACCAGGCGTTTCCCCCTGGAAGCTCCCTCGTGCGCTCTCCTCCGACCCTGCCGCTTACCGGATACCTGTCCGCCTTTCTCCCTTCGGGAAGCGTGGCGCTTTCTCATAGCTCACGCTGTAGGTATCTGAGTTCGGTGTAGGTCGTTCGCTCCAAGCTGGGCTGTGTGCACGAACCCCCCGTTCAGCCCGACCGCTGCGCCTTATCCGGTAACTATCGTCTTGAGTCCAACCCGGTAAGACACGACTTATCGCCACTGGCAGCAGCCACTGGTAACAGGATTAGCAGAGCGAGGTATGTAGGCGGTGCTACAGAGTTCTTGAAGTGGTGGCCTAACTACGGCTACGCTTCGAAGAACAGTATTTGGTATCTGCGCTCTGCTGAAGCCAGTTACCTTCGGAAAAAGAGTTTGGTAGCTCTTGATCCGGCAAACAAACCACCGCTGGTAGCGGTGGTTTTTTGTTTGCAAGCAGCAGATTACGCGCAGAAAAAGGATCTCAAGATCCTTTGATCTTTTCTACGGGGTCTGACGCTCAGTGGAACGAAAACTCACGTTAAGGGATTTTGGTCATGGTATCAAAAAGGATCTTCACCTCAATCCCTTTAAATTAAAAATGAAGTTTTAAATCAATCTAAAGTATATATGAGTAACCTGAGGCTATGGCAGGGCCTGCCGCCCCGACGTTGGCTGCGAGCCCTGGGCCTTCACCCGAACTTGGGGGGTGGGGTGGGGAAAAGGAAGAAACGCGGGCGTATTGGCCCCAATGGGGTCTCGGTGGGGTATCGACAGAGTGCGGCGTCGGACCGAACCCCACGCTTATGAACAAACGACCCAACACCGTGCGTTTTCTGTCTTTTTATTGCCGTCATAGCGCGGGTTCCTTCCGGTATTGTCTCCTTCCGTGTTTCAGTTAGCCTCCCCCCTAGGGTAAGGCGAAGAACTCCAGCATGAGATCCCCGCGCTGGAGGATCATCCAGCCGGCGTCCCGGAAAACGATTCCGAAGCCCAACCTTTCATAGAAGGCGGCGGTGGAATCGAAATCTCGTGATGGCAGGTTGGGCGTCGCTTGGTCGGTCATTTCGAACCCCAGAGTCCCGCTCAGAAGAACTCGTCAAGAAGGCGATAGAAGGCGATGCGCTGCGAATCGGGAGCGGCGATACCGTAAAGCACGAGGAAGCGGTCAGCCCATTCGCCGCCAAGCTCTTCAGCAATATCACGGGTAGCCAACGCTATGTCCTGATAGCGGTCCGCCACACCCAGCCGGCCACAGTCGATGAATCCAGAAAAGCGGCGATTTTCCACCATGATATTCGGCAAGCAGGCATCGCCATGGGTCACGACGAGATCCTCGCCGTCGGGCATGCTCGCCTTGAGCCTGGCGAACAGTTCGGCTGGCGCGAGCCCCTGATGCTCTTCGTCCAGATCATCCTGATCAACAAGACCGGCTTCCCCGAGTACGTGCTCGCTCGATGCGATGTTTCGCTTGGTGGTCGAATGGGCAGGTAGCCGGATCAAGCGTATGCAGCCGCCGCATTGCATCAGCCATGATGGATACTTTCTCGGCAGGAGCAAGGTGAGATGACAGGAGATCCTGCCCCGGCACTTCGCCCAATAGCAGCCAGTCCCTTCCCGCTTCAGTGACAACGTCGAGCACAGCTGCAAGGAACACCCGTGAGTGGCCAGCCACGATAGCCGCGCTGCCTCCTGCAGTTCATTCAGGGCACCGGACAGGTCGGTCTTGACAAAAGAACCGGGCGCCCCTGCGCTGACAGCCGGAACACGGCGGCATCAGAGCAGCCAATTGTGCTGTTGTGCCCAGTCATAGCCGAATAGCCTCTCCACCCAAGCGGCCGGAGAACCTGCGTGCAATCCATCTTGTTCAATCATGCGAAACAATCCTCATCCTGTCTCTTGATCGATCTTTGCAAAAGCCTAGGCCTCAAAAAGCCTCCTCACTACTTCTGGAATAGCTCAGAGGCCGAGGCGGCCTCGGCCTCTGCATGAATAAAAAAAATTAGTCAGCCATGGGCGGAGAATGGGCGGAACTGGGCGGAGTTGGGGCGGGATGGGCGGAGTTAGGGGCGGGACTATGGTTGCTGACTAATTGAGATGCATGCTTTGCATACTTCTGCCTGCTGGGGAGCCTGGGGACTTTCCACACCTGGTTGCTGACTAATTGAGATGCATGCTTTGCATACTTCTGTCCTGCTGGGGAGCCTGGGGACTTTCCACACCCTAACTGACACACATTCCACAGCTGGTTCTTTCCGCCTCAGGACTCTTCCTTTTTCAATATTATTGAAGCATTCTCAGGGTTATTGTCTCATGAGCGGATACATATTTGAATGTATTTATAAAAATAAACAAATAGGGGTTCCGCGCACATTTCCCGAAAAGTGCCACCTGACGCGCCCTGTAGCGGCGCATTAAGCGCGGCGGGTGTGGTGGTTACGCGCAGCGTGACCGCTACACTTGCCAGCGCCCTAGCGCCCGCTCCTTTCGCTTTCTTCCCTTCCTTTCTCGCCACGTTCGCCGGCTTTCCCCGTCAAGCTCTAAATCGGGGGCTCCCTTTAGGGTTCCGATTTAGTGCTTTACGGCACCTCGACCCCAAAAAACTTGATTAGGGTGATGGTTCACGTAGTGGGCCATCGCCCTGATAGACGGTTTTTCGCCCTTTGACGTTGGAGTCCACGTTCTTTAATAGTGGACTCTTGTTCCAAACTGGAACAACACTCAACCCTATCTCGGTCTATTCTTTTGATTTATAAGGGATTTTGCCGATTTCGGCCTATTGGTTAAAAAATGAGCTGATTTAACAAAAATTTAACGCGAATTTTAACAAAATATTAACGCTTACAATTTACGCGTTCAGTGCATTGATGAGTTTGGACAAACCACAACTAGAATGCAGTGAAAAAAATGCTTTATTTGTGAAATTTGTGATGCTATTGCTTTATTTGTAACCATTATAAGCTGCAATAAACAAGTTAACAACAACAATTGCATTCATTTTATGTTTCAGGTTCAGGGGGAGGTGTGGGAGGTTTTTTAAAGCAAGTAAAACCTCTACAAATGTGGTATGGCTGATTATGATCAGTTATCTAAATCCGGTGGATAGCTTAACTAGTCTTAGTGGCGTCATCGAACCGACAGTTTGGGTGAAGTTGTTTGTGGATTTTATTCCTCAAGGATTTAAGCTTCACATGTAGCCTATCACGTCTTCTGCTTGCTGAACAATTGTCCATTCTAGATTCTGTCTTGTTGATATCAAGACCTGCTAATTTCAAGGCTAATTCATTGCTGTTCGCTCGAGATCTGAGTCCGGACTTGTACATCTCTTCCATCACGCCGATCTGCCAGGCCAGAACCTGGGCGACTAGCTCGCAGGCTTGGCGGCCA
+
33/./+(''('))'))))55CCA></)())*96566656AABJJJJJJJJJJHA?BABB==<::<?>EIJI,****?;87711--.33088JJJJJFEEJJJJJJJJJJJJJJJJJJJJJJJJJJIJJHJJJJJJJJJJJJJ;::86887/000()))))))=?JJJJJJJJJJJJJJJJJJJJJJJJJJJJJCBA8763/0001BDGEHJJ-****2335EDFJJJJJJJJJJJJJJJJJJJJJFEEJJJHIJJJJJJJJJJJJJJ;;<?31.../5551....AEJJJJHJHHJJJJJJJJJJJJJJJJJA@@@@JJJJJDBBAD>;;;<HJJJJJJJJJJJIJJIJJIJJJJJJJJJJJ+&&&'))))))))>>>=;;;8;,+**+424355?JJJJJJJJJJJJGB@HJJJJJJJJJJJJJJJJFCCCJJJJJJJJJJJJJJJJIJJJJJJJJJJJJJJJJJJJJJJJJJJIBJJJJJJJJJJJJJJJJJJJJJJJJJJJJA@@@@HJJJGIFGIGIIJ;:;8;IIJJEDEFGJ<@@IIIHJJGHJGHID;65888B@@@FIJJJJJJHIJIJJJJJJJJJJJJJJJJJJJIJJJJJJJJJJJJJJJJJJJJJJJ5102JCCJJJJJJJJJJJJJJJJJJJJJJJJJJJJJJJJJJJJJJJJJJJJJJJJJJJJJ----IJJJJJH777740001GJJJJJJJJEJJJJJJJJJJJJJJJJJJJJJJJJJJJJJJJJJJJJJJJJJJJJJJJJIJJJJJGHJJJJJJJJJJJJEEJJJJJJJJJJJJJJJJJJJJJIDDHJJJJJJJJJJJGHGJJJJJJJIJJJJJE0.-,;;;DAGFGHHJJJJJJJJJJJJJJJJJJJIJJJJJJJJJJJJJJJJJJJJJJJJJJJJJJJJJJJJJJJJJJJJJJJJJJJJJJJJJJJJJJJJJJJJJJJJJJJJJJJJJJJJJJJJJJJJJJJJJJJJJJJJJJJJJJEJJJJJJJJJJJJJJC=JJJJJJJJJJJJ@JHJJIJJJJJJJJJJJJJJJJJJJJJJJJJIIHJE0))))89JJJJJJJHJ=????JJJJJJJJJJJJJJJJJJJJJJJJJJJJJJJJJJJJJJJJJJJJJJJJJJJJJJJJJJJJJJJJJJJIJJJFIIGJJJJHDC>-,,,,4455IJJJJJJJJJJJJJJJJJJJJJJJJJJJJJJJJJJJJJJJJJJJJJJJJJJJJJJJJHJJJJJJJJJJJJJJJJJ75555JJJJJJJJJJJJJJJJJJJJJJJJJJE<<<GGH>>>??EFB9::EGFFEEFFJIJJJJJJJJJJJJJJJGJJJJJJJDC@?@JJJJJJJJJJJJJJJJJJJJJJJJIJJJJJJJJJJJ=====JJJ>JJJJ???DDJJJJJJJJJJJJJJJJJJJJJJJJJJJJJJJJJJJJJGDBBAAFEGHJJJJJJJJJJJJJJJJJJJJJJJJJJJJJJJJJJJJJJJJJJJJJJIJJJJJJJJJJJJJJJJJJJJJJJJJJJJJJJJFAA;866765578>AJJJJGGGFFJJJJJJJJJJJJJJJJJJJJJJJJJJJJJJJJJJJJJJJJJJHJJJJJJJJJJJJJJJ@>>>>JF?EJJ<60024=:;10000=>?CJFEFHJJJJJJJJIJJJJJJJJJJJJJJJJJJJJJJJJJJJ/////JH?;;;:ADFJJJJJJJJJJJJJJJJJJJJ81041=GHIJBBB@@@=?@?AECBCBA?:-())0//34>==?@HJEHHBB66511/00((&*9<BEABJJJJJJHHHIJJJJJJJJJJJJJIJHJIIHJIFEEEDFJJ>64448::*****<JJIIJHJJJJJJJJJJJJJJJJJIJIHIJJIJGDHJJ::99:@8:?=>?@FGJFEFEDEGGIHJJJJJ7333JJGFEEFEFGE??=:8446:<BIJJJJJJJJJJJJJJJJJJJJJJJJJJJJJJJJJJJJJJJJHIJJJJJJJJJJIHHIJJJJJJJJJJJJJJJHJJJJJJJJJJJJB41101@::JJJJJJJJJJJ0...0@----6=765676672AJJJJJJJJJJJJJJJJJJJJJJJJJJJIJJJJJJJJJJJJJJJG@@>GFJJJE.0))JJJJJHEE77777JJIEGHGCA==><<AJIJIJJJJJJJJJJJJAJJJJJJJJJJJJJJJJJJJJJJJ;;;:86&%&728:;;;>:28::BCCJJJEFJJJJJJAA421112JJJJIIJJJJJJJJJJJJGD2EJDJJJJJIIGEEADBBFGJ0//***)'''&',,--.6/,*(((''--.)+++/1+(*,(3312<8?@HHIJJJJJJJJJJFHJJJJJJIJHJJJJJJJJJJHJJJJJJJJJJJJJJJJJJJJJJJHHHGHEAJGGGGHIIJJJJJJJJJJJHJJJJJJIJJJJICCH?JJIIIJJHH@><110//-)49;9720./03+**))+-<<==>EHJJGJGBCCHGJJJJJJJJHFEFGHGA==;81--,+*%%&&&&&'(&))*+++,4(('&&+,,.-../???<=>>>FEFCBE>>@???<9:-,-/.5.....?GJJJJJJGJHJJJJIJJJJHHHGHIGHFHHIHJJJJJGJJIHJJJJJJ;;;JJJJJJJ?2006?1'''(2////0577666822233B?;;;@BAE5GDDDDFJJG=FGHJGFFFGJJJJIIJJJ>J@JIJJJJJJJFGGDGJJJJJJJJIIGJIJJJJJJJJJJJJJIE???<??<::::AA==>EFGIHHJHHFFGAAHHJHGGFGBBCEJHG9999:IIHGIDB<4@@@@@@>A??BA?B?;;GDEGA@@AADCDEEIIHGEBBBBBCBCDCFGGGHGE:::<>A@@BABDDDGIFEECCEDDJIIF;999ADCDEDDFJIHECCCCEFEFEIIGF>9888>=@BBCCBB@??@@A?@AABFGE@<<;;>>?BDIHJJJJJJ::99:?@@A@@@AAEHGB@@@ADEECCCCC666664.-,...,**()))**+.-B88BJHJJJJJJJJJJJJJJJJJJJJJJJJJJJJJJJJJJJJJJJJJCJJJIJJJJIJHJJJJJJJJEEDEFJJJJJJJJJIJJJJJJJ22222IJJJJBBBBCJJJJJJJJJJJJJJJJJJJJIIGJJJJJJJJ////2::<=1)))))'&&&-??@AIHHHJJJJJ77778JJJJJJJJJJJJJJJJJJJJ>@@??JJJGJJJJJJJG???@EJJJJJJJJJJJJJJJJJJJJJJJJJJJJJJJJJJJJJJJJJHJJJJJJJJJJJJJJJJJJJJJJJJHEB*(''(+,,,,--./77<F64444HJHC>>EDEJJJJIHJJ<<<;<BBJGIIJJJJJJJJJJJJJJJJJJJHDBBA;9320.)),&&&&&)&%%&$$$$$((++//5555888JJJJJJCB=30-./JJJJJGJJJJJJJJJJJJJJJJJJJJJJJJJJGIE>.2678<<EFEFFEI>GH<6667BJJJJJJJJJJJJJIHJJJJJJJJJIJHIIJA)(((+<((((...//BGHJIHJJIGFDA==GEGHGGJJGFGFA2-,,)(*++,@@BBJJJJJJIJJJJJJJJJJJJJJJJJJ@??>?BAC???@B32223@0//.0+-7***63****'((((BA99889GJGEDEIIHFB.(((9FJGIJJJJJGFFGHHJJJJJHJGFEEFFC@>>?BC6554331001-,)''))))*DE10000<;=BJJJJJJJJJJJJJJJDB90C642.1167401??>>>666630,))*(***////0BACCFIJJJIJIJDDHF7BHJCBBBBJCCCCCJJJJJJJJJJJJJJJJJJJJJJIJJIJIGFFGFC?@89:EEDGJDAAA>@94533333ECCJJJJJJJJJIJIJJJJJJJJJJJJJJJJJJJJJJJJE9422/)&&$%'*8:BBDJJDCCCC@IGE:<<<;?===JHJFFJJGGHIJJJJJJJJJJJJJJIJJJJJJJIJFA@???DCGHGGGHIH==>AEIIJJJHIHGHJGFGFEB@<11111<AGIEHE???>>?>////DFFGJIJJJFHIHJJJHHEEC:31...+:FDBD@BEDDFEBEIJJJJJIJJJJJJJID-7(0000BDCBA76766@???@BAACCDJJJJIJJJJJJ<;;;;FFEGJJJJJJGGHFGJIJJJIJJJHJJIJJIGHGHHJJJJJJIHJJJD5211678<CCBBCEG7706,GJJGC>?BBIFBF@@JJIJGIJJJJIJJIIIJGHGGIHHE@.A////<@@@A?644347777BABBB?;<601<===B=77@;93<;<<9==45211-++''*+31.93:7<H9.-,*()*'&'')CFFEHIJIJJJJCCCBCJJJJJIGGHIJJJIBBCCCEJHJJJJJIHFEJJAJJJJJJGJHGHJIJJJJJJJJJJJJJJ;::::8:2//..-*++;?JJJJJJJJJJJJJJJHHFDEEGGFCFBBBCCJJJJJJJJJJJJJHACDEEGFHIJHBA@@AJEECABCCFHDEFCDFJJJJJJJGJJJIJIJIJJG;FHJEHHJJGHEDEGIJJJJJJJJJJJJJJJJFHGFGJJJJJJJJ??>;<(++*(()*)(()56667JIHGFJJJJJJJJJJJJJIJJJJJJJJJJJJJJJJJJJJJJJJJJJJJJJJJJJJJJJJJJJJJJJJJJJHJJIIHJJJJJJJJJJJJJJJJJJJJJJJJJJJJJJJJJJJJJJJJJJJGJJJJBJJJJJJJJJJJJIJ;///>?JJJJJCBBCCJDDCCAEJJIIIJJJGJJIJJJJJHHGJJJJJJJJJJJJJJJJJJJJJJJGFGE=<<<=?==41//./-,)(('(&&&&&'3=>HJHFABAAJJJJJJJJJJJJJJJJJJJJJJJHJJJJJJJJJJJJJJJJJJJJJJJJJJJJJJJJJJJJJJJJJJJJJJJJJIJJJJJJJHJJJJJJJJJJC????JJJJJJJJJJJJJJJJJJCCBCDJJJJJJJJJJJJJJJJJJJJJJJJJHJJJJJJJJJJJJJJJJJJJJJJJJHGE@>?/-***.0/...../77IJJJJJJJJJJJJJJJJJJJJJJJJIHHHJJJJJJJJJJBIJEFJJIC=>JJHHGHIJJJJJJJJJJJJEDDC-
@Uematsu_n7x_1_MU-test1_24
GCAGAGGCCGAGGCCGCCTCGGCCTCTGAGCTATTCCAGAAGTAGTGAGGAGGCTTTTTTGGAGGCCTAGGCTTTTGCAAAGATCGATCAAGAGACAGGATGAGGAATAGTTTCGCATGATTGAACAAGATGGATTGCACGCCAGGTTCTCCGGCCGCTTGGGTGGAGAGGCTATTCGGCTATGACTGGGCACAACAGACAATCGGCTGCTCTGATGCCGCCGTGTTCCGGCTGTCAGCGCAGGGGCGCCCGGTTCTTTTTGTCAAGACCGACCTGTCCGGTGCCCTGAATGAACTGCAAGACGAGGCAGCGCGGCTATCGTGGCTGGCCACGACGGGCGTTCCTTGCGCAGCTGTGCTCGACGTTGTCACTGAAGCGGGAAGGGACTGGCTGCTATTGGGCGAAGTGCCGGGCAGGATCTCCTGTCATCTCACCTTGCTCCTGCCGAGAAAGTATCCATCATGGCTGATGCAATGCGGCGGCTGCATACGCTTGATCCGGCTACCTGCCCATTCGACCACCAAGCGAAACATCGCATCGAGCGAGCACGTACTCGGATGGAAGCCGGTCTTGTCGATCAGGATGATCTGGACGAAGAGCATCAGGGGCTCGCGCCAGCCGAACTGTTCGCCAGGCTCAAGGCGAGCATGCCCGACGGCGAGGATCTCGTCGTGACCCATGGCGATGCCTGCTTGCCGAATATCATGGTGGAAAATGGCCGCTTTTCTGGATTCATCGACTGTGGCCGGCTGGGTGTGGCGGACCGCTATCAGGACATAGCGTTGGCTACCCGTGATATTGCTGAAGAGCTTGGCGGCGAATGGGCTGACCGCTTCCTCGTGCTTTACGGTATCGCCGCTCCCGATTCGCAGCGCATCGCCTTCTATCGCCTTCTTGACGAGTTCTTCTGAGCGGGACTCTGGGGTCGAAATGACCGACCAAGCGACGCCCAACCTGCCATCACGAGATTTCGATTCCACCGCCGCCTTCTATGAAAGGTTGGGCTTCGGAATCGTTTTCCGGGACGCCGGCTGGATGATCCTCCAGCGCGGGGATCTCATGCTGGAGTTCTTCGCCCACCCTAGGGGGAGGCTAACTGAAACACGGAAGGAGACAATACCGGAAGGAACCCGCGCTATGACGGCAATAAAAAGACAGAATAAAACGCACGGTGTTGGGTCGTTTGTTCATAAACGCGGGGTTCGGTCCCAGGGCTGGCACTCTGTCGATACCCCACCGAGACCCCATTGGGGCCAATACGCCCGCGTTTCTTCCTTTCCCGCCCCACCCCCCAAGTTCGGGTGAAGGCCCAGGGCTCGCAGCCAACGTCGGGGCGGCTAGGCCCTGCCATAGCCTCAGGTTACTCATATATACTTTAGATTGATTTAAAACTTCATTTTTAATTTAAAAAGATAGGTGAAGATCCTTTTTGATAATCTCATGACCAAAATCCCTTAACGTGAGTTTTGGTTCCACTGAGCGTCAGACCCGTGGGAGAAGAATCAAAGGATCTTCTTGAGATCCTTTTTTCTGCGCGTAATCTGCTGCTTGCAAACAAAAAAACCACCGCTACCAGCGGTGGTTTGTTTGCCGGATCAAGAGCTACCAACTCTTTTTCCGAAGGTAACTGGCTTCAGCAGAGCGCAGATACCAAATACTGTTCTTCTAGTGTAGCCGTAGTTAGGCCACCACTTCAAGAACTCTGTAGCACCGCCTACATACCTCGCTCTGCTAATCCTGTTACCAGTGGCTGCTGCCAGTGGCGATAAGTCGTGTCTTACCGGGTTGGACTCAAGACGATAGTTACCGGATAAGGCGCAGCGGTCGGGCTGAACGGGGGGTTCGTGCACACAGCCCAGCTTGGAGCGAACGACCTACACCGAACTGAGATACCTACAGCGTGAGCTATGAGAAAGCGCCACGCTTCCCGAAGGGAGAAAGGCGGACAGGTATCCGGTAAGCGGCAGGGTCGGAACAGGAGAGCGCACGAGGGAGCTTCCAGGGGGAAACGCCTGGTATCTTTATAGTCCTGTCGGGTTTCGCCACCTCTGACTTGAGCGTCGATTTTTGTGATGCTCGTCAGGGGGGCGGAGCCTATGGAAAAACGCCAGCAACGCGGCCTTTTTACGGTTCCTGGCCTTTTGCTGGCCTTTTGCTCACATGTTCTTTCCTGCGTTATCCCCTGATTCTGTGGATAACCGTATTACCGCCATGCATTAGTTATTAATAGTAATCAATTACGGGGTCATTAGTTCATAGCCCATATATGGAGTTCCGCGTTACATAACTTACGGTAAATGGCCCGCCTGGCTGACCGCCCAACGACCCCCGCCCATTGACGTCAATAATGACGTATGTTCCCATAGTAACGCCAATAGGGACTTTCCATTGACGTCAATGGGTGGAGTATTTACGGTAAACTGCCCACTTGGCAGTACATCAAGTGTATCATATGCCAAGTACGCCCCCTATTGACGTCAATGACGGTAAATGGCCCGCCTGGCATTATGCCCAGTACATGACCTTATGGGACTTTCCTACTTGGCAGTACATCTACGTATTAGTCATCGCTATTACCATGGTGATGCGGTTTTGGCAGTACATCAATGGGCGTGGATAGCGGTTTGACTCACGGGGATTTCCAAGTCTCCACCCCATTGACGTCAATGGGAGTTTGTTTTGGCACCAAAATCAACGGGACTTTCCAAAATGTCGTAACAACTCCGCCCCATTGACGCAAATCGGCGGTAGGCGTGTACGGTGGGAGGTCTATATAAGCAGAGCTGGTTTAGTGAACCGTCAGATCCGCTAGCGCCACCATGGCTGAAGGATCCGTCGCCAGGCAGCCTGACCTCTTGACCTGCGACGATGAGCCGATCCATATGCCCGGTGCCATCCAACCGCATGGACTGCTGCTCGCCCTCGCCGCCGACATGACGATCGTTGCCGGCAGCGACAACCTTCCCGAACTCACCGGACTGGCGATCGGCGCTTTGATCGGCCGCTCTGCGGCCGATGTCTTCGAGCTGGAGACGCACAACCGTCTGACGATCGCCTTGGCCGAGCCCGGGGCGGCCGTCGGAGCACCGATCACTGTCGGCTTCACGATGCGAAAGGACGCAGGCTTCATCGGCTCCTGGCATCGCCATGATCAGCTCATCTTCCTCGAGCTCGAGCCTCCCCAGCGGGACGTCGCCGAGCCGCAGGCGTTCTTCCGCCGCACCAACAGCGCCATCCGCCGCCTGCAGGCCGCCGAAACCTTGGAAAGCGCCTGCGCCGCCGCGGCGCAAGAGGTGCGGAAGATTACCGGCTTCGATCGGGTGATGATCTATCGCTTCGCCTCCGACTTCAGCGGCAAAGTGATGCGCGCCGAGAAGGATCGGTGCGCCGAGGTCGAGTCAAAACTAGGCCTGCACTATCCTGCCTCAACCGTGCCGGCGCAGGCCCAGTCGGCTCTATACCATCAACCCGGTACGGATCATTCCCGATATCAATTATCGGCCGGTGCCGGTCACCCCAGACCTCAATCCGGTCACCGGGCGGCCGTTGATCTTAGCTTCGCCATCCTGCGCAGCGTCTCGCCCGTCCATCTGGAATTCATGCGCAACATAGGCATGCACGGCACGATGTCGATCTCGATTTTGCGCGGCGAGCGGTCAGAGTCCTGAGGCGGAAAGAACCAGCTGTGGAATGTGTGTCAGTTAGGGTGTGGAAAGTCCCCAGGCTCCCCAGCAGGCAGAAGTATGCAAAGCATGCATCTCAATTAGTCAGCAACCAGGTGTGGAGAGTCCCCAGGCTCCCCAGCAGGCAGAAGTACAAAGCATGCATCTCAATTAGTCAGCAACCATAGTCCCGCCCCTAACTCCGCCCATCCCGCCCCTAACTCCGCCCAGTTCCGCCCATTCTCCGCCCCATGGCTGACT
+
FFGJJJJJIJJJJJJJJJJJJJJJJJGDDEDDA>>=<<@CJJJJJCBBA@CEEDE5122222JJJJJJJJHJJIGFC@99:=DA@0000/<=JJJJJJJJJ=9:5;==8*****::9<<CDEDJJJJJJJJBABBJJJEDA@3,,.?@BFGGCBB@BCEFJJJJJJAEJJJJJ;JJJIIJFIJJDDDDEHJJJJJJJJJIJJJJJJJJJJJJJJIIJJHIH@>?>>A>=>>?@JJJJJJJJJIIJJJJEJJ=HJHJJJJJJJGJGGJGHHEFFGHIHJEDDDEIJHIJHIDDDCDJIJHHEDEEFC@@@AJJIHHDDCDDFHGFGGFGECDFAABABHHH>====JJHHGIJJJJIJHIJHHEDEEFGHEDCC?>>?>E433213,->==>ADFFCEFFGHGFGHHJJJ/+*,(JJFI@A=445HJJJJJJJJJJJJJJJJJJJJJJJJJJJJIJJJJJJJJJJJJJJJJJJJJJJJJJJJJJJJJJJIGFDFJHGJJJJGJJJJJJJJJJJJJJJJJJJJJJJJJJJJJJJJJJJJJJJJJJJJJJJJJJJJJJJJJJJJJJJJJJJJJJJJJ81,,-0IJJJJJJJJJJJHJJJJJJJAAAA?;8?8D9+***0::::IJJJJJFGGGGJJJJJJJJJJJJJJJJJJJJJJJJJJJJJJJJJJ9999JJJJJJJJJJJJJJJJJJJJJJJGAEEGJHJJJJ555556JII9BGIJJJIJHD96JHJJJJJJJJJJJJJJIIIJJFFFEFIIGJGGIHIJJHHIHHGJJJJJIIIGIGHFHGFHIFJHGGGJJJJJJJJJJIDDCEIHJHIJIJJJJJJJJJIIGHHJHJJJJJJEFFDBDDDEJJJJJJJGBDDDFEDCB=;ACDA????GEDAAABCEEFC@??@BEDDDCAA==??DBCDCDDDDJIGFEDCDCCCC=<<:60007=7A@@@BBCBBDDFDDDEGFFFDCDDCDEFJGHIIIHJJJJJJJJJHGBBBCDIHFEDCDJJJJJJJJJJJJJJEFJJJ=;;988@?@G?:000>GJJJJHEDJJJJJJIJJJJJJJJJJJJJJJJJJJJJJJJJJJJJJJJJJJJJJJJJJHJF?>HJJJJJJJJJJJHFGEBB444444445DBBCEFJJGJJJJJJJJIJJIIFHHIIJJJJJJJJJEFJJJJA@@?EFHJJJJJJJJJJJJJJJJJJJJJJIJHDEJJJJJJJJEJJJJJ87778C3DHGJJJJJEC?4421144?JJJJA<FECCGHGIJ@9FJJJJJJJ@???BJJJJJDDHJJDCE?;::;-+*'')()-8:662@A>>?AI?JJHFJHEECE>;>?@EHJJJJJJJJJJJJJJJJII7660((((3<=>>EJJJJJJJJJJJJJJBBBBCJJJJJJJJJJJJJJJJJJIIHJJJJJJJFFEJJJJJIJEA12+*'&&&'4=DEJJJJJGFJJJJJJJJJJJJJJJJJJJJJJJJJJJJJJJJJJJJJIIE.----4,,?@@5/..0?>=;36*4)(('(''&%(%%-37:;<=<=B=<=;;GBGE::9:CIJIJJJJJIJJIJJJJJJGFFEFHIHJJJJIJJJJJJJJJJJJJJJJJJJJJJJJJJJFDA=>JE?DEG0///1JJJJJJJJJJJJJJJJJJJJJJJJJJJJJIJJ?666FFFJFE>>>HJJJJJ@JJH88888JJJJJIJJJJJJJJJJHGGGIJJJJJJJ:9998;8344442777BJJJJJJJJJJJJJJJJJJJJJJJJJJJJJJJJJJJJJJJJJJJJIJJJJJJJJJJJJJJJIJJJJJJJJJJJJJJJJJJJJHJJJJIIHGIJJJJJJJJJJJJJJJJJJJJJJJJJJJJJJJJJJJJJJJJJJJJJJDEDDDJJJJJJJJJJHIJJJJJJJJJJJJJJJJJHGGFFJJDEDDDJJJJJJJJJJJJJJJJJJJDDDEJJJJJJJJJJJJJI>J:JJJJJJJJJJJJJJJJJFIJJJJJJJIGEDFEIJGFHJJJD<999973444JIJJJIHIIJJJJJJHIB>+***:DIJJIHECBBCJJJJJJJJJJJJJIGIJJJJJJJJJJJJJIJJJJJJJJJJJJJIGIIHJJJJJJJJJJIEDDCC;+***+7HA=;<<=@??@@JJIJJJG?>>>JIJGJJJJJJJJJJJJJJJJJJJJIJJJJJJJJJJJJJJJJJJJJJJJJJJJJJJJJJJJJJJJJJJJJGJJJJJJJJJJJJJJJJJJJJJJECC>:::;;JJJJJJJJJJJJJJJJJJJJJJJJJJJJJJJJJJJJJJJJJJJJJJJJJJJIJJJJFJJJJJJJJJJJJJJJJJJJJJJJJJJJJJJJJJJJJJJJJGJJJJJJJJJJJJJJJFJJJJJJJJJJJJJJJJJJJJJJJJJJJJJJJJJJJJJJJJJJJJJJJJJJJJJJJJJJJJJJJJJJJJJJJJJJJJJJJJJJJHJJJJJJJJJJJJJJJJJJJJJJJJJJJJJJJJJJJJJJJJJJJJJJJJJJJJJIIHFCDDDIGHJJJJJJJJJJJJJJJJJJJJJIJJJJJJIJJJGFGFIJIJJFEDFFJJJJJJJJJJIEDFEEJJJJJGHBBBBDEEDDEJJJJJJJJIJJJJJJIJJJJJJHJJJJIJHHHJJJJJIJJJJJJJICBCBBFJJJJJJJGGFEDEFIIGIHJJJJGIJA;;888FIIJJHE66:::::@>@EJHIJJJJJJHEEFGGH@@??@HFE@B>;JJHCCBBCJIJJJG;;::1,,,,JJJJJJJJJJFIJJJJJJJJJIJAHGHIJJHIIF.--,,444JH7653///1****,-AGGJJJJJJJJJJJJJJJJJJJJJHJJJJJJJJJJJJJJAA@;AJJJJJJJJJJJJJJJJJJJJJJGCBCC88767;;@JJJJJJJJJJJJJJJJJJJJJJJJJ><<<>BBBHIHB00000.----.CCHJJJJJJJJJJJHFC@113A53333CDJJJJJJJJJJJJJJJJJJJJJJJJJJJJJJDFGJJJJJJJJJJJJFD>@JJJJJJJJJJJJJJJJJJJJJJGJ543223>EJJJJJJJJJJJJJJ@?@@A1110--,))((()FGFJCA11121510111=???GJJHICCEE<;0,,,,735143333433333654522344JHGIJJJJJJJJJJJJJJJJJJJJJJJJJJJJJJJJJJJJJJJJJJJJJJJJJJHJ:88788,7((*FJJJIEEDDJJJJJJHHFC/,+++-JJIHJJCCCCCJJJJJJJJJJJJJJJ==@>>>JJJJJJJJJJJJJJJJJJJJJJJJJJFGFHJJJJJJJJJJJJJJB???HIJJJJJJJJJJJJJJJ:7CCBCJJABJJJJJJ@<A==;;8;:778AJJJJJJHJJHJJJEBHGHJHHHJIJJHJJJJJJJJJJJJJGGHH*****AA@2221//966776+*(,,=22/.../JIJJJJJJJJJJJJJJEDEDEJJJJJJJJJJJJJJJJJJJJJJJJJJJJJJJJJJJIJ+(((*DDEGFDA;;<JJJJJJJJGHGIJJJJJJJJJHFJIJJJJJJJJJIJJJJJGGFG?@6333344445<JJIEE=:9<<?JJJJJJJJJJJJJJ?2((((689;,,00CEFIJJJJJJJJJJJJJJJJJJJJFB>JJJJJJJJJJJJJJJJJJJJJJJJJJJJJJJJJJJJJJJJJJJJJFA@@@AEEEJJAJJJJF>>B/...+''%%%)).166:EBA@,,,1=;=CA@@?ACDJJJJJJJJJJJJJJJJJAAA@A=743/13100323*IJEHC>;>9EJJJFC??=@@A>A@@A65567JJJJJJJJJIJJJJJJJJJJJJJJJJJ?>=<;+*)))/0D?FG@AA603-8899;<;?=<::300008800'&&&&&&''/03333<<<=JJJJJJJJIJIIED<HHFFFHJIJJJJIJHHGJJI<JJJJJJJJJJJJ>?FEEC,++++9-**-2,,@BEFI????110-
@Uematsu_n7x_1_MU-test1_25
TCTACGTATTAGTCATCGCTATTACCATGGTGATGCGGTTTTGGCAGTACATCAATGGGCGTGGATAGCGGTTTGACTCACGGGGATTTCCAAGTCTCCACCCCATTGACGTCAATGGGAGTTTGTTTTGGCACCAAAATCAACGGGACTTTCCAAAATGTCGTAACAACTCCGCCCCATTGACGCAAATGGGCGGTAGGCGTGTACGGTGGGAGGTCTATATAAGCAGAGCTGGTTTAGTGAACCGTCAGATCCGCTAGCCACCATGGCTCTGCAGAAAACTCAAAGACTTGAGCTGGATGAGGCACCGGTCGCCACCATGGTGAGCAAGGGCGAGGAGGATAACATGGCCATCATCAAGGAGTTCATGCGCTTCAAGGTGCACATGGAGGGCTCGTAAAACAGCCACGAGTTCAAAGAGATCGAGGGCGAGGGCGAGGGCCGCCCCTACGAGGGCACCCAGACCGCCAAGCTGAAGGTGACCAAGGGTGGCCCCCTGCCCTTCGCCTGGGACATCCTGTCCCCCTCAGTTCATGTACGGCTCCAAGGCCTACGTGAAGCACCCCGCCGACATCCCCGACTACTTGAAGCTGTCCTTCCCCGAGGGCTTGGGGTTTTGGGAGCGCGTGATGAACTTCGAGGACGGCGGCGTGGTGACCGTGACCCAGGACTCCTCCCTGCAGGACGGCGAGTTCATCTACAAGGTGAAGCTGCGCGGCACCAACTTCCCCTCCGACGGCCCCGTAATGCAGAAGAAGACCATGGGCTGGGAGGCCTCCTCCGAGCGGATGTACCCGAGGACGGCGCCCTGAAGGGCGAGATCAAGCAGAGGCTGAAGCTGAAGGACGGCGGCCACTACGACGCTGAGGTCAAGACCACCTACAAGGCCGACCGTGCAGCTGCCCGGCGCCTACAACGTCAACATCAAGTTGGACATCACCTCCCACAACGAGGACTACACCATCGTGGAACAGTACGAACGCGCCGAGGGCCGCCACTCCACCGGCGGCATGGACGAGCTGTACAAGTCCGGACTCAGATCAGCATCAGCAGCTTTGCAGAAGAAACTGGAGGAGCTGGAATTCAATGGCTGACTAATTTTTTTTATTTATGCAGAGGCCGAGGCCGCCTGGCCTCTGAGCTTGTCCAGAAGTAGTGAGGAGGCTTTTTTGGAGGCCTAGGCTTTTGCAAAGATCGATCGACAGGATGAGGATCGTTTCGCATGATTGAACAAGATGGATTGCACGCAGGTTCTCCGGCCGCTTGGTGGAGAGGCTATTCGGCTATGACTGGGCACAACAGACAATCGGCTGCTCTGATGCCGCCGTGTTCCGGCTGTCAGCGCAGGGGCGCCCGGTTCTTTTTGTCAAGACCGACCTGTCCGGTGCCCTGAATGAACTGCAAGACGAGGCAGCGCGGCTATCGTGGCTGGCCACGACGGGCGTTCCTTGCGCAGCTGTGCTCGACGTTGTCACTGAAGCGGGAAGGGACTGGCTGCTATTGGGCGAAGTGCCGGGCAGGAATCTCCTGTCATCTCACCTTGTCCCAGAGAAAGTATCCATCATGGCTGATGCAATGCGGCGGCTGCATACGCTTGATCCGGCTACCTGCCGATTCGACCACCAAGCGAAACATCGCATCGAGCGAGCACGTACTCGGATGGAAGCCGGTCTTGTCGATCAGGTAGTATCTGGACGAAGAGCATCCGGGGCTCGCGCCAGCCGAACTGTTCGCCAGGCTCAAGGCGAGCATGCCCGACGGCGAGGATCTCGTCGTGACCCATGGCGATGCCTGCTTGCCGAATATCATGGTGGAAAATGGCCGCTTTTCTGGATTCATCGACTGTGGCCGGCTGGGTGTGGCGGACCGCTATCAGGACATAGCGTTGGCTACCCGTGATATTGCTGAAGAGCTTGGCGGCGAATGGGCTGACCGCTTCCTCGTGCTTTACGGTATCGCCGCTCCCGATTCGCAGCGCATCGCCTTCTATCGCCTTCTTGACGAGTTCTTCTGAGCGGGACTCTGGGGTTCGAAATGACCGACCAAGCGACGCCCAACCTGCCATCACGAGATTTCGATTCCACCGCCGCCTTCTATGAAAGGTTGGGCTTCGGAATCGTTTTCCGGGACGCCGGCTGGATGATCCTCCAGCGCGGGGATCTCATGCTGGAGTTCTTCGCCCACCCTAGGGGGAGGCTAACTGAAACGCGAAGACAATACCGGAAGGAACCCGCGCTATGACGGCAATAAAAAGACAGAATAAAACGCACGGTGTTGGGTCGTTTGTTCATAAACGCGGGGTTCGGTCCCAGGGCTGGCACTCTGTCGATACCCCACCGAGACCCATCGGGGCCGATACGCCCGCGTTTCTTCCTTTTCCCCACCCCACCCCCCAAGTTCGGGTGAAGGCCCAGGGCTCGCAGCCAACGTCGGGGCGGCAGGCCCTGCCATAGCCTACGGTTACTCATATATACTTTAGATTGATTTAAAACTTCATTTTTAATTTAAAAGGATCTAGGTGAAGATCCTTTTTGATAATGTCATGACCAAAATCCCTTAACGTGAGTTTTCGTTCCACTGAGCGTCAGACCCCATAGAAAAGATCAAAGGATCTCTTGCGATAGCTTTTTCTGCGCGTAATCTGCTGCTTGCAAACAAAAAAACCACCGCTACCAGCGGTGGTTTGTTTGCCGGATCAAGAGCTACCAACTCTTTTTCCGAAGGTAACTGGCTTCAGCAGAGCGCAGATACCAAATACTGTTCTTCTAGTGTAGCCGTAGTTAGGCCACCACTTCAAGAACTCTGTAGCACCGCCTACATACCTCGCTCTGCTAATCCTGTTACCAGTGGCTGCTGCCAGTGGCGATAAGTCGTGTCTTACCGGGTTGGACTCAAGACGATAGTTACCGGATAAGGCGCAGCGGTCGGGCTGAACAGGGAGACGTGCACGAGCCAGCTTGGAGCGAACGACCTACACCGAACTGAGATACCTACAGCGTGAGCTATGAGAAAGCGCCACGCTTCCCGAAGGGAGAAAGGCGGACAGGTATCCGGTAAGCGGCAGGGTCGGAACGGAGAGCGCACGAGGGAGCACTCCAGGGGGAAACGCCTGGTATCTTTATAGTCCTGTCGGGTTTCGCCACCTCTGACTTGAGCGTCGATTTTTGTGATGCTCGTCAGGGGGGGCGGAGCCTATGGAAAAACGCCAGCAACGCGGCCTTTTTTACGGTTCCTGGCCTTTGCTGGCCTTTTGCTCACATGTTCTTTCCTGCGTTATCCCCTGATTCTGTGGATAACCGTATTACCGCCATGCATTAGTTATTAATAGTAATCAATTACGGGGTCATTAGTTCATAGCCCATATATGGAGTTCCGCGTTACATAACTTACGGTAAATGGCCCGCCTGGCTGACCGCCCAACGACCCCCGCCCATTGACGTCAATAATGACGTATGTTCCCATAGTAACGCCAATAGGGACTTTCCATTGACGTCAATGGGTGGAGTATTTACGGTAAACTGCCCACTTGGCAGTACATCAAGTGTATCATATGCCACCTATTGACGTCAATGACGGTAAATGGCCCGCCTGGCATTATGCCAGTTAGTGACCTTATGGGACTT
+
JCBBBCJJJJJJJJJJJJJHJJJJJJJJJJJJJJJJJJJJJJJJIJGGGHJJIJJJJJJJJJJJJJJJJJJJJJJJJJIJJJJFJIJJJJJJIJJJJJJJJJJJJJJJJJJJJJJJJJJJIJJJJF;AF>JJJJJJJJJJJJHJJJJJJGEFDE??JJGGGGGJJJJJJJJJJJJ=BJJJJJJJJJJJJI88878JJJJJJHJJHGFFEE9999GJJJJJJJFCJJJJJBBCGDDACIJJJJJJJHDC7+))))*JJJJIJJIJJJJJJJJJA765+)(*+''%%&''(()**23GHHGFJDDDCDGJJ9889CCCACDBCJFJIJJIDDDCCFJJJJJJJJJJIJJJHGHIJJJJJJJJJJJJIJJJJJJA@A@@JJJJJJJJJIGDBC=65552'&%%''&'''''*777:;2)''''(+---@CEJJJJJJJJHIIHHJFDDBADDFE>////0JJIJHHGGGD@?BJIGHHCDDHI96210116BGJJJJ<JJJHGFJJJJ?>>;;>IIJHJJJJFE>;-,25>=;=><<<<?<85555)))**CDJJJJJJJJJHGIJGAC>DHIJJJJD><?:<<=>FIIA;;;;>C?8.'''-5</CAAGJIG)))((('&%'(+,++++344ADI?CDEJJJJEJJJJJJJJJJJJIJJJJ43334IF@>:;=>>>GBD??>??JJJJHHHGDJFFECDDFBD>>?@JJJJJJJJJJJJJJJJJJJHFB?9672;@7794555?GCIBAAABJ73333HIJJJJJJFCAAA=ABDFHIJJJJJJGGEEFJJJJJHE2<)EFJJJJFIHJJJJJJJJJJF86668766<?IHJJIJCCCCCJJ?<<;7<40-,,-//*''''(**;E?????JG>1---45;<@:875/..+()'''(=>A?==4210.077EEEED7777DB@ACCD><====JIIJJIJFGFGFDA<=ABCJJJFDCCCCJJJHHJIJJJJJJJJJJJJJJJAA@@@CA?EFHJHHG22222GGIJJJJJJJHJHFGGIHJJJJJJJJJJJJJCJJJD:889==AEEEEJJJJJJIJJJJGIA@CCHIDFGEFGEDDCF733323'%%%%',0:;=?BDEGFJJJJJGDBEBIJJIGJJIJJHIHEEEB@@=44447?>((()+.--.//37<>CBBBDCBAAABGIJHJJJIGIHIIEGEDFFHHGJCC:74+)('%&&%%%%%')-+++**+*,,//07877>FJJJJJJJJJJJJ)))))@CCDBCFFDFEBBHECBCDHJJE??BBHGIJJJJJJJIHIHGGHHJGGFFFHIJJJJJJHHJFEHGIIIGJJJJJJJIIHJHI?;;;;EBA@@DEJJHJGGJJJFHJJJJJJF@GDDJJJJJJJJJJIHEFFFGGFIHIJJEDCCJJJJJJJJJJJJJJJJJIJJJJGFFEFJJJJJJJJJJIJJJJJJJJJJJIJIJJJJJJJJI@J:;EIHFJGHIHJJJJJHIHHGJJGHFGHIHHFFJJJJIJJJJJJJJJJJJJH?@?>AJJJJJJJI36.A=<;9444FFEHIJJJJJJJJHGF7)))(&',,,EF54444;:9<>>FJJJJJJJJJGJIHJJJJJJJJJJJJJIB92---/1<<=I>>>><4=*****7778HFFGIHHDDDCDDDD422237777742212224++++<ABFJJJJJJJJJJJJJA/////354**))((()66786679CDE=</-))),+5/,,,,4BEDFGIJJJJJJJJJJJJJJJJJJJJJJJJJJJJJJJDCECCCCACA;666667JJJJJJJJJJJJJJJJJJJJJJ;6444;<>>EJJJJJJJJJIG@<<....07888;8<33../ABJJJJJJJJJJJJJJJJJJJJJJJJJJJJJJJJJJJICDCD>;;;;JIJJJJJJJJJJJJJJJJJJJJJJJJJJJJJJJJJJJJJJJB)))))32222JJJ>D88ABEFCEFFIJJJJJJJJJJJJ<3=0FFFIJJJJJJJJIJJJJJJIHGJJJJJJJJIGEFGGJJJJJJJJJIJJJIJGIHIHGGHJJJJJJJIHHJJJJDBCBCJJJEFEFGJJ:999;@ABGFHGJJJJJIIJGJJJJJIDEFHGJJJJJJJJJJJJFJJJJJJJJJIJJJJJJJJJJJJJJJJJJJJJ:>12HJJJJJCJJJJJ?F9:JJJIDA?>?////<=>>@BJJGH<;;1%%%'(+:::5545AHJJHJJHHIJJFD=+('(+++)+----6774000,-/)*-))11566678:<?CDD@<?84IIAA=BGHJJJJJJJHIGHGHGB966788888C>?98@@DDDDGCDDDDEDBA@@@A:BDDBFJJJ@@A?>@AAECCCDFF<7FFEDDE?3=.1)))**781.-+*--->=@CDFFD=<56=<:5,<4G?FGGHFBBAEEHFGJJJJJJJFHJJJJJI?=:::;JIJGAAABDIE>>:,++-(***&&'')-333336=<<==,*)))-333''''(23@CDCFBGCDCDD@AEFDHJECD<<===AAABIHJFDGCA1-,,,0/-++.@???@@>=IJJ/--,/+(,***,012388DJJJJJJHIJJJJJJJ>JD76671001G<<;88;<C>9888605541114975551.,-++++)))0/+++****)(678;BCDGHIJJJJJJE>><<@::EGJIJHCJJJJJJJJJJJJJJJJJJJJIJDCBFC2.544820**+4437222EHJJJJJJJHJJJJIA?AB>?544335458?@DEC@???>BCBBA@A@IIIJJJJJFJJJE?@DEFJJJJJJJJ33333JJJJJJJJJJJJJBFJJJJJJJJIHJJJJDEDEFJJJJJJJJHIJJJJJJJJIJJJJHE==CJJHJIJJJJHJIIIJJJJJHGHGHBCFDEFE?>=>>JJJJJJFIEFHIHJJIIHFGIGJIJJJJJJJJIJDDCCHJI=;;11/.-/0---*))))30.++))(((*))(()...00=ACBDDGJJJJIHHJIJGJJJJJJJHJJJFFB?1111ACJJJJJJHFIHJGHF88760006998;89HDBAABCEGGFGIHJJHJHJHJ?=>=>DEA?@AADFFFFIC988800019::.)((668>222/'%$$$%())+?HJJIJJJJJJJJJGIHJJJJJJJJJJJJJJJJJJJJJJJJJJJJJJJJI443338??@JJJJJJJJJJJJJIFEB1,+*+4BBA<::;@?@DA@BDDFJJJJJJJJJJJJJJJFJJJJJJJJJJJJJIFEB==@@63;3?B>99::=C@<:633359IJJJJJJJJJJJJJHJJJJEJJJJJJ7778>JJJJJJJJJJJJJJJJJJJJJJIJHG778EDDCDG411-,++*--3BDEGJJJJJJJJJJJJJJJJJJJJJJJJJJJJJJJJJJJJJJJJJJJJJJJ@@444+**,22222IJJJJJJJJJJJJJJJEFJJJJJ?>>>>JIFHIJJJJJJJJJJJJ><=:::::?C>=B=?CEJJJJJEE8887778B<;<<<AJJJJJJJJGJJJIIHEHJFJJJIJJJJJJJJJJJJ3:9888>JFDFD@CCCCJJJJJJJJJJJJJJJG6,&%&&'/08;HIJJJJJJJJJJI>;;;:BEFC@AA@GIJA@A@A<3+(*((%%&&&'16557;FCB@>7
@Uematsu_n7x_1_MU-test1_26
TGGGCGTGTGACGGGGGCGGAGCCTCTGGAAAAACGCCAGCAACGCGGCCTTTTTACGGTTCCTGGCCTTTTGCTGGCCTTTTGCTCACATGTTCTTTCCTGCGTTATCCCCTGATTCTGTGGATAACCGTATTACCGCCATGCATTAGTTATTAATAGTAATCAATTACAGGGGTCATTAGTTCATAGCCCATATATGGAGTTCCGCGTTACATAACTTACGGTAAATGGCCCGCCTGGCTGACCGCCCAACGACCCCCGCCCATTGACGTCAATAATGACGTATGTTCCCATAGTAACGCCAATAGGGACTTTCCATTGACGTCAATGGGTGGAGTATTTACGGTAAACTGCCCACTTGGCAGTACATCAAGTGTATCATATGCCAAGTACGCCCCCTATTGACGTCAATGACGGTAAATGGCCCGCCTGGCATTATGCCCAGTACATGACCTTATGGGACTTTCCTACTTGGCAGTACATCTACGTATTAGTCATCGCTATTACCATGGTGATGCGGTTTTGGCAGTACATCAATGGGCGTGGATAGCGGTTTGACTCACGGGGATTTCCAAGTCTCCACCCCATTGACGTCAATGGGAGTTTGTTTTGGCACCAAAATCAACGGGACTTTCCAAAATGTCGTAACAACTCCGCCCCATTGACGCAAATGGGCGGTAGGCGTGTACGGTGGGAGGTCTATATAAGCAGAGCTGGTTTAGTGAACCGTCAGATCCGCTAGCCACCATGGCTCTGCAGAAAAATTTGGAAGAGCTTGAGCTGGATGAGGCACCGGTCGCCACCATGGTGAGCAAGGGCGAGGAGGATAACATGGCCATCATCAAGGAGTTCATGCGCTTCAAGGTGCACATGGAGGGCTCCGTGAACGGCCACGAGTTCGAGATCGAGGGCGAGGGCGAGGGCCGCCCCTACGAGGGCACCCAGACCGCCAAGCTGAAGGTGACCAAGGGTGGCCCCCTGCCCTTCGCCTGGGACATCCTGTCCCTCAGTTCATGTACGGCTCCAAGGCCTACGTGAAGCACCCCGCCGACATCCCCGACTACTTGAAGCTGTCCTTCCCCGAGGGCTTCAAGTGGGAGCGCGTGATGAACTTCGAGGACGGCGGCGTGGTGACCGTGACCCAGGACTCCTCCCTGCAGGACGGCGAGTTCATCTACAAGGTGAAGCTGCGCGGCACCAACTTCCCCTCCGACGGCCCCGTAATGCAGAAGAAGACCATGGGCTGGGAGGCCTCCTCCGAGCGGATGTACCCCGAGGACGGCGCCCTGAAGGGCGGGGATCAAGCAGAGGCTGAAGCTGAAGGACGGCGGCCACTACGACGCTGAGGTCAAGACCACCTACAAGGCCAAGAAGCCCGTGCAGCTGCCCGGCGCCTCAACGTCAACATCAAGTTGGACATCACCTCCCACAACGAGGACTACACCATCGTGGAACAGTACGACGCGGGCCGCCACTCCACCGGCGGCATGGACGAGCTGTACAAGTCCGGACTCAGATCAGCATCAGCAGCTTTGCAGAAGAAACTGGAGGAGCTGGAATTGGACGAGCAGGGCTCTCGAGCGTCTAGAATGGACAATTCTTCAGGAAGCAGAAGACGTGATAGGCTACATGTGAAGCTTAAATCCTGAGGAATAAAATCCACAAACAACTTCACCCAAACTCTCGGTTCGATGACGCCACTAAGACTAGTTAAGGATCCACCAGATATTAGATAACTGATCATAATCAGCCATACCACATTTGTAGAGGTTTTACTTGCTTTAAAAAACCTCCCACACCTCCCCCTGAACCTGAAACATAAAATGAATGCAATTGTTGTTGTTAACTTGTTTATTGCAGCTTATAATGGTTACAAATAAAGCAATAGCATCACAAATTTCACAAATAAAGCATTTTTTTCACTGCATTCTAGTTGTGGTTTGTCCAAACTCATCAATGTATCTTAACGCGTAAATTGTAAGCGTTAATATTTTGTTAAAATTCGCGTTAAATTTTTGTTAAATCAGCTCATTTTTTAACCAATAGGCCGAAATCGGCAAAATCCCCTTATAAATCAAAAGAATAGACCGAGATAGGGTTGAGTGTTGTTCCAGTTTGGAACAAGAGTCCACTATTAAAGAACGTGGACTCCAACGTCAAAGGGCGAAAAACCGTCTATCAGGGCGATGGCCCACTACGTGAACCATCACCCTAATCAAGTTTTTTGGGGTCGAGGTGCCGTAAAGCACTAAATCGGAACCCTAAAGGGAGCCCCCGATTTAGAGCTTGACGGGGAAAGCCGGCGAACGTGGCGAGAAAGGAAGGGAAGAAAGCGAAAGGAGCGGGCGCTAGGGCGCTGGCAAGTGTAGCGGTCACGCTGCGCGTAACCACCACACCCGCCGCGCTTAATGCGCCGCTAGGGCGCGTAGGTGGCACTTTTCGGGGAAATGTGCGCGGAACCCCTATTTGTTTATTTTTCTAAATACATTCAAATATGTATCCGCTCATGAGACAATAACCCTGATAAATGCTTCAATAATATTGAAAAAGGAAGAGTCCTGAGGCGGAAAGAACCAGCTGTGGAATGTGTGTCAGTTAGGGTGTGGAAAGTCCCAGGCTCCCCAGCAGGCAGAAGTATGCAAAGCATGCATCTCAATTAGTCAGCAACCAGGTGTGGAAAGTCCCAGGCTCCCAGCAGGCAGAAGTATGCAAAGCATGCATCTCAATTAGTCAGCAACCATAGTCCCGCCCCTAACTCCGCCCATCCCGCCCCTAACTCCGCCCAGTTCCGCCCATTCTCCCACCCCATGGCTGACTAATTTTTTTTATTTATGCAGAGGCCGAGGCCGCCTCGGCCTCTGAGCTATTCCAGAAGTAGTGAGGAGGCTTTTTTGGAGGCCTAGGCTTTTGCAAAGATCGATCAAGAGACAGGATGAGGATCGTTTCGCATGATTGAACAAGATGGATTGCACGCAGGTTCTCCGGCCGCTTGGGTGCGAGGCTATTCGGCTATGACTGGGCACAACAGACAATCGGCTGCTCTGATGCCGCCGTGTTCCGGCTGTCAGCGCAGGGGCGCCCGGTTCTTTTTGTCAAGACCGACCTGTCCGGTGCCCTGAATGAACTGCAAGACGAGGCAGCGCGGCTATCGTGGCTGGCCACGACGGGCGTTCCTTGCGCAGCTGTGCTCGACGTTGTCACTGAAGCGGGAAGGGACTGGCTGCTATTGGGCGAAGTGCCGGGGCAGGATCTCCTGTCATCTCACCTTGCTCCTGCCGAGAAAGTATCCATCATGGCTGATGCAATGCGGCGGCTGCATACGCTTGATCCGGCTACCTGCCCATTCGACCACCAAGCGAAACATCGCATCGAGCGAGCACGTACTCGGATGGAAGCCGGTCTTGTCGATCAGGATGATCTGGACGAAGAGCATCAGGGGCTCGCGCCAGCCGAACTGTTCGCCAGGCTCAAGGCGAGCATGCCCGACGGCGAGGATCTCGTCGTGACCCATGGCGATGCCTGCTTGCCGAATATCGCGGGTGAAAATGGCCGCTTTTCTGGATTCATCGACTGTGGCCGGCTGGGTGTGGCGGACCGCTATCAGGACATAGCGTTGGCTACCCGTGATATTGCTGAAGAGCTTGGCGGCGAATGGGCTGACCGCTTCCTCGTGCTTTACGGTATCGCCGCTCCCGATTCGCAGCGCATCGCCTTCTATCGCCTTCTTGACGAGTTCTTCTGAGCGGGACTCTGGGGTTCGAAATGACCGACCAAGCGACGCCCAACCTGCCATCACGAGATTTCGATTCCACCGCCGCCTTCTATGAAAGGTTGGGCTTCGGAATCGTTTTCCGGGACGCCGGCTGGATGATCCTCCAGCGCGGGGATCTCATGCTGGAGTTCTTCGCCCACCCTAGGGGGAGGCTAACTGAAACACGGAAGGAGACAATACCGGAAGGAACCCGCGCTATGACGGCAATAAAAAGACAGAATAAAACGCACGGTGTTGGGTCGTTTGTTCATAAACGCGGGGTTCGGTCCCAGGGCTGGCACTCTGTCGATACCCCACCGAGACCCCATTGGGGCCAATACGCCCGCGTTTCTCCCTTTTCCCCACCCCACCCCCCAAGTTCGGGTGAAGGCCCAGGGCTCGCAGCCAACGTCGGGGCGGGCAGGCCCTGCCATAGCCTCAGGTTACTCATATATACTTTAGATTGATTTAAAACTTCATTTTTAATTTAAAAGGATCTAGGTGAAGATCCTTTTTGATAATCTCATGACCAAAATCCCTTAACGTGAGTTTTCGTTCCACTGAGCGTCAGACCCCGTAGAAAAATAAAGGATCTCTTTGAGATCCTTTTTTTCTGCGCGTAATCTGCTGCTTGCAAACAAAAAAACCACCGCTACCAGCGGTGGTTTGTTTGCCGGATCAAGAGCTACCAACTCTTTTTCCGAAGGTAACTGGCTTCAGCAGAGCGCAGATACCAAATACTGTTCTTCTAGTGTAGCCGTAGTTAGGCCACCACTTCAAGAACTCTGTAGCACCGCCTACATCCCTCGCTCTGCTAATCCTGTTACCAGTGGCTGCTGCCAGTGGCGATAGTCATCTCTTACCGGGTTGGACTCAAGACGATAGTTACCGGATAAGGCGCAGCGGTCGGGCTGAACGGGGGGTTCGTGCACACAGCCCAGCTTGGAGCGAACGACCTACACCGAACTGAGATACCTACAGCGTGAGCTATGAGAAAGCGCCACGCTTCCCGAAGGGAGAAAGGCGGACAGGTATCCGGTAAGCGGCAGGGTCGGAACAGGAGAGCGCACGAGGGAGCTTCCAGGGGGAAACGCCTGGTATCTTTATAGTCCTGTCGGGTTTCGCCACCTCTG
+
/+''()))(&$###$&++*(&%%$$%%%&*:DJJJJJJJIJ87777;:56J=?DAADBDDB0///JJJJJJJGJJBAACBBCBADJJJJJJJJJJJJJGJJJJJJJJJJJDJJJJJJJJJJJJJJJJJJIFGFGJJJJJJJJJJJIIGJJJJJJJJJJJJJJJJ:::::D+))))=JJJJJJJJA@JB<6,((*,:DEJJIIJJJJJJJJJJJJJJJJJJJJJJJJJJJJJJIA<GJJJJJJJIJJJEJH6EGIEEIDFGIHJJJIJJJJHIFFDFFHJJJJHIIJHJJJJJJJJJJJJGGGFACCBDJJJGFEGGJJHJJJJJJHIHJJJIGH@>?>AEFJJJJGFHHHEDDECEECBDEEJJFDDDCGFFCCEDDDHGGFEEEGJJJJJFE7566??==>CIJJJJJJJJJJJJJJJJJJJJJJJIHHJJJJJJJHGJIJJJJJJJJJJJJJJJJJJJJJGJJD=;FFFJJGGGHGJJJJJJJJJJJJJJJJJJJJJJJJJJJAAABBJJJJJJJJJJJJJH?JJJJJIJJJJJJJJJJJJJJJDBAB>7778>?BCBBBCGJJJJJAF???@EJJJJGHGFJJHJJJJJJJA7779/*)*++***),*&'((>IJJJJJJJJJJJJJJJJJJJJJJJJJJJJJJJJJJJJIJJJ<EHDGJJJJJJJJJJEDEFJJJGFDAAAEE21111?FIEJIJJJJJJJFJJJJJIJJJJJHJJJJJJJJJJJJJ-)))))JJJJDJHJJJJJJJJJJJJJJ?9+('(&&&&*IJJJJJJJJJJJJHGHIJJJJJBBA55555555<@@AJJJIHHHHJJJJJJJJJJJJJJJJJJJJJJJJJJJJJJJJJJJJIJJJJJHEGIGJJJJJJJJJJJJJJJJJJJJJJGJJIJJJJJJJJJIII//.-....DEGJJJJGJJJFFGGGFFJJF<G>99:EFGHIGFFFAAA@C43334;=>>>?JJJJJJJJJJJJJJJJJCJJJJBHJJJJJJJJJJJJJJJJJJJJ===>JJEHIJJJHJJJIIGH;::::JJJJJJJJJJJJJJJJJJJJJJJJJJJJJJJJJJJJJJJJJJJJJJJJJJJGJJFJHEJJJJJJJJJJJJJBA98899JJJJJGAJJJJJJJJJJJJJJJJJJJJ999554449976666667EA???;<<==JJJJJJJJJJIBBBJJJJJJJJJJJJJJJJJJJJJJJJJJJJJG??><?ECCDJJJJJJJJJIJGFFCJJJJJJJJJJJJJJJJJJGJGGHFJJJJJJHGJJJJJJJJJJJJJJHJEHH5000021-/2.'&&%$&%%%%%-,''189?@JGGGJIJJJJJJJJJJJJJJJIJJJJJJJJJJJJHGFHIJJJJJJIJJDCCCDJJJJJIJJJJJD@55BJJJJJJJJJ=;;84)'(66666>>@JJJDG<;;;FEFFGIJJHHIHFGDDJIHHFC@??ABDHHJJJJIJJFGFF66664+)$$'%&&*843334CAABDEJJJJJHICDDBCA@AAAJJAAA@C'''(/...1325555CBDEHJJJJJJ@7JJIJ=3.;16IIJJJJJHJJJJJIDJHHEEFJ?@@?JJJJJJJJJJGFFDDD@9444@ABCCJJJJJJEJJJJJJJJDA@>999989BIHIIJJJJJJJJJJJJJJG<7666.3***44455667?GIDEFECBBDDC??CDEHJJJJJJJJJHIJJJJJJJBFEGJJJJJJJJHJGFHJJJJJJJJHIG('('(())))+35?JIIIJGDDEEJJJJJJHIGJJJJJJJJJJJJJJJJJJJJJJJJIJJJJJJJJJJJJJJJJJIJJEB=;;?BHJJJJJJJJJJJJJJJJJJJJJJJJJJJJJJJJJJJJJJJJJJJGAA=++***;BCFGGHJJIJHJJJJJJJJJHJJHJJJJJJJJJ?=>>JGE@>??=?>?JJJIIGJJJJJJGGFGGJJJJJJJJJJJJJEJJJJJJHJIHGEGJIJJJJJJIJGHHJGGEFGJJJJJJJIJHGFFFJJJJJJJJIJIIJJJJJECBBDEFGGJJJJG;@541*,++(&&&'0/DJIGGEBCBDJGB@=<<=>GJGCCCDGJJJJIJFJJIIJJJJICJJJJJJJGJJHDEJJJJJJJJJJJJJJJJJJJJJJJIIJJJJJJJJJJJJJJJJJJJJJJJJJJJJJJJJJJJJJJJIJIHIJJJJJGEGFHJJJJJJIJJJJJJJJJJIJJHJIHJJJJJJJJJJJJJJJJJJJJJJJJJJJFJJJJJJGJJJJGJJJGEA:://06@A:77641175763338=??CJIJECE@DJECBDFJJJJEEEDEJFJJIIJJJJJJJJJJJJJJ666521129ACFFBBHDCDHEJGJFHJJJJJJJIJJJJJJJJJJJJJJJJJHHJFHIJJJJJJJDCCDDJGD@>?DHHJHGFEFFEFG88888A>9850000@>>76655=>JC@?=%%%%''''5667<9;<==?JJHJJFGDDCEIJJHDAB>?@FEDDDDFEHJJ@?==AFIJJJJJJJJJIHEDCCDBBABEFEGGEDDEFIJJJHGEDEEJHJJ>CH663338HIGJHC@@@JJJHGFBBA@ACDDEHCDCB=65200//6EEEGFEDCDCDIHJJFHDCCEDHJJJJJJJC9641-,,(./19<::<4FGGHJJJJIIJJJJJJJHGHGGIHFGJJJJJJHJHHGIJJJJJJJJJJIJJHE@?>0/-+.*/;:<?9A5IJJH>==>HFHJJJJJIJJJJJJJJJJIJ@@@@@JJJJJJJJJJJJJJIIDJJABDCDCJJJGJJJJIH;GFHJC=76EDHJJJJH33334JI>88EFEGDFHJJG@.)))))6<JJJJJIJJJJFFHIJJJJJB>I<JJJJJJJJJJJJJJJJJJJJJJJIHI>=;;;?CJGE>>66JJJJJJHJJJJJJJJJJIJHC*))*CFB@AAAJJJJJJJCCD=;;;:8;;=5.64EEEACA@;;97000444++++,6FFHIIJJJIFFGEJJJJJJJJIJHJJJJJJJJHFBBB=>>>>JD<<,((((FIEHH20000=>>>JJJJJJJJJJJJJJJJIJJJJJJJJJJJJ>GIJJJG@@GGHJJJGIGJJJEFGFIJJHJJJJJJJICCCC=>GJJFGDA?;9887213799:JJJJIHJGFGFJJ@?@@AJJJICAFFEFFCDDDJJJJJGHJJIDCBBDIJJJJJJJJHJHJJJJJJJJJJJJJJJJJJJJJJJJJJJJJJJJHIGJJJJJJJJJJJJ611.-./ABBBAB@???@GJJJJJJJJJ75/JJJJJJJJJHIJJJJJJJJJJJJJJJJJJJJJJJJJJJHFGFHJJJJJJJJJJJJJJJJJJJJJJJJJJJJJJJJJJJJJGFHJJJJIJJJJJJJJJJJJJJJJJJJIGJJJJJJJJJJJJJJJJJJJJJJJJJJJJJJJJJJJJJBJJJJJJJJJJJJJJJJIGA@@ABJJJJJJJJJJJJGJJJJIHJJJIJJJJJJJCBJJJJJJJJJJJGJJJJJJJJJJJJJJJJJJFJJA>=>>HIJJJJHJJJHDDDDJJJJJJJJJJJJJJEDDDFJJJJHFGGJJJJJJG/*(%%&&%$$%%%,5544444465>JJJJIJJJJJJJJJJJJJEEEDDJJJJJJJJJJJJIHIHJJJJJJJJJJJJJJJJJJJJJJJJJJJJJJJJJJJJJJJJJJJJJJJJJJFDJJJJJJJJHGGFFFFIJIJJJGIGHHJJHFHEGJJHIJJJJJJFAIIGJJJJJJJJJJJIJJIHGIIJJJJJJJJJJJJJJJJJJJJJJJJJJJJJJJJJJJJJHJJJJJJJJJJHJJG?>@EIIJJJJJJJJJJJJJJJJJJJJJJJJJJ>B4311125=ADFGJJJJJJJJJJJJJJJJJJJJJJJJJJJJJJ32226J=C@AEJJJJJJJJJJJJJJJJJJJJJJJJJJJJJJJJJJJJJJJFFDFIDFJJJJJJJJJJJJIA@;7=IJJJJJHFFGGJJJJJJIJIJJJJJJJEFGEDE=<=DJJJIJJJJJJJJJJJJJJJJJJJJBHJJJJJJJJJJJJJJJJJJJJJJJJJJJJJJJJJJHHGDEJJJJJJJJJJJJJJJIJJIF==DFCEJJJJJJJJJJIJGJJJJHEAFDA@AJHGFCBEDFIJIJJ99988<;93/2244834/////:9685;2=BAEIGGIHGJJJHJJJJJJJJJJJJJJJJJJJJJJJJJJJJJB@@@AFA>00...-.;<<<JJJJJJJJJJIHGHHJJJJIJJJJJJJJJDB3B0JJJJJJJIJJJJJJJJJJFF=JJJJJJJJJJJHJJJJF<<<=DHJJJJJJDJHJJJJJJJJJJJJJJJJJJJJJJJEJJJJIJJJIGGBJJJJJJJJJJFHJJJJIJHJBJJIJJ@C?0/=5((((***EHF@/&&&*)27779JJIJJGJJJJJJJJJJDBBBDJJJJJJJJJJJJJJJEJJJJJJJJJJJJJJJJJJJJJJGJJJJG@;66JJJJJJJJJJJJJJJJJJJJJJJJED633JJJJJJJJJJJIJJJJJJJ::;IJJJIJFFGGJJJJJJJJJJJJJJJJJJJJJJJJDDEDCJJJJJJJJJJJJJJJJJJJJJJJJJJJJJJJFFEGDHJJJJHCCJJJJJJJJJJJJJJJJJJJJJJJJJJJJJJJJJJJJ>>><::0''&)*))))*00=GGHJJJCHHJJIIJJJJJJJJJJJJJJJJJJJJJJJIJJJJJJJJJJJIJ=E88J@GJJJJJIHJJJJJJJJJJJ?D721..000111DIJJJJJJJJJJJJJC@???HHGIGFFGHJJJJJJJJJJJJJJJJJJJJJJJIJJJJJJJJJJJJJJJFJJJJIJJJJJJJIJJIJJJJJJHDDDDJJJJJJJJIHDCGEGJJJICBB<A@BJJJHJJJA<<>?FJJJJJJJBCBBCJJEAAB@CJ==>JIJJJJHHIHJJHHIIIGGII=
@Uematsu_n7x_1_MU-test1_27
GTGCTACAACTATTGAAGTGGTGGCCTAACTACGGCTACACTAGAAGAACAGTATTTGGTATCTGCGCTCTGCTGAAGCCAGTTACCTTCGGAAAAAGAGTTGGTAACTTATGATCCGGCAAACAAACCACCGCTGGTAGCGGTGGTTTTTTTGTTTGCAAGCAGCAGATTACGCGCAGAAAAAAAAGGATCTCAAGATCCTTTGATCTTTTCTACGGGGTCTGACGCTCAGTGGAACGAAAACTCACGTTAAGGGGTTCGTAATGAGATTATCAAAAAGGATCTTCACCTAGATCCTTTTAAATTAAAAATGAAGTTTTAAATCAATCTAAAGTATATATCAGTAACCTGAGGCTATGGCAGGGCCTGCCGCCCCGACGTTGGCTGCGAGCCCTGGGCCTTCACCCGAACTTGGGGGGTGGGGTGGGGAAAAGGAAGAAACGCGGGCGTATTGGCCCCAATGGGGTCTCGGTGGGGTATCGACAGAGTGCCAGCCCTGGGACCGAACCCCGCGTTTATGAACAAACGACCCAACACCGTGCGTTTTATTCTGTCTTTTTATTGCCGTCATAGCGCGGGTTCCTTCCGGTATTGTCTCCTTCCGTGTTTCAGTTAGCCTCCCCTAGGGTGGGCGAAGAACTCCAGCATGAGATCCCCGCGCTGGAGGATCATCCAGCCGGCGTCCCGGAAAACGATTCCGAAGCCCAACCTTTCATAGAAGGCGGCGGTGGAATCGAAATCTCGTGATGGCAGGTTGGGCGTCGCTTGGTCGGTCATTTCGAACCCAGAGTCCCGCTCAGAAGAACTCGTCAAGAAGGCGATAGAAGGCGATGCGCTGCGAATCGGGAGCGGCGATACCGTAAAGCACGAGGAAGCGGTCAGCCCATTCGCCGCCAAGCTCTTCAGCAATATCACGGGTAGCCAACGCTATGTCCTGATAGCGGTCCGCCACACCCAGCCGGCCACAGTCGATGAATCCAGAAAAGCGGCCATTTTCCACCATGATATTCGGCAAGCAGGCATCGCCATGGGTCACGACGAGATCCTCGCCGTCGGGCATGCTCGCCTTGAGCCTGGCGAACAGTTCGGCTGGCGCGAGCCCCTGATGCTCTTCGTCCAGATCATCCTGATCGACAAGACCGGCTTCCATCCGAGTACGTGCTCGCTCGATGCGATGTTTCGCTTGGTGGTCGGATCGGGCAGGTAGCCGGATCAAGCGTATGCAGCCGCCGCATTGCATCAGCCATGATGGATACTTTCTCGGCAGGAGCAAGGTGAGATGACAGGAGATCCTGCCCGGCACTTCGCCCAATAGCAGCCAGTCCCTTCCCGCTTCAGTGACAACGTCGAGCACAGCTGCGCAAGGAACGCCCGTCGTGGCCAGCCACGATAGCCGCGCTGCCTCGTCTTGCAGTTCATTCAGGGCACCGGACAGGTCGGTCTTGACAAAAGAACCGGGCGCCCCTGCGCTGACAGCCGGAACACGGCGGCATCAGAGCAGCCGATTGTCTGTTGTGCCCAGTCATAGCCGAATAGCCTCTCCACCCAAGCGAGAACCTGCGTGCAATCCATCTTGTTCAATCATGCGAAACAATCCTCATCCTGTCTCTCAATGAATCTTTGCAAAAGCCTAGGCCTCCAAAAAAGCCTCCTCACTACTTCTGGAATAGCTCAGAGGCCGAGGCGGCCTCGGCCTCTGCATAAATAAAAAAAATTAGTCAGCCATGGGGCGGAGAATGGGCGGAACTGGGCGGAGTTGGGGCGGGGATGGGCGGAGTTAGGGGCGGGACTATGGTTGCTGACTAATTGAGATGCATGCTTTGCATACTTCTGCCTGCTGGGGAACCTGGGGACTTTCCACACCTGGTTGCTGACTAATTGAGATGCATGCTTTGCATACTTCTGCCTGCTGGGGAGCCTGGGGACTTTCCACACCCTAACTGACACACATTCCACAGCTGGTTCTTTCCGCCTCAGGACTCTTCCTTTTTCAATATTATTGAAGCATTTATCAGGGTTATTGTCTCATGAGCGGATACATATTTGAATGTATTTAGAAAAATAAACAAATAGGGGTTCCGCGCACATTTCCCCGAAAAGTGCCACCTGACGCGCCCTGTAGCGGCGCATTAAGCGCGGCGGGTGTGGTGGTTACGCGCAGCGTGACCGCTACACTTGCCAGCGCCCTAGCGCCCGCTCCTTTCGCTTTCTTCCCTTCCTTTCTCGCCACGTTCGCCGGCTTTCCCCGTCAAGCTCTAAATCGGGGGCTCCCTTTAGGGTTCCGATTTAGTGCTTTACGGCACCTGAGCCCCCCAAAAAACTTGATTAGGGTGATGGTTCACGTAGTGGGCCATCGCCCTGATAGACGGTTTTTCGCCCTTTGACGTTGGAGTCCACGTTCTTTAATAGTGGACTCTTGTTCCAAACTGGAACAACACTCAACCCTATCTCGGTCTATTCTTTTGATTTATAAGGGATTTTGCCGATTTCGGCCTATTGGTTAAAAAATGAGCTGATTTAACAAAAATTTAACGCGAATTTTAACAAAATATTAACGCTTACAATTTACGCGTTAAGATACATTGATGAGTTTGGACAAACCACAACTAGAATGCAGTGAAAAAAATGCTTTATTTGTGAAATTTGTGATGCTATTGCTTTATTTGTAACCATTATAAGCTGCAATAAACAAGTTAACAACAACAATTGCATTCATTTTATGTTTCAGGTTCAGGGGGAGGTGTGGGAGGTTTTTTAAAGCAAGTAAAACCTCTACAAATGTGGTATGGCTGATTATGATCAGTTATCTAGATCCGGTGGATCCTTAACTAGTCTTAGTGGCGTCATCGAACCGAGAGTTTGGGTGAAGTTGTTTGTGGATTTTATTCCTCAAGGATTTAAGCTTCACATGTAGCCTATCACGTCTTCTGCTTCCTGAAGAATTGTCCATTCTAGACGCTCGAGAGCCCTGCTCGTCCAATTCCAGCTCCTCCAGTTTCTTCTGCAAAGCTGCTGATGCTGATCTGAGTCCGGACTTGTACAGCTCGTCCATGCCGCCGGTGGAGTGGCGGCCCTCGGCGCGTTCGTACTGTTCCACGATGGTGTAGTCCTCGTTGTGGGAGGTGATGTCCAACTTGATGTTGGTTGCAGGCGCCGGGCAGCTGCACGGGCTTCTTGGCCTTGTAGGTGGTCTTGACCTCAGCGTCGTAGTGGCCGCCGTCCTTCAGCTTCAGCCTCTGCTTGATCTCGCCCTTCAGGGCGCCGTCCTCGGGGTACATCCGCTCGGAGGAGGCCTCCCAGCCCATGGTCTTCTTCTGCATTACGGGGCCGTCGGAGGGGAAGTTGGTGCCGCGCAGCTTCACCTTGTAGATGAACTCGCCGTCCTGCAGGGAGAAGTCCTGGGTCACGGTCACCACGCCGCCGTCCTCGAAGTTCATCACGCGCTCCCACTTGAAGCCCTCGGGGAAGGACAACTCAAGTAGTGGGGATCGGGGCGGGGTGCTTCACGTAGGCCTTGGAGCCGTACATGAACTGAGGGGACAGGATGTCCCAGGCGAAGGGCAGGGGGCCACCCTTGGTCACCTTCAGCTTGGCGGTCTGGGTGCCCTCGTAGGGGCGGCCCTCGCCCTCGCCCTCGATCTCGAACTCGTGGCCGTTCACGGAGCCCTCCATGTGCACCTTGAAGCGCATGAACTCCTTGATGATGGCCATGTTATCCTCCTCGCCCTTGCTCACCCCATGGTGGCGACCGGTGCCTCATCCAGCTCAAGCTCTTCCAACTTTTTCTGCAGAGCCATGGTGGCTAGCGGATCTGACGGTTCACTAAACCAGCTCTGCTTATATGACCTCCCACCGTACACGCCTACCGCCCATTTGCGTCAATGGGGCGGAGTTGTTACGACATTTTGGAAAGTCCCGTTGATTTTGGTGCCAAAACAAACTCCCATTGACGTCAATGGGGTGGAGACTTGGAAATCCCCGTGAGTCAAACCGCTATCCACGCCCATTGATGTACTGCCAAAACCGCATCACCATGGTAATAGCGATGACTAATACGTAGATGTACTGCCAAGTAGGAAAGTCCCATAAGGTCATGTACTGGGCATAATGCCAGGCGGGCCATTTACCGTCATTGACGTCAATAGGGGGCGTACTTGGCATATGATACACTTGATGTACTGCCAAGTGGGCAGTTTACCGTAAATACTCCACCCATTGACGTCAATGGAAAGTCCCTATTGGCGTTACTATGGGAACATACGTCATTATTGACGTCAATGGGCGGGGGTCGTTGGGCGGTCAGCCAGGCGGGCCATTTACCGTAAGTTATGTAACGCGGAACTCCATATATGGGCTATGAACTAATGACCCCGTAATTGATTACTATTAATAACTAATGCATGGCGGTAATACGGTTATCCACAGAATCAGGGGATAACGCAGGAAAGAACATGTGAGCAAAAGGCCAGCAAAAGGCCAGGAACCGTAAAAAGGCCGCGTTGCTGGCGTTTTTCCATAGGCTCCGCCCCCCTGACGAGCATCACAAAAATCGACGCTGGTCGGTAGCGAACCCGACAAGCGTTATAAAGATACCAGGCGTTTCCCCTGGAAGCTCCCTCCGTGCGCTCTCCTGTTCCGACCCTGCCGCTTACCGGATACCTGTCCGCCTTTCTCCCTTCGGGAAGCGTGGCGCTTTCTCATAGCTCACGCTGTAGGTATCTCAGTTCGGTGTAGGTCGTTCGCTCCAAGCTGGGCTGTGTGCACGAACCCCCCGTTCAGCCCGACCGCTGCGCCTTATCCGGTAACTATCGTCTTGAGTCCAACCCGGTAAGACACGACTTATCGCCACTGGCAGCAGCCACTGGTAACAGGATTAGCAG
+
+++-B?;80**(%%''JJJJJJJJJJJJJJJJJJJJJJJJJFDAAADFJJJJJJJJJJJJJJJJJJJJJJJJJJJJJJJIJJJJJJJJJJJB>>>JGJJ;:C68:6+**)))((()->BIJJJJJJJJJJJJJJJJJJJJJJJJJJJB?BEDFCCBC>><1:=>CDHJJJJJJ?>>>>C@4+.349AJJIIH?88234577JJIEDJJJJJC9@=JHJJJJJJJJJJJJJJJJJJJJJ3-*(0**))+9@ABBDEA''''('''114B=<=====:=>EJJJJCJE41144...455BHJJJJJHHFGIJJJIIIHIJJJJJJJ:::::JJHJIGFGGJJJ,,,,,BJJIIIFGEFEJJJJJJGJGFD)))((.,-/4;;>>>@IJJJJJJCBA@CJJJJJIIJIJHEFIHJJHHJJJJJEEEHEFE?C=EFHJJJJAJJJJHGEFHJFEFFEHJJJJJJJJJJJIJGIDBAA<85747778=@?CBBADJIFHGJJJJJHBCJJIIJIJFCHHFD:/00JJJJJJJ9999:ICGHHJJJJJJJHIJJJJJJJJJJJJJJJJJJJJJJJJJJJJJJJJJJJJJJJHDFEJJJJJJJJJJJJJJJJJJJJJJJJJJJJJJ:>/JGJJJJIJJJJEE>978::@@3100023334BIEJJJJJJHIHGJJJ<JJJJJJJJJJIJIIJ=9:JJJJJJEFEEID??1*'&&&&.<>?9:JGIIJJJJJIJJJIJJJJJJJ?GJECB@?@DEIJJJHHFEFEFHJHHGIFEC?>CCCDEFFDEHFBBBACHHHJCBA?@FA@@??AEDDHFFH?>>>?BCDDFHIFJ><;=JJHGFIDFEECEDDCFFHEJJIIG>===>FFFEEDCDEHHJH3223DDEEDFFD?>7465FFCAAAEFJJJD@@@AJF...HGJJGHGHDDCDDFHGGGJGEBABAABDEFJJECBB>??==?>?C44444AIG<;;;AGFIFDBBABJJJJJJJJJJJJJJJJJJJJJJJJJJIJJJJJJJJJIJJJJJJJJJJJJJJJJJJJJJJJJJJJJJJJJJJJGFJJJJJBBBCJJJJJJJJJJJJJJJJJJJJJJGJJJJJJJJJJJJJJJJHIHHJIJJJJJJJJJJJJ7(()?B?@>>CDEEJJJGJJJJGEFJJJJJJJJJJJJJJJJJJJJJJJJJJJJJJJJJJJJIJIJJJJJFIIHJCCC5533488999JJJJJJJJJJJJJJJJJJJJJJJJJJJJJJJJJJJJJJJJJJJJJJJJJJJJJJJJJJHJJJJJJJJJJJJJJJJJJJJJJJJJJFEHGGJHC?>20/FFAABBBIJJJJJJJJJJJJJJJJJJJJJHEJJJJJJJJJJJJJJJJJJJJJJJJJJJJJJJJJJJJJJJ2110'/00CFGJJJJJJJJJJJJJJJJJJJJJJJJJJJJJJJJJJJJJJJJJJJJJJHJIEJJJJJJJJJ4IFGHECFE62JJJJJJJJJJJHJGJJBB<;;;<CDJJJJJJJJJJJJJJJJIJJEBAAAAAAAAJJJJJJJJJHHJIJJJJJJJHFFFG@55=::=FEJFF>=<---,,3/0:=GHGGFGJHJJHBBBBCJJJJJIIG6322278630//1.****,6,++116*((((3000016888=AAADJJJJJJJJIJJJJJJJ?=<>JJJHJJIGGIHHJJHHIJI32//11212166<=?BJGFGHJECABBEDEHGJJJGFFJFGIFEFHJJJJJJJJJJ65555JJGEEGJJJJJIJJJJJJJH:JJJJJCFAA@?A:''-02*())'6444765555@<<<>>CEE=4==<=?IJJJFEEFEJJHGJJJJJJJIJGHGGJJJJJHIIIJJJJJIEEEJD>AB<,,,,,AEGH@??>>G;;JJJJJJIGJIGHIFIHHHJJIJJIJJJGJJGDEDJJJJJIJJJJJJHJHH>9:<:1)))-==BF?>???JGJJJJJJJJJJJJJJJJJJJJJJJJDCCJJJJJ88889B-))'())))<<?<94441?IF::::JJJJJJJJJJJJIJIJJJJJJJJJJJJJJIJJIIJJJJJJJJJJJJJJJJIHGHGIHIJJJJJB?JJJJJJJJJJJJHCJJJJJJJJJHEE;<<<;;983>FEGJJJJJJJJJJJGHHHIJIJJJJJJJJJJJJJJJGJJGGFFFGFFFGJGHJHJJJJJJIIIFFFEEEFGG=<;967510---12IJJJJHBBCBABCBCHIJJJJJJJEBG@CFBBGDFECDEIFJJHHIJJIJJH@CCDFDEEIIGHJCIJGGFDDEDEGEJC@@AAE@@@@A<92-.39GIEDBBGGD==<<>@BDCDGFFEEIF10,,+01345ABCJJJJJJJJIGFDCFFHJJJJJJJJJJGFE@?@?@FJJJFFFDCHFFGIJJJJJJJJJGGGFFIGDJJHJHJEHDDECCCDIJJJJJCCC966/.../55/*))(())5@A@>>CCJJJJHJDEGHDBABBIJEJHG@???@A@AABCJJJJJJJJHFDCCBDJJJFGFEFJJCA@?@BADFGBBABGJJJJJHJIHHHHJJJJJJDACJJJJJJGED????AJJJJJJGJIJJIJJJJBBAA7667CAJJJCBABBIIHGEEDHGJIJJDDBBCIHEDCDFIEDDCBEFEGCBCCBEFDFJGJ@JJJJJJEEFEEJJJGFGGIJJJJEECCDFEGEDFFEEEFFJIJJHHEDCCCEIJIIFDDEEEGJJJJJJJJJJJJJ::99;IJJJJJJJGJJJJJJJJJJJGGCDJJJJA5-./3BGEDFIIJJJJJJJJJJJJJJJJJJJJIIJJJJJJJJJJJJJJJJJJJJJJJJJJJJJJJJJJJJABBBJFB?88889B=A;;;CBC>C33IJJJJJHIHJJJJJJJJJJJJJJJJJJGJJJJJJJJHJJJJJJJJJJJJJJJJJJJJJJJIHGHJJJJJJJJJJEEEDDIJJJJJJJJJJJJJJJJJJJJJJJJJJJJJJIJJJJJJJJJJJJJHJJJFIFG?:99:EA@@@JJJJGGGIJJJJJJJJJJJJJJJJJJJJJJJJJJJJJJJJJJJJJJJJJH.....-,,,+.(*FJJJJJJJJJJJJJJJJJJJJJJJJIJJJJJJJJJJJJJJJJJJJJJJJJJJJJJJJE,,,,,IJJJJJJJGJJJJJIJJJJJJJJJJJJJJJJJJJJ///.,,,,,@B?746::::::BIJJJJJ-,,+*++++AABGJJJJHJJJJJJJJJJJJJJJJJJJJJJJJJJJJJJJJHH?>>>?JJJJJJJJJJJJJJJJJJJIHEG1,,,-:;;HHGIHJHHIJIJJJJJJJJJJIDDEEJJJJJJJJJHIIJJJJJJJGEH>8<2JJGJJJJJIJJJJJJJJJJJJJJJJIJJJIIHGJJJFAJJJJJJJJJJJJJJJIJHJHJJJJJJJJJJJJJJJJJHHJIJJJJJJJJJFJEC75(((()2223424EFEJJJFDCCC/.../IJJJHJGI;99999IIJGJGHHJJJIJJJJJJJJJJJJJJGAGJJJH@:0+*))&((()*,,))),9::<:<>>:5))//11101.,,,,FFJJJJJJJJJJJJJJJJJJJJJJJJJJJFDJJJJJJJJJJJJJJJJDIJJJHJIJJJJIIIJJJJJJJJJJJJJJJJGAJJJJJJJJJJJJJJJJJJJIJJIEEEGJJHIJ<;;;<GHJJJJJJJJJJJJIIJJJJJJJJJJJJJJGH64330433:@ADJJJJJJJJJJJIJJJJJJJJJJJIGFGGIJJJIIJJJJHJJJJJDDCCIJEF=@@AB>+****-,,+-CIHJJJEGHFGJJIJJJJHJHGFGJJJJJIGGGIIIIGGIJIIJJICDDJJJJIHHHJJHIJJHJJJIE><3333=GEEDGIGFEEEHIJIJJJJJJJJJJDA****BCEF?BJJJJJJJJJJJJJJJJJJJJIJJJJJJHIHJJJJJJJJJJJJJJJGBAAA>GIIJGHJJI@?9<<<AJJJJJJJJJJJJJFJJJJHJJJJIJJJJJJJJJJJJJJJJJJJJJDBBA:568JJJFJIJJJFEEEEJDJJJJJJJJJJJJJJJJJIJJJJJJJJJIHJJJJJHJJHJJJJJJJJJJIHJIJJJJJJJJJJHJJJJJ>==<<CGHJJJJJE<889>@FJJJJJJJJJJJJJJJJJJJJJJJJJJJJJJJJJJJJJJJJJJJJJJJJJJJJJJJJJJJJJJJJJJJJJJJJJJJIHJBCJJJJJJJJJJJJJJJJJJJJJJJJJ@GJJJJJJJJJJJIHF@A=???=33223?@A>==;=ACCJJJJJJJJJFEDCDCF====>JJJJJJGHFHJJJJJJJJJJJJJJJJJJJJJJJJJJJJJJJJJJJJJEDDDDJJJJJH8887>>@FEHHHIJJJJFEEDDIJJJJJJJJJJJJIIGGGHJHGFGGHIHJHGJJJJJJJJIJJJJGJJJJJIJJJJJJJJJJJJIGHJJJJJJJJJJJJJJJJJJJJJJJJJHHJIJJJCCJEDEEHJIFJIJJIJJAA?=<@AJJJJJJJJJJJJJJJJJJJJJJJJJJJJJJJJJJJJJJJJJJJJJJJJJJJJJJJJJJJJJJJJJIJBF==HJJJJJJJEB743:CEFGHJJJJJGGEGEDBEF?8532+)'%&%%&'&&&&')%&+*+('&'&$#$$%(**'&&&&&&&HHJHGH;;2FBJDBA****31)*)&&&.:HJJJIJJJJJJCBBAAJJJJJJJ<888JJJJJIIFHHJJJGHJJJJIJJH<:C:;F=66JIHGFJJJJJJJJJJJHJJIJJJJJJJJJJJJI988889>JJJIJJJJJDBA6////EFFHJJJJGGHFHJJJIJGEEDCFEHFDGHIJJJJJJHGIEEFEFJJJJJJHFDEEGHIJJJIJJHIGHIIGGIJHIHGEEFDECBCBBDHJJJGIBBBBBFIEHFHJIHIJHFGGFIIIGEEEEDFFEFGFGGBBA<.
@Uematsu_n7x_1_MU-test1_28
AGTAGTAGTTAGCCACCGCTTCAAGAACTCTGTAGCACCGCCTACATACCTCGCTCTGCTAATCCTGTTACCAGTGGCTGCTGCCAGTGGCGATAAGTCGTGTCTTCTACCGGGTTGGACTCAAGACGATAGTTACCGGATAAGGCGCAGCGGTCGGGCTGAACGGGGGGTTCGTGCACACAGCCCAGCTTGGAGCGAACGACCTACACCGAACTGAGATACCTACAGCGTGAGCTATGAGAAAGCGCCACGCTTCAAGGGAGAAAGGCGGACAGGTATCCGGTAAGCGGCAGGGTCGGAACAGGAGAGCGCACGAGAACTCCAAGGGGGAAACGCCTGGTATCTTTATAGTCCTGTCGGGTTTCGCCACCTCTGACTTGAGCGTCGATTTTTGTGATGCTCGTCAGGGGGGCGGAGCCTATGGAAAAACGCCAGCAACGCGGCCTTTTTACAGTTCCTGGCCTTTTGCTGGCCTTTTGCTCACATGTTCTTTCCTGCGTTATCCCCTGATTCTGTGGATAACCGTATTACCGCCATGCATTAGTTATTAATAGTAATCAATTACGGGGTCATTAGTTCATAGCCCATATATGGAGTTCCGCGTTACATAACTTACGGTAAATGGCCCGCCTGGCTGACCGCCCAACGACCCCCGCCCATTGACGTCAATAATGACGTATGTTCCCATAGTAACGCCAATAGGGATTTCCCATTGACGTCAATGGGTGGAGTATTTACGGTAAACTGCCCACTTGGCAGTACATCAAGTGTATCATATGCCAAGTACGCCCCCTATTGACGTCAATGACGGTAAATGGCCCGCCTGGCATTATGCCCAGTACATGACCTTATGGGACTTTCCTACTTGGCAGTACATCTACGTATTAGTCATCGCTATTACCATGGTGATGCGGTTTTGGCAGTACATCAATGGGCGTGGATAGCGGTTTGACTCACGGGGATTTCCAAGTCTCCACCCCATTGACGTCAATGGGAGTTTGTTTTGGCACCAAAATCAACGGGACTTTCCAAAATGTCGTAACAACTCCGCCCATTGACGCAAATGGGCGGTAGGCGTGTACGGTCGGAGGTCTATATAAGCAGAGCTGGTTTAGTGAACCGTCAGATCCGCTAGCGCTACCGGACTCAGATCTCGAGCTCAAGCTTCGAATTCTGCAGTCGACGGTACCGCGGGCCCGGGATCCACCGGTCGCCACCATGGTGAGCAGAGCGGCGGATAACATGGCCTCTCTCCCAGCGACACATGAGTTACACATCTTTGGCTCCATCAACGGTGTGGACTTTGACATGGTGGGTCAGGGCACCGGCAATCCAAATGATGGTTATGAGGAGTTAAACCTGAAGTCCACCAAGGGTGACCTCCAGTTCTCCCCCTGGATTCTGGTCCCTCATATCGGGTATGGCTTCCATCAGTACCTGCCCTACCCTGACGGGATGTCGCCTTTCCAGGCCGCCATGGTAGATGGCTCCGGCTACCAAGTCCATCGCACAATGCAGTTTGAAGATGGTGCCTCCCTTACTGTTAACTACCGCTACACCTACGAGGGAAGCCACATCAAAGGAGAGGCCCAGGTGAAGGGGACTGGTTTCCCTGCTGACGGTCCTGTGATGACCAACTCGCTGACCGCTGCGGACTGGTGCAGGTCGAAGAAGACTTACCCCAACGACAAAACCATCATCAGTACCTTTAAGTGGAGTTACACCACTGGAAATGGCAAGCGCTACCGGAGCACTGCGCGGACCACCTACACCTTTGCCAAGCCAATGGCGGCTAACTATACTGAAGAACCAGCCGATGTACGTGTTCCGTAAGACGGAGCTCAAGCACTCCAAGACCGAGCTCAACTTCAAGGAGTGGCAAAAGGCCTTTACCGATGTGATGGGCATGGACGAGCTGTACAAGTTAACAGGGCCGCAACTCTCAAATCATAATCAGCCATACCACATTTGTAGAGGTTTTACTTGCTTTAAAAAACCTCCCACACCTCCCCCTGAACCTGAAACATAAAATGAATGCAATTGTTGTTGTTAACTTGTTTATTGCAGCTTATAATGGTTACAAATAAAGCAATAGCATCACAAATTTCACAAATAAAGCATTTTTTTCACTGCATTCTAGTTGTGGTTTGTCCAAACTCATCAATGTATCTTAAGGCGTAAATTGTAAGCGTTAATATTTTGTTAAAATTCGCGTTAAATTTTTGTTAAATCAGCTCATTTTTTAACCAATAGGCCGAAATCGGCAAAATCCCTTATAAATCAAAAGAATAGACCGAGATAGGGTTGAGTGTTGTTCCGTTTGGAACAAGAGTCCACTATTAAAGAACGTGGACTCCAACGTCAAAGGGCGAAAAACCGTCTATCAGGGCGATGGCCCACTACGTGAACCATCACCCTAATCAAGTTTTTTGGGGTCGAGGTGCCGTAAAGCACTAAATCGGAACCCTAAAGGGAGCCCCCGATTTAGAGCTTGACGGGAAAGCCGGCGAACGTGGCGAGAAAGGAAGGGAAGAAAGCGAAAGGAGCGGGCGCTAGGGCGCTGGCAAGTGTAGCGGTCACGCTGCGCGTAACCACCACACCCGCCGCGCTTAATGCGCCGCTACAGGGCGCGTCAGGTGGCACTTTTCGGGGAAATGTGCGCGGAACCCCTATTTGTTTATTTTTCTAAATACATTCAAATATGTATCCGCTCATGAGACAATAACCCTGATAAATGCTTCAATAATATTGAAAAAGGAAGAGTCCTGAGGCGGAAAGAACCAGCTGTGGAATGTGTGTCAGTTAGGGTGTGGAAAGTCCCCAGGCTCCCCAGCAGGCAGAAGTATGCAAAGCATGCATCTCAATTAGTCACAACCAGGTGTGGAAAGTCCCCAGGCTCCCAGCAGGCAGAAGTATGCAAAGCATGCATCTCAATTAGTCAGCAACCATAGTCCCGCCCCTAACTCCGCCCATCCCGCCCCTAACTCCGCCCAGTTCCGCCCATTCTCCGCCCCATGGCTAGCTAATTTTTTTTATTTATGCAGAGGCCGAGGCCGCCTCGGCCTCTGAGCTATTCCAGAAGTAGTGAGGAGGCTTTTTTGGAGGCCTAGGCTTTTGCAAAAATCGATCAAGAGACAGGATGAGGGATCGTTTCGCATGATTGAACAAGATGGATTGCACGCAGGTTCTCCGGCCGCTTGGGTGGAGAGGCTATTCGGCTATGACTGGGCACAACAGACAATCGGCTGCTCTGATGCCGCCGTGTTCCGGCTGTCAGCGCAGGGGGCGCCCGGTTCTCAAGACCGACCTGTCCGGTGCCCTGAATGAACTGCAAGACGAGGCAGCGCGGCTATCGTGGCTGGCCACGACGGGCGTTCCTTGCGCAGCTGTGCTCGACGTTGTCACTGAAGCGGGAAGGGACTGGCTGCTATTGGGCGAAGTGCCGGGGCAGGATCTCCTGTCATCTCACCTTGCTCCTGCCGAGAAAGTATCCATCATGGCTGATGCAATGCGGCGGCTGCATACGCTTGATCCGGCTACCTGCCCATTCGACCACCAAGCGAAACATCGCATCGAGCGAGCACGTACTCGGATGGAAGCCGGTCTTGTCGATCAGGATGATCTGGACGAAGAGCATCAGGGGCTCGCGCCAGCCGAACTGTTCGCCAGGCTCAAGGCGAGCATGCCCGACGGCGAGGATCTCGTCGTGACCCATGGCGATGCCTGCTTGCCGAATATCATGGTGGAAAATGGCCGCTTTTCTGGATTCATCGACTGTGGCCGGCTGGGTGTGGCGGACCGCTATCAGGACATAGCGTTGGCTACCCGTGATATTGCTGAAGAGCTTGGCGGCGAATGGGCTGACCGCTTCCTCGTGCTTTACGGTATCGCCGCTCCCGATTCGCAGCGCATCGCCTTCTATCGCCTTCTTGACGAGTTCTTCTGAGCGGGACTCTGGGGTTCGAAATGACCGACCAAGCGACGCCCAACCTGCCATCACGAGATTTCGATTCCACCGCCGCCTTCTATGAAAGGTTGGGCTTCGGAATCGTTTTCCGGGACGCCGGCTGGATGATCCTCCAGCGCGGGGATCTCATGCTGGAGTTCTTCGCCCACCCTAGGGGGAGGCTAACTGAAACACGGAAGGAGACAATACCGGAAGGAACCCGCGCTATGACGGCAATAAAAAGACAGAATAAAACGCACGGTGTTGGGTCGTTTGTTCATAAACGCGGGGTTCGGTCCCAGGGCTGGCACTCTGTCGATACCCCACCGAGACCCCATTGGGGCCAATACGCCCGCGTTTCTTCCTTTTCCCACCCACCCCCCAAGTTCGGGTGAAGGCACGCAGCCAACGTCGGGGCGGCAGGCCCTGCCATAGCCTCAGGTTACTCATATATACTTTAGATTGATTTAAAACTTCATTTTTAATTTAAAAGGATCTAGGTGAAGATCCTTTTTGATAATCTCATGACCAAAATCCCTTAACGTGAGTTTTCGTTCCACTGAGCGTCAGACCCGGTAGAAAAAGATCGAAAGAATATTGCTTGAGAAATGTAGCTTTTTCTGCGCGTAATCTGCTGCTTGCAAACAAAAAAACCACCGCTACCAGCGGTGGTTTGTTTGCCGGATCAAGAGCTACCAACTCTTTTTCCGAAGGTAACTGGCTTCAGCAGAGCGCAGATACC
+
-(')3334>=9:22247)))))5365444<DDFHHGDCA==>>>AAAADCD8889DEFFGBABBBGFEEBAAC@?@??AEFFHDCDBBDAA211))*+-7753323/**++>>?@D@>=5;**)***34>@@AAACJHDEGEGDA?>>>>>=>??@CDC?????CDCBFB????@AACEEHGJDBCDDHIJHB==G-((((GHGGHJBBBADJJJA@@@@IGIGGJJJJJCJJJJJJJ??>@IJJJJIIGFFFEE410-.1144577?GFFGCCDCJIJJIJFFFFHGJJJIDCCCBD6.--.....<;;=;10.*)&(&&'(()''*18<DJGGCC@??@@AFFDIGJJJJIHJGIJB@<56HGFDDDCDEDCEGHHJJJFECCDEGJJEJJJJJJIHFCCBAA<;:<;?@?@EBCDCFHH7777;DAJEDDDDDEABBBBABABCDJJIF00///4656DBBBIIFECBCA@@@EHEHFD@??CDGJHFFEC@A@??AAADH<9999<@HEBBA????@DHBA@@BEJGCB??>@@@ABBBFFJJJJJJJJJJDDCCEJJJJJJDJJJJJEH>===<>???JJJJJJJJJJJIGJJJJJJJJJJJJJJJJJJJJJJJJJJJJJGC@87779<JJJJJJJJJJJIJJHIG>@JJJJJJJJJJJJJJJJJJJJJJJJJJJJJJ=;9777:::<>>BJHFF221*((''(*89;BFJJJJJJJJJJJJJJJJJJBBC>A?<?>CJJJDEDDFIHJJJJJJJJJJJJJJJJCHJIJJJJJJJJJJJJJJJJIJJHIJAAAABJJJJJJJJJJJJJJJJJAJJJJJJIJJJJHFHIHIJJJIJJGIJIJIGFFGFJJHJGGJHJIGDCCDCFJJEDDDDIHHJHJJJJJJJJJHJJIJJJIJJHJJJJJJJJJJJJJJJJJGGFGJIA21111@EEJJJIJJJJIJJJJJJJJJJJJJJJ=<<=JJBJJJJDJJJJJJJIJJJJJJJJJJJJJJGFGCEBHHD>81>86BFJJHJIDJJJJJJGJJJFAAAAJJJJJJJJJJJJJJIIIHHJJGFJ?@JJJJJJJJJGBBABJJJJJJJJJJJJJJJJ@@3,****<>EJJEJJJJJJJJJJJJJJJJJJJJJJJJJJIJGJGHGHGJJJJJJJJD@99:<*)))*3;;;?JJJJJJJJJJJJJJJJJJJID<<<<JJJJJJ=HGGHHACJJJJJJJJJJJJJJJJJJJJJJJJJJIHGG,*((*/0349998889:CDFJJJJJFJJIGGJJJJJJJJJJJJJJJJJJJJJJJJJJJJJJJJJJJJJJJJJJJJJJJJJJJJJJJHHHJGJJJJJJHDGHJJJJJJJEJJJJJJIHHJJHIHHJJJJIJHJGE@=>BFGHFDH>CHHJJFGDA:8:767777782001ABDDJJJJHJJHDEBCDGJJEFEGJJJJJJJJJJJJJJJJJJJJJJJJJJJJJJJJJJJJJFDD;:94363FFFEGHJJJJJJJJJJJHJJJJJCIJJJIJHIIHJJJHH?((-//0)*@BBBJJJJJJIIJHGJDCDCBG<@IJJJJJJJJIJIJIJJJJJJJJJJJJJJJJHJJJJGHHBB::78=BDDEJIIIHJJJJJB?=>?JJJJJJJJJIGCDEFJECCCCHJJJJJHHJIIJJIHHGHJJJJJJJJJJJJJJJJJJGIGHIJIHCIJJJJJG<<?EBFDBEJGIJJJJJJJGDDFEFIGFFFCCDB:JIGDAA@ABDGHHFFDDGEFFHJIIJJJGECBABCBA@@?BCDEFFGGFFFEFFHFF>==C5**,'(/..65689JJJJHHDDCBBCCEA??AAFHHGA><<<AAAACFFJHHFIHIIJFHFGHGGCBABBDEEFHHEDCCCEFJJJDEDEEIJFFFIGDEDCFEEGHJJJJJJEECDGGCCHHDCCDCEFEDEFDDEFFHIJIIJH<;;6430000222113433334<<?*))(&)4:;GIHIHIGGHHFGFFFHJJJJIEEEDDHHJJJJGJHIJJIJJJJJJGEECDCB=97:889<<=BJIJJJJHJJJJJJJJJJJJJJJIJJJJJJGJIEGGGIIJJJIIJHJIJJJJHGGE8@CCC<999:=@@@BEGHB@AABDCAABCEEDEGFJJJJEDDFFJJJECCBAGJJJJJJCAA>===;==<<GFGD@@@ACEFAAA@@?@@AHFEFBCCC>;;;;A:878:;@EHGFEEB?>>>ADJIJHIJIFECBDFFE>6655<>@HGJJJIJIFHIJJHGC@?>>?@DJJJHHA>>??EEDB><=<=B>=8::=EJJJEDCFCCJJJJJHDHJIAAA<:::9<<>@EGFBCCDDEEEBC<---+*'''*)8677J>A???>>>=>BBCIHIJJJHHHF====>BCCABAACDGGBC??ACCJJFDBBABBCCHCB@?==>?>?=<<==AA@GEEEGJJJIJIHEEEFEHHHGF>FA<B=666CFDDEEEHIBFHGFJJJ---,,,,,8788?@@??8</CDEEFFFCGDFFCF@JJJIJIJIHB<C3EHGHGCBCCEJJHGGHHJJJJJJJEECA@B@ACFHJGIJHJJJIIIFGHGHFFB@>>>EIJJJIJFFDCCDDFHBBBBCJJHJFEECCCC@A<@ADDEFGHHCDDCDGHHGHGFIIIHJFEFBCA@@?BA@@@?@@ABCCCDEEFDD><8<=ADGJJJJFDDC;;;;;=>9@@DEEFDFFGHCGJ><,,-EHGFFE@A@AJIJDCBCA>>==?AB66558AADDDDB@@@ACGGJJFFE=====DDDDIEA@>?@CGBDD@><;::;=>?<:999;@BBCA@BB@CCCCA@A@ACCBBBCECBDDCA>>>?A<4644336691>>=B@@@D9HIJHJJJJJJJJJHJJJJJJJJJJJJJJJJJJHBFED:9....:DEGHJIH<::9877865,8>9982>-@A@83335:?DIFGGHHJJJJIGJJHJJJICA@AIHJJJJIJJJJJJJJJJJH53,+55@@AGGE@@GFDEFAC<>><ABHIHGJJJJJJGHJJIHGEDDCCCDEGIEDCA@>CIJJJ433333D@AFIJJGGEGGCJHGFEEDFFHFJJGGGGBG=88888CA<;51////;889;FIJJJHGFBA@?:5/./025>?@FEFIHIF=:630-($+)85+,,,111./-+,**+./189<><?=:;==><:,('(*1DHJJJJJJG:9997;;;<??E?????EEEFFBAAAB,+++,93,*899<BCCDCED@=<=<BCB@@@@@@A@@ABEDAA@@@@+***+DFFECCCEFCDCDCFD=<<<;=<,,>>?=;:9<;6)')148GJJ>>=;+-244>???ACBCDDGHF<:88079=@CDJIGIGHHGF@89:ABBCDBCCBABBDEFHHEEDCC=11269:9=A@AGHJJJJJJIDDDJJJJJHHGHJJJJIIIJJJJJJJJJJJHIIHJIFDFFGGGJJJHFEBCCEFHJHIHGJJJJJHJJCJJJJJDIA@AFJHGJEEEEEHIJJJIJHJGFD2222A<<<<<;;;=JJJJJJGJIIIIIGJJJJJJJJGGJJJJJJJJFEA@@BGJ@JJJJJJHJGHCGJJIJJJJJJJJJJJJJJJJJJJJJJJJJIJJFAJ87777JH><<<<A=FJJJJJ;JJJJJJJJJJJJGJJJJJJJJJJJJJJJJJJJJJJCHBEFJJJJJJHJJJJJJJJJJJJJJJJJJJJJJJJJJJJJJJJJJJJJJJJJJJJJJJJJJJJJJJJJJJJJJJJJJJJIIJJJJJJIHHFFIIHJJJJJJJJJJJJ?;GJJJJJJJJJHJHEJJJJJJJJJJJJJJJIJJJGGGFFH?E;JJJJJJJJJJHIIJJJJJJJJJJFFFFFHGHFFGFGHHIJJJJJJJJJJJJJJJIGEEEJJJIJJJJJJJJJJJIHIIHJJJJJJHJJJIJJJJJJJJJJJJJJJJJJJJJJJJJJIIHHJJHJJJJJJJIJJJJJJJJJJJJJJJJJJJGEDFHJJIJJJJJIJIJJIJJJ965573DJJJJJJJJJJJJJJJJJJJJJJJJJGJJJJJJJJBEDJJDDCCCJHHIJJJJJJJJJHJJJJJJJJJJJJJJJJJJJA?@??JEBJEJJJJJJJJJJJJJJJJI:7888DEFJJJJJJJJJJJJJJGJJJJJJJJFJJJJJJJJJJJJJJ;988IJJJJJJFFFGGIHHIJJJHHJJJJJJJJJHJHGGFJHJJJJHGHEFIJJJJJJJJJJCCCBBIJJJJJFBCDFGJJJJJJJJJJHJJJIJJJJJJJJJJJJJJJJJJJJJJJJIJJJJJJJJIIJJJJJJJJJJCCCD?@@ICCDDC??<7200/,-52830001DD9999:GFGFBBDEC;8764435984<D98/>)?B<<EGH;667JJJJHIFG<332;77778JJHGFGGJGGGFHJJJJJJJJJJJJJJJJJIJJIIJJJJJJJJJJJJGHIGGEEEEDJJJJJJJJJJJJIJIEE:JJJJJJIJ?JGJJJJJJ@>=<==FJIFGD=6JJJJJJJJJJJJJJJJJJJJJJJJJFJJFFJJJFGGHGIJJJJJJJJJJJJJJJJJJ>:97;.-,++-,,,///**))*((,*&&(+'''(&')))))8:;;;<:8633CHGGJJJJJJJJJJJJHHHHGJJJJHJDJJJJJJJJJ>====JJJJJHIFDEEIJGEGHJJF8<0/.23236666;:;JJJJIFD>4;00JIGHEF<<,,,,-89IIJJJJHFG>;;9884
@Uematsu_n7x_1_MU-test1_29
TTTGAGTGGCGTCATGAACCGAGAGTTTGGGTGAAGTTGTTTGTGGATTTTATTCCTCAAGGATTTAAGCTTCACATGTAGCCTATCACGTCTTCTGCTTCCTGAAGAATTGTCCATTCTAGACGCTCGAGAGCCCTGCTCGTCCAATTCCAGCTCCTCCAGTTTCTTCTGCAAAGCTGCTGATGCTGATCTCAGTCCGGACTTGTACAGCTCGTCCATGCCGCCGGTGGAGTGGCGGCCCTCGGCGCGTTCGTACTGTTCCACGATGGTGTAGTCCTCGTTGTGGGAGGTGATGTCCAACTTGATGTTGACGTTGTAGGCGCCGGGCGGCTGCACGGGCTTCTTGGCCTTGTAGGTGGTCTTGACCTCAGCGTCGTAGTGGCCGCCGTCCTTCAGCTTCAGCCTCTGCTTGATCTCGCCCTTCAGGGCGCCGTCCTCGGGGTACATCCGCTCGGAGGAAGCCTCCAGCCCATGGTCTTCTTCTGCATTACGGGGCCGTCGGAGGGGAAGTTGGTGCCGCGCAGCTTCACCTTGTAGATGAACTCGCCGTCCTGCAGGGAGGAGTCCTGGGTCACGGTCACCACGCCGCCGTCCTCGAAGTTCATCACGCGCTCCACTTGAAGCCCTCGGGGAAGGACAGCTTCAAGTAGTCGGGGATGTCGGCGGGGTGCTTCACGTAGGCCTTGGAGCCGTACATGAACTGAGGGGACAGGATGTCCCAGGCGAAGGGCAGGGGGCCACCCTTGGTCACCTTCAGCTTGGCGGTCTGGGTGCCCTCGTAGGGGCGGCCCTCGCCCTCGCCCTCGATCTCGAACTCGTGGCCGTTCACGGAGCCCTCCATGTGCACCTTGAAGCGCATGAACTCCTTGATGATGGCCATGTTATCCTCCTCGCCCTTGCTCACCATGGTGGCGACCGGTGCCTCATCCAGCTCAAGCTCTTCAACTTTTTCTGCAGAGCCATGGTGGCTAGCGGATCTGACGGTTCACTAAACCAGCTCTGCTTATATAGACCTCCCACCGTACACGCCTACCGCCCATTTGCGTCAATGGGGCGGAGTTGCTCGACGTTTGGAAAGTCCCGTTGATTTTGGTGCCAAAACAAACTCCCATTGACGTCAATGGGGTGGAGACTTGGAAATCCCCGTGAGTCAAACCGCTATCCACGCCCATTGATGTACTGCCAAAACCGCATCACCATGGTAATAGCGATGACTAATACGTAGATGTACTGCCAAGTAGGAAAGTCCCATAAGGTCATGTACTGGGCATAATGCCAGGCGGGCCATTTACCGTCATTGACGTCAATAGGGGGCGTACTTGGCATATGATACACTTGATGTACTGCCAAGTGGGCAGTTTACCGTAAATACTCCACCCATTGACGTCAATGGAAAGTCCCTATTGGCGTTACTATGGGAACATACGTCATTATTGACGTCAATGGGCGGGGGTCGTTGGGCGGTCAGCCAGGCGGGCCATTTACCGTAAGTTATGTAACGCGGAACTCCATATATGGGCTATGAACTAATGACCCCGTAATTGATTACTATTAATAACTAATGCATGGCGGTAATACGGTTATCCACAGAATCAGGGGATAACGCAGGAAAGAACATGTGAGCAAAAGGCCAGCAAAAGGCCAGGAACCGTAAAAAGGCCGCGTTGCTGGCGTTTTTCCATAGGCTCCGCCCCCCTGACGAGCATCACAAAAATCGACGCTCAAGTCAGAGGTGGCGAAACCCGACAGGACTATAAAGATACCAGGCGTTTCCCCCTGGAAGCTCCCTCGTGCGCTCTCCTGTTCCGACCCTGCCGCTACAATCTATATTTGCCGCCTTCTCCCTTCGGGAAGCGTGGCGCTTTCTCATAGCTCACGCTGTAGGTATCTCAGTTCGGTGTAGGTCGTTCGCTCCAAGCTGGGCTGTGTGCACGAACCCCCCGTTCAGCCCGACCGCTGCGCCTTATCCGGTAACCGTCTTGAGTCCAACCCGGTAAGACACGACTTATCGCCACTGGCAGCAGCCACTGGTAACAGGATTAGCAGAGCGAGGTATGTAGGCGGTGCTACAGAGTTCTTGAAGTGGTGGCCTAACTACGGCTACACTAGAAGAACAGTATTTGGTATCTGCGCTCTGCTGAAGCCAGTTACCTTCGGAAAAAGAGTTGGTAGCTCTTGATCCGGCAAACAAACCACCGCTGGTAGCGGTGGTTTTTTTGTTTGCAAGCAGCAGATTACGCGCAGAAAAAAAAGGATCCAGATCCTTTGATCTTTTCTACGGGGTCTGACGCTCAGTGGAACGAAAACTCACGTTAAGGGATTTTGGTCATGAGATTATCAAAAAGGAGTCTTCACCTGAATCCTTTTAAATTAAAAATGAAGTTTTAATCAATCTAGAAAGTATATATGAGTAACCTGAGGCTATGGCAGGGCCTGCCGCCCCGACGTTGGCTGCGAGCCCTGGGCCTTCACCCGAACTTGGGGGGTGGGGTGGGGAAAAGGAAGAAACGCGGGCGTATTGGCCCCAATGGGGTCTCGGTGGGGTATAAGAAGTGCCAGCCCTGGGACCGAACCCCGCGTTTATGAACAAACGACCCAACACCGTGCGTTTTATTCTGTCTTTTTATTGCCGTCATAGCGCGGGTTCCTTCCGGTATTGTCTCCTTCCGTGTTTCAGTTAGCCTCCCCCTAGGGTGGGCGAAGAACTCCAGCATGAGATCCCCGCGCTGGAGGATCATCCAGCCGGCGTCCCGGAAAACGATTCCGAAGCCCAACCTTTCATAGAAGGCGGCGGTGGAATCGAAATCTCGTGATGGCAGGTTGGGCGTCGCTTGGTCGGTCATTTCGAACCCCAGAGTCCCGCTCAGAAGAACTCGTCAAGAAGGCGATAGAAGGCGATGCGCTGCGAATCGGGAGCGGCGATACCGTAAAGCACGAGGAAGCGGTCAGCCCATTCGCCGCCAAGCTCTTCAGCAATATCACGGGTAGCCAACGCTATGTCCTGATAGCGGTCCGCCACACCCAGCCGGCCACAGTCGATGAATCCAGAAAAGCGGCCATTTTCCACCATGATATTCGGCAAGCAGGCATCGCCATGGGTCACGACGAGATCCTTCGCCGTCGGGCATGCTCGCCTTGAGCCTGGCGAACAGTTCGGCTGGCGCGAGCCCTGATGCTCTTCGTCCAGATCATCCTGATCGACAAGACCGGCTTCCATCCGAGTACGTGCTCGCTCGATGCGATGTTTCGCTTGGTGGTCGAATGGGCAGGTAGCCGGATCGAGCGTATGCGGCC
+
+,+''''(()()'%%%))*,5765-+(&%$(>?JJJJJJJIIJJIJJJJJJJJJID@?DEJJJJJJJJJJJJJHHFGHJIGGBA321287777;;;A<6666GFJHIJJJJJJJJJJJJIIJJGJIJJJJJJJJJHDJHGIJJJJJJIJJHJJJJJJJJJJJJJJJJJJJJJJJJJJJJJJJJCB3/('(((&%%%&344JJJJIHBBAA>=788;>EIJJJJJJIJJIJGGH>>>>HIGIJ><;;;@IJHEEGDBB??A@AGHGFFGAAAA@EFEFHFEFGHIIJGFGHJIIJJJJJJJJJJJJIIJIIJJJJIGFDCDD@>>==:2&&'()../.2>?JJIJIFFGHJJJJJJJIJJJJJJJ9///0B@?@ABJJJIJEDEEGJJJJJIJJA>-((()06=BEEEFE9;00022JIJJJJJJCFFJJJJJJJJGGEEEHGJJJJJJIHGF//...;:,,&&'(,-114444CCBCDJJJJJJJIEEF??3333BJJJIHEDDFJJJJJJJJJJJJJJJJJ444=??AJHFFFGJJJJJJJJJJJJJJJJJJJJJJJJJJJJJJJJJIGFGGJJJJJJJJJJJJJJJJJJJJJJJJJJJJJJIJJJJJJJJJJJFHJJJJJJJJJJJJDHJDJJBAA5)())+)**@?>>::<98:<<<=BEIGIJJJJJJJ?;;;;=JJJJJJJJJJJHJJJIJJJJJJJJJIJJ3.CDEEJJJJDC:44IJGIJGEG=44444ABBBBBJJJJJJJJJJJJJJJJJJJJJJJJJJJJJJJJJJJJJJJJJJJJJJJJJJJJJJJJJJJJJJJJJJ>GFEFIIJIJJIEJJJJJJJJJJJJJJJJJHGHJGHJEFGFGJJJJJJJFGIFJJJJIGHHJJJJJJJJJJJHJHIJJJJJJJHIHFDEJEFIJGDEFEJIIJJJJJJJEDCCCJIJJJJJJJJJJJJJGA764*(((127899;?@CHGIIJJJJJJJJJFGFGGJJJJJJJJJJJJJJJJGDDCBC>CDEJJJJHJJJE;B@ABDJHJJGJJJJJJJJJJJJJJJJJJJJJJJJJJJJJJJJJJJFDCBB@+(''''**))*'***JJJJJJJJJJJJJJJJJIJJJJJFICJFJJJJJJJJJJJJJJJJJJJJJJJJJJ55555444GJF@@:?CJJJJJJJIJJJJJJJJJJJJJJJJJJJJJJJJJJJJJJJJJJJJJJJJJJJJJJJJJHJIJJJJJJJJJC84././//111JJJJJAHH=?><;;;;JJJJJJJJJJJJJJJJJJJJJJJJJJJJJJJJJJJJJJJJJJJJJJJJJD<</////0AAAA0/0////0JJJJJJJJJJJJJJJJGJJJJIJIHIJJJJJJJJJJJJJJJJJJJJJJJJJHJJJJJJJJJJJJJJJJJJJJJJJJJJJJJJJJJJJHFCBCIJJJJJJJJJJJJJJJJA@A>=>?AFHIJJJJJJJJ+++++BAC>-++++++++:FJJJJJJJJJJJJJIJGJJJJJJJJJJJJJJIGIHFGFFHJJJJJJJJJJJJJJJJJJJJJJJDDCCCJJJJJJJJJIJJJJJJJJJJJJIJHJJJJJJJJJJJJJJJJJJJJJJJJJJJJJJJJJJJJI@?766939GJJJIJJJJJJJJJJJJJJJJJDDDC@?>CJJJJJIJJJJJJJJJJJJJJJJA@@@AJJJJJJJJJJJJJJJJJJJJJJJJJFC@@>>CBC@;;0))1BJJJJJJJJGIHEFE==BAACIJJJJJJJJJJJJJJJJJJJJJJJJJJJJJJJJJJJJJJJJJJJJJJJJJJJC8@0?99<FIIJJJJJJJJJJJJJJJJJJJJIJJJJJJJJIJJJJJH6342277531/.'&&&&%&%%&&(+.312-933JJJJJJJJJJJJJJJJGGJIJJJJJJGIIJHAJ@<<<=B32*))))*;<;=JJJJJJJJJJJJIJJJJJJIJJJJJJJJJGBBB@@CADJJJJJHGFHIGIGHGHIJJJJJJJG>=98@A;:6100'''(6:889;;<@@JJGFEDDHJJJIJJJIHGHHJHJGJJIGIHHIJIJJJHGDEEFFJJIHGGGJGIHHJHIHFGGFFHHIGJJJJJIIHFGIIHCBCEEC>>>BJJJJJJJJJJJJJHJJJJJJJJJJJJHBABABJJJJJJJJJJJJJJJJJJJJJIHFHGJFC?ECJJJJJJJJJJI8111DIJJHIHJJJGJIGD94002DDD>866:3?IJJJJJJJJJJJJJJJJJJJIBD;5<?='&&&&'4>?=AABJJJJJJJJJJJJIB>;A;CDED;6631++++++*'*'4BBEGGGCCBB9:::=>===@IDD<<<==AJJJHAJ>JAA@ABJJJ=EJFFECHJJJJGIJJGJJIBG<<;:7537>-,+&&%&''*+422333HJJIJEDDHJFDDDHJIJJIHJHC38+,@>?5454****GEHHHFIDDCCHJIJJIHJJJHJJJJJJJJIIJJIIG::99:BJJJJJJJJJJJJJJJJJIJIIFF7654475/0IHHHEEHIJJJCHJJJAA?@>HDEG:99:?4IJJGFFGHJJJJJJJJIBDBC@@FGHIJJJHJJJIHHJDA,*))*.1145BBCEGJJJJJJJIHHGJJJIJIHHHIIHHGIIJJJDC@@@77750//0:AGEIFGDFHGGGIIJJJJJJJJJJFHFFGGIJIHECBBBDEDFE6>..JIJJGJGGFDCJEDEJJJJJJJJJJJJIH<54430/,,,7CDJJJJJJJJJJJJJJJJJJJJJJCAA7J;;;;;IHJIJJJA@????HJI@????A;/,,IJJJJJIHHIJJJJJJHG?JIIJJFDCCBDDEJJJJJJJJJJFEED====@?5520035JJJJJJJJJJJJJJJJ?<;:<<=FJJJ:99999JJJJJJICJJJJJ9JJJJJHJJJJJJIJJJJ;;;?JJJJJJJJJJJJJJJJJJJJJJJJJJJJJJJJJJJJJJJJIJIJJJJHJJJJ==;;;@FJJJJJJJJJJJJJHFCDEJJJJJJJJJJJJIGFGJJJJJJJJJJJJJJJJJJJJJGGFGHJJJJJJJJJJJGIEADDFJJJJJFFJIIHJJJJJJJJJJJHGGFHJJGJJJJJJJJJJJJJJJJJHFIJJJJJJJJJEFEJJJJJJJJJJJJJJJJJJJJJJJJJJJIJEE>>=5,,-AJJIHGGJJJIIHJJJJJJJJJJJJJJJJFIF77775223GJJJJJJJJ>.6(CJHHCF@?@=:;;:7445:CJJJJJJJJJJJJ8..0=222>BEDJJJJJJJJJJJJJJJJJJJJJJJJJJJJJJJD:000<;;>JJJJB?BBBJJJJJJJJJIJJFFFF+***+<.)))((''
@Uematsu_n7x_1_MU-test1_30
GCCCGTTGATTTTGGTGCCAAAACAAACTCCCATTGACGTCAATGGGGTGGAGACTTGGAAATCCCCGTGAGTCAAACCGCTATCCACGCCCATTGATGTACTGCCAAAACCGCATCACCATGGTAATAGCGATGACTAATACGTAGATGTACTGCCAAGTAGGAAAGTCCCATAAGGTCATGTACTGGGCATAATGCCAGGCGGGCCATTTACCGTCATTGACGTCAATAGGGGGCGTACTTGGCATATGATACACTTGATGTACTGCCAAGTGGGCAGTTTACCGTAAATACTCCACCCATTGACGTCAATGGAAAGTCCTTATTGGCGTTACTATGGGAACATACGTCATTATTGACGTCAATGGGCGGGGGTCGTTGGGCGGTCAGCCAGGCGGGCCATTTACCGTAAGTTATGTAACGCGGAACTCCATATATGGGCTATGAACTAATGACCCCGTAATTGATTACTATTAATAACTAATGCATGGCGGTAATACGGTTATCCACAGAATCAGGGGATAACGCAGGAAAGAACATGTGAGCAAAAGGCCAGCAAAAGGCCAGGAACCGTAAAAAGGCCGCGTTGCTGGCGTTTTCCATAGGCTCCGCCCCCCTGACGAGCATCACAAAAATCGACGCTCAAGTCAGAGGTGGCGAAACCCGACAGGACTATAAAGATACCAGGCGTTTCCCCTGGAAGCTCCCTCGTGCGCTCTCCTGTTCCGACCCTGCCGCTTACCGGATACCTGTCCGCCTTTCTCCCTTGGGAAGCGTGGCGCTTTCTCATAGCTCACGCTGTAGGTATCTCAGTTCGGTGTAGGTCGTTCGCTCCAAGCTGGGCTGTGTGCACGAACCCCCGTTCAGCCCGACCGCTGCGCCTTATCCGGTAACTATCGTCTTGAGTCCAACCCGGTAAGACAGCTTATCGCCACTGGCAGCAGCCACTGGTAACAGGATTAGCAGAGCGAGGTATGTAGGCGGTGCTACAGAGTTCTTGAAGTGGTGGCCTAACTACGGCTACACTAGAAGAACAGTATTTGGTATCTGCGCTCTCTGAAGCCAGTTACCTTCGGAAAAAGAGTTGGTAGCTCTTGATCCGGCAAACAAACCACCGCTGGTAGCGGTGGTTTTTTGTTTGCAAGCAGCAGATTACGCGCAAAAAAAAGGATCTCAAGAAGATCCTTTGATCTTTTCTACGGGGTCTGACGCTCAGTGGAACGAAAACTCACGTTAAGGGATTTTGGTCATGAGATTATCAAAAAGGATCTTCACCTAAGGAATCCTTTTAAATTAAAAATGAAGTTTTAAATCAATCTAAAGTATATATGAGTAACCTGAGGCTATGGCAGGGCCTGCCGCCCCGACGTTGGCTGCGAGCCCTGGGCCTTCACCCGAACTTGGGGGGTGGGGTGGGGAAAAGGAAGAAACGCGGGCGTATTGGCCCCAATGGGGTCTCGGTGGGGTATCGACAGAGTGCCAGCCCTGGGACCGAACCCCGCGTTTATGAACCGAACGACCCAACACCGTGCGTTTTATTCTGTTCTTTTTATTGCCGTCATAGCGCGGGTTCCTTCCGGTATTGTCTCCTTCCGTGTTTCAGTTAGCCTCCCCCTAGGGTGGGCGAAGAACTCCAGCTCGAGATCCCACGCGCTGGAGGATCATCCAGCCGGCGTCCGGAAAACGATTCCGAAGCCCAACCTTTCATAGAAGGCGGCGGTGGAATCAGAATGTCGTGATGGCAGGTTGGGCGTCGCTTGGTCGGTAGTTCGAACCCCAGAGTCCCGCTCAGAAAGAACTCGTCAAGAAGGCGATAGAAGGCGATGCGCTGCGAATCGGGAGCGGCGATACCGTAAAGCACGAGGAAGCGGTCAGCCCATTCGCCGCCAAGCTCTTCAGCAATATCACGGGTAGCCAACGCTATGTCCTGATAGCGGTCCGCCACACCCAGCCGGCCACAGTCGATGAATCCAGAAAAGCGGCCATTTTCCACCATGATATTCGGCAAGCAGGCATCGCCATGGGTCACGACGATCCTCGCCGTCGGGCATGCTCGCCTTGAGCCTGGCGAACAGTTCGGCTGGCGCGAGCCCCTGATGTACTTCGTCCAGATCATCCTGATCGACAAGACCGGCTTCCATCCGAGTACGTGCTCGCTCGATGCGATGTTTCGCTTGGTGGTCGAATGGGCAGGTAGCCGGATCAAGCGTATGCAGCCGCCGCATTGCATCAGCCATGATGGATACTTTCTCGGCAGGAGCAAGGTGAGATGACGGAGATCCTGCCCCGGCACTTCGCCCAATAAGCAGCCAGTCCCTTCCCGCTTCAGTGACGACGTCGAGCACAGCTGCGCAAGGAACGCCCGTCGTGGCCAGCCACGATAGCCGCGCTGCCTCGTCTTGCAGTTCATTCAGGGCACCGGACAGGTCGGTCTTGACAAAAAAGAACCGGGCGCCCCTGCGCTGACAGCCGGAACACGGCGGCATCAGAGCAGCCGATTGTCTGTTGTGCCCAGTCATAGCCGAATAGCCTCTCCACCCAAGCGGCCGGAGAACCTGCGTGCAATCCATCTTGTTCAATCATGCGAAACGATCCTCATCCTGTCTCTTAATGAATCTTAGAAAGCCTAGGCCTCCAAAAAAGCCTCCTCACTACTTCTGGAATAGCTCAGAGGCCGAGGCGGCCTCGGCCTCTGCATAAATAAAAAAAATTAGTCAGCCATGGGGCGGAGAATAGGGCGGAGACTGGCAAAGATAGGGGCGGGATGGGCAGAGTAGGGGCGGGACTATGGTTGCTGACTAATTGAGATGCATGCTTTGCATACTTCTGCCTGCTGGGGAGGCAGCTGGGGACTTTCCGCACCGCGTTCTGACTAATTGAGATGCATGCTTTGCATACTTCTGCCTGCTGGGGAGCCTGGGGACTTTCCACACCCTAACTGACACACATTCCACAGCTCGTTTATTCCCGCCTCAGGACTCTTCCTTTTTCAATATTATTGAAGCATTTATCAGGGTTATTGTCTCATGAGCGGATACATATTTGAATGTATTTAGAAAAATAAACAAATAGGGGTTCCGCGCACATTTCCCCGAAAAGTGCCACCTGACGCGCCCTGTAGCGGCGCATTAAGCGCGGCGGGTGTGGTGGTTACGCGCAGCGTGACCGCTACACTTGCCAGCGCCCTAGCGCCCGCTCCTTTCGCTTTCTTCCCTTCCTTTCTCACCGCCACGTTCGCCGGCTTTCCCCGTCAAGCTCTAATCGGGGGAACTCCCTTTAGGGTTCCGATTTAGTGCTTTACGGCACCTCGACCCCAAAAAACTTGATTAGGGTGATGGTTCACGTAGTGGGCCATCGCCCTGATAGACGGTTTTTCGCCCTTTGACGTTGGAGTCCACGTTCTTTAATAGTGGACTCTTGTTCCAAACTGGAACAACACTCAACCCTATCTCGGTCTATTCTTTTGATTTATAAGGGATTTTGCCGATTTCGGCCTATTGGTTTAAAAAATGAGCTGATTTAACAAAAATTTAACGCGAATTTTAACAAAATATTAACGCTTACAATTTACGCGTTAAGATACATTGATGAGTTTGGACAAACCACAACTAGAATGCAGTGAAAAAAATGCTTTATTTGTGAAATTTGTGATGCTATTGCTTTATTTGTAACCATTATAAGCTGCAATAAACAAGTTAACAACAACAATTGCATTCATTTTATGTTTCAGGTTCAGGGGGAGGTGTGGGAGGTTTTTTAAAGCAAGTAAAACCTGTACAAATGTGGTATGGCTGATTATAATCAGTTATCTAGATCCGGTGGATCCTTAACTAGTCTTAGTGGCGTCATCGAACCGAGAGTTTGGGTGAAGTTGTTTGTGGATTTTATTCCTCAAGGATTTAAGCTTCACATGTAGCCTATCACGTCTTCTGCTTCCTGAAGAATTGTCCATTGTTCAGACGCTCGAGAGCCCTGCTCGTCCAATTCCAGCTCCTCCAGTTTCTTCTGCAAAGCTGCTGATGCTGATCTGAGTCCGGACTTGTACAGCTCGTCCATGCCGCCGGTGGAGTGGCGGCCCTCGGCGCGTTCGTACTGTTCCACGATGGTGTAGTCCTCGTTGTGGGAGGTGATGTCCAACTTGATGTTGACGTTGTAGGCGCCGGGCAGCTGCACGGGCTTCTTGGCCTTGTAGGTGGTCTTGACCTCAGCGTCGTAGTGGCCGCCGTCCTTCAGCTTCAGCCTCTGCTTGATCTCGCCCTTCAGGGCGCCGTCCTCGGGGTACATCCGCTCGGAGGAGGCCTCCCAGCCCATGGTCTTCTTCTGCATTACGGGGCCATCAGAAGGGGGAGTTTGGTGCCGCGCAGCTTCACCTTGTAGATGAACTCGCCGTCCTGCAGGGAGGAGTCCTGGGTCACGGTCACCACGCCGCCGTCCTCGAAGTTCATCACGCGCTCCCACTTGAAGCCCTCGGGGAAGGACAGCTTCAAGTAGTCGGGGATGTCGGCGGGGTGCTTCACGTAGGCCTTGGAGCCGTACATGAACTGAGGGGACAGGATGTCCCAGGCGAAGGGCAGGGGGCCACCCTTGGTCACCTTCAGCTTGGCGGTCTGGGTGCCCCGTAGGGGCGGCCCTCGCCCTCGCCCTCGATCTCGAACTCGTGGCCGTTCACGGAGCCCTCCATGTGCACCTTGAAGCGCATGAACTCCTTCTGATGATGGCCATGTTATCCTCCTCGCCCTTGCTCACCATGGTGGCGACCGGTGCCTCATCCAGCTCAAGCTCTTCCAACTTTTTCTGCAGAGCCATGGTGGCTAGCGGATCTGACGGTTCACTAAACCAGCTCTGCTTATATAGACCTCCACCGTACACGCCTACCGCCCATTTGCGTCGATGGGGCGGAGTTGTTACAT
+
*(((')//0000-()))GJJJJJJJJJJJJJJEJJJJJJJJJJJJJJJJJIB:8775114<<<<=>DCJJJJJJJJJJJJJJJJJJJJJJJJJIJJJJJJJJJJJJJJJJJJJJGH=JJIIJHJJJJJJJJJJJ=;;=BBBCJJJJJJGHHGJJJJI@/(();;;CJJJJ?CBEJJJJJJJJJJJJIJJJJJJJJJJJJJJJJJJJJJJJJJJJJJJJJJJJJJJJJCABBACADJJJJJJJJJJJJJJJJJJJJJJJJJJJJJJJJJJJJJJJJJJJJJJJJJJHDBAGHJBAC@??FGJIIJJJJJJJJJJJJJJJJJHIABCCDJJJJJJJJJJHJJIJJJJJJJJJJJJJJGGHJJJJD98777>>@=FB@A@?>>9999JJJJJJJJJJJJJJGGGGGJJJJJJJJJJJIJJJJJJJJJD:23;;;;;JJJJJJJJHJJJEC>>>?GJIHJ43334GGIJJJJJJJJHIGJJJJJHJIJJJJJJJJJJJJJIJIJJJJJJJJJJJFB888-,,,,EFHGIGHFJD;850+,)((./.,99>>??HAHFFFEGA?>?AAEHJJJJIJIDB=>?AJJJJJJJJJJJJJJFEFCCC=-,*+;EDCHEEC=;0++0B?@BIJJJJJJJJJJJJJJJJJJJJJJFDDDC?@@EJIJJJEECCDJJJJJJJJJJJJJJJJJJJJJJJJJJJDIH?JJEBJJJJJJJJJJJJJJJJJJJJJIIJJJJJCAB@AIDDJIG=JJJJJJJJJJJJJJJJJJJJJIDBDIJIFJ))))JJJJIJJJJJJJJIJEDEJJJJJJJJJJJF8999999:::;??GJJJJJJJJJJHFFB>76@?:7=JJJJJJJJJI;)***+<<=@<75,(5((BDJJJJJJIGJ.....7957IJJJJJJJJHJDACCGJJJJJJJJJJJI94.-,++(&&(+++3:JIHG?>JJJJJJJJJJJJJIJJJJJJJJJJJJJJJHJJJJIJFI>>>>?FEHJJJIDCBA7,**)*1***+9:=<<<BDC=:1001113BCHHI999733333C>?555D8;99JJJ::::B631.)***0@JEJJJJHF?<4//,***:;EJJJJJJJJJJJJFC779IJJJJJJJJJDCDCHJJJJJJJJJJJJJJJJJJ@IJJJJGICJHJJJJHIJJ;<><<.....***5;BCJ63333333??=<<FFB((,''4FJG?=7844455?JJJJJJJJJFEGGGJJGDA;;?JJDA7555?45@AIHHJJJDEBB@<----99:;<JFHIJJG=6666?76667@,****)-.../.1=CDDBEFIJHJJJJJJJJJJIJJJIJJIIJJHIHHJJJEEEFGJJJIIHGIHIIJJJJIJIHIGEHFEFCCEJFGEDBBBBBGJJC>==>HI@@@@HJGGJJJIIIFFGHBBBCJJEACCEJCE@ABDBBB:8989<<AB::;;:=>?@BCJJJJJIHHGJIJJJJJDDCCDIEEEF1-++,,,--.DDDDDGEEFGD@AFFEEJJJJDCA??@>>(''''%&&''6214/49:;BCDCEEEFHJ=<<9988://1;IFBCCBDFIFFEHHJJDCAAADEGEFFGJDB@?@@?@AF@@@ABBCBB?>>=8666666530.*))*@CFJJGGDA@CBA88890/,**('%%%())+2*%&&'0789>;954/------.05;D@@:911HJJJJE99999CDJHDEDDHEB@?;4458=DDIGIJJJHJJJIGJF5)((()).0001>FGDB>>>>?HFDBCFH@;9:0022,,,&&''')131134533335:;9864(('-/&&:;;CBBFGGJHHHGI>=>=>GHGFEFEIFGGFEIFGFFEFHHHJJIEEDDDIEGFCCECDCBCEDDCDEJGEFEGJJJIDEDEGJHJJGGGFFEB@AACJJJJHJJJJJGF@?>?@BEDDDJEC???@AEIGGJH5443246776877,,,,-?CA>>>>ADDEBBA?@>???@@76)04;=A::--DEHGJJJBBFJJJJJJJJJJJJJJJJJJJJFD62223A=??BC::9991)''+-+,,.788888965555E66666HGGJJJJJJJJJJJJJJI666JJJJJJCBB@B;111JJJBB96667HJJJJJJDJJJJJJJJJJJJJJJJJJJFEDEGJEB51001/02,,,?EBCBBCJJJJJJJHJJJJJJJJHJJJJJJJD@3--.JJJJJJJJJJHD?@@C;668GCHHJJJJJJJJJJJJJJJJJJJHJJJJJJFCCCFGHC=;1222>@AJJJJJJGJJJIJJJJCA?((('--)))))*//,8HEEEEEEDFFFJJJJJJJJJJJJJJJCB900JDJJIA>>==BB(((((DEEGIJJJIJJJJJJJJJHJJJ>=8=5555JJJJJJIJJJJJJJJJJIJJJJIJIIJJJJJGJJIJ>3337DCFGJJJJEFFGFFEEFGJJJJJJJJ?<:982138654200245JJJBJJJJJJJJJJDDDDDJJJJHGEDEFJJGI>>?EHDCCDEIHIGDDB===:8::GJJJJJGECDCEEGHHGHJJJJIJHHFFAI;??>10//04-*'(()+*5555@JJJJJJJJJJBCD=;>?IJJFE---/0****,;544443220/,,-.,---.../7'&''''CCBCJIIJHHJIG@IJJJJJJJJJJJIJHHGIJJ554433667755:<<JJHJJIJ@@??@B<<<<CGEIIJJ766656334>>889;>FHFGIFHEGFJHHJJFC<<<(&&&))()(&&&&)'$$####$$%'(:81000062.)))(,'&&*./3222:;;;?DEA;10001@???@BBCDCCFGEFDDEGFGGDBAAAABDBCCA@?=32/-0+(''****+0?>>@AA?0///010/./,,,,-25,,,/DBFDCCC@A@ABFEJGD@?9988761++,.))*;>=;:988;<A877<7D=>BAAA??AACDFECCC@BBBAA@B888@10000112115.+--5AB<<;<@?>=;;<=?>:::FFGEF@???@BB@>?ACJJGEEDEGCEEEGDCCCCFGIFBBABCGGG@=FI<<<<<CCDBDBDGBGJJJGBFFFDDD95555DDECCBAACGHJJJJJC@7BABIJJJIGFDBA>:3334>@@AABBBBBG@@@::94....01BBABBBEDCCBBDCA-,,,,17?BABDBBB>:;;81.,,,,.0189GFFD???>==?>>?A@CBEAFG?BD==BB>?9>;:;;=9AA5,,,,-<=GGGIJJIIJGEEEAB@3.BA@???@?<5320//1698(%%%&''*,/02HJH7<019>B;>>><?AA>??@@CEEC2,,,,,/.86?JIEDDHHJJICCA@CDHJJJJJJJJJGHGDDEFFJJJFEFED854)''(*+.5BFJJGGJEEHJ?EFGIGEEDEFFGGGGGI?>=<656.--..0/1116111--++-55;;<?GJJHIGDDEEIDFEEDEJJJHGGFHGGGJJJJIHE;A>>???EGGGIJJJJJJJJIJIJJHHJJJJ651++)*;=JJJHFGGG?>;;<?>JJEAGHJJJJDCCCFJJIJJJJJJJEAFE66666643333DFHJJJJJJJJJJJJJJJJJJJJJJJJIJHJJJJJJJJJIJIHJF><7779;;AJJJJJJJJJJJJJGJJJJJJJJJ=<<<<87777DDFEEDDEJJJJJE:3D2JJJJJJJJJJJJJJJJJJJJJJJJJJJJJJJJJJJJJJJJJJJJJJJJJJHJJJJJJFHBBJI?F3289::JJJJIIGIGIJJJJJB>=EFJJJJJJJJGIIHJJF>====FIIJJJJJJJJJJJHC;;71'&&%&''(3432213677GCJGIGJDF@@BBDEIJJA?>>>DJJJJJJJJJJJJJJJJJJJJJJJJJJJJJJJJJJJJJJJJJJJJJJJJJHGGFJJJJJJJJJJJGA<<>>@AIHGEA?;;3:::BBCJJJJIJJJGIHJGJJJJD:7.-)''&'/1000088D...==@BHIIJJJBJHIJJJJHJJJJJHJJJJIJEDDEGJJJHJG766=>JJJJJHF?:6+++,,222223222:?@>@AGHJJJJJJJJJJJIJJIHJJIJJHHHGJHIIHDIIE???@EEDEDIJGEFFABCCCEEEEFCBBAAEECABABCFDGEDFFFDEEFJJJJJJJJGGHGJJJJIHGCGIIGHGJFGGGDDGE=====@9811/-022778@AHGGFGGIIGJJHGJJJJIB@???EEFHHJJJGFEEFJJJBA@@AJC><<?ABFFDEGIHEBBC+++++GGFJGFHE>>>GIJJHDCBGGCAAACJJHFFFDIHHBBBCCJHHJ=:<5+2(6HGDDDEJGJHFCBBBCHH59:20...1<@885-,,*++,0-,,,,6+,..999<=CEDG:.(((F@A@AAJJJJJJJJJJJJJJJJJDE41243;77:98;@AHFJJJIGHEIJIJJJEAAADJJJJJJJJHJJJJJJJJJJHJJJJJIIGJJJJJJIJGJE-,,,-6FE<<JJJJBGEDEHJHJJJJJJJJJJJ:999:JJJIGFFGFJJHGGHED><<5456679<::;;=HJJJJJJJJJJJJHJJJJJJHIGHJIJJJJJJJEGFGIJJJHJJJJJJJJJJJJJJJJJJJIJJJJJJJJJJJJD??21111@ABEJA@@@@@@GIIHIBIHIJJB<<:::JJJJJJHIJFJFIJJJGIHJJJJJJHFDD,*+.27:FEHJHJJJJGFDDFHJJJD<8,''(+2?JJJJJJIGJIJGGJJJJGEJJCJJJ96665555DEEEBABBAJIJ><887666>CHGGJJJJJJJJHB@?>8444JJJJJ<:::;EDDDCJJJJJJJJIHCA7200/1011BEEEHJJJJJJJGHGJJIJJHHIJJIGBEFECC@?//JIJIIIJEDDEDIGEFDFFJJJJHEEC/....200111123---,,.+
@Uematsu_n7x_1_MU-test1_31
TGAGATAAAGTTGCAGGACCACTTCTGCGCTCGGCCCTTCCGGCTGGCTGGTTTATTGCTGATAAATCTGGAGCCGGTGAGCGTGGGTCTCGCGGTATCATTGCAGCACTGGGGCCAGATGGTAAGCCCTCCGTATCGTAGTTATCTACACGACAGGGGAGTCAGGCAACTATGGATGAACGAAATAGACGAATCGCTGAGATAGGTGCCTCACTGATTAAGCATTGGTAACTGTCGACCAAGTTTACTCATATATACTTTAGATTGATTTAAAACTTCATTTTTAATTTAAAAGAACGATCTAGGTGAAGATCCCTTTTGATGATCTCATGACCAAAATCCCTTGACGTGAGTTTTCGTTCCACTGAGCGTCAGACCCCGTAGAGAGGAAAAGATCAAAGGATCTTCTGTGAATCCTTTTTTTATAGCGTGATCCTCTTTGCAAACAAAACCACCGCTACCAGCGGTGGTTTGTTTGCCGGATCAAGAGCTACCAACTCTTTTCCGAAGGTAACTCGCTTCAGCAGAGCGCAGATACCAAATACTGTACTTGTGGTGTAGCCGTAGTTAGGCCACCACTTCAAGAACTCTGTAGCACCGCCTTCATATCCTCGCTCTGTTGATCCTGTTGCCCGTGGCTGCTCCAGTGGCGATAGTCGTGTCTTACCGGGTTGGACTAGACGATAGTACCGGATAAGGCGCAGCGGTCGGGCTGAACGGGGGGTTCGTGCACACAGCCCAGCTTGGAGCGAACGACCTACACCGAACTGAGATACCTACAGACGTAGATGGGGGGGGGCACGCTTCCGAAGGAGAAAGGCGGACAGGTATCCGGTAAGCGGCAGGGTCGGAACAGGAGAGCGCACGAGGGAGCTTCCAAGGGGGAAACGCCGCGTCTATCTTTATAGTCCTGTCGGGTTTCGCCACCTGTTGACTTGAGCGTCGATTTTTGTGATGCTCGTGGGGGCGGAGCCTATGGAAAAACGCCAGCAACGCGGCCTTTTTACATTTCCTGGCCTTTGTGGCCTTTGCTCACATGTTCTTTCCTGCGTTATCCCCTGATTATGTGGATAACCGTCTTACCGCCTTTGAGTGAGCTGATACCGCTCGCCGCAGCCGAACGACCGAGCGCCGCAGCGAGTCAGTGAGCGAGGGAGCAAAACCTACCCAATCGCGCAACTCGCCTCTCCCCGCGCGTTGGCCGATTCATTAATGCAGCTGGCACGACAGGTTTCCCGACTGGAAAGCGGGCAGTGAGCGCAACGCAATTAATGTGGGTTGGCTAGTCATAGGCACCCCAGGCTTTACACTTTATGCTTCCGGCTCGTGTGTATGAAATGTGAGCGGATAACAATTTCACACAGGAAACAGCTATGACCATGATTACGCCAGAGCTCTAGCTAGAGGTCAACGGTGCTACAGACATGATAAGATACATTGATGAGTTTGGACAAACCACAACTAGAATGCAGTGAAAAAAATGCTTTATTTGTGAAATTTGTGATGCTATTGCTTGTTGTAACCGTATGAGCTGCAATAAACAAGTGGGGTGGGCGAAGAAGACTGGCGGCGTGAGATCCCCGCGCTAGAAGAGATCATAAGCTAGCATGCGGAAACAATTGCAAAACCCAACCTTTCATAGAAGGCGGCGGTGGAATCGAAATCTCGTGATGGCAGGTTGGGCGTGGCTTGGTCGGTAAATTCGAACCCCAGAGTCCCGCTCAGAAGAACTCAGTTAAAGAAGGCGATAGAAGGCGATGCGCTGCGAATCGGGAGCGGCGGTACCGAGTAAAGCACGAGGAAGCGGTAGCCCATTCGCCGCCAAGCTCTTCAGCAATATCACAGGGTCACCAACGCTATGTCCTGATAGCGGTCCGCACGCCGCCGGCCACAGTCGATGAATCCAGAAAAGCGGCCATTTTCCACCGTCAATATCGGCAAGCAGGCATCGCCATGGGTCACGACGAGATCCTCGCCGTCGGGCATGCGCGCCTTGAGCCTGGCGAACAAGTTCGGCTGGCGCGAGCCCCTGATGCTCTTCGTAAGATCATTGCCTGATCGACAAGACCGGCTTCCATCCGAGTACGTGCTCGCTCGATGGGGATGCTTCGCTTGGTGGTCGAATGGGCGGGTGACCGGATGAAAGAAGCGTATGCAGCCGCCGCATTGCGCAGTAATGATACTTTCTCGGCAGGAGCAAGGTGAGATGACGGAGATCCTGCCCCGGCACTTCACCAAATAGCGGCGGCTGCCTTCCCGCTTCAGTGGCGGCGCTTAGAGCACGGCTGCGCAAGGAACGCCCATCGTGGCCAGCCACGAGATAGCCGCGCTGCCTCGTCCTGCAGTTCATTCGGGGCTCGGACAGGTGCGGTCTTAACAGACAAAAAAGAACCGGGCGCCCCTGCGCTGACAGCCGGAACACGGCGGCATCAGAGCAGCCGATTGTGTGTCCGTCATAGCCGAATAGCCTCTCCACCCAAGCGGCCGGAGGAGCCTTGGTGATCCATTTGTTTTTCAATCATGCAAACAGATCCTCATCCTGTATTCTCTTGATCGGATGTCCGAAAATGGATATACAAGCTCCCGGGAGCTTTTTGCAAAAGCCTAGGCCTCCAAAAAAGCCTCCTCACTACTTCTGGAATAGCTCAGAGGCAGAGGCGGCCTCGGCCTCTGCATAAATAAAAAAAATTAGTCAGCCATGGGCGAGATGGGCGGAACTGGGCGGAGTTGGGCGGGGGTGGGCGGAGTTAGGGGCGGGACTATGGTTGCTGACTAATTGAGATGCATGTTACGTGTGTGCTGGGGAGCCTGGGGACTTTCCACACCTGGTTGCTTGACTGAATTGGGGATGCCATGCTTTGCATACTTCTGCCTGCTGGGGAGCCTGGAATTTCCACGCCTAACTGACACACATTCCACAAATTAATTCGCGTTAAATTTTTGTCAAATCAGCTCATTTTTTAACCAATAGGCCGAAATCGGCAAAATCCCTTATAAATCAAAAGAATAGACCGAGATAGGGTTGAGTGTTGTTCCAGTTTGGACCAAGTGCCGCTGTTGAAGAAACATGGAGCTCCAACGTCAAAGGGCGAAAAACCGTCTATCAGGGCGATGGCCCACTACGTGAACCATCACCCTAATAGAGGTTTTGGGGTCGAGGTGCATAAAGCACTAAATCGGAACCCTAAAGGGAGCCCCGATTTAGAGCTTGAGCAGGGGAAAGCCGGCGAACGTGGCGAGAAAGAGAAGAAAGACGAAAGGAGCGGGCGCTAGGCGCTGGCCGTGTAGCGGTGGCTGCACGTAACCACCACACCCGCCGCGCTTAATGCGCCGCTACAGGGCGCGTGGGGATACCCCTGAGCTCCCAGCTGGTCTCTCCGCCTCAGAAGCCATCGAGCCCACCGCATCCCCAGCATGCCTGCTATTGTCTTCCCAATCCTCCCCCTTGCTGTCCTGCCCCACCACCCCCAGAATAGAATGACACCTACTCAGACAATGCGATGCAATTTCCTCATTTTATTAGGAAAGGACAGTGGAAATGGTACTTTCCAGGGTCAAGGAAAGACACGGGGGAGGGGCAAACAACAGATGGCTGGCAACTAGAAGGCACAGTCAAGGCTGATGAGCAAGCTGTCAGCATTTCAGGTGACACTGAGATGGGCCCTCTAGATTAGAATTCAGCGTTGCAGATTCCTCTTGCGTAATCCACTGTTGCAGTCTCCTGTGAGTACTTCCACTGAGGGTCAAGCAATTTGGCATCCAGTTGCTTGGCAGCCTCTGGGGATTCCACTATGTGACCAAAATATTTGCAGGCCAATGAGTACTGAATTTTTTTGAACCGATATAAAATGCGGATGAGTCGACGGAAACCAACTTATGGTGTTGGGCATAAGGATGCCCGTCTGCATTTGTCGTTGAGAGATTAAAGGTTCAAGCTGCAAATTGCTACACATTTGCAGTTTTTGGCAGCTTGTTGACCGCCTGTGATATTTGCAAGCCTGTTTCTCAAAGTGTCTGATCTTGGCTGAGTGATTTGGCTGTAACCCACACTGCCCACTGCGCCCCCTGTTGGCTTGTGGGTCGCTAACCACAATTCTCACCTTAACCCCAGCAGCCATTTTAGCAGCTAGAGCATAGTACAATCTAATGTCATACCTAGGCAAGGGTGGACATGTAGCGTTCAAATCCTGTAGAATCTCAATGTGACTCCTTTTCTCGAAGCAACAAGAGCTCTCAAGGCACTCTCTTCTGGGTTGACTGTATCATAGTCTCTATCGGCGTTAGTATTGTCGTGAAGTCCTACCACACTTCATCGCTGACTGTTGGCAGATGGGCCTGAAGTGGACTTGGGGTCCACATCTTTGATGCCAACGCCCAACCCTCCAACGGCTATTACTGGGACATTCCCGGTGGTAGGTGATGCCTTGGGGTTTGTATCTTTATGCATAGTGGGCATGCACCTGCGTTTGCCCGGAAGCTGCAAACCAGACGGAAGCGATGTTACTCTTGTTTTGGCAGGTCCATGTCCACAAAGTGTCAAGGTATCTACCGGCAGAGCCTGCAGCCAGTCCGGTAAATCCAGCAAATCAACATCAAACACTGGATGAGTAGTATCCAAGTAATCATCCTTCCAGCTCCTCCGCCAGTAAGGGCGCTTTGCCCCATCTTTGACCAGAGATTTTGCTATCGTTCCAGGAGAAAGCTGCTTTTGATGTAGTCATACTAGCCACGTTCAAAGTTATGTTTTCTGCGGCTTTGCCAAGTTTTGCAGTCAATTCGTCCCTATACTTGAGAGCATTGTTAGCATTGATGTGGTAGACGGGTGCAGCCCCAACTTCATTATCCTAACTTTCAACTTATTGCCTTTAGCTGCGGGTTTTCTTCAAACCGGCGACAATAGCGTCTTGGAATGCGCCGTTTGGGAAAGGTGAGTGTTTATAATATCTACGGTTCTGGTGGCATTCCCTATATTTTCAGTTATCTTAGCCAGCAACCTTTTTGTCCCAACTCTGTCAGCGCATTTATCATCGCCCCAACATCCTGGGGTTTGCAACAACCAATCACTGGGATCAGCGGCGCTTCCGTCCAATTTATTTCCACTAGTTCTTTCCCATACATCGCCCTCCAGGGCCTGGGAACATTGCCTCAATGTTTGCTCAACGGCGTCCAAATGTGGTGTAGCTGAATCTGCAAATCCGCCGGATCCCAATCGACCTGCTCCTCCTGCTCCCGCTGCTGCGCCTCGAGCCTTGTACAGCTCGTCCATGCCGCCGGTGGAGTGGCGGCCCTCGGGCGCGTTGGTGCTGTTGTTCCGCCGATGGTGTAGTCCTCGTTGTGGGAGGTGATGTCCAACTTGATGTTGACGTTGTAGGCGCCGGGCAGCTGCACGGGCTTCTTGGCCTTGTAGGTGGTCTTGACCCTGTCGGCGTCGTAGTGGCCGCCGTCCTTCAGCTTCAGCCTCTGCTTAATCTCGCCCTTCAGGGCGCCGTCCTCGGGGTACATCCCTCGGAGGAGGCCTGCAGCCATTGGTGTCTGTTCTGCATTACGGGGCCGTCGGAGGGAAGTTGGTGCCGCGCAGCTTACGGGCCTTTGCCATGAACTCGCCGTCCTGCAGGGAGGAGTCCTGGGTCACGGTCACCACGCCGCCGTCCTCGAAGTTCATCACGCGCTCCACTTGAAGCCCTGGGGAAGGACGACTTCAAGTAGTCGGGGATGTCGGCGGGGTGCTTCACGTAGGCCTTGGAGCCGTACATGAACTGAGGGGACAGGATGTCCCAGGCGAAGGGCAGGGGGTCACCCTTGGTCACCTTGGCTTGGCGGTCTGGGTGCCCTCGTAGGGGCGGCCCTCGCCCTGCACCTCAATCTCGAACTCGTGGCCGTTCACGGCTAGTCCCATGTGCACCTTGAAGCGCATGAACTCCTTGATGGTGGCCATGTTATCCTCCTCGCCCTTGCTAGCACTGCCGCCTCCACCTAACCACCTCCACCTGCTGCTCCGAATCGTCATACTCTATTTCACGGGTTCTTGAAATAGCTTTAGCTAGTAGCTCACGAGCTGTGTCGATGTCTACAATGGGTTTCGTAAGTTCTTGGTTGCACACCAGAAGCTACATTGGTCAAGGATCAGTACCATGGATGATGAATCCATTCAGTTGGCAATACACAAGCTCGGGAAGCCATTGCCTTATGTACTCACCTCTGGGGTCATATTTGGCGCCTTGTAACGCAGTATGCAAGCAATCAAGCTCGTGGCCATCGGGGATCTTCCGAGAGATATACTGCCAGCCAAGGATGTCACATTCCAAATCAGCATCCAAAAGTGTATCCCAGAAATACTTCATTCCCCATTTCCATGGAAGGAGGAGAAAAATTGCACAGCAAAGCTTGAAACAATCACTCTTATTCTGTTATGCATCCATCCGGTAGCCCAAAGCTCTGTCATTCCGGCATCCACCAACGGATAACCGGTCCTGCCTTGTCTCCAGGCCTTGAACTTATCAACATCAGCATCCCAAGGAAAGACCGAAGATAACTCAACAACGATTGCTCGTGAGTAAACGGGAAGTTGAAACATCTGTGCCGAGATACTCTCTTGAACCGATTTCCCTAAGAAAAAATATGCACTTTCTTCTCCTTCACTGTTCTTATCTCTTGCCCATATAATTTGTTTCATCCGGGCACACTGGAAAACGTGTCTGACGTTCCGAAATGGAGATACGGAGAAAGTAGTGAAGTAGAGTTGCCAACAAGTTTTCTTGTGTATTGTGTTTTTGCATAATCTATCAACTGCTTCTCGATGAACTCATTTAGTAACTTGTCGGCGTGTAAGAAATCCTGGAGACCAAGCTCTAGTTAACGACGCATTGCTCGGGTTCTTCGGCCTCATTAGCCCCCTAGTTCTTCAATCGAACACGCCCGAATCGCTTCAGCACTAAGTATCGGCATCAACCGCCAAGGAGGAGGAAGCATAACGGATTCAATCGACATATCTAAGCATTTCCTCCAGTAAGAATTAAAACGTAAAAGGTTTGCCCTTTTCGCAGTATATGTCCCACCGGTAACCAATAAATCTCCATTGTAGCTTTGCACAGAGATCCCACGTTCCCACCAGCTTCTCCTTTACGGTATGGTCCCGAACTAACGAAACAGGATCATAGAGGTAGTTAAAGACAACTTTGTGGCGCCGGTGACCGGGATACAATCCAGAATCGCTGAAATCGTGTTGTGGGTTTTGATTAAAGTGAGGTCAAATCAGAGCCTTCAAGGATTGAGATAAGTGAGCAAGTGATTGTTTCATCCACCATCTTGAAGCTCTTCCAGGATAAAACTGTCCTTCTTCTTCAGGACACCAAATGAAGACGAGGAAAAACAAATATTAGTGAGCAGCTGCTGCTGATGCAGTTATATTCAATCCTTAGGTCTCTTCTAAACCAAACTATAGTCTTTTTGTCCATCTTCATAGGTGCTGGATTCTCCTCGACGTGCCAGCCTGCTTGAGCAGACTGAAGTTGGTAGCACCGCTTCCATGAATATAATCCGTTTTCTCCATAGCTTCGTCAGCTTCAATGAATCATTAGAGAAATTGTTCTCTTCTTTCTTGGCTTTGTGTTCATCTTCTTGATGTTGTGCTCCATTGTGTTTGCTCTGTTATTTTCGACTTCTCTTCTTCTCCTTCTTCTCTAGGTCATCTCTGTTCATCGTCATCTTCTTCGCCGCCTCTGGTTCCGAATCCTTAGTCTCTGTATCAAACTTCGCTGCCTTGAAATTTCCGTCCCAAGCGTCGTTTCCGGCGAAATTGAGAGTCTTGAATCACCTTCCACCGTCGTCTCACCGTACATCATCGGAAGATTCAAACCGGCAGTCGAAAGATAGCTGTCCATCTCGCCGCCGGTAATGATTGAAGAATCGGCAAAGAAGCCGGCGAGAGGAGAATCAAAGGTAGGATGAGGGTACTTGAGGTGAGCCCTTTGGCGCTCTAGGACCGACATGTCAGGAAAATTGAGCAAAAGGTCACCTCCTATAGCTTCCATTCATGGTATCATGACCTGGGCTCGGCTCCATTGAGAGCTTTGGTAGGGGGGCTGCTAGGGTCCAGCAGCAGCTTCCGCTCCTCTCGGTCCTGGTCCGAGTCCTCGTTCTCGCTGTAGCAGCACCCCATGGTGGGTGAGCTGATATGCCTATAGTGGTGGTTTCGTTCGATAAGCCAGTAAGCAGTGGGTTCTCTAACTCCTTAGAAAGCATGTGCTCTGACAGTTCCACGTGTTGCCTACCGCCCATTTGCGGTCTTGCGATGGGGCGGAGTTGTTACGACATTTTGGAAAGTCCCGCTGATTTTGGTGCCAAAACAATATCCATGACATCAATGGGGTGGAACTTGGAAATCCCCGTGAGTCAAACCGCTATCCACGCCCATTGATGTACTGCCAAACCGCATCACCATGGTAATAGCGATGACTTAATACGTAGATGTATCCAAGTAGGAAAGTCCCATAAGGTCATGTACTGGCGGTAATGCAGGCGGGCCATTTTCCGTCATTGACCCTGGAATGCGGGGCGTACTTGGCATATGATACACTTGATGTACTGCCAAGTGGGCAGTTTACCGTAAATACTCCACCCATTGACGTCAATGGAAAGTGCCTATTGGCGTTACTATGGGAACATACGTCATTATTAACATGGGATCGGGGCGGGGGTCGTTGGGCGGTCAGCCAGGCGGGCCATTTACCGTAAGTTATGTAACGCGGAACTCCATATATGGGCTATGAACTAATGACCCCGTAATTGATTACTATTAATAACTAGTGATTGGTCGTATCTGGCCCGTACATCGCGAAGCAGCGCAAAACGCCTAACCCTAAGCAGATTCTTAATCGGATCGTCAAGACCTTGCTTTGTTTTTATAGTCCTTTAAATTTTGCTCGCGCACTACTTGACCCTCCAACACACAAGCAGGGGTTTGCTTGGCTTAACTAGGCATCAGAGCAGATTGTACTGAGAGTGCACCATGAGGGGATGGGGAAATCTGCCAATCCGTCGACGTAGGTGGCACTTTAGGGGAAATGTGCGCGGAACCCCTATTTGTTTATTTTTTCTAAATACATTCAAATATGTATCCGCTCATGAGACAATAACCCTGATAAATGCTTCAATAATATTGAAAAAGGAAGAGTATGAGTATTCAACATTTCCGTGTCGCCCTTATTCCCTTTTTTTTCAGCATTCCCCTTCCTGTTTTTTGCTCACCCAGAAACGCTGGTGAAAGTGAAAGAATGTGAATCAGTTGGGTGCACGGTTGGTTACATCGAACTGGATACGTAAGGCGGTAAGATGCTGAATTTCCTCCCGAAGAACGTTTTCCAATGATGAGCACTTTTAAAGTTCTGCTATGTGGCGCGGTATTATCCATATTGACGCCGGGCAAGAGCAACTCGGTCGCCGCATACACTATTCTCAGAATGACTTGGTTGAGTAGTTAAAAGCATGTACGGATGGCATGACAGTAAAGAAGTATGCAGTGCTGCCATAACCATGAGTGATAACACTGGGGCCAACTTACTTCTGACGACGATCGGAGCCGGAGCTAACCGCTTTTTTGCACAACATCGGGGATCATGTAACTCGCCTTGATCGTTGGGAACCGGAGCTGAATGAAGCCATACCAAACGACGAGCGTGACGCCACAATCCTGTCAGCAATGGCAACAACGTTGCGCAGAACTATTAACTCGCGACTGCTTACTGACTCCGGCAA
+
30-.-...112455558DFIFFEEDEFG54411212<:9666:DEFDHIHGJHEBBBBGFHJJ@@@@11112DJG?=;6444)(((3-=@@AAGEGGFIJJJJJJFJJJJIIIGHG988889FDA==4<-5/((FGCA@?@@ABBBEEGHIEED2///1JD@43333,,,,.HFJJJJJJJJJIJJJJJA>==>CHIGIDCBB;:::40,))*-/)((()DJJJJJJJJJJJJIH@,+++9=IJJJJJJJJJJJJJJJFDD==<<<52211-,.53.-,-244:CBD@AD;633.&%$%'(,./014434*((((.+27=344(((''&&'%%''&''('+**(,((+++,-0.875389<9:9=C::::6765543442(('%%&)()''*-2*)(&))+01112100389888ABE?A4>BF('&'''',,,,,5-,,,,3?A@A<:8>>ACCFFGGJJJGGGDBCCCFGHD513..,,-,,5;BBBCEEJJJJJJJIJHHHA@66JJGJHHCD11112BFGGE9852121222223--../DBAB:988.-(''((*+212220+5))9CBBFEIFJHJJJIJJGGFHEIIHHIFD33/,(%%%&)(.((6667<;))(((--/,*)&&''%''(01,**)../445;;010)))<<<>>CHFAB>=>=?+**)($$$$****)-+++(()BDDEBCEE>>>/--+****+'''')65;C44444444?CCBBGGJGEGDDDEHE>6555>98999<?0//,-799==<<;33332321/,+)))*)('%'((((((('''))'''+.--'''')--0>ACDDEFEGGCBAABCFIHGHIEIGJJJJJGDDA>??BGGHA>>=?BAB??>;:9.--,+&&)/2,)))**&&&'&)))*/.1/2>EGC@>;70,++&%%%&&&&(*/*)))*0:;;<<@?@>?=>CFJIHGHJGJJFFBB:99CDDCB;:5556678CGJJJJDDBCEJ33335IGGHBGFEC<5.---,,51122365+-,+***+,&)+//14ABBC???@9:B@B<:988<B:=8)(((&&&()1022220..&%%%%*((***1**235DDDEEF@?=>==>>>>>=>::;<;>HGB@AAABBC@@6.**,,=>FJ=::;86665+('*(((&&&'(((&&&'&((((++,,***///0:::>>>?:@AA>>>889;99:::BDDDCIB=;89:///+**(()))(()''+(9::5669:200/-*(****++,,(***+22224<:311+)'&$$$$$$$%%&%''(,3678:>EFEEHGJJJHGJHJCAAA?<44465321211,+**+)))*1344,,,,<<<88889JHHGEBA@AAGJIJGGFFHIIJHIGFFHFJJFFB0))()6-'&')***//41(((()+((((()4445ABD?;978>A@A??=>AAAAABFCD=>EEFCCBADHJJJIHHHGJJHJJGE?DJJJJJHIJIJJJIFGJJJJJJJJJEBBCJJJFD@>04&&&$%%&'('''''('&&*+../((('(-..&()-:854444323-//&&&&%%&&'''&&'((*3<**)))&&''()*++(''%%$$$$$$%)&&%%%/7/1.++)(&&&'&(((@B@==?:<BB111FEJJJJJJJIHHJJE;7663...+,00=FHJGFGFF972+)--.0/,**+'((('*)'(127879:;==>>???E<???::::>CHBD:5433))))*=??@@AA76777DGE?>1-,.3)(((((48AAAIHFDED9722233663233311//02-...,//.,0++**+/0593343366777AA@BCEFJBAA@@.---,+&%%%&)24<::>>@DDEGJAAAA?>61/-%%$''))))56675441111:544644++,-.238....)*++*),***&%&&')),(''+,?JJEDECCD)))))CACDJJJI>>>0///1:<;4333;<(((((,****FEEGEFFEIHGHGJJ+**)*.++,/.025????@CCBBCJJJJJJJ?;909-)*)(&&&/10/(((()661111133568322.1((&&'/@@?@@C<;;;<<-**('))*-./10/+***+135=CHGFE@98943997*))))('''(**''''(0222>>>ECCCCDFFJGBB>==:*%%$$$$%)*01166462;:99<;8,**((''((((('.,--****11015)))))-9?99888303--0--++%%&$%%%&&&('''(.000,)('&%%$$$######&'(',(()+,7668899:BB1111*+++-<=@EDEB>10)(''''(/00BCA@@??B@ABABEFDA@AB@86630*'&%%$$$%((()+(&$$$&))(()**&&&+--2;GAAAAGGGJJJIHGHGH?>?>?EFFFGEJJJJJF8666685::222224@CB778820-,,('''(()166789332222114302+,BC:;;:98555366;;;2225)((**,+./,(%$'&&&******+'&&&&&&-0///8ABBCDD=;</////461,,.6666666666;=@EJJJIJIJJJIJJHJJH?67JJJJJJJJJJHGGHHCA<:773**,9@11:=JJJJJIJHJHHGIHFEG@@==4::9:;;:;;JJJJHGIHGJ>?:7;22233@>?99::7::9:9::JJJJJJJJJJJJGFBB0/.-*%%&&''//:====<:;97677556('(&)))+44**++))))).&%%%%'323/9;<<9989:30000?;;:;@32221((((&&######$))10../),('',))**,+*+++5//0112.-----,-)*,.+++,,,+)))('),**-320+''.44CED@@@CBBA@BBBDJJ@=<<71+*()+'&&&%&'-.>>AABACCB?AA9444<6-+&($$$&(*.----02??==<72)))44JJJIJGEE=9=JJHIIH>>>;:;990****&)))):AFHEAB<EBBJJJJJJGJJJJD?1/+*+-7?@AHEDGFF<8666<8444..,*''()-,''&&'*+./0046894568654.((('',,&&&&'/:<@BBJJJJJJIHJJJJJJJ@===>IGDJJIJJJJHGGHJJJJJJJJJJJJJJIJJIJCC;56664223>)(()55**))'++)(&))/=BBDCCCEJJJJJJJHD,,,,.1-,))('&(*3588CA@@A..-+((()+6666655667GJI766647875540-,+)&%+//.)))*34EFIIFFFH>>>7222866666+%%%%((('()'('').,-+,*++-./414666C9>DBDEFFCBDEGHHHGIFHCDDCFFGFCBA774<AC;::36633324,,+().60.-%%%%%%%*01352222@@><87678@B-,,,.-----41:GFFFEEGHHD@>==>?BC2/2,7888E;<7<7<>=>@CGGEA<=<8/**+)),+,05;=>>=<<<EFFHEEEECCA>:999;=?@;:::9?A@BFC@@=2111/.'''%&,0365;99:::71'')''(('&&&'&'*''(0'&&%&()*()('''))+/////1/26757<<>AFHHGJJJJJHFCD<;;;B@BAADEE+((('&)((('(())79:;:653111222*)))(//4365.((''%%%$'''&&&**,,,ADGGJJHJGCCDDDEGGCBCEEEEEDA?@?@BJIJHJHAAA@AGFFHFDDFF@@@@@:9949/0JJJJHHFGJEGGIJHHIGCIHF@?>>:778GGEDDCCCBBDEEF@EFDFHJFEEBCCA(''''*,2+)'''&')+,+*'('%%'''))%%%&*.-.<;;<?D?;;;;==:FJJJJ;:::77777>=>=@AAEJE;:7771/000?@@:773))'&&&&&&&%'%'%$%%$$$622,,,,+&&&**,,++,..-*&&%%(-..245EFC=766*****1**35,,+*+('''''''',9CCED?>>>ADFJIHHHHDEEBFFFF@:8824)((('''''''((''&$$''&&&&&--(&%&'+>@ACAABBBGECGGGJIGGDD?><:;>>?<;10/,+)(&&(*1+)))*=@?@BCDF42+***+4335D?EFBBBCCDB=;7/*+++85.((((++/+,,,,,--,0,,,79544445=;<=?=>=<ECEFFDDGGEFHIAAA<:9857<<73(''(&%&&&&26B<<<<;<:51/*+'&&''2355<:9312222666ECG544,**))&',,,,2,,**(''&'((+0100-+****)++,,++,+***+3****;63333.-+''%*))$$$%$&&&&'''(+::<8,++++1+51**))-1CDEEJGHHHHJJJIJIGHH0+-;;<A@@?????CIIJIEEIFGFAA<;;<>*****,.D@@@A?FDDDDIEAABCJHHI@@@@@GAHJCJJHHGFGJJFHGGFIGHHFGFGHIGHHHFFGHHF9401BB;;IJJJIJG@?AA@B>>===AHGHHIHJJJHHJHFHJIJJJJJJHJJJJJHHGJHHDDGIJFJJJBBBBIGGHGDCDCEFGIIHJJJJJJJJIG+))))342////+-((()),47?EJJJJJJJJJJGHHGIEGFFCFFDGDDDBEG;::8.--,,-)(((''&&*)++8845;DDDDDBBCB:735:7;;<754/**++..,--/2//-////)))))22110000-+,187777@=EGGFGHJHDF32222=FEEIJJJJJJJJJJJIJJJIFFC?;;9:>?987332(((+86666@ADJJFBBA=::::<CAC9('&)((''%%%%$$$$$((*++::=ABEECBA@00-----00985((((((()89:;GJJGBDJBEEDDJECDDCGCCBC>9,)&%%&&%&&&&(**+22223666FA@@32223DDEHGHG?>??????F>:9@==:-'''*,+.,,/012225:;;A@E=;;;<FHJCJFECB@@EGJJJE;888;GJJGHDDGCBBBAB@>===<?>>@CCCCFFEGGHGJJIEF===:887778-----9CDFIJIGHFEJJJJJJJJJ????AJJJHJG98541+****/3//--+++,,-9;HHJ>==><DBBEHFGHJJHJB>B6<HIJID?>>>>DD<415++++++**((((():>6777FEI@99=:566JHJJJJJJJJJJJJJJJJJJHD//...3100008;>DFC??==3333<ABBJJJJJJJJJJJJJJJEDDGFEGHJJJHA=<;76556;JJD<661114011-*)*,,---=ACEIJIHJJJECBCBFG*))(&(/)))''-)((&%'&&&''(((++.356<?CGEFDFCBBDDGBBCJJJJJJJFJGEBABGHJJJE62,,.GFGD@;:::<=IFGGH0///0;9;99844JFGF??<8++++,5556JJIJJE>//.)*322246846=::::;>GCDCCCBAA@@?@EGB>>>CCJFCB@<;6667=JDDEDCG@?@@@CJHH8883,,,344IGJ;;87411458935,,**+&&'((+-..,-.11+**+,669DEDEJJGFGGJJIHFFFFACB8FBAA=@F@?=11100<:990.-,'&&'''&'%&')*...:8899999:B=76667I53333?@@@GHJJJIJJJJJJJJJJJJJJJJJJIJJJHJJJJJIFDDBC===65++//13?@DFEG))))25430.+)''(()1::222---/4FGGF;::::GFGGJJJJJJJJJJJJJJJIJJJJJJJJJJJJJJJJHA:>?>?CBB?A>>??==?@GIHIJIJJJJEBCCGD.--..FGGEHIJJJIAD****055F=;:44456DHJJJJJJJJDFFIIHHIGGI87777>*)'''((****+--.EDIGBB;;=IF@EA/.(%%%$$$$$)$%CHJJIGGGGJJJJJIIDDEHHJJJJIJG?<421,*)((((*-.-.../<<>=99876***%%&%$&''3*)*)(,*+++&&&&**,+.:.--,))*+**)('''((('%$$$$&'',----0B?AABFCCDBGJJJJJHJHI7555449998=>JJJIJJJJJJJ954347?C??BBD@@=<=@4452.--/''''(2267))))*0/000,+('''(**,)((((''$$$$$''&'+@?@???;:;;;>EA@@CBAC==B000+))))((--..467IFFGFGJJJEDCDEHJH0....CB=>=B;8,ADCCDEA?@D77666<<666..('&&&%&%&&-,/0006667::?ADJJJJ=;;:;7;---,,,0**))FFJEDHIJJJIJJJJJJJJJIJHIJJJJJJJHJH........<=?AHJJJJJEHABJJJJJIJJGFBD@==<7=@HJJJIJ@8771/.+')''()('''''))888:HCD800008>IHJJJHJEDD>>JJJEDJAAHIAA35)*JJJGA>///.)())*,''&&%%&.2;;BBFFJIGFEGGJJJJJJJJJJJJJJJJJJGGD=776613EIHJJIHIGHFEEFIJJJJJJJJJJJEJED>=11;*))))7666876889==B<<<++++)((((0/1332563:JJJJJJJJIJHDDC-,+**)('&&'(('''''*.&',,,B@?64*+1)4535627?8666666JJJJJGF989@;?89GHIJHJHGHHCA202114318EFFJHHHFCBD;ABDE????BHFGFJHIJJJJED2211/-,*%$$%&),,,36=@DGGFC>??@FHJJEEDBDDCAA@?@?@/.-('()).,,,-)(&%&')(((*******,,>DEBDEB@@A@AADDCABDCHHDCDEGJJJJFCIJ777777?3**)))))((&&(()''''(+345DGIF<<;;@985448;88*)))),,+)()%%%++44440....01..,%$#$(++-))))+)))*;AB@?@???>;=;'&&&&**)(''&%$%%%%$$$'&&&)-011:=?43334HGGGHFED@<<99:555556@ICCDEDJIJJJJJA>;.----.;8;;;FBABCBCB>><&&&&'''(569JHHIJECA:6435377((((('&&&&0+&&'&'+'''''''10/,->===AGJJJJJC7C<<==::;9899>3,-AAA??2)*GJHDG?AG76327.8,++()++-/00..223>FE10001H=AJJC4443334@*****:<>@>-'''(3.1///000*)))*,,,,,/1:;;<54:77CHJI???>@JJJJJJJJJJJJJJJJJJABA>86655555IF>411//*&&&()4744>IJJJJJJJJJJJJJJJJJJJJJJJJJJJJJJJJJJJJJJI-,,))6FIJJJI:9850/.('(((*(((**-000122?@BBCJ;<;:86.3,++++)+)))-8<<;.++*(''%$$$'666@@AFFFGC@0.--*(((((*&%%$$$++--.-5;EGHIJJHEFGFIJJJJJIGFECD9=+((((<=>>FFGF<:92('('')&&(),(''((-(''&'()),-1;<<CDEABHJHEDEEFIJJJJJFJGGJJIGFGHIJJJJJJJJJJHGH?=8787730-,+,+,,---24550,,,+++++,AB?==><=DDDEJJJJJJJJ@>=9,(+'=JIJJJJJJJ<2;-.A888-,,(()&$(%&66623+*,+++))-')/...33;8886588664./678EEEHIFDEGB@;89)))-;@@FIIIDCBCCEEJJHJIHHHIIFFGEBCBBCEB0.(&%%%%$$%%%67;;=CCAA?<@BJJGGHDEECB>@999BCCCJJJJJC@-***??@HJJJJJJJJJJJJHDCDDDJIIFEGGEFGHIJJJJJIGF,***+JIFFGGA???BFJJJJJIA>?EFHHJJJIGFEGHEFED>432115-*++&&&&&'''%%&8BBBGJJFEEDDJG+*)))22DJJHHIHJJJJJJJJJHFBJIJFEFFCB?@@=444359,+++/-+++,)'(%%&'//00HGHHGEGG<?IHGFGJ>====CFDFGF6((((34>AHJJEFEEABBCDFCCBCCCA=<991-+,1*++12./421-)'%%%%$%''()*/////787;:;<C>?AHJDBAAAAFHDBCA98773778:;;====>:::3331.,-**,++00<;>CDDFEDDEGJIHHIJHJ54330/./013+(****+***))((&&&(('%%%%%&%$$%$$$&)(*)*****)((''&%&&$%&&')+,2853334<;??<;<;77657*(&&&&&+''%%&%&$$$$$*+%$$#####$$%#%&''(&$##$&()+,10,+++),.,,,---,,--)()),121/.///2,,333,+++**+7.,,+'('&&$###%&-*11.(((()2/**%%%%&&(***)-./045C???@=@---/--45@=98999G:99998898CAADGEFDCCCBBACDEA@BABBB>===112/624??@DDFGHHJDCDDDHDCCD===<:223BCDC3.--,+'&&&&011122236GHHDDDDFJJIJDBA:72210/)()('((()(()./000;:=>=1*((())++.--*&&&&&()*,++,/@@@ABEJJJJJJJJHJJIIIA?<=<BA>>=;100007800/./?;;@AAA?@FEHID@@?@CDDEDEGJJJHHD43323757('''())11HGDB@AAADCCCDEHHF-,''''(44986400111**)(((((((4992/--****())*;IHA=<<<AAD@AHFEFDFDJJI@1111ABDHJJJIJJGFHD<=<<><56FDFDGHHIJJJIIHHJIJJJJJJFJHJJJJJ>>>>>EIDEEEFF80.-&##$$$%$%$$$$$$%&***7HGG;::::DCDEIIJJJJJJ?@@@ACA@@AIGJJIHIJJGIHJJEDA-,*'&%$$'''(*-,-++,0...-.,12.-,,.*('&&&((&&(',)>,*(&&()*)))(')(%(*++((56@A;<::/''''())*)''&&&&%&'02.-,,*&&&'4;::9:<>=====><<<;;>?CB83;28-,))))-34(&%'()/,*'('''&&()-=???AB<<*))*CBCA=>=7****+8?>==@9+++-/24687877<=EFIFIC>EJFDB764578@H?>><54444E=====IIGHCBB:998898?BEFEF@FGJGJJJJH=4-***(**)((((++;AJAAABGECA;6444122247944440/*)))(&&&'+1./?A?=935C>CCE)(''&'&&&*,'4++BDCB=>>AFA?>>=BAADIJJJJIFDCBBDDGII9887696.--00.)'(*))())))'&&%&''$$$$**)))))**/6543&$$$$%%%()+2-,))*''(%%%&&('+----,0DDHJIIDIEH8D33@CCIFD<<;;;9;91678:>79><;;=>JIJJJIJGECCCBD62)''&&.0/455B<ECFJJIIJCBBCBJJJJJJJJIJIJJJIJGAAABBHDFHI@???=----,,,,)()))&&&&))))))*,555:DDEJIJJJJHJJC;11201327677?FEGGF44444JJHJJJJJJJ3332221,((((,++++*++++15:;32222=4+*((''&'%&9<;>>?>ADCA>?FH===JFIGE*)(()98/..--,,,//00244::CHAAA<978;9=FEF@???AIHCCCBAECCD?=>==CCCDBDCCEGGGF111..)))%'''=0////ABBBJAAA?>?4321+((&%&'))))*/123,&&'(++*+++)*($#$%%&)25<5
@Uematsu_n7x_1_MU-test1_32
[truncated: 8,560,262 more chars]
