# Supplementary material for: Barcode-free multiplex plasmid sequencing using Bayesian analysis and nanopore sequencing
Source: eLife. 2025 Apr 25;12:RP88794. doi: 10.7554/eLife.88794 (PMC12029211; doi:10.7554/eLife.88794)
Supplement: Figure 3—source data 2. [file elife-88794-fig3-data2.csv]

read_id	read_length	-1	0	1	2	3	4	5	6	7	8	9	10	11	12	13	14	15	16	17	18	19	20	21	22	23	24	25	26	27	28	29	30	31	32	33	34	35	36	37	38	39	40	41
@Uematsu_n7x_1_MU-test1_0	9912	0	0	0	1	3	10	46	27	53	99	96	82	44	80	66	56	85	98	62	62	61	71	46	55	70	89	97	100	126	143	123	157	183	171	211	249	253	273	344	343	341	452	4984
@Uematsu_n7x_1_MU-test1_1	4769	0	0	0	3	3	2	21	23	44	28	28	43	26	29	27	21	26	37	33	27	38	38	36	48	51	50	56	63	47	46	64	69	85	82	105	107	121	145	138	155	182	178	2444
@Uematsu_n7x_1_MU-test1_2	4820	0	0	0	3	15	20	29	41	57	39	40	25	13	32	32	24	43	46	35	24	21	28	29	33	41	40	37	56	43	42	55	56	49	65	78	98	124	131	191	183	219	243	2440
@Uematsu_n7x_1_MU-test1_3	5079	0	0	0	0	9	17	28	37	49	53	62	67	37	43	48	38	45	50	41	42	40	41	55	54	44	63	51	76	56	66	61	82	86	101	106	106	120	164	163	172	215	204	2287
@Uematsu_n7x_1_MU-test1_4	9923	0	0	0	0	0	4	13	23	37	30	49	53	32	30	27	38	34	44	37	61	50	60	68	53	64	67	64	75	115	95	126	106	131	159	215	227	245	319	334	417	478	497	5446
@Uematsu_n7x_1_MU-test1_5	17700	0	0	0	0	1	7	26	43	51	62	79	80	52	61	70	82	72	63	42	100	72	106	67	83	111	90	119	135	129	159	188	210	223	244	325	359	401	386	438	392	480	543	11549
@Uematsu_n7x_1_MU-test1_6	14143	0	0	0	8	17	44	52	93	81	96	90	67	70	61	69	88	103	95	85	104	98	108	107	102	108	107	118	108	144	147	168	187	216	262	237	345	415	483	575	572	689	727	6897
@Uematsu_n7x_1_MU-test1_7	4895	0	0	0	0	0	3	9	18	26	26	32	37	29	32	32	33	34	27	38	28	28	51	35	33	55	40	35	29	38	44	59	105	73	107	107	135	125	132	187	216	247	253	2357
@Uematsu_n7x_1_MU-test1_8	4928	0	0	0	6	17	12	24	30	55	42	26	36	33	22	45	24	35	36	35	43	48	32	61	54	49	58	60	62	71	70	73	70	93	72	102	119	157	159	191	201	206	207	2192
@Uematsu_n7x_1_MU-test1_9	4892	0	0	0	3	5	21	27	53	55	56	67	63	64	39	40	28	35	30	37	21	47	41	38	34	52	44	46	55	54	59	76	88	72	77	98	110	158	139	168	222	238	254	2078
@Uematsu_n7x_1_MU-test1_10	4907	0	0	0	0	0	0	9	18	46	26	22	19	25	33	38	35	30	40	27	30	30	39	50	42	38	58	51	41	60	80	88	82	89	79	85	99	117	132	132	147	182	174	2614
@Uematsu_n7x_1_MU-test1_11	4864	0	0	0	0	2	2	9	11	15	15	13	22	18	9	20	17	9	23	15	20	12	14	19	14	28	30	34	33	31	31	44	63	35	45	55	69	92	97	124	135	171	231	3237
@Uematsu_n7x_1_MU-test1_12	4707	0	0	0	3	3	14	13	26	40	41	38	28	27	27	30	29	29	34	26	14	30	17	29	29	40	27	37	54	41	46	41	53	58	70	84	112	144	191	172	160	193	258	2399
@Uematsu_n7x_1_MU-test1_13	4850	0	0	0	7	5	10	18	45	45	60	35	38	31	34	38	38	31	22	30	25	35	40	33	33	35	39	35	34	49	48	57	67	83	91	142	145	147	183	200	214	223	229	2176
@Uematsu_n7x_1_MU-test1_14	5086	0	0	0	0	0	3	4	9	30	27	27	35	27	18	18	13	18	31	27	33	22	33	26	29	25	44	35	40	58	54	39	52	62	85	100	100	100	142	180	193	214	210	2923
@Uematsu_n7x_1_MU-test1_15	4679	0	0	0	1	8	3	21	29	33	28	30	33	37	33	33	25	39	22	37	25	65	40	22	24	34	44	32	43	46	45	81	73	94	113	87	124	150	163	176	197	185	228	2176
@Uematsu_n7x_1_MU-test1_16	4887	0	0	0	0	14	41	75	66	91	86	74	69	66	55	71	77	62	76	42	49	73	62	45	42	54	57	78	79	55	69	91	90	78	102	102	100	118	155	193	176	196	207	1651
@Uematsu_n7x_1_MU-test1_17	3293	0	0	0	0	6	11	7	11	29	25	23	32	18	12	19	20	26	19	23	39	23	19	20	34	27	31	29	36	40	27	38	26	43	29	34	54	54	78	98	93	127	124	1889
@Uematsu_n7x_1_MU-test1_18	9912	0	0	0	3	7	9	24	40	67	81	83	81	74	51	47	56	60	56	53	67	58	77	56	64	61	63	68	93	83	98	99	181	154	155	187	225	255	288	325	361	362	407	5333
@Uematsu_n7x_1_MU-test1_19	9880	0	0	0	0	10	8	41	30	59	59	64	46	58	45	43	56	53	53	52	64	44	75	64	106	112	97	93	104	95	104	129	156	136	193	223	292	305	381	376	391	418	436	4809
@Uematsu_n7x_1_MU-test1_20	4866	0	0	0	0	4	15	31	31	28	42	36	28	19	37	33	39	40	27	35	31	38	30	39	42	30	36	40	45	43	64	54	40	78	83	88	100	108	132	164	177	192	236	2531
@Uematsu_n7x_1_MU-test1_21	4887	0	0	0	0	5	11	9	16	40	23	25	30	38	16	33	22	25	30	24	20	24	46	29	25	49	40	40	46	54	55	66	61	74	78	103	116	137	143	149	179	203	228	2575
@Uematsu_n7x_1_MU-test1_22	4880	0	0	0	0	0	3	16	12	38	32	26	19	35	26	27	30	33	28	24	24	33	22	31	49	43	38	31	52	62	64	72	69	98	84	119	120	101	126	128	150	158	195	2662
@Uematsu_n7x_1_MU-test1_23	5070	0	0	0	0	6	6	33	30	47	66	54	31	31	41	56	63	55	44	35	37	33	35	55	51	41	32	50	58	56	53	60	94	86	78	114	100	75	123	109	150	172	182	2628
@Uematsu_n7x_1_MU-test1_24	3923	0	0	0	0	0	6	10	12	23	11	34	18	32	23	14	18	37	30	23	43	39	20	26	25	32	28	37	38	32	45	50	58	62	63	63	78	115	108	107	104	133	155	2171
@Uematsu_n7x_1_MU-test1_25	3623	0	0	0	0	3	23	15	44	37	64	44	50	30	42	24	34	30	32	43	52	49	36	41	61	60	31	38	49	56	52	69	63	62	78	78	105	119	89	126	117	139	156	1382
@Uematsu_n7x_1_MU-test1_26	4884	0	0	0	3	9	22	23	21	26	33	28	18	10	8	23	28	31	25	18	28	34	39	54	32	27	35	26	35	33	53	56	55	64	78	86	90	135	119	146	183	187	200	2763
@Uematsu_n7x_1_MU-test1_27	4880	0	0	0	1	3	7	24	21	28	38	35	21	44	20	28	25	24	29	25	37	33	27	25	18	37	36	49	31	44	52	61	61	56	91	118	112	116	180	179	188	219	241	2496
@Uematsu_n7x_1_MU-test1_28	4688	0	0	0	0	1	0	7	16	24	30	37	18	32	22	19	23	23	27	25	42	28	26	36	45	64	57	47	60	89	78	90	96	132	141	149	196	198	178	214	218	250	208	1742
@Uematsu_n7x_1_MU-test1_29	3294	0	0	0	0	1	11	21	25	24	23	24	30	15	7	18	27	25	17	20	25	36	24	19	25	14	24	27	48	27	34	41	40	44	54	60	60	69	68	93	116	127	170	1761
@Uematsu_n7x_1_MU-test1_30	4910	0	0	0	4	4	10	25	41	47	42	47	42	78	55	61	40	65	68	51	58	42	68	72	58	61	71	69	74	72	67	97	114	107	115	169	149	179	193	166	213	182	195	1639
@Uematsu_n7x_1_MU-test1_31	9753	0	0	0	27	129	183	324	374	430	391	357	290	269	234	190	181	171	198	205	187	197	152	206	161	165	162	182	180	159	200	192	193	203	236	253	250	271	240	266	277	279	215	974
@Uematsu_n7x_1_MU-test1_32	4697	0	0	0	0	8	17	34	42	55	69	50	53	25	49	47	57	35	38	62	49	24	46	36	34	37	46	59	70	68	98	82	94	98	109	154	160	191	201	246	217	234	238	1465
@Uematsu_n7x_1_MU-test1_33	4895	0	0	0	0	10	12	17	23	30	21	32	34	38	33	29	34	37	16	30	23	33	28	28	35	59	36	46	56	44	56	68	63	64	91	119	106	114	127	152	183	194	211	2563
@Uematsu_n7x_1_MU-test1_34	5091	0	0	0	6	26	37	104	84	102	119	93	70	82	69	59	60	48	65	57	73	49	70	68	68	84	61	79	72	87	81	91	120	96	125	116	168	149	168	199	181	193	191	1421
@Uematsu_n7x_1_MU-test1_35	5077	0	0	0	0	0	2	5	6	17	25	33	22	20	16	15	21	28	38	27	28	23	24	47	26	37	33	29	39	38	50	31	35	70	50	64	74	104	91	127	144	186	230	3222
@Uematsu_n7x_1_MU-test1_36	4693	0	0	0	1	3	10	20	17	24	36	47	31	27	32	28	27	40	25	27	33	41	42	41	43	33	47	51	52	67	87	65	74	92	107	111	122	123	158	190	198	176	217	2128
@Uematsu_n7x_1_MU-test1_37	4925	0	0	0	8	9	6	12	16	21	25	19	37	25	9	30	23	23	25	16	26	47	27	24	27	23	38	55	36	43	47	42	57	64	55	72	91	83	112	136	143	186	218	2969
@Uematsu_n7x_1_MU-test1_38	5093	0	0	0	15	67	97	98	105	99	105	100	66	48	76	68	73	63	49	58	67	43	54	62	62	44	64	66	58	70	77	65	65	76	95	90	119	113	145	157	165	220	247	1682
@Uematsu_n7x_1_MU-test1_39	6671	0	0	0	2	13	31	76	96	140	100	60	111	84	66	60	56	90	78	81	93	90	84	100	93	92	82	91	92	104	100	125	123	152	176	172	210	235	264	263	317	342	323	1804
@Uematsu_n7x_1_MU-test1_40	9798	0	0	0	5	21	56	86	134	120	132	111	121	113	124	116	89	84	103	87	76	83	95	108	96	120	107	140	129	128	130	156	169	174	221	258	288	286	308	361	375	396	417	3675
@Uematsu_n7x_1_MU-test1_41	5085	0	0	0	0	3	12	25	48	41	41	54	36	47	39	24	41	34	36	51	47	38	35	42	47	45	48	53	48	51	66	64	68	69	78	92	115	130	135	162	172	195	194	2559
@Uematsu_n7x_1_MU-test1_42	4899	0	0	0	3	3	10	9	24	19	28	38	26	24	37	32	26	23	20	13	28	29	21	31	28	29	26	20	43	51	51	28	43	56	55	67	99	79	131	137	175	191	219	2927
@Uematsu_n7x_1_MU-test1_43	10213	0	0	0	44	99	176	236	334	274	296	268	218	237	166	150	151	164	142	121	130	171	180	130	133	139	92	139	154	150	153	165	156	173	186	206	240	251	283	267	269	245	288	2837
@Uematsu_n7x_1_MU-test1_44	9863	0	0	0	8	15	38	51	54	57	55	80	71	68	61	60	59	49	33	77	87	67	64	76	67	70	87	102	124	120	111	135	142	174	227	200	279	289	333	368	399	424	460	4622
@Uematsu_n7x_1_MU-test1_45	2996	0	0	0	0	0	10	21	36	66	62	43	35	33	33	16	25	36	37	36	29	33	29	35	25	27	17	36	57	44	37	52	63	54	57	56	57	98	88	101	102	126	139	1145
@Uematsu_n7x_1_MU-test1_46	4884	0	0	0	20	71	77	100	143	135	128	134	101	125	107	90	85	80	57	83	75	69	80	64	75	83	75	77	101	68	75	99	126	97	101	139	130	124	135	138	174	160	172	911
@Uematsu_n7x_1_MU-test1_47	4888	0	0	0	2	4	10	23	24	38	38	54	33	28	37	32	29	42	34	26	42	31	39	61	48	47	52	42	57	48	47	49	63	78	82	106	116	141	158	180	175	205	269	2298
@Uematsu_n7x_1_MU-test1_48	9857	0	0	0	0	1	19	30	36	44	52	41	38	58	51	45	58	50	28	28	60	57	43	27	43	56	69	61	77	79	99	131	135	161	190	203	217	227	231	267	312	383	421	5729
@Uematsu_n7x_1_MU-test1_49	4894	0	0	0	0	0	2	6	9	18	23	41	33	41	23	30	35	29	37	28	25	41	23	36	35	38	31	34	29	49	43	57	65	39	61	68	105	127	96	119	144	182	210	2882
@Uematsu_n7x_1_MU-test1_50	9899	0	0	0	2	4	19	24	66	60	66	71	83	57	52	61	56	56	71	61	64	87	72	81	66	74	70	87	111	119	111	127	138	141	156	161	171	227	212	257	253	378	387	5540
@Uematsu_n7x_1_MU-test1_51	4862	0	0	0	0	0	7	22	26	39	39	19	33	34	33	35	42	42	53	39	36	37	31	38	37	52	34	37	43	45	56	66	56	60	66	79	90	129	131	160	188	204	227	2497
@Uematsu_n7x_1_MU-test1_52	9864	0	0	0	71	141	211	181	200	215	179	164	115	126	133	100	85	104	98	106	82	89	90	97	79	82	73	105	86	117	107	153	148	158	175	190	257	267	360	377	360	431	459	3293
@Uematsu_n7x_1_MU-test1_53	9830	0	0	0	0	16	60	67	59	87	91	75	89	101	75	65	58	73	73	64	71	78	80	77	82	127	90	95	114	103	96	153	125	143	186	185	269	272	300	348	422	449	438	4474
@Uematsu_n7x_1_MU-test1_54	5076	0	0	0	25	32	45	59	84	74	92	73	88	74	76	68	51	39	42	50	65	41	59	64	54	46	48	51	74	93	84	95	81	78	61	103	109	108	111	152	164	183	181	1999
@Uematsu_n7x_1_MU-test1_55	9899	0	0	0	5	28	56	62	77	131	140	131	91	90	116	128	122	114	113	100	108	104	132	111	107	115	113	141	146	143	171	170	210	207	200	238	248	265	312	372	392	450	480	3460
@Uematsu_n7x_1_MU-test1_56	4892	0	0	0	0	3	7	23	14	23	22	28	31	25	25	40	30	37	33	44	38	37	29	40	31	50	37	41	46	72	44	79	88	87	133	144	139	151	169	213	217	259	280	2083
@Uematsu_n7x_1_MU-test1_57	4890	0	0	0	0	2	4	11	23	35	50	41	40	30	33	29	44	32	34	27	23	26	39	66	35	29	16	30	35	35	45	47	73	68	70	89	92	134	130	143	188	191	201	2650
@Uematsu_n7x_1_MU-test1_58	4848	0	0	0	8	15	11	25	29	40	40	53	50	34	44	46	33	41	42	38	55	45	43	34	27	34	36	45	51	65	50	47	49	66	67	102	117	137	130	155	175	199	222	2348
@Uematsu_n7x_1_MU-test1_59	4893	0	0	0	0	7	11	22	30	48	50	43	52	46	45	51	66	41	49	35	27	53	32	34	32	38	59	41	58	49	43	71	90	75	79	84	110	104	174	161	195	223	266	2199
@Uematsu_n7x_1_MU-test1_60	4709	0	0	0	0	3	19	22	35	76	91	74	86	43	85	65	66	46	49	57	58	89	68	47	64	64	74	62	80	122	87	104	96	141	135	123	116	142	165	200	191	207	205	1252
@Uematsu_n7x_1_MU-test1_61	5079	0	0	0	2	26	51	36	78	83	89	63	47	67	52	49	52	62	57	61	68	59	65	47	57	67	76	62	79	77	93	74	93	121	142	148	137	134	119	162	181	164	196	1783
@Uematsu_n7x_1_MU-test1_62	4856	0	0	0	0	0	19	21	29	26	19	37	30	19	25	29	27	31	25	26	38	31	34	25	16	44	46	36	38	37	48	40	35	48	41	60	75	77	114	137	132	187	209	2945
@Uematsu_n7x_1_MU-test1_63	5093	0	0	0	0	0	32	20	26	37	47	36	31	23	40	17	26	27	23	22	24	34	31	27	34	33	40	43	43	38	47	66	44	67	58	75	74	96	113	100	160	185	196	3058
@Uematsu_n7x_1_MU-test1_64	4705	0	0	0	0	14	13	43	39	61	61	70	58	61	46	46	65	57	54	82	59	52	71	49	50	57	63	44	54	61	69	89	74	98	80	114	114	145	177	185	212	229	199	1590
@Uematsu_n7x_1_MU-test1_65	4929	0	0	0	3	12	4	17	27	52	42	40	27	55	34	31	36	18	35	40	48	33	42	28	32	32	51	49	66	60	43	56	93	83	81	121	137	146	153	168	195	222	201	2316
@Uematsu_n7x_1_MU-test1_66	4888	0	0	0	3	12	17	37	48	47	65	70	57	50	39	52	25	36	78	47	51	73	55	47	64	74	71	62	48	65	79	82	95	86	109	105	128	158	126	141	194	224	223	1845
@Uematsu_n7x_1_MU-test1_67	4883	0	0	0	0	0	9	18	22	44	54	42	40	54	45	45	57	34	25	26	29	43	50	25	50	41	46	42	58	57	52	66	76	73	98	98	121	139	152	192	179	248	215	2218
@Uematsu_n7x_1_MU-test1_68	4881	0	0	0	5	20	35	51	87	88	99	95	87	95	61	86	81	72	70	66	49	74	63	61	48	59	88	80	73	78	103	103	105	93	133	121	142	154	204	179	188	193	207	1185
@Uematsu_n7x_1_MU-test1_69	9871	0	0	0	0	3	9	31	37	50	66	67	44	49	54	50	37	39	44	44	44	45	54	65	55	72	61	74	80	78	96	86	146	148	168	186	233	256	301	377	385	433	473	5331
@Uematsu_n7x_1_MU-test1_70	5096	0	0	0	0	2	14	26	32	65	57	59	43	52	57	39	28	35	27	36	60	30	39	29	48	46	38	44	54	55	56	76	65	58	88	92	110	113	120	135	170	201	242	2555
@Uematsu_n7x_1_MU-test1_71	5084	0	0	0	0	7	17	28	26	45	70	63	50	48	44	60	46	50	45	59	54	39	42	44	67	44	59	72	65	74	72	82	87	78	100	135	140	172	200	190	176	204	231	1999
@Uematsu_n7x_1_MU-test1_72	5100	0	0	0	0	7	9	32	41	50	64	62	49	26	48	39	40	30	28	43	33	60	45	43	43	46	54	45	64	61	64	70	56	82	95	78	140	129	167	193	179	200	186	2399
@Uematsu_n7x_1_MU-test1_73	5056	0	0	0	9	7	12	25	29	40	37	33	40	40	31	42	34	30	26	20	47	49	30	32	36	41	51	50	51	57	73	76	77	74	90	106	113	113	129	165	194	191	237	2519
@Uematsu_n7x_1_MU-test1_74	4906	0	0	0	0	1	2	9	23	32	29	56	41	19	32	42	26	30	29	22	35	32	33	36	17	36	48	34	44	48	65	52	60	105	101	123	150	144	152	158	208	233	236	2363
@Uematsu_n7x_1_MU-test1_75	9870	0	0	0	0	0	25	34	34	77	61	59	76	63	57	74	55	56	44	56	41	50	57	61	49	76	70	66	88	65	102	103	123	134	138	180	188	249	240	310	390	407	451	5461
@Uematsu_n7x_1_MU-test1_76	4883	0	0	0	1	5	12	7	13	44	38	22	21	22	22	25	30	23	26	28	17	12	31	31	30	22	31	36	44	42	50	40	46	41	61	70	81	89	112	136	140	164	199	3019
@Uematsu_n7x_1_MU-test1_77	3144	0	0	0	0	0	3	6	17	23	14	25	24	19	16	17	14	22	21	29	24	33	15	27	21	27	27	16	25	29	30	30	31	25	41	25	30	50	56	68	74	99	94	1997
@Uematsu_n7x_1_MU-test1_78	4848	0	0	0	7	13	21	22	38	55	48	65	55	62	47	39	47	46	42	41	46	32	50	32	30	58	47	45	50	60	50	59	69	66	98	112	132	170	183	185	203	234	220	1969
@Uematsu_n7x_1_MU-test1_79	4897	0	0	0	0	2	17	41	66	74	59	68	68	74	77	52	50	40	56	58	42	38	52	57	57	58	67	83	68	81	51	91	71	96	77	106	115	117	145	167	185	218	253	1800
@Uematsu_n7x_1_MU-test1_80	4692	0	0	0	3	5	16	26	32	37	47	61	57	43	28	45	31	40	39	36	32	33	44	39	56	55	33	32	37	46	64	59	65	75	84	95	122	121	155	177	225	227	240	2030
@Uematsu_n7x_1_MU-test1_81	4897	0	0	0	0	0	16	32	67	39	63	62	45	34	30	24	43	42	43	29	31	45	58	43	55	51	53	54	51	46	75	77	60	70	85	78	101	138	157	144	175	170	219	2292
@Uematsu_n7x_1_MU-test1_82	5069	0	0	0	0	0	9	28	19	39	43	37	12	19	18	32	51	30	39	42	17	36	32	59	25	31	48	53	51	36	45	67	68	55	82	91	104	133	128	173	184	197	196	2740
@Uematsu_n7x_1_MU-test1_83	9856	0	0	0	8	19	37	47	70	76	96	84	71	55	92	63	60	52	69	42	77	52	41	56	68	70	78	50	109	103	118	114	117	145	140	172	228	226	328	319	379	445	444	5036
@Uematsu_n7x_1_MU-test1_84	4684	0	0	0	0	1	23	24	31	37	52	49	56	50	39	32	37	50	40	49	48	31	44	35	41	51	52	34	44	60	65	73	79	109	109	122	147	185	178	190	184	236	222	1775
@Uematsu_n7x_1_MU-test1_85	5090	0	0	0	3	5	18	37	42	39	55	25	48	45	37	53	57	39	31	29	35	48	29	37	38	43	35	72	77	86	55	50	86	81	91	87	99	141	145	161	194	194	250	2393
@Uematsu_n7x_1_MU-test1_86	4874	0	0	0	0	2	26	26	34	28	29	57	33	19	29	30	39	40	28	32	26	26	36	41	51	40	41	47	61	47	60	44	59	66	80	119	107	120	134	154	188	231	281	2363
@Uematsu_n7x_1_MU-test1_87	9861	0	0	0	0	8	20	32	44	70	70	35	66	62	42	70	58	59	66	42	46	71	57	50	61	63	60	66	92	70	84	111	141	142	143	155	219	253	285	328	357	385	414	5464
@Uematsu_n7x_1_MU-test1_88	4913	0	0	0	1	5	36	35	58	59	59	41	75	59	55	60	28	61	65	49	49	37	52	55	46	48	40	68	68	62	69	92	76	65	89	111	141	145	172	193	204	234	257	1794
@Uematsu_n7x_1_MU-test1_89	4887	0	0	0	0	0	6	13	12	31	30	50	31	45	38	28	56	34	24	27	44	23	23	38	57	41	50	36	44	41	46	68	72	74	77	80	105	116	133	140	184	234	248	2488
@Uematsu_n7x_1_MU-test1_90	5044	0	0	0	17	31	83	128	135	198	158	196	173	128	119	138	131	99	107	91	155	105	96	132	116	94	97	116	99	115	126	127	122	116	115	144	135	110	150	128	123	127	91	373
@Uematsu_n7x_1_MU-test1_91	9925	0	0	0	0	7	26	44	78	82	97	96	112	85	91	103	85	74	59	72	80	89	89	91	78	89	76	78	97	121	128	105	126	150	199	198	235	276	320	335	417	426	459	4552
@Uematsu_n7x_1_MU-test1_92	7142	0	0	0	22	56	115	138	170	188	196	162	179	113	126	107	111	98	134	118	88	109	99	98	117	86	110	107	115	125	120	117	101	127	140	149	181	227	183	214	272	257	269	1698
@Uematsu_n7x_1_MU-test1_93	5100	0	0	0	0	3	27	47	31	81	45	59	36	37	43	25	50	53	49	38	55	57	26	35	51	58	46	67	51	40	58	64	74	109	97	89	92	103	113	123	133	166	222	2547
@Uematsu_n7x_1_MU-test1_94	4951	0	0	0	3	0	7	16	19	36	19	46	61	42	22	19	26	25	24	31	43	29	38	29	32	48	43	33	45	54	50	38	64	70	85	78	105	154	124	164	204	222	232	2571
@Uematsu_n7x_1_MU-test1_95	9867	0	0	0	0	0	8	22	34	37	47	61	46	78	50	71	37	37	37	39	56	56	57	70	53	40	66	70	64	65	84	91	113	126	145	153	163	209	248	293	393	416	500	5732
@Uematsu_n7x_1_MU-test1_96	5082	0	0	0	0	1	9	14	26	41	23	31	33	41	38	21	41	32	45	47	46	38	35	51	62	65	49	47	52	58	36	51	70	90	110	70	94	117	127	128	185	227	232	2599
@Uematsu_n7x_1_MU-test1_97	9644	0	0	0	116	238	233	244	213	204	182	199	173	145	150	121	85	89	96	115	106	82	93	132	111	103	132	128	114	127	134	121	130	147	168	202	239	268	250	285	304	334	372	2959
@Uematsu_n7x_1_MU-test1_98	6735	0	0	0	0	1	8	8	12	26	19	35	10	17	27	22	33	19	51	24	29	23	34	24	18	34	40	52	60	61	56	57	61	86	87	148	142	129	145	225	198	233	236	4245
@Uematsu_n7x_1_MU-test1_99	9819	0	0	0	0	7	27	55	72	117	83	68	82	103	49	95	80	89	69	61	67	89	60	72	93	81	64	92	73	84	106	123	115	116	150	121	169	217	234	297	350	451	494	5044
@Uematsu_n7x_1_MU-test1_100	4888	0	0	0	0	0	11	13	30	44	45	45	29	24	37	31	27	40	42	46	37	40	40	41	58	39	43	59	57	65	54	61	74	72	76	79	79	82	131	145	174	222	265	2431
@Uematsu_n7x_1_MU-test1_101	3856	0	0	0	0	0	4	23	25	22	36	37	16	14	19	23	42	26	22	14	39	21	24	26	17	19	39	38	33	41	39	47	51	76	84	89	107	111	134	130	145	165	180	1878
@Uematsu_n7x_1_MU-test1_102	5087	0	0	0	0	0	6	14	22	23	37	31	44	25	22	26	21	28	23	24	34	29	23	34	27	41	50	40	58	52	35	49	59	55	76	93	83	91	121	148	169	227	245	2902
@Uematsu_n7x_1_MU-test1_103	4858	0	0	0	0	0	14	31	53	68	65	52	58	31	54	54	51	71	51	62	56	47	52	48	70	61	83	68	64	75	75	63	76	82	110	133	121	117	146	140	157	170	188	1941
@Uematsu_n7x_1_MU-test1_104	4872	0	0	0	0	3	2	8	24	31	33	22	41	15	29	19	38	42	30	30	49	50	65	34	55	50	71	53	56	58	47	65	55	74	71	102	109	119	137	153	200	188	227	2417
@Uematsu_n7x_1_MU-test1_105	4083	0	0	0	0	4	8	5	11	28	20	25	16	15	36	21	34	18	17	33	27	27	29	56	36	31	19	34	46	52	57	39	50	50	48	64	86	104	116	139	129	133	161	2259
@Uematsu_n7x_1_MU-test1_106	4860	0	0	0	0	0	10	28	35	42	24	33	49	33	27	26	40	37	55	29	33	22	49	48	32	39	50	42	59	48	37	61	62	55	64	95	92	101	118	134	157	149	184	2661
@Uematsu_n7x_1_MU-test1_107	5085	0	0	0	0	7	6	6	18	48	23	35	44	35	24	23	30	36	23	22	23	24	25	26	27	53	32	36	29	38	65	53	51	77	93	116	120	135	151	178	183	214	220	2736
@Uematsu_n7x_1_MU-test1_108	4861	0	0	0	0	5	22	32	40	62	36	46	57	53	49	48	41	39	53	53	41	34	64	38	49	57	45	50	44	63	76	84	91	110	99	116	162	166	140	149	172	176	199	2000
@Uematsu_n7x_1_MU-test1_109	5080	0	0	0	0	1	5	15	20	21	38	35	28	21	29	27	34	28	15	28	45	39	40	43	35	46	47	38	25	30	34	68	52	70	80	80	89	86	109	146	163	213	233	2924
@Uematsu_n7x_1_MU-test1_110	5110	0	0	0	5	11	15	19	31	40	41	41	28	24	35	29	30	35	29	23	18	20	22	52	41	44	37	50	47	48	53	64	54	50	105	96	99	125	152	191	175	192	209	2730
@Uematsu_n7x_1_MU-test1_111	4893	0	0	0	10	36	36	33	34	45	32	51	31	55	35	40	51	34	44	49	39	55	48	46	45	44	45	34	54	65	43	62	79	69	86	115	123	142	163	161	209	228	225	2097
@Uematsu_n7x_1_MU-test1_112	4888	0	0	0	0	0	0	0	7	35	20	15	11	26	12	15	20	37	23	29	22	19	40	43	48	36	47	40	35	59	82	79	101	120	143	140	144	179	224	251	244	235	278	2029
@Uematsu_n7x_1_MU-test1_113	4894	0	0	0	0	1	10	9	12	54	33	29	29	21	26	22	30	25	37	29	23	34	35	42	22	45	46	39	38	32	61	99	77	83	70	108	126	150	180	215	247	228	250	2277
@Uematsu_n7x_1_MU-test1_114	3250	0	0	0	6	4	14	23	32	41	25	34	26	34	24	15	6	11	25	18	20	21	29	20	31	36	27	32	42	37	38	41	45	45	49	60	83	95	107	128	152	185	175	1414
@Uematsu_n7x_1_MU-test1_115	9820	0	0	0	18	38	65	131	123	140	141	138	129	134	126	112	93	95	69	84	67	86	87	93	130	80	119	108	119	147	161	195	180	225	289	305	305	383	352	407	423	454	396	3073
@Uematsu_n7x_1_MU-test1_116	9445	0	0	0	0	5	18	29	56	78	76	59	37	67	69	78	76	46	61	65	52	78	54	61	74	77	65	85	107	118	91	114	121	147	166	161	188	236	259	292	346	414	481	4838
@Uematsu_n7x_1_MU-test1_117	9862	0	0	0	5	13	23	37	69	79	72	64	96	60	67	72	89	98	83	73	71	74	106	82	75	78	94	94	117	115	140	137	157	160	159	226	259	264	306	353	377	398	466	4554
@Uematsu_n7x_1_MU-test1_118	4907	0	0	0	8	29	49	35	46	63	45	54	55	37	29	40	47	37	31	37	45	40	34	53	32	51	64	45	50	62	71	77	96	84	104	139	167	170	178	218	259	254	268	1704
@Uematsu_n7x_1_MU-test1_119	5097	0	0	0	0	1	7	29	27	33	33	34	35	40	37	39	31	26	45	30	37	29	36	29	54	42	34	54	54	52	43	49	50	69	79	49	82	83	111	125	176	167	214	2932
@Uematsu_n7x_1_MU-test1_120	5092	0	0	0	0	8	14	30	89	88	115	80	75	57	97	61	50	52	61	70	63	75	64	82	62	59	63	86	77	69	56	101	103	106	96	111	123	123	146	160	167	183	211	1759
@Uematsu_n7x_1_MU-test1_121	4947	0	0	0	1	38	42	96	130	154	145	157	139	149	141	135	138	127	111	118	119	100	100	121	101	143	111	137	114	108	115	101	110	120	130	135	107	117	139	103	118	100	107	470
@Uematsu_n7x_1_MU-test1_122	5077	0	0	0	7	10	14	19	37	52	31	29	35	43	68	50	45	81	49	49	47	43	49	39	36	47	60	36	44	62	62	70	81	86	83	128	113	138	148	147	174	191	235	2339
@Uematsu_n7x_1_MU-test1_123	4705	0	0	0	0	4	13	14	9	22	16	23	38	19	23	18	25	17	16	14	21	18	20	23	25	10	29	44	26	34	48	45	70	87	82	109	123	144	159	175	202	241	253	2446
@Uematsu_n7x_1_MU-test1_124	14135	0	0	0	3	9	32	67	56	64	94	99	93	86	93	64	68	85	90	76	98	107	103	119	101	120	118	122	128	116	129	155	180	225	212	250	298	385	430	483	542	576	674	7385
@Uematsu_n7x_1_MU-test1_125	4645	0	0	0	4	38	53	100	114	157	170	187	118	100	122	120	117	126	118	113	106	104	102	88	96	109	80	77	75	84	101	83	108	107	111	123	134	123	122	137	87	103	107	521
@Uematsu_n7x_1_MU-test1_126	4910	0	0	0	2	5	4	16	31	23	42	37	27	38	37	41	33	35	22	29	24	27	23	30	31	44	26	43	40	50	59	61	53	74	80	83	128	123	169	154	199	218	269	2480
@Uematsu_n7x_1_MU-test1_127	4893	0	0	0	0	6	5	35	26	66	42	39	32	31	52	37	39	32	43	43	33	37	41	30	34	46	47	31	50	51	60	70	77	90	80	97	112	119	137	164	197	199	226	2337
@Uematsu_n7x_1_MU-test1_128	4905	0	0	0	12	5	8	11	19	27	34	28	23	15	40	24	23	15	28	17	25	32	21	42	42	28	41	31	26	42	51	58	45	55	65	78	75	112	120	142	154	165	228	2898
@Uematsu_n7x_1_MU-test1_129	5048	0	0	0	27	50	75	139	128	118	144	85	76	74	72	66	50	69	55	65	59	65	67	84	59	71	74	61	61	72	82	63	76	97	89	108	109	112	126	116	148	178	170	1608
@Uematsu_n7x_1_MU-test1_130	9855	0	0	0	0	2	5	41	55	58	77	82	94	80	61	56	69	56	64	74	75	71	77	55	84	69	96	100	101	111	105	138	158	175	178	198	210	261	313	351	444	429	502	4680
@Uematsu_n7x_1_MU-test1_131	5073	0	0	0	2	5	9	13	21	28	51	38	45	38	28	48	25	29	32	33	27	35	41	38	43	14	32	42	42	48	47	49	58	50	64	75	80	101	104	146	164	174	212	2942
@Uematsu_n7x_1_MU-test1_132	4704	0	0	0	4	10	24	22	29	29	57	41	45	35	28	27	43	50	27	42	37	36	23	33	53	43	41	37	32	35	47	65	90	85	82	103	134	140	184	211	229	237	241	1973
@Uematsu_n7x_1_MU-test1_133	5029	0	0	0	0	12	34	61	65	74	61	67	50	67	46	32	40	44	50	34	27	56	47	37	49	50	63	50	63	51	57	68	68	76	83	106	116	124	145	158	180	181	221	2216
@Uematsu_n7x_1_MU-test1_134	9916	0	0	0	0	10	38	30	41	69	78	92	73	63	52	57	48	57	42	55	67	49	50	69	50	55	61	71	73	85	97	124	96	130	149	185	204	241	293	330	390	439	440	5363
@Uematsu_n7x_1_MU-test1_135	9872	0	0	0	0	5	37	57	65	104	115	112	124	90	98	95	108	58	67	89	87	83	70	101	107	102	109	78	86	137	167	149	144	177	176	201	226	254	298	342	388	415	490	4261
@Uematsu_n7x_1_MU-test1_136	4667	0	0	0	5	24	21	38	43	71	56	51	52	62	52	47	49	55	60	51	38	44	64	42	44	34	42	65	54	66	76	53	91	72	78	86	97	148	144	152	149	181	190	1920
@Uematsu_n7x_1_MU-test1_137	4719	0	0	0	0	10	12	29	34	52	41	33	39	38	51	39	31	45	31	24	33	40	42	37	54	56	42	59	53	60	49	51	65	88	98	104	110	114	106	144	156	179	206	2264
@Uematsu_n7x_1_MU-test1_138	4907	0	0	0	3	10	19	39	58	50	44	45	45	36	34	34	58	43	32	32	45	24	36	47	42	52	36	56	50	52	73	63	51	69	67	107	129	136	169	197	239	247	302	2036
@Uematsu_n7x_1_MU-test1_139	9948	0	0	0	0	20	29	47	51	62	97	68	81	64	84	61	55	71	69	77	89	74	81	63	81	82	90	90	92	117	128	146	142	197	198	196	259	257	302	348	361	376	495	4748
@Uematsu_n7x_1_MU-test1_140	5090	0	0	0	0	4	4	32	61	46	49	57	56	73	70	55	49	47	53	39	49	62	54	47	65	44	44	45	65	52	53	57	66	77	83	88	104	104	108	141	140	159	171	2517
@Uematsu_n7x_1_MU-test1_141	5086	0	0	0	1	8	15	27	50	60	60	63	63	43	29	35	36	49	47	64	43	61	53	58	49	54	34	54	62	61	50	59	67	79	89	89	87	112	145	132	172	165	239	2422
@Uematsu_n7x_1_MU-test1_142	4704	0	0	0	1	16	13	6	12	16	20	29	31	14	26	10	15	33	22	31	11	21	20	21	28	24	33	32	28	30	32	47	47	75	63	64	73	79	109	132	166	211	218	2845
@Uematsu_n7x_1_MU-test1_143	4902	0	0	0	3	14	28	31	34	43	57	45	62	58	55	51	63	45	34	37	42	48	60	40	45	53	66	94	52	78	58	59	82	105	119	131	162	166	186	230	218	242	274	1632
@Uematsu_n7x_1_MU-test1_144	4721	0	0	0	8	23	15	21	42	52	46	44	47	44	40	34	32	45	50	30	34	35	39	51	43	36	52	52	49	53	63	53	61	87	107	122	86	107	114	145	172	155	188	2244
@Uematsu_n7x_1_MU-test1_145	4904	0	0	0	11	19	24	31	54	39	51	50	44	52	37	35	28	33	57	37	41	43	31	34	48	44	47	32	54	49	48	74	56	74	76	107	116	116	154	187	201	257	262	2151
@Uematsu_n7x_1_MU-test1_146	4905	0	0	0	0	2	12	22	38	47	33	53	51	54	29	31	34	31	49	41	31	34	56	37	20	47	42	36	59	67	51	47	70	72	89	105	100	137	145	161	202	223	266	2281
@Uematsu_n7x_1_MU-test1_147	5090	0	0	0	3	2	11	15	42	36	41	43	49	33	51	35	35	33	46	28	34	36	53	45	38	52	49	46	29	54	72	57	69	62	96	97	89	98	106	127	142	135	205	2796
@Uematsu_n7x_1_MU-test1_148	5094	0	0	0	0	4	4	33	22	49	42	50	47	33	46	50	37	32	48	50	72	50	61	45	78	50	57	53	76	59	79	103	83	102	97	98	118	160	166	243	227	247	235	1988
@Uematsu_n7x_1_MU-test1_149	4854	0	0	0	0	0	4	8	19	24	27	42	40	15	24	30	28	33	24	48	17	24	54	30	40	31	43	47	45	45	58	68	55	78	90	78	101	121	110	148	144	164	199	2698
@Uematsu_n7x_1_MU-test1_150	5079	0	0	0	9	21	41	40	34	59	83	66	74	61	60	56	49	44	42	50	59	60	50	45	39	56	82	84	64	62	55	50	78	100	68	97	115	117	149	171	203	191	232	2063
@Uematsu_n7x_1_MU-test1_151	4813	0	0	0	2	13	53	63	77	95	79	64	67	51	37	44	49	40	48	60	50	44	60	61	61	55	75	78	91	84	108	134	138	164	186	225	215	219	248	205	188	184	166	932
@Uematsu_n7x_1_MU-test1_152	5085	0	0	0	0	6	14	28	31	55	38	43	47	59	79	36	38	38	26	50	29	54	40	52	48	44	39	44	32	55	46	62	78	95	87	92	86	123	137	171	173	206	199	2505
@Uematsu_n7x_1_MU-test1_153	4914	0	0	0	0	2	19	21	55	84	55	61	51	51	54	45	59	61	75	54	53	46	72	69	61	79	85	84	68	91	69	87	106	97	95	120	144	162	156	176	150	219	220	1658
@Uematsu_n7x_1_MU-test1_154	5092	0	0	0	12	57	85	94	147	91	78	105	78	64	66	68	83	64	69	75	63	58	69	59	65	63	72	51	65	81	83	81	109	107	120	148	151	161	172	159	169	165	190	1395
@Uematsu_n7x_1_MU-test1_155	9866	0	0	0	6	17	50	50	63	56	73	66	85	64	61	48	80	54	55	74	65	63	82	51	84	91	67	81	87	106	114	135	113	106	136	206	198	259	309	362	365	436	464	4984
@Uematsu_n7x_1_MU-test1_156	9880	0	0	0	10	47	59	95	116	162	143	134	167	96	167	135	105	105	106	131	133	118	84	90	136	129	126	125	129	114	143	162	167	176	172	199	241	295	319	348	397	422	426	3451
@Uematsu_n7x_1_MU-test1_157	9851	0	0	0	12	28	29	36	67	61	76	76	78	69	77	57	42	70	83	76	60	70	81	79	93	57	94	83	95	129	88	110	147	177	182	235	256	275	320	347	373	391	434	4738
@Uematsu_n7x_1_MU-test1_158	4856	0	0	0	0	3	25	41	48	48	60	38	30	33	45	36	35	39	36	25	43	37	44	35	35	66	35	57	65	89	107	90	170	203	193	224	235	220	234	175	173	188	182	1414
@Uematsu_n7x_1_MU-test1_159	4716	0	0	0	1	3	11	25	30	11	29	49	38	53	29	44	40	26	23	31	49	45	52	39	38	32	44	64	55	46	36	53	58	82	94	110	91	123	157	194	199	204	226	2182
@Uematsu_n7x_1_MU-test1_160	5076	0	0	0	0	5	18	26	39	78	80	61	60	50	50	47	58	55	78	45	33	27	61	62	50	66	59	65	73	90	83	96	109	139	159	154	162	167	192	177	203	207	217	1675
@Uematsu_n7x_1_MU-test1_161	4903	0	0	0	2	16	32	52	58	67	60	59	52	54	31	53	70	58	71	57	47	38	40	47	74	46	52	74	67	72	63	75	89	82	116	111	147	140	167	169	194	190	230	1781
@Uematsu_n7x_1_MU-test1_162	9922	0	0	0	2	9	8	20	53	86	79	53	53	78	75	59	43	65	56	53	52	61	76	64	67	65	70	78	102	114	100	111	147	150	183	223	243	265	339	362	445	470	550	4793
@Uematsu_n7x_1_MU-test1_163	4812	0	0	0	2	1	7	24	30	35	38	35	28	20	31	38	27	30	36	33	29	30	27	32	35	24	52	60	43	50	56	57	74	67	56	96	106	107	114	128	195	195	216	2548
@Uematsu_n7x_1_MU-test1_164	5087	0	0	0	0	3	16	29	27	58	57	25	59	28	47	35	37	42	58	48	48	42	30	32	42	58	46	58	63	53	68	83	87	111	109	133	167	177	198	182	223	203	240	2065
@Uematsu_n7x_1_MU-test1_165	9886	0	0	0	5	3	12	27	22	61	57	56	56	47	52	42	41	40	46	55	50	58	46	51	49	51	80	77	79	88	82	113	128	121	166	186	221	218	271	273	284	370	436	5766
@Uematsu_n7x_1_MU-test1_166	4704	0	0	0	0	1	13	21	20	27	50	41	28	35	32	33	39	38	30	35	28	37	62	35	40	33	38	47	46	53	52	40	50	55	59	74	83	116	139	131	154	211	216	2462
@Uematsu_n7x_1_MU-test1_167	9886	0	0	0	0	0	4	26	46	60	67	48	33	30	38	27	37	20	24	27	35	55	36	49	47	47	51	66	88	92	103	130	181	189	239	256	283	260	263	331	358	430	445	5365
@Uematsu_n7x_1_MU-test1_168	4883	0	0	0	4	15	27	39	85	94	89	88	104	88	88	111	85	104	80	101	73	108	85	95	85	106	96	95	77	70	101	82	123	111	139	156	142	174	158	184	196	199	164	862
@Uematsu_n7x_1_MU-test1_169	5087	0	0	0	16	33	65	71	89	125	115	93	82	114	93	82	92	108	82	66	62	74	99	80	88	95	97	79	90	64	82	85	81	98	109	118	136	133	162	165	159	178	186	1241
@Uematsu_n7x_1_MU-test1_170	4864	0	0	0	0	1	8	13	32	47	34	48	36	16	23	31	26	26	39	27	18	26	23	22	35	38	38	43	30	60	53	63	55	77	71	108	105	127	157	154	193	191	213	2557
@Uematsu_n7x_1_MU-test1_171	9921	0	0	0	1	16	60	85	116	184	166	167	161	169	135	136	131	114	126	131	125	133	154	108	151	166	122	158	143	144	146	208	186	220	244	261	306	325	346	362	346	349	440	2880
@Uematsu_n7x_1_MU-test1_172	9919	0	0	0	8	18	28	56	71	93	115	112	105	102	93	82	114	103	102	134	101	100	108	107	86	113	108	128	109	145	138	142	148	162	207	201	285	281	294	356	373	422	495	3974
@Uematsu_n7x_1_MU-test1_173	9866	0	0	0	0	3	18	51	79	112	92	81	65	95	80	79	63	66	57	45	90	65	94	58	63	79	92	93	84	94	110	135	138	158	162	196	229	227	323	310	387	458	493	4742
@Uematsu_n7x_1_MU-test1_174	9909	0	0	0	0	0	21	45	36	69	70	73	66	42	49	77	105	76	55	62	58	60	60	77	74	58	76	88	100	104	122	94	128	164	221	224	248	292	312	317	382	395	486	4923
@Uematsu_n7x_1_MU-test1_175	4889	0	0	0	3	4	11	19	28	21	29	14	35	35	21	28	26	19	26	20	25	26	50	32	38	31	47	51	39	34	28	53	30	57	54	65	78	82	128	153	189	181	227	2852
@Uematsu_n7x_1_MU-test1_176	5063	0	0	0	0	8	23	47	61	72	62	91	96	66	44	52	39	56	55	55	58	67	74	64	64	56	44	62	62	74	69	70	84	98	113	151	135	158	136	154	178	181	189	1895
@Uematsu_n7x_1_MU-test1_177	4892	0	0	0	0	1	15	26	25	43	37	44	41	30	32	47	44	38	41	40	45	35	36	37	30	46	47	73	65	52	55	54	72	57	93	103	79	127	147	162	198	241	254	2280
@Uematsu_n7x_1_MU-test1_178	9435	0	0	0	17	38	40	50	97	107	133	82	96	112	99	78	98	78	79	95	81	100	94	76	94	105	118	123	122	104	119	132	138	160	159	234	243	274	325	365	405	428	436	3701
@Uematsu_n7x_1_MU-test1_179	4885	0	0	0	1	2	11	16	28	53	45	27	45	51	55	54	57	52	64	47	45	35	45	54	45	41	48	52	50	51	46	61	86	78	80	92	141	159	188	209	207	240	259	1965
@Uematsu_n7x_1_MU-test1_180	5080	0	0	0	1	3	13	33	31	53	54	62	50	52	58	53	49	55	63	49	53	59	62	63	61	62	57	85	56	69	68	65	80	78	100	102	134	121	138	149	186	198	215	2140
@Uematsu_n7x_1_MU-test1_181	4853	0	0	0	0	0	15	23	21	49	29	39	33	25	27	39	26	32	23	41	39	44	47	49	39	54	50	43	50	35	43	44	38	50	46	66	81	122	115	157	145	202	209	2663
@Uematsu_n7x_1_MU-test1_182	5107	0	0	0	0	0	12	27	48	78	49	42	50	61	49	59	63	35	54	36	37	44	34	51	65	51	61	50	63	56	71	80	58	71	95	129	137	118	168	145	170	190	208	2292
@Uematsu_n7x_1_MU-test1_183	4901	0	0	0	0	2	11	25	44	60	60	57	45	49	52	62	43	51	50	47	36	29	37	37	45	48	62	39	46	44	70	79	64	100	99	87	118	146	136	121	159	189	232	2220
@Uematsu_n7x_1_MU-test1_184	9878	0	0	0	0	7	15	57	66	94	91	62	100	110	62	51	60	76	70	67	73	71	52	120	87	96	75	80	103	91	110	109	164	167	138	194	226	269	321	382	405	462	537	4558
@Uematsu_n7x_1_MU-test1_185	4896	0	0	0	1	4	11	17	25	20	30	33	31	20	32	16	30	16	29	28	30	35	45	29	32	41	50	51	53	42	53	48	50	67	82	72	76	100	120	123	156	160	209	2829
@Uematsu_n7x_1_MU-test1_186	4882	0	0	0	0	8	9	21	34	51	28	27	40	28	28	28	9	24	28	33	30	28	31	38	30	43	36	54	42	36	45	66	76	63	79	96	119	112	131	153	182	162	198	2636
@Uematsu_n7x_1_MU-test1_187	4852	0	0	0	0	0	15	16	27	47	38	42	53	36	29	43	36	54	42	45	27	49	50	47	31	47	42	58	56	57	73	66	92	91	123	123	134	193	155	154	193	173	189	2106
@Uematsu_n7x_1_MU-test1_188	9423	0	0	0	2	6	13	13	35	71	59	63	72	64	55	42	60	61	57	55	39	71	67	81	56	63	63	76	71	92	84	91	96	125	143	140	165	156	209	304	343	341	403	5416
@Uematsu_n7x_1_MU-test1_189	4864	0	0	0	1	13	19	39	64	81	63	70	48	68	55	51	62	61	72	46	45	55	55	42	53	61	74	80	92	70	68	74	96	109	106	146	170	162	180	220	214	195	196	1488
@Uematsu_n7x_1_MU-test1_190	9470	0	0	0	9	8	23	25	58	62	63	67	65	55	55	48	36	39	60	31	52	93	64	62	54	60	76	83	72	67	105	93	112	128	172	159	183	205	246	250	337	424	443	5226
@Uematsu_n7x_1_MU-test1_191	9417	0	0	0	1	18	38	48	57	89	84	73	75	88	83	70	72	81	50	52	92	64	83	69	66	80	75	135	118	131	98	134	183	137	174	197	231	233	227	295	407	419	479	4311
@Uematsu_n7x_1_MU-test1_192	4700	0	0	0	0	3	10	13	24	38	25	37	29	26	30	16	38	33	18	17	24	23	27	25	31	51	52	54	29	38	41	32	48	39	52	86	60	94	88	112	131	180	271	2755
@Uematsu_n7x_1_MU-test1_193	9855	0	0	0	0	18	43	46	64	83	97	97	80	87	97	70	58	88	79	64	82	72	64	88	92	104	79	102	93	94	115	126	151	175	181	205	238	299	334	388	461	445	523	4273
@Uematsu_n7x_1_MU-test1_194	9862	0	0	0	0	5	17	31	21	50	53	87	65	40	37	61	66	52	59	71	70	95	70	75	95	67	74	77	85	95	91	109	134	175	188	233	262	291	348	309	407	452	477	4868
@Uematsu_n7x_1_MU-test1_195	5103	0	0	0	0	9	23	29	45	76	58	40	43	37	39	54	61	51	49	53	36	67	58	41	51	40	59	57	63	90	81	77	71	69	95	106	112	149	168	153	174	187	188	2244
@Uematsu_n7x_1_MU-test1_196	4711	0	0	0	0	14	46	76	82	90	89	59	74	71	64	49	47	39	52	48	61	46	48	67	37	39	43	49	43	68	62	66	80	72	80	99	85	100	95	111	130	146	162	2022
@Uematsu_n7x_1_MU-test1_197	4688	0	0	0	0	12	27	48	56	53	49	56	52	44	48	62	39	34	36	56	50	63	56	79	75	63	71	72	52	75	92	82	92	108	79	87	123	114	172	169	166	189	209	1678
@Uematsu_n7x_1_MU-test1_198	4861	0	0	0	0	0	5	12	24	33	25	38	29	17	18	40	34	32	27	23	28	18	42	58	37	43	47	42	51	64	67	58	65	71	90	79	105	111	138	149	147	162	187	2645
@Uematsu_n7x_1_MU-test1_199	4704	0	0	0	0	3	8	15	28	31	46	39	32	32	32	20	20	27	21	25	21	43	35	32	37	34	29	46	38	41	59	80	55	90	74	67	97	93	120	115	122	168	199	2630
@Uematsu_n7x_1_MU-test1_200	9852	0	0	0	13	56	74	89	110	139	125	112	91	100	90	116	107	95	95	101	101	97	105	109	109	123	110	108	101	126	150	140	159	153	214	228	251	313	293	386	358	392	418	3795
@Uematsu_n7x_1_MU-test1_201	5012	0	0	0	0	14	25	31	37	51	47	52	25	28	44	38	30	20	38	48	47	29	50	57	56	69	43	43	48	60	68	68	72	84	103	109	128	150	182	219	235	223	276	2065
@Uematsu_n7x_1_MU-test1_202	9908	0	0	0	0	17	58	110	123	194	152	157	111	122	118	144	144	123	127	140	139	119	99	134	128	141	141	139	119	162	149	200	193	251	255	285	301	323	347	337	401	435	440	2830
@Uematsu_n7x_1_MU-test1_203	5095	0	0	0	0	4	10	19	31	28	34	32	33	37	25	40	33	27	25	16	30	47	41	35	41	52	51	46	52	47	59	64	49	86	79	102	100	125	156	166	161	182	213	2717
@Uematsu_n7x_1_MU-test1_204	4715	0	0	0	17	27	63	60	60	102	75	70	77	61	85	80	72	60	64	84	57	51	56	40	61	85	81	68	66	91	101	106	116	121	93	108	137	152	164	178	186	210	180	1150
@Uematsu_n7x_1_MU-test1_205	4880	0	0	0	0	16	26	41	57	64	67	50	52	35	41	42	38	43	50	63	36	39	52	58	43	56	69	54	53	84	87	95	79	76	83	107	105	152	149	172	199	222	227	1898
@Uematsu_n7x_1_MU-test1_206	4845	0	0	0	0	3	13	19	43	35	31	39	22	35	30	23	32	38	56	37	34	38	32	41	42	34	36	36	37	54	61	98	80	80	81	90	95	100	125	123	155	135	187	2595
@Uematsu_n7x_1_MU-test1_207	4728	0	0	0	9	25	56	71	92	124	79	84	115	74	49	73	55	68	58	38	52	53	50	31	33	34	43	58	55	54	56	64	62	85	91	116	114	139	143	189	194	156	176	1610
@Uematsu_n7x_1_MU-test1_208	5082	0	0	0	0	0	8	26	39	28	39	26	25	36	57	39	23	32	26	34	23	28	22	29	29	17	26	13	36	32	36	35	41	64	53	70	81	82	123	149	166	192	213	3084
@Uematsu_n7x_1_MU-test1_209	9889	0	0	0	2	12	25	62	55	98	106	70	79	95	88	107	115	90	88	75	65	96	59	88	116	108	101	109	129	149	141	168	174	171	225	198	236	319	304	403	347	405	450	4161
@Uematsu_n7x_1_MU-test1_210	4858	0	0	0	0	2	9	32	40	42	42	38	31	41	30	41	21	28	30	31	41	29	33	34	36	47	24	44	49	41	40	51	49	58	61	82	79	94	111	134	144	184	201	2734
@Uematsu_n7x_1_MU-test1_211	4897	0	0	0	0	10	13	16	31	35	36	31	32	20	18	20	21	25	29	19	26	23	37	30	33	34	40	39	33	42	57	52	77	54	72	113	78	92	124	114	153	197	205	2816
@Uematsu_n7x_1_MU-test1_212	9888	0	0	0	4	7	23	46	61	116	118	86	81	78	83	54	72	79	78	68	71	67	89	90	82	101	87	94	117	106	104	140	142	179	176	193	246	248	275	365	406	399	465	4592
@Uematsu_n7x_1_MU-test1_213	9859	0	0	0	0	12	8	28	25	70	62	36	55	50	56	48	61	50	55	41	55	37	47	56	57	60	74	78	76	64	72	91	108	127	141	153	188	213	244	271	363	419	572	5636
@Uematsu_n7x_1_MU-test1_214	4708	0	0	0	1	4	2	10	12	23	24	30	47	30	30	22	31	29	17	25	41	33	23	33	27	25	24	34	38	38	50	42	42	59	72	76	109	112	135	133	157	204	222	2642
@Uematsu_n7x_1_MU-test1_215	4905	0	0	0	0	2	27	32	22	31	53	32	40	36	18	30	20	29	30	16	31	34	31	28	29	37	52	39	63	35	55	50	71	73	82	70	119	107	140	146	180	219	229	2567
@Uematsu_n7x_1_MU-test1_216	5076	0	0	0	0	1	12	27	31	48	40	43	31	31	45	39	20	28	24	33	15	29	36	20	31	42	34	37	45	41	64	71	53	43	47	73	72	108	132	139	161	174	216	2940
@Uematsu_n7x_1_MU-test1_217	9910	0	0	0	0	5	20	18	35	71	67	79	79	57	77	66	54	60	58	57	72	81	73	71	65	78	67	84	77	109	115	114	133	170	143	166	210	224	307	335	383	410	471	5149
@Uematsu_n7x_1_MU-test1_218	4684	0	0	0	0	18	18	39	28	42	44	24	39	62	35	28	44	43	48	30	40	34	53	39	52	78	46	58	77	59	61	55	94	68	97	116	122	148	155	151	196	227	212	1904
@Uematsu_n7x_1_MU-test1_219	4887	0	0	0	0	18	18	47	43	27	56	47	42	40	67	52	56	56	44	44	51	50	46	36	39	50	49	51	44	71	60	62	79	84	82	90	118	132	140	162	235	237	255	2007
@Uematsu_n7x_1_MU-test1_220	9831	0	0	0	0	8	7	22	61	96	68	75	61	66	55	93	80	98	68	54	67	50	44	68	82	82	56	82	84	105	105	139	128	140	153	197	220	270	301	355	387	420	454	4930
@Uematsu_n7x_1_MU-test1_221	4906	0	0	0	0	2	3	18	24	53	54	47	44	34	38	33	39	30	35	25	32	25	22	38	36	34	36	55	61	55	47	53	72	57	61	65	96	109	125	138	150	176	223	2661
@Uematsu_n7x_1_MU-test1_222	4685	0	0	0	0	4	7	26	50	50	35	50	35	54	25	32	30	50	50	36	49	40	45	44	53	71	91	48	64	45	50	57	73	73	75	84	83	96	127	136	174	193	198	2182
@Uematsu_n7x_1_MU-test1_223	4911	0	0	0	0	11	15	31	40	38	34	37	49	52	41	45	22	35	50	33	23	30	48	46	43	52	31	47	34	40	61	59	51	86	75	78	88	98	121	147	195	230	237	2458
@Uematsu_n7x_1_MU-test1_224	5101	0	0	0	4	8	18	40	54	57	60	57	53	70	42	38	32	47	58	64	72	64	65	61	59	62	64	64	68	86	77	94	111	97	85	116	110	147	172	155	209	211	232	1918
@Uematsu_n7x_1_MU-test1_225	5080	0	0	0	0	8	12	19	78	88	65	58	76	63	64	79	54	88	73	95	65	69	71	77	66	67	72	84	78	81	80	72	71	84	101	106	116	135	162	151	143	169	179	1861
@Uematsu_n7x_1_MU-test1_226	4098	0	0	0	0	4	20	22	30	35	45	56	49	31	25	29	35	30	30	35	31	31	26	24	41	44	38	35	57	47	31	47	49	48	85	64	93	107	101	119	135	181	193	1995
@Uematsu_n7x_1_MU-test1_227	4898	0	0	0	0	1	12	32	25	21	47	58	53	37	43	37	34	36	47	41	54	46	55	64	48	64	57	79	79	68	47	79	74	90	97	102	117	141	150	137	177	178	229	2142
@Uematsu_n7x_1_MU-test1_228	3055	0	0	0	0	0	0	10	19	21	13	34	13	21	23	19	20	26	21	21	36	30	19	33	24	30	33	39	34	28	28	34	34	56	67	46	49	72	91	85	113	142	145	1526
@Uematsu_n7x_1_MU-test1_229	4693	0	0	0	0	7	9	13	16	18	12	27	22	17	29	18	14	19	19	16	30	31	24	43	33	35	32	34	28	48	58	53	68	76	98	136	143	140	164	187	214	208	199	2355
@Uematsu_n7x_1_MU-test1_230	9832	0	0	0	5	11	23	38	68	87	103	88	66	81	89	117	94	98	88	89	83	63	83	96	86	104	111	137	114	92	137	125	165	194	235	242	277	320	351	359	409	437	472	3995
@Uematsu_n7x_1_MU-test1_231	9919	0	0	0	5	6	19	66	61	84	77	91	79	71	45	63	81	82	101	84	95	67	64	71	113	101	95	101	102	144	136	147	156	162	195	193	260	325	380	393	421	462	512	4209
@Uematsu_n7x_1_MU-test1_232	9924	0	0	0	7	26	49	72	97	124	87	117	82	110	69	94	82	81	93	75	100	97	65	75	76	79	89	94	105	86	97	147	140	147	236	242	280	313	358	434	422	456	479	4042
@Uematsu_n7x_1_MU-test1_233	5214	0	0	0	3	7	20	41	44	59	47	58	57	69	62	38	36	43	45	53	58	48	50	51	35	47	39	48	56	68	66	72	68	93	99	112	121	83	127	138	167	183	175	2528
@Uematsu_n7x_1_MU-test1_234	9881	0	0	0	4	31	48	56	96	97	110	100	84	56	56	56	102	78	75	95	74	73	67	80	98	104	82	69	109	119	122	116	135	158	215	178	211	212	293	294	340	394	443	4751
@Uematsu_n7x_1_MU-test1_235	9871	0	0	0	7	9	19	47	52	92	83	87	95	79	96	85	95	67	90	89	104	89	94	122	106	93	80	99	101	111	123	141	124	150	176	171	205	231	274	334	353	429	473	4596
@Uematsu_n7x_1_MU-test1_236	9897	0	0	0	12	13	27	32	67	92	70	86	73	71	60	86	74	100	84	85	65	66	86	88	89	102	167	129	110	132	139	111	125	153	206	217	209	254	286	364	402	469	544	4352
@Uematsu_n7x_1_MU-test1_237	4845	0	0	0	10	43	54	59	58	50	49	36	42	33	37	34	27	31	19	30	38	23	32	33	15	27	24	37	43	36	43	62	62	54	88	107	132	111	127	126	129	198	203	2483
@Uematsu_n7x_1_MU-test1_238	5073	0	0	0	0	20	45	61	66	62	67	85	76	64	88	57	50	54	64	71	54	65	70	59	68	42	75	67	60	85	58	87	103	103	98	99	136	155	118	182	195	169	181	1814
@Uematsu_n7x_1_MU-test1_239	5097	0	0	0	0	1	4	5	18	37	35	32	24	40	26	14	26	22	27	25	45	27	30	55	43	26	39	37	36	49	53	48	59	57	83	79	103	125	150	179	161	219	209	2849
@Uematsu_n7x_1_MU-test1_240	9910	0	0	0	1	14	37	57	52	105	79	102	108	119	98	84	88	73	49	86	90	75	99	88	113	97	90	86	94	111	135	150	162	177	178	215	275	301	333	378	419	476	537	4079
@Uematsu_n7x_1_MU-test1_241	5081	0	0	0	4	12	18	38	34	46	42	29	48	32	50	28	42	32	47	39	15	48	32	26	39	40	48	47	69	44	63	69	67	106	124	120	153	179	171	178	168	211	216	2307
@Uematsu_n7x_1_MU-test1_242	4905	0	0	0	0	5	13	24	31	37	35	21	17	20	35	22	26	24	24	26	34	49	33	44	31	47	53	44	37	53	41	64	67	71	76	111	142	138	170	195	215	229	255	2346
@Uematsu_n7x_1_MU-test1_243	5109	0	0	0	0	8	15	23	19	8	26	24	37	27	34	28	12	22	23	28	39	27	18	20	21	41	30	40	42	49	37	49	36	41	43	70	77	80	97	114	118	204	227	3255
@Uematsu_n7x_1_MU-test1_244	5085	0	0	0	0	6	17	24	27	48	59	26	41	44	36	23	36	36	20	31	39	45	36	46	36	40	40	43	44	48	58	67	82	71	66	94	108	129	150	196	200	258	232	2483
@Uematsu_n7x_1_MU-test1_245	9739	0	0	0	25	110	262	349	414	435	403	302	241	260	213	223	194	186	155	152	197	163	121	127	147	152	153	159	141	160	169	147	154	161	195	194	190	191	196	239	215	247	267	1730
@Uematsu_n7x_1_MU-test1_246	9416	0	0	0	0	3	23	36	64	89	60	61	86	65	45	60	73	51	39	57	61	74	57	92	80	55	68	88	74	72	94	100	135	141	181	192	215	217	261	312	343	420	477	4795
@Uematsu_n7x_1_MU-test1_247	4923	0	0	0	2	13	46	61	58	72	64	63	64	70	64	59	68	51	58	41	55	45	63	64	40	42	51	45	63	61	67	87	63	76	103	120	125	111	134	158	132	173	202	1989
@Uematsu_n7x_1_MU-test1_248	4695	0	0	0	0	2	13	9	19	32	54	36	15	20	39	32	39	27	27	21	28	37	24	44	62	29	39	30	45	55	49	44	62	53	61	71	78	89	124	133	151	170	225	2607
@Uematsu_n7x_1_MU-test1_249	4700	0	0	0	0	8	5	14	22	26	20	24	26	16	10	13	22	14	22	22	16	19	19	34	33	31	30	34	23	36	45	56	86	98	130	128	137	141	151	166	153	191	192	2487
@Uematsu_n7x_1_MU-test1_250	5084	0	0	0	2	6	10	20	17	23	24	38	19	23	30	34	31	21	25	26	18	34	38	56	44	52	51	48	42	46	67	53	74	82	70	78	109	109	105	154	189	211	218	2787
@Uematsu_n7x_1_MU-test1_251	9981	0	0	0	1	6	22	48	51	64	66	74	47	63	72	45	56	58	47	46	50	43	67	52	46	42	74	59	81	101	89	102	121	102	132	140	172	225	277	288	375	412	510	5655
@Uematsu_n7x_1_MU-test1_252	4702	0	0	0	5	2	16	22	27	36	48	48	22	50	77	42	48	38	37	38	56	63	39	39	36	36	38	55	51	65	43	49	78	56	70	106	130	127	147	193	189	218	223	2039
@Uematsu_n7x_1_MU-test1_253	5087	0	0	0	0	2	13	20	47	38	44	46	35	54	29	36	41	31	39	33	38	39	40	33	30	22	44	47	58	59	53	69	59	64	70	80	87	113	105	113	178	198	228	2752
@Uematsu_n7x_1_MU-test1_254	4676	0	0	0	12	33	53	48	36	37	61	60	52	35	38	41	35	37	36	42	34	41	40	50	46	39	50	45	42	53	57	65	66	87	112	136	106	125	165	164	207	246	234	1810
@Uematsu_n7x_1_MU-test1_255	4817	0	0	0	0	3	28	34	55	42	70	53	55	48	33	28	54	53	42	39	33	46	36	64	48	46	53	71	59	76	68	69	69	60	78	83	85	147	143	179	195	210	210	2052
@Uematsu_n7x_1_MU-test1_256	4710	0	0	0	0	0	5	12	28	46	47	42	21	27	13	21	27	13	14	24	21	19	29	20	25	22	41	41	44	60	66	71	82	99	124	97	118	110	153	171	173	168	186	2430
@Uematsu_n7x_1_MU-test1_257	5076	0	0	0	1	14	32	27	29	37	63	42	62	40	48	41	39	38	44	26	42	51	36	28	45	59	52	57	42	50	86	94	96	97	80	88	132	139	149	141	182	190	221	2336
@Uematsu_n7x_1_MU-test1_258	5058	0	0	0	2	1	21	19	21	36	35	43	34	34	31	18	16	37	21	27	30	24	32	33	26	35	35	33	34	56	68	67	108	157	173	185	210	200	179	190	195	191	200	2201
@Uematsu_n7x_1_MU-test1_259	3015	0	0	0	1	5	6	21	32	38	26	42	31	33	31	27	27	25	40	30	26	21	36	16	22	19	21	28	44	34	42	40	52	36	51	62	61	77	82	109	116	132	119	1354
@Uematsu_n7x_1_MU-test1_260	4894	0	0	0	2	6	12	15	19	43	25	34	27	30	41	30	35	41	66	37	32	61	58	41	59	40	37	36	63	54	46	70	80	57	84	101	103	115	110	164	174	200	242	2404
@Uematsu_n7x_1_MU-test1_261	5070	0	0	0	0	0	8	9	32	37	55	39	47	55	36	31	49	38	28	33	47	41	47	30	43	36	33	47	68	47	46	62	67	82	61	84	112	120	123	149	149	198	220	2661
@Uematsu_n7x_1_MU-test1_262	4702	0	0	0	0	0	5	6	9	41	52	39	32	36	22	22	34	20	16	27	23	28	35	28	29	33	50	32	44	48	39	58	54	47	81	91	89	121	157	171	187	195	215	2486
@Uematsu_n7x_1_MU-test1_263	4855	0	0	0	0	1	7	18	27	24	24	28	37	30	25	25	28	36	41	43	32	33	43	49	37	56	42	21	50	51	57	48	64	66	65	85	87	110	123	140	153	209	215	2625
@Uematsu_n7x_1_MU-test1_264	5096	0	0	0	0	1	5	18	15	28	36	41	40	38	50	21	33	21	39	34	35	37	45	43	41	41	34	45	46	41	53	49	66	79	90	113	117	127	142	158	173	235	257	2609
@Uematsu_n7x_1_MU-test1_265	4884	0	0	0	0	4	9	28	19	43	26	23	36	33	38	17	29	32	31	36	36	33	41	43	22	29	32	31	45	52	44	65	43	79	88	82	88	135	126	183	194	226	259	2504
@Uematsu_n7x_1_MU-test1_266	4706	0	0	0	0	6	5	16	29	42	37	33	22	34	33	38	27	39	22	29	34	27	32	34	48	39	59	57	50	45	46	65	68	72	72	108	110	85	142	137	166	192	220	2386
@Uematsu_n7x_1_MU-test1_267	5085	0	0	0	0	0	3	12	27	33	27	5	21	29	29	16	32	36	35	27	57	47	53	32	46	44	46	42	45	59	47	71	68	70	55	72	87	94	106	132	134	133	182	3031
@Uematsu_n7x_1_MU-test1_268	5087	0	0	0	0	1	2	16	5	25	51	32	10	17	16	30	17	19	22	13	17	17	29	29	42	25	45	53	52	34	41	48	47	54	71	94	100	101	118	135	151	164	191	3153
@Uematsu_n7x_1_MU-test1_269	4895	0	0	0	0	0	5	16	41	97	79	65	55	44	70	45	56	32	42	47	45	50	43	71	42	50	50	53	74	61	69	73	62	97	79	106	139	150	180	209	200	227	260	1811
@Uematsu_n7x_1_MU-test1_270	5044	0	0	0	4	13	28	53	39	71	62	65	55	67	47	53	44	33	46	39	59	55	52	51	56	54	59	52	88	36	64	49	79	66	110	81	116	120	139	145	151	182	221	2240
@Uematsu_n7x_1_MU-test1_271	5084	0	0	0	9	19	88	121	113	107	142	111	105	101	70	88	77	82	104	93	77	92	90	76	71	75	66	63	90	62	75	76	105	107	110	117	119	128	151	160	146	166	161	1271
@Uematsu_n7x_1_MU-test1_272	4845	0	0	0	0	7	32	43	47	54	62	36	43	41	33	23	35	30	64	56	35	41	51	53	50	42	53	54	60	46	71	52	78	104	102	120	132	130	134	170	182	185	186	2108
@Uematsu_n7x_1_MU-test1_273	4682	0	0	0	1	14	19	27	25	31	33	36	27	35	27	20	25	26	30	17	13	28	40	23	26	39	46	43	47	42	42	68	63	50	58	66	103	97	130	142	194	202	235	2492
@Uematsu_n7x_1_MU-test1_274	4894	0	0	0	2	14	32	46	44	33	85	78	68	51	75	64	53	56	68	78	79	69	71	49	72	69	55	67	63	87	110	98	95	107	120	118	142	153	173	200	220	202	239	1389
@Uematsu_n7x_1_MU-test1_275	9870	0	0	0	1	13	24	31	61	110	83	70	65	77	75	76	74	69	76	71	70	79	77	58	101	84	113	100	101	112	154	125	133	170	166	185	211	251	257	320	368	423	478	4758
@Uematsu_n7x_1_MU-test1_276	9486	0	0	0	6	13	22	65	83	103	120	105	89	89	101	100	104	86	112	82	100	74	99	98	103	75	114	121	128	136	124	134	161	179	211	190	213	291	329	360	409	436	454	3667
@Uematsu_n7x_1_MU-test1_277	4899	0	0	0	1	26	44	107	110	129	93	120	111	92	87	70	67	83	59	60	67	52	54	74	53	61	103	92	88	93	84	92	95	101	115	124	143	141	161	147	182	192	190	1136
@Uematsu_n7x_1_MU-test1_278	4909	0	0	0	0	0	1	17	16	29	27	27	48	37	33	46	32	31	40	27	32	35	33	32	25	28	35	70	61	41	42	43	50	89	68	70	100	123	156	143	200	208	253	2561
@Uematsu_n7x_1_MU-test1_279	9962	0	0	0	1	14	44	66	61	94	82	90	62	85	98	88	90	73	78	90	78	76	67	103	102	110	141	96	119	112	131	146	138	161	171	222	264	324	364	372	459	423	469	4198
@Uematsu_n7x_1_MU-test1_280	4892	0	0	0	11	32	50	49	42	43	46	38	52	57	60	30	32	52	52	44	42	50	35	48	42	36	53	50	45	76	81	75	83	87	97	145	156	138	185	166	194	224	264	1830
@Uematsu_n7x_1_MU-test1_281	4846	0	0	0	7	6	26	45	36	40	36	33	26	25	40	31	39	28	21	38	17	35	38	34	36	43	38	37	30	57	46	59	53	69	79	78	106	105	115	142	186	205	204	2557
@Uematsu_n7x_1_MU-test1_282	9899	0	0	0	3	5	21	24	30	44	78	59	46	72	70	51	54	36	41	64	49	54	70	54	69	51	66	86	79	70	97	91	104	104	151	176	173	223	250	297	336	392	488	5671
@Uematsu_n7x_1_MU-test1_283	4855	0	0	0	5	26	48	42	52	95	70	68	72	62	44	36	58	39	40	25	59	66	64	58	40	62	60	49	49	67	68	68	74	84	97	100	114	128	138	156	145	165	178	1984
@Uematsu_n7x_1_MU-test1_284	9875	0	0	0	1	13	32	47	71	84	106	101	82	71	78	68	94	74	101	83	75	89	102	77	74	81	97	111	115	109	134	148	152	162	156	208	232	213	293	331	391	423	506	4490
@Uematsu_n7x_1_MU-test1_285	4891	0	0	0	0	0	8	21	24	39	51	66	30	28	41	24	39	31	31	30	39	41	26	29	37	41	45	47	42	52	50	62	72	95	78	106	126	145	152	190	195	256	266	2236
@Uematsu_n7x_1_MU-test1_286	9920	0	0	0	3	12	27	25	55	100	89	92	87	72	71	52	66	43	71	73	77	76	107	85	98	95	110	101	114	129	168	129	160	175	212	211	228	261	299	356	359	442	482	4508
@Uematsu_n7x_1_MU-test1_287	5087	0	0	0	0	9	15	18	33	45	31	20	31	18	29	23	33	40	17	21	26	27	31	26	22	29	28	32	28	44	53	64	88	94	108	115	157	180	166	179	186	203	208	2610
@Uematsu_n7x_1_MU-test1_288	4899	0	0	0	7	10	13	35	47	61	84	60	43	32	37	35	58	63	41	43	56	36	53	50	46	62	55	55	58	53	43	56	71	59	77	65	90	89	101	129	135	160	199	2432
@Uematsu_n7x_1_MU-test1_289	5070	0	0	0	0	4	30	33	45	54	47	19	42	37	26	30	42	26	34	45	43	51	34	47	52	54	51	44	65	68	93	94	115	117	163	165	186	211	238	218	196	221	232	1798
@Uematsu_n7x_1_MU-test1_290	5068	0	0	0	0	15	42	41	60	85	103	88	79	65	71	49	61	81	64	79	80	81	66	65	93	86	82	99	95	85	83	86	82	107	130	111	116	109	131	172	172	161	181	1612
@Uematsu_n7x_1_MU-test1_291	4883	0	0	0	1	16	29	23	26	28	39	36	33	59	37	39	27	19	12	17	23	30	27	35	42	24	41	22	44	65	47	69	50	75	69	74	103	89	130	132	180	206	204	2661
@Uematsu_n7x_1_MU-test1_292	9851	0	0	0	0	21	45	71	69	91	97	87	88	82	89	71	77	68	61	69	65	105	97	73	97	87	94	109	86	111	126	134	140	146	179	209	266	298	332	325	425	411	438	4412
@Uematsu_n7x_1_MU-test1_293	4628	0	0	0	3	2	9	23	26	20	42	48	35	27	34	22	23	35	23	34	24	40	58	34	59	41	53	36	45	46	55	44	57	65	58	71	96	114	147	144	177	204	237	2317
@Uematsu_n7x_1_MU-test1_294	5063	0	0	0	0	16	29	34	61	91	106	80	72	76	79	91	68	81	94	79	54	66	63	89	101	79	82	76	67	92	102	95	102	107	118	114	141	138	153	178	202	195	195	1397
@Uematsu_n7x_1_MU-test1_295	4895	0	0	0	3	7	32	39	50	90	75	63	69	52	61	67	34	60	49	52	40	67	56	62	56	61	62	71	54	59	83	73	85	91	90	117	121	131	171	180	180	185	231	1766
@Uematsu_n7x_1_MU-test1_296	4692	0	0	0	0	4	8	17	32	40	26	31	35	44	51	52	28	28	36	42	46	44	29	31	41	41	55	52	55	58	60	44	71	86	83	118	127	113	175	147	153	214	214	2161
@Uematsu_n7x_1_MU-test1_297	4892	0	0	0	2	3	9	13	19	41	37	32	18	24	11	40	36	32	31	19	21	32	38	34	28	37	36	47	47	48	53	57	48	70	98	88	101	125	139	164	188	210	226	2590
@Uematsu_n7x_1_MU-test1_298	9889	0	0	0	0	3	38	49	84	100	78	63	53	68	73	75	72	44	61	57	36	57	46	61	71	51	54	76	87	102	138	120	133	158	162	185	208	242	271	309	396	447	514	5047
@Uematsu_n7x_1_MU-test1_299	4905	0	0	0	8	6	12	26	11	19	17	38	28	32	22	27	24	39	24	28	30	26	33	28	32	55	34	41	52	41	56	58	64	65	72	94	89	134	136	178	182	206	270	2568
@Uematsu_n7x_1_MU-test1_300	5082	0	0	0	3	5	6	32	16	23	33	44	35	43	47	56	31	24	37	49	46	35	28	39	39	57	28	42	58	62	56	40	63	49	92	73	91	122	124	158	141	219	218	2718
@Uematsu_n7x_1_MU-test1_301	5071	0	0	0	0	2	17	26	46	69	99	95	77	65	61	47	62	95	57	45	39	45	36	54	73	65	63	82	50	69	86	72	78	86	103	96	115	129	154	176	195	224	260	1858
@Uematsu_n7x_1_MU-test1_302	9423	0	0	0	0	7	27	40	64	96	101	88	102	107	70	99	97	66	82	79	70	93	91	90	97	110	90	95	103	103	108	87	93	121	166	186	206	207	212	284	322	363	394	4607
@Uematsu_n7x_1_MU-test1_303	5086	0	0	0	0	8	19	18	39	55	29	36	45	32	17	15	19	34	36	31	36	32	40	19	17	24	34	35	28	53	58	67	59	54	75	56	97	115	124	150	170	185	204	2921
@Uematsu_n7x_1_MU-test1_304	4882	0	0	0	0	4	16	35	24	52	35	45	47	34	27	54	31	39	48	72	29	51	53	44	42	40	49	34	37	60	54	61	69	76	98	96	111	139	138	146	174	201	224	2293
@Uematsu_n7x_1_MU-test1_305	9415	0	0	0	0	4	19	22	35	67	72	72	80	49	77	54	69	65	66	58	80	61	79	72	101	94	80	73	64	113	80	107	165	139	153	153	176	227	235	281	295	361	401	5016
@Uematsu_n7x_1_MU-test1_306	9892	0	0	0	0	5	0	22	21	43	50	51	38	22	36	21	60	36	26	46	47	52	28	38	58	60	55	62	60	56	89	87	106	131	128	139	167	256	317	365	353	421	463	5877
@Uematsu_n7x_1_MU-test1_307	9853	0	0	0	7	46	47	86	85	87	95	98	99	75	79	88	70	70	75	85	86	73	93	107	101	106	106	100	139	152	133	142	184	170	189	191	245	273	286	334	407	489	503	4052
@Uematsu_n7x_1_MU-test1_308	4281	0	0	0	22	8	11	18	42	38	29	34	38	46	16	24	35	36	45	26	26	55	41	48	35	38	48	51	54	49	61	68	66	71	105	90	115	116	150	167	185	200	229	1745
@Uematsu_n7x_1_MU-test1_309	9908	0	0	0	9	38	22	40	46	80	101	80	72	68	84	56	60	50	51	50	55	64	66	57	89	66	50	103	77	94	94	98	90	155	142	172	169	243	277	306	340	363	421	5410
@Uematsu_n7x_1_MU-test1_310	9912	0	0	0	2	3	25	35	55	70	52	60	64	55	70	58	67	83	65	61	52	77	52	58	64	60	74	87	112	88	115	142	114	140	171	215	228	288	304	416	427	418	558	4827
@Uematsu_n7x_1_MU-test1_311	4934	0	0	0	19	6	18	26	21	33	32	48	28	26	36	24	28	34	42	45	26	21	31	45	40	37	53	49	56	44	47	46	57	63	72	94	89	127	124	153	160	195	286	2553
@Uematsu_n7x_1_MU-test1_312	6628	0	0	0	6	21	47	37	49	57	79	54	46	48	50	49	41	56	56	49	35	48	64	32	52	70	62	61	62	66	74	95	95	98	95	113	128	171	160	194	223	261	297	3327
@Uematsu_n7x_1_MU-test1_313	4708	0	0	0	4	13	12	18	20	59	46	31	30	30	30	27	14	24	18	27	24	24	21	28	27	36	43	53	62	52	84	69	82	76	67	90	92	107	143	179	177	230	229	2310
@Uematsu_n7x_1_MU-test1_314	9928	0	0	0	0	5	15	49	51	53	46	29	29	45	37	52	59	66	63	40	57	57	72	58	67	68	74	75	103	89	97	100	116	113	151	171	186	217	258	325	378	480	574	5403
@Uematsu_n7x_1_MU-test1_315	5082	0	0	0	3	6	6	8	16	27	26	43	23	29	15	29	16	27	42	37	33	34	29	26	44	31	37	46	39	48	49	51	64	72	60	81	101	120	162	187	180	215	268	2752
@Uematsu_n7x_1_MU-test1_316	4832	0	0	0	1	11	46	73	83	90	91	85	85	85	60	75	72	56	100	57	72	49	77	66	71	79	78	68	73	81	100	88	99	80	106	118	126	133	178	146	168	174	159	1373
@Uematsu_n7x_1_MU-test1_317	4881	0	0	0	0	5	6	6	20	41	30	21	31	30	34	28	32	37	30	32	35	23	24	14	23	29	27	29	43	39	39	64	39	44	54	70	105	135	160	158	192	193	234	2725
@Uematsu_n7x_1_MU-test1_318	4892	0	0	0	1	14	42	42	77	93	105	89	72	95	94	79	72	59	56	58	80	61	59	81	65	95	72	97	78	86	85	102	112	110	99	113	132	166	165	205	179	191	197	1214
@Uematsu_n7x_1_MU-test1_319	9873	0	0	0	0	3	4	25	21	52	47	66	57	35	60	47	50	40	74	72	71	85	76	64	70	79	85	108	119	102	124	159	166	190	227	267	325	347	350	370	419	418	450	4549
@Uematsu_n7x_1_MU-test1_320	4908	0	0	0	0	0	5	23	30	37	29	36	34	54	45	36	38	42	39	21	25	41	42	47	46	41	39	51	56	64	64	58	82	99	105	117	110	132	143	166	155	188	230	2338
@Uematsu_n7x_1_MU-test1_321	5210	0	0	0	3	20	36	32	37	55	67	48	43	61	59	65	48	46	46	39	47	34	41	54	49	41	51	44	65	49	57	52	74	67	88	65	107	120	139	148	154	186	214	2559
@Uematsu_n7x_1_MU-test1_322	4659	0	0	0	5	12	10	13	18	21	19	33	42	34	33	36	24	24	33	27	43	28	25	25	14	38	45	34	47	51	37	50	39	58	76	72	92	82	113	149	156	212	204	2585
@Uematsu_n7x_1_MU-test1_323	5084	0	0	0	0	0	5	25	18	25	14	31	25	28	37	16	18	24	35	27	28	33	27	35	22	34	34	35	26	38	26	59	50	75	89	97	104	126	143	160	187	221	268	2839
@Uematsu_n7x_1_MU-test1_324	4887	0	0	0	0	14	24	53	53	103	97	53	71	48	35	59	40	51	61	37	34	48	60	49	44	64	65	52	63	79	69	60	82	93	101	111	123	152	184	204	207	233	238	1673
@Uematsu_n7x_1_MU-test1_325	5077	0	0	0	4	6	5	14	18	16	61	36	68	44	59	47	29	31	40	30	37	29	27	43	57	59	62	81	57	65	66	87	74	123	107	115	140	166	178	182	189	217	222	2186
@Uematsu_n7x_1_MU-test1_326	4909	0	0	0	0	0	11	22	22	26	39	47	56	36	45	45	45	41	35	40	38	41	40	43	45	48	55	55	68	67	67	83	88	106	121	133	133	162	172	179	182	234	230	2009
@Uematsu_n7x_1_MU-test1_327	4846	0	0	0	2	9	16	15	18	24	32	21	11	37	26	47	14	32	21	35	26	39	28	30	31	34	41	39	40	37	55	46	43	52	62	81	88	100	101	128	129	175	193	2888
@Uematsu_n7x_1_MU-test1_328	4702	0	0	0	0	0	5	13	24	24	31	16	23	25	24	23	23	34	16	28	33	30	48	31	16	32	40	49	32	43	44	54	61	75	73	83	99	124	142	154	192	189	223	2526
@Uematsu_n7x_1_MU-test1_329	9408	0	0	0	6	9	21	35	40	42	94	62	58	57	65	73	75	71	47	45	44	59	63	77	75	65	91	91	83	76	106	110	121	147	178	185	215	241	270	273	349	375	413	4901
@Uematsu_n7x_1_MU-test1_330	5088	0	0	0	6	31	38	56	58	82	60	59	47	40	54	45	37	41	50	49	49	50	47	42	33	64	64	61	56	63	83	88	75	80	90	93	108	108	128	171	148	195	194	2245
@Uematsu_n7x_1_MU-test1_331	5142	0	0	0	0	0	4	13	31	48	42	41	28	32	35	14	38	37	32	40	25	37	34	30	49	51	40	34	41	42	41	57	58	74	60	57	86	84	118	151	187	196	227	2928
@Uematsu_n7x_1_MU-test1_332	5117	0	0	0	0	2	9	12	17	24	15	15	31	25	29	20	43	39	52	44	45	30	32	36	47	41	40	52	83	51	79	46	41	70	77	82	104	118	146	164	168	197	214	2777
@Uematsu_n7x_1_MU-test1_333	4892	0	0	0	0	9	34	72	57	104	77	97	88	73	80	68	52	85	69	69	68	68	69	68	60	98	87	77	75	79	98	86	91	98	116	115	125	138	142	187	194	190	182	1347
@Uematsu_n7x_1_MU-test1_334	4714	0	0	0	0	1	2	15	8	10	20	21	22	15	17	13	36	16	23	27	21	21	23	36	32	22	30	36	23	34	36	48	53	85	71	74	77	101	107	126	153	178	192	2889
@Uematsu_n7x_1_MU-test1_335	9901	0	0	0	0	7	14	25	23	50	45	55	45	38	49	31	40	64	39	35	46	38	50	60	61	78	96	80	88	75	94	94	109	129	200	193	250	247	319	323	379	454	507	5371
@Uematsu_n7x_1_MU-test1_336	9899	0	0	0	15	19	26	27	57	79	79	56	69	76	84	62	64	54	45	61	48	68	41	52	76	58	50	61	61	97	84	97	118	122	156	158	210	236	274	295	323	410	429	5502
@Uematsu_n7x_1_MU-test1_337	4708	0	0	0	0	5	15	10	37	53	60	60	58	32	33	60	35	35	48	45	42	52	44	43	47	54	51	59	81	64	83	67	89	91	84	91	103	113	123	180	199	215	247	1900
@Uematsu_n7x_1_MU-test1_338	5083	0	0	0	0	1	4	21	24	46	27	28	24	25	30	29	39	28	37	15	25	22	43	27	18	28	33	29	61	61	46	51	50	48	73	60	72	95	119	162	191	188	218	2985
@Uematsu_n7x_1_MU-test1_339	5112	0	0	0	7	26	92	91	140	151	131	114	146	102	83	108	82	107	82	85	92	78	80	85	75	77	79	72	80	76	86	131	94	121	116	147	158	156	119	156	169	135	143	1040
@Uematsu_n7x_1_MU-test1_340	9892	0	0	0	6	38	86	131	171	221	166	180	221	175	169	155	136	162	115	165	160	137	156	169	150	145	154	152	169	207	210	183	210	264	272	241	275	297	292	325	343	373	329	2382
@Uematsu_n7x_1_MU-test1_341	4898	0	0	0	0	1	1	7	31	16	31	25	28	27	19	19	27	16	14	37	30	36	33	44	29	31	20	30	32	40	45	52	67	59	74	94	119	110	178	138	168	219	257	2694
@Uematsu_n7x_1_MU-test1_342	5044	0	0	0	2	7	39	47	69	95	82	92	102	90	67	55	73	78	86	85	64	67	72	80	61	100	83	107	106	120	122	110	102	107	127	110	135	155	200	195	166	222	188	1176
@Uematsu_n7x_1_MU-test1_343	9418	0	0	0	0	7	21	31	61	63	94	85	64	70	82	73	84	59	57	51	64	47	62	52	52	58	65	82	82	69	89	101	113	127	151	153	213	264	261	288	337	407	458	4921
@Uematsu_n7x_1_MU-test1_344	4897	0	0	0	0	9	18	31	29	32	51	31	37	30	35	33	38	55	53	54	49	50	43	38	29	39	44	42	51	49	56	59	58	53	98	89	104	132	179	198	192	208	227	2274
@Uematsu_n7x_1_MU-test1_345	4884	0	0	0	2	8	60	87	85	100	84	90	67	62	59	65	59	51	68	67	59	60	53	58	58	63	55	59	79	64	82	74	88	76	112	135	116	137	132	138	193	210	213	1556
@Uematsu_n7x_1_MU-test1_346	9924	0	0	0	7	3	3	22	57	67	67	61	51	52	42	29	67	57	41	46	49	63	45	58	37	55	42	65	89	70	97	115	110	160	149	211	243	276	302	342	368	411	450	5445
@Uematsu_n7x_1_MU-test1_347	5110	0	0	0	4	16	51	79	113	128	130	133	98	105	78	78	97	79	91	81	70	102	121	98	97	109	100	85	90	96	107	125	131	136	121	121	112	126	138	149	154	132	144	1085
@Uematsu_n7x_1_MU-test1_348	4704	0	0	0	0	4	10	23	24	29	26	30	38	33	26	23	34	34	27	22	32	32	24	40	39	38	28	27	39	46	62	68	52	57	73	76	128	126	147	160	147	186	214	2480
@Uematsu_n7x_1_MU-test1_349	5089	0	0	0	0	0	3	14	22	23	21	22	33	25	25	18	40	38	30	25	25	11	29	27	38	36	42	36	58	43	33	58	45	47	64	75	75	96	131	134	165	198	216	3068
@Uematsu_n7x_1_MU-test1_350	4900	0	0	0	0	5	10	19	27	43	32	39	22	25	36	12	29	45	44	45	43	32	41	31	30	28	45	43	36	33	45	68	66	77	92	87	101	120	130	146	189	198	223	2563
@Uematsu_n7x_1_MU-test1_351	4699	0	0	0	0	1	6	6	13	34	45	30	31	22	28	27	32	17	20	19	25	27	36	34	46	39	28	29	27	39	41	56	48	60	97	80	75	109	110	124	135	163	214	2726
@Uematsu_n7x_1_MU-test1_352	5071	0	0	0	0	0	7	13	18	26	28	30	44	33	23	37	26	21	31	25	46	27	36	39	37	42	51	39	51	56	62	66	83	89	99	102	104	118	129	184	180	179	212	2678
@Uematsu_n7x_1_MU-test1_353	5087	0	0	0	1	14	24	46	58	62	81	85	77	57	43	57	52	40	34	52	59	31	29	44	48	46	55	61	28	60	77	74	68	76	84	107	99	135	135	121	159	188	207	2313
@Uematsu_n7x_1_MU-test1_354	4511	0	0	0	0	7	17	26	22	38	38	25	26	22	46	27	29	33	44	33	50	47	34	33	48	39	29	68	47	73	59	64	66	79	87	86	103	120	150	140	203	214	225	2014
@Uematsu_n7x_1_MU-test1_355	9908	0	0	0	1	10	13	14	35	39	75	54	46	57	49	46	31	65	43	48	55	48	59	76	82	83	87	98	83	101	137	170	225	291	306	432	455	459	522	456	437	479	444	3697
@Uematsu_n7x_1_MU-test1_356	9778	0	0	0	15	88	159	215	260	333	284	244	271	211	168	195	162	160	200	153	172	141	175	140	146	153	171	180	175	185	172	175	197	192	193	229	255	241	229	259	301	279	304	1996
@Uematsu_n7x_1_MU-test1_357	4716	0	0	0	0	7	6	9	15	12	20	34	28	27	21	15	24	21	39	26	31	35	22	36	40	38	57	55	80	60	64	59	109	99	119	165	189	198	242	248	257	259	266	1684
@Uematsu_n7x_1_MU-test1_358	3602	0	0	0	5	15	19	21	36	29	39	31	53	26	31	23	44	18	27	15	23	14	29	36	19	28	32	33	41	39	46	51	51	65	45	61	91	89	122	106	134	170	177	1668
@Uematsu_n7x_1_MU-test1_359	5082	0	0	0	0	0	7	10	20	30	16	22	16	16	29	16	17	17	28	36	20	32	25	34	40	26	48	37	37	49	49	54	63	71	89	82	102	131	120	136	145	186	221	3005
@Uematsu_n7x_1_MU-test1_360	9840	0	0	0	29	86	141	229	238	248	244	208	221	187	182	134	154	149	142	147	132	165	139	140	133	156	146	147	154	165	189	215	214	201	225	306	269	315	270	275	290	328	339	2188
@Uematsu_n7x_1_MU-test1_361	9876	0	0	0	0	18	28	47	52	106	87	74	89	78	69	71	84	89	99	60	65	60	84	85	82	95	74	77	63	109	107	97	106	125	150	167	216	237	268	279	413	393	481	4992
@Uematsu_n7x_1_MU-test1_362	4272	0	0	0	18	29	29	42	41	35	23	40	38	21	23	21	26	21	33	29	25	18	27	18	20	33	28	50	48	39	37	41	47	69	89	78	73	95	99	137	173	180	219	2160
@Uematsu_n7x_1_MU-test1_363	5087	0	0	0	3	7	13	14	19	39	32	34	32	33	28	25	26	40	31	36	29	28	53	67	31	40	31	76	70	56	79	63	74	106	99	90	110	122	121	142	155	172	190	2671
@Uematsu_n7x_1_MU-test1_364	5069	0	0	0	0	1	14	12	29	67	52	68	59	42	35	48	58	54	77	56	48	41	39	64	51	57	45	53	85	65	76	64	93	114	115	132	139	142	189	216	209	239	221	1900
@Uematsu_n7x_1_MU-test1_365	4884	0	0	0	4	33	71	72	62	111	74	62	50	56	57	43	35	27	43	41	58	52	59	52	54	31	50	39	86	60	50	62	77	92	89	99	111	128	183	174	183	198	193	1863
@Uematsu_n7x_1_MU-test1_366	9923	0	0	0	11	44	92	137	191	242	248	269	272	213	197	206	207	186	205	193	198	174	159	149	137	159	162	157	163	192	210	212	232	237	279	253	284	321	333	365	378	328	323	1605
@Uematsu_n7x_1_MU-test1_367	4703	0	0	0	0	4	7	11	17	20	28	19	24	26	22	21	23	15	31	15	19	17	45	33	40	31	40	34	38	33	47	39	44	64	75	73	80	104	136	155	161	222	221	2669
@Uematsu_n7x_1_MU-test1_368	9930	0	0	0	0	0	13	25	41	67	75	73	63	81	63	66	68	75	96	77	71	76	82	86	91	78	84	102	102	127	119	125	147	154	187	245	260	307	339	302	385	419	455	4704
@Uematsu_n7x_1_MU-test1_369	5085	0	0	0	0	0	10	20	17	34	31	23	21	23	23	26	35	23	35	27	23	42	36	25	47	37	44	29	34	43	47	67	52	56	85	91	97	113	124	119	153	182	208	2983
@Uematsu_n7x_1_MU-test1_370	4912	0	0	0	2	17	53	61	80	80	84	86	78	84	70	74	68	57	48	58	66	70	79	59	71	77	63	78	84	101	78	101	72	85	93	112	120	134	156	149	182	213	203	1466
@Uematsu_n7x_1_MU-test1_371	4909	0	0	0	0	0	10	15	20	25	55	41	45	39	24	60	31	33	35	32	31	45	54	31	58	40	27	61	59	44	41	55	72	80	94	92	117	125	151	186	208	238	253	2282
@Uematsu_n7x_1_MU-test1_372	9830	0	0	0	3	6	21	27	52	92	84	68	59	91	41	62	49	52	50	37	70	46	65	86	98	64	78	87	86	89	110	115	100	159	231	253	243	247	302	322	463	416	455	4851
@Uematsu_n7x_1_MU-test1_373	5029	0	0	0	5	5	7	37	38	36	47	38	44	36	20	22	16	17	53	23	43	38	54	31	39	44	31	59	40	52	55	54	59	81	86	76	130	140	177	156	163	221	227	2529
@Uematsu_n7x_1_MU-test1_374	5077	0	0	0	0	1	12	24	41	31	45	62	38	31	34	34	18	27	26	49	37	50	21	42	45	30	31	33	33	35	37	53	56	74	73	77	95	100	137	167	160	215	217	2786
@Uematsu_n7x_1_MU-test1_375	4861	0	0	0	2	3	14	18	19	38	38	30	43	41	32	40	40	44	39	46	54	58	47	28	63	61	41	54	53	51	53	55	70	85	61	85	79	106	138	135	139	136	181	2541
@Uematsu_n7x_1_MU-test1_376	5079	0	0	0	0	6	22	19	23	44	33	45	40	35	57	52	52	24	46	49	39	43	22	40	30	47	35	33	60	53	61	54	58	64	76	87	106	139	154	156	189	217	227	2542
@Uematsu_n7x_1_MU-test1_377	9786	0	0	0	45	123	252	339	319	342	335	271	284	268	201	207	265	233	189	212	179	197	209	201	177	195	223	180	237	223	209	216	205	227	282	290	292	277	257	267	240	222	169	727
@Uematsu_n7x_1_MU-test1_378	4902	0	0	0	0	9	18	17	23	48	42	37	31	31	31	48	21	30	44	28	37	46	30	38	37	50	51	48	56	50	61	52	65	94	95	133	114	146	156	174	214	224	267	2206
@Uematsu_n7x_1_MU-test1_379	9932	0	0	0	6	6	28	67	91	99	105	104	78	72	64	85	96	67	91	82	89	90	90	76	70	83	98	127	93	138	110	116	146	134	185	224	271	313	350	361	409	452	457	4309
@Uematsu_n7x_1_MU-test1_380	5094	0	0	0	0	0	7	21	43	28	49	42	51	42	40	48	29	42	36	29	43	36	33	45	44	45	39	34	61	53	38	58	71	75	74	72	88	117	141	174	197	206	225	2618
@Uematsu_n7x_1_MU-test1_381	4911	0	0	0	0	4	9	10	26	28	32	39	22	36	36	35	28	51	33	39	39	51	32	48	49	63	64	62	52	37	56	71	92	75	64	90	105	135	134	181	191	220	249	2323
@Uematsu_n7x_1_MU-test1_382	9867	0	0	0	0	4	4	24	29	54	61	77	42	36	44	46	41	59	38	45	31	53	40	62	78	71	96	72	69	73	89	133	116	138	161	170	200	217	243	263	301	360	426	5801
@Uematsu_n7x_1_MU-test1_383	5107	0	0	0	1	5	18	42	38	53	62	67	56	46	35	45	32	54	47	50	44	57	63	44	37	51	33	45	55	57	56	61	55	95	62	103	116	116	153	130	135	167	206	2515
@Uematsu_n7x_1_MU-test1_384	4987	0	0	0	0	2	14	22	28	43	47	45	51	49	43	38	42	37	37	47	58	26	50	47	57	47	59	47	44	41	64	62	69	83	73	85	118	100	117	137	178	159	180	2541
@Uematsu_n7x_1_MU-test1_385	9871	0	0	0	3	4	9	41	55	74	63	80	108	86	87	66	78	69	56	66	95	70	66	93	64	91	103	71	123	112	134	108	144	162	176	163	229	267	295	375	445	476	507	4557
@Uematsu_n7x_1_MU-test1_386	4692	0	0	0	2	17	26	48	48	69	62	67	64	46	61	61	63	54	38	49	41	58	70	50	64	56	58	57	69	61	80	56	100	82	73	82	109	116	153	173	222	230	255	1602
@Uematsu_n7x_1_MU-test1_387	4907	0	0	0	0	10	30	35	49	55	51	55	34	55	42	30	41	43	69	44	40	29	42	43	43	48	67	52	37	67	83	80	85	82	113	131	146	140	167	172	210	228	235	1924
@Uematsu_n7x_1_MU-test1_388	9845	0	0	0	1	10	22	42	58	101	80	58	53	51	79	61	61	56	78	69	73	82	55	71	71	78	48	66	79	91	107	112	134	162	151	190	205	215	244	267	347	397	468	5252
@Uematsu_n7x_1_MU-test1_389	5097	0	0	0	1	9	26	43	71	51	58	72	73	41	51	49	40	30	47	50	49	43	37	46	47	50	50	73	76	79	81	91	92	86	99	131	128	124	134	180	178	167	219	2125
@Uematsu_n7x_1_MU-test1_390	9931	0	0	0	2	5	26	35	43	37	52	86	45	45	39	47	61	48	42	40	53	47	56	61	58	67	63	63	87	89	74	90	130	140	151	151	206	214	270	270	351	446	535	5606
@Uematsu_n7x_1_MU-test1_391	9885	0	0	0	2	14	20	40	65	72	76	75	70	101	57	56	59	68	74	64	65	59	77	95	98	83	81	98	129	94	97	99	136	166	203	239	252	269	360	368	395	404	486	4619
@Uematsu_n7x_1_MU-test1_392	5091	0	0	0	0	9	21	11	27	35	24	40	34	54	41	46	43	61	52	52	50	50	39	23	36	43	53	67	74	46	59	65	60	72	90	98	115	144	162	172	208	227	265	2323
@Uematsu_n7x_1_MU-test1_393	9901	0	0	0	2	21	33	51	44	86	55	77	67	58	61	69	63	58	48	78	85	60	65	90	55	80	79	101	102	107	101	104	123	147	172	188	235	277	273	352	359	420	502	4953
@Uematsu_n7x_1_MU-test1_394	4906	0	0	0	1	9	14	19	14	49	42	31	60	45	42	45	35	26	20	29	35	35	42	37	31	43	50	41	59	49	52	69	80	93	85	98	124	145	152	157	155	181	219	2393
@Uematsu_n7x_1_MU-test1_395	9416	0	0	0	4	17	33	65	105	100	111	108	125	73	83	68	80	79	56	84	97	95	90	73	94	88	97	97	115	99	120	135	133	140	155	200	200	264	276	313	363	390	425	4166
@Uematsu_n7x_1_MU-test1_396	5098	0	0	0	4	8	16	13	21	25	20	29	47	46	32	29	17	24	33	41	39	52	39	30	39	41	45	39	45	45	49	53	51	60	65	94	108	122	154	173	200	254	268	2628
@Uematsu_n7x_1_MU-test1_397	9866	0	0	0	14	136	251	390	408	408	414	386	299	319	270	281	233	240	247	232	206	218	259	184	170	210	202	197	203	194	246	259	242	289	264	245	262	222	214	219	195	160	114	364
@Uematsu_n7x_1_MU-test1_398	4891	0	0	0	0	3	11	11	16	38	40	37	24	34	30	42	34	34	26	30	31	46	37	45	44	54	59	55	52	61	58	60	57	70	85	102	84	129	158	158	188	229	286	2333
@Uematsu_n7x_1_MU-test1_399	4878	0	0	0	0	3	7	12	32	32	42	34	41	27	30	28	34	32	25	20	28	29	52	38	40	49	48	34	42	44	49	66	73	78	59	89	99	95	104	155	154	231	209	2614
@Uematsu_n7x_1_MU-test1_400	4902	0	0	0	0	1	11	13	18	32	32	30	17	18	14	30	28	13	10	19	26	18	35	28	35	30	36	37	39	56	49	40	61	80	77	89	100	127	154	173	192	223	229	2682
@Uematsu_n7x_1_MU-test1_401	4694	0	0	0	5	12	14	14	28	56	43	48	34	37	44	45	44	35	35	39	50	36	41	56	51	57	41	48	52	69	72	70	52	81	81	98	110	108	117	152	158	216	226	2119
@Uematsu_n7x_1_MU-test1_402	9909	0	0	0	7	23	42	54	115	107	115	112	141	115	98	84	114	102	105	89	99	101	109	113	112	120	150	127	144	162	144	185	173	191	204	229	260	278	367	403	419	498	462	3436
@Uematsu_n7x_1_MU-test1_403	9892	0	0	0	1	7	53	98	109	91	142	87	100	83	111	106	94	98	70	98	90	122	83	104	101	110	113	156	133	132	166	171	169	183	268	290	263	308	330	376	375	433	489	3579
@Uematsu_n7x_1_MU-test1_404	4806	0	0	0	23	45	62	51	45	57	72	34	34	34	23	45	22	32	40	34	33	35	38	38	39	38	38	35	28	45	55	66	66	84	97	114	125	139	144	157	191	194	230	2124
@Uematsu_n7x_1_MU-test1_405	9917	0	0	0	1	5	6	13	18	30	48	35	43	43	39	37	38	48	41	44	62	37	65	49	55	68	82	65	54	60	113	137	161	130	147	156	210	179	209	244	291	338	449	6067
@Uematsu_n7x_1_MU-test1_406	9425	0	0	0	3	10	43	51	60	71	80	73	64	78	60	67	43	56	59	34	54	59	56	49	49	41	69	55	72	79	83	114	122	104	114	142	154	172	209	244	297	351	479	5405
@Uematsu_n7x_1_MU-test1_407	9894	0	0	0	0	12	30	59	93	105	95	77	101	105	79	108	103	98	73	67	106	89	102	112	102	101	103	125	114	120	138	138	142	182	212	223	229	269	314	373	398	482	454	4061
@Uematsu_n7x_1_MU-test1_408	4862	0	0	0	0	15	13	21	24	29	34	21	22	35	41	36	34	21	21	34	40	43	33	25	59	31	31	60	67	56	46	43	66	61	79	80	96	110	122	157	165	182	233	2576
@Uematsu_n7x_1_MU-test1_409	9903	0	0	0	2	4	13	26	38	116	85	69	88	90	89	78	76	75	47	63	84	73	60	71	80	90	101	77	90	89	94	124	131	142	171	153	183	227	313	328	395	436	511	4921
@Uematsu_n7x_1_MU-test1_410	4902	0	0	0	0	0	9	14	11	24	36	31	30	24	33	34	25	41	38	31	39	37	42	31	22	48	38	53	53	62	72	56	75	87	96	107	118	140	149	200	225	261	282	2228
@Uematsu_n7x_1_MU-test1_411	5081	0	0	0	5	13	19	38	53	50	52	55	30	45	42	38	46	42	46	43	28	26	35	24	50	29	55	48	36	54	56	60	58	77	91	74	78	103	132	149	183	179	210	2629
@Uematsu_n7x_1_MU-test1_412	9859	0	0	0	0	5	23	19	37	59	73	82	63	53	73	79	59	63	81	54	69	87	93	95	96	92	87	81	106	82	106	106	132	148	181	226	218	276	330	362	398	483	466	4716
@Uematsu_n7x_1_MU-test1_413	5150	0	0	0	38	7	28	33	49	71	90	51	66	66	89	58	45	74	57	65	67	56	68	65	63	57	76	70	71	66	97	103	137	109	99	106	125	144	207	188	200	226	197	1666
@Uematsu_n7x_1_MU-test1_414	9887	0	0	0	2	8	37	84	117	160	129	126	104	110	73	76	76	108	93	70	106	67	74	87	73	98	104	120	116	125	126	163	167	138	159	217	287	321	351	380	447	490	508	3790
@Uematsu_n7x_1_MU-test1_415	4965	0	0	0	0	0	3	7	6	9	11	21	26	26	30	29	29	15	24	22	31	22	20	27	27	25	26	30	50	40	51	54	49	50	81	107	109	126	161	185	212	214	237	2773
@Uematsu_n7x_1_MU-test1_416	5093	0	0	0	0	5	11	44	31	45	59	48	52	45	41	30	43	42	50	46	42	60	56	63	48	46	47	54	66	59	65	64	68	66	73	87	92	122	115	120	157	170	214	2547
@Uematsu_n7x_1_MU-test1_417	4867	0	0	0	5	10	6	14	13	31	23	30	23	32	48	27	43	25	16	20	28	33	23	34	31	43	44	30	32	51	40	38	54	55	62	68	86	71	86	113	133	185	185	2976
@Uematsu_n7x_1_MU-test1_418	5100	0	0	0	6	7	14	26	41	28	49	23	37	32	39	38	34	43	55	43	37	34	57	34	37	39	49	42	45	70	65	63	86	89	124	117	130	130	148	187	177	205	219	2401
@Uematsu_n7x_1_MU-test1_419	5086	0	0	0	1	8	29	90	115	99	88	86	71	91	97	80	88	70	104	101	92	94	88	83	60	82	81	62	82	73	76	87	69	88	97	114	106	154	146	161	172	159	200	1442
@Uematsu_n7x_1_MU-test1_420	4889	0	0	0	6	2	11	32	40	17	16	28	26	21	28	24	23	28	29	31	28	26	43	21	32	31	50	56	34	43	47	47	69	69	80	99	112	117	150	143	154	208	242	2626
@Uematsu_n7x_1_MU-test1_421	9887	0	0	0	0	6	13	21	38	59	59	63	78	61	40	60	69	46	68	56	55	51	65	73	72	76	87	104	79	112	114	106	96	150	180	199	233	244	292	304	382	420	483	5173
@Uematsu_n7x_1_MU-test1_422	4918	0	0	0	6	42	68	87	122	120	145	110	90	81	70	77	73	97	65	78	72	83	70	69	77	89	76	82	74	101	94	74	78	82	110	98	113	127	137	163	193	222	195	1108
@Uematsu_n7x_1_MU-test1_423	4831	0	0	0	5	35	39	42	71	90	97	88	77	67	84	67	63	94	70	75	74	83	58	76	62	66	62	64	61	78	87	100	96	119	106	106	158	130	166	171	204	219	204	1217
@Uematsu_n7x_1_MU-test1_424	4702	0	0	0	0	0	5	14	25	20	30	30	21	10	32	44	27	19	48	42	34	34	35	40	41	38	52	49	63	49	43	66	67	87	99	87	110	148	157	144	164	212	190	2326
@Uematsu_n7x_1_MU-test1_425	4892	0	0	0	0	1	12	27	35	20	41	48	26	38	44	53	31	38	34	17	30	31	42	55	55	37	48	46	54	54	61	67	63	66	66	89	110	134	159	160	180	190	228	2402
@Uematsu_n7x_1_MU-test1_426	8692	0	0	0	0	14	39	32	86	64	114	89	63	66	55	60	58	65	64	63	55	63	72	72	87	64	56	66	74	104	103	114	115	148	125	172	182	198	188	289	288	345	380	4400
@Uematsu_n7x_1_MU-test1_427	9420	0	0	0	0	9	42	55	93	115	115	98	99	73	86	80	80	113	66	96	99	82	86	80	99	119	90	118	90	124	129	141	121	158	213	226	231	283	326	369	369	460	488	3699
@Uematsu_n7x_1_MU-test1_428	5089	0	0	0	0	0	0	18	28	35	25	20	27	31	17	37	29	30	38	21	33	27	37	44	49	40	43	46	39	61	74	77	70	102	95	110	118	137	129	152	202	201	244	2603
@Uematsu_n7x_1_MU-test1_429	5085	0	0	0	0	6	25	24	40	62	69	51	50	47	50	46	40	27	38	43	50	56	36	48	52	58	50	74	62	53	50	68	79	67	77	99	106	130	138	163	147	186	235	2383
@Uematsu_n7x_1_MU-test1_430	5106	0	0	0	0	1	5	14	25	36	39	28	37	41	34	23	15	15	19	16	11	19	23	12	21	24	33	27	35	30	43	49	51	59	59	87	95	107	131	150	200	211	251	3030
@Uematsu_n7x_1_MU-test1_431	2677	0	0	0	0	0	9	2	8	29	21	28	28	24	8	9	10	18	11	13	29	15	20	21	22	25	28	40	31	41	32	31	40	55	40	39	45	63	64	92	80	107	116	1383
@Uematsu_n7x_1_MU-test1_432	9854	0	0	0	5	20	31	36	56	76	79	65	78	75	93	71	71	83	92	53	73	84	92	85	79	97	92	101	115	118	136	129	180	171	177	202	228	246	300	331	333	418	449	4634
@Uematsu_n7x_1_MU-test1_433	10207	0	0	0	0	3	7	45	60	77	57	58	69	49	51	50	35	29	37	39	54	49	59	40	64	42	57	51	72	98	71	100	102	142	142	147	193	217	243	312	326	406	547	6007
@Uematsu_n7x_1_MU-test1_434	9970	0	0	0	2	14	26	40	44	64	78	60	75	45	49	69	59	58	80	48	58	57	78	75	46	60	66	76	90	105	102	128	120	139	166	210	236	260	332	350	376	448	525	5056
@Uematsu_n7x_1_MU-test1_435	4893	0	0	0	0	3	10	16	12	41	42	41	25	35	34	42	33	26	33	33	43	37	49	31	47	40	33	47	60	38	43	52	48	44	56	71	74	79	126	109	151	177	230	2782
@Uematsu_n7x_1_MU-test1_436	4696	0	0	0	0	3	8	18	32	34	34	36	45	40	49	23	29	37	34	47	41	46	31	48	39	45	48	62	43	43	43	88	79	76	71	71	114	132	147	173	196	214	209	2168
@Uematsu_n7x_1_MU-test1_437	9868	0	0	0	0	3	7	17	20	34	37	55	58	54	41	44	47	53	53	53	45	49	43	52	67	48	63	85	82	75	96	109	87	105	127	131	166	205	242	340	313	403	537	5822
@Uematsu_n7x_1_MU-test1_438	8202	0	0	0	7	25	22	42	61	53	80	82	64	54	75	82	52	67	58	49	72	67	41	68	64	60	76	68	90	117	99	115	127	128	186	212	235	257	289	317	318	313	324	3686
@Uematsu_n7x_1_MU-test1_439	5084	0	0	0	0	7	17	39	49	35	45	55	41	38	51	56	46	40	51	31	52	38	42	48	28	39	46	40	47	41	59	74	80	74	58	97	109	114	145	175	207	184	214	2472
@Uematsu_n7x_1_MU-test1_440	5093	0	0	0	7	11	7	24	50	40	69	39	35	31	39	47	42	54	42	25	25	27	31	43	26	46	43	39	68	35	68	43	65	60	63	87	87	127	158	141	170	183	236	2660
@Uematsu_n7x_1_MU-test1_441	6585	0	0	0	5	5	12	35	41	59	56	79	63	53	37	34	39	41	45	59	44	40	47	53	34	69	45	59	67	68	58	73	64	88	119	105	142	194	220	266	274	303	365	3125
@Uematsu_n7x_1_MU-test1_442	5098	0	0	0	0	0	4	23	25	43	58	77	50	47	50	38	30	44	24	34	36	59	29	60	46	64	61	42	47	47	77	58	60	83	104	75	97	134	167	169	175	187	209	2465
@Uematsu_n7x_1_MU-test1_443	4856	0	0	0	0	11	23	20	34	57	29	35	42	42	43	62	32	35	35	30	39	48	41	24	37	59	68	58	59	52	47	52	73	78	101	116	147	173	162	166	206	225	250	2045
@Uematsu_n7x_1_MU-test1_444	5096	0	0	0	0	2	10	23	51	36	47	71	71	66	54	48	41	41	43	40	41	36	48	31	50	57	43	60	60	49	52	90	70	72	63	93	110	121	124	137	155	198	206	2486
@Uematsu_n7x_1_MU-test1_445	5082	0	0	0	1	5	29	26	38	58	51	39	61	57	46	38	45	29	38	43	52	55	44	64	29	64	71	60	74	75	61	71	71	68	68	104	98	129	151	133	150	205	192	2389
@Uematsu_n7x_1_MU-test1_446	9927	0	0	0	0	6	23	27	77	83	82	71	74	32	47	62	74	101	77	84	76	83	84	87	112	66	82	78	127	109	94	112	158	139	175	194	238	266	292	363	417	423	535	4697
@Uematsu_n7x_1_MU-test1_447	4891	0	0	0	0	17	33	29	46	63	75	78	54	75	71	50	62	57	45	68	53	50	58	59	79	63	59	78	60	77	63	85	88	77	95	155	120	123	161	157	181	200	235	1692
@Uematsu_n7x_1_MU-test1_448	4866	0	0	0	8	13	27	57	37	49	71	78	56	53	66	49	37	56	37	47	65	33	44	40	43	39	67	78	51	49	50	50	70	72	99	100	105	97	116	153	154	181	194	2175
@Uematsu_n7x_1_MU-test1_449	4901	0	0	0	0	7	29	60	108	107	103	108	85	77	83	64	71	98	87	92	77	96	83	76	70	87	104	113	71	109	116	122	127	115	120	142	147	162	169	179	193	193	173	878
@Uematsu_n7x_1_MU-test1_450	4887	0	0	0	3	29	45	71	69	74	68	52	52	66	52	66	49	50	50	64	36	48	54	62	53	62	76	59	62	54	76	79	73	104	106	120	132	136	176	200	202	189	221	1647
@Uematsu_n7x_1_MU-test1_451	9934	0	0	0	4	14	28	37	32	81	69	55	66	53	69	52	50	37	44	58	68	57	53	76	56	91	85	86	72	86	112	113	149	180	157	197	217	244	288	331	391	435	503	5138
@Uematsu_n7x_1_MU-test1_452	4900	0	0	0	0	4	3	7	24	49	50	36	47	50	27	35	36	16	35	39	34	50	57	54	50	53	37	63	53	65	71	54	63	95	83	84	116	120	118	148	162	194	241	2377
@Uematsu_n7x_1_MU-test1_453	4759	0	0	0	3	6	23	29	39	43	56	59	50	30	52	46	29	38	33	45	43	51	40	34	41	43	47	50	56	56	52	58	67	93	97	95	121	120	162	150	177	196	235	2094
@Uematsu_n7x_1_MU-test1_454	5091	0	0	0	0	13	17	14	36	64	43	40	43	50	48	35	52	55	38	39	48	46	41	62	65	59	54	48	41	71	55	88	70	80	74	98	109	132	151	172	196	225	285	2234
@Uematsu_n7x_1_MU-test1_455	9904	0	0	0	0	3	26	42	45	50	60	72	80	53	60	76	64	71	60	74	60	63	79	72	73	83	81	73	87	132	138	112	135	161	176	199	216	275	303	366	393	448	552	4791
@Uematsu_n7x_1_MU-test1_456	5057	0	0	0	0	18	20	55	66	63	57	74	79	50	51	61	63	75	63	77	69	62	44	62	53	64	55	51	70	76	72	81	83	84	93	86	100	132	130	161	162	194	225	1976
@Uematsu_n7x_1_MU-test1_457	9883	0	0	0	6	34	43	66	92	89	114	98	88	96	89	82	101	92	95	87	74	104	100	80	102	86	111	113	123	123	118	151	131	171	174	192	228	214	272	315	320	361	424	4524
@Uematsu_n7x_1_MU-test1_458	4851	0	0	0	0	4	16	27	24	14	35	29	43	27	33	31	17	23	28	22	27	35	25	23	27	40	31	36	40	49	35	44	51	55	67	77	84	101	131	143	164	203	240	2750
@Uematsu_n7x_1_MU-test1_459	4707	0	0	0	0	4	5	28	24	44	56	32	61	44	55	31	41	38	52	47	34	36	31	27	45	32	32	47	42	32	52	61	53	74	69	97	119	150	166	156	192	215	215	2168
@Uematsu_n7x_1_MU-test1_460	5084	0	0	0	0	1	31	62	103	121	123	122	84	99	104	94	76	65	65	57	48	58	73	109	101	71	59	79	69	57	74	85	89	64	88	87	140	126	145	159	141	207	189	1559
@Uematsu_n7x_1_MU-test1_461	9832	0	0	0	25	123	293	313	372	388	394	363	339	330	279	272	249	273	284	230	246	288	190	200	251	240	190	186	229	197	242	228	232	232	232	222	173	205	190	192	177	190	153	420
@Uematsu_n7x_1_MU-test1_462	4902	0	0	0	3	5	22	18	35	46	66	35	38	44	42	42	45	62	51	32	39	61	64	61	46	50	51	78	77	63	54	48	99	103	106	169	161	126	174	197	234	264	286	1705
@Uematsu_n7x_1_MU-test1_463	4895	0	0	0	1	5	9	16	23	40	55	42	46	46	48	44	37	45	58	46	43	28	43	42	45	44	29	61	52	46	43	55	61	68	95	114	120	136	128	126	203	216	204	2332
@Uematsu_n7x_1_MU-test1_464	4714	0	0	0	2	1	5	23	29	26	49	46	29	28	36	29	28	30	28	47	40	34	44	31	44	36	59	38	47	44	61	78	92	96	93	88	87	97	127	162	177	213	214	2276
@Uematsu_n7x_1_MU-test1_465	4827	0	0	0	0	0	3	12	24	29	34	34	26	20	23	23	24	42	25	23	22	59	25	32	45	49	44	39	46	45	51	64	64	68	69	85	95	105	112	124	171	200	210	2661
@Uematsu_n7x_1_MU-test1_466	9428	0	0	0	3	1	14	15	34	78	80	52	49	74	59	73	50	75	59	68	59	86	106	87	72	94	85	111	127	93	122	111	132	168	199	216	217	277	300	366	426	413	446	4331
@Uematsu_n7x_1_MU-test1_467	4906	0	0	0	0	0	9	9	27	21	20	19	30	16	12	22	30	33	20	18	33	30	48	26	35	31	35	28	31	41	28	47	54	59	82	86	103	114	140	164	184	197	228	2796
@Uematsu_n7x_1_MU-test1_468	9919	0	0	0	0	0	12	47	71	82	92	74	109	78	80	73	94	85	82	93	89	85	98	91	87	116	99	115	103	120	151	144	129	209	193	192	240	273	308	357	356	444	417	4431
@Uematsu_n7x_1_MU-test1_469	4910	0	0	0	4	18	18	18	31	26	32	65	44	42	37	58	29	47	31	41	36	30	43	50	36	37	39	56	56	67	43	57	76	75	71	96	117	147	171	211	198	195	241	2221
@Uematsu_n7x_1_MU-test1_470	4904	0	0	0	0	1	11	34	40	38	57	34	42	39	40	62	52	39	36	47	49	37	37	41	49	55	80	64	59	45	56	60	73	69	75	79	90	116	160	189	194	186	253	2216
@Uematsu_n7x_1_MU-test1_471	4897	0	0	0	6	9	13	10	14	30	34	26	17	24	15	21	27	30	34	25	18	19	27	31	39	28	50	48	52	37	49	34	59	67	87	92	99	131	161	174	236	220	223	2581
@Uematsu_n7x_1_MU-test1_472	4883	0	0	0	2	26	83	79	133	118	134	106	89	118	146	123	105	96	117	105	90	86	91	86	111	113	111	98	95	108	97	99	96	100	87	110	101	130	97	116	155	153	169	804
@Uematsu_n7x_1_MU-test1_473	4831	0	0	0	2	19	14	34	38	34	46	34	25	23	23	26	21	22	17	17	16	25	20	25	20	49	38	26	31	50	44	57	50	68	51	62	76	87	102	115	120	136	205	2963
@Uematsu_n7x_1_MU-test1_474	9425	0	0	0	2	10	40	50	84	88	105	93	70	68	68	69	81	66	70	70	93	80	78	98	88	82	126	137	103	103	128	156	126	156	175	188	210	295	332	368	417	439	466	3947
@Uematsu_n7x_1_MU-test1_475	5105	0	0	0	7	38	55	82	102	103	100	86	83	100	91	61	70	60	66	66	58	65	56	60	43	52	61	64	91	94	81	100	106	110	106	111	142	129	141	170	182	175	171	1567
@Uematsu_n7x_1_MU-test1_476	9857	0	0	0	2	2	27	50	75	86	110	84	77	81	86	74	54	85	83	63	71	89	92	93	99	111	85	119	115	124	131	160	155	142	171	191	260	272	266	342	436	475	477	4342
@Uematsu_n7x_1_MU-test1_477	5102	0	0	0	0	5	26	36	61	59	56	48	28	53	43	46	42	39	54	54	45	60	53	43	51	53	40	40	48	46	56	76	73	73	97	106	144	124	147	163	182	187	206	2339
@Uematsu_n7x_1_MU-test1_478	4832	0	0	0	4	13	23	24	42	54	37	34	33	31	25	28	21	45	30	29	39	22	32	39	43	31	35	47	46	45	51	55	76	60	91	98	99	161	137	154	165	168	190	2475
@Uematsu_n7x_1_MU-test1_479	4849	0	0	0	16	27	54	37	78	99	86	65	78	53	35	48	37	35	42	32	35	41	30	33	32	37	57	48	60	56	54	42	48	78	85	75	102	106	147	168	186	191	239	2077
@Uematsu_n7x_1_MU-test1_480	9863	0	0	0	0	8	40	82	117	180	165	133	137	159	138	119	117	118	110	107	78	101	81	77	124	112	105	96	93	135	155	131	131	150	183	250	259	327	323	378	370	429	489	3556
@Uematsu_n7x_1_MU-test1_481	9886	0	0	0	4	8	29	50	71	89	84	65	68	74	78	86	67	69	43	83	65	62	87	90	80	88	66	98	82	87	124	114	148	177	194	216	213	276	313	346	399	394	442	4757
@Uematsu_n7x_1_MU-test1_482	9873	0	0	0	1	24	23	55	79	117	71	102	69	76	110	71	81	79	67	78	92	85	97	97	107	99	85	108	120	100	108	108	129	148	160	187	213	269	317	320	395	429	500	4497
@Uematsu_n7x_1_MU-test1_483	4899	0	0	0	3	27	53	117	168	185	116	123	104	98	99	106	84	100	83	70	117	73	83	95	90	79	98	103	90	97	94	141	90	98	109	112	116	135	156	146	145	154	131	811
@Uematsu_n7x_1_MU-test1_484	9908	0	0	0	4	17	17	56	86	77	75	85	108	83	84	72	89	60	73	97	85	77	67	79	89	104	112	118	106	128	106	139	202	160	183	207	234	279	316	342	361	416	458	4457
@Uematsu_n7x_1_MU-test1_485	9856	0	0	0	12	7	28	41	44	51	81	43	55	72	57	67	73	66	56	59	71	64	64	60	75	86	80	78	88	79	87	116	106	117	142	172	173	186	235	240	278	351	432	5664
@Uematsu_n7x_1_MU-test1_486	9875	0	0	0	0	20	36	64	73	63	63	60	52	45	47	53	47	50	55	45	52	66	54	50	70	60	60	58	55	66	59	111	131	109	162	138	162	171	228	237	294	383	403	5923
@Uematsu_n7x_1_MU-test1_487	4700	0	0	0	21	37	48	47	50	57	50	65	54	53	55	46	30	44	32	34	32	38	43	52	48	49	40	61	59	38	46	76	84	78	80	112	108	130	166	152	185	186	192	1922
@Uematsu_n7x_1_MU-test1_488	9927	0	0	0	8	10	19	25	34	66	46	84	56	66	57	57	67	73	34	66	52	60	66	55	76	52	66	57	97	85	93	101	114	146	156	158	199	250	262	266	389	383	529	5447
@Uematsu_n7x_1_MU-test1_489	9911	0	0	0	15	25	30	39	37	64	85	61	72	49	45	50	55	52	72	64	67	71	65	74	76	72	96	114	94	141	121	148	198	197	201	243	261	357	296	352	383	392	469	4608
@Uematsu_n7x_1_MU-test1_490	4728	0	0	0	0	0	0	10	27	36	29	45	23	13	22	23	15	28	40	29	29	33	40	36	27	31	40	47	41	45	40	43	57	86	84	104	91	128	124	162	172	211	243	2474
@Uematsu_n7x_1_MU-test1_491	4696	0	0	0	2	17	22	43	53	83	54	57	50	56	56	50	57	51	61	79	72	54	62	65	63	61	84	64	57	54	76	76	107	98	86	86	80	122	139	188	152	187	195	1677
@Uematsu_n7x_1_MU-test1_492	9914	0	0	0	4	11	26	43	38	45	75	70	70	64	54	29	34	46	59	57	62	68	56	44	58	82	62	63	84	80	109	104	105	111	177	221	217	245	310	364	379	437	528	5223
@Uematsu_n7x_1_MU-test1_493	9626	0	0	0	1	10	35	38	79	86	94	98	78	73	56	59	70	49	77	82	86	75	86	87	66	87	105	92	97	110	155	144	166	187	197	241	291	344	337	375	449	441	425	3998
@Uematsu_n7x_1_MU-test1_494	9839	0	0	0	1	5	5	19	48	74	68	70	58	53	85	65	71	67	55	59	63	68	56	47	65	65	80	93	98	138	113	124	142	157	184	207	258	305	339	384	382	386	440	4842
@Uematsu_n7x_1_MU-test1_495	9930	0	0	0	0	38	38	80	90	131	96	95	116	109	102	123	93	85	87	108	78	113	107	86	108	121	102	135	139	118	134	163	180	174	221	268	315	339	303	363	395	439	516	3622
@Uematsu_n7x_1_MU-test1_496	9881	0	0	0	16	55	82	82	99	125	104	91	89	97	91	95	77	105	93	86	110	149	101	129	111	93	109	130	150	153	168	180	233	233	216	251	307	327	369	394	442	418	419	3302
@Uematsu_n7x_1_MU-test1_497	9919	0	0	0	1	16	35	35	38	68	55	60	95	46	52	45	28	38	53	41	66	50	42	46	46	56	75	67	84	67	85	78	100	109	122	137	171	183	178	255	327	385	419	6065
@Uematsu_n7x_1_MU-test1_498	4533	0	0	0	3	6	7	11	41	11	29	24	24	15	30	21	24	18	28	31	33	26	27	19	26	20	24	22	20	40	45	42	54	48	50	59	83	85	91	118	106	141	165	2866
@Uematsu_n7x_1_MU-test1_499	4855	0	0	0	10	20	49	106	123	113	95	111	99	95	80	60	52	74	80	72	81	81	68	69	73	76	82	71	79	95	76	89	79	105	93	120	136	138	135	127	155	186	214	1188
@Uematsu_n7x_1_MU-test1_500	9834	0	0	0	14	31	37	42	87	75	80	59	61	60	63	54	58	44	56	39	68	78	81	72	68	78	67	83	89	89	70	96	115	157	151	185	214	216	273	339	365	413	457	5150
@Uematsu_n7x_1_MU-test1_501	4706	0	0	0	0	7	16	22	36	62	57	39	40	41	23	48	42	47	28	40	27	23	32	36	36	43	40	40	44	71	57	83	67	69	71	94	119	120	145	153	182	204	236	2166
@Uematsu_n7x_1_MU-test1_502	9881	0	0	0	2	11	25	48	83	104	123	100	71	89	86	80	84	89	65	73	59	100	75	107	117	87	104	95	97	104	141	117	119	127	192	197	229	278	351	363	366	466	505	4352
@Uematsu_n7x_1_MU-test1_503	5093	0	0	0	0	1	7	16	43	45	34	45	52	51	46	37	44	24	23	36	31	35	52	42	39	31	40	56	41	37	39	55	82	84	72	89	112	111	115	121	171	210	281	2643
@Uematsu_n7x_1_MU-test1_504	9882	0	0	0	12	26	32	45	47	57	44	61	62	35	61	64	62	68	39	48	60	67	81	87	91	76	72	90	100	94	100	128	147	159	184	216	252	266	283	352	367	380	421	5046
@Uematsu_n7x_1_MU-test1_505	9858	0	0	0	7	20	42	55	62	83	64	79	61	44	71	42	43	42	51	58	59	57	66	60	65	76	70	82	87	83	98	93	120	145	196	216	278	264	309	372	384	463	523	4868
@Uematsu_n7x_1_MU-test1_506	9913	0	0	0	0	14	20	23	38	49	55	47	56	62	35	40	31	55	52	54	63	57	58	62	46	60	66	118	79	89	105	108	117	113	138	152	170	215	239	288	340	421	503	5675
@Uematsu_n7x_1_MU-test1_507	9438	0	0	0	0	3	8	16	22	61	71	41	30	40	42	48	31	52	61	48	42	56	43	55	66	68	63	75	84	99	77	83	118	101	145	178	229	238	271	309	338	406	409	5311
@Uematsu_n7x_1_MU-test1_508	9867	0	0	0	3	17	24	35	45	56	59	62	81	52	67	40	74	71	73	79	65	55	69	68	63	56	79	84	112	125	124	156	162	178	199	290	287	338	358	375	379	362	376	4669
@Uematsu_n7x_1_MU-test1_509	4707	0	0	0	0	3	6	18	18	18	40	39	22	35	40	26	24	19	18	32	39	29	29	36	31	31	42	62	43	50	74	57	58	71	104	92	109	96	102	145	158	193	209	2489
@Uematsu_n7x_1_MU-test1_510	5059	0	0	0	0	1	29	47	86	74	73	72	78	63	71	42	59	47	47	45	62	55	56	83	64	49	69	78	61	71	60	74	74	77	92	87	117	148	144	178	179	216	173	1958
@Uematsu_n7x_1_MU-test1_511	8225	0	0	0	4	32	96	131	218	192	221	195	154	149	156	140	145	136	131	107	121	123	106	120	145	88	109	134	134	133	116	158	153	168	169	197	212	223	253	288	269	270	241	2088
@Uematsu_n7x_1_MU-test1_512	5088	0	0	0	0	3	3	17	18	50	41	38	29	39	25	26	34	30	25	23	17	28	36	30	42	38	25	30	41	45	52	53	72	75	73	73	79	120	153	141	154	195	200	2915
@Uematsu_n7x_1_MU-test1_513	5107	0	0	0	4	6	19	28	38	44	53	53	67	47	27	34	38	31	51	36	53	52	33	46	41	44	64	46	56	78	78	78	89	78	83	105	124	132	167	162	205	199	185	2333
@Uematsu_n7x_1_MU-test1_514	5091	0	0	0	1	13	38	66	75	136	112	107	81	86	74	73	96	77	81	99	100	73	79	62	105	91	76	86	79	73	79	104	102	92	102	110	107	134	147	165	164	176	212	1358
@Uematsu_n7x_1_MU-test1_515	4699	0	0	0	2	7	16	33	20	26	30	9	17	20	26	33	37	15	22	13	29	37	24	24	28	24	43	43	33	28	42	51	65	94	84	75	82	97	128	126	144	200	216	2656
@Uematsu_n7x_1_MU-test1_516	5084	0	0	0	3	7	12	25	22	36	44	30	38	37	39	33	27	24	45	37	38	43	42	36	31	27	55	45	53	49	48	75	73	77	90	95	109	96	102	136	167	206	198	2734
@Uematsu_n7x_1_MU-test1_517	9851	0	0	0	1	9	31	83	96	98	96	125	110	78	107	75	114	103	100	123	98	69	84	92	143	106	91	97	99	136	108	167	186	209	178	233	255	320	363	387	413	472	500	3696
@Uematsu_n7x_1_MU-test1_518	5059	0	0	0	0	10	12	24	41	45	54	59	42	29	24	43	42	58	45	52	40	50	69	34	45	61	48	53	59	66	65	62	81	88	72	86	128	141	119	145	165	193	243	2366
@Uematsu_n7x_1_MU-test1_519	4706	0	0	0	0	0	0	7	20	49	63	32	39	27	26	38	59	32	35	30	44	48	49	37	54	49	39	51	57	57	74	72	94	81	80	102	121	131	146	187	192	213	214	2057
@Uematsu_n7x_1_MU-test1_520	5086	0	0	0	0	0	5	22	11	45	43	32	25	29	37	22	17	15	22	25	30	35	49	25	45	37	52	50	40	53	52	54	40	68	72	84	81	100	122	140	147	230	211	2919
@Uematsu_n7x_1_MU-test1_521	4886	0	0	0	12	34	49	74	93	106	109	91	105	84	96	89	100	82	74	85	66	64	43	52	76	50	69	55	65	79	67	98	92	81	85	99	99	106	151	176	193	207	193	1337
@Uematsu_n7x_1_MU-test1_522	4900	0	0	0	0	0	8	17	32	26	21	29	25	24	17	17	37	14	20	18	10	23	24	25	26	30	20	42	43	51	36	47	42	57	76	99	119	143	145	164	216	237	268	2652
@Uematsu_n7x_1_MU-test1_523	4705	0	0	0	0	0	12	5	8	22	24	23	32	10	9	11	26	25	16	28	42	29	29	38	37	32	42	36	47	70	69	79	61	78	108	97	136	142	170	172	195	223	271	2251
@Uematsu_n7x_1_MU-test1_524	4847	0	0	0	0	5	17	35	47	66	45	50	60	55	70	45	52	43	31	23	39	37	53	72	45	40	49	51	51	54	54	60	65	72	79	121	121	132	118	146	141	214	202	2187
@Uematsu_n7x_1_MU-test1_525	4855	0	0	0	0	4	21	27	26	29	37	21	43	24	35	17	33	19	23	22	17	34	28	25	28	26	29	39	51	50	57	63	55	58	70	87	94	80	112	131	168	232	247	2693
@Uematsu_n7x_1_MU-test1_526	4904	0	0	0	1	3	9	15	11	51	28	34	29	28	33	32	24	21	29	17	24	30	42	32	43	43	31	45	34	51	39	45	40	54	84	74	101	114	153	159	196	197	243	2665
@Uematsu_n7x_1_MU-test1_527	5088	0	0	0	12	16	17	19	4	18	29	18	22	30	21	12	21	27	23	25	33	25	24	21	27	40	34	54	40	44	49	75	65	53	90	96	126	169	175	165	168	185	237	2779
@Uematsu_n7x_1_MU-test1_528	9811	0	0	0	0	1	9	10	44	39	44	35	50	75	42	30	63	79	66	77	57	69	65	66	82	83	71	58	73	67	75	86	97	130	123	160	186	228	243	301	309	380	412	5726
@Uematsu_n7x_1_MU-test1_529	9847	0	0	0	1	44	92	98	108	132	115	91	133	128	147	123	95	148	133	127	119	108	103	122	109	120	128	147	112	148	141	154	165	188	193	215	268	273	309	353	394	382	404	3477
@Uematsu_n7x_1_MU-test1_530	5080	0	0	0	6	10	5	29	34	47	34	33	38	42	31	41	37	42	42	44	43	36	28	35	51	47	34	40	55	48	63	63	77	80	118	113	130	110	131	138	178	208	207	2532
@Uematsu_n7x_1_MU-test1_531	4835	0	0	0	2	12	23	27	33	47	47	70	53	28	55	41	31	26	44	26	21	36	22	37	33	28	26	39	55	49	55	47	65	53	59	88	91	116	128	151	185	215	214	2457
@Uematsu_n7x_1_MU-test1_532	4695	0	0	0	4	6	14	19	48	41	56	49	62	46	46	42	53	27	43	22	40	52	44	42	43	46	54	75	61	69	63	57	89	97	88	89	129	131	176	168	174	190	228	1912
@Uematsu_n7x_1_MU-test1_533	5088	0	0	0	0	0	15	29	45	46	46	63	33	38	56	58	35	46	48	49	60	39	59	56	49	47	65	56	63	83	72	90	85	95	97	103	96	144	155	152	165	158	228	2264
@Uematsu_n7x_1_MU-test1_534	9895	0	0	0	0	2	2	7	23	52	49	40	47	43	40	22	31	34	25	40	45	53	28	43	56	61	75	57	71	76	88	106	119	170	191	284	338	375	352	370	417	436	493	5134
@Uematsu_n7x_1_MU-test1_535	4693	0	0	0	0	14	38	28	27	46	34	45	42	56	46	37	43	40	39	27	42	45	42	49	51	45	40	46	57	48	54	50	71	93	108	132	141	187	168	177	200	224	207	1854
@Uematsu_n7x_1_MU-test1_536	5103	0	0	0	0	0	7	22	22	38	47	54	38	45	45	40	41	37	50	35	56	66	58	38	52	49	58	52	81	54	86	75	96	90	92	101	118	113	170	156	179	226	225	2291
@Uematsu_n7x_1_MU-test1_537	9908	0	0	0	0	5	15	23	40	28	52	33	36	47	46	63	70	65	42	64	47	46	68	71	62	72	56	58	93	84	68	108	91	111	136	141	188	183	231	240	305	358	404	6058
@Uematsu_n7x_1_MU-test1_538	5084	0	0	0	1	3	13	20	35	47	26	43	41	24	39	24	33	30	17	17	20	24	31	25	42	33	36	24	39	44	37	59	81	90	97	123	143	176	173	182	208	232	225	2527
@Uematsu_n7x_1_MU-test1_539	9401	0	0	0	3	13	31	40	84	130	112	123	91	148	105	137	125	87	90	111	74	80	118	114	98	142	122	135	170	180	170	153	188	221	220	241	272	319	363	365	404	439	448	2935
@Uematsu_n7x_1_MU-test1_540	4694	0	0	0	0	3	9	52	45	39	27	45	27	30	42	37	40	60	44	45	35	42	38	47	53	65	44	59	48	65	70	76	65	63	85	103	118	133	127	158	178	238	246	1993
@Uematsu_n7x_1_MU-test1_541	4845	0	0	0	2	5	17	16	14	25	36	29	16	21	8	26	20	36	17	22	29	26	16	17	24	28	29	25	47	36	43	43	59	45	58	69	96	94	103	130	166	210	236	2906
@Uematsu_n7x_1_MU-test1_542	9419	0	0	0	0	4	27	69	86	86	98	84	71	77	48	65	51	53	81	45	46	52	66	88	77	72	79	64	87	102	83	98	122	159	164	175	196	227	274	306	303	348	409	4877
@Uematsu_n7x_1_MU-test1_543	9907	0	0	0	6	5	10	11	32	53	45	33	43	58	33	30	38	49	56	37	40	42	61	51	60	84	52	68	79	85	79	73	87	113	135	125	187	194	252	344	381	463	464	5849
@Uematsu_n7x_1_MU-test1_544	13556	0	0	0	11	69	79	137	148	185	233	230	228	178	199	168	197	151	154	135	203	181	168	192	169	172	168	203	196	231	303	245	293	315	331	347	380	440	478	452	516	516	495	4060
@Uematsu_n7x_1_MU-test1_545	4890	0	0	0	5	19	42	66	82	90	88	58	75	70	61	47	48	39	54	60	36	45	68	60	58	43	43	49	58	73	50	82	68	75	89	110	103	127	157	186	190	214	224	1778
@Uematsu_n7x_1_MU-test1_546	9423	0	0	0	0	7	11	29	47	56	66	43	46	51	48	53	46	60	53	48	59	69	65	73	69	65	88	89	86	88	96	103	106	112	131	174	227	224	270	322	320	354	458	5111
@Uematsu_n7x_1_MU-test1_547	9921	0	0	0	1	11	23	35	52	96	56	82	89	70	59	69	60	57	61	68	71	106	79	76	86	76	82	119	99	117	108	125	134	167	170	209	232	285	344	369	448	488	552	4490
@Uematsu_n7x_1_MU-test1_548	5082	0	0	0	0	0	2	12	25	20	34	27	38	28	25	13	26	34	18	26	25	28	29	32	11	26	31	32	60	33	56	80	64	58	73	70	87	106	122	151	190	195	182	3013
@Uematsu_n7x_1_MU-test1_549	9903	0	0	0	0	3	12	27	13	44	51	61	51	36	59	41	53	29	52	34	47	53	62	64	51	82	68	64	66	98	77	80	128	112	158	141	172	202	293	306	395	409	472	5737
@Uematsu_n7x_1_MU-test1_550	5102	0	0	0	0	0	2	7	14	17	18	20	22	24	26	33	19	20	29	38	22	15	13	26	25	38	28	32	39	26	36	42	55	53	69	106	109	119	167	186	230	233	248	2896
@Uematsu_n7x_1_MU-test1_551	5046	0	0	0	12	55	102	139	167	156	152	137	112	130	129	112	124	117	80	84	92	104	63	78	65	87	79	97	76	83	87	111	109	80	95	115	98	109	133	151	183	152	145	846
@Uematsu_n7x_1_MU-test1_552	4693	0	0	0	1	13	18	43	27	41	34	35	23	23	25	29	28	32	36	33	33	30	30	43	29	36	27	40	33	23	46	53	54	76	103	116	131	121	132	158	169	195	186	2388
@Uematsu_n7x_1_MU-test1_553	6676	0	0	0	1	23	27	33	42	58	71	60	60	90	75	70	67	72	38	62	69	85	68	78	64	80	63	61	112	107	99	115	126	160	181	213	198	242	257	324	320	336	307	2162
@Uematsu_n7x_1_MU-test1_554	9913	0	0	0	0	8	14	17	22	63	76	53	49	60	53	39	40	29	41	57	52	52	75	71	66	45	51	69	85	99	94	92	94	110	153	161	168	214	241	269	356	368	442	5865
@Uematsu_n7x_1_MU-test1_555	4718	0	0	0	1	7	21	48	55	60	45	46	49	27	28	43	38	17	31	42	31	33	24	37	49	43	49	39	58	54	64	78	50	88	84	92	118	173	164	183	223	214	262	1950
@Uematsu_n7x_1_MU-test1_556	9790	0	0	0	4	35	64	116	137	216	198	161	177	157	135	113	150	149	135	140	147	153	140	108	111	131	178	188	160	183	166	191	195	201	243	245	283	292	350	346	354	363	350	2625
@Uematsu_n7x_1_MU-test1_557	9920	0	0	0	0	6	20	27	57	61	84	78	65	84	62	87	55	66	59	71	69	93	108	81	74	78	103	80	99	117	123	133	157	168	173	209	247	252	283	322	397	390	491	4791
@Uematsu_n7x_1_MU-test1_558	4701	0	0	0	0	8	22	31	39	59	48	41	54	36	42	48	59	53	60	53	38	44	46	34	31	44	51	60	73	59	71	94	112	79	96	88	122	131	178	162	172	217	208	1838
@Uematsu_n7x_1_MU-test1_559	4893	0	0	0	1	10	22	38	62	56	54	65	50	67	78	42	57	55	43	39	33	47	67	68	56	66	73	77	101	104	98	90	78	91	129	125	137	170	157	218	216	242	247	1464
@Uematsu_n7x_1_MU-test1_560	5097	0	0	0	8	9	6	24	35	38	25	35	31	41	39	38	23	14	20	41	35	33	43	44	66	44	38	33	59	61	57	64	64	55	56	65	78	111	127	110	146	191	204	2886
@Uematsu_n7x_1_MU-test1_561	9940	0	0	0	0	12	34	16	49	85	104	72	50	59	95	86	62	64	61	63	50	72	64	86	59	71	82	86	96	110	119	104	137	154	189	224	199	264	314	350	409	470	470	4849
@Uematsu_n7x_1_MU-test1_562	8857	0	0	0	0	5	20	38	44	52	68	59	46	37	34	42	27	39	44	36	24	33	26	33	34	33	58	65	49	57	92	100	124	126	125	159	222	237	270	270	366	388	433	4942
@Uematsu_n7x_1_MU-test1_563	4683	0	0	0	0	10	14	14	26	39	26	31	37	28	38	31	28	30	41	31	36	41	52	49	35	47	60	57	71	68	75	81	83	90	107	97	124	161	178	225	241	255	253	1773
@Uematsu_n7x_1_MU-test1_564	4677	0	0	0	3	3	6	25	29	40	24	26	41	29	24	35	32	51	31	35	29	31	40	36	48	33	30	39	48	48	44	66	80	61	78	115	127	134	161	155	180	208	212	2240
@Uematsu_n7x_1_MU-test1_565	4710	0	0	0	0	0	21	12	12	27	18	26	30	23	21	28	34	40	29	24	37	31	23	36	22	21	20	27	37	30	28	58	67	43	69	91	118	124	170	151	180	218	239	2525
@Uematsu_n7x_1_MU-test1_566	4895	0	0	0	4	12	15	27	39	62	59	49	60	39	35	42	50	33	60	35	46	44	47	45	47	56	60	59	62	64	63	75	67	84	105	111	135	152	141	163	178	174	195	2101
@Uematsu_n7x_1_MU-test1_567	4716	0	0	0	0	9	24	49	68	82	83	56	59	83	58	65	62	67	87	42	56	74	58	70	56	92	109	91	92	85	79	104	102	104	97	116	137	130	146	166	184	186	188	1300
@Uematsu_n7x_1_MU-test1_568	9928	0	0	0	2	5	11	35	56	85	81	66	79	93	61	53	75	70	47	61	77	87	116	88	86	92	93	101	117	119	149	110	124	147	180	206	181	240	305	331	375	422	469	4833
@Uematsu_n7x_1_MU-test1_569	5086	0	0	0	1	4	15	27	33	52	39	41	41	45	36	28	24	22	40	40	19	33	38	36	38	53	63	35	49	50	65	61	66	79	92	105	121	122	117	136	142	211	184	2683
@Uematsu_n7x_1_MU-test1_570	9927	0	0	0	0	6	1	7	55	62	94	76	70	93	53	89	76	60	83	56	52	49	55	74	46	72	95	100	96	101	119	121	120	130	131	198	233	223	276	323	357	343	448	5284
@Uematsu_n7x_1_MU-test1_571	5077	0	0	0	8	24	34	77	119	134	117	114	89	76	75	71	87	74	55	97	83	73	57	81	74	62	73	72	76	66	68	92	95	97	122	121	134	148	183	148	167	166	176	1392
@Uematsu_n7x_1_MU-test1_572	9910	0	0	0	5	12	23	24	34	45	65	64	103	78	62	60	69	64	56	65	73	71	63	77	69	67	88	96	114	93	111	120	130	143	185	219	238	279	324	378	421	449	479	4794
@Uematsu_n7x_1_MU-test1_573	14174	0	0	0	37	36	39	38	67	85	98	86	84	104	79	63	94	94	81	60	99	86	120	88	155	114	104	132	130	125	148	180	170	183	220	243	322	357	434	480	555	637	653	7294
@Uematsu_n7x_1_MU-test1_574	4896	0	0	0	0	10	16	8	38	33	46	40	29	36	22	19	18	50	24	35	47	27	29	46	45	57	28	39	56	56	61	63	91	120	132	151	161	169	176	158	176	229	238	2117
@Uematsu_n7x_1_MU-test1_575	4894	0	0	0	0	2	7	14	16	70	68	52	35	35	37	40	35	54	43	38	41	38	40	36	43	47	53	70	62	62	74	68	62	90	112	134	169	173	167	217	242	239	254	1855
@Uematsu_n7x_1_MU-test1_576	5089	0	0	0	0	5	5	23	5	18	12	31	30	37	37	58	45	36	28	34	37	26	28	47	42	50	34	69	43	49	44	63	87	59	115	122	111	138	143	155	191	211	235	2586
@Uematsu_n7x_1_MU-test1_577	9856	0	0	0	1	26	79	69	80	100	114	108	108	90	87	87	87	93	70	66	76	85	75	108	106	88	84	124	116	116	124	147	164	155	195	203	246	281	287	376	412	430	443	4150
@Uematsu_n7x_1_MU-test1_578	9843	0	0	0	0	17	25	71	86	74	77	92	105	78	58	65	68	65	66	71	92	83	75	81	89	70	71	91	111	122	128	101	141	132	138	174	218	238	274	270	317	406	481	4922
@Uematsu_n7x_1_MU-test1_579	4851	0	0	0	0	6	12	22	19	50	22	30	33	41	34	42	37	37	24	25	37	38	29	38	40	32	34	30	67	36	56	45	53	57	73	91	61	90	142	184	164	195	215	2610
@Uematsu_n7x_1_MU-test1_580	4858	0	0	0	0	0	12	28	34	73	61	35	65	78	70	50	52	47	37	52	40	63	55	64	65	60	52	66	58	83	50	60	92	85	82	102	99	125	130	153	146	200	226	2008
@Uematsu_n7x_1_MU-test1_581	5096	0	0	0	0	7	15	15	28	39	27	24	31	35	28	36	22	29	30	11	40	29	38	38	30	35	31	50	49	56	73	73	79	85	142	149	193	180	177	209	187	188	218	2370
@Uematsu_n7x_1_MU-test1_582	9919	0	0	0	6	15	23	31	56	97	100	99	93	65	56	84	66	81	56	74	80	71	81	79	93	99	106	107	121	123	113	147	168	175	188	208	270	259	310	354	429	410	452	4474
@Uematsu_n7x_1_MU-test1_583	3845	0	0	0	0	3	11	12	14	19	34	32	53	32	32	28	33	26	39	36	35	39	21	27	41	46	39	34	47	34	48	60	53	66	75	78	89	110	129	136	170	181	203	1680
@Uematsu_n7x_1_MU-test1_584	4871	0	0	0	0	4	1	20	17	31	14	17	30	17	23	19	16	21	36	27	33	40	34	18	26	33	43	48	52	68	63	48	73	94	93	118	108	170	157	174	193	214	236	2442
@Uematsu_n7x_1_MU-test1_585	5078	0	0	0	0	13	52	71	63	57	75	81	89	36	55	72	82	59	64	62	56	56	62	50	69	82	59	69	71	63	88	88	70	122	113	110	110	114	157	162	165	208	200	1803
@Uematsu_n7x_1_MU-test1_586	5101	0	0	0	4	10	39	78	115	78	100	133	109	109	100	93	92	85	76	104	97	83	102	110	91	97	100	113	102	114	96	110	94	116	127	134	163	152	149	139	157	150	153	1027
@Uematsu_n7x_1_MU-test1_587	4842	0	0	0	14	34	31	25	29	45	47	37	26	34	32	29	25	35	39	29	41	19	20	33	31	41	22	34	51	48	40	76	71	66	66	81	119	136	143	177	210	230	251	2325
@Uematsu_n7x_1_MU-test1_588	4894	0	0	0	3	6	5	8	10	32	24	33	26	32	22	15	17	13	13	29	33	24	29	35	17	27	25	27	45	37	46	48	49	66	64	82	110	139	168	166	189	201	254	2725
@Uematsu_n7x_1_MU-test1_589	9832	0	0	0	0	3	32	45	61	117	107	101	90	129	73	83	80	97	90	72	95	122	99	87	98	103	119	111	115	115	140	140	155	181	160	216	252	254	315	338	371	449	478	4139
@Uematsu_n7x_1_MU-test1_590	9870	0	0	0	3	6	19	22	60	104	83	81	77	81	80	91	70	71	62	64	89	64	86	77	110	98	84	69	99	113	106	136	129	158	211	176	214	247	283	320	363	477	459	4728
@Uematsu_n7x_1_MU-test1_591	4895	0	0	0	0	1	5	4	7	24	14	17	10	20	22	26	18	33	21	25	24	17	20	27	34	30	15	14	30	37	49	37	59	55	48	73	85	88	124	131	166	182	217	3086
@Uematsu_n7x_1_MU-test1_592	9917	0	0	0	3	14	24	57	55	75	95	64	91	71	50	66	73	71	76	38	70	43	60	60	97	90	102	80	92	118	144	112	155	157	170	221	256	265	289	360	424	454	490	4685
@Uematsu_n7x_1_MU-test1_593	9862	0	0	0	4	15	22	29	46	70	64	72	43	56	46	44	62	53	38	61	62	48	58	79	86	75	66	72	101	127	133	121	122	171	179	186	239	279	318	330	370	377	468	5070
@Uematsu_n7x_1_MU-test1_594	9857	0	0	0	0	1	8	34	38	55	84	51	46	71	64	45	62	60	65	79	70	72	61	84	67	82	81	80	91	74	117	113	117	155	172	213	223	273	314	356	412	497	523	4847
@Uematsu_n7x_1_MU-test1_595	3969	0	0	0	1	6	6	11	31	57	37	34	23	26	30	23	21	17	40	21	26	23	29	25	26	28	46	39	37	46	47	45	58	63	65	78	86	84	121	152	178	165	226	1892
@Uematsu_n7x_1_MU-test1_596	4999	0	0	0	1	37	47	64	87	113	113	91	89	62	62	68	107	80	74	56	76	56	68	56	58	89	72	81	101	74	97	92	104	84	83	97	103	145	184	155	177	191	213	1392
@Uematsu_n7x_1_MU-test1_597	4902	0	0	0	0	4	8	10	20	31	16	20	27	31	16	29	31	26	37	33	22	17	26	29	42	33	31	32	42	57	62	47	65	94	123	158	204	214	211	227	244	245	276	2062
@Uematsu_n7x_1_MU-test1_598	4845	0	0	0	7	28	36	43	70	64	61	49	51	52	44	26	30	44	25	29	42	18	28	30	39	32	36	42	49	68	69	84	77	93	92	125	139	142	127	146	155	190	172	2191
@Uematsu_n7x_1_MU-test1_599	4696	0	0	0	7	16	31	47	67	59	54	63	68	61	69	46	52	26	43	54	44	56	43	75	63	49	73	57	44	49	57	56	71	83	75	92	107	111	142	150	178	202	254	1802
@Uematsu_n7x_1_MU-test1_600	9896	0	0	0	20	74	179	282	285	298	271	254	202	206	181	175	137	171	180	175	167	170	136	148	144	129	142	151	167	145	136	178	187	175	191	224	225	290	335	322	353	348	419	1924
@Uematsu_n7x_1_MU-test1_601	4697	0	0	0	0	5	9	6	8	18	35	11	14	26	21	14	9	15	14	18	19	27	28	33	33	21	28	22	40	46	69	63	90	68	71	98	110	129	148	158	204	207	207	2555
@Uematsu_n7x_1_MU-test1_602	9409	0	0	0	0	3	28	36	50	73	72	77	58	69	90	78	92	62	72	71	66	65	74	66	72	103	87	110	81	98	123	106	116	123	150	201	177	256	298	291	388	429	442	4556
@Uematsu_n7x_1_MU-test1_603	5088	0	0	0	0	1	5	12	34	32	41	47	27	32	34	35	44	31	28	26	32	29	33	49	25	22	36	40	42	52	68	64	64	95	80	92	108	139	149	160	179	220	207	2674
@Uematsu_n7x_1_MU-test1_604	4875	0	0	0	4	6	1	15	23	36	33	34	24	25	41	31	28	17	22	25	27	20	30	35	37	40	40	75	58	62	69	86	64	53	76	83	132	145	170	169	222	236	270	2311
@Uematsu_n7x_1_MU-test1_605	5097	0	0	0	0	7	4	18	50	65	54	41	48	37	46	49	40	37	44	43	42	58	25	51	40	47	43	59	87	67	76	71	88	67	93	92	121	124	116	141	165	192	234	2415
@Uematsu_n7x_1_MU-test1_606	9890	0	0	0	37	40	67	67	67	113	84	76	80	67	69	77	88	75	108	89	58	65	71	69	90	76	95	86	117	141	119	146	133	159	175	185	236	289	323	345	398	420	469	4421
@Uematsu_n7x_1_MU-test1_607	9903	0	0	0	4	21	33	73	56	72	114	83	82	74	67	76	82	99	96	96	78	105	105	131	130	109	118	120	92	134	122	147	145	160	210	217	264	312	345	389	412	407	441	4082
@Uematsu_n7x_1_MU-test1_608	4889	0	0	0	0	2	3	11	20	24	32	33	35	31	30	36	20	23	28	34	42	31	36	37	26	31	49	49	45	49	45	46	50	80	90	89	113	159	162	183	206	213	233	2463
@Uematsu_n7x_1_MU-test1_609	4846	0	0	0	5	33	15	44	38	48	43	35	18	29	27	25	31	21	26	31	23	22	25	27	44	34	41	55	51	42	44	43	55	68	79	81	112	113	135	152	160	198	200	2573
@Uematsu_n7x_1_MU-test1_610	5077	0	0	0	0	7	5	11	26	42	49	48	29	38	43	58	47	25	41	47	33	32	42	33	29	49	42	49	65	66	62	73	54	91	95	115	116	116	151	136	187	172	232	2521
@Uematsu_n7x_1_MU-test1_611	5102	0	0	0	2	8	11	17	20	43	38	50	48	36	42	45	30	22	23	41	28	32	36	25	47	57	43	58	47	52	60	57	72	80	103	110	138	158	178	188	205	246	203	2403
@Uematsu_n7x_1_MU-test1_612	3214	0	0	0	0	4	7	17	38	35	62	69	63	59	60	46	47	55	45	39	33	56	31	40	36	33	42	31	50	63	58	48	33	59	54	78	78	93	82	99	104	117	91	1159
@Uematsu_n7x_1_MU-test1_613	4849	0	0	0	15	57	55	79	101	100	80	56	44	49	39	43	39	33	50	44	41	35	36	29	28	45	41	44	53	52	44	59	54	67	85	74	129	121	145	172	190	211	217	1993
@Uematsu_n7x_1_MU-test1_614	5072	0	0	0	1	5	11	55	62	88	103	85	58	70	60	76	76	61	78	56	72	72	80	98	76	45	82	74	94	86	93	83	87	94	111	141	123	154	171	180	160	216	196	1539
@Uematsu_n7x_1_MU-test1_615	9854	0	0	0	3	17	38	54	97	103	117	74	89	92	75	102	94	75	88	106	92	99	110	97	103	102	94	128	97	127	113	104	147	139	163	204	226	207	272	295	350	378	437	4546
@Uematsu_n7x_1_MU-test1_616	4823	0	0	0	1	12	25	31	36	34	43	40	20	22	13	18	21	27	26	34	34	14	53	32	29	30	42	35	51	61	55	47	81	84	106	90	122	138	161	142	196	224	242	2351
@Uematsu_n7x_1_MU-test1_617	5086	0	0	0	4	25	29	43	80	110	71	71	66	43	58	51	60	56	40	51	57	62	52	59	65	56	67	76	71	89	90	85	84	90	102	153	148	166	159	180	207	177	216	1717
@Uematsu_n7x_1_MU-test1_618	9923	0	0	0	0	3	12	18	57	53	55	47	63	58	51	45	56	64	67	56	55	52	71	70	72	57	81	67	73	78	89	104	86	115	122	159	153	220	267	343	353	363	438	5730
@Uematsu_n7x_1_MU-test1_619	9408	0	0	0	0	16	31	46	57	95	79	79	71	76	81	85	89	68	63	64	56	66	78	79	76	77	79	88	91	98	103	112	118	134	140	166	219	247	266	286	392	411	414	4612
@Uematsu_n7x_1_MU-test1_620	5073	0	0	0	3	13	10	29	23	34	41	35	30	28	42	23	25	32	15	19	19	21	28	27	21	25	21	42	36	36	43	46	36	51	57	70	76	117	121	156	191	195	214	3022
@Uematsu_n7x_1_MU-test1_621	5117	0	0	0	4	11	22	33	26	31	39	34	39	35	50	29	31	22	27	43	36	56	47	43	34	37	54	35	48	65	77	52	95	86	105	108	122	167	164	211	178	201	226	2394
@Uematsu_n7x_1_MU-test1_622	9847	0	0	0	8	42	57	79	79	70	92	78	79	73	97	49	60	42	66	75	67	71	63	85	50	86	79	91	108	101	108	134	135	152	168	166	233	223	301	345	399	451	501	4684
@Uematsu_n7x_1_MU-test1_623	4893	0	0	0	3	17	16	36	68	83	83	82	49	59	50	40	43	37	50	52	51	54	50	44	61	55	53	74	66	69	72	77	95	105	101	86	124	142	161	183	202	223	238	1739
@Uematsu_n7x_1_MU-test1_624	4894	0	0	0	0	1	12	22	22	28	28	36	29	32	24	26	30	48	33	26	32	46	47	33	46	49	49	68	35	56	62	61	55	86	66	80	106	128	134	167	204	229	240	2418
@Uematsu_n7x_1_MU-test1_625	4863	0	0	0	0	0	3	6	27	20	32	34	26	20	30	21	35	31	27	25	31	32	30	32	24	21	33	15	45	45	48	42	44	41	54	52	71	79	82	115	142	154	215	3079
@Uematsu_n7x_1_MU-test1_626	4833	0	0	0	8	13	31	15	39	51	67	47	40	35	47	49	24	27	30	49	27	38	21	31	70	45	40	58	44	55	51	39	74	89	96	94	126	110	107	135	170	189	204	2348
@Uematsu_n7x_1_MU-test1_627	5156	0	0	0	0	0	4	16	34	60	53	34	40	42	32	23	40	50	41	42	41	54	50	39	56	70	84	68	63	64	66	76	94	68	102	73	114	153	159	149	202	206	202	2392
@Uematsu_n7x_1_MU-test1_628	9349	0	0	0	0	4	8	23	47	47	47	47	56	60	36	39	27	25	31	30	39	51	45	44	57	45	54	55	66	70	99	88	109	127	144	227	221	270	297	377	455	458	536	4888
@Uematsu_n7x_1_MU-test1_629	4714	0	0	0	0	1	13	25	44	36	31	36	45	31	37	33	26	18	36	20	32	23	26	31	30	41	36	45	40	35	50	41	55	68	65	83	99	94	139	147	187	230	243	2442
@Uematsu_n7x_1_MU-test1_630	5097	0	0	0	1	12	10	30	37	38	57	27	42	39	32	29	31	42	27	30	32	38	37	37	43	38	37	41	57	48	47	57	76	81	94	114	84	133	143	146	187	200	212	2631
@Uematsu_n7x_1_MU-test1_631	5091	0	0	0	0	0	5	19	19	35	37	14	30	20	24	26	22	22	26	14	40	39	25	49	50	39	55	46	37	46	72	69	74	101	74	103	102	107	140	177	189	233	249	2662
@Uematsu_n7x_1_MU-test1_632	10807	0	0	0	17	19	52	82	115	138	134	117	86	94	90	106	87	112	86	68	84	108	95	96	111	118	122	127	180	159	157	182	220	272	297	388	418	404	476	509	473	510	506	3392
@Uematsu_n7x_1_MU-test1_633	5078	0	0	0	1	9	45	55	64	73	90	58	60	72	71	72	59	55	58	63	40	46	60	56	41	40	75	69	88	94	81	91	83	90	79	99	116	132	161	161	180	196	237	1858
@Uematsu_n7x_1_MU-test1_634	4904	0	0	0	0	1	16	14	35	54	50	46	40	35	45	34	36	52	43	42	59	47	67	41	76	47	60	51	57	53	57	61	64	104	98	113	112	105	150	151	162	165	198	2263
@Uematsu_n7x_1_MU-test1_635	9878	0	0	0	0	1	9	30	50	100	83	98	62	90	71	69	80	67	78	65	68	56	70	73	84	89	88	111	104	112	147	134	158	151	206	220	279	318	339	331	414	454	504	4415
@Uematsu_n7x_1_MU-test1_636	9812	0	0	0	2	10	30	87	99	111	112	85	98	72	119	76	95	63	79	80	81	103	80	80	96	89	90	111	133	119	119	124	143	168	173	186	188	222	294	345	386	421	508	4335
@Uematsu_n7x_1_MU-test1_637	5088	0	0	0	6	11	33	41	60	63	65	66	50	67	53	42	49	30	42	41	43	31	31	39	63	40	52	42	57	46	55	59	65	71	86	100	110	131	139	175	187	232	270	2245
@Uematsu_n7x_1_MU-test1_638	4702	0	0	0	2	10	7	4	4	21	17	21	18	18	26	14	22	29	27	27	27	32	22	29	31	25	36	30	33	39	65	46	50	56	71	77	110	121	131	144	180	224	242	2614
@Uematsu_n7x_1_MU-test1_639	9860	0	0	0	0	2	5	21	36	46	55	40	30	40	49	43	51	36	40	33	43	49	48	50	47	50	79	62	75	83	81	98	85	121	135	156	206	230	291	325	313	378	414	5914
@Uematsu_n7x_1_MU-test1_640	4879	0	0	0	2	3	27	60	65	83	73	75	60	38	51	54	48	51	60	64	50	54	71	55	53	85	63	57	71	79	68	71	99	83	86	119	122	149	139	190	176	197	231	1697
@Uematsu_n7x_1_MU-test1_641	9904	0	0	0	24	77	155	209	243	242	197	194	192	165	163	133	141	117	149	138	162	136	184	146	152	123	152	135	156	182	197	208	235	248	240	298	308	381	372	369	378	349	344	1910
@Uematsu_n7x_1_MU-test1_642	4899	0	0	0	0	0	9	16	26	31	41	52	48	33	37	37	20	18	37	20	50	40	42	46	46	29	57	41	31	32	42	46	79	85	99	115	106	113	143	151	188	198	216	2479
@Uematsu_n7x_1_MU-test1_643	4696	0	0	0	7	13	15	23	26	57	43	36	45	23	23	22	44	37	32	40	37	33	31	43	34	40	46	43	48	52	52	65	75	59	94	104	114	139	155	181	200	228	226	2111
@Uematsu_n7x_1_MU-test1_644	4935	0	0	0	2	28	44	59	78	75	70	102	65	68	54	76	66	58	67	57	54	72	45	62	42	69	51	68	55	92	59	79	69	91	106	90	143	156	176	207	249	207	238	1486
@Uematsu_n7x_1_MU-test1_645	5094	0	0	0	0	9	17	33	81	69	94	103	57	70	69	39	47	65	68	46	63	73	69	65	68	58	65	60	67	87	93	90	97	83	89	107	108	136	155	148	173	171	231	1871
@Uematsu_n7x_1_MU-test1_646	3485	0	0	0	0	2	5	9	13	39	21	24	32	24	28	30	20	17	13	16	28	28	23	41	24	17	29	52	55	43	50	42	57	86	77	101	118	116	153	167	179	198	201	1307
@Uematsu_n7x_1_MU-test1_647	10226	0	0	0	14	33	67	90	106	138	142	152	118	107	136	121	86	96	98	110	75	103	74	116	113	93	115	104	104	98	126	131	147	154	160	180	219	235	286	309	319	388	415	4548
@Uematsu_n7x_1_MU-test1_648	9848	0	0	0	18	119	146	278	326	324	306	229	206	197	202	157	196	190	142	163	165	154	156	144	121	107	195	187	157	153	138	141	145	180	200	213	225	232	274	293	309	306	328	2126
@Uematsu_n7x_1_MU-test1_649	9869	0	0	0	0	2	21	24	44	59	68	49	54	51	64	77	65	60	61	73	81	74	74	60	81	90	81	93	102	142	109	117	138	122	161	228	301	325	381	384	388	478	498	4589
@Uematsu_n7x_1_MU-test1_650	5086	0	0	0	0	1	0	10	18	37	42	30	34	31	42	30	29	40	37	40	40	37	29	51	46	45	53	43	57	52	49	44	49	71	79	80	117	141	152	159	168	202	223	2678
@Uematsu_n7x_1_MU-test1_651	4713	0	0	0	1	2	9	18	24	30	29	25	17	19	28	26	22	33	31	24	11	11	22	27	48	29	47	25	35	29	45	39	41	44	65	70	99	112	140	123	165	174	209	2765
@Uematsu_n7x_1_MU-test1_652	4700	0	0	0	0	0	0	35	27	42	53	64	42	33	45	31	39	32	39	29	29	30	31	28	37	47	41	51	57	40	50	71	57	64	72	89	98	145	130	173	179	193	212	2265
@Uematsu_n7x_1_MU-test1_653	5086	0	0	0	0	5	2	10	23	31	27	29	30	28	16	22	52	24	34	30	26	48	27	51	32	34	63	39	44	40	44	56	57	80	86	113	135	146	149	156	188	188	212	2709
@Uematsu_n7x_1_MU-test1_654	4851	0	0	0	0	12	15	40	38	36	56	49	17	52	33	30	18	27	22	31	32	38	38	34	43	43	37	46	59	49	47	55	55	52	82	72	106	92	124	129	145	196	207	2594
@Uematsu_n7x_1_MU-test1_655	5091	0	0	0	0	4	12	13	15	26	33	26	24	37	39	30	28	19	28	44	28	31	30	30	31	32	33	47	38	56	31	38	54	83	72	91	111	125	132	167	173	184	172	2924
@Uematsu_n7x_1_MU-test1_656	4701	0	0	0	0	12	17	23	24	40	42	43	27	33	52	53	43	38	48	45	42	34	44	50	41	38	60	68	67	71	51	63	95	84	103	102	108	148	158	185	211	219	232	1887
@Uematsu_n7x_1_MU-test1_657	9853	0	0	0	0	9	20	43	52	37	60	52	57	54	72	59	67	49	55	69	45	57	52	60	64	75	92	82	83	114	104	128	136	178	185	229	224	312	318	328	404	429	460	4939
@Uematsu_n7x_1_MU-test1_658	4892	0	0	0	3	6	13	17	15	23	31	35	32	25	30	63	44	33	39	46	42	28	30	41	34	32	45	44	42	67	56	56	63	60	68	84	119	138	171	178	211	238	275	2315
@Uematsu_n7x_1_MU-test1_659	5094	0	0	0	0	8	19	20	25	44	39	37	35	22	32	45	38	33	52	23	51	41	42	53	57	51	52	50	70	58	100	62	88	86	91	97	94	100	130	168	177	212	204	2488
@Uematsu_n7x_1_MU-test1_660	4841	0	0	0	4	26	44	70	86	105	107	81	91	75	69	80	85	76	71	65	65	66	76	69	54	65	84	78	61	90	82	96	91	95	99	97	146	134	119	133	162	181	164	1399
@Uematsu_n7x_1_MU-test1_661	4511	0	0	0	12	7	9	12	20	17	29	17	12	23	14	14	19	19	39	23	13	28	26	28	26	21	25	27	16	26	31	36	42	50	48	62	95	99	121	115	190	164	249	2687
@Uematsu_n7x_1_MU-test1_662	4909	0	0	0	12	16	27	45	48	36	44	31	22	31	16	15	19	9	20	14	20	14	29	29	24	25	22	32	34	43	31	32	54	56	68	87	107	114	135	144	171	198	194	2841
@Uematsu_n7x_1_MU-test1_663	4893	0	0	0	0	0	14	22	26	35	36	25	26	20	20	24	17	15	20	24	19	33	39	44	48	39	68	53	52	56	71	67	65	65	81	86	90	124	140	174	209	215	254	2477
@Uematsu_n7x_1_MU-test1_664	4890	0	0	0	3	4	13	13	18	32	26	39	20	32	23	29	27	25	35	26	32	33	48	31	48	21	37	36	51	44	43	64	54	71	85	118	122	148	197	204	256	259	231	2292
@Uematsu_n7x_1_MU-test1_665	4698	0	0	0	0	2	8	18	26	42	58	40	71	46	24	48	36	44	41	49	37	33	51	48	33	58	68	54	63	68	58	54	74	76	98	105	96	116	168	156	188	202	225	2016
@Uematsu_n7x_1_MU-test1_666	9892	0	0	0	3	11	21	13	18	51	82	58	51	50	73	75	67	56	68	77	69	66	73	58	87	77	83	87	105	99	107	145	133	140	194	192	251	275	311	324	396	415	457	4974
@Uematsu_n7x_1_MU-test1_667	5089	0	0	0	6	10	22	31	41	45	53	49	38	33	29	45	46	32	32	41	35	30	33	47	33	25	31	38	42	52	55	57	71	65	74	95	105	135	130	175	182	178	254	2594
@Uematsu_n7x_1_MU-test1_668	9430	0	0	0	5	9	8	25	43	54	51	46	50	33	48	41	26	39	47	60	59	30	51	60	73	59	65	70	92	86	93	100	113	113	159	172	232	267	302	340	425	508	492	4884
@Uematsu_n7x_1_MU-test1_669	4699	0	0	0	0	0	4	11	18	36	18	18	27	20	33	26	34	27	21	23	34	18	45	20	30	32	23	31	31	23	44	59	57	60	72	87	92	139	146	158	167	217	261	2537
@Uematsu_n7x_1_MU-test1_670	4698	0	0	0	20	47	50	51	90	82	63	59	64	46	41	41	34	54	38	26	43	44	43	48	26	54	45	53	68	60	70	59	62	92	81	112	113	123	123	166	191	208	225	1783
@Uematsu_n7x_1_MU-test1_671	9905	0	0	0	2	3	27	54	70	84	77	64	53	51	81	75	60	68	48	57	75	87	66	85	62	74	104	92	96	94	108	136	142	145	156	172	205	256	311	369	411	455	510	4820
@Uematsu_n7x_1_MU-test1_672	9899	0	0	0	0	0	10	23	39	57	69	74	52	73	73	52	71	67	62	68	51	55	40	62	55	53	63	81	85	79	78	68	88	103	140	114	171	170	233	257	305	381	434	5943
@Uematsu_n7x_1_MU-test1_673	4705	0	0	0	0	2	7	24	16	26	34	46	34	20	29	46	35	35	37	30	26	42	36	37	38	34	41	43	43	42	47	57	57	64	70	86	90	94	134	167	158	201	200	2477
@Uematsu_n7x_1_MU-test1_674	4894	0	0	0	0	2	4	23	46	63	39	42	49	45	43	41	30	48	34	35	36	51	39	54	47	44	49	35	37	44	73	88	68	87	90	76	130	144	143	182	188	186	229	2230
@Uematsu_n7x_1_MU-test1_675	4871	0	0	0	14	20	34	68	67	72	92	61	52	73	62	69	65	76	61	55	61	47	62	56	61	79	70	77	63	79	96	65	94	93	103	106	106	136	126	160	185	192	227	1586
@Uematsu_n7x_1_MU-test1_676	4869	0	0	0	3	21	42	62	103	109	104	104	113	49	93	71	76	67	72	67	86	104	92	64	85	100	67	76	82	90	86	87	101	97	99	121	134	114	168	145	189	202	170	1154
@Uematsu_n7x_1_MU-test1_677	4910	0	0	0	2	5	13	25	32	16	24	36	34	37	25	30	50	31	58	38	46	38	48	47	52	43	64	58	58	43	55	66	67	99	77	97	90	122	164	165	176	205	221	2353
@Uematsu_n7x_1_MU-test1_678	9870	0	0	0	0	4	31	37	57	76	86	108	54	52	70	44	53	37	40	70	73	30	67	62	78	67	74	103	93	85	73	116	130	117	130	181	196	225	238	301	383	452	545	5232
@Uematsu_n7x_1_MU-test1_679	9806	0	0	0	2	8	45	55	77	96	77	92	77	72	87	79	63	62	68	69	62	77	79	105	101	79	87	86	143	158	163	133	156	171	201	234	282	314	311	334	454	409	452	4186
@Uematsu_n7x_1_MU-test1_680	9868	0	0	0	0	4	4	14	42	50	49	66	52	46	58	51	61	40	45	45	47	30	43	68	74	58	91	62	67	90	99	91	139	120	153	157	197	209	246	289	352	408	464	5687
@Uematsu_n7x_1_MU-test1_681	9933	0	0	0	0	1	16	26	65	70	82	83	59	79	44	81	61	66	54	61	41	60	80	34	55	64	75	67	87	140	107	108	129	168	197	202	251	318	295	359	351	432	445	5020
@Uematsu_n7x_1_MU-test1_682	2840	0	0	0	0	2	2	2	11	14	19	27	15	19	30	22	23	29	24	15	23	20	15	14	23	12	19	17	19	14	23	35	34	43	26	50	56	76	95	99	102	119	139	1513
@Uematsu_n7x_1_MU-test1_683	9881	0	0	0	3	10	23	51	62	60	73	70	80	69	78	62	72	60	86	70	52	62	46	49	70	70	106	73	104	90	98	94	131	176	203	192	243	211	280	274	302	383	414	5229
@Uematsu_n7x_1_MU-test1_684	9891	0	0	0	3	17	17	25	36	48	73	65	56	55	53	54	35	44	33	51	66	60	62	57	86	69	65	95	80	85	92	120	137	170	213	245	270	310	397	360	417	457	479	4834
@Uematsu_n7x_1_MU-test1_685	4891	0	0	0	0	0	3	15	25	42	35	19	25	29	30	34	34	34	37	32	43	28	45	56	41	41	29	46	45	43	64	53	69	66	69	77	96	90	101	108	159	161	204	2763
@Uematsu_n7x_1_MU-test1_686	5091	0	0	0	1	8	12	25	46	51	59	49	55	52	46	37	49	21	25	20	32	46	69	45	65	61	47	53	61	56	68	79	68	84	80	92	99	91	109	107	138	197	207	2581
@Uematsu_n7x_1_MU-test1_687	9874	0	0	0	0	0	13	14	17	19	23	39	43	42	29	26	42	44	36	47	72	37	38	56	60	56	63	52	62	64	76	128	138	153	150	144	189	212	306	309	368	355	458	5894
@Uematsu_n7x_1_MU-test1_688	4861	0	0	0	0	0	1	11	11	30	34	29	32	25	30	21	19	22	20	28	35	28	47	30	31	46	29	39	39	47	63	70	72	77	88	76	70	91	108	126	161	212	222	2741
@Uematsu_n7x_1_MU-test1_689	9903	0	0	0	0	16	11	54	64	82	64	67	96	68	87	55	78	88	96	83	73	98	94	79	94	125	86	104	96	116	143	139	182	147	173	205	239	250	283	315	369	416	425	4643
@Uematsu_n7x_1_MU-test1_690	5140	0	0	0	3	10	27	41	66	52	88	71	38	46	40	48	48	27	22	44	38	26	43	37	32	41	46	39	63	51	54	76	84	57	92	89	119	150	123	134	147	179	187	2562
@Uematsu_n7x_1_MU-test1_691	4915	0	0	0	0	3	13	17	29	24	31	30	23	21	32	38	26	20	30	38	41	30	22	29	29	24	42	46	37	45	37	40	68	49	68	75	108	118	146	163	191	220	224	2688
@Uematsu_n7x_1_MU-test1_692	9908	0	0	0	2	8	18	22	56	67	66	80	83	73	66	73	71	67	61	75	57	55	65	61	49	81	86	100	107	105	131	121	121	121	166	162	210	199	249	258	362	403	445	5306
@Uematsu_n7x_1_MU-test1_693	9892	0	0	0	4	28	43	96	73	106	115	105	114	110	89	77	78	84	124	97	92	123	108	91	121	100	77	126	129	101	115	114	134	173	211	207	245	254	305	330	420	407	445	4121
@Uematsu_n7x_1_MU-test1_694	5081	0	0	0	2	8	6	28	32	31	55	70	43	44	63	47	40	56	48	53	57	43	49	50	60	38	55	61	64	90	68	63	80	64	102	97	111	136	140	182	217	264	224	2140
@Uematsu_n7x_1_MU-test1_695	5720	0	0	0	8	16	9	36	28	45	66	56	45	46	48	54	60	52	41	44	46	46	42	58	55	55	50	52	67	58	52	58	81	109	115	146	168	165	184	216	273	265	294	2411
Total	4467338	0	0	0	2301	8431	17247	27140	35607	44899	45310	42720	40407	38182	37246	35891	35765	35431	35621	35145	36238	36964	37811	38602	39726	41089	42931	45432	48279	51100	54520	59296	65091	71986	80765	91271	104355	117574	133096	148152	165755	183958	201971	2054033
