# Supplementary material for: Barcode-free multiplex plasmid sequencing using Bayesian analysis and nanopore sequencing
Source: eLife. 2025 Apr 25;12:RP88794. doi: 10.7554/eLife.88794 (PMC12029211; doi:10.7554/eLife.88794)
Supplement: Figure 3—source data 3. [file elife-88794-fig3-data3.csv]

query_idx	query_id	_M38_mCherry-Spo20.dna (idx=0)	_M38_mCherry-Spo20.dna (idx=0,rc)	_M32_pmNeonGreen-N1.dna (idx=1)	_M32_pmNeonGreen-N1.dna (idx=1,rc)	_M160_P18-CIBN-P2A-CRY2-mCherry-PLDs17_pcDNA3.dna (idx=2)	_M160_P18-CIBN-P2A-CRY2-mCherry-PLDs17_pcDNA3.dna (idx=2,rc)	_M42_GFP-PASS_vecCMV.dna (idx=3)	_M42_GFP-PASS_vecCMV.dna (idx=3,rc)	_M161_CRY2-mCherry-PLDs27-P2A-CIBN-CAAX_pcDNA3.dna (idx=4)	_M161_CRY2-mCherry-PLDs27-P2A-CIBN-CAAX_pcDNA3.dna (idx=4,rc)	_M43_iRFP713-PASS_vecCMV.dna (idx=5)	_M43_iRFP713-PASS_vecCMV.dna (idx=5,rc)	_M38_mCherry-Spo20.dna (idx=0, normalized)	_M38_mCherry-Spo20.dna (idx=0,rc, normalized)	_M32_pmNeonGreen-N1.dna (idx=1, normalized)	_M32_pmNeonGreen-N1.dna (idx=1,rc, normalized)	_M160_P18-CIBN-P2A-CRY2-mCherry-PLDs17_pcDNA3.dna (idx=2, normalized)	_M160_P18-CIBN-P2A-CRY2-mCherry-PLDs17_pcDNA3.dna (idx=2,rc, normalized)	_M42_GFP-PASS_vecCMV.dna (idx=3, normalized)	_M42_GFP-PASS_vecCMV.dna (idx=3,rc, normalized)	_M161_CRY2-mCherry-PLDs27-P2A-CIBN-CAAX_pcDNA3.dna (idx=4, normalized)	_M161_CRY2-mCherry-PLDs27-P2A-CIBN-CAAX_pcDNA3.dna (idx=4,rc, normalized)	_M43_iRFP713-PASS_vecCMV.dna (idx=5, normalized)	_M43_iRFP713-PASS_vecCMV.dna (idx=5,rc, normalized)	classified_ref_seq_idx	is_reverse_compliment	assigned
0	@Uematsu_n7x_1_MU-test1_0	0	0	0	0	8147	0	0	0	9538	0	0	0	NaN	NaN	NaN	NaN	0.8242614326183731	NaN	NaN	NaN	0.9602335648847277	NaN	NaN	NaN	4	0	1
1	@Uematsu_n7x_1_MU-test1_1	0	3401	0	4535	391	-1776	0	3347	391	-1783	0	3194	NaN	0.6918226200162734	NaN	0.9603981363828886	0.03955888304330231	-0.17968433832456496	NaN	0.6862825507484109	0.03936373703815564	-0.1795026678747609	NaN	0.6254160955551205	1	1	1
2	@Uematsu_n7x_1_MU-test1_2	4461	0	3139	0	-2565	292	3409	0	-2509	292	3220	0	0.9074450772986168	NaN	0.6647606946209234	NaN	-0.25951031970862	0.02954269526507487	0.698995283986057	NaN	-0.25259236887143866	0.029396959629517768	0.6305071470530644	NaN	0	0	1
3	@Uematsu_n7x_1_MU-test1_3	0	3389	0	3106	287	-2801	0	3517	287	-2825	0	4815	NaN	0.6893816110659072	NaN	0.6577721304531978	0.02903682719546742	-0.28338729259409146	NaN	0.7211400451096985	0.028893587033121917	-0.2844055169636565	NaN	0.9428235754846289	5	1	1
4	@Uematsu_n7x_1_MU-test1_4	0	0	0	0	0	7614	0	0	0	9708	0	0	NaN	NaN	NaN	NaN	NaN	0.7703358963982193	NaN	NaN	NaN	0.9773482331621867	NaN	NaN	4	1	1
5	@Uematsu_n7x_1_MU-test1_5	0	0	0	0	0	0	0	0	0	0	0	0	NaN	NaN	NaN	NaN	NaN	NaN	NaN	NaN	NaN	NaN	NaN	NaN	-1	-1	-1
6	@Uematsu_n7x_1_MU-test1_6	0	0	0	0	-1064	422	0	0	-1029	-3393	0	0	NaN	NaN	NaN	NaN	-0.10764872521246459	0.042695265074868476	NaN	NaN	-0.10359408033826638	-0.34158864391422533	NaN	NaN	2	1	0
7	@Uematsu_n7x_1_MU-test1_7	0	4694	0	3594	-3356	-385	0	3694	-3390	-951	0	3451	NaN	0.9548413344182262	NaN	0.761118170266836	-0.339538648320518	-0.03895184135977337	NaN	0.7574328480623334	-0.3412866203563878	-0.09574146783449108	NaN	0.6757391815155669	0	1	1
8	@Uematsu_n7x_1_MU-test1_8	0	3544	0	3208	-5259	-3135	0	4550	369	-3117	0	3477	NaN	0.7209113100081367	NaN	0.6793731469716222	-0.5320720356131121	-0.3171792796438689	NaN	0.9329505843756407	0.037148897614013895	-0.3138024765931743	NaN	0.6808302330135109	3	1	1
9	@Uematsu_n7x_1_MU-test1_9	4589	0	3309	0	-2513	336	3564	0	-1463	336	3375	0	0.9334825061025224	NaN	0.7007623888182973	NaN	-0.25424929178470257	0.0339943342776204	0.7307771170801722	NaN	-0.14728682170542637	0.03382663847780127	0.6608576463677306	NaN	0	0	1
10	@Uematsu_n7x_1_MU-test1_10	0	4772	0	3443	296	-925	0	3724	296	-863	0	3538	NaN	0.9707078925956062	NaN	0.729140194832698	0.029947389720760824	-0.09358559287737758	NaN	0.7635841705966783	0.02979965770663445	-0.08688211013792409	NaN	0.6927746230663795	0	1	1
11	@Uematsu_n7x_1_MU-test1_11	3949	0	3853	0	380	-3357	4784	0	382	-3378	3955	0	0.8032953620829943	NaN	0.8159678102498941	NaN	0.03844597329016593	-0.3396398219344395	0.9809309001435309	NaN	0.03845766636464311	-0.34007852612503775	0.7744272567064813	NaN	3	0	1
12	@Uematsu_n7x_1_MU-test1_12	3605	0	4502	0	351	-3402	3613	0	351	-3428	3608	0	0.733319772172498	NaN	0.9534095722151631	NaN	0.03551193848644273	-0.34419263456090654	0.7408242772196022	NaN	0.035336756266988824	-0.34511225208899626	0.7064813001762287	NaN	1	0	1
13	@Uematsu_n7x_1_MU-test1_13	3575	0	3256	0	-1584	821	4582	0	-1561	821	3506	0	0.7272172497965825	NaN	0.6895383312155866	NaN	-0.16025900445163901	0.0830635370295427	0.939511995078942	NaN	-0.15715292459478505	0.08265378032819894	0.6865087135304484	NaN	3	0	1
14	@Uematsu_n7x_1_MU-test1_14	0	3985	0	3838	829	404	0	4046	-3414	404	0	4941	NaN	0.8106183889340928	NaN	0.8127911901736552	0.08387292594091461	0.04087414002428167	NaN	0.8296083657986467	-0.3437028088190879	0.04067250578878486	NaN	0.9674955942823575	5	1	1
15	@Uematsu_n7x_1_MU-test1_15	0	3374	0	4438	390	-3125	0	3313	390	-3125	0	3167	NaN	0.6863303498779495	NaN	0.9398559932232105	0.039457709429380816	-0.316167543504654	NaN	0.6793110518761534	0.03926306251887647	-0.31460787274740765	NaN	0.6201292343841786	1	1	1
16	@Uematsu_n7x_1_MU-test1_16	4383	0	3146	0	-1391	-3522	3412	0	-770	-3544	3238	0	0.8915785191212368	NaN	0.6662431173231681	NaN	-0.1407324969647916	-0.3563334682314852	0.6996104162394915	NaN	-0.07751937984496124	-0.35679049632538007	0.6340317211670257	NaN	0	0	1
17	@Uematsu_n7x_1_MU-test1_17	589	788	589	788	3108	0	589	788	3108	0	589	788	0.11981285598047192	0.16029292107404394	0.12473528166031343	0.16687844133841592	0.31444759206798867	NaN	0.12077096575763789	0.1615747385687923	0.3128964059196617	NaN	0.11533189739573135	0.15429802232230272	2	0	0
18	@Uematsu_n7x_1_MU-test1_18	0	0	0	0	7508	0	0	0	9557	0	0	0	NaN	NaN	NaN	NaN	0.7596114933225415	NaN	NaN	NaN	0.9621463807510319	NaN	NaN	NaN	4	0	1
19	@Uematsu_n7x_1_MU-test1_19	0	0	0	0	0	9580	0	0	0	7541	0	0	NaN	NaN	NaN	NaN	NaN	0.9692432213678672	NaN	NaN	NaN	0.7591865498842243	NaN	NaN	2	1	1
20	@Uematsu_n7x_1_MU-test1_20	3636	0	3308	0	-1563	-3391	4613	0	-1548	-3419	3554	0	0.7396257119609438	NaN	0.7005506141465481	NaN	-0.15813435855928773	-0.34307972480777016	0.945868361697765	NaN	-0.15584415584415584	-0.34420618141548376	0.695907577834345	NaN	3	0	1
21	@Uematsu_n7x_1_MU-test1_21	4732	0	3408	0	-1135	369	3692	0	-517	369	3508	0	0.9625711960943857	NaN	0.7217280813214739	NaN	-0.11483205180089033	0.037333063537029545	0.7570227598933771	NaN	-0.05204872646733112	0.037148897614013895	0.6869003328764441	NaN	0	0	1
22	@Uematsu_n7x_1_MU-test1_22	0	3687	0	3396	378	-26	0	4710	378	-2909	0	3627	NaN	0.75	NaN	0.7191867852604829	0.03824362606232295	-0.002630513961958721	NaN	0.9657576378921469	0.03805496828752643	-0.2928621765831068	NaN	0.7102016839631878	3	1	1
23	@Uematsu_n7x_1_MU-test1_23	0	3847	0	3709	-3383	314	0	3941	-3419	314	0	4829	NaN	0.782546786004882	NaN	0.7854722575180009	-0.3422703358963982	0.03176851477134763	NaN	0.8080787369284396	-0.34420618141548376	0.03161179905365952	NaN	0.9455649109065988	5	1	1
24	@Uematsu_n7x_1_MU-test1_24	2752	0	2751	0	131	821	2751	0	131	821	3546	0	0.5598047192839707	NaN	0.5825921219822109	NaN	0.013253743423715094	0.0830635370295427	0.5640762763994259	NaN	0.013188362025571328	0.08265378032819894	0.6943411004503622	NaN	5	0	1
25	@Uematsu_n7x_1_MU-test1_25	2132	0	1627	0	-3956	784	1454	0	-3995	784	1262	0	0.43368592351505286	NaN	0.34455739093604404	NaN	-0.40024281667341155	0.07932011331444759	0.2981340988312487	NaN	-0.40219470452028594	0.07892882311486962	0.24711180732328178	NaN	0	0	0
26	@Uematsu_n7x_1_MU-test1_26	4746	0	3445	0	-940	-3517	3715	0	-877	-3549	3520	0	0.9654190398698128	NaN	0.7295637441761965	NaN	-0.09510319708619992	-0.35582760016187776	0.7617387738363748	NaN	-0.08829155340783247	-0.3572938689217759	0.6892500489524183	NaN	0	0	1
27	@Uematsu_n7x_1_MU-test1_27	0	4701	0	3390	-7	-946	0	3659	-7	-884	0	3476	NaN	0.9562652563059398	NaN	0.7179161372299873	-0.000708215297450425	-0.09571023876972885	NaN	0.7502563051055977	-0.0007047216349541931	-0.08899627504278668	NaN	0.680634423340513	0	1	1
28	@Uematsu_n7x_1_MU-test1_28	3369	0	4499	0	-1618	81	3324	0	-1634	-4312	3176	0	0.685313262815297	NaN	0.9527742481999153	NaN	-0.16369890732496964	0.008195062727640631	0.6815665368054131	NaN	-0.1645021645021645	-0.43410852713178294	0.6218915214411592	NaN	1	0	1
29	@Uematsu_n7x_1_MU-test1_29	0	3163	0	2227	781	-1804	0	2122	781	-1183	0	2225	NaN	0.6434092758340114	NaN	0.47162219398559935	0.07901659247268313	-0.18251719951436665	NaN	0.4351035472626615	0.07862679955703211	-0.11909795630725863	NaN	0.43567652242020755	0	1	1
30	@Uematsu_n7x_1_MU-test1_30	0	4658	0	3593	413	-361	0	3620	413	-920	0	3735	NaN	0.9475183075671277	NaN	0.7609063955950869	0.04178470254957507	-0.03652367462565763	NaN	0.7422595858109493	0.041578576462297394	-0.0926205577368368	NaN	0.7313491286469551	0	1	1
31	@Uematsu_n7x_1_MU-test1_31	0	0	0	0	0	7375	0	0	0	5536	0	0	NaN	NaN	NaN	NaN	NaN	0.7461554026709835	NaN	NaN	NaN	0.5573341387294876	NaN	NaN	2	1	1
32	@Uematsu_n7x_1_MU-test1_32	3317	0	4412	0	-1662	-3764	3261	0	-1665	-5677	3106	0	0.6747355573637104	NaN	0.9343498517577298	NaN	-0.16815054633751517	-0.3808174828004856	0.668648759483289	NaN	-0.1676230745998188	-0.5715292459478506	0.6081848443313099	NaN	1	0	1
33	@Uematsu_n7x_1_MU-test1_33	0	4707	0	3378	326	-1120	0	3661	326	-499	0	3470	NaN	0.9574857607811229	NaN	0.7153748411689962	0.032982598138405504	-0.11331444759206799	NaN	0.750666393274554	0.03281989328500957	-0.05023658512030605	NaN	0.6794595653025259	0	1	1
34	@Uematsu_n7x_1_MU-test1_34	3115	0	2842	0	-2075	253	3208	0	-2118	253	4439	0	0.6336452400325467	NaN	0.6018636171113935	NaN	-0.20993524888709025	0.025596924322136786	0.6577814230059463	NaN	-0.213228631833283	0.02547065337763012	0.8691991384374388	NaN	5	0	1
35	@Uematsu_n7x_1_MU-test1_35	3507	0	3212	0	-1327	337	3629	0	-1363	337	4947	0	0.7133848657445078	NaN	0.6802202456586193	NaN	-0.13425738567381626	0.034095507891541886	0.7441049825712528	NaN	-0.13721936977750931	0.03392731299708044	0.9686704523203447	NaN	5	0	1
36	@Uematsu_n7x_1_MU-test1_36	0	3365	0	4499	371	354	0	3321	371	354	0	3167	NaN	0.684499593165175	NaN	0.9527742481999153	0.037535410764872525	0.035815459328207205	NaN	0.6809514045519787	0.037350246652572236	0.035638779824826335	NaN	0.6201292343841786	1	1	1
37	@Uematsu_n7x_1_MU-test1_37	4775	0	3451	0	-1128	385	3725	0	-507	385	3538	0	0.9713181448331977	NaN	0.7308343922066921	NaN	-0.11412383650343991	0.03895184135977337	0.7637892146811565	NaN	-0.05104198127453941	0.03875968992248062	0.6927746230663795	NaN	0	0	1
38	@Uematsu_n7x_1_MU-test1_38	0	3771	0	3638	-3410	276	0	3844	-3434	276	0	4367	NaN	0.7670870626525631	NaN	0.7704362558238035	-0.34500202347227843	0.02792391744233104	NaN	0.7881894607340578	-0.3457162992046713	0.02778616732105104	NaN	0.8551008419815939	5	1	1
39	@Uematsu_n7x_1_MU-test1_39	781	-38	338	1142	0	4810	335	1142	0	6102	257	1142	0.15886899918633035	-0.007729861676159479	0.07157983905124947	0.24184667513765354	NaN	0.4866450829623634	0.06868976830018454	0.23416034447406192	NaN	0.614315916641498	0.05032308596044645	0.22361464656354024	4	1	1
40	@Uematsu_n7x_1_MU-test1_40	0	0	0	0	8990	0	0	0	6963	0	0	0	NaN	NaN	NaN	NaN	0.9095507891541886	NaN	NaN	NaN	0.7009966777408638	NaN	NaN	NaN	2	0	1
41	@Uematsu_n7x_1_MU-test1_41	0	3413	0	3138	314	294	0	3536	314	296	0	4814	NaN	0.6942636289666395	NaN	0.6645489199491741	0.03176851477134763	0.029745042492917848	NaN	0.7250358827147837	0.03161179905365952	0.02979965770663445	NaN	0.9426277658116311	5	1	1
42	@Uematsu_n7x_1_MU-test1_42	4708	0	3373	0	-973	-3594	3651	0	-910	-4300	3465	0	0.9576891781936534	NaN	0.7143159678102499	NaN	-0.09844192634560907	-0.3636179684338325	0.7486159524297724	NaN	-0.0916138125440451	-0.4329004329004329	0.6784805169375367	NaN	0	0	1
43	@Uematsu_n7x_1_MU-test1_43	0	0	0	0	-3401	375	0	0	-3421	375	0	0	NaN	NaN	NaN	NaN	-0.344091460946985	0.037940105220558476	NaN	NaN	-0.3444075304540421	0.03775294472968892	NaN	NaN	2	1	0
44	@Uematsu_n7x_1_MU-test1_44	0	0	0	0	9345	0	0	0	7605	0	0	0	NaN	NaN	NaN	NaN	0.9454674220963173	NaN	NaN	NaN	0.7656297191180912	NaN	NaN	NaN	2	0	1
45	@Uematsu_n7x_1_MU-test1_45	686	0	0	0	2619	0	0	0	2776	0	0	0	0.13954434499593166	NaN	NaN	NaN	0.2649736948603804	NaN	NaN	NaN	0.27947246551897714	NaN	NaN	NaN	4	0	0
46	@Uematsu_n7x_1_MU-test1_46	0	4015	0	2817	650	-1435	0	3058	650	-813	0	2893	NaN	0.8167209113100081	NaN	0.5965692503176621	0.06576284904896802	-0.14518413597733712	NaN	0.6270248103342219	0.0654384375314608	-0.08184838417396557	NaN	0.5664773839827687	0	1	1
47	@Uematsu_n7x_1_MU-test1_47	0	4651	0	3354	-3432	-1006	0	3591	-3452	-942	0	3406	NaN	0.9460943856794142	NaN	0.7102922490470139	-0.3472278429785512	-0.10178065560501821	NaN	0.7363133073610826	-0.34752844055169635	-0.09483539716097855	NaN	0.6669277462306638	0	1	1
48	@Uematsu_n7x_1_MU-test1_48	0	0	0	0	9553	0	0	0	8137	0	0	0	NaN	NaN	NaN	NaN	0.9665115337919871	NaN	NaN	NaN	0.8191885633746099	NaN	NaN	NaN	2	0	1
49	@Uematsu_n7x_1_MU-test1_49	0	4758	0	3420	364	-948	0	3716	364	-883	0	3524	NaN	0.967860048820179	NaN	0.7242693773824651	0.036827195467422094	-0.09591258599757184	NaN	0.761943817920853	0.036645525017618044	-0.0888956005235075	NaN	0.6900332876444096	0	1	1
50	@Uematsu_n7x_1_MU-test1_50	0	0	0	0	7389	0	0	0	9452	0	0	0	NaN	NaN	NaN	NaN	0.7475718332658843	NaN	NaN	NaN	0.951575556226719	NaN	NaN	NaN	4	0	1
51	@Uematsu_n7x_1_MU-test1_51	0	3688	0	3354	823	349	0	4683	823	349	0	3618	NaN	0.7502034174125305	NaN	0.7102922490470139	0.08326588425738568	0.035309591258599754	NaN	0.9602214476112364	0.08285512936675728	0.03513540722843048	NaN	0.7084393969062072	3	1	1
52	@Uematsu_n7x_1_MU-test1_52	0	0	0	0	0	6886	0	0	0	8336	0	0	NaN	NaN	NaN	NaN	NaN	0.6966815054633752	NaN	NaN	NaN	0.8392227927111648	NaN	NaN	4	1	1
53	@Uematsu_n7x_1_MU-test1_53	0	0	0	0	9338	0	0	0	7293	0	0	0	NaN	NaN	NaN	NaN	0.9447592067988668	NaN	NaN	NaN	0.7342192691029901	NaN	NaN	NaN	2	0	1
54	@Uematsu_n7x_1_MU-test1_54	0	3149	0	3341	-3487	185	0	3341	-3516	185	0	4531	NaN	0.6405614320585842	NaN	0.7075391783142736	-0.3527923917442331	0.018717118575475516	NaN	0.6850522862415419	-0.3539716097855633	0.018624786066646533	NaN	0.8872136283532407	5	1	1
55	@Uematsu_n7x_1_MU-test1_55	0	0	0	0	0	7432	0	0	0	9207	0	0	NaN	NaN	NaN	NaN	NaN	0.7519222986645083	NaN	NaN	NaN	0.9269102990033222	NaN	NaN	4	1	1
56	@Uematsu_n7x_1_MU-test1_56	4706	0	3431	0	-1147	371	3701	0	-1087	371	3517	0	0.9572823433685923	NaN	0.7265988987717069	NaN	-0.1160461351679482	0.037535410764872525	0.7588681566536806	NaN	-0.10943320245645827	0.037350246652572236	0.6886626199334247	NaN	0	0	1
57	@Uematsu_n7x_1_MU-test1_57	4599	0	3481	0	-2487	-3386	3580	0	-1055	807	3588	0	0.9355166802278275	NaN	0.7371876323591698	NaN	-0.25161877782274383	-0.3425738567381627	0.7340578224318228	NaN	-0.10621161783952482	0.08124433705829055	0.7025651067162718	NaN	0	0	1
58	@Uematsu_n7x_1_MU-test1_58	0	3547	0	3230	-4325	-1566	0	4560	-4226	-1540	0	3488	NaN	0.7215215622457283	NaN	0.6840321897501059	-0.43757588021044114	-0.1584378794010522	NaN	0.9350010252204224	-0.4254505184737743	-0.15503875968992248	NaN	0.6829841394164872	3	1	1
59	@Uematsu_n7x_1_MU-test1_59	4619	0	3355	0	-1075	-3373	3629	0	-1010	-3403	3433	0	0.9395850284784377	NaN	0.7105040237187632	NaN	-0.10876163496560097	-0.3412585997571833	0.7441049825712528	NaN	-0.10168126447196214	-0.34259538910701703	0.6722146074016057	NaN	0	0	1
60	@Uematsu_n7x_1_MU-test1_60	0	3510	0	4384	-3426	1230	0	3216	-3460	1230	0	3510	NaN	0.7139951179820992	NaN	0.9284201609487506	-0.34662080129502226	0.12444354512343181	NaN	0.6594217756817716	-0.3483338367059297	0.12382965871337964	NaN	0.6872919522224398	1	1	1
61	@Uematsu_n7x_1_MU-test1_61	0	3332	0	3053	243	-2868	0	3438	243	-2895	0	4507	NaN	0.677786818551668	NaN	0.6465480728504871	0.024585188182921894	-0.2901659247268312	NaN	0.7049415624359238	0.02446390818483842	-0.29145273331319843	NaN	0.8825141962012923	5	1	1
62	@Uematsu_n7x_1_MU-test1_62	0	3927	0	3801	-3363	343	0	4687	-3402	345	0	4013	NaN	0.798820179007323	NaN	0.8049555273189326	-0.3402468636179684	0.034702549575070823	NaN	0.961041623949149	-0.34249471458773784	0.0347327091513138	NaN	0.7857842177403563	3	1	1
63	@Uematsu_n7x_1_MU-test1_63	0	3453	0	3184	-3391	-1373	0	3568	-3417	-1410	0	4862	NaN	0.70240032546786	NaN	0.67429055484964	-0.34307972480777016	-0.13891137191420477	NaN	0.7315972934180849	-0.3440048323769254	-0.14195107218363032	NaN	0.9520266301155277	5	1	1
64	@Uematsu_n7x_1_MU-test1_64	3284	0	4365	0	-3206	405	3241	0	-3222	405	3079	0	0.6680227827502034	NaN	0.9243964421855146	NaN	-0.3243626062322946	0.040975313638203156	0.6645478777937257	NaN	-0.3243733011174872	0.04077318030806403	0.6028979831603681	NaN	1	0	1
65	@Uematsu_n7x_1_MU-test1_65	0	-947	0	552	0	4700	0	552	0	3343	0	552	NaN	-0.19263628966639545	NaN	0.11689961880559085	NaN	0.4755159854309996	NaN	0.11318433463194587	NaN	0.33655491795026676	NaN	0.10808693949481105	2	1	0
66	@Uematsu_n7x_1_MU-test1_66	4543	0	3513	0	-405	405	3651	0	-964	-3521	3659	0	0.9241253051261188	NaN	0.7439644218551461	NaN	-0.040975313638203156	0.040975313638203156	0.7486159524297724	NaN	-0.09705023658512031	-0.3544749823819591	0.7164675934991188	NaN	0	0	1
67	@Uematsu_n7x_1_MU-test1_67	0	4655	0	3347	342	-2476	0	3608	342	-835	0	3422	NaN	0.9469080553295363	NaN	0.7088098263447692	0.03460137596114933	-0.25050586806960745	NaN	0.7397990567972114	0.03443068559347629	-0.08406322359810732	NaN	0.6700607009986294	0	1	1
68	@Uematsu_n7x_1_MU-test1_68	0	4336	0	3403	-3504	-502	0	3511	-3537	-1059	0	3502	NaN	0.8820179007323027	NaN	0.7206692079627277	-0.3545123431808984	-0.050789154188587614	NaN	0.7199097806028296	-0.35608577469042585	-0.1066143159166415	NaN	0.685725474838457	0	1	1
69	@Uematsu_n7x_1_MU-test1_69	0	0	0	0	0	9536	0	0	0	8105	0	0	NaN	NaN	NaN	NaN	NaN	0.9647915823553217	NaN	NaN	NaN	0.8159669787576764	NaN	NaN	2	1	1
70	@Uematsu_n7x_1_MU-test1_70	0	3590	0	3589	-3389	360	0	3589	-3422	360	0	4835	NaN	0.7302685109845403	NaN	0.7600592969080898	-0.34287737757992715	0.036422501011736136	NaN	0.7359032191921263	-0.34450820497332124	0.036242826940501356	NaN	0.9467397689445859	5	1	1
71	@Uematsu_n7x_1_MU-test1_71	0	3346	0	3086	762	-1354	0	3453	762	-1380	0	4759	NaN	0.6806346623270952	NaN	0.6535366370182126	0.07709429380817483	-0.13698907324969647	NaN	0.7080172237030962	0.07671398369072788	-0.1389308366052552	NaN	0.9318582337967496	5	1	1
72	@Uematsu_n7x_1_MU-test1_72	3398	0	3130	0	-1367	-3624	3527	0	-1385	-3638	4751	0	0.6912123677786819	NaN	0.66285472257518	NaN	-0.13830433023067584	-0.36665317685147714	0.7231904859544802	NaN	-0.13943420920165106	-0.3662539011376221	0.9302917564127668	NaN	5	0	1
73	@Uematsu_n7x_1_MU-test1_73	3699	0	3376	0	-1470	-4259	4705	0	-1458	-4286	3645	0	0.7524410089503661	NaN	0.7149512918254977	NaN	-0.14872521246458922	-0.43089842169162285	0.964732417469756	NaN	-0.14678344910903052	-0.4314909896305245	0.713726258077149	NaN	3	0	1
74	@Uematsu_n7x_1_MU-test1_74	4735	0	3441	0	-2404	-3372	3717	0	-2342	-3400	3524	0	0.9631814483319772	NaN	0.7287166454891995	NaN	-0.24322136786726023	-0.34115742614326183	0.7621488620053312	NaN	-0.23577972415181717	-0.3422933655491795	0.6900332876444096	NaN	0	0	1
75	@Uematsu_n7x_1_MU-test1_75	0	0	0	0	9502	0	0	0	7486	0	0	0	NaN	NaN	NaN	NaN	0.9613516794819911	NaN	NaN	NaN	0.75364945132387	NaN	NaN	NaN	2	0	1
76	@Uematsu_n7x_1_MU-test1_76	4725	0	3774	0	-2428	-3392	3913	0	-2364	-3422	3917	0	0.9611472742066721	NaN	0.7992376111817027	NaN	-0.24564953460137595	-0.34318089842169164	0.802337502563051	NaN	-0.2379945635759589	-0.34450820497332124	0.7669864891325632	NaN	0	0	1
77	@Uematsu_n7x_1_MU-test1_77	1597	0	1612	0	-4381	837	1716	0	-4408	837	3022	0	0.32485760781122863	NaN	0.34138077085980517	NaN	-0.4432416025900445	0.08468231485228653	0.35185564896452737	NaN	-0.4437732809825833	0.08426457263666566	0.5917368317994909	NaN	5	0	1
78	@Uematsu_n7x_1_MU-test1_78	3638	0	3631	0	246	-3440	4494	0	246	-3456	3641	0	0.7400325467860048	NaN	0.7689538331215586	NaN	0.024888709024686363	-0.3480372318899231	0.9214681156448636	NaN	0.02476593174267593	-0.34793113862881303	0.7129430193851576	NaN	3	0	1
79	@Uematsu_n7x_1_MU-test1_79	0	4524	0	3224	270	-1085	0	3508	775	-1018	0	3317	NaN	0.9202603742880391	NaN	0.6827615417196103	0.027316875758802105	-0.10977337110481586	NaN	0.7192946483493952	0.07802275244135709	-0.1024866606261955	NaN	0.6495006853338555	0	1	1
80	@Uematsu_n7x_1_MU-test1_80	3280	0	4395	0	-1656	352	3250	0	-1659	352	3096	0	0.6672091131000814	NaN	0.9307496823379924	NaN	-0.16754350465398624	0.035613112100364226	0.6663932745540291	NaN	-0.16701902748414377	0.035437430786267994	0.6062267476013316	NaN	1	0	1
81	@Uematsu_n7x_1_MU-test1_81	4619	0	3304	0	-1223	381	3583	0	-606	381	3398	0	0.9395850284784377	NaN	0.699703515459551	NaN	-0.12373532982598139	0.03854714690408741	0.7346729546852573	NaN	-0.06100875868317729	0.03835699184536394	0.665361268846681	NaN	0	0	1
82	@Uematsu_n7x_1_MU-test1_82	3432	0	3134	0	-2855	250	3556	0	-1855	-5427	4821	0	0.6981285598047193	NaN	0.663701821262177	NaN	-0.2888506677458519	0.025293403480372317	0.7291367644043469	NaN	-0.18675123326286117	-0.546360616128058	0.943998433522616	NaN	5	0	1
83	@Uematsu_n7x_1_MU-test1_83	0	0	0	0	0	9365	0	0	0	7381	0	0	NaN	NaN	NaN	NaN	NaN	0.9474908943747471	NaN	NaN	NaN	0.743078626799557	NaN	NaN	2	1	1
84	@Uematsu_n7x_1_MU-test1_84	0	3267	0	4379	381	-1694	0	3215	381	-1702	0	3068	NaN	0.6645646867371847	NaN	0.9273612875900042	0.03854714690408741	-0.17138810198300283	NaN	0.6592167315972934	0.03835699184536394	-0.1713480318131481	NaN	0.6007440767573918	1	1	1
85	@Uematsu_n7x_1_MU-test1_85	0	3378	0	3092	282	248	0	3504	282	248	0	4804	NaN	0.6871440195280716	NaN	0.6548072850487082	0.028530959125859977	0.02509105625252934	NaN	0.7184744720114825	0.028390214436726065	0.02496728078123427	NaN	0.9406696690816526	5	1	1
86	@Uematsu_n7x_1_MU-test1_86	4564	0	3269	0	-1074	124	3524	0	-1020	124	3342	0	0.9283970707892596	NaN	0.692291401948327	NaN	-0.10866046135167948	0.01254552812626467	0.7225753537010458	NaN	-0.10268800966475385	0.012483640390617135	0.6543959271588017	NaN	0	0	1
87	@Uematsu_n7x_1_MU-test1_87	0	0	0	0	0	9572	0	0	0	7934	0	0	NaN	NaN	NaN	NaN	NaN	0.9684338324564954	NaN	NaN	NaN	0.7987516359609382	NaN	NaN	2	1	1
88	@Uematsu_n7x_1_MU-test1_88	0	4523	0	3242	326	-2578	0	3499	326	-1334	0	3319	NaN	0.9200569568755086	NaN	0.686573485811097	0.032982598138405504	-0.2608255766895993	NaN	0.7174492515890917	0.03281989328500957	-0.13429980871841338	NaN	0.6498923046798512	0	1	1
89	@Uematsu_n7x_1_MU-test1_89	4709	0	3425	0	-994	242	3670	0	-930	242	3511	0	0.9578925956061839	NaN	0.7253282507412113	NaN	-0.10056657223796034	0.024484014569000404	0.7525117900348575	NaN	-0.09362730292962851	0.024363233665559248	0.6874877618954376	NaN	0	0	1
90	@Uematsu_n7x_1_MU-test1_90	2819	0	2543	0	435	155	2944	0	-2142	155	4023	0	0.5734336859235151	NaN	0.538542990258365	NaN	0.04401052205584784	0.01568191015783084	0.6036497847037113	NaN	-0.2156448202959831	0.015604550488271418	0.7877423144703348	NaN	5	0	1
91	@Uematsu_n7x_1_MU-test1_91	0	0	0	0	0	7368	0	0	0	9412	0	0	NaN	NaN	NaN	NaN	NaN	0.745447187373533	NaN	NaN	NaN	0.9475485754555522	NaN	NaN	4	1	1
92	@Uematsu_n7x_1_MU-test1_92	679	-389	679	514	0	5316	0	515	0	6048	679	515	0.13812042310821807	-0.07912937347436941	0.1437950021177467	0.10885218127911901	NaN	0.537838931606637	NaN	0.10559770350625385	NaN	0.6088794926004228	0.13295476796553748	0.10084198159389074	4	1	1
93	@Uematsu_n7x_1_MU-test1_93	0	3421	0	3137	236	380	0	3541	236	382	0	4799	NaN	0.6958909682668837	NaN	0.6643371452774248	0.02387697288547147	0.03844597329016593	NaN	0.7260611031371745	0.023759186549884223	0.03845766636464311	NaN	0.9396906207166634	5	1	1
94	@Uematsu_n7x_1_MU-test1_94	4671	0	3353	0	-1146	-3472	3616	0	-525	-3502	3428	0	0.9501627339300244	NaN	0.7100804743752647	NaN	-0.11594496155402671	-0.35127478753541075	0.7414394094730367	NaN	-0.052854122621564484	-0.35256216651565486	0.6712355590366164	NaN	0	0	1
95	@Uematsu_n7x_1_MU-test1_95	0	0	0	0	0	9562	0	0	0	7509	0	0	NaN	NaN	NaN	NaN	NaN	0.9674220963172805	NaN	NaN	NaN	0.7559649652672908	NaN	NaN	2	1	1
96	@Uematsu_n7x_1_MU-test1_96	0	3516	0	3585	-3371	365	0	3647	-3398	367	0	4884	NaN	0.7152156224572823	NaN	0.7592121982210928	-0.34105625252934035	0.03692836908134359	NaN	0.7477957760918598	-0.34209201651062116	0.036947548575455555	NaN	0.9563344429214803	5	1	1
97	@Uematsu_n7x_1_MU-test1_97	0	0	0	0	0	7798	0	0	0	6360	0	0	NaN	NaN	NaN	NaN	NaN	0.7889518413597734	NaN	NaN	NaN	0.640289942615524	NaN	NaN	2	1	1
98	@Uematsu_n7x_1_MU-test1_98	0	0	0	0	0	0	0	0	0	0	0	0	NaN	NaN	NaN	NaN	NaN	NaN	NaN	NaN	NaN	NaN	NaN	NaN	-1	-1	-1
99	@Uematsu_n7x_1_MU-test1_99	0	0	0	0	9302	0	0	0	7295	0	0	0	NaN	NaN	NaN	NaN	0.9411169566976932	NaN	NaN	NaN	0.7344206181415484	NaN	NaN	NaN	2	0	1
100	@Uematsu_n7x_1_MU-test1_100	4673	0	3379	0	-984	241	3645	0	-928	241	3462	0	0.9505695687550855	NaN	0.7155866158407455	NaN	-0.09955483609874545	0.024382840955078915	0.7473856879229034	NaN	-0.09342595389107017	0.024262559146280078	0.6778930879185432	NaN	0	0	1
101	@Uematsu_n7x_1_MU-test1_101	2332	0	2034	0	-2250	348	2453	0	-2292	348	3717	0	0.4743694060211554	NaN	0.4307496823379924	NaN	-0.22764063132335088	0.03520841764467827	0.5029731392249334	NaN	-0.23074599818785865	0.03503473270915131	0.7278245545329939	NaN	5	0	1
102	@Uematsu_n7x_1_MU-test1_102	3531	0	3686	0	364	-3344	3654	0	366	-3374	4932	0	0.71826688364524	NaN	0.7806014400677679	NaN	0.036827195467422094	-0.33832456495346014	0.7492310846832069	NaN	0.036846874056176385	-0.33967582804792107	0.965733307225377	NaN	5	0	1
103	@Uematsu_n7x_1_MU-test1_103	0	3767	0	3637	-3433	277	0	4528	-3469	1196	0	3860	NaN	0.766273393002441	NaN	0.7702244811520542	-0.3473290165924727	0.02802509105625253	NaN	0.9284396145171212	-0.34923990737944227	0.12040672505788785	NaN	0.7558253377716859	3	1	1
104	@Uematsu_n7x_1_MU-test1_104	3667	0	3339	0	-1504	12	4677	0	-1492	465	3603	0	0.7459316517493898	NaN	0.7071156289707751	NaN	-0.15216511533791988	0.0012140833670578712	0.9589911831043675	NaN	-0.1502063827645223	0.046813651464814254	0.7055022518112395	NaN	3	0	1
105	@Uematsu_n7x_1_MU-test1_105	0	2832	0	3949	69	-1640	0	2785	512	-1651	0	2626	NaN	0.5760781122864117	NaN	0.836298178737823	0.00698097936058276	-0.1659247268312424	NaN	0.5710477752716834	0.051545353870935263	-0.1662136313299104	NaN	0.5141962012923439	1	1	1
106	@Uematsu_n7x_1_MU-test1_106	0	3690	0	3373	393	357	0	4697	393	357	0	3631	NaN	0.7506102522375916	NaN	0.7143159678102499	0.03976123027114529	0.03611898016997167	NaN	0.9630920647939307	0.03956508607671398	0.035940803382663845	NaN	0.7109849226551792	3	1	1
107	@Uematsu_n7x_1_MU-test1_107	3485	0	3196	0	-2823	342	3598	0	-114	342	4892	0	0.7089096826688365	NaN	0.6768318509106311	NaN	-0.2856131121003642	0.03460137596114933	0.7377486159524298	NaN	-0.01147689519782543	0.03443068559347629	0.9579009203054631	NaN	5	0	1
108	@Uematsu_n7x_1_MU-test1_108	0	3558	0	3252	-5343	-3001	0	4557	293	-168	0	3478	NaN	0.7237591537835639	NaN	0.6886912325285895	-0.5405706191825173	-0.30362201537838934	NaN	0.9343858929669879	0.02949763414879694	-0.016913319238900635	NaN	0.6810260426865087	3	1	1
109	@Uematsu_n7x_1_MU-test1_109	3489	0	3203	0	-2806	306	3614	0	-2848	306	4912	0	0.7097233523189586	NaN	0.6783142736128759	NaN	-0.2838931606636989	0.03095912585997572	0.7410293213040804	NaN	-0.2867210309070774	0.030806402899426155	0.96181711376542	NaN	5	0	1
110	@Uematsu_n7x_1_MU-test1_110	3456	0	3155	0	-2839	-3364	3570	0	-2872	-3390	4867	0	0.7030105777054516	NaN	0.6681490893689115	NaN	-0.28723188992310805	-0.34034803723188994	0.7320073815870413	NaN	-0.2891372193697775	-0.3412866203563878	0.953005678480517	NaN	5	0	1
111	@Uematsu_n7x_1_MU-test1_111	4560	0	3225	0	-1031	-3476	3505	0	-971	-3508	3318	0	0.9275834011391375	NaN	0.6829733163913596	NaN	-0.10430999595305544	-0.3516794819910967	0.7186795160959606	NaN	-0.0977549582200745	-0.3531662136313299	0.6496964950068533	NaN	0	0	1
112	@Uematsu_n7x_1_MU-test1_112	4738	0	3823	0	-1128	-3350	3959	0	-511	-3370	3963	0	0.9637917005695688	NaN	0.8096145700974163	NaN	-0.11412383650343991	-0.33893160663698907	0.8117695304490465	NaN	-0.05144467935165609	-0.3392731299708044	0.775993734090464	NaN	0	0	1
113	@Uematsu_n7x_1_MU-test1_113	0	4738	0	3426	376	-937	0	3686	376	-878	0	3497	NaN	0.9637917005695688	NaN	0.7255400254129606	0.03804127883447997	-0.09479967624443546	NaN	0.7557924953865081	0.03785361924896809	-0.08839222792711164	NaN	0.6847464264734678	0	1	1
114	@Uematsu_n7x_1_MU-test1_114	430	669	430	669	0	3123	430	669	0	2431	430	669	0.08746948738812042	0.13608624898291294	0.09106310885218127	0.14167725540025414	NaN	0.315965196276811	0.08816895632561	0.13717449251589092	NaN	0.24473975636766335	0.08419815938907382	0.13099667123555903	2	1	0
115	@Uematsu_n7x_1_MU-test1_115	0	0	0	0	8889	0	0	0	6866	0	0	0	NaN	NaN	NaN	NaN	0.8993322541481181	NaN	NaN	NaN	0.6912312493707843	NaN	NaN	NaN	2	0	1
116	@Uematsu_n7x_1_MU-test1_116	0	0	0	0	328	410	0	0	-3089	-3379	0	0	NaN	NaN	NaN	NaN	0.03318494536624848	0.0414811817078106	NaN	NaN	-0.3109835900533575	-0.34017920064431695	NaN	NaN	2	1	0
117	@Uematsu_n7x_1_MU-test1_117	0	0	0	0	9429	0	0	0	7396	0	0	0	NaN	NaN	NaN	NaN	0.9539660056657224	NaN	NaN	NaN	0.7445887445887446	NaN	NaN	NaN	2	0	1
118	@Uematsu_n7x_1_MU-test1_118	4585	0	3272	0	-2436	297	3551	0	-2367	297	3364	0	0.9326688364524003	NaN	0.6929267259635747	NaN	-0.24645892351274787	0.030048563334682313	0.7281115439819561	NaN	-0.23829658713379642	0.029900332225913623	0.6587037399647543	NaN	0	0	1
119	@Uematsu_n7x_1_MU-test1_119	3515	0	3226	0	-1318	286	3625	0	-1350	285	4894	0	0.7150122050447518	NaN	0.6831850910631089	NaN	-0.13334682314852286	0.02893565358154593	0.7432848062333401	NaN	-0.1359106010268801	0.028692237994563576	0.9582925396514588	NaN	5	0	1
120	@Uematsu_n7x_1_MU-test1_120	0	3290	0	3024	773	-242	0	3410	773	-2916	0	4622	NaN	0.6692432872253865	NaN	0.6404066073697586	0.07820720356131121	-0.024484014569000404	NaN	0.6992003280705351	0.07782140340279875	-0.29356689821806103	NaN	0.9050323085960447	5	1	1
121	@Uematsu_n7x_1_MU-test1_121	3946	0	2770	0	-1549	-3508	3004	0	-931	-3546	3008	0	0.8026851098454028	NaN	0.5866158407454468	NaN	-0.15671792796438688	-0.3549170376365844	0.6159524297724011	NaN	-0.09372797744890768	-0.3569918453639384	0.588995496377521	NaN	0	0	1
122	@Uematsu_n7x_1_MU-test1_122	3439	0	3144	0	-2873	342	3561	0	-2902	342	4770	0	0.6995524816924329	NaN	0.6658195679796697	NaN	-0.2906717927964387	0.03460137596114933	0.7301619848267378	NaN	-0.2921574549481526	0.03443068559347629	0.9340121401997259	NaN	5	0	1
123	@Uematsu_n7x_1_MU-test1_123	0	3440	0	4578	406	-3067	0	3384	406	-3078	0	3240	NaN	0.6997558991049634	NaN	0.9695044472681067	0.04107648725212465	-0.31029947389720763	NaN	0.693869181874103	0.0408738548273432	-0.3098761703412866	NaN	0.6344233405130213	1	1	1
124	@Uematsu_n7x_1_MU-test1_124	0	0	0	0	818	-3069	0	0	-4227	-12483	0	0	NaN	NaN	NaN	NaN	0.08276001618777823	-0.3105018211250506	NaN	NaN	-0.42555119299305344	-1.2567200241618846	NaN	NaN	2	0	0
125	@Uematsu_n7x_1_MU-test1_125	0	2675	0	3708	0	453	0	2675	0	0	0	2528	NaN	0.5441415785191213	NaN	0.7852604828462516	NaN	0.04583164710643464	NaN	0.5484929259790855	NaN	NaN	NaN	0.49500685333855493	1	1	1
126	@Uematsu_n7x_1_MU-test1_126	4762	0	3443	0	-2387	360	3720	0	-2325	360	3539	0	0.968673718470301	NaN	0.729140194832698	NaN	-0.2415014164305949	0.036422501011736136	0.7627639942587656	NaN	-0.23406825732407127	0.036242826940501356	0.6929704327393773	NaN	0	0	1
127	@Uematsu_n7x_1_MU-test1_127	4610	0	3338	0	-1200	806	3614	0	-579	806	3437	0	0.9377542717656632	NaN	0.7069038542990258	NaN	-0.12140833670578713	0.08154593282072035	0.7410293213040804	NaN	-0.058290546662639685	0.08114366253901138	0.672997846093597	NaN	0	0	1
128	@Uematsu_n7x_1_MU-test1_128	0	4784	0	3446	263	-922	0	3726	263	-860	0	3534	NaN	0.9731489015459723	NaN	0.7297755188479458	0.02660866046135168	-0.09328207203561312	NaN	0.7639942587656346	0.026477398570421827	-0.08658008658008658	NaN	0.6919913843743881	0	1	1
129	@Uematsu_n7x_1_MU-test1_129	2947	0	2664	0	1114	581	3084	0	1114	581	4243	0	0.5994711147274207	NaN	0.5641677255400254	NaN	0.11270740590853905	0.058781869688385266	0.6323559565306541	NaN	0.11215141447699588	0.058491895701198025	0.830820442529861	NaN	5	0	1
130	@Uematsu_n7x_1_MU-test1_130	0	0	0	0	0	9565	0	0	0	7526	0	0	NaN	NaN	NaN	NaN	NaN	0.9677256171590449	NaN	NaN	NaN	0.7576764320950368	NaN	NaN	2	1	1
131	@Uematsu_n7x_1_MU-test1_131	3454	0	3171	0	224	350	3584	0	226	350	4862	0	0.7026037428803905	NaN	0.6715374841168996	NaN	0.0226628895184136	0.03541076487252125	0.7348779987697355	NaN	0.02275244135709252	0.035236081747709654	0.9520266301155277	NaN	5	0	1
132	@Uematsu_n7x_1_MU-test1_132	0	3351	0	4474	-3603	-1621	0	3303	-3636	-1627	0	3159	NaN	0.6816517493897477	NaN	0.9474798814061838	-0.36452853095912585	-0.1640024281667341	NaN	0.6772606110313717	-0.36605255209906373	-0.16379744286721032	NaN	0.6185627570001958	1	1	1
133	@Uematsu_n7x_1_MU-test1_133	0	3303	0	3024	276	153	0	3427	276	155	0	4691	NaN	0.6718877135882831	NaN	0.6404066073697586	0.02792391744233104	0.01547956292998786	NaN	0.7026860775066639	0.02778616732105104	0.015604550488271418	NaN	0.918543176032896	5	1	1
134	@Uematsu_n7x_1_MU-test1_134	0	0	0	0	7906	0	0	0	9510	0	0	0	NaN	NaN	NaN	NaN	0.7998785916632942	NaN	NaN	NaN	0.9574146783449109	NaN	NaN	NaN	4	0	1
135	@Uematsu_n7x_1_MU-test1_135	0	0	0	0	0	7662	0	0	0	9215	0	0	NaN	NaN	NaN	NaN	NaN	0.7751922298664509	NaN	NaN	NaN	0.9277156951575556	NaN	NaN	4	1	1
136	@Uematsu_n7x_1_MU-test1_136	0	3074	0	4289	783	222	0	3120	783	224	0	2970	NaN	0.6253051261187957	NaN	0.9083015671325709	0.0792189397005261	0.02246054229057062	NaN	0.639737543571868	0.07882814859559045	0.02255109231853418	NaN	0.5815547288036029	1	1	1
137	@Uematsu_n7x_1_MU-test1_137	3387	0	4519	0	368	823	3333	0	368	823	3184	0	0.6889747762408462	NaN	0.9570097416349005	NaN	0.03723188992310805	0.08326588425738568	0.6834119335657166	NaN	0.037048223094734725	0.08285512936675728	0.623457998825142	NaN	1	0	1
138	@Uematsu_n7x_1_MU-test1_138	0	4577	0	3575	728	-1191	0	3568	-3510	-570	0	3572	NaN	0.9310414971521562	NaN	0.7570944515036002	0.07365439093484419	-0.12049777418049373	NaN	0.7315972934180849	-0.3533675626698882	-0.05738447598912715	NaN	0.6994321519483062	0	1	1
139	@Uematsu_n7x_1_MU-test1_139	0	0	0	0	7404	0	0	0	9468	0	0	0	NaN	NaN	NaN	NaN	0.7490894374747066	NaN	NaN	NaN	0.9531863485351857	NaN	NaN	NaN	4	0	1
140	@Uematsu_n7x_1_MU-test1_140	3349	0	3055	0	-1376	231	3467	0	-1401	231	4739	0	0.6812449145646867	NaN	0.6469716221939856	NaN	-0.13921489275596924	0.023371104815864022	0.7108878408857905	NaN	-0.14104500151011778	0.023255813953488372	0.9279420403367926	NaN	5	0	1
141	@Uematsu_n7x_1_MU-test1_141	0	3422	0	3119	218	346	0	3540	784	346	0	4825	NaN	0.6960943856794142	NaN	0.6605252011859382	0.02205584783488466	0.03500607041683529	NaN	0.7258560590526963	0.07892882311486962	0.03483338367059297	NaN	0.9447816722146074	5	1	1
142	@Uematsu_n7x_1_MU-test1_142	0	3420	0	4557	397	43	0	3360	397	43	0	3208	NaN	0.6956875508543532	NaN	0.9650571791613723	0.04016592472683124	0.004350465398624039	NaN	0.6889481238466271	0.03996778415383066	0.004329004329004329	NaN	0.6281574309770903	1	1	1
143	@Uematsu_n7x_1_MU-test1_143	4613	0	3631	0	-311	-3411	3589	0	-871	-3435	3759	0	0.9383645240032547	NaN	0.7689538331215586	NaN	-0.031464993929583164	-0.3451031970861999	0.7359032191921263	NaN	-0.08768750629215745	-0.3458169737239505	0.7360485607989035	NaN	0	0	1
144	@Uematsu_n7x_1_MU-test1_144	0	3055	0	2780	-3797	-1373	0	3165	-3832	-1403	0	4403	NaN	0.621440195280716	NaN	0.5887335874629395	-0.38415621205989475	-0.13891137191420477	NaN	0.6489645273733853	-0.38578475787778116	-0.14124635054867613	NaN	0.8621499902095163	5	1	1
145	@Uematsu_n7x_1_MU-test1_145	0	4617	0	3299	295	-1353	0	3566	295	-732	0	3373	NaN	0.9391781936533767	NaN	0.6986446421008048	0.029846216106839338	-0.136887899635775	NaN	0.7311872052491286	0.02969898318735528	-0.07369374811235277	NaN	0.6604660270217348	0	1	1
146	@Uematsu_n7x_1_MU-test1_146	4595	0	3341	0	-1059	-3405	3584	0	-1012	-3436	3398	0	0.9347030105777054	NaN	0.7075391783142736	NaN	-0.10714285714285714	-0.344496155402671	0.7348779987697355	NaN	-0.10188261351052048	-0.3459176482432296	0.665361268846681	NaN	0	0	1
147	@Uematsu_n7x_1_MU-test1_147	0	3448	0	3177	293	-1347	0	3566	293	-1375	0	4845	NaN	0.7013832384052074	NaN	0.6728081321473952	0.02964386887899636	-0.13628085795224607	NaN	0.7311872052491286	0.02949763414879694	-0.13842746400885936	NaN	0.9486978656745644	5	1	1
148	@Uematsu_n7x_1_MU-test1_148	0	3381	0	3105	195	-1377	0	3494	195	-1409	0	4777	NaN	0.6877542717656632	NaN	0.6575603557814486	0.019728854714690408	-0.13931606636989075	NaN	0.7164240311667008	0.019631531259438235	-0.14185039766435115	NaN	0.9353828079107108	5	1	1
149	@Uematsu_n7x_1_MU-test1_149	3646	0	3318	0	324	382	4664	0	326	382	3579	0	0.741659886086249	NaN	0.7026683608640406	NaN	0.032780250910562525	0.038648320518008906	0.9563256100061513	NaN	0.03281989328500957	0.03845766636464311	0.7008028196592911	NaN	3	0	1
150	@Uematsu_n7x_1_MU-test1_150	3223	0	2974	0	263	177	3332	0	263	177	4591	0	0.6556143205858421	NaN	0.6298178737822956	NaN	0.02660866046135168	0.017907729664103603	0.6832068894812384	NaN	0.026477398570421827	0.017819389912413167	0.8989622087331114	NaN	5	0	1
151	@Uematsu_n7x_1_MU-test1_151	0	3104	0	2961	747	0	0	4090	747	0	0	3201	NaN	0.6314076484947111	NaN	0.6270648030495553	0.07557668959935249	NaN	NaN	0.8386303055156858	0.07520386590154032	NaN	NaN	0.6267867632661054	3	1	1
152	@Uematsu_n7x_1_MU-test1_152	0	3391	0	3109	265	318	0	3504	265	318	0	4785	NaN	0.6897884458909682	NaN	0.6584074544684456	0.026811007689194657	0.03217320922703359	NaN	0.7184744720114825	0.026678747608980168	0.0320144971307762	NaN	0.9369492852946936	5	1	1
153	@Uematsu_n7x_1_MU-test1_153	4569	0	3254	0	-2516	324	3541	0	-2457	324	3349	0	0.9294141578519122	NaN	0.6891147818720881	NaN	-0.254552812626467	0.032780250910562525	0.7260611031371745	NaN	-0.24735729386892177	0.03261854424645122	0.6557665948697866	NaN	0	0	1
154	@Uematsu_n7x_1_MU-test1_154	3004	0	2733	0	-1607	84	3118	0	-1647	84	4376	0	0.6110659072416599	NaN	0.5787801778907242	NaN	-0.16258599757183326	0.0084985835694051	0.6393274554029116	NaN	-0.16581093325279372	0.008456659619450317	0.8568631290385745	NaN	5	0	1
155	@Uematsu_n7x_1_MU-test1_155	0	0	0	0	0	9365	0	0	0	7391	0	0	NaN	NaN	NaN	NaN	NaN	0.9474908943747471	NaN	NaN	NaN	0.7440853719923487	NaN	NaN	2	1	1
156	@Uematsu_n7x_1_MU-test1_156	0	0	0	0	8941	0	0	0	6923	0	0	0	NaN	NaN	NaN	NaN	0.9045932820720356	NaN	NaN	NaN	0.696969696969697	NaN	NaN	NaN	2	0	1
157	@Uematsu_n7x_1_MU-test1_157	0	0	0	0	9373	0	0	0	7340	0	0	0	NaN	NaN	NaN	NaN	0.9483002832861189	NaN	NaN	NaN	0.738950971509111	NaN	NaN	NaN	2	0	1
158	@Uematsu_n7x_1_MU-test1_158	0	4510	0	3193	-3505	-1211	0	3459	-3551	-590	0	3265	NaN	0.9174125305126118	NaN	0.6761965268953833	-0.3546135167948199	-0.12252124645892351	NaN	0.7092474882099652	-0.35749521796033423	-0.05939796637471056	NaN	0.6393185823379675	0	1	1
159	@Uematsu_n7x_1_MU-test1_159	0	3474	0	4508	-3385	337	0	3477	832	337	0	3166	NaN	0.7066720911310008	NaN	0.9546802202456586	-0.3424726831242412	0.034095507891541886	NaN	0.712938281730572	0.08376120004026981	0.03392731299708044	NaN	0.6199334247111807	1	1	1
160	@Uematsu_n7x_1_MU-test1_160	0	3339	0	3052	289	228	0	3461	289	230	0	4724	NaN	0.6792107404393816	NaN	0.6463362981787378	0.0292391744233104	0.023067583974099554	NaN	0.7096575763789215	0.029094936071680257	0.0231551394342092	NaN	0.9250048952418249	5	1	1
161	@Uematsu_n7x_1_MU-test1_161	0	4533	0	3230	-3631	-1036	0	3505	-3665	-982	0	3316	NaN	0.9220911310008136	NaN	0.6840321897501059	-0.36736139214892755	-0.1048158640226629	NaN	0.7186795160959606	-0.36897211315815964	-0.09886237793214538	NaN	0.6493048756608576	0	1	1
162	@Uematsu_n7x_1_MU-test1_162	0	0	0	0	7489	0	0	0	9567	0	0	0	NaN	NaN	NaN	NaN	0.7576891946580332	NaN	NaN	NaN	0.9631531259438236	NaN	NaN	NaN	4	0	1
163	@Uematsu_n7x_1_MU-test1_163	0	4532	0	3193	658	-1071	0	3471	658	-1007	0	3294	NaN	0.9218877135882831	NaN	0.6761965268953833	0.06657223796033994	-0.10835694050991501	NaN	0.7117080172237031	0.06624383368569416	-0.10137924091412463	NaN	0.644997062854905	0	1	1
164	@Uematsu_n7x_1_MU-test1_164	3405	0	3139	0	298	174	3526	0	300	174	4787	0	0.6926362896663955	NaN	0.6647606946209234	NaN	0.030149736948603803	0.017604208822339134	0.722985441870002	NaN	0.030202355783751134	0.017517366354575657	0.9373409046406892	NaN	5	0	1
165	@Uematsu_n7x_1_MU-test1_165	0	0	0	0	7458	0	0	0	9548	0	0	0	NaN	NaN	NaN	NaN	0.754552812626467	NaN	NaN	NaN	0.9612403100775194	NaN	NaN	NaN	4	0	1
166	@Uematsu_n7x_1_MU-test1_166	3379	0	4497	0	-1659	382	3319	0	-1664	382	3169	0	0.6873474369406021	NaN	0.9523506988564168	NaN	-0.1678470254957507	0.038648320518008906	0.6805413163830224	NaN	-0.16752240008053962	0.03845766636464311	0.6205208537301743	NaN	1	0	1
167	@Uematsu_n7x_1_MU-test1_167	0	0	0	0	0	8069	0	0	0	9593	0	0	NaN	NaN	NaN	NaN	NaN	0.816369890732497	NaN	NaN	NaN	0.965770663445082	NaN	NaN	4	1	1
168	@Uematsu_n7x_1_MU-test1_168	0	4361	0	3535	764	-448	0	3649	764	-1002	0	3640	NaN	0.8871033360455655	NaN	0.7486234646336298	0.07729664103601781	-0.0453257790368272	NaN	0.748205864260816	0.07691533272928622	-0.10087586831772878	NaN	0.7127472097121598	0	1	1
169	@Uematsu_n7x_1_MU-test1_169	3075	0	3207	0	71	-3484	3196	0	991	-3520	4366	0	0.6255085435313262	NaN	0.679161372299873	NaN	0.007183326588425739	-0.3524888709024686	0.6553208939922083	NaN	0.09976844860565791	-0.35437430786268	0.854905032308596	NaN	5	0	1
170	@Uematsu_n7x_1_MU-test1_170	0	3678	0	3359	-5278	-1508	0	4668	-3418	-1491	0	3611	NaN	0.7481692432872253	NaN	0.7113511224057603	-0.5339943342776204	-0.15256980979360582	NaN	0.957145786344064	-0.34410550689620456	-0.15010570824524314	NaN	0.7070687291952222	3	1	1
171	@Uematsu_n7x_1_MU-test1_171	0	0	0	0	0	7079	0	0	0	9156	0	0	NaN	NaN	NaN	NaN	NaN	0.7162080129502226	NaN	NaN	NaN	0.9217758985200846	NaN	NaN	4	1	1
172	@Uematsu_n7x_1_MU-test1_172	0	0	0	0	7271	0	0	0	9272	0	0	0	NaN	NaN	NaN	NaN	0.7356333468231485	NaN	NaN	NaN	0.9334541427564683	NaN	NaN	NaN	4	0	1
173	@Uematsu_n7x_1_MU-test1_173	0	0	0	0	0	7269	0	0	0	9345	0	0	NaN	NaN	NaN	NaN	NaN	0.7354309995953056	NaN	NaN	NaN	0.9408033826638478	NaN	NaN	4	1	1
174	@Uematsu_n7x_1_MU-test1_174	0	0	0	0	0	7407	0	0	0	9468	0	0	NaN	NaN	NaN	NaN	NaN	0.749392958316471	NaN	NaN	NaN	0.9531863485351857	NaN	NaN	4	1	1
175	@Uematsu_n7x_1_MU-test1_175	0	4749	0	3428	-3386	-381	0	3711	-3407	-949	0	3723	NaN	0.9660292921074044	NaN	0.7259635747564591	-0.3425738567381627	-0.03854714690408741	NaN	0.7609185974984621	-0.3429980871841337	-0.09554011879593274	NaN	0.728999412570981	0	1	1
176	@Uematsu_n7x_1_MU-test1_176	0	3224	0	3257	-3461	-2896	0	3356	-3484	-2919	0	4583	NaN	0.6558177379983726	NaN	0.6897501058873359	-0.35016187778227437	-0.2929987859166329	NaN	0.6881279475087144	-0.3507500251686298	-0.2938689217758985	NaN	0.8973957313491286	5	1	1
177	@Uematsu_n7x_1_MU-test1_177	0	4699	0	3392	331	-2436	0	3657	331	-2378	0	3467	NaN	0.9558584214808787	NaN	0.7183396865734858	0.03348846620801295	-0.24645892351274787	NaN	0.7498462169366413	0.03332326588140542	-0.23940400684586732	NaN	0.6788721362835324	0	1	1
178	@Uematsu_n7x_1_MU-test1_178	0	0	0	0	-3397	-1413	0	0	-3438	-6573	0	0	NaN	NaN	NaN	NaN	-0.3436867664912991	-0.14295831647106436	NaN	NaN	-0.34611899728178797	-0.6617336152219874	NaN	NaN	2	1	0
179	@Uematsu_n7x_1_MU-test1_179	0	4564	0	3274	349	-1257	0	3537	349	-634	0	3349	NaN	0.9283970707892596	NaN	0.6933502753070733	0.035309591258599754	-0.12717523269931202	NaN	0.7252409267992619	0.03513540722843048	-0.06382764522299406	NaN	0.6557665948697866	0	1	1
180	@Uematsu_n7x_1_MU-test1_180	0	3374	0	3101	320	200	0	3489	320	202	0	4761	NaN	0.6863303498779495	NaN	0.6567132570944515	0.03237555645487657	0.020234722784297856	NaN	0.71539881074431	0.03221584616933454	0.02033625289439243	NaN	0.9322498531427452	5	1	1
181	@Uematsu_n7x_1_MU-test1_181	0	3662	0	3322	-3465	332	0	4670	-3492	332	0	3594	NaN	0.7449145646867372	NaN	0.7035154595510377	-0.35056657223796034	0.03358963982193444	NaN	0.9575558745130203	-0.35155542132286316	0.03342394040068459	NaN	0.7037399647542588	3	1	1
182	@Uematsu_n7x_1_MU-test1_182	0	3786	0	3696	-3385	293	0	3788	-3429	295	0	4830	NaN	0.7701383238405207	NaN	0.7827191867852605	-0.3424726831242412	0.02964386887899636	NaN	0.7767069920032807	-0.34521292660827546	0.02969898318735528	NaN	0.9457607205795966	5	1	1
183	@Uematsu_n7x_1_MU-test1_183	0	4584	0	3658	796	-1189	0	3651	796	-568	0	3655	NaN	0.9324654190398698	NaN	0.7746717492587887	0.08053419668150547	-0.12029542695265075	NaN	0.7486159524297724	0.08013691734621967	-0.05718312695056881	NaN	0.7156843548071274	0	1	1
184	@Uematsu_n7x_1_MU-test1_184	0	0	0	0	0	9419	0	0	0	7381	0	0	NaN	NaN	NaN	NaN	NaN	0.9529542695265075	NaN	NaN	NaN	0.743078626799557	NaN	NaN	2	1	1
185	@Uematsu_n7x_1_MU-test1_185	0	4719	0	3398	-3387	-1071	0	3663	-3411	-1011	0	3470	NaN	0.959926769731489	NaN	0.7196103346039814	-0.3426750303520842	-0.10835694050991501	NaN	0.7510764814435104	-0.3434007852612504	-0.10178193899124131	NaN	0.6794595653025259	0	1	1
186	@Uematsu_n7x_1_MU-test1_186	4681	0	3544	0	-1134	-3400	3636	0	-513	-3427	3452	0	0.9521969080553295	NaN	0.7505294366793731	NaN	-0.11473087818696884	-0.3439902873330635	0.7455402911626	NaN	-0.051646028390214434	-0.3450115775697171	0.6759349911885647	NaN	0	0	1
187	@Uematsu_n7x_1_MU-test1_187	0	3649	0	3315	-3387	-1798	0	4660	-3406	-1784	0	3580	NaN	0.7422701383238405	NaN	0.7020330368487929	-0.3426750303520842	-0.18191015783083772	NaN	0.9555054336682387	-0.3428974126648545	-0.17960334239404008	NaN	0.7009986293322891	3	1	1
188	@Uematsu_n7x_1_MU-test1_188	0	0	0	0	399	397	0	0	399	397	0	0	NaN	NaN	NaN	NaN	0.04036827195467422	0.04016592472683124	NaN	NaN	0.040169133192389	0.03996778415383066	NaN	NaN	2	0	0
189	@Uematsu_n7x_1_MU-test1_189	0	4334	0	3100	289	-1821	0	3336	289	-2535	0	3145	NaN	0.8816110659072417	NaN	0.6565014824227022	0.0292391744233104	-0.18423715095103196	NaN	0.6840270658191511	0.029094936071680257	-0.2552099063726971	NaN	0.615821421578226	0	1	1
190	@Uematsu_n7x_1_MU-test1_190	0	0	0	0	343	-1610	0	0	-2931	-1625	0	0	NaN	NaN	NaN	NaN	0.034702549575070823	-0.16288951841359772	NaN	NaN	-0.29507701600724856	-0.16359609382865198	NaN	NaN	2	0	0
191	@Uematsu_n7x_1_MU-test1_191	0	0	0	0	-2619	-3380	0	0	-2564	-3407	0	0	NaN	NaN	NaN	NaN	-0.2649736948603804	-0.3419668150546338	NaN	NaN	-0.258129467431793	-0.3429980871841337	NaN	NaN	4	0	0
192	@Uematsu_n7x_1_MU-test1_192	3373	0	4472	0	193	390	3327	0	195	390	3163	0	0.686126932465419	NaN	0.9470563320626854	NaN	0.01952650748684743	0.039457709429380816	0.6821816690588477	NaN	0.019631531259438235	0.03926306251887647	0.6193459956921872	NaN	1	0	1
193	@Uematsu_n7x_1_MU-test1_193	0	0	0	0	9220	0	0	0	7385	0	0	0	NaN	NaN	NaN	NaN	0.9328207203561312	NaN	NaN	NaN	0.7434813248766737	NaN	NaN	NaN	2	0	1
194	@Uematsu_n7x_1_MU-test1_194	0	0	0	0	0	9594	0	0	0	7545	0	0	NaN	NaN	NaN	NaN	NaN	0.9706596519627682	NaN	NaN	NaN	0.759589247961341	NaN	NaN	2	1	1
195	@Uematsu_n7x_1_MU-test1_195	0	3430	0	3152	-3402	-1380	0	3543	-3435	-1411	0	4846	NaN	0.6977217249796582	NaN	0.6675137653536637	-0.34419263456090654	-0.1396195872116552	NaN	0.7264711913061308	-0.3458169737239505	-0.1420517467029095	NaN	0.9488936753475622	5	1	1
196	@Uematsu_n7x_1_MU-test1_196	0	3443	0	4162	-3527	237	0	3440	754	1188	0	3435	NaN	0.700366151342555	NaN	0.881406183820415	-0.35683933630109266	0.02397814649939296	NaN	0.70535165060488	0.07590858753649452	0.11960132890365449	NaN	0.6726062267476013	1	1	1
197	@Uematsu_n7x_1_MU-test1_197	3571	0	4275	0	284	-3471	3572	0	286	-3507	3567	0	0.7264035801464606	NaN	0.9053367217280813	NaN	0.028733306353702956	-0.35117361392148927	0.7324174697559975	NaN	0.028792912513842746	-0.35306553911205074	0.698453103583317	NaN	1	0	1
198	@Uematsu_n7x_1_MU-test1_198	3681	0	3680	0	356	815	4682	0	356	-3436	3622	0	0.7487794955248169	NaN	0.7793307920372723	NaN	0.036017806556050184	0.08245649534601376	0.9600164035267582	NaN	0.035840128863384675	-0.3459176482432296	0.7092226355981985	NaN	3	0	1
199	@Uematsu_n7x_1_MU-test1_199	3399	0	4523	0	-1731	391	3349	0	-1745	391	3202	0	0.6914157851912124	NaN	0.9578568403218976	NaN	-0.17513152569809792	0.03955888304330231	0.6866926389173672	NaN	-0.1756770361421524	0.03936373703815564	0.6269825729391032	NaN	1	0	1
200	@Uematsu_n7x_1_MU-test1_200	0	0	0	0	6977	0	0	0	9014	0	0	0	NaN	NaN	NaN	NaN	0.7058883043302306	NaN	NaN	NaN	0.9074801167824423	NaN	NaN	NaN	4	0	1
201	@Uematsu_n7x_1_MU-test1_201	808	1228	808	1228	0	-1	302	1228	0	4740	257	1228	0.1643612693246542	0.24979658258746948	0.1711139347734011	0.26005929690808977	NaN	-0.00010117361392148928	0.06192331351240517	0.2517941357391839	NaN	0.4771972213832679	0.05032308596044645	0.240454278441355	4	1	0
202	@Uematsu_n7x_1_MU-test1_202	0	0	0	0	0	7556	0	0	0	8979	0	0	NaN	NaN	NaN	NaN	NaN	0.764467826790773	NaN	NaN	NaN	0.9039565086076714	NaN	NaN	4	1	1
203	@Uematsu_n7x_1_MU-test1_203	0	3492	0	3198	299	-1331	0	3623	299	-1365	0	4905	NaN	0.71033360455655	NaN	0.6772554002541296	0.030250910562525293	-0.13466208012950223	NaN	0.7428747180643839	0.030101681264471963	-0.13742071881606766	NaN	0.9604464460544351	5	1	1
204	@Uematsu_n7x_1_MU-test1_204	0	3098	0	4168	-3470	1128	0	3072	784	1128	0	2925	NaN	0.630187144019528	NaN	0.8826768318509106	-0.3510724403075678	0.11412383650343991	NaN	0.6298954275169162	0.07892882311486962	0.11356085774690426	NaN	0.5727432935186998	1	1	1
205	@Uematsu_n7x_1_MU-test1_205	0	4585	0	3296	807	-1186	0	3559	807	-565	0	3372	NaN	0.9326688364524003	NaN	0.698009318085557	0.08164710643464185	-0.11999190611088628	NaN	0.7297518966577814	0.08124433705829055	-0.0568811033927313	NaN	0.660270217348737	0	1	1
206	@Uematsu_n7x_1_MU-test1_206	0	3590	0	3292	193	-1535	0	4581	193	-1516	0	3527	NaN	0.7302685109845403	NaN	0.6971622193985599	0.01952650748684743	-0.15530149736948604	NaN	0.9393069509944638	0.019430182220879895	-0.1526225712272224	NaN	0.6906207166634032	3	1	1
207	@Uematsu_n7x_1_MU-test1_207	0	2914	0	4027	763	36	0	2896	-3714	38	0	2891	NaN	0.5927583401139137	NaN	0.8528166031342651	0.07719546742209632	0.003642250101173614	NaN	0.5938076686487594	-0.373905164602839	0.003825631732608477	NaN	0.5660857646367731	1	1	1
208	@Uematsu_n7x_1_MU-test1_208	3523	0	3221	0	-1330	327	3640	0	-1356	327	4891	0	0.7166395443449959	NaN	0.6821262177043625	NaN	-0.13456090651558072	0.03308377175232699	0.7463604675005127	NaN	-0.13651464814255512	0.03292056780428874	0.9577051106324652	NaN	5	0	1
209	@Uematsu_n7x_1_MU-test1_209	0	0	0	0	0	7321	0	0	0	9370	0	0	NaN	NaN	NaN	NaN	NaN	0.740692027519223	NaN	NaN	NaN	0.9433202456458271	NaN	NaN	4	1	1
210	@Uematsu_n7x_1_MU-test1_210	3814	0	3753	0	331	-3411	4621	0	333	-3445	3817	0	0.7758340113913751	NaN	0.7947903430749682	NaN	0.03348846620801295	-0.3451031970861999	0.9475087143735903	NaN	0.03352461491996376	-0.3468237189167422	0.7474055218327785	NaN	3	0	1
211	@Uematsu_n7x_1_MU-test1_211	4746	0	3830	0	-203	-3361	3964	0	-760	-3393	3968	0	0.9654190398698128	NaN	0.8110969927996612	NaN	-0.020538243626062325	-0.34004451639012545	0.8127947508714374	NaN	-0.07651263465216954	-0.34158864391422533	0.7769727824554533	NaN	0	0	1
212	@Uematsu_n7x_1_MU-test1_212	0	0	0	0	0	8021	0	0	0	9431	0	0	NaN	NaN	NaN	NaN	NaN	0.8115135572642654	NaN	NaN	NaN	0.9494613913218565	NaN	NaN	4	1	1
213	@Uematsu_n7x_1_MU-test1_213	0	0	0	0	0	9565	0	0	0	7956	0	0	NaN	NaN	NaN	NaN	NaN	0.9677256171590449	NaN	NaN	NaN	0.80096647538508	NaN	NaN	2	1	1
214	@Uematsu_n7x_1_MU-test1_214	3398	0	4523	0	-3111	395	3341	0	-3123	395	3182	0	0.6912123677786819	NaN	0.9578568403218976	NaN	-0.31475111290975316	0.03996357749898826	0.6850522862415419	NaN	-0.3144065237088493	0.03976643511527232	0.6230663794791462	NaN	1	0	1
215	@Uematsu_n7x_1_MU-test1_215	4673	0	3373	0	-1240	360	3639	0	-619	360	3455	0	0.9505695687550855	NaN	0.7143159678102499	NaN	-0.1254552812626467	0.036422501011736136	0.7461554234160345	NaN	-0.0623175274338065	0.036242826940501356	0.6765224202075583	NaN	0	0	1
216	@Uematsu_n7x_1_MU-test1_216	0	3490	0	3197	824	337	0	3618	824	337	0	4878	NaN	0.709926769731489	NaN	0.6770436255823803	0.08336705787130716	0.034095507891541886	NaN	0.741849497641993	0.08295580388603645	0.03392731299708044	NaN	0.9551595848834933	5	1	1
217	@Uematsu_n7x_1_MU-test1_217	0	0	0	0	8169	0	0	0	9513	0	0	0	NaN	NaN	NaN	NaN	0.8264872521246459	NaN	NaN	NaN	0.9577167019027484	NaN	NaN	NaN	4	0	1
218	@Uematsu_n7x_1_MU-test1_218	3339	0	4427	0	-3155	831	3294	0	-3175	831	3134	0	0.6792107404393816	NaN	0.9375264718339686	NaN	-0.3192027519222987	0.08407527316875758	0.6754152142710683	NaN	-0.31964159871136616	0.08366052552099064	0.6136675151752496	NaN	1	0	1
219	@Uematsu_n7x_1_MU-test1_219	0	4555	0	3252	301	-1275	0	3529	301	-654	0	3351	NaN	0.9265663140764849	NaN	0.6886912325285895	0.030453257790368272	-0.12899635774989882	NaN	0.7236005741234366	0.030303030303030304	-0.06584113560857748	NaN	0.6561582142157822	0	1	1
220	@Uematsu_n7x_1_MU-test1_220	0	0	0	0	9378	0	0	0	7357	0	0	0	NaN	NaN	NaN	NaN	0.9488061513557264	NaN	NaN	NaN	0.740662438336857	NaN	NaN	NaN	2	0	1
221	@Uematsu_n7x_1_MU-test1_221	0	4675	0	3349	796	-1010	0	3622	796	-954	0	3437	NaN	0.9509764035801465	NaN	0.7092333756882677	0.08053419668150547	-0.10218535006070417	NaN	0.7426696739799057	0.08013691734621967	-0.0960434913923286	NaN	0.672997846093597	0	1	1
222	@Uematsu_n7x_1_MU-test1_222	3333	0	4415	0	-3142	362	3279	0	-3155	362	3120	0	0.6779902359641985	NaN	0.9349851757729776	NaN	-0.3178874949413193	0.036624848239579115	0.6723395530038958	NaN	-0.31762810832578275	0.0364441759790597	0.6109261797532798	NaN	1	0	1
223	@Uematsu_n7x_1_MU-test1_223	0	4680	0	3376	340	-2402	0	3644	340	-2331	0	3453	NaN	0.951993490642799	NaN	0.7149512918254977	0.03439902873330635	-0.24301902063941724	NaN	0.7471806438384253	0.03422933655491795	-0.2346723044397463	NaN	0.6761308008615625	0	1	1
224	@Uematsu_n7x_1_MU-test1_224	0	3442	0	3142	295	106	0	3547	295	108	0	4807	NaN	0.7001627339300244	NaN	0.6653960186361711	0.029846216106839338	0.010724403075677864	NaN	0.7272913676440435	0.02969898318735528	0.010872848082150407	NaN	0.9412570981006462	5	1	1
225	@Uematsu_n7x_1_MU-test1_225	0	3191	0	2909	208	-1525	0	3314	208	-1565	0	4578	NaN	0.6491049633848658	NaN	0.6160525201185938	0.02104411169566977	-0.15428976123027113	NaN	0.6795160959606316	0.020940300010067452	-0.15755562267190173	NaN	0.8964166829841395	5	1	1
226	@Uematsu_n7x_1_MU-test1_226	2724	0	3845	0	-203	817	2674	0	-201	817	2518	0	0.5541090317331163	NaN	0.8142736128759	NaN	-0.020538243626062325	0.08265884257385674	0.5482878818946073	NaN	-0.02023557837511326	0.08225108225108226	0.49304875660857644	NaN	1	0	1
227	@Uematsu_n7x_1_MU-test1_227	4599	0	3344	0	-1221	343	3597	0	-600	343	3432	0	0.9355166802278275	NaN	0.7081745023295214	NaN	-0.1235329825981384	0.034702549575070823	0.7375435718679516	NaN	-0.06040471156750227	0.03453136011275546	0.6720187977286078	NaN	0	0	1
228	@Uematsu_n7x_1_MU-test1_228	1837	0	2964	0	-2148	420	1782	0	-2157	420	1630	0	0.3736777868185517	NaN	0.627700127064803	NaN	-0.21732092270335895	0.042492917847025496	0.3653885585400861	NaN	-0.21715493808517064	0.042283298097251586	0.31916976698648913	NaN	1	0	1
229	@Uematsu_n7x_1_MU-test1_229	0	3374	0	4517	374	361	0	3328	374	363	0	3185	NaN	0.6863303498779495	NaN	0.956586192291402	0.03783893160663699	0.03652367462565763	NaN	0.6823867131433258	0.03765227021040975	0.036544850498338874	NaN	0.6236538084981398	1	1	1
230	@Uematsu_n7x_1_MU-test1_230	0	0	0	0	0	9325	0	0	0	7296	0	0	NaN	NaN	NaN	NaN	NaN	0.9434439498178875	NaN	NaN	NaN	0.7345212926608276	NaN	NaN	2	1	1
231	@Uematsu_n7x_1_MU-test1_231	0	0	0	0	0	7320	0	0	0	9403	0	0	NaN	NaN	NaN	NaN	NaN	0.7405908539053015	NaN	NaN	NaN	0.9466425047820397	NaN	NaN	4	1	1
232	@Uematsu_n7x_1_MU-test1_232	0	0	0	0	0	9205	0	0	0	7158	0	0	NaN	NaN	NaN	NaN	NaN	0.9313031161473088	NaN	NaN	NaN	0.720628209000302	NaN	NaN	2	1	1
233	@Uematsu_n7x_1_MU-test1_233	0	3425	0	3146	187	321	0	3550	187	321	0	4782	NaN	0.6967046379170057	NaN	0.6662431173231681	0.018919465803318495	0.03247673006879806	NaN	0.7279064998974779	0.018826135105204873	0.03231652068861371	NaN	0.9363618562757	5	1	1
234	@Uematsu_n7x_1_MU-test1_234	0	0	0	0	7193	0	0	0	9234	0	0	0	NaN	NaN	NaN	NaN	0.7277418049372724	NaN	NaN	NaN	0.9296285110238599	NaN	NaN	NaN	4	0	1
235	@Uematsu_n7x_1_MU-test1_235	0	0	0	0	0	7273	0	0	0	9345	0	0	NaN	NaN	NaN	NaN	NaN	0.7358356940509915	NaN	NaN	NaN	0.9408033826638478	NaN	NaN	4	1	1
236	@Uematsu_n7x_1_MU-test1_236	0	0	0	0	0	9431	0	0	0	7408	0	0	NaN	NaN	NaN	NaN	NaN	0.9541683528935654	NaN	NaN	NaN	0.7457968388200946	NaN	NaN	2	1	1
237	@Uematsu_n7x_1_MU-test1_237	4373	0	3441	0	-463	-3446	3577	0	-1017	-3469	3583	0	0.8895443449959316	NaN	0.7287166454891995	NaN	-0.04684338324564954	-0.34864427357345207	0.7334426901783884	NaN	-0.10238598610691634	-0.34923990737944227	0.7015860583512825	NaN	0	0	1
238	@Uematsu_n7x_1_MU-test1_238	3187	0	2919	0	265	733	3312	0	267	-3673	4530	0	0.6482912937347437	NaN	0.6181702668360864	NaN	0.026811007689194657	0.07416025900445164	0.6791060077916752	NaN	0.026880096647538508	-0.36977750931239306	0.8870178186802428	NaN	5	0	1
239	@Uematsu_n7x_1_MU-test1_239	0	3520	0	3244	254	378	0	3634	254	378	0	4934	NaN	0.7160292921074044	NaN	0.6869970351545955	0.025698097936058276	0.03824362606232295	NaN	0.7451302029936436	0.02557132789690929	0.03805496828752643	NaN	0.9661249265713726	5	1	1
240	@Uematsu_n7x_1_MU-test1_240	0	0	0	0	0	7328	0	0	0	9382	0	0	NaN	NaN	NaN	NaN	NaN	0.7414002428166734	NaN	NaN	NaN	0.9445283398771771	NaN	NaN	4	1	1
241	@Uematsu_n7x_1_MU-test1_241	0	3405	0	3668	815	283	0	3668	-3406	283	0	4794	NaN	0.6926362896663955	NaN	0.7767894959762812	0.08245649534601376	0.028632132739781466	NaN	0.7521017018659012	-0.3428974126648545	0.028490888956005236	NaN	0.9387115723516741	5	1	1
242	@Uematsu_n7x_1_MU-test1_242	0	4711	0	3398	813	-1178	0	3674	-3578	-557	0	3490	NaN	0.9582994304312449	NaN	0.7196103346039814	0.08225414811817078	-0.11918251719951437	NaN	0.7533319663727701	-0.36021342998087186	-0.05607570723849794	NaN	0.6833757587624829	0	1	1
243	@Uematsu_n7x_1_MU-test1_243	3515	0	3220	0	-1312	321	3638	0	-1351	321	4942	0	0.7150122050447518	NaN	0.6819144430326133	NaN	-0.13273978146499393	0.03247673006879806	0.7459503793315563	NaN	-0.13601127554615927	0.03231652068861371	0.9676914039553554	NaN	5	0	1
244	@Uematsu_n7x_1_MU-test1_244	3428	0	3137	0	-34	307	3541	0	864	307	4832	0	0.6973148901545972	NaN	0.6643371452774248	NaN	-0.0034399028733306356	0.03106029947389721	0.7260611031371745	NaN	0.08698278465720326	0.030907077418705325	0.9461523399255923	NaN	5	0	1
245	@Uematsu_n7x_1_MU-test1_245	0	0	0	0	7511	0	0	0	5578	0	0	0	NaN	NaN	NaN	NaN	0.759915014164306	NaN	NaN	NaN	0.5615624685392128	NaN	NaN	NaN	2	0	1
246	@Uematsu_n7x_1_MU-test1_246	0	0	0	0	344	-4188	0	0	346	838	0	0	NaN	NaN	NaN	NaN	0.03480372318899231	-0.4237150951031971	NaN	NaN	0.03483338367059297	0.08436524715594483	NaN	NaN	4	1	0
247	@Uematsu_n7x_1_MU-test1_247	4380	0	3065	0	-1485	278	3361	0	-866	278	3160	0	0.8909682668836453	NaN	0.6490893689114782	NaN	-0.15024281667341158	0.02812626467017402	0.6891531679311051	NaN	-0.0871841336957616	0.027987516359609384	0.6187585666731936	NaN	0	0	1
248	@Uematsu_n7x_1_MU-test1_248	0	3312	0	4454	250	-1646	0	3270	416	-1660	0	3112	NaN	0.6737184703010578	NaN	0.9432443879711987	0.025293403480372317	-0.16653176851477136	NaN	0.6704941562435923	0.041880600020134905	-0.16711970200342294	NaN	0.609359702369297	1	1	1
249	@Uematsu_n7x_1_MU-test1_249	3409	0	4540	0	-3092	390	3363	0	-3118	390	3201	0	0.6934499593165175	NaN	0.961457009741635	NaN	-0.31282881424524484	0.039457709429380816	0.6895632561000615	NaN	-0.3139031511124534	0.03926306251887647	0.6267867632661054	NaN	1	0	1
250	@Uematsu_n7x_1_MU-test1_250	3954	0	3824	0	369	-3349	3960	0	371	-3377	4948	0	0.8043124491456468	NaN	0.8098263447691656	NaN	0.037333063537029545	-0.3388304330230676	0.8119745745335247	NaN	0.037350246652572236	-0.3399778516057586	0.9688662619933425	NaN	5	0	1
251	@Uematsu_n7x_1_MU-test1_251	0	0	0	0	0	9572	0	0	0	7536	0	0	NaN	NaN	NaN	NaN	NaN	0.9684338324564954	NaN	NaN	NaN	0.7586831772878284	NaN	NaN	2	1	1
252	@Uematsu_n7x_1_MU-test1_252	0	3261	0	4392	774	303	0	3212	774	305	0	3058	NaN	0.6633441822620016	NaN	0.9301143583227446	0.0783083771752327	0.03065560501821125	NaN	0.658601599343859	0.07792207792207792	0.030705728380146985	NaN	0.5987859800274133	1	1	1
253	@Uematsu_n7x_1_MU-test1_253	3466	0	3178	0	-2779	300	3599	0	-2820	298	4898	0	0.7050447518307568	NaN	0.6730199068191445	NaN	-0.2811614730878187	0.030352084176446782	0.737953660036908	NaN	-0.28390214436726063	0.030001006745192793	0.9590757783434501	NaN	5	0	1
254	@Uematsu_n7x_1_MU-test1_254	3196	0	4336	0	-1655	-34	3145	0	-1669	411	2991	0	0.6501220504475184	NaN	0.9182549767047861	NaN	-0.16744233104006476	-0.0034399028733306356	0.644863645683822	NaN	-0.16802577267693547	0.04137722742373905	0.5856667319365577	NaN	1	0	1
255	@Uematsu_n7x_1_MU-test1_255	0	4415	0	3111	-3501	-1486	0	3364	-3526	-1425	0	3347	NaN	0.8980878763222132	NaN	0.658831003811944	-0.354208822339134	-0.15034399028733306	NaN	0.6897683001845397	-0.354978354978355	-0.14346118997281787	NaN	0.6553749755237909	0	1	1
256	@Uematsu_n7x_1_MU-test1_256	0	3685	0	4536	-3389	299	0	3685	-3411	299	0	3685	NaN	0.749593165174939	NaN	0.9606099110546379	-0.34287737757992715	0.030250910562525293	NaN	0.75558745130203	-0.3434007852612504	0.030101681264471963	NaN	0.7215586449970629	1	1	1
257	@Uematsu_n7x_1_MU-test1_257	3472	0	3127	0	337	-3418	3546	0	337	-3445	4798	0	0.7062652563059398	NaN	0.6622193985599323	NaN	0.034095507891541886	-0.3458114123836503	0.7270863235595653	NaN	0.03392731299708044	-0.3468237189167422	0.9394948110436656	NaN	5	0	1
258	@Uematsu_n7x_1_MU-test1_258	0	3444	0	3153	-3446	337	0	3556	-3473	337	0	4848	NaN	0.7005695687550855	NaN	0.667725540025413	-0.34864427357345207	0.034095507891541886	NaN	0.7291367644043469	-0.34964260545655895	0.03392731299708044	NaN	0.9492852946935578	5	1	1
259	@Uematsu_n7x_1_MU-test1_259	0	1760	0	1759	784	-757	0	1759	784	-755	0	2830	NaN	0.3580146460537022	NaN	0.3725116476069462	0.07932011331444759	-0.07658842573856738	NaN	0.36067254459708836	0.07892882311486962	-0.07600926205577369	NaN	0.5541413745839044	5	1	1
260	@Uematsu_n7x_1_MU-test1_260	0	4711	0	3397	363	-1413	0	3676	363	-792	0	3483	NaN	0.9582994304312449	NaN	0.7193985599322321	0.03672602185350061	-0.14295831647106436	NaN	0.7537420545417265	0.036544850498338874	-0.07973421926910298	NaN	0.682005091051498	0	1	1
261	@Uematsu_n7x_1_MU-test1_261	0	3817	0	3735	812	324	0	3819	-3431	326	0	4847	NaN	0.7764442636289667	NaN	0.7909783989834815	0.0821529745042493	0.032780250910562525	NaN	0.7830633586221037	-0.3454142756468338	0.03281989328500957	NaN	0.94908948502056	5	1	1
262	@Uematsu_n7x_1_MU-test1_262	3768	0	4551	0	377	-3383	3767	0	377	-3395	3762	0	0.7664768104149715	NaN	0.9637865311308768	NaN	0.038142452448401455	-0.3422703358963982	0.7724010662292393	NaN	0.03795429376824726	-0.34178999295278367	0.736635989817897	NaN	1	0	1
263	@Uematsu_n7x_1_MU-test1_263	0	3665	0	3336	342	-1790	0	4678	803	-1766	0	3592	NaN	0.7455248169243287	NaN	0.7064803049555273	0.03460137596114933	-0.1811007689194658	NaN	0.9591962271888456	0.08084163898117387	-0.177791201047015	NaN	0.7033483454082632	3	1	1
264	@Uematsu_n7x_1_MU-test1_264	3516	0	3665	0	397	-3374	3641	0	397	-3396	4928	0	0.7152156224572823	NaN	0.7761541719610334	NaN	0.04016592472683124	-0.3413597733711048	0.7465655115849907	NaN	0.03996778415383066	-0.3418906674720628	0.9649500685333855	NaN	5	0	1
265	@Uematsu_n7x_1_MU-test1_265	4681	0	3396	0	-1167	-3465	3656	0	-546	-3492	3469	0	0.9521969080553295	NaN	0.7191867852604829	NaN	-0.11806960744637798	-0.35056657223796034	0.7496411728521633	NaN	-0.05496828752642706	-0.35155542132286316	0.6792637556295281	NaN	0	0	1
266	@Uematsu_n7x_1_MU-test1_266	0	3405	0	4529	806	199	0	3352	806	199	0	3195	NaN	0.6926362896663955	NaN	0.959127488352393	0.08154593282072035	0.020133549170376366	NaN	0.6873077711708018	0.08114366253901138	0.020034229336554917	NaN	0.6256119052281183	1	1	1
267	@Uematsu_n7x_1_MU-test1_267	0	3840	0	3719	-3354	301	0	3942	-3390	301	0	4952	NaN	0.7811228641171685	NaN	0.7875900042354934	-0.33933630109267504	0.030453257790368272	NaN	0.8082837810129178	-0.3412866203563878	0.030303030303030304	NaN	0.9696495006853338	5	1	1
268	@Uematsu_n7x_1_MU-test1_268	0	3960	0	3816	-3346	357	0	4055	-3373	357	0	4950	NaN	0.80553295362083	NaN	0.8081321473951716	-0.3385269121813031	0.03611898016997167	NaN	0.8314537625589502	-0.3395751535286419	0.035940803382663845	NaN	0.9692578813393382	5	1	1
269	@Uematsu_n7x_1_MU-test1_269	0	4579	0	3267	-3405	-2537	0	3525	-3437	-2476	0	3428	NaN	0.9314483319772172	NaN	0.6918678526048284	-0.344496155402671	-0.2566774585188183	NaN	0.7227803977855239	-0.3460183227625088	-0.249270109735226	NaN	0.6712355590366164	0	1	1
270	@Uematsu_n7x_1_MU-test1_270	3224	0	2936	0	-15	747	3339	0	-15	-4307	4551	0	0.6558177379983726	NaN	0.6217704362558238	NaN	-0.001517604208822339	0.07557668959935249	0.6846421980725856	NaN	-0.0015101177891875567	-0.4336051545353871	0.8911298218131976	NaN	5	0	1
271	@Uematsu_n7x_1_MU-test1_271	0	2983	0	2722	148	-196	0	3095	148	-3062	0	4277	NaN	0.6067941415785191	NaN	0.5764506565014824	0.014973694860380412	-0.019830028328611898	NaN	0.6346114414599139	0.014899828853317225	-0.3082653780328199	NaN	0.8374779714117877	5	1	1
272	@Uematsu_n7x_1_MU-test1_272	3575	0	3271	0	-1500	-4359	4546	0	-1481	-4385	3521	0	0.7272172497965825	NaN	0.6927149512918255	NaN	-0.1517604208822339	-0.44101578308377176	0.9321304080377281	NaN	-0.14909896305245143	-0.4414577670391624	0.6894458586254161	NaN	3	0	1
273	@Uematsu_n7x_1_MU-test1_273	0	3387	0	4497	-5222	-3131	0	3316	406	-3144	0	3174	NaN	0.6889747762408462	NaN	0.9523506988564168	-0.5283286118980169	-0.3167745851881829	NaN	0.6799261841295878	0.0408738548273432	-0.31652068861371185	NaN	0.6214999020951635	1	1	1
274	@Uematsu_n7x_1_MU-test1_274	4468	0	3227	0	-1134	-3458	3499	0	-1072	-3485	3311	0	0.9088689991863304	NaN	0.6833968657348581	NaN	-0.11473087818696884	-0.34985835694050993	0.7174492515890917	NaN	-0.10792308466727071	-0.350850699687909	0.6483258272958684	NaN	0	0	1
275	@Uematsu_n7x_1_MU-test1_275	0	0	0	0	9452	0	0	0	7430	0	0	0	NaN	NaN	NaN	NaN	0.9562929987859167	NaN	NaN	NaN	0.7480116782442364	NaN	NaN	NaN	2	0	1
276	@Uematsu_n7x_1_MU-test1_276	0	0	0	0	0	8883	0	0	0	6880	0	0	NaN	NaN	NaN	NaN	NaN	0.8987252124645893	NaN	NaN	NaN	0.6926406926406926	NaN	NaN	2	1	1
277	@Uematsu_n7x_1_MU-test1_277	0	4321	0	3090	175	-1066	0	3329	678	-1021	0	3155	NaN	0.878966639544345	NaN	0.6543837357052097	0.017705382436260624	-0.10785107244030757	NaN	0.682591757227804	0.06825732407127756	-0.10278868418403302	NaN	0.6177795183082044	0	1	1
278	@Uematsu_n7x_1_MU-test1_278	0	4720	0	3792	839	-1121	0	3892	-3387	-500	0	3896	NaN	0.9601301871440195	NaN	0.8030495552731893	0.0848846620801295	-0.11341562120598948	NaN	0.7980315767890096	-0.3409845967985503	-0.05033725963958522	NaN	0.7628744859996084	0	1	1
279	@Uematsu_n7x_1_MU-test1_279	0	0	0	0	0	7958	0	0	0	9262	0	0	NaN	NaN	NaN	NaN	NaN	0.8051396195872117	NaN	NaN	NaN	0.9324473975636767	NaN	NaN	4	1	1
280	@Uematsu_n7x_1_MU-test1_280	4508	0	3224	0	-1268	-3468	3498	0	-650	-3500	3307	0	0.9170056956875509	NaN	0.6827615417196103	NaN	-0.1282881424524484	-0.35087009307972483	0.7172442075046135	NaN	-0.0654384375314608	-0.3523608174770965	0.647542588603877	NaN	0	0	1
281	@Uematsu_n7x_1_MU-test1_281	3586	0	3594	0	258	-3338	4525	0	258	-3372	3589	0	0.7294548413344182	NaN	0.761118170266836	NaN	0.026102792391744234	-0.3377175232699312	0.9278244822636867	NaN	0.025974025974025976	-0.33947447900936273	0.7027609163892696	NaN	3	0	1
282	@Uematsu_n7x_1_MU-test1_282	0	0	0	0	7544	0	0	0	9539	0	0	0	NaN	NaN	NaN	NaN	0.7632537434237151	NaN	NaN	NaN	0.9603342394040069	NaN	NaN	NaN	4	0	1
283	@Uematsu_n7x_1_MU-test1_283	0	3394	0	3390	-3434	247	0	4374	-3480	249	0	3326	NaN	0.6903986981285598	NaN	0.7179161372299873	-0.34743019020639415	0.024989882638607852	NaN	0.8968628255074841	-0.3503473270915131	0.02506795530051344	NaN	0.6512629723908361	3	1	1
284	@Uematsu_n7x_1_MU-test1_284	0	0	0	0	0	9279	0	0	0	7245	0	0	NaN	NaN	NaN	NaN	NaN	0.938789963577499	NaN	NaN	NaN	0.7293868921775899	NaN	NaN	2	1	1
285	@Uematsu_n7x_1_MU-test1_285	0	4739	0	3811	-3338	-2436	0	3939	-3366	-2371	0	3934	NaN	0.9639951179820992	NaN	0.8070732740364253	-0.3377175232699312	-0.24645892351274787	NaN	0.8076686487594833	-0.3388704318936877	-0.23869928521091313	NaN	0.7703152535735265	0	1	1
286	@Uematsu_n7x_1_MU-test1_286	0	0	0	0	0	8117	0	0	0	9488	0	0	NaN	NaN	NaN	NaN	NaN	0.8212262242007284	NaN	NaN	NaN	0.9551998389207692	NaN	NaN	4	1	1
287	@Uematsu_n7x_1_MU-test1_287	3883	0	3739	0	306	-3378	3972	0	308	-3409	4870	0	0.7898698128559805	NaN	0.7918254976704786	NaN	0.03095912585997572	-0.34176446782679076	0.8144351035472627	NaN	0.031007751937984496	-0.34319943622269206	0.9535931074995104	NaN	5	0	1
288	@Uematsu_n7x_1_MU-test1_288	4523	0	3238	0	-1201	709	3506	0	-583	709	3327	0	0.9200569568755086	NaN	0.6857263871241	NaN	-0.12150951031970862	0.07173209227033589	0.7188845601804388	NaN	-0.058693244739756366	0.07137823416893184	0.651458782063834	NaN	0	0	1
289	@Uematsu_n7x_1_MU-test1_289	0	3425	0	3144	-3548	-1333	0	3541	-3587	-1372	0	4824	NaN	0.6967046379170057	NaN	0.6658195679796697	-0.35896398219344394	-0.13486442735734522	NaN	0.7260611031371745	-0.36111950065438436	-0.13812544045102185	NaN	0.9445858625416096	5	1	1
290	@Uematsu_n7x_1_MU-test1_290	0	3226	0	2958	258	-2975	0	3331	258	-3011	0	4578	NaN	0.6562245728234337	NaN	0.6264294790343075	0.026102792391744234	-0.3009915014164306	NaN	0.6830018453967603	0.025974025974025976	-0.3031309775495822	NaN	0.8964166829841395	5	1	1
291	@Uematsu_n7x_1_MU-test1_291	4624	0	3318	0	-983	-3785	3581	0	-922	-4338	3398	0	0.9406021155410903	NaN	0.7026683608640406	NaN	-0.09945366248482396	-0.3829421286928369	0.734262866516301	NaN	-0.09282190677539515	-0.43672606463304137	0.665361268846681	NaN	0	0	1
292	@Uematsu_n7x_1_MU-test1_292	0	0	0	0	9304	0	0	0	7284	0	0	0	NaN	NaN	NaN	NaN	0.9413193039255362	NaN	NaN	NaN	0.7333131984294775	NaN	NaN	NaN	2	0	1
293	@Uematsu_n7x_1_MU-test1_293	3585	0	4316	0	239	-3452	3589	0	241	-3482	3584	0	0.7292514239218877	NaN	0.914019483269801	NaN	0.024180493727235935	-0.349251315256981	0.7359032191921263	NaN	0.024262559146280078	-0.35054867613007146	0.7017818680242804	NaN	1	0	1
294	@Uematsu_n7x_1_MU-test1_294	0	2693	0	2955	180	-1406	0	3356	180	-1453	0	4631	NaN	0.5478030919446705	NaN	0.6257941550190598	0.018211250505868068	-0.14225010117361392	NaN	0.6881279475087144	0.018121413470250678	-0.14628007651263467	NaN	0.9067945956530252	5	1	1
295	@Uematsu_n7x_1_MU-test1_295	0	4465	0	3205	827	-1345	0	3465	827	-728	0	3284	NaN	0.9082587469487388	NaN	0.6787378229563744	0.08367057871307162	-0.13607851072440308	NaN	0.7104777527168341	0.08325782744387396	-0.07329105003523609	NaN	0.6430389661249266	0	1	1
296	@Uematsu_n7x_1_MU-test1_296	3385	0	4480	0	-3123	386	3326	0	-3150	386	3165	0	0.6885679414157851	NaN	0.9487505294366794	NaN	-0.315965196276811	0.03905301497369486	0.6819766249743695	NaN	-0.3171247357293869	0.03886036444175979	0.6197376150381829	NaN	1	0	1
297	@Uematsu_n7x_1_MU-test1_297	4735	0	3435	0	-968	-3394	3716	0	-912	-3431	3515	0	0.9631814483319772	NaN	0.727445997458704	NaN	-0.09793605827600162	-0.3433832456495346	0.761943817920853	NaN	-0.09181516158260344	-0.3454142756468338	0.6882710005874291	NaN	0	0	1
298	@Uematsu_n7x_1_MU-test1_298	0	0	0	0	0	7358	0	0	0	9454	0	0	NaN	NaN	NaN	NaN	NaN	0.7444354512343181	NaN	NaN	NaN	0.9517769052652774	NaN	NaN	4	1	1
299	@Uematsu_n7x_1_MU-test1_299	0	4684	0	3746	-3365	-2467	0	3872	838	-2405	0	3867	NaN	0.9528071602929211	NaN	0.7933079203727235	-0.3404492108458114	-0.24959530554431406	NaN	0.7939306950994464	0.08436524715594483	-0.24212221886640492	NaN	0.7571960054826709	0	1	1
300	@Uematsu_n7x_1_MU-test1_300	3457	0	3154	0	314	322	3579	0	316	322	4856	0	0.7032139951179821	NaN	0.6679373146971622	NaN	0.03176851477134763	0.032577903682719546	0.7338527783473446	NaN	0.03181314809221786	0.03241719520789288	0.9508517720775407	NaN	5	0	1
301	@Uematsu_n7x_1_MU-test1_301	3269	0	2973	0	-1407	-97	3396	0	-1442	-4450	4610	0	0.6649715215622457	NaN	0.6296060991105463	NaN	-0.1423512747875354	-0.00981384055038446	0.6963297108878409	NaN	-0.14517265680056377	-0.4480016107923085	0.9026825925200704	NaN	5	0	1
302	@Uematsu_n7x_1_MU-test1_302	0	0	0	0	-1142	-4233	0	0	-6265	-4265	0	0	NaN	NaN	NaN	NaN	-0.11554026709834075	-0.4282679077296641	NaN	NaN	-0.6307258632840028	-0.4293768247256619	NaN	NaN	2	0	0
303	@Uematsu_n7x_1_MU-test1_303	0	3501	0	3199	332	-2792	0	3618	332	-2827	0	4914	NaN	0.7121643612693247	NaN	0.6774671749258788	0.03358963982193444	-0.28247673006879803	NaN	0.741849497641993	0.03342394040068459	-0.28460686600221485	NaN	0.9622087331114157	5	1	1
304	@Uematsu_n7x_1_MU-test1_304	0	4573	0	3266	-3463	-567	0	3536	749	-2400	0	3418	NaN	0.9302278275020341	NaN	0.6916560779330791	-0.3503642250101174	-0.05736543909348442	NaN	0.7250358827147837	0.07540521494009866	-0.24161884627000907	NaN	0.669277462306638	0	1	1
305	@Uematsu_n7x_1_MU-test1_305	0	0	0	0	-3354	338	0	0	-3387	340	0	0	NaN	NaN	NaN	NaN	-0.33933630109267504	0.03419668150546337	NaN	NaN	-0.3409845967985503	0.03422933655491795	NaN	NaN	4	1	0
306	@Uematsu_n7x_1_MU-test1_306	0	0	0	0	7533	0	0	0	9612	0	0	0	NaN	NaN	NaN	NaN	0.7621408336705787	NaN	NaN	NaN	0.9676834793113863	NaN	NaN	NaN	4	0	1
307	@Uematsu_n7x_1_MU-test1_307	0	0	0	0	0	9220	0	0	0	7176	0	0	NaN	NaN	NaN	NaN	NaN	0.9328207203561312	NaN	NaN	NaN	0.7224403503473271	NaN	NaN	2	1	1
308	@Uematsu_n7x_1_MU-test1_308	0	4034	0	2723	379	-1325	0	2985	379	-1266	0	2799	NaN	0.8205858421480878	NaN	0.5766624311732317	0.038344799676244434	-0.1340550384459733	NaN	0.612056592167316	0.0381556428068056	-0.12745394140742977	NaN	0.5480712747209712	0	1	1
309	@Uematsu_n7x_1_MU-test1_309	0	0	0	0	7412	0	0	0	9468	0	0	0	NaN	NaN	NaN	NaN	0.7498988263860785	NaN	NaN	NaN	0.9531863485351857	NaN	NaN	NaN	4	0	1
310	@Uematsu_n7x_1_MU-test1_310	0	0	0	0	0	7469	0	0	0	9562	0	0	NaN	NaN	NaN	NaN	NaN	0.7556657223796034	NaN	NaN	NaN	0.9626497533474278	NaN	NaN	4	1	1
311	@Uematsu_n7x_1_MU-test1_311	4624	0	3318	0	-2425	359	3577	0	-2373	359	3393	0	0.9406021155410903	NaN	0.7026683608640406	NaN	-0.2453460137596115	0.03632132739781465	0.7334426901783884	NaN	-0.23890063424947147	0.036142152421222186	0.6643822204816918	NaN	0	0	1
312	@Uematsu_n7x_1_MU-test1_312	791	0	791	0	0	1913	791	0	180	1913	791	490	0.16090317331163548	NaN	0.1675137653536637	NaN	NaN	0.193545123431809	0.16218987082222677	NaN	0.018121413470250678	0.19259035538105307	0.15488545134129625	0.09594673976894459	2	1	0
313	@Uematsu_n7x_1_MU-test1_313	3669	0	4516	0	342	-5270	3670	0	344	-5319	3665	0	0.7463384865744508	NaN	0.9563744176196527	NaN	0.03460137596114933	-0.5331849453662485	0.7525117900348575	NaN	0.03463203463203463	-0.5354877680459076	0.7176424515371059	NaN	1	0	1
314	@Uematsu_n7x_1_MU-test1_314	0	0	0	0	0	7475	0	0	0	9575	0	0	NaN	NaN	NaN	NaN	NaN	0.7562727640631324	NaN	NaN	NaN	0.963958522098057	NaN	NaN	4	1	1
315	@Uematsu_n7x_1_MU-test1_315	3531	0	3235	0	403	195	3653	0	403	195	4954	0	0.71826688364524	NaN	0.6850910631088521	NaN	0.04077296641036018	0.019728854714690408	0.7490260405987287	NaN	0.04057183126950569	0.019631531259438235	0.9700411200313296	NaN	5	0	1
316	@Uematsu_n7x_1_MU-test1_316	4238	0	3009	0	-1222	230	3272	0	-1176	230	3083	0	0.8620829943043125	NaN	0.6372299872935197	NaN	-0.12363415621205989	0.023269931201942533	0.6709042444125487	NaN	-0.11839323467230443	0.0231551394342092	0.6036812218523595	NaN	0	0	1
317	@Uematsu_n7x_1_MU-test1_317	0	4694	0	3359	-127	-937	0	3637	-127	-882	0	3446	NaN	0.9548413344182262	NaN	0.7113511224057603	-0.012849048968029138	-0.09479967624443546	NaN	0.7457453352470781	-0.012785663948454646	-0.08879492600422834	NaN	0.6747601331505776	0	1	1
318	@Uematsu_n7x_1_MU-test1_318	0	4392	0	3141	281	-1201	0	3387	281	-1141	0	3215	NaN	0.8934092758340114	NaN	0.6651842439644219	0.028429785511938487	-0.12150951031970862	NaN	0.6944843141275374	0.028289539917446895	-0.11486962649753348	NaN	0.6295280986880752	0	1	1
319	@Uematsu_n7x_1_MU-test1_319	0	0	0	0	9559	0	0	0	7537	0	0	0	NaN	NaN	NaN	NaN	0.9671185754755159	NaN	NaN	NaN	0.7587838518071076	NaN	NaN	NaN	2	0	1
320	@Uematsu_n7x_1_MU-test1_320	0	4714	0	3381	335	-1123	0	3663	335	-502	0	3470	NaN	0.9589096826688365	NaN	0.716010165184244	0.03389316066369891	-0.11361796843383246	NaN	0.7510764814435104	0.0337259639585221	-0.05053860867814356	NaN	0.6794595653025259	0	1	1
321	@Uematsu_n7x_1_MU-test1_321	0	3450	0	3406	789	330	0	3561	-3495	330	0	4814	NaN	0.7017900732302685	NaN	0.7213045319779754	0.07982598138405504	0.03338729259409146	NaN	0.7301619848267378	-0.3518574448807007	0.03322259136212625	NaN	0.9426277658116311	5	1	1
322	@Uematsu_n7x_1_MU-test1_322	3675	0	4429	0	343	-3405	3683	0	345	-3432	3678	0	0.7475589910496339	NaN	0.9379500211774672	NaN	0.034702549575070823	-0.344496155402671	0.7551773631330736	NaN	0.0347327091513138	-0.34551495016611294	0.720187977286078	NaN	1	0	1
323	@Uematsu_n7x_1_MU-test1_323	3492	0	3193	0	-1526	-3365	3615	0	-1549	-3393	4911	0	0.71033360455655	NaN	0.6761965268953833	NaN	-0.15439093484419264	-0.3404492108458114	0.7412343653885586	NaN	-0.155944830363435	-0.34158864391422533	0.9616213040924222	NaN	5	0	1
324	@Uematsu_n7x_1_MU-test1_324	4462	0	3237	0	-2601	319	3487	0	-2544	319	3324	0	0.9076484947111473	NaN	0.6855146124523507	NaN	-0.2631525698097936	0.03227438284095508	0.7149887225753537	NaN	-0.2561159770462096	0.03211517165005537	0.6508713530448405	NaN	0	0	1
325	@Uematsu_n7x_1_MU-test1_325	0	3498	0	3204	-4319	-1333	0	3617	516	-1373	0	4896	NaN	0.7115541090317331	NaN	0.6785260482846251	-0.4369688385269122	-0.13486442735734522	NaN	0.7416444535575148	0.05194805194805195	-0.13822611497030102	NaN	0.9586841589974545	5	1	1
326	@Uematsu_n7x_1_MU-test1_326	0	4744	0	3431	357	-1106	0	3709	357	-1045	0	3526	NaN	0.9650122050447518	NaN	0.7265988987717069	0.03611898016997167	-0.11189801699716714	NaN	0.7605085093295059	0.035940803382663845	-0.10520487264673312	NaN	0.6904249069904054	0	1	1
327	@Uematsu_n7x_1_MU-test1_327	3937	0	3800	0	352	-3346	4713	0	354	-3373	4033	0	0.8008543531326282	NaN	0.8047437526471835	NaN	0.035613112100364226	-0.3385269121813031	0.9663727701455813	NaN	0.035638779824826335	-0.3395751535286419	0.7897004112003133	NaN	3	0	1
328	@Uematsu_n7x_1_MU-test1_328	0	3419	0	4565	414	-1710	0	3361	414	-1720	0	3213	NaN	0.6954841334418226	NaN	0.9667513765353664	0.04188587616349656	-0.17300687980574667	NaN	0.6891531679311051	0.041679250981576564	-0.17316017316017315	NaN	0.6291364793420795	1	1	1
329	@Uematsu_n7x_1_MU-test1_329	0	0	0	0	387	-1896	0	0	387	-1894	0	0	NaN	NaN	NaN	NaN	0.03915418858761635	-0.19182517199514368	NaN	NaN	0.03896103896103896	-0.1906775395147488	NaN	NaN	2	0	0
330	@Uematsu_n7x_1_MU-test1_330	3287	0	2990	0	-2926	317	3422	0	-2937	317	4638	0	0.6686330349877949	NaN	0.6332062685302838	NaN	-0.29603399433427763	0.0320720356131121	0.7016608570842732	NaN	-0.2956810631229236	0.03191382261149703	0.9081652633640102	NaN	5	0	1
331	@Uematsu_n7x_1_MU-test1_331	3507	0	3199	0	-1354	-3374	3623	0	-1377	-3404	4892	0	0.7133848657445078	NaN	0.6774671749258788	NaN	-0.13698907324969647	-0.3413597733711048	0.7428747180643839	NaN	-0.1386288130474177	-0.3426960636262962	0.9579009203054631	NaN	5	0	1
332	@Uematsu_n7x_1_MU-test1_332	232	820	232	820	4242	0	232	820	4993	0	232	820	0.047192839707078924	0.16680227827502034	0.04913172384582804	0.17365523083439222	0.42917847025495753	NaN	0.04757022759893377	0.1681361492720935	0.502667874760898	NaN	0.045427844135500293	0.1605639318582338	4	0	1
333	@Uematsu_n7x_1_MU-test1_333	0	4352	0	3271	763	-1321	0	3354	-3526	-702	0	3270	NaN	0.8852725793327909	NaN	0.6927149512918255	0.07719546742209632	-0.13365034399028733	NaN	0.687717859339758	-0.354978354978355	-0.07067351253397765	NaN	0.6402976307029568	0	1	1
334	@Uematsu_n7x_1_MU-test1_334	0	3442	0	4580	353	-1621	0	3385	353	-1631	0	3235	NaN	0.7001627339300244	NaN	0.9699279966116052	0.03571428571428571	-0.1640024281667341	NaN	0.6940742259585811	0.035538105305547164	-0.164200140944327	NaN	0.6334442921480321	1	1	1
335	@Uematsu_n7x_1_MU-test1_335	0	0	0	0	7518	0	0	0	9600	0	0	0	NaN	NaN	NaN	NaN	0.7606232294617564	NaN	NaN	NaN	0.9664753850800363	NaN	NaN	NaN	4	0	1
336	@Uematsu_n7x_1_MU-test1_336	0	0	0	0	0	7432	0	0	0	9513	0	0	NaN	NaN	NaN	NaN	NaN	0.7519222986645083	NaN	NaN	NaN	0.9577167019027484	NaN	NaN	4	1	1
337	@Uematsu_n7x_1_MU-test1_337	3274	0	4395	0	-1832	-3389	3221	0	-1846	-3409	3065	0	0.6659886086248983	NaN	0.9307496823379924	NaN	-0.18535006070416835	-0.34287737757992715	0.6604469961041624	NaN	-0.18584516258934863	-0.34319943622269206	0.6001566477383983	NaN	1	0	1
338	@Uematsu_n7x_1_MU-test1_338	3733	0	3603	0	198	-3381	3829	0	198	-3406	4877	0	0.7593572009764036	NaN	0.7630241423125794	NaN	0.020032375556454877	-0.34206798866855526	0.7851137994668854	NaN	0.019933554817275746	-0.3428974126648545	0.9549637752104954	NaN	5	0	1
339	@Uematsu_n7x_1_MU-test1_339	0	3030	0	2808	0	-1607	0	3147	-3790	-1652	0	4332	NaN	0.6163547599674533	NaN	0.5946632782719187	NaN	-0.16258599757183326	NaN	0.6452737338527783	-0.38155642806805595	-0.16631430584918958	NaN	0.8482475034266693	5	1	1
340	@Uematsu_n7x_1_MU-test1_340	0	0	0	0	0	6727	0	0	0	8731	0	0	NaN	NaN	NaN	NaN	NaN	0.6805949008498584	NaN	NaN	NaN	0.8789892278264372	NaN	NaN	4	1	1
341	@Uematsu_n7x_1_MU-test1_341	4706	0	3776	0	-1142	-3379	3840	0	-526	-3403	3844	0	0.9572823433685923	NaN	0.7996611605252012	NaN	-0.11554026709834075	-0.34186564144071224	0.7873692843961452	NaN	-0.052954797140843654	-0.34259538910701703	0.7526923830037204	NaN	0	0	1
342	@Uematsu_n7x_1_MU-test1_342	3195	0	3079	0	-130	407	3178	0	-130	407	4415	0	0.6499186330349878	NaN	0.6520542143159678	NaN	-0.013152569809793607	0.041177660866046135	0.6516301004716014	NaN	-0.013087687506292158	0.04097452934662237	0.8644997062854906	NaN	5	0	1
343	@Uematsu_n7x_1_MU-test1_343	0	0	0	0	-3076	-3400	0	0	-3078	-3426	0	0	NaN	NaN	NaN	NaN	-0.311210036422501	-0.3439902873330635	NaN	NaN	-0.3098761703412866	-0.3449109030504379	NaN	NaN	4	0	0
344	@Uematsu_n7x_1_MU-test1_344	0	4639	0	3336	-3419	-1081	0	3606	827	-1027	0	3422	NaN	0.943653376729048	NaN	0.7064803049555273	-0.34591258599757185	-0.1093686766491299	NaN	0.7393889686282551	0.08325782744387396	-0.10339273129970804	NaN	0.6700607009986294	0	1	1
345	@Uematsu_n7x_1_MU-test1_345	4413	0	3153	0	-1425	768	3408	0	-808	768	3240	0	0.8976810414971521	NaN	0.667725540025413	NaN	-0.14417239983812222	0.07770133549170376	0.6987902399015788	NaN	-0.08134501157756972	0.0773180308064029	0.6344233405130213	NaN	0	0	1
346	@Uematsu_n7x_1_MU-test1_346	0	0	0	0	7480	0	0	0	9572	0	0	0	NaN	NaN	NaN	NaN	0.7567786321327398	NaN	NaN	NaN	0.9636564985402195	NaN	NaN	NaN	4	0	1
347	@Uematsu_n7x_1_MU-test1_347	3436	0	3328	0	150	-3553	3537	0	152	-3594	4299	0	0.6989422294548413	NaN	0.7047861075815333	NaN	0.015176042088223391	-0.3594698502630514	0.7252409267992619	NaN	0.015302526930433907	-0.3618242222893386	0.8417857842177403	NaN	5	0	1
348	@Uematsu_n7x_1_MU-test1_348	0	3351	0	4487	-4227	-1699	0	3302	-4254	-1710	0	3140	NaN	0.6816517493897477	NaN	0.9502329521389242	-0.4276608660461352	-0.17189397005261028	NaN	0.6770555669468936	-0.42826940501359106	-0.17215342796738145	NaN	0.6148423732132368	1	1	1
349	@Uematsu_n7x_1_MU-test1_349	3516	0	3242	0	-1314	-3380	3642	0	-1336	-3399	4940	0	0.7152156224572823	NaN	0.686573485811097	NaN	-0.13294212869283692	-0.3419668150546338	0.7467705556694689	NaN	-0.13450115775697172	-0.34219269102990035	0.9672997846093597	NaN	5	0	1
350	@Uematsu_n7x_1_MU-test1_350	0	4701	0	3382	-3469	-938	0	3662	-3495	-874	0	3465	NaN	0.9562652563059398	NaN	0.7162219398559933	-0.3509712666936463	-0.09490084985835694	NaN	0.7508714373590322	-0.3518574448807007	-0.08798952984999496	NaN	0.6784805169375367	0	1	1
351	@Uematsu_n7x_1_MU-test1_351	0	3376	0	4490	-3419	-1729	0	3318	-3447	-1752	0	3164	NaN	0.6867371847030106	NaN	0.9508682761541719	-0.34591258599757185	-0.17492917847025496	NaN	0.6803362722985442	-0.3470250679553005	-0.1763817577771066	NaN	0.619541805365185	1	1	1
352	@Uematsu_n7x_1_MU-test1_352	0	3497	0	3215	321	370	0	3605	321	372	0	4884	NaN	0.7113506916192026	NaN	0.680855569673867	0.03247673006879806	0.03743423715095103	NaN	0.7391839245437769	0.03231652068861371	0.037450921171851406	NaN	0.9563344429214803	5	1	1
353	@Uematsu_n7x_1_MU-test1_353	3631	0	3626	0	282	-3439	3630	0	284	-3463	4647	0	0.7386086248982913	NaN	0.7678949597628124	NaN	0.028530959125859977	-0.3479360582760016	0.744310026655731	NaN	0.028591563475284406	-0.34863586026376725	0.9099275504209908	NaN	5	0	1
354	@Uematsu_n7x_1_MU-test1_354	0	4273	0	2950	-3731	-1069	0	3220	-3756	-1009	0	3033	NaN	0.8692026037428804	NaN	0.6247352816603134	-0.37747875354107646	-0.10815459328207204	NaN	0.6602419520196843	-0.37813349441256416	-0.10158058995268297	NaN	0.5938907382024672	0	1	1
355	@Uematsu_n7x_1_MU-test1_355	0	0	0	0	7534	0	0	0	9621	0	0	0	NaN	NaN	NaN	NaN	0.7622420072845002	NaN	NaN	NaN	0.9685895499848988	NaN	NaN	NaN	4	0	1
356	@Uematsu_n7x_1_MU-test1_356	0	0	0	0	6232	0	0	0	7995	0	0	0	NaN	NaN	NaN	NaN	0.6305139619587211	NaN	NaN	NaN	0.8048927816369676	NaN	NaN	NaN	4	0	1
357	@Uematsu_n7x_1_MU-test1_357	0	3459	0	4576	416	-1594	0	3416	44	-1598	0	3255	NaN	0.7036208299430431	NaN	0.9690808979246082	0.04208822339133954	-0.16127074059085392	NaN	0.7004305925774041	0.004429678848283499	-0.16087788180811435	NaN	0.6373604856079891	1	1	1
358	@Uematsu_n7x_1_MU-test1_358	1229	209	1229	254	3143	0	1229	228	3340	0	1229	180	0.25	0.042514239218877134	0.26027107157983903	0.05379076662431173	0.31798866855524077	NaN	0.2519991798236621	0.04675005126102112	0.3362528943924293	NaN	0.24065008811435284	0.0352457411396123	4	0	0
359	@Uematsu_n7x_1_MU-test1_359	3877	0	3825	0	369	-3361	3874	0	371	-3388	4968	0	0.7886493083807974	NaN	0.8100381194409149	NaN	0.037333063537029545	-0.34004451639012545	0.7943407832684027	NaN	0.037350246652572236	-0.34108527131782945	0.9727824554532994	NaN	5	0	1
360	@Uematsu_n7x_1_MU-test1_360	0	0	0	0	0	6587	0	0	0	8480	0	0	NaN	NaN	NaN	NaN	NaN	0.6664305949008499	NaN	NaN	NaN	0.8537199234873654	NaN	NaN	4	1	1
361	@Uematsu_n7x_1_MU-test1_361	0	0	0	0	0	9342	0	0	0	7361	0	0	NaN	NaN	NaN	NaN	NaN	0.9451639012545529	NaN	NaN	NaN	0.7410651364139736	NaN	NaN	2	1	1
362	@Uematsu_n7x_1_MU-test1_362	3428	0	3436	0	340	-3444	3967	0	340	783	3427	0	0.6973148901545972	NaN	0.7276577721304532	NaN	0.03439902873330635	-0.34844192634560905	0.8134098831248718	NaN	0.03422933655491795	0.07882814859559045	0.6710397493636185	NaN	3	0	1
363	@Uematsu_n7x_1_MU-test1_363	0	3889	0	3772	-3350	339	0	3993	-3378	341	0	4883	NaN	0.7910903173311635	NaN	0.7988140618382041	-0.33893160663698907	0.034297855119384865	NaN	0.8187410293213041	-0.34007852612503775	0.03433001107419712	NaN	0.9561386332484825	5	1	1
364	@Uematsu_n7x_1_MU-test1_364	0	3362	0	3093	-67	-1377	0	3488	-67	-1416	0	4755	NaN	0.6838893409275834	NaN	0.6550190597204575	-0.0067786321327397816	-0.13931606636989075	NaN	0.7151937666598318	-0.00674519279170442	-0.14255511929930534	NaN	0.9310749951047582	5	1	1
365	@Uematsu_n7x_1_MU-test1_365	4373	0	3451	0	-1464	-3475	3588	0	-845	-3511	3592	0	0.8895443449959316	NaN	0.7308343922066921	NaN	-0.1481181707810603	-0.35157830837717524	0.7356981751076481	NaN	-0.08506996879089902	-0.3534682371891674	0.7033483454082632	NaN	0	0	1
366	@Uematsu_n7x_1_MU-test1_366	0	0	0	0	0	6903	0	0	0	8618	0	0	NaN	NaN	NaN	NaN	NaN	0.6984014569000405	NaN	NaN	NaN	0.8676130071478909	NaN	NaN	4	1	1
367	@Uematsu_n7x_1_MU-test1_367	3814	0	4553	0	352	-3339	3815	0	354	-3365	3810	0	0.7758340113913751	NaN	0.9642100804743753	NaN	0.035613112100364226	-0.3378186968838527	0.7822431822841911	NaN	0.035638779824826335	-0.33876975737440856	0.7460348541217936	NaN	1	0	1
368	@Uematsu_n7x_1_MU-test1_368	0	0	0	0	8055	0	0	0	9539	0	0	0	NaN	NaN	NaN	NaN	0.8149534601375961	NaN	NaN	NaN	0.9603342394040069	NaN	NaN	NaN	4	0	1
369	@Uematsu_n7x_1_MU-test1_369	3492	0	3207	0	-1356	262	3613	0	-1386	262	4924	0	0.71033360455655	NaN	0.679161372299873	NaN	-0.13719142047753946	0.02650748684743019	0.7408242772196022	NaN	-0.13953488372093023	0.026376724051142657	0.9641668298413941	NaN	5	0	1
370	@Uematsu_n7x_1_MU-test1_370	4410	0	3146	0	-1102	291	3394	0	-1027	291	3218	0	0.8970707892595606	NaN	0.6662431173231681	NaN	-0.11149332254148119	0.02944152165115338	0.6959196227188845	NaN	-0.10339273129970804	0.029296285110238598	0.6301155277070687	NaN	0	0	1
371	@Uematsu_n7x_1_MU-test1_371	4660	0	3341	0	-997	32	3620	0	-936	32	3434	0	0.9479251423921887	NaN	0.7075391783142736	NaN	-0.1008700930797248	0.003237555645487657	0.7422595858109493	NaN	-0.09423135004530353	0.003221584616933454	0.6724104170746035	NaN	0	0	1
372	@Uematsu_n7x_1_MU-test1_372	0	0	0	0	-3366	-914	0	0	819	-857	0	0	NaN	NaN	NaN	NaN	-0.3405503844597329	-0.0924726831242412	NaN	NaN	0.0824524312896406	-0.08627806302224907	NaN	NaN	4	0	0
373	@Uematsu_n7x_1_MU-test1_373	0	3467	0	3178	-3472	-1321	0	3583	-3505	-1355	0	4857	NaN	0.7052481692432873	NaN	0.6730199068191445	-0.35127478753541075	-0.13365034399028733	NaN	0.7346729546852573	-0.3528641900734924	-0.13641397362327595	NaN	0.9510475817505385	5	1	1
374	@Uematsu_n7x_1_MU-test1_374	3520	0	3227	0	346	357	3631	0	348	357	4849	0	0.7160292921074044	NaN	0.6833968657348581	NaN	0.03500607041683529	0.03611898016997167	0.7445150707402092	NaN	0.03503473270915131	0.035940803382663845	0.9494811043665558	NaN	5	0	1
375	@Uematsu_n7x_1_MU-test1_375	3664	0	3599	0	183	-3367	4657	0	183	-3389	3833	0	0.7453213995117982	NaN	0.7621770436255824	NaN	0.018514771347632537	-0.3406515580736544	0.9548903014148041	NaN	0.018423437028088192	-0.34118594583710865	0.7505384766007441	NaN	3	0	1
376	@Uematsu_n7x_1_MU-test1_376	3420	0	3565	0	330	-3389	3533	0	330	-3412	4806	0	0.6956875508543532	NaN	0.7549767047861076	NaN	0.03338729259409146	-0.34287737757992715	0.7244207504613492	NaN	0.03322259136212625	-0.34350145978052954	0.9410612884276484	NaN	5	0	1
377	@Uematsu_n7x_1_MU-test1_377	0	0	0	0	5736	0	0	0	7579	0	0	0	NaN	NaN	NaN	NaN	0.5803318494536625	NaN	NaN	NaN	0.7630121816168328	NaN	NaN	NaN	4	0	1
378	@Uematsu_n7x_1_MU-test1_378	0	4677	0	3383	365	-1124	0	3639	365	-512	0	3449	NaN	0.9513832384052074	NaN	0.7164337145277425	0.03692836908134359	-0.11371914204775395	NaN	0.7461554234160345	0.036746199536897214	-0.051545353870935263	NaN	0.6753475621695711	0	1	1
379	@Uematsu_n7x_1_MU-test1_379	0	0	0	0	0	7296	0	0	0	9381	0	0	NaN	NaN	NaN	NaN	NaN	0.7381626871711857	NaN	NaN	NaN	0.9444276653578979	NaN	NaN	4	1	1
380	@Uematsu_n7x_1_MU-test1_380	3447	0	3150	0	16	819	3570	0	16	819	4840	0	0.701179820992677	NaN	0.6670902160101652	NaN	0.0016187778227438284	0.08286118980169972	0.7320073815870413	NaN	0.001610792308466727	0.0824524312896406	0.9477188173095751	NaN	5	0	1
381	@Uematsu_n7x_1_MU-test1_381	0	4735	0	3408	-3552	-954	0	3688	-4313	-896	0	3496	NaN	0.9631814483319772	NaN	0.7217280813214739	-0.3593686766491299	-0.09651962768110077	NaN	0.7562025835554644	-0.43420920165106214	-0.09020436927413672	NaN	0.6845506168004699	0	1	1
382	@Uematsu_n7x_1_MU-test1_382	0	0	0	0	0	9636	0	0	0	7590	0	0	NaN	NaN	NaN	NaN	NaN	0.9749089437474706	NaN	NaN	NaN	0.7641196013289037	NaN	NaN	2	1	1
383	@Uematsu_n7x_1_MU-test1_383	0	3413	0	3155	120	-1343	0	3533	644	-1377	0	4827	NaN	0.6942636289666395	NaN	0.6681490893689115	0.012140833670578713	-0.1358761634965601	NaN	0.7244207504613492	0.06483439041578576	-0.1386288130474177	NaN	0.9451732915606031	5	1	1
384	@Uematsu_n7x_1_MU-test1_384	0	-323	0	544	0	3941	0	544	0	4691	0	544	NaN	-0.06570382424735557	NaN	0.11520542143159677	NaN	0.39872521246458925	NaN	0.11154398195612057	NaN	0.47226416993858855	NaN	0.10652046211082827	4	1	0
385	@Uematsu_n7x_1_MU-test1_385	0	0	0	0	0	9427	0	0	0	7395	0	0	NaN	NaN	NaN	NaN	NaN	0.9537636584378794	NaN	NaN	NaN	0.7444880700694654	NaN	NaN	2	1	1
386	@Uematsu_n7x_1_MU-test1_386	3234	0	4336	0	168	363	3182	0	168	-5314	3027	0	0.6578519121236778	NaN	0.9182549767047861	NaN	0.0169971671388102	0.03672602185350061	0.6524502768095141	NaN	0.016913319238900635	-0.5349843954495117	0.5927158801644802	NaN	1	0	1
387	@Uematsu_n7x_1_MU-test1_387	0	4550	0	3239	-4270	-1099	0	3518	-4300	-1046	0	3332	NaN	0.9255492270138324	NaN	0.6859381617958492	-0.43201133144475923	-0.11118980169971672	NaN	0.7213450891941767	-0.4329004329004329	-0.10530554716601229	NaN	0.6524378304288232	0	1	1
388	@Uematsu_n7x_1_MU-test1_388	0	0	0	0	0	9388	0	0	0	7340	0	0	NaN	NaN	NaN	NaN	NaN	0.9498178874949413	NaN	NaN	NaN	0.738950971509111	NaN	NaN	2	1	1
389	@Uematsu_n7x_1_MU-test1_389	3339	0	3064	0	-1507	-3435	3456	0	-1552	-3465	4745	0	0.6792107404393816	NaN	0.6488775942397289	NaN	-0.15246863617968434	-0.3475313638203157	0.7086323559565306	NaN	-0.15624685392127252	-0.3488372093023256	0.9291168983747797	NaN	5	0	1
390	@Uematsu_n7x_1_MU-test1_390	0	0	0	0	0	7559	0	0	0	9655	0	0	NaN	NaN	NaN	NaN	NaN	0.7647713476325374	NaN	NaN	NaN	0.9720124836403906	NaN	NaN	4	1	1
391	@Uematsu_n7x_1_MU-test1_391	0	0	0	0	7295	0	0	0	9411	0	0	0	NaN	NaN	NaN	NaN	0.7380615135572642	NaN	NaN	NaN	0.9474479009362731	NaN	NaN	NaN	4	0	1
392	@Uematsu_n7x_1_MU-test1_392	0	3421	0	3125	-3402	-1479	0	3536	-3427	-1524	0	4823	NaN	0.6958909682668837	NaN	0.6617958492164338	-0.34419263456090654	-0.14963577498988265	NaN	0.7250358827147837	-0.3450115775697171	-0.15342796738145575	NaN	0.9443900528686117	5	1	1
393	@Uematsu_n7x_1_MU-test1_393	0	0	0	0	8114	0	0	0	9419	0	0	0	NaN	NaN	NaN	NaN	0.820922703358964	NaN	NaN	NaN	0.9482532970905064	NaN	NaN	NaN	4	0	1
394	@Uematsu_n7x_1_MU-test1_394	0	4706	0	3422	365	-980	0	3665	365	-918	0	3485	NaN	0.9572823433685923	NaN	0.7246929267259635	0.03692836908134359	-0.09915014164305949	NaN	0.7514865696124666	0.036746199536897214	-0.09241920869827847	NaN	0.6823967103974936	0	1	1
395	@Uematsu_n7x_1_MU-test1_395	0	0	0	0	372	-3088	0	0	372	-1667	0	0	NaN	NaN	NaN	NaN	0.03763658437879401	-0.31242411978955886	NaN	NaN	0.037450921171851406	-0.16782442363837713	NaN	NaN	2	0	0
396	@Uematsu_n7x_1_MU-test1_396	3786	0	3785	0	380	-3366	3785	0	382	841	4922	0	0.7701383238405207	NaN	0.8015671325709445	NaN	0.03844597329016593	-0.3405503844597329	0.7760918597498462	NaN	0.03845766636464311	0.08466727071378234	0.9637752104953985	NaN	5	0	1
397	@Uematsu_n7x_1_MU-test1_397	0	0	0	0	0	7465	0	0	0	5654	0	0	NaN	NaN	NaN	NaN	NaN	0.7552610279239175	NaN	NaN	NaN	0.5692137320044297	NaN	NaN	2	1	1
398	@Uematsu_n7x_1_MU-test1_398	0	4688	0	3747	809	-1153	0	3880	-3412	-534	0	3884	NaN	0.9536208299430431	NaN	0.7935196950444727	0.08184945366248482	-0.11665317685147714	NaN	0.7955710477752717	-0.34350145978052954	-0.053760193295077016	NaN	0.7605247699236343	0	1	1
399	@Uematsu_n7x_1_MU-test1_399	4663	0	3349	0	-1426	-5288	3615	0	-805	342	3431	0	0.9485353946297803	NaN	0.7092333756882677	NaN	-0.1442735734520437	-0.5350060704168353	0.7412343653885586	NaN	-0.08104298801973221	0.03443068559347629	0.6718229880556099	NaN	0	0	1
400	@Uematsu_n7x_1_MU-test1_400	0	4761	0	3431	366	-2383	0	3722	366	-798	0	3534	NaN	0.9684703010577705	NaN	0.7265988987717069	0.03702954269526507	-0.24109672197490895	NaN	0.763174082427722	0.036846874056176385	-0.080338266384778	NaN	0.6919913843743881	0	1	1
401	@Uematsu_n7x_1_MU-test1_401	3313	0	4442	0	-3156	394	3264	0	-3162	394	3113	0	0.6739218877135883	NaN	0.9407030919102075	NaN	-0.31930392553622017	0.039862403885066774	0.6692638917367234	NaN	-0.3183328299607369	0.03966576059599315	0.6095555120422949	NaN	1	0	1
402	@Uematsu_n7x_1_MU-test1_402	0	0	0	0	9143	0	0	0	7111	0	0	0	NaN	NaN	NaN	NaN	0.9250303520841765	NaN	NaN	NaN	0.715896506594181	NaN	NaN	NaN	2	0	1
403	@Uematsu_n7x_1_MU-test1_403	0	0	0	0	0	7603	0	0	0	9160	0	0	NaN	NaN	NaN	NaN	NaN	0.7692229866450829	NaN	NaN	NaN	0.9221785965972012	NaN	NaN	4	1	1
404	@Uematsu_n7x_1_MU-test1_404	3345	0	3039	0	-1891	-3386	4332	0	1217	-3401	3277	0	0.6804312449145646	NaN	0.6435832274459975	NaN	-0.19131930392553623	-0.3425738567381627	0.8882509739594012	NaN	0.12252088996275043	-0.3423940400684587	0.6416682984139417	NaN	3	0	1
405	@Uematsu_n7x_1_MU-test1_405	0	0	0	0	7604	0	0	0	9686	0	0	0	NaN	NaN	NaN	NaN	0.7693241602590044	NaN	NaN	NaN	0.9751333937380449	NaN	NaN	NaN	4	0	1
406	@Uematsu_n7x_1_MU-test1_406	0	0	0	0	-3026	-3332	0	0	-3049	-3363	0	0	NaN	NaN	NaN	NaN	-0.30615135572642654	-0.3371104815864023	NaN	NaN	-0.30695660928219065	-0.3385684083358502	NaN	NaN	2	0	0
407	@Uematsu_n7x_1_MU-test1_407	0	0	0	0	0	7230	0	0	0	9278	0	0	NaN	NaN	NaN	NaN	NaN	0.7314852286523674	NaN	NaN	NaN	0.9340581898721434	NaN	NaN	4	1	1
408	@Uematsu_n7x_1_MU-test1_408	3637	0	3679	0	299	-3389	4631	0	299	-3417	3895	0	0.7398291293734743	NaN	0.7791190173655231	NaN	0.030250910562525293	-0.34287737757992715	0.949559155218372	NaN	0.030101681264471963	-0.3440048323769254	0.7626786763266106	NaN	3	0	1
409	@Uematsu_n7x_1_MU-test1_409	0	0	0	0	0	7413	0	0	0	9507	0	0	NaN	NaN	NaN	NaN	NaN	0.75	NaN	NaN	NaN	0.9571126547870734	NaN	NaN	4	1	1
410	@Uematsu_n7x_1_MU-test1_410	4728	0	3413	0	-2389	815	3670	0	-2340	815	3482	0	0.9617575264442636	NaN	0.7227869546802203	NaN	-0.24170376365843788	0.08245649534601376	0.7525117900348575	NaN	-0.23557837511325883	0.08204973321252391	0.6818092813785	NaN	0	0	1
411	@Uematsu_n7x_1_MU-test1_411	3298	0	3013	0	-1443	209	3419	0	-1488	209	4705	0	0.6708706265256306	NaN	0.6380770859805167	NaN	-0.14599352488870904	0.02114528530959126	0.7010457248308386	NaN	-0.14980368468740562	0.021040974529346623	0.9212845114548659	NaN	5	0	1
412	@Uematsu_n7x_1_MU-test1_412	0	0	0	0	9466	0	0	0	8037	0	0	0	NaN	NaN	NaN	NaN	0.9577094293808175	NaN	NaN	NaN	0.8091211114466929	NaN	NaN	NaN	2	0	1
413	@Uematsu_n7x_1_MU-test1_413	0	3438	0	3709	-3384	295	0	3551	-3417	297	0	4771	NaN	0.6993490642799024	NaN	0.7854722575180009	-0.3423715095103197	0.029846216106839338	NaN	0.7281115439819561	-0.3440048323769254	0.029900332225913623	NaN	0.9342079498727237	5	1	1
414	@Uematsu_n7x_1_MU-test1_414	0	0	0	0	0	9193	0	0	0	7200	0	0	NaN	NaN	NaN	NaN	NaN	0.9300890327802509	NaN	NaN	NaN	0.7248565388100272	NaN	NaN	2	1	1
415	@Uematsu_n7x_1_MU-test1_415	4774	0	3451	0	-1134	-4246	3732	0	-513	-4265	3541	0	0.9711147274206672	NaN	0.7308343922066921	NaN	-0.11473087818696884	-0.42958316471064345	0.7652245232725036	NaN	-0.051646028390214434	-0.4293768247256619	0.693362052085373	NaN	0	0	1
416	@Uematsu_n7x_1_MU-test1_416	0	3875	0	3728	-3413	327	0	3966	782	329	0	4792	NaN	0.7882424735557364	NaN	0.7894959762812368	-0.3453055443140429	0.03308377175232699	NaN	0.8132048390403936	0.07872747407631128	0.03312191684284708	NaN	0.9383199530056785	5	1	1
417	@Uematsu_n7x_1_MU-test1_417	3932	0	3803	0	358	-3373	4698	0	360	-3404	4027	0	0.7998372660699756	NaN	0.8053790766624311	NaN	0.036220153783893164	-0.3412585997571833	0.9632971088784088	NaN	0.036242826940501356	-0.3426960636262962	0.7885255531623262	NaN	3	0	1
418	@Uematsu_n7x_1_MU-test1_418	0	3610	0	3609	-3379	345	0	3609	-3415	347	0	4854	NaN	0.7343368592351506	NaN	0.764294790343075	-0.34186564144071224	0.0349048968029138	NaN	0.7400041008816896	-0.3438034833383671	0.03493405818987214	NaN	0.9504601527315449	5	1	1
419	@Uematsu_n7x_1_MU-test1_419	3142	0	2859	0	1127	268	3252	0	-1533	760	4474	0	0.6391375101708706	NaN	0.6054637865311309	NaN	0.11402266288951841	0.027114528530959126	0.6668033627229855	NaN	-0.1543340380549683	0.07651263465216954	0.8760524769923634	NaN	5	0	1
420	@Uematsu_n7x_1_MU-test1_420	4671	0	3724	0	-1225	-3356	3678	0	-604	-3377	3721	0	0.9501627339300244	NaN	0.7886488775942397	NaN	-0.12393767705382436	-0.339538648320518	0.7541521427106828	NaN	-0.06080740964461895	-0.3399778516057586	0.7286077932249854	NaN	0	0	1
421	@Uematsu_n7x_1_MU-test1_421	0	0	0	0	0	9510	0	0	0	7457	0	0	NaN	NaN	NaN	NaN	NaN	0.962161068393363	NaN	NaN	NaN	0.750729890264774	NaN	NaN	2	1	1
422	@Uematsu_n7x_1_MU-test1_422	0	4205	0	2975	195	-1261	0	3223	195	-1195	0	3062	NaN	0.8553702196908055	NaN	0.6300296484540449	0.019728854714690408	-0.12757992715499797	NaN	0.6608570842731187	0.019631531259438235	-0.12030605053860868	NaN	0.5995692187194047	0	1	1
423	@Uematsu_n7x_1_MU-test1_423	3240	0	2951	0	50	251	4206	0	52	251	3187	0	0.6590724165988608	NaN	0.6249470563320627	NaN	0.005058680696074464	0.025394577094293807	0.8624154193151528	NaN	0.005235075002516863	0.02526930433907178	0.6240454278441355	NaN	3	0	1
424	@Uematsu_n7x_1_MU-test1_424	0	3737	0	4496	-3362	295	0	3737	-3397	297	0	3733	NaN	0.7601708706265257	NaN	0.9521389241846675	-0.34014569000404693	0.029846216106839338	NaN	0.7662497436948944	-0.341991341991342	0.029900332225913623	NaN	0.7309575093009595	1	1	1
425	@Uematsu_n7x_1_MU-test1_425	4652	0	3375	0	-2411	-3406	3640	0	-2352	-3428	3457	0	0.9462978030919447	NaN	0.7147395171537484	NaN	-0.24392958316471064	-0.34459732901659246	0.7463604675005127	NaN	-0.23678646934460887	-0.34511225208899626	0.6769140395535539	NaN	0	0	1
426	@Uematsu_n7x_1_MU-test1_426	0	0	0	0	8201	0	0	0	6223	0	-1411	0	NaN	NaN	NaN	NaN	0.8297248077701336	NaN	NaN	NaN	0.6264975334742776	NaN	-0.27628744859996085	NaN	2	0	1
427	@Uematsu_n7x_1_MU-test1_427	0	0	0	0	-6289	364	0	0	-6384	-4260	0	0	NaN	NaN	NaN	NaN	-0.6362808579522461	0.036827195467422094	NaN	NaN	-0.642706131078224	-0.4288734521292661	NaN	NaN	2	1	0
428	@Uematsu_n7x_1_MU-test1_428	3505	0	3214	0	-2784	312	3628	0	-2825	312	4923	0	0.7129780309194467	NaN	0.6806437950021178	NaN	-0.28166734115742614	0.03156616754350466	0.7438999384867746	NaN	-0.2844055169636565	0.03141045001510118	0.9639710201683963	NaN	5	0	1
429	@Uematsu_n7x_1_MU-test1_429	3446	0	3549	0	306	-3377	3562	0	308	-3413	4786	0	0.7009764035801465	NaN	0.7515883100381194	NaN	0.03095912585997572	-0.3416632942128693	0.730367028911216	NaN	0.031007751937984496	-0.34360213429980874	0.9371450949676914	NaN	5	0	1
430	@Uematsu_n7x_1_MU-test1_430	3582	0	3228	0	-2799	-3367	3631	0	-2830	-3398	4908	0	0.7286411716842962	NaN	0.6836086404066074	NaN	-0.2831849453662485	-0.3406515580736544	0.7445150707402092	NaN	-0.28490888956005234	-0.34209201651062116	0.9610338750734286	NaN	5	0	1
431	@Uematsu_n7x_1_MU-test1_431	2133	0	2588	0	-434	832	2134	0	-434	832	2129	0	0.4338893409275834	NaN	0.5480728504870818	NaN	-0.043909348441926344	0.08417644678267908	0.4375640762763994	NaN	-0.04369274136715997	0.08376120004026981	0.4168787938124143	NaN	1	0	1
432	@Uematsu_n7x_1_MU-test1_432	0	0	0	0	7314	0	0	0	9337	0	0	0	NaN	NaN	NaN	NaN	0.7399838122217726	NaN	NaN	NaN	0.9399979865096144	NaN	NaN	NaN	4	0	1
433	@Uematsu_n7x_1_MU-test1_433	0	0	0	0	390	-3372	0	0	-4652	-3395	0	0	NaN	NaN	NaN	NaN	0.039457709429380816	-0.34115742614326183	NaN	NaN	-0.4683378636867009	-0.34178999295278367	NaN	NaN	2	0	0
434	@Uematsu_n7x_1_MU-test1_434	0	0	0	0	0	7389	0	0	0	9520	0	0	NaN	NaN	NaN	NaN	NaN	0.7475718332658843	NaN	NaN	NaN	0.9584214235377027	NaN	NaN	4	1	1
435	@Uematsu_n7x_1_MU-test1_435	4715	0	3387	0	-2432	374	3663	0	-1147	374	3474	0	0.959113100081367	NaN	0.7172808132147395	NaN	-0.24605422905706192	0.03783893160663699	0.7510764814435104	NaN	-0.1154736736132085	0.03765227021040975	0.6802428039945173	NaN	0	0	1
436	@Uematsu_n7x_1_MU-test1_436	0	3325	0	4457	403	-1684	0	3267	403	-1693	0	3120	NaN	0.6763628966639544	NaN	0.9438797119864464	0.04077296641036018	-0.17037636584378793	NaN	0.6698790239901579	0.04057183126950569	-0.17044196113963556	NaN	0.6109261797532798	1	1	1
437	@Uematsu_n7x_1_MU-test1_437	0	0	0	0	9622	0	0	0	7568	0	0	0	NaN	NaN	NaN	NaN	0.9734925131525698	NaN	NaN	NaN	0.7619047619047619	NaN	NaN	NaN	2	0	1
438	@Uematsu_n7x_1_MU-test1_438	371	347	407	347	0	5760	387	347	0	7836	335	347	0.07546786004882018	0.07058584214808787	0.08619229140194833	0.0734858110969928	NaN	0.5827600161877782	0.07935206069304901	0.07115029731392249	NaN	0.7888855330715796	0.06559624045427843	0.0679459565302526	4	1	1
439	@Uematsu_n7x_1_MU-test1_439	0	3417	0	3128	316	-1500	0	3543	316	-1526	0	4842	NaN	0.6950772986167616	NaN	0.6624311732316814	0.03197086199919061	-0.1517604208822339	NaN	0.7264711913061308	0.03181314809221786	-0.1536293164200141	NaN	0.9481104366555708	5	1	1
440	@Uematsu_n7x_1_MU-test1_440	0	3315	0	3025	191	-2822	0	3442	191	-2859	0	4723	NaN	0.6743287225386493	NaN	0.6406183820415078	0.019324160259004453	-0.28551193848644274	NaN	0.7057617387738364	0.019228833182321554	-0.2878284506191483	NaN	0.9248090855688271	5	1	1
441	@Uematsu_n7x_1_MU-test1_441	0	-321	0	545	0	4148	0	545	0	6214	0	545	NaN	-0.06529698942229455	NaN	0.11541719610334604	NaN	0.4196681505463375	NaN	0.11174902604059873	NaN	0.6255914628007652	NaN	0.10671627178382612	4	1	1
442	@Uematsu_n7x_1_MU-test1_442	0	3384	0	3130	-4329	-1375	0	3496	-4364	-1404	0	4762	NaN	0.6883645240032547	NaN	0.66285472257518	-0.43798057466612705	-0.13911371914204776	NaN	0.7168341193356572	-0.4393436021342998	-0.1413470250679553	NaN	0.9324456628157431	5	1	1
443	@Uematsu_n7x_1_MU-test1_443	4545	0	3256	0	-1233	338	3518	0	-612	-3517	3340	0	0.9245321399511798	NaN	0.6895383312155866	NaN	-0.12474706596519627	0.03419668150546337	0.7213450891941767	NaN	-0.06161280579885231	-0.35407228430484244	0.6540043078128059	NaN	0	0	1
444	@Uematsu_n7x_1_MU-test1_444	3450	0	3170	0	-1357	-3676	3556	0	-1373	-3703	4724	0	0.7017900732302685	NaN	0.6713257094451504	NaN	-0.13729259409146094	-0.37191420477539455	0.7291367644043469	NaN	-0.13822611497030102	-0.37279774489076817	0.9250048952418249	NaN	5	0	1
445	@Uematsu_n7x_1_MU-test1_445	0	3327	0	3248	-3466	1221	0	3462	-3492	1221	0	4740	NaN	0.6767697314890154	NaN	0.6878441338415926	-0.3506677458518818	0.1235329825981384	NaN	0.7098626204633997	-0.35155542132286316	0.12292358803986711	NaN	0.9281378500097904	5	1	1
446	@Uematsu_n7x_1_MU-test1_446	0	0	0	0	0	7487	0	0	0	9555	0	0	NaN	NaN	NaN	NaN	NaN	0.7574868474301902	NaN	NaN	NaN	0.9619450317124736	NaN	NaN	4	1	1
447	@Uematsu_n7x_1_MU-test1_447	0	4415	0	3226	790	-1337	0	3415	64	-716	0	3234	NaN	0.8980878763222132	NaN	0.6831850910631089	0.07992715499797652	-0.13526912181303116	NaN	0.700225548492926	0.006443169233866908	-0.07208295580388603	NaN	0.6332484824750343	0	1	1
448	@Uematsu_n7x_1_MU-test1_448	3510	0	3188	0	-1522	272	4491	0	-1494	804	3438	0	0.7139951179820992	NaN	0.675137653536637	NaN	-0.15398624038850667	0.027519222986645085	0.9208529833914292	NaN	-0.15040773180308065	0.08094231350045304	0.6731936557665948	NaN	3	0	1
449	@Uematsu_n7x_1_MU-test1_449	0	4351	0	3076	707	-1318	0	3351	707	-697	0	3158	NaN	0.8850691619202604	NaN	0.6514188903007201	0.07152974504249292	-0.13334682314852286	NaN	0.6871027270863236	0.0711768851303735	-0.0701701399375818	NaN	0.618366947327198	0	1	1
450	@Uematsu_n7x_1_MU-test1_450	4463	0	3248	0	-2542	290	3495	0	-2482	290	3322	0	0.9078519121236778	NaN	0.6878441338415926	NaN	-0.25718332658842574	0.02934034803723189	0.716629075251179	NaN	-0.24987415685090103	0.029195610590959428	0.6504797336988447	NaN	0	0	1
451	@Uematsu_n7x_1_MU-test1_451	0	0	0	0	0	7455	0	0	0	9535	0	0	NaN	NaN	NaN	NaN	NaN	0.7542492917847026	NaN	NaN	NaN	0.9599315413268902	NaN	NaN	4	1	1
452	@Uematsu_n7x_1_MU-test1_452	0	4693	0	3353	314	-2394	0	3637	314	-2337	0	3447	NaN	0.9546379170056957	NaN	0.7100804743752647	0.03176851477134763	-0.24220963172804533	NaN	0.7457453352470781	0.03161179905365952	-0.23527635155542131	NaN	0.6749559428235755	0	1	1
453	@Uematsu_n7x_1_MU-test1_453	3312	0	4429	0	-1658	43	3257	0	-1695	-4265	3109	0	0.6737184703010578	NaN	0.9379500211774672	NaN	-0.16774585188182922	0.004350465398624039	0.6678285831453763	NaN	-0.1706433101781939	-0.4293768247256619	0.6087722733503035	NaN	1	0	1
454	@Uematsu_n7x_1_MU-test1_454	3419	0	3170	0	-2799	272	3551	0	-2815	272	4783	0	0.6954841334418226	NaN	0.6713257094451504	NaN	-0.2831849453662485	0.027519222986645085	0.7281115439819561	NaN	-0.2833987717708648	0.02738346924393436	0.9365576659486978	NaN	5	0	1
455	@Uematsu_n7x_1_MU-test1_455	0	0	0	0	0	7436	0	0	0	9525	0	0	NaN	NaN	NaN	NaN	NaN	0.7523269931201942	NaN	NaN	NaN	0.9589247961340984	NaN	NaN	4	1	1
456	@Uematsu_n7x_1_MU-test1_456	0	3294	0	3005	248	-192	0	3390	248	-2932	0	4573	NaN	0.6700569568755086	NaN	0.6363828886065227	0.02509105625252934	-0.01942533387292594	NaN	0.6950994463809719	0.02496728078123427	-0.29517769052652776	NaN	0.8954376346191502	5	1	1
457	@Uematsu_n7x_1_MU-test1_457	0	0	0	0	7303	0	0	0	9263	0	0	0	NaN	NaN	NaN	NaN	0.7388709024686362	NaN	NaN	NaN	0.9325480720829558	NaN	NaN	NaN	4	0	1
458	@Uematsu_n7x_1_MU-test1_458	0	3713	0	3370	-3406	-1494	0	4695	-3428	-1472	0	3636	NaN	0.7552888527257934	NaN	0.7136806437950021	-0.34459732901659246	-0.15115337919870497	NaN	0.9626819766249743	-0.34511225208899626	-0.1481928923789389	NaN	0.7119639710201684	3	1	1
459	@Uematsu_n7x_1_MU-test1_459	0	3735	0	4466	-3412	327	0	3734	792	327	0	3729	NaN	0.7597640358014646	NaN	0.9457856840321898	-0.3452043707001214	0.03308377175232699	NaN	0.76563461144146	0.07973421926910298	0.03292056780428874	NaN	0.7301742706089681	1	1	1
460	@Uematsu_n7x_1_MU-test1_460	0	3393	0	3392	746	233	0	3313	746	235	0	4516	NaN	0.6901952807160293	NaN	0.7183396865734858	0.075475515985431	0.023573452043707	NaN	0.6793110518761534	0.07510319138226115	0.023658512030605053	NaN	0.8842764832582729	5	1	1
461	@Uematsu_n7x_1_MU-test1_461	0	0	0	0	5589	0	0	0	7325	0	0	0	NaN	NaN	NaN	NaN	0.5654593282072036	NaN	NaN	NaN	0.7374408537199235	NaN	NaN	NaN	4	0	1
462	@Uematsu_n7x_1_MU-test1_462	0	4641	0	3669	-3390	-1165	0	3662	-3419	-544	0	3666	NaN	0.944060211554109	NaN	0.7770012706480305	-0.3429785511938486	-0.11786726021853501	NaN	0.7508714373590322	-0.34420618141548376	-0.05476693848786872	NaN	0.7178382612101037	0	1	1
463	@Uematsu_n7x_1_MU-test1_463	0	4632	0	3314	376	-2506	0	3598	376	-2446	0	3416	NaN	0.9422294548413345	NaN	0.7018212621770437	0.03804127883447997	-0.2535410764872521	NaN	0.7377486159524298	0.03785361924896809	-0.2462498741568509	NaN	0.6688858429606422	0	1	1
464	@Uematsu_n7x_1_MU-test1_464	3721	0	4490	0	352	-3415	3722	0	352	-3438	3717	0	0.7569161920260374	NaN	0.9508682761541719	NaN	0.035613112100364226	-0.3455078915418859	0.763174082427722	NaN	0.035437430786267994	-0.34611899728178797	0.7278245545329939	NaN	1	0	1
465	@Uematsu_n7x_1_MU-test1_465	0	4605	0	3297	-3412	-1221	0	3558	-3435	-600	0	3375	NaN	0.9367371847030106	NaN	0.6982210927573063	-0.3452043707001214	-0.1235329825981384	NaN	0.7295468525733032	-0.3458169737239505	-0.06040471156750227	NaN	0.6608576463677306	0	1	1
466	@Uematsu_n7x_1_MU-test1_466	0	0	0	0	-3353	-1607	0	0	-4225	-7825	0	0	NaN	NaN	NaN	NaN	-0.33923512747875356	-0.16258599757183326	NaN	NaN	-0.4253498439544951	-0.7877781133595088	NaN	NaN	2	1	0
467	@Uematsu_n7x_1_MU-test1_467	4797	0	3471	0	-1116	-3467	3749	0	-499	-3496	3567	0	0.975793327908869	NaN	0.7350698856416773	NaN	-0.11290975313638203	-0.3507689194658033	0.7687102727086323	NaN	-0.05023658512030605	-0.35195811939997984	0.698453103583317	NaN	0	0	1
468	@Uematsu_n7x_1_MU-test1_468	0	0	0	0	8091	0	0	0	9486	0	0	0	NaN	NaN	NaN	NaN	0.8185957102387698	NaN	NaN	NaN	0.9549984898822108	NaN	NaN	NaN	4	0	1
469	@Uematsu_n7x_1_MU-test1_469	0	4644	0	3704	-3347	-2472	0	3827	-3373	-2403	0	3831	NaN	0.9446704637917006	NaN	0.7844133841592545	-0.33862808579522463	-0.2501011736139215	NaN	0.784703711297929	-0.3395751535286419	-0.24192086982784658	NaN	0.7501468572547484	0	1	1
470	@Uematsu_n7x_1_MU-test1_470	4599	0	3655	0	-1200	-3425	3787	0	-579	-3455	3791	0	0.9355166802278275	NaN	0.7740364252435409	NaN	-0.12140833670578713	-0.3465196276811008	0.7765019479188026	NaN	-0.058290546662639685	-0.3478304641095339	0.7423144703348346	NaN	0	0	1
471	@Uematsu_n7x_1_MU-test1_471	0	4732	0	3786	-3358	-228	0	3930	-3385	-786	0	3921	NaN	0.9625711960943857	NaN	0.8017789072426937	-0.339740995548361	-0.023067583974099554	NaN	0.8058232519991798	-0.34078324775999197	-0.07913017215342796	NaN	0.7677697278245545	0	1	1
472	@Uematsu_n7x_1_MU-test1_472	4026	0	3206	0	-1526	-3550	3055	0	53	699	3230	0	0.8189585028478438	NaN	0.6789495976281237	NaN	-0.15439093484419264	-0.3591663294212869	0.6264096780807874	NaN	0.005335749521796033	0.07037148897614014	0.6324652437830429	NaN	0	0	1
473	@Uematsu_n7x_1_MU-test1_473	3641	0	3338	0	-1526	-3634	4628	0	-1509	-4326	3570	0	0.7406427990235964	NaN	0.7069038542990258	NaN	-0.15439093484419264	-0.36766491299069204	0.9489440229649375	NaN	-0.1519178495922682	-0.4355179704016913	0.6990405326023106	NaN	3	0	1
474	@Uematsu_n7x_1_MU-test1_474	0	0	0	0	-3105	-3344	0	0	-3118	-3372	0	0	NaN	NaN	NaN	NaN	-0.3141440712262242	-0.33832456495346014	NaN	NaN	-0.3139031511124534	-0.33947447900936273	NaN	NaN	4	0	0
475	@Uematsu_n7x_1_MU-test1_475	0	3081	0	2790	678	183	0	3190	678	185	0	4392	NaN	0.6267290480065093	NaN	0.590851334180432	0.06859571023876973	0.018514771347632537	NaN	0.6540906294853394	0.06825732407127756	0.018624786066646533	NaN	0.85999608380654	5	1	1
476	@Uematsu_n7x_1_MU-test1_476	0	0	0	0	0	9364	0	0	0	7925	0	0	NaN	NaN	NaN	NaN	NaN	0.9473897207608256	NaN	NaN	NaN	0.7978455652874258	NaN	NaN	2	1	1
477	@Uematsu_n7x_1_MU-test1_477	3424	0	3139	0	-1455	311	3549	0	-1486	311	4827	0	0.6965012205044752	NaN	0.6647606946209234	NaN	-0.1472076082557669	0.031464993929583164	0.7277014558129998	NaN	-0.14960233564884728	0.031309775495822006	0.9451732915606031	NaN	5	0	1
478	@Uematsu_n7x_1_MU-test1_478	3544	0	3554	0	340	-3384	4547	0	342	-3410	3459	0	0.7209113100081367	NaN	0.7526471833968658	NaN	0.03439902873330635	-0.3423715095103197	0.9323354521222063	NaN	0.03443068559347629	-0.3433001107419712	0.6773056588995496	NaN	3	0	1
479	@Uematsu_n7x_1_MU-test1_479	0	3423	0	3101	274	-1668	0	4387	274	-1660	0	3331	NaN	0.6962978030919447	NaN	0.6567132570944515	0.02772157021448806	-0.16875758802104412	NaN	0.8995283986057002	0.0275848182824927	-0.16711970200342294	NaN	0.6522420207558254	3	1	1
480	@Uematsu_n7x_1_MU-test1_480	0	0	0	0	0	6972	0	0	0	9028	0	0	NaN	NaN	NaN	NaN	NaN	0.7053824362606232	NaN	NaN	NaN	0.9088895600523508	NaN	NaN	4	1	1
481	@Uematsu_n7x_1_MU-test1_481	0	0	0	0	7884	0	0	0	9443	0	0	0	NaN	NaN	NaN	NaN	0.7976527721570215	NaN	NaN	NaN	0.9506694855532065	NaN	NaN	NaN	4	0	1
482	@Uematsu_n7x_1_MU-test1_482	0	0	0	0	7276	0	0	0	9192	0	0	0	NaN	NaN	NaN	NaN	0.736139214892756	NaN	NaN	NaN	0.9254001812141347	NaN	NaN	NaN	4	0	1
483	@Uematsu_n7x_1_MU-test1_483	0	4071	0	2890	667	-1605	0	3154	667	-987	0	2963	NaN	0.8281122864117169	NaN	0.6120288013553579	0.06748280048563335	-0.1623836503439903	NaN	0.6467090424441255	0.06714990435920669	-0.09936575052854123	NaN	0.580184061092618	0	1	1
484	@Uematsu_n7x_1_MU-test1_484	0	0	0	0	0	7767	0	0	0	9364	0	0	NaN	NaN	NaN	NaN	NaN	0.7858154593282072	NaN	NaN	NaN	0.942716198530152	NaN	NaN	4	1	1
485	@Uematsu_n7x_1_MU-test1_485	0	0	0	0	9467	0	0	0	7440	0	0	0	NaN	NaN	NaN	NaN	0.957810602994739	NaN	NaN	NaN	0.7490184234370281	NaN	NaN	NaN	2	0	1
486	@Uematsu_n7x_1_MU-test1_486	0	0	0	0	7337	0	0	0	9401	0	0	0	NaN	NaN	NaN	NaN	0.7423108053419668	NaN	NaN	NaN	0.9464411557434813	NaN	NaN	NaN	4	0	1
487	@Uematsu_n7x_1_MU-test1_487	3175	0	4261	0	366	-3738	3168	0	366	-3767	2962	0	0.6458502847843776	NaN	0.9023718763235917	NaN	0.03702954269526507	-0.3781869688385269	0.6495796596268197	NaN	0.036846874056176385	-0.37924091412463506	0.5799882514196202	NaN	1	0	1
488	@Uematsu_n7x_1_MU-test1_488	0	0	0	0	0	7462	0	0	0	9523	0	0	NaN	NaN	NaN	NaN	NaN	0.7549575070821529	NaN	NaN	NaN	0.9587234470955401	NaN	NaN	4	1	1
489	@Uematsu_n7x_1_MU-test1_489	0	0	0	0	7436	0	0	0	9482	0	0	0	NaN	NaN	NaN	NaN	0.7523269931201942	NaN	NaN	NaN	0.9545957918050941	NaN	NaN	NaN	4	0	1
490	@Uematsu_n7x_1_MU-test1_490	0	3779	0	4542	-3338	354	0	3780	-3363	356	0	3775	NaN	0.7687144019528072	NaN	0.9618805590851334	-0.3377175232699312	0.035815459328207205	NaN	0.7750666393274555	-0.3385684083358502	0.035840128863384675	NaN	0.739181515566869	1	1	1
491	@Uematsu_n7x_1_MU-test1_491	0	3599	0	4334	-3437	280	0	3600	-3467	282	0	3595	NaN	0.7320992676973149	NaN	0.9178314273612876	-0.34773371104815864	0.028328611898016998	NaN	0.7381587041213861	-0.34903855834088393	0.028390214436726065	NaN	0.7039357744272567	1	1	1
492	@Uematsu_n7x_1_MU-test1_492	0	0	0	0	0	7488	0	0	0	9556	0	0	NaN	NaN	NaN	NaN	NaN	0.7575880210441117	NaN	NaN	NaN	0.9620457062317528	NaN	NaN	4	1	1
493	@Uematsu_n7x_1_MU-test1_493	0	0	0	0	8819	0	0	0	7389	0	0	0	NaN	NaN	NaN	NaN	0.8922501011736139	NaN	NaN	NaN	0.7438840229537904	NaN	NaN	NaN	2	0	1
494	@Uematsu_n7x_1_MU-test1_494	0	0	0	0	9489	0	0	0	7912	0	0	0	NaN	NaN	NaN	NaN	0.9600364225010117	NaN	NaN	NaN	0.7965367965367965	NaN	NaN	NaN	2	0	1
495	@Uematsu_n7x_1_MU-test1_495	0	0	0	0	0	7177	0	0	0	9211	0	0	NaN	NaN	NaN	NaN	NaN	0.7261230271145286	NaN	NaN	NaN	0.9273129970804389	NaN	NaN	4	1	1
496	@Uematsu_n7x_1_MU-test1_496	0	0	0	0	0	9138	0	0	0	7674	0	0	NaN	NaN	NaN	NaN	NaN	0.924524484014569	NaN	NaN	NaN	0.772576260948354	NaN	NaN	2	1	1
497	@Uematsu_n7x_1_MU-test1_497	0	0	0	0	7515	0	0	0	9582	0	0	0	NaN	NaN	NaN	NaN	0.7603197086199919	NaN	NaN	NaN	0.9646632437330112	NaN	NaN	NaN	4	0	1
498	@Uematsu_n7x_1_MU-test1_498	0	0	0	0	0	0	0	0	0	0	0	0	NaN	NaN	NaN	NaN	NaN	NaN	NaN	NaN	NaN	NaN	NaN	NaN	-1	-1	-1
499	@Uematsu_n7x_1_MU-test1_499	4130	0	3378	0	215	677	3278	0	-776	677	3472	0	0.8401139137510171	NaN	0.7153748411689962	NaN	0.021752326993120193	0.06849453662484824	0.6721345089194177	NaN	-0.07812342696063626	0.06815664955199839	0.6798511846485217	NaN	0	0	1
500	@Uematsu_n7x_1_MU-test1_500	0	0	0	0	0	9299	0	0	0	7271	0	0	NaN	NaN	NaN	NaN	NaN	0.9408134358559288	NaN	NaN	NaN	0.7320044296788483	NaN	NaN	2	1	1
501	@Uematsu_n7x_1_MU-test1_501	0	3504	0	4406	-3371	151	0	3504	-3397	151	0	3504	NaN	0.7127746135069162	NaN	0.9330792037272342	-0.34105625252934035	0.01527721570214488	NaN	0.7184744720114825	-0.341991341991342	0.015201852411154737	NaN	0.6861170941844527	1	1	1
502	@Uematsu_n7x_1_MU-test1_502	0	0	0	0	0	7214	0	0	0	9298	0	0	NaN	NaN	NaN	NaN	NaN	0.7298664508296236	NaN	NaN	NaN	0.9360716802577268	NaN	NaN	4	1	1
503	@Uematsu_n7x_1_MU-test1_503	3911	0	3764	0	343	-3366	3990	0	343	-3398	4849	0	0.7955655004068348	NaN	0.7971198644642101	NaN	0.034702549575070823	-0.3405503844597329	0.8181258970678696	NaN	0.03453136011275546	-0.34209201651062116	0.9494811043665558	NaN	5	0	1
504	@Uematsu_n7x_1_MU-test1_504	0	0	0	0	7403	0	0	0	9414	0	0	0	NaN	NaN	NaN	NaN	0.7489882638607851	NaN	NaN	NaN	0.9477499244941106	NaN	NaN	NaN	4	0	1
505	@Uematsu_n7x_1_MU-test1_505	0	0	0	0	0	9377	0	0	0	7596	0	0	NaN	NaN	NaN	NaN	NaN	0.948704977741805	NaN	NaN	NaN	0.7647236484445786	NaN	NaN	2	1	1
506	@Uematsu_n7x_1_MU-test1_506	0	0	0	0	7551	0	0	0	9620	0	0	0	NaN	NaN	NaN	NaN	0.7639619587211656	NaN	NaN	NaN	0.9684888754656197	NaN	NaN	NaN	4	0	1
507	@Uematsu_n7x_1_MU-test1_507	0	0	0	0	-4242	-1974	0	0	-4240	-1964	0	0	NaN	NaN	NaN	NaN	-0.42917847025495753	-0.19971671388101983	NaN	NaN	-0.4268599617436827	-0.19772475586429075	NaN	NaN	4	1	0
508	@Uematsu_n7x_1_MU-test1_508	0	0	0	0	7398	0	0	0	9467	0	0	0	NaN	NaN	NaN	NaN	0.7484823957911777	NaN	NaN	NaN	0.9530856740159066	NaN	NaN	NaN	4	0	1
509	@Uematsu_n7x_1_MU-test1_509	3660	0	4562	0	337	-3349	3661	0	339	-3375	3656	0	0.7445077298616761	NaN	0.9661160525201186	NaN	0.034095507891541886	-0.3388304330230676	0.750666393274554	NaN	0.03412866203563878	-0.33977650256720027	0.7158801644801254	NaN	1	0	1
510	@Uematsu_n7x_1_MU-test1_510	0	3254	0	2969	45	-1408	0	3381	45	-1451	0	4622	NaN	0.6619202603742881	NaN	0.6287590004235494	0.004552812626467017	-0.1424524484014569	NaN	0.6932540496206684	0.0045303533675626695	-0.1460787274740763	NaN	0.9050323085960447	5	1	1
511	@Uematsu_n7x_1_MU-test1_511	0	711	0	711	1808	0	0	711	1808	0	0	711	NaN	0.14462978030919446	NaN	0.150571791613723	0.18292189397005262	NaN	NaN	0.14578634406397376	0.18201953085674016	NaN	NaN	0.13922067750146858	2	0	0
512	@Uematsu_n7x_1_MU-test1_512	3966	0	3819	0	381	-3356	4061	0	381	-3379	4910	0	0.8067534580960131	NaN	0.8087674714104193	NaN	0.03854714690408741	-0.339538648320518	0.8326840270658191	NaN	0.03835699184536394	-0.34017920064431695	0.9614254944194243	NaN	5	0	1
513	@Uematsu_n7x_1_MU-test1_513	3404	0	3116	0	1210	105	3522	0	-1414	105	4791	0	0.692432872253865	NaN	0.6598898771706904	NaN	0.12242007284500202	0.010623229461756374	0.7221652655320894	NaN	-0.142353770260747	0.010570824524312896	0.9381241433326807	NaN	5	0	1
514	@Uematsu_n7x_1_MU-test1_514	3176	0	2903	0	-2903	165	3301	0	-2936	165	4487	0	0.646053702196908	NaN	0.6147818720880983	NaN	-0.2937070012140834	0.01669364629704573	0.6768505228624154	NaN	-0.29558038860364444	0.016611295681063124	0.8785980027413354	NaN	5	0	1
515	@Uematsu_n7x_1_MU-test1_515	0	3407	0	4491	-45	-1593	0	3357	397	-1611	0	3203	NaN	0.6930431244914564	NaN	0.9510800508259212	-0.004552812626467017	-0.1611695669769324	NaN	0.6883329915931925	0.03996778415383066	-0.1621866505587436	NaN	0.627178382612101	1	1	1
516	@Uematsu_n7x_1_MU-test1_516	3463	0	3184	0	343	320	3603	0	345	320	4850	0	0.7044344995931652	NaN	0.67429055484964	NaN	0.034702549575070823	0.03237555645487657	0.7387738363748206	NaN	0.0347327091513138	0.03221584616933454	0.9496769140395536	NaN	5	0	1
517	@Uematsu_n7x_1_MU-test1_517	0	0	0	0	9281	0	0	0	7778	0	0	0	NaN	NaN	NaN	NaN	0.938992310805342	NaN	NaN	NaN	0.7830464109533877	NaN	NaN	NaN	2	0	1
518	@Uematsu_n7x_1_MU-test1_518	0	3326	0	3079	262	290	0	3433	262	290	0	4739	NaN	0.6765663140764849	NaN	0.6520542143159678	0.02650748684743019	0.02934034803723189	NaN	0.7039163420135329	0.026376724051142657	0.029195610590959428	NaN	0.9279420403367926	5	1	1
519	@Uematsu_n7x_1_MU-test1_519	0	3539	0	4493	-3408	321	0	3540	-3427	321	0	3535	NaN	0.7198942229454841	NaN	0.9515036001694197	-0.34479967624443547	0.03247673006879806	NaN	0.7258560590526963	-0.3450115775697171	0.03231652068861371	NaN	0.6921871940473859	1	1	1
520	@Uematsu_n7x_1_MU-test1_520	3553	0	3637	0	384	-3343	3670	0	384	-3372	4959	0	0.7227420667209113	NaN	0.7702244811520542	NaN	0.03885066774585188	-0.33822339133953866	0.7525117900348575	NaN	0.03865901540320145	-0.33947447900936273	0.9710201683963188	NaN	5	0	1
521	@Uematsu_n7x_1_MU-test1_521	0	4232	0	3188	-3547	-1434	0	3229	-3583	-818	0	3055	NaN	0.8608624898291294	NaN	0.675137653536637	-0.35886280857952246	-0.1450829623634156	NaN	0.6620873487799877	-0.3607168025772677	-0.08235175677036143	NaN	0.5981985510084198	0	1	1
522	@Uematsu_n7x_1_MU-test1_522	0	4759	0	3448	-3373	-1009	0	3714	-3401	-944	0	3525	NaN	0.9680634662327096	NaN	0.7301990681914443	-0.3412585997571833	-0.10208417644678268	NaN	0.7615337297518967	-0.3423940400684587	-0.09503674619953689	NaN	0.6902290973174074	0	1	1
523	@Uematsu_n7x_1_MU-test1_523	0	3421	0	4586	-3392	380	0	3652	-3414	380	0	3647	NaN	0.6958909682668837	NaN	0.9711986446421008	-0.34318089842169164	0.03844597329016593	NaN	0.7488209965142506	-0.3437028088190879	0.03825631732608477	NaN	0.7141178774231447	1	1	1
524	@Uematsu_n7x_1_MU-test1_524	0	3584	0	3545	-3420	299	0	4570	-3450	299	0	3515	NaN	0.7290480065093572	NaN	0.7507412113511224	-0.34601375961149333	0.030250910562525293	NaN	0.9370514660652041	-0.347327091513138	0.030101681264471963	NaN	0.6882710005874291	3	1	1
525	@Uematsu_n7x_1_MU-test1_525	3643	0	3609	0	322	-3384	4646	0	324	-3397	3572	0	0.7410496338486574	NaN	0.764294790343075	NaN	0.032577903682719546	-0.3423715095103197	0.9526348164855444	NaN	0.03261854424645122	-0.341991341991342	0.6994321519483062	NaN	3	0	1
526	@Uematsu_n7x_1_MU-test1_526	3616	0	3285	0	338	318	4619	0	338	318	3552	0	0.7355573637103336	NaN	0.6956797966963151	NaN	0.03419668150546337	0.03217320922703359	0.947098626204634	NaN	0.03402798751635961	0.0320144971307762	0.6955159584883494	NaN	3	0	1
527	@Uematsu_n7x_1_MU-test1_527	3489	0	3196	0	-1335	-4312	3618	0	-1374	90	4906	0	0.7097233523189586	NaN	0.6768318509106311	NaN	-0.13506677458518818	-0.43626062322946174	0.741849497641993	NaN	-0.1383267894895802	0.009060706735125339	0.9606422557274329	NaN	5	0	1
528	@Uematsu_n7x_1_MU-test1_528	0	0	0	0	-1110	364	0	0	-489	364	0	0	NaN	NaN	NaN	NaN	-0.1123027114528531	0.036827195467422094	NaN	NaN	-0.04922983992751435	0.036645525017618044	NaN	NaN	2	1	0
529	@Uematsu_n7x_1_MU-test1_529	0	0	0	0	8996	0	0	0	7047	0	0	0	NaN	NaN	NaN	NaN	0.9101578308377175	NaN	NaN	NaN	0.7094533373603141	NaN	NaN	NaN	2	0	1
530	@Uematsu_n7x_1_MU-test1_530	0	3411	0	3128	287	241	0	3488	-5394	241	0	4777	NaN	0.6938567941415785	NaN	0.6624311732316814	0.02903682719546742	0.024382840955078915	NaN	0.7151937666598318	-0.5430383569918453	0.024262559146280078	NaN	0.9353828079107108	5	1	1
531	@Uematsu_n7x_1_MU-test1_531	4472	0	3573	0	-614	-3468	3708	0	-1172	-3485	3717	0	0.9096826688364524	NaN	0.7566709021601017	NaN	-0.06212059894779442	-0.35087009307972483	0.7603034652450277	NaN	-0.11799053659518775	-0.350850699687909	0.7278245545329939	NaN	0	0	1
532	@Uematsu_n7x_1_MU-test1_532	3719	0	4461	0	322	-3414	3720	0	320	-3436	3715	0	0.7565093572009765	NaN	0.9447268106734434	NaN	0.032577903682719546	-0.3454067179279644	0.7627639942587656	NaN	0.03221584616933454	-0.3459176482432296	0.7274329351869983	NaN	1	0	1
533	@Uematsu_n7x_1_MU-test1_533	3415	0	3119	0	22	328	3540	0	-2871	328	4766	0	0.6946704637917006	NaN	0.6605252011859382	NaN	0.002225819506272764	0.03318494536624848	0.7258560590526963	NaN	-0.28903654485049834	0.03302124232356791	0.9332289015077345	NaN	5	0	1
534	@Uematsu_n7x_1_MU-test1_534	0	0	0	0	7620	0	0	0	9705	0	0	0	NaN	NaN	NaN	NaN	0.7709429380817483	NaN	NaN	NaN	0.9770462096043492	NaN	NaN	NaN	4	0	1
535	@Uematsu_n7x_1_MU-test1_535	0	3291	0	4380	827	-3176	0	3246	827	-3186	0	3096	NaN	0.669446704637917	NaN	0.9275730622617535	0.08367057871307162	-0.3213273978146499	NaN	0.6655730982161164	0.08325782744387396	-0.320749018423437	NaN	0.6062267476013316	1	1	1
536	@Uematsu_n7x_1_MU-test1_536	3420	0	3405	0	-1672	-3396	3543	0	-1692	-3427	4799	0	0.6956875508543532	NaN	0.7210927573062261	NaN	-0.16916228247673007	-0.34358559287737755	0.7264711913061308	NaN	-0.17034128662035639	-0.3450115775697171	0.9396906207166634	NaN	5	0	1
537	@Uematsu_n7x_1_MU-test1_537	0	0	0	0	7540	0	0	0	9620	0	0	0	NaN	NaN	NaN	NaN	0.7628490489680292	NaN	NaN	NaN	0.9684888754656197	NaN	NaN	NaN	4	0	1
538	@Uematsu_n7x_1_MU-test1_538	3451	0	3143	0	-2818	305	3569	0	-2853	305	4838	0	0.701993490642799	NaN	0.6656077933079204	NaN	-0.28510724403075677	0.03085795224605423	0.7318023375025631	NaN	-0.2872244035034733	0.030705728380146985	0.9473271979635794	NaN	5	0	1
539	@Uematsu_n7x_1_MU-test1_539	0	0	0	0	-4215	-3106	0	0	315	-1715	0	0	NaN	NaN	NaN	NaN	-0.4264467826790773	-0.3142452448401457	NaN	NaN	0.03171247357293869	-0.1726568005637773	NaN	NaN	4	0	0
540	@Uematsu_n7x_1_MU-test1_540	3309	0	4419	0	-3152	360	3247	0	-3169	-5316	3098	0	0.6731082180634662	NaN	0.9358322744599746	NaN	-0.3188992310805342	0.036422501011736136	0.6657781423005946	NaN	-0.31903755159569114	-0.5351857444880701	0.6066183669473272	NaN	1	0	1
541	@Uematsu_n7x_1_MU-test1_541	3933	0	3795	0	320	-3342	4717	0	320	-3363	4031	0	0.8000406834825061	NaN	0.8036848792884371	NaN	0.03237555645487657	-0.3381222177256172	0.967192946483494	NaN	0.03221584616933454	-0.3385684083358502	0.7893087918543176	NaN	3	0	1
542	@Uematsu_n7x_1_MU-test1_542	0	0	0	0	766	315	0	0	329	315	0	0	NaN	NaN	NaN	NaN	0.07749898826386079	0.03186968838526912	NaN	NaN	0.03312191684284708	0.03171247357293869	NaN	NaN	2	0	0
543	@Uematsu_n7x_1_MU-test1_543	0	0	0	0	0	7509	0	0	0	9614	0	0	NaN	NaN	NaN	NaN	NaN	0.759712666936463	NaN	NaN	NaN	0.9678848283499446	NaN	NaN	4	1	1
544	@Uematsu_n7x_1_MU-test1_544	0	0	0	0	217	554	0	0	217	-2675	0	0	NaN	NaN	NaN	NaN	0.021954674220963172	0.05605018211250506	NaN	NaN	0.021846370683579985	-0.2693043390717809	NaN	NaN	2	1	0
545	@Uematsu_n7x_1_MU-test1_545	4365	0	3097	0	-1364	-3542	3366	0	-748	-3574	3185	0	0.8879170056956875	NaN	0.6558661584074544	NaN	-0.13800080938891138	-0.358356940509915	0.690178388353496	NaN	-0.0753045404208195	-0.3598107319037552	0.6236538084981398	NaN	0	0	1
546	@Uematsu_n7x_1_MU-test1_546	0	0	0	0	-3897	374	0	0	-3396	376	0	0	NaN	NaN	NaN	NaN	-0.3942735734520437	0.03783893160663699	NaN	NaN	-0.3418906674720628	0.03785361924896809	NaN	NaN	4	1	0
547	@Uematsu_n7x_1_MU-test1_547	0	0	0	0	0	7371	0	0	0	9452	0	0	NaN	NaN	NaN	NaN	NaN	0.7457507082152974	NaN	NaN	NaN	0.951575556226719	NaN	NaN	4	1	1
548	@Uematsu_n7x_1_MU-test1_548	0	3931	0	3790	-3384	383	0	3940	-3411	383	0	4922	NaN	0.799633848657445	NaN	0.8026260059296908	-0.3423715095103197	0.03874949413193039	NaN	0.8078736928439615	-0.3434007852612504	0.03855834088392228	NaN	0.9637752104953985	5	1	1
549	@Uematsu_n7x_1_MU-test1_549	0	0	0	0	7560	0	0	0	9625	0	0	0	NaN	NaN	NaN	NaN	0.7648725212464589	NaN	NaN	NaN	0.9689922480620154	NaN	NaN	NaN	4	0	1
550	@Uematsu_n7x_1_MU-test1_550	3574	0	3280	0	380	284	3692	0	382	284	4984	0	0.727013832384052	NaN	0.6946209233375689	NaN	0.03844597329016593	0.028733306353702956	0.7570227598933771	NaN	0.03845766636464311	0.028591563475284406	0.9759154102212649	NaN	5	0	1
551	@Uematsu_n7x_1_MU-test1_551	0	2837	0	2578	104	-108	0	2972	104	-106	0	4040	NaN	0.5770951993490643	NaN	0.5459551037695891	0.010522055847834885	-0.010926750303520841	NaN	0.6093910190690999	0.010470150005033726	-0.010671499043592067	NaN	0.7910710789112982	5	1	1
552	@Uematsu_n7x_1_MU-test1_552	3530	0	4474	0	146	-3375	3530	0	146	-3400	3530	0	0.7180634662327096	NaN	0.9474798814061838	NaN	0.014771347632537435	-0.3414609469850263	0.7238056182079147	NaN	0.014698479814758884	-0.3422933655491795	0.6912081456823967	NaN	1	0	1
553	@Uematsu_n7x_1_MU-test1_553	0	434	0	434	406	707	349	434	406	707	0	434	NaN	0.08828315703824248	NaN	0.09191020753917832	0.04107648725212465	0.07152974504249292	0.07156038548287882	0.08898913266352265	0.0408738548273432	0.0711768851303735	NaN	0.08498139808106521	1	1	0
554	@Uematsu_n7x_1_MU-test1_554	0	0	0	0	0	7560	0	0	0	9656	0	0	NaN	NaN	NaN	NaN	NaN	0.7648725212464589	NaN	NaN	NaN	0.9721131581596698	NaN	NaN	4	1	1
555	@Uematsu_n7x_1_MU-test1_555	0	3271	0	4366	485	-1661	0	3219	485	1233	0	3079	NaN	0.6653783563873068	NaN	0.9246082168572639	0.0490692027519223	-0.1680493727235937	NaN	0.6600369079352061	0.048827141850397666	0.12413168227121715	NaN	0.6028979831603681	1	1	1
556	@Uematsu_n7x_1_MU-test1_556	0	0	0	0	6729	0	0	0	8731	0	0	0	NaN	NaN	NaN	NaN	0.6807972480777014	NaN	NaN	NaN	0.8789892278264372	NaN	NaN	NaN	4	0	1
557	@Uematsu_n7x_1_MU-test1_557	0	0	0	0	7462	0	0	0	9514	0	0	0	NaN	NaN	NaN	NaN	0.7549575070821529	NaN	NaN	NaN	0.9578173764220276	NaN	NaN	NaN	4	0	1
558	@Uematsu_n7x_1_MU-test1_558	3672	0	4410	0	287	-3402	3674	0	289	-3433	3669	0	0.7469487388120423	NaN	0.9339263024142312	NaN	0.02903682719546742	-0.34419263456090654	0.7533319663727701	NaN	0.029094936071680257	-0.34561562468539214	0.7184256902290973	NaN	1	0	1
559	@Uematsu_n7x_1_MU-test1_559	4557	0	3633	0	-1205	-3426	3679	0	-588	-3450	3683	0	0.9269731489015459	NaN	0.7693773824650572	NaN	-0.12191420477539458	-0.34662080129502226	0.754357186795161	NaN	-0.05919661733615222	-0.347327091513138	0.7211670256510672	NaN	0	0	1
560	@Uematsu_n7x_1_MU-test1_560	3506	0	3215	0	-1332	-4289	3615	0	-1373	-4310	4878	0	0.7131814483319772	NaN	0.680855569673867	NaN	-0.1347632537434237	-0.4339336301092675	0.7412343653885586	NaN	-0.13822611497030102	-0.4339071780932246	0.9551595848834933	NaN	5	0	1
561	@Uematsu_n7x_1_MU-test1_561	0	0	0	0	0	7438	0	0	0	9526	0	0	NaN	NaN	NaN	NaN	NaN	0.7525293403480372	NaN	NaN	NaN	0.9590254706533776	NaN	NaN	4	1	1
562	@Uematsu_n7x_1_MU-test1_562	0	0	0	0	2103	0	0	0	2103	413	0	21	NaN	NaN	NaN	NaN	0.21276811007689195	NaN	NaN	NaN	0.21171851404409545	0.041578576462297394	NaN	0.004112003132954768	2	0	0
563	@Uematsu_n7x_1_MU-test1_563	3325	0	4462	0	307	382	3270	0	307	382	3114	0	0.6763628966639544	NaN	0.9449385853451927	NaN	0.03106029947389721	0.038648320518008906	0.6704941562435923	NaN	0.030907077418705325	0.03845766636464311	0.6097513217152928	NaN	1	0	1
564	@Uematsu_n7x_1_MU-test1_564	0	3219	0	4438	363	347	0	3263	363	349	0	3110	NaN	0.6548006509357202	NaN	0.9398559932232105	0.03672602185350061	0.03510724403075678	NaN	0.6690588476522452	0.036544850498338874	0.03513540722843048	NaN	0.6089680830233013	1	1	1
565	@Uematsu_n7x_1_MU-test1_565	0	3641	0	4544	-3398	371	0	3646	818	373	0	3641	NaN	0.7406427990235964	NaN	0.9623041084286319	-0.34378794010522057	0.037535410764872525	NaN	0.7475907320073816	0.08235175677036143	0.037551595691130576	NaN	0.7129430193851576	1	1	1
566	@Uematsu_n7x_1_MU-test1_566	4475	0	3174	0	-1340	286	3447	0	-723	286	3259	0	0.9102929210740439	NaN	0.6721728081321474	NaN	-0.13557264265479563	0.02893565358154593	0.7067869591962271	NaN	-0.07278767743884022	0.028792912513842746	0.6381437242999805	NaN	0	0	1
567	@Uematsu_n7x_1_MU-test1_567	0	3177	0	4254	267	306	0	3131	267	308	0	2978	NaN	0.6462571196094385	NaN	0.9008894536213469	0.027013354917037637	0.03095912585997572	NaN	0.6419930285011277	0.026880096647538508	0.031007751937984496	NaN	0.5831212061875857	1	1	1
568	@Uematsu_n7x_1_MU-test1_568	0	0	0	0	7307	0	0	0	9392	0	0	0	NaN	NaN	NaN	NaN	0.7392755969243221	NaN	NaN	NaN	0.9455350850699688	NaN	NaN	NaN	4	0	1
569	@Uematsu_n7x_1_MU-test1_569	3422	0	3120	0	-1602	303	3539	0	-1636	303	4834	0	0.6960943856794142	NaN	0.6607369758576874	NaN	-0.1620801295022258	0.03065560501821125	0.7256510149682182	NaN	-0.16470351354072285	0.030504379341588644	0.946543959271588	NaN	5	0	1
570	@Uematsu_n7x_1_MU-test1_570	0	0	0	0	8071	0	0	0	9569	0	0	0	NaN	NaN	NaN	NaN	0.81657223796034	NaN	NaN	NaN	0.9633544749823819	NaN	NaN	NaN	4	0	1
571	@Uematsu_n7x_1_MU-test1_571	0	3475	0	3384	759	164	0	3535	759	164	0	4425	NaN	0.7068755085435313	NaN	0.7166454891994918	0.07679077296641036	0.01659247268312424	NaN	0.7248308386303055	0.07641196013289037	0.016510621161783954	NaN	0.8664578030154689	5	1	1
572	@Uematsu_n7x_1_MU-test1_572	0	0	0	0	0	7422	0	0	0	9522	0	0	NaN	NaN	NaN	NaN	NaN	0.7509105625252934	NaN	NaN	NaN	0.9586227725762609	NaN	NaN	4	1	1
573	@Uematsu_n7x_1_MU-test1_573	0	0	0	0	422	-7784	0	0	409	-7794	0	0	NaN	NaN	NaN	NaN	0.042695265074868476	-0.7875354107648725	NaN	NaN	0.04117587838518071	-0.7846572032618544	NaN	NaN	2	0	0
574	@Uematsu_n7x_1_MU-test1_574	0	4640	0	3319	-3417	-1143	0	3597	-3443	-1075	0	3402	NaN	0.9438567941415785	NaN	0.7028801355357899	-0.34571023876972884	-0.11564144071226225	NaN	0.7375435718679516	-0.34662236987818384	-0.10822510822510822	NaN	0.6661445075386724	0	1	1
575	@Uematsu_n7x_1_MU-test1_575	0	4651	0	3357	-3409	-1114	0	3624	-3448	-1056	0	3434	NaN	0.9460943856794142	NaN	0.7109275730622617	-0.34490084985835695	-0.11270740590853905	NaN	0.743079762148862	-0.34712574247457967	-0.10631229235880399	NaN	0.6724104170746035	0	1	1
576	@Uematsu_n7x_1_MU-test1_576	0	3928	0	3799	-3344	362	0	4023	-3378	364	0	4905	NaN	0.7990235964198535	NaN	0.8045319779754342	-0.33832456495346014	0.036624848239579115	NaN	0.824892351855649	-0.34007852612503775	0.036645525017618044	NaN	0.9604464460544351	5	1	1
577	@Uematsu_n7x_1_MU-test1_577	0	0	0	0	0	9185	0	0	0	7158	0	0	NaN	NaN	NaN	NaN	NaN	0.929279643868879	NaN	NaN	NaN	0.720628209000302	NaN	NaN	2	1	1
578	@Uematsu_n7x_1_MU-test1_578	0	0	0	0	0	9300	0	0	0	7742	0	0	NaN	NaN	NaN	NaN	NaN	0.9409146094698503	NaN	NaN	NaN	0.7794221282593375	NaN	NaN	2	1	1
579	@Uematsu_n7x_1_MU-test1_579	0	3614	0	3296	-3380	122	0	4626	-3422	122	0	3737	NaN	0.7351505288852725	NaN	0.698009318085557	-0.3419668150546338	0.012343180898421692	NaN	0.9485339347959811	-0.34450820497332124	0.012282291352058794	NaN	0.7317407479929509	3	1	1
580	@Uematsu_n7x_1_MU-test1_580	0	3628	0	3612	-3444	285	0	4503	-3475	1234	0	3631	NaN	0.7379983726606998	NaN	0.7649301143583227	-0.34844192634560905	0.028834479967624442	NaN	0.9233135124051671	-0.3498439544951173	0.12423235679049632	NaN	0.7109849226551792	3	1	1
581	@Uematsu_n7x_1_MU-test1_581	3538	0	3246	0	-1310	-4321	3658	0	-1348	-5620	4940	0	0.7196908055329536	NaN	0.6874205844980941	NaN	-0.13253743423715095	-0.43717118575475516	0.7500512610211195	NaN	-0.13570925198832176	-0.5657907983489379	0.9672997846093597	NaN	5	0	1
582	@Uematsu_n7x_1_MU-test1_582	0	0	0	0	0	7294	0	0	0	9364	0	0	NaN	NaN	NaN	NaN	NaN	0.7379603399433428	NaN	NaN	NaN	0.942716198530152	NaN	NaN	4	1	1
583	@Uematsu_n7x_1_MU-test1_583	0	3322	0	3186	-3354	1228	0	3418	-3387	1228	0	3570	NaN	0.6757526444263628	NaN	0.6747141041931385	-0.33933630109267504	0.12424119789558884	NaN	0.7008406807463605	-0.3409845967985503	0.1236283096748213	NaN	0.6990405326023106	3	1	1
584	@Uematsu_n7x_1_MU-test1_584	0	3692	0	3365	362	-1476	0	4705	814	-1453	0	3628	NaN	0.7510170870626526	NaN	0.7126217704362559	0.036624848239579115	-0.14933225414811818	NaN	0.964732417469756	0.08194905869324474	-0.14628007651263467	NaN	0.7103974936361857	3	1	1
585	@Uematsu_n7x_1_MU-test1_585	3225	0	2939	0	-1499	-3422	3342	0	-1543	-3451	4618	0	0.6560211554109032	NaN	0.6224057602710715	NaN	-0.15165924726831242	-0.3462161068393363	0.6852573303260201	NaN	-0.15534078324776	-0.3474277660324172	0.9042490699040533	NaN	5	0	1
586	@Uematsu_n7x_1_MU-test1_586	0	3131	0	2859	-3454	1112	0	3237	-3488	-1585	0	4451	NaN	0.636899918633035	NaN	0.6054637865311309	-0.34945366248482396	0.11250505868069607	NaN	0.663727701455813	-0.3511527232457465	-0.15956911305748514	NaN	0.8715488545134129	5	1	1
587	@Uematsu_n7x_1_MU-test1_587	3649	0	3397	0	341	409	4569	0	343	409	3531	0	0.7422701383238405	NaN	0.7193985599322321	NaN	0.034500202347227844	0.041380008093889115	0.9368464219807259	NaN	0.03453136011275546	0.04117587838518071	0.6914039553553946	NaN	3	0	1
588	@Uematsu_n7x_1_MU-test1_588	4753	0	3438	0	-1133	376	3702	0	-512	376	3515	0	0.9668429617575265	NaN	0.7280813214739518	NaN	-0.11462970457304734	0.03804127883447997	0.7590732007381586	NaN	-0.051545353870935263	0.03785361924896809	0.6882710005874291	NaN	0	0	1
589	@Uematsu_n7x_1_MU-test1_589	0	0	0	0	9257	0	0	0	7258	0	0	0	NaN	NaN	NaN	NaN	0.9365641440712262	NaN	NaN	NaN	0.730695660928219	NaN	NaN	NaN	2	0	1
590	@Uematsu_n7x_1_MU-test1_590	0	0	0	0	9385	0	0	0	7358	0	0	0	NaN	NaN	NaN	NaN	0.9495143666531769	NaN	NaN	NaN	0.7407631128561362	NaN	NaN	NaN	2	0	1
591	@Uematsu_n7x_1_MU-test1_591	0	4820	0	3870	-3324	-1069	0	3996	-3354	-448	0	4000	NaN	0.9804719283970708	NaN	0.8195679796696315	-0.33630109267503033	-0.10815459328207204	NaN	0.8193561615747386	-0.33766233766233766	-0.04510218463706836	NaN	0.7832386919913844	0	1	1
592	@Uematsu_n7x_1_MU-test1_592	0	0	0	0	0	7426	0	0	0	9510	0	0	NaN	NaN	NaN	NaN	NaN	0.7513152569809793	NaN	NaN	NaN	0.9574146783449109	NaN	NaN	4	1	1
593	@Uematsu_n7x_1_MU-test1_593	0	0	0	0	9471	0	0	0	7427	0	0	0	NaN	NaN	NaN	NaN	0.9582152974504249	NaN	NaN	NaN	0.7477096546863988	NaN	NaN	NaN	2	0	1
594	@Uematsu_n7x_1_MU-test1_594	0	0	0	0	0	9456	0	0	0	7807	0	0	NaN	NaN	NaN	NaN	NaN	0.9566976932416026	NaN	NaN	NaN	0.7859659720124836	NaN	NaN	2	1	1
595	@Uematsu_n7x_1_MU-test1_595	0	-1143	0	530	0	3777	0	530	0	2427	0	530	NaN	-0.2325061025223759	NaN	0.11224057602710716	NaN	0.382132739781465	NaN	0.10867336477342629	NaN	0.24433705829054667	NaN	0.10377912668885843	2	1	0
596	@Uematsu_n7x_1_MU-test1_596	503	0	503	0	4321	0	503	0	3041	0	503	0	0.10231895850284785	NaN	0.10652265988987718	NaN	0.43717118575475516	NaN	0.10313717449251589	NaN	0.3061512131279573	NaN	0.09849226551791658	NaN	2	0	0
597	@Uematsu_n7x_1_MU-test1_597	4718	0	3792	0	-224	-3380	3919	0	-780	-3413	3923	0	0.9597233523189586	NaN	0.8030495552731893	NaN	-0.0226628895184136	-0.3419668150546338	0.8035677670699201	NaN	-0.07852612503775294	-0.34360213429980874	0.7681613471705502	NaN	0	0	1
598	@Uematsu_n7x_1_MU-test1_598	0	3419	0	3255	-3405	-2064	0	4403	-3432	1033	0	3477	NaN	0.6954841334418226	NaN	0.6893265565438373	-0.344496155402671	-0.20882233913395387	NaN	0.9028091039573508	-0.34551495016611294	0.10399677841538307	NaN	0.6808302330135109	3	1	1
599	@Uematsu_n7x_1_MU-test1_599	3087	0	4177	0	-1790	727	3030	0	-1783	-3540	2879	0	0.6279495524816925	NaN	0.884582803896654	NaN	-0.1811007689194658	0.07355321732092271	0.6212835759688333	NaN	-0.1795026678747609	-0.3563877982482634	0.563736048560799	NaN	1	0	1
600	@Uematsu_n7x_1_MU-test1_600	0	0	0	0	0	7880	0	0	0	6011	0	0	NaN	NaN	NaN	NaN	NaN	0.7972480777013355	NaN	NaN	NaN	0.6051545353870935	NaN	NaN	2	1	1
601	@Uematsu_n7x_1_MU-test1_601	3443	0	4574	0	-1588	422	3394	0	-1605	120	3244	0	0.700366151342555	NaN	0.9686573485811097	NaN	-0.16066369890732496	0.042695265074868476	0.6959196227188845	NaN	-0.16158260344306857	0.012080942313500454	0.6352065792050128	NaN	1	0	1
602	@Uematsu_n7x_1_MU-test1_602	0	0	0	0	-1646	-3370	0	0	-1650	-3402	0	0	NaN	NaN	NaN	NaN	-0.16653176851477136	-0.3409550789154189	NaN	NaN	-0.16611295681063123	-0.34249471458773784	NaN	NaN	4	0	0
603	@Uematsu_n7x_1_MU-test1_603	0	3475	0	3186	342	-2854	0	3593	342	129	0	4876	NaN	0.7068755085435313	NaN	0.6747141041931385	0.03460137596114933	-0.2887494941319304	NaN	0.736723395530039	0.03443068559347629	0.012987012987012988	NaN	0.9547679655374975	5	1	1
604	@Uematsu_n7x_1_MU-test1_604	4708	0	3415	0	360	268	3690	0	360	268	3500	0	0.9576891781936534	NaN	0.7232105040237188	NaN	0.036422501011736136	0.027114528530959126	0.7566126717244207	NaN	0.036242826940501356	0.02698077116681768	0.6853338554924613	NaN	0	0	1
605	@Uematsu_n7x_1_MU-test1_605	3425	0	3139	0	309	275	3537	0	311	275	4799	0	0.6967046379170057	NaN	0.6647606946209234	NaN	0.031262646701740185	0.02782274382840955	0.7252409267992619	NaN	0.031309775495822006	0.02768549280177187	0.9396906207166634	NaN	5	0	1
606	@Uematsu_n7x_1_MU-test1_606	0	0	0	0	0	7201	0	0	0	9263	0	0	NaN	NaN	NaN	NaN	NaN	0.7285511938486443	NaN	NaN	NaN	0.9325480720829558	NaN	NaN	4	1	1
607	@Uematsu_n7x_1_MU-test1_607	0	0	0	0	7558	0	0	0	9339	0	0	0	NaN	NaN	NaN	NaN	0.7646701740186159	NaN	NaN	NaN	0.9401993355481728	NaN	NaN	NaN	4	0	1
608	@Uematsu_n7x_1_MU-test1_608	0	4715	0	3779	-3375	-1140	0	3772	-3403	-520	0	3776	NaN	0.959113100081367	NaN	0.800296484540449	-0.3414609469850263	-0.11533791987049777	NaN	0.77342628665163	-0.34259538910701703	-0.05235075002516863	NaN	0.7393773252398669	0	1	1
609	@Uematsu_n7x_1_MU-test1_609	0	3644	0	3316	-5247	-3047	0	4581	-5296	-3030	0	3578	NaN	0.741253051261188	NaN	0.7022448115205422	-0.5308579522460543	-0.30827600161877783	NaN	0.9393069509944638	-0.5331722541024867	-0.30504379341588644	NaN	0.7006070099862933	3	1	1
610	@Uematsu_n7x_1_MU-test1_610	0	3841	0	3704	-3421	329	0	3917	-3451	331	0	4825	NaN	0.781326281529699	NaN	0.7844133841592545	-0.3461149332254148	0.03328611898016997	NaN	0.8031576789009637	-0.3474277660324172	0.03332326588140542	NaN	0.9447816722146074	5	1	1
611	@Uematsu_n7x_1_MU-test1_611	0	3936	0	3798	-3377	391	0	4040	-3405	391	0	4930	NaN	0.8006509357200976	NaN	0.8043202033036849	-0.3416632942128693	0.03955888304330231	NaN	0.8283781012917777	-0.3427967381455754	0.03936373703815564	NaN	0.9653416878793812	5	1	1
612	@Uematsu_n7x_1_MU-test1_612	1761	0	1763	0	-680	728	1663	0	-680	728	2900	0	0.3582180634662327	NaN	0.3733587462939432	NaN	-0.0687980574666127	0.07365439093484419	0.34098831248718475	NaN	-0.0684586731098359	0.07329105003523609	0.5678480516937536	NaN	5	0	1
613	@Uematsu_n7x_1_MU-test1_613	3394	0	3324	0	348	-3567	4312	0	350	118	3257	0	0.6903986981285598	NaN	0.7039390088945362	NaN	0.03520841764467827	-0.36088628085795227	0.884150092269838	NaN	0.035236081747709654	0.011879593274942112	0.6377521049539847	NaN	3	0	1
614	@Uematsu_n7x_1_MU-test1_614	3224	0	3270	0	1140	-3478	3330	0	1140	-3491	4595	0	0.6558177379983726	NaN	0.6925031766200762	NaN	0.11533791987049777	-0.3518818292189397	0.6827968013122822	NaN	0.1147689519782543	-0.351454746803584	0.8997454474251028	NaN	5	0	1
615	@Uematsu_n7x_1_MU-test1_615	0	0	0	0	7077	0	0	0	9148	0	0	0	NaN	NaN	NaN	NaN	0.7160056657223796	NaN	NaN	NaN	0.9209705023658512	NaN	NaN	NaN	4	0	1
616	@Uematsu_n7x_1_MU-test1_616	0	4483	0	3180	359	-1191	0	3443	359	-1132	0	3256	NaN	0.9119202603742881	NaN	0.6734434561626429	0.03632132739781465	-0.12049777418049373	NaN	0.7059667828583145	0.036142152421222186	-0.11396355582402094	NaN	0.6375562952809869	0	1	1
617	@Uematsu_n7x_1_MU-test1_617	0	3475	0	3344	-3434	1201	0	3568	-3466	1201	0	4597	NaN	0.7068755085435313	NaN	0.7081745023295214	-0.34743019020639415	0.12150951031970862	NaN	0.7315972934180849	-0.34893788382160473	0.1209100976542837	NaN	0.9001370667710985	5	1	1
618	@Uematsu_n7x_1_MU-test1_618	0	0	0	0	0	7454	0	0	0	9538	0	0	NaN	NaN	NaN	NaN	NaN	0.7541481181707811	NaN	NaN	NaN	0.9602335648847277	NaN	NaN	4	1	1
619	@Uematsu_n7x_1_MU-test1_619	0	0	0	0	300	-4212	0	0	-3130	811	0	0	NaN	NaN	NaN	NaN	0.030352084176446782	-0.4261432618373128	NaN	NaN	-0.31511124534380347	0.08164703513540723	NaN	NaN	4	1	0
620	@Uematsu_n7x_1_MU-test1_620	3466	0	3161	0	-1498	-3404	3582	0	-1533	-3442	4859	0	0.7050447518307568	NaN	0.6694197373994071	NaN	-0.15155807365439095	-0.3443949817887495	0.7344679106007792	NaN	-0.1543340380549683	-0.34652169535890465	0.9514392010965341	NaN	5	0	1
621	@Uematsu_n7x_1_MU-test1_621	0	3430	0	3627	831	357	0	3557	831	359	0	4822	NaN	0.6977217249796582	NaN	0.7681067344345617	0.08407527316875758	0.03611898016997167	NaN	0.7293418084888251	0.08366052552099064	0.036142152421222186	NaN	0.9441942431956138	5	1	1
622	@Uematsu_n7x_1_MU-test1_622	0	0	0	0	9257	0	0	0	7252	0	0	0	NaN	NaN	NaN	NaN	0.9365641440712262	NaN	NaN	NaN	0.7300916138125441	NaN	NaN	NaN	2	0	1
623	@Uematsu_n7x_1_MU-test1_623	0	4468	0	3345	-3462	-534	0	3482	745	-1101	0	3482	NaN	0.9088689991863304	NaN	0.7083862770012707	-0.35026305139619585	-0.05402670983407527	NaN	0.7139635021529629	0.07500251686298198	-0.11084264572636665	NaN	0.6818092813785	0	1	1
624	@Uematsu_n7x_1_MU-test1_624	4699	0	3407	0	-966	-3505	3679	0	-906	-3533	3495	0	0.9558584214808787	NaN	0.7215163066497247	NaN	-0.09773371104815864	-0.3546135167948199	0.754357186795161	NaN	-0.09121111446692842	-0.35568307661330917	0.6843548071274721	NaN	0	0	1
625	@Uematsu_n7x_1_MU-test1_625	0	3940	0	3805	-3358	345	0	4689	-3392	345	0	3952	NaN	0.8014646053702197	NaN	0.8058026260059297	-0.339740995548361	0.0349048968029138	NaN	0.9614517121181054	-0.34148796939494613	0.0347327091513138	NaN	0.7738398276874877	3	1	1
626	@Uematsu_n7x_1_MU-test1_626	0	3810	0	3709	426	328	0	4583	426	330	0	3836	NaN	0.775020341741253	NaN	0.7854722575180009	0.043099959530554434	0.03318494536624848	NaN	0.9397170391634201	0.04288734521292661	0.03322259136212625	NaN	0.7511259056197376	3	1	1
627	@Uematsu_n7x_1_MU-test1_627	3477	0	3603	0	332	-3370	3570	0	332	-3398	4841	0	0.7072823433685923	NaN	0.7630241423125794	NaN	0.03358963982193444	-0.3409550789154189	0.7320073815870413	NaN	0.03342394040068459	-0.34209201651062116	0.9479146269825729	NaN	5	0	1
628	@Uematsu_n7x_1_MU-test1_628	0	0	0	0	-3004	420	0	0	-3046	420	0	0	NaN	NaN	NaN	NaN	-0.3039255362201538	0.042492917847025496	NaN	NaN	-0.30665458572435317	0.042283298097251586	NaN	NaN	2	1	0
629	@Uematsu_n7x_1_MU-test1_629	3340	0	4458	0	-3142	400	3291	0	-3152	400	3140	0	0.6794141578519122	NaN	0.9440914866581956	NaN	-0.3178874949413193	0.04046944556859571	0.6748000820176338	NaN	-0.3173260847679452	0.040269807711668174	0.6148423732132368	NaN	1	0	1
630	@Uematsu_n7x_1_MU-test1_630	0	3451	0	3160	323	-1480	0	3581	323	-1520	0	4842	NaN	0.701993490642799	NaN	0.6692079627276578	0.03267907729664104	-0.14973694860380413	NaN	0.734262866516301	0.03251786972717205	-0.15302526930433907	NaN	0.9481104366555708	5	1	1
631	@Uematsu_n7x_1_MU-test1_631	0	3680	0	3551	-3366	153	0	3652	-3395	153	0	4937	NaN	0.7485760781122864	NaN	0.752011859381618	-0.3405503844597329	0.01547956292998786	NaN	0.7488209965142506	-0.34178999295278367	0.015403201449713078	NaN	0.9667123555903662	5	1	1
632	@Uematsu_n7x_1_MU-test1_632	0	0	0	0	0	1923	0	0	0	1923	0	0	NaN	NaN	NaN	NaN	NaN	0.19455685957102387	NaN	NaN	NaN	0.19359710057384477	NaN	NaN	2	1	0
633	@Uematsu_n7x_1_MU-test1_633	0	3301	0	2997	760	-2872	0	3417	760	-2922	0	4671	NaN	0.6714808787632222	NaN	0.6346886912325286	0.07689194658033185	-0.2905706191825172	NaN	0.7006356366618823	0.07651263465216954	-0.29417094533373606	NaN	0.9146269825729391	5	1	1
634	@Uematsu_n7x_1_MU-test1_634	4645	0	3353	0	-1012	-4265	3636	0	-953	-4283	3450	0	0.9448738812042311	NaN	0.7100804743752647	NaN	-0.10238769728854714	-0.4315054633751518	0.7455402911626	NaN	-0.09594281687304942	-0.43118896607268703	0.6755433718425691	NaN	0	0	1
635	@Uematsu_n7x_1_MU-test1_635	0	0	0	0	9436	0	0	0	7383	0	0	0	NaN	NaN	NaN	NaN	0.9546742209631728	NaN	NaN	NaN	0.7432799758381153	NaN	NaN	NaN	2	0	1
636	@Uematsu_n7x_1_MU-test1_636	0	0	0	0	0	9149	0	0	0	7130	0	0	NaN	NaN	NaN	NaN	NaN	0.9256373937677054	NaN	NaN	NaN	0.7178093224604852	NaN	NaN	2	1	1
637	@Uematsu_n7x_1_MU-test1_637	3270	0	3004	0	-1436	-3470	3390	0	-1467	-3483	4668	0	0.6651749389747762	NaN	0.6361711139347734	NaN	-0.1452853095912586	-0.3510724403075678	0.6950994463809719	NaN	-0.14768951978254305	-0.35064935064935066	0.9140395535539456	NaN	5	0	1
638	@Uematsu_n7x_1_MU-test1_638	0	3409	0	4555	-3417	-1618	0	3355	-3443	-1640	0	3206	NaN	0.6934499593165175	NaN	0.9646336298178738	-0.34571023876972884	-0.16369890732496964	NaN	0.6879229034242362	-0.34662236987818384	-0.16510621161783953	NaN	0.6277658116310946	1	1	1
639	@Uematsu_n7x_1_MU-test1_639	0	0	0	0	9592	0	0	0	7580	0	0	0	NaN	NaN	NaN	NaN	0.9704573047349251	NaN	NaN	NaN	0.7631128561361119	NaN	NaN	NaN	2	0	1
640	@Uematsu_n7x_1_MU-test1_640	4454	0	3546	0	-2609	-3413	3655	0	-316	-3450	3670	0	0.9060211554109032	NaN	0.7509529860228716	NaN	-0.2639619587211655	-0.3453055443140429	0.7494361287676851	NaN	-0.03181314809221786	-0.347327091513138	0.7186214999020951	NaN	0	0	1
641	@Uematsu_n7x_1_MU-test1_641	0	0	0	0	0	6541	0	0	0	8351	0	0	NaN	NaN	NaN	NaN	NaN	0.6617766086604614	NaN	NaN	NaN	0.8407329105003524	NaN	NaN	4	1	1
642	@Uematsu_n7x_1_MU-test1_642	0	4688	0	3394	352	-2452	0	3661	352	-2389	0	3472	NaN	0.9536208299430431	NaN	0.7187632359169843	0.035613112100364226	-0.2480777013354917	NaN	0.750666393274554	0.035437430786267994	-0.2405114265579382	NaN	0.6798511846485217	0	1	1
643	@Uematsu_n7x_1_MU-test1_643	3377	0	4509	0	-3131	400	3327	0	-3137	400	3167	0	0.6869406021155411	NaN	0.9548919949174078	NaN	-0.3167745851881829	0.04046944556859571	0.6821816690588477	NaN	-0.3158159669787577	0.040269807711668174	0.6201292343841786	NaN	1	0	1
644	@Uematsu_n7x_1_MU-test1_644	0	4397	0	3202	-4324	-1102	0	3417	-3918	8	0	3238	NaN	0.894426362896664	NaN	0.6781024989411266	-0.4374747065965196	-0.11149332254148119	NaN	0.7006356366618823	-0.3944427665357898	0.0008053961542333635	NaN	0.6340317211670257	0	1	1
645	@Uematsu_n7x_1_MU-test1_645	3286	0	2997	0	277	305	3399	0	277	0	4635	0	0.6684296175752644	NaN	0.6346886912325286	NaN	0.02802509105625253	0.03085795224605423	0.6969448431412754	NaN	0.027886841840330214	NaN	0.9075778343450166	NaN	5	0	1
646	@Uematsu_n7x_1_MU-test1_646	3324	0	3081	0	1239	-3464	3201	0	1239	-3492	3192	0	0.676159479251424	NaN	0.6524777636594663	NaN	0.1253541076487252	-0.35046539862403886	0.6563461144145991	NaN	0.12473572938689217	-0.35155542132286316	0.6250244762091247	NaN	0	0	1
647	@Uematsu_n7x_1_MU-test1_647	0	0	0	0	255	-6478	0	0	255	-6499	0	0	NaN	NaN	NaN	NaN	0.025799271549979765	-0.6554026709834075	NaN	NaN	0.02567200241618846	-0.6542837007953287	NaN	NaN	2	0	0
648	@Uematsu_n7x_1_MU-test1_648	0	0	0	0	6075	0	0	0	7965	0	0	0	NaN	NaN	NaN	NaN	0.6146297045730473	NaN	NaN	NaN	0.8018725460585926	NaN	NaN	NaN	4	0	1
649	@Uematsu_n7x_1_MU-test1_649	0	0	0	0	9544	0	0	0	7662	0	0	0	NaN	NaN	NaN	NaN	0.9656009712666936	NaN	NaN	NaN	0.7713681667170039	NaN	NaN	NaN	2	0	1
650	@Uematsu_n7x_1_MU-test1_650	0	3964	0	3817	-3347	361	0	4034	-3376	363	0	4949	NaN	0.806346623270952	NaN	0.8083439220669209	-0.33862808579522463	0.03652367462565763	NaN	0.8271478367849088	-0.3398771770864794	0.036544850498338874	NaN	0.9690620716663403	5	1	1
651	@Uematsu_n7x_1_MU-test1_651	0	3424	0	4547	-3382	-1648	0	3364	-3408	-1663	0	3210	NaN	0.6965012205044752	NaN	0.9629394324438797	-0.34216916228247674	-0.16673411574261432	NaN	0.6897683001845397	-0.34309876170341286	-0.16742172556126045	NaN	0.628549050323086	1	1	1
652	@Uematsu_n7x_1_MU-test1_652	0	3375	0	4500	-3419	342	0	3451	-3450	344	0	3446	NaN	0.6865337672904801	NaN	0.9529860228716646	-0.34591258599757185	0.03460137596114933	NaN	0.7076071355341398	-0.347327091513138	0.03463203463203463	NaN	0.6747601331505776	1	1	1
653	@Uematsu_n7x_1_MU-test1_653	0	3515	0	3606	-3375	360	0	3630	-3406	362	0	4914	NaN	0.7150122050447518	NaN	0.7636594663278272	-0.3414609469850263	0.036422501011736136	NaN	0.744310026655731	-0.3428974126648545	0.0364441759790597	NaN	0.9622087331114157	5	1	1
654	@Uematsu_n7x_1_MU-test1_654	3663	0	3682	0	306	-3424	4612	0	306	-3447	3910	0	0.7451179820992677	NaN	0.7797543413807708	NaN	0.03095912585997572	-0.3464184540671793	0.9456633176132868	NaN	0.030806402899426155	-0.3470250679553005	0.7656158214215782	NaN	3	0	1
655	@Uematsu_n7x_1_MU-test1_655	0	3450	0	3161	-3416	-1539	0	3569	-3440	-1581	0	4862	NaN	0.7017900732302685	NaN	0.6694197373994071	-0.34560906515580736	-0.155706191825172	NaN	0.7318023375025631	-0.3463203463203463	-0.15916641498036846	NaN	0.9520266301155277	5	1	1
656	@Uematsu_n7x_1_MU-test1_656	3381	0	4439	0	-1668	-4214	3314	0	-1682	-4240	3167	0	0.6877542717656632	NaN	0.9400677678949597	NaN	-0.16875758802104412	-0.4263456090651558	0.6795160959606316	NaN	-0.16933454142756468	-0.4268599617436827	0.6201292343841786	NaN	1	0	1
657	@Uematsu_n7x_1_MU-test1_657	0	0	0	0	9514	0	0	0	7510	0	0	0	NaN	NaN	NaN	NaN	0.9625657628490489	NaN	NaN	NaN	0.75606563978657	NaN	NaN	NaN	2	0	1
658	@Uematsu_n7x_1_MU-test1_658	4674	0	3373	0	-1001	-32	3653	0	-944	-32	3457	0	0.950772986167616	NaN	0.7143159678102499	NaN	-0.10127478753541076	-0.003237555645487657	0.7490260405987287	NaN	-0.09503674619953689	-0.003221584616933454	0.6769140395535539	NaN	0	0	1
659	@Uematsu_n7x_1_MU-test1_659	3493	0	3198	0	343	-3419	3605	0	345	-3443	4859	0	0.7105370219690805	NaN	0.6772554002541296	NaN	0.034702549575070823	-0.34591258599757185	0.7391839245437769	NaN	0.0347327091513138	-0.34662236987818384	0.9514392010965341	NaN	5	0	1
660	@Uematsu_n7x_1_MU-test1_660	3296	0	3212	0	203	-3531	4253	0	205	-3552	3243	0	0.6704637917005696	NaN	0.6802202456586193	NaN	0.020538243626062325	-0.35724403075677863	0.8720524912856265	NaN	0.02063827645222994	-0.35759589247961343	0.6350107695320149	NaN	3	0	1
661	@Uematsu_n7x_1_MU-test1_661	3033	0	4164	0	-1775	-4435	2981	0	-1798	-4461	2823	0	0.6169650122050447	NaN	0.8818297331639136	NaN	-0.17958316471064345	-0.44870497774180496	0.6112364158294034	NaN	-0.18101278566394846	-0.44910903050437934	0.5527707068729195	NaN	1	0	1
662	@Uematsu_n7x_1_MU-test1_662	0	4622	0	3282	253	-1036	0	3567	253	-969	0	3372	NaN	0.9401952807160293	NaN	0.6950444726810674	0.025596924322136786	-0.1048158640226629	NaN	0.7313922493336067	0.02547065337763012	-0.09755360918151616	NaN	0.660270217348737	0	1	1
663	@Uematsu_n7x_1_MU-test1_663	0	4761	0	3440	363	-2402	0	3709	363	-2334	0	3517	NaN	0.9684703010577705	NaN	0.7285048708174502	0.03672602185350061	-0.24301902063941724	NaN	0.7605085093295059	0.036544850498338874	-0.2349743279975838	NaN	0.6886626199334247	0	1	1
664	@Uematsu_n7x_1_MU-test1_664	0	4664	0	3357	-3387	-1175	0	3637	-3413	-1110	0	3436	NaN	0.9487388120423108	NaN	0.7109275730622617	-0.3426750303520842	-0.1188789963577499	NaN	0.7457453352470781	-0.34360213429980874	-0.1117487163998792	NaN	0.6728020364205992	0	1	1
665	@Uematsu_n7x_1_MU-test1_665	3354	0	4476	0	305	-3485	3306	0	305	-3504	3153	0	0.6822620016273393	NaN	0.9479034307496823	NaN	0.03085795224605423	-0.35259004451639014	0.6778757432848063	NaN	0.030705728380146985	-0.3527635155542132	0.6173878989622087	NaN	1	0	1
666	@Uematsu_n7x_1_MU-test1_666	0	0	0	0	7433	0	0	0	9494	0	0	0	NaN	NaN	NaN	NaN	0.7520234722784298	NaN	NaN	NaN	0.9558038860364442	NaN	NaN	NaN	4	0	1
667	@Uematsu_n7x_1_MU-test1_667	0	3410	0	3498	-3392	331	0	3549	-3424	333	0	4786	NaN	0.693653376729048	NaN	0.7407878017789072	-0.34318089842169164	0.03348846620801295	NaN	0.7277014558129998	-0.3447095540118796	0.03352461491996376	NaN	0.9371450949676914	5	1	1
668	@Uematsu_n7x_1_MU-test1_668	0	0	0	0	-7814	439	0	0	-3047	439	0	0	NaN	NaN	NaN	NaN	-0.7905706191825173	0.044415216511533795	NaN	NaN	-0.3067552602436323	0.04419611396355582	NaN	NaN	2	1	0
669	@Uematsu_n7x_1_MU-test1_669	3418	0	4531	0	364	822	3360	0	364	822	3212	0	0.6952807160292921	NaN	0.9595510376958916	NaN	0.036827195467422094	0.08316471064346419	0.6889481238466271	NaN	0.036645525017618044	0.0827544548474781	0.6289406696690817	NaN	1	0	1
670	@Uematsu_n7x_1_MU-test1_670	3074	0	4163	0	283	40	3023	0	285	40	2873	0	0.6253051261187957	NaN	0.8816179584921643	NaN	0.028632132739781466	0.004046944556859571	0.6198482673774861	NaN	0.028692237994563576	0.004026980771166817	0.5625611905228118	NaN	1	0	1
671	@Uematsu_n7x_1_MU-test1_671	0	0	0	0	0	7335	0	0	0	9405	0	0	NaN	NaN	NaN	NaN	NaN	0.7421084581141238	NaN	NaN	NaN	0.946843853820598	NaN	NaN	4	1	1
672	@Uematsu_n7x_1_MU-test1_672	0	0	0	0	7527	0	0	0	9588	0	0	0	NaN	NaN	NaN	NaN	0.7615337919870497	NaN	NaN	NaN	0.9652672908486862	NaN	NaN	NaN	4	0	1
673	@Uematsu_n7x_1_MU-test1_673	3463	0	4469	0	339	-3429	3303	0	341	-3457	3143	0	0.7044344995931652	NaN	0.9464210080474376	NaN	0.034297855119384865	-0.3469243221367867	0.6772606110313717	NaN	0.03433001107419712	-0.34803181314809223	0.6154298022322303	NaN	1	0	1
674	@Uematsu_n7x_1_MU-test1_674	0	4617	0	3306	336	-2506	0	3583	336	-2446	0	3393	NaN	0.9391781936533767	NaN	0.7001270648030495	0.0339943342776204	-0.2535410764872521	NaN	0.7346729546852573	0.03382663847780127	-0.2462498741568509	NaN	0.6643822204816918	0	1	1
675	@Uematsu_n7x_1_MU-test1_675	3380	0	3066	0	-3116	303	4343	0	-3116	303	3307	0	0.6875508543531327	NaN	0.6493011435832274	NaN	-0.31525698097936056	0.03065560501821125	0.8905064588886611	NaN	-0.3137018020738951	0.030504379341588644	0.647542588603877	NaN	3	0	1
676	@Uematsu_n7x_1_MU-test1_676	4233	0	3007	0	522	-3635	3256	0	-47	593	3066	0	0.8610659072416599	NaN	0.6368064379500212	NaN	0.052812626467017405	-0.3677660866046135	0.6676235390608981	NaN	-0.004731702406121011	0.059699989932548075	0.6003524574113961	NaN	0	0	1
677	@Uematsu_n7x_1_MU-test1_677	0	4684	0	3776	-3373	-1138	0	3896	-3396	-517	0	3900	NaN	0.9528071602929211	NaN	0.7996611605252012	-0.3412585997571833	-0.1151355726426548	NaN	0.7988517531269222	-0.3418906674720628	-0.05204872646733112	NaN	0.7636577246915998	0	1	1
678	@Uematsu_n7x_1_MU-test1_678	0	0	0	0	0	9465	0	0	0	7422	0	0	NaN	NaN	NaN	NaN	NaN	0.957608255766896	NaN	NaN	NaN	0.7472062820900031	NaN	NaN	2	1	1
679	@Uematsu_n7x_1_MU-test1_679	0	0	0	0	9173	0	0	0	7176	0	0	0	NaN	NaN	NaN	NaN	0.9280655605018211	NaN	NaN	NaN	0.7224403503473271	NaN	NaN	NaN	2	0	1
680	@Uematsu_n7x_1_MU-test1_680	0	0	0	0	0	9599	0	0	0	7546	0	0	NaN	NaN	NaN	NaN	NaN	0.9711655200323756	NaN	NaN	NaN	0.7596899224806202	NaN	NaN	2	1	1
681	@Uematsu_n7x_1_MU-test1_681	0	0	0	0	0	7526	0	0	0	9618	0	0	NaN	NaN	NaN	NaN	NaN	0.7614326183731283	NaN	NaN	NaN	0.9682875264270613	NaN	NaN	4	1	1
682	@Uematsu_n7x_1_MU-test1_682	436	528	-287	528	0	1986	436	528	0	2730	-287	528	0.0886899918633035	0.10740439381611067	-0.060779330792037276	0.11181702668360864	NaN	0.2009307972480777	0.08939922083247898	0.10826327660446997	NaN	0.2748414376321353	-0.05619737615038183	0.10338750734286274	4	1	0
683	@Uematsu_n7x_1_MU-test1_683	0	0	0	0	0	9381	0	0	0	7360	0	0	NaN	NaN	NaN	NaN	NaN	0.9491096721974909	NaN	NaN	NaN	0.7409644618946944	NaN	NaN	2	1	1
684	@Uematsu_n7x_1_MU-test1_684	0	0	0	0	0	7468	0	0	0	9578	0	0	NaN	NaN	NaN	NaN	NaN	0.7555645487656819	NaN	NaN	NaN	0.9642605456558945	NaN	NaN	4	1	1
685	@Uematsu_n7x_1_MU-test1_685	4685	0	3419	0	-1223	-3373	3681	0	-1174	-3396	3495	0	0.9530105777054516	NaN	0.7240576027107158	NaN	-0.12373532982598139	-0.3412585997571833	0.7547672749641173	NaN	-0.1181918856337461	-0.3418906674720628	0.6843548071274721	NaN	0	0	1
686	@Uematsu_n7x_1_MU-test1_686	0	3450	0	3165	-3400	-2816	0	3699	-3427	117	0	4832	NaN	0.7017900732302685	NaN	0.670266836086404	-0.3439902873330635	-0.2849048968029138	NaN	0.7584580684847242	-0.3450115775697171	0.011778918755662941	NaN	0.9461523399255923	5	1	1
687	@Uematsu_n7x_1_MU-test1_687	0	0	0	0	0	9664	0	0	0	7613	0	0	NaN	NaN	NaN	NaN	NaN	0.9777418049372724	NaN	NaN	NaN	0.7664351152723246	NaN	NaN	2	1	1
688	@Uematsu_n7x_1_MU-test1_688	3668	0	3343	0	321	294	4667	0	321	294	3605	0	0.7461350691619203	NaN	0.7079627276577721	NaN	0.03247673006879806	0.029745042492917848	0.9569407422595858	NaN	0.03231652068861371	0.02959830866807611	0.7058938711572351	NaN	3	0	1
689	@Uematsu_n7x_1_MU-test1_689	0	0	0	0	7329	0	0	0	9385	0	0	0	NaN	NaN	NaN	NaN	0.7415014164305949	NaN	NaN	NaN	0.9448303634350146	NaN	NaN	NaN	4	0	1
690	@Uematsu_n7x_1_MU-test1_690	0	3355	0	3118	277	1053	0	3493	277	-1601	0	4662	NaN	0.6824654190398698	NaN	0.6603134265141889	0.02802509105625253	0.1065358154593282	NaN	0.7162189870822226	0.027886841840330214	-0.16117990536595186	NaN	0.9128646955159585	5	1	1
691	@Uematsu_n7x_1_MU-test1_691	0	3679	0	3354	-3383	-1542	0	4668	-3411	-1528	0	3597	NaN	0.7483726606997559	NaN	0.7102922490470139	-0.3422703358963982	-0.15600971266693647	NaN	0.957145786344064	-0.3434007852612504	-0.15383066545857244	NaN	0.7043273937732524	3	1	1
692	@Uematsu_n7x_1_MU-test1_692	0	0	0	0	0	7427	0	0	0	9515	0	0	NaN	NaN	NaN	NaN	NaN	0.7514164305949008	NaN	NaN	NaN	0.9579180509413068	NaN	NaN	4	1	1
693	@Uematsu_n7x_1_MU-test1_693	0	0	0	0	7344	0	0	0	9122	0	0	0	NaN	NaN	NaN	NaN	0.7430190206394173	NaN	NaN	NaN	0.9183529648645927	NaN	NaN	NaN	4	0	1
694	@Uematsu_n7x_1_MU-test1_694	0	3835	0	3703	806	311	0	3920	806	313	0	4785	NaN	0.7801057770545159	NaN	0.7842016094875053	0.08154593282072035	0.031464993929583164	NaN	0.8037728111543982	0.08114366253901138	0.03151112453438035	NaN	0.9369492852946936	5	1	1
695	@Uematsu_n7x_1_MU-test1_695	0	3742	0	4513	-3380	380	0	3745	812	380	0	3740	NaN	0.7611879576891782	NaN	0.9557390936044049	-0.3419668150546338	0.03844597329016593	NaN	0.7678900963707197	0.0817477096546864	0.03825631732608477	NaN	0.7323281770119444	1	1	1
