# Supplementary material for: Barcode-free multiplex plasmid sequencing using Bayesian analysis and nanopore sequencing
Source: eLife. 2025 Apr 25;12:RP88794. doi: 10.7554/eLife.88794 (PMC12029211; doi:10.7554/eLife.88794)
Supplement: Figure 4—source data 1. [file elife-88794-fig4-data1.zip]

Archive with 1 entries (1 files):
- Figure 4ΓÇôSource Data 1.fastq
