# Supplementary material for: Barcode-free multiplex plasmid sequencing using Bayesian analysis and nanopore sequencing
Source: eLife. 2025 Apr 25;12:RP88794. doi: 10.7554/eLife.88794 (PMC12029211; doi:10.7554/eLife.88794)
Supplement: Figure 4—source data 1. [file elife-88794-fig4-data1.zip › Figure 4ΓÇôSource Data 1.fastq]

@Uematsu_g8c_2_G1_0
ATCAGCTCACTCAAAGGCGGTAATACGGTTATCCACAGAATCAGGGGATAACGCAGGAAAGAACATGTCAGCAAAAGGCCAGCAAAAGGCCAGGAACCGTAAAAAGGCCGCTGCTGGCGTTTTTCCATAGGCTCCGCCCCCCTGACGAGCATCACAAAAATCGACGCTCAAGTCAGAGGTGGCGAAACCCGACAGGACTATAAAGATACCAGGCGTTTCCCCCTGGAAGCTCCCTCGTGCGCTCTCCTGTTCCGACCCTGCCGCTTACCGGATACCTGTCCGCCTTTCTCCCTTCGGGAAGCGTGGCGCTTTCTCATAGCTCACGCTGTAGGTATTGTCGTTCGGTGTAGGTCGTTCGCTCCAAGCTGGGCTGTGTGCACGAACCCCCCGTTCAGCCCGACCGCTGCGCTTCTATCCGGTCTATCGTCTTGAGTCCAACCCGGTAAGACCATTTATCGCCACTGGCAGCAGCCACTGGTAACAGGATTAGCAGAGCGAGGTATGTAGGCGGTGCTACCAGAGTTCTTGAAGTGGTGGCCTAACTACGGCTACACTAGAAGAACAGTATTTGGTATCTGCGCTCTGCTGAAGCCAGTTACCTTCGGAAAAAGAGTTGGTAGCTCTTGATCCGGCAAACAAACCACCGCTGGTAGCGGTGGTTTTTTTGTTTGCAAGCAGCAGATTACGCGCAGAAAAAAAGGATCTCAAGAAGATCCTTTGATCTTTTCTACGGGGTCTGACGCTCAGTGGAACGAAAACTCACGTTAAGGGATTTTGGTCATGAGATTATCAAAAGGATCTTTCACCTAGATCCTTTTAAATTAAAAATGAAGTTTTAAATCAATCTAAAGTATATATGAGTAAACTTGGTCTGACAGTTACCAATGCTTAATCAGTGAGGCACCTATCTCAGCAATCTGTCTATTTCGTTCATCCATAGTTGCCTGACTCCCCGTCGTGTAGATAACTACGATACGGGAGGGCTTCATCTGGCCCCAGTGCTGCAATGATACCGCAATCCACGCTCACCGGCTCCAGATTTATCAGCAATAAACCAGCCAGCCGGAAGGGCCGAGCGCAGAAGTGGTCCTGCAACTTTATCCGCCTCCATCCAGTCTATTGATCTGCGGAAGCTAGAGTAAGTAGTTCGCCAGTTAATAGTTTGCGCAACGTTGTTGCCATTGCTACGGCGTGGTCAGTGTAGCGCTGGTGGGTTGGTATGGCGTTCAGCTGCAGGTTGCCGACGATCAAGGCGAGTTACATGATCCCCATGTTGTGCAAAAAAGCGGTTAGCTCCTTCGGTCCTCCGATCGTTGTCAGAAGTAAGTTGGCCGCAGTGTTATCACTCATGGTTATGGCAGCACTGCATAATTCTCTTACTGTCATGCCATCCGTTAAGTGCTTTTCTGTGACTGGTGAGTACTCAACCAAGTCATTCTGAGAATAGTGTATGCGGCGACCGAGTTGCTTCTTGCCGGCGTCAATACGGGATAATACCGCGCCACATAGCAGAACTTTAAAAGTGCTCATCATTGGAAAACGTTCTTCGGGGCGAAAATATAAAGGAGTCTTACCGCTGTTGAGATCCAGTTCGATGTAACCCACTCGTGCACCCAACTGATCTTTCAGCATCTTTTACTTTCACCAGCGTTTCTGGGTGAGCAGAAGCAGGAAGGCAAATGCCGCGAGAAAAAGGAGATAGGGCGACACGGAAATGTTGAATACTCATACTCTTCCTTTTTCAATATTATTGAAGCATTTATCAGGGTTATTGTCTCATGAGCGGATACATATTTGAATGTATTTAGAAAAATAAACGGAATATCGGGGTTTCACGCACGTTCCCGAAAAGTGCCACCTGACATCTAAGAAACCATTATTATCATGACATTAACCTATAAAAATAGGCGTATCACGGAGCCCTTCGTCTCGCGCGTTTCGGTGATGACGGTGAAAACCTCTGACACATGCAGCTCCCGGAGACGGTCACAGCTTGTCTGTAAGCGGGATGCCGGGAGCAGGCAAGCCCGTCAGGGCGCGTCAGCGGGTGTTGGCGGGTGTCGGGGCTGGCTTAACTATGCGGCATCAGAGCAGATTGTACTGAGAGTGCACCATATGCGGTGTGAAATACCGCACAGATGCGTAAGGAGAAAATACCGCATCAGGCGCCATTCGCCATTCAGGCTGCGCAACTGTTGGGAAGGGCGATCGGTGCGGGCCTCTTCGCTATTACGCCAGCTGGCGAAAGGGGGATGTGCTGCAAGGCGATTAAGTTGGGTAACGCCAGGGTTTTCCCAGTCACGACGTTGTAAAACGACGGCCAGTGAATTCGAGCTCGGTGGTGTTATGACTAAGCTCATTGAGAGAAATACAACCATCCCAGCAAAGAAGAGTCAAATTTTCACCACCTATGCTGATAACCGACAGAGAATTGTGATATCCAAGTTTACAAAAAGAAGCCCTAACTAAGGACAACAATTTGTTAGGTAAATTTCACTTAGACGGTATCCCACAAGCACAAAAAGTGCACAATTGAAGTAACCTTCGATATTGATCCAATCGTATCCTTTAACGTTTCACTATTAGAGAAATCTACAGGAAAGCAAAATCATATTACTATTCAAATGATAAAGGGAAGATACTCTACCAAAGAAATTGACCATATAATTAAAACAATCCTACGAAGTACAAGGCGGAAGATGAGGAAAATAAGAAGAGAATTGAAGCCAGAAATAGTCTTGAGAACTACTGCTACGGAGTGAAGAGCTCACTAGAAGACCAAAATAAAGGAAAAGTTGCAGCCATCCGAAATTAAAACTGCATGAAGAGCATCACTACCATATTGGAATGGTTAGAGAAGACCAATTGGCTAGCAAGGAAGAATATGAATCGAAACAGAAGGAAGCTGAATCCGTTTGTGCTCCCATCATGTCGAAGATATATCAGGACGTGGGTGGATAAGGTAGGAATGCCCGGTGGAATGCCTGGAGGTATGCCAGGATATACCAGGAGGATGTGCCAGAGCAGCGAGAAATGCCAAGATGGAGATGAATTTTCCCCAGGTGGCATGCAGGGCGAGGAATGCCCGGAGGAGCCCCCGCTGGAAGTGGATCCACCGTCGAGGAAGTCAATCTCGAGGGTAGTGGTGAAGGTAGAGGATCATTATTAACATGTGGTGATGTTAAAGAAGTCGGTCAAATGGTAGGTTGGCTGGGTTTAGTCGTCGCTATCTGCAGAACATGGGCATCGGCAAGACGGGGACCTGCCCTGGCCACCGCTCAGGAACAAATTAGATGTTTCCAAATGACCACAACCTCTTCAATCAAGAAAGGTAAGCAAATCTGGTGATTATGGGTAAAAAAACCTGGTACTCCATTCCTAGAAGAATCGACCTTTAAAGGGTAGAAATTAATTTGGTCTCAGCAGAGGACTCGGAACCTCCACAAGGAGCTCATTTTCTTGCAAAAATCTAGATGATGCCTTAAAATTTACTGAACAACCAGAATTAGCAAATCAAGTAGACATGGTCTGGATAGTTGGTGGCAGTTCTGTTTATAAGGAAGCCATGAATCACCCAGGCCATCTTGAACTCTTTGTAACAAGGATCATGCAGAGTTTTGAAAGTGACACGTTTTCCAGAAATTGATTTGGAGAAATAAACTTTCTGCCAGAATACCCAGGTGTTTTTCTCTGATGTACAAGGAGGAGAAAGGCATTAAGTACAAATTTGAAGTATATAGA
+
??AHFBA@?@@ACEGH<:<;<<>BFEA@@ADGF???=<<==-(((-61))'&&'+*,-BJJFGFDEED??@@GEJHFB>?DDHFHJJJBABBEA@DBDCCBBBJE@>9*%$$*-<?DGEDDCBFFD444?BBCDCBCGJJIJHDFEGGBBBCHGJJJIGJJGEEEIDBBCHIFEEGFECDDJJGBFIGHGGGEGFBC@ABADGIJJJJJJJJJHEEC<30/BHGE@=97775942//06JJHGGJDDFD;;9709:BBBEEHEDDGEGE@@?@A@??@@=<<ABBAB<9><??BEEDCEIB???HHJJJJHA4434=>>BBABBCCCEBBDCC:94000++,9667@BBDACBA>?><<;?B>;;;<:6.+A==>JJ'''==<;:77=?;;;?>>>=?=<<<9772,+*(,''()872+(%%(3,,.78;8ABB?<;;=;=<=751..,+,))*/DC<887:;;FG988;;<;;?>?AA=<=530/-,+,,//;;B<<<;??DDDDEBBBACB@???,*+579===FDFGEGHCBBBA<;;<GFFEDBBDFFB??;8996666<::>@@A>BBCCEDCDGIJGEFDEDACBBDAAAAEEDEFHFFFAJJJJ?=;==GC65554:=-11110/0169=++;8778@A@@ACBBBBC@?>=<;7JJJHB;:ACGECA?@@DC9:::FEEBBDB=426ACJJGDE>::@?632-0.,,778<:CDDEEJJC@@?@<;=;==@@?>=>>==<@@CH>;;;BB?>==F=<<97D8857.)()10('''22,++,3&$$/85344210-(-.-.*&&'(..1@C/+,>A@FJJJGGGGFDEFJE=<<=8789A??BE6569=JC***+0DHBBAAGFFGHGIA@?@FGCAACCCBCDJJAA>=>>@<=>?BAAB5211770001889>@GGJIJA@ADED>==@<<<=@@BA;:8853544;:*''(1+)*%&&+&&&&*)**+4:76633/''(55?A@@?DB::;EGGH643'$$%###%.002GDBA>?@@B@??@FDA@?=>AIIJA=::<DDDGHFB><=>>???>?3832:65421..3:<GJJCC>>?@BBBDCBBCHA;975<;?>=8=?A?>B?>>?G'''&&'(/30?<:90*(),699FJHIJC>==?DFE?@@????J?>=;?EDEFJCCBCED7555@?21+*+530/0.+''(.&%%%%(20/)'%%''*+)(&$##%&$$*+/67((('(-0//00*+/5?A@ACEC>>>=@A@<<=/<==74432018:B>EJJJJJC@@ABDAA@>;D8<<<<8888=>A@555//*'$$$$%%$%&-18889::???FHJJE?>>>AAA>>?@HHCA???;;<=DDDEGIJHEFGABFBBBDFDG?=;;886/-&(,'&&,,72>?ABGC@A@AD999:GCCA?BBFDCCBCBAB;:::DEFFCB@?>>?GCABACDCC21//0/0-+)),&'2*9?@@@?B@CGABACGFGE=;;;@AA>>@BDBDCFDFGJJJJIJJJJCCBCCACC@@@?<<>JJIFHJHDD@<7::;**),0'$$&%&'')+&&')(.<5@BADDA?::::====::99F?>>>@=<<=??;<<>BEEE1111FEEF@7-)=>CJJJJCA><9::HCEDACBC;::<<>889?5554/++,'(()2.:9751++--1402-'''09:867,,)(&$%*+0**('''07DDCBCABBDEA@A@BB>>>>DC=<7JJJJ?>?EEECDDBBDBCDACJIJ=JI@?>?@BBCGC@4-->@:988<>BB@@ABCHFHGIEGDCAJA@=4JJJI/+:9)%$%%'$#'((=9747+**+22+++*-/3778HIB=;<;;<389;/,,,226>DEAA@@FDEFIFGGFFFBBBCEEEABACEFJJJJDCBBBDCC?00(%$&*,('*%&&'???CDJ?>>@EB?AABGEEBBBADDEJJJDEB@A@DCFJEDB77BEA9B5??@CBCDCEFGGJGFFDECBAAC?>=;5-(1*)*+11120(&%%$%&&()'1.+*+/-))(+&&'&$$%,0('&&-@@?BFDFGEFJHFHGB@@@FHGGCCCCIGFH@86211,**,,0//.../@CA=>>?BBBBCEFEEEDACBBFJJED>>==CA@BACC>>>>DBB@ABJJGHCBAACBDEC@@@C74445A@CFFJJHICHFFECBDGBBB=?<>AIGB>><;<<=HCCB=4444<<32223>@DBCBEB@><;:;;@?4446I==ABDBCCABA??99@>>3333CECAA>>?>20)&%&',/9785??8/)?==752243440004@J?>?>=<;<>?CBEFII@;:;A@@<<=A@@@8888ABAAC>B@@ADGIHD>AJJ?B<@@A>=?=BDBB9:99<=BAB>@BBBCCHJJ?IJEBA///021,,-165---111--)'(()'''''$%'$$&&$$##&()$$%&&')*((,,78<2000?=;;<=DGJEA@>>?:<<<=A>AAB=3101--.-.4234,+.*-&%%%()%$$'+-,)(%%'(*+&((*'%$'+-/))'&%)1*12(&&,--'')///1.,*+-((('&''***+&&%&&057/.--200..513/)))*.,-,,1'&&&))%'-/,&&&*,+'7534/-)&%$#,&&&'/32,,:65*(''%'%''&'%$$&*-''(%$#&(''.::;;ACB@?;::<?CC=>=<?@D@;.--@AIHJE@@@@@@@?>>@@===/..-01(()/0245571000>=:9;;=AGIECBA<)(((..2-0)'%&)2433ADCBDJJECB>?778:98/,*)*4/-+*,/+/**349?@688--/7,)))***+++;866778999511B:301++78DFHFEEECD8779AD=?>602,-<=BBBAJH>;<>CC@B><:2235;D@?>>=?>?EBAC>CCEIHFB@AAGJJJJJJHBBEGDBA))()?;310../33666:;98898?@DEDJDA:7779;GCAA@AB1/03+&&)&%%%+//+('&%$%%&'(&&))''())*+2100.)(('''')*((*6653,=3<8?BDCA?A<@A@A751+))&'1600/0005==BCBEGGBBC;:;?GG?=;0*)'%%%,-%%%)))69>8:1(()+954<<A@@>>@>A8CABDC?2))13/++++45BBJFFGEFFFHGFHJIJJ4333642.+'%',,*,+24<))**-2223///08978:4..--(,'&&%$$$'-/+&&((;;;:1++,0489))+-BG@??BB=611176-++),.-(&&&0013437/002)((+67..10/....03241222</.)(&%$&&'/152'%$'(',.--+'&&','(-+*,-32340/00...-3&%$$(147485&%&)*++(*(((,-++)/5:;;732.,/+4*)*)7(''')%$%(--*+&%$%)$#$+**+-/-100;;;?=<:886075/4''&&&&)*()(&)*&''))**/%%&(()/..,+-34;?@F@?>>>=:9::69:*(('(((*./3---,,'(38BCDEEEGFJD?>::33-+,*(-<=HDEJC?@<D99:<@<:::::<4657-*)''&'..//23<&##$$&&&%%&'%%%$%&%$$('(*@AA76637((((00;-;::C@<5488;5/+..+((%#$-104099896664211*++/7311/)(--/.4)()'))(%%$%3<AAADHJFB@@91-20011.,94,,%%%&7558J)&&
@Uematsu_g8c_2_G1_1
ACCAGTGGCTGCTGCCAGTGGCGATAAGTAGTATCTTACCGGGTTGGACTCAAGACGATAGTTACCGGATAAGGCGCAGCGGTCGGGCTGAACGGGGGGTTCGTGCACACAGCCCAGCTTGGAGCGAACAGCCTACACCGAACTGAGATACCTACAGCGTGAGCTATGAGAAAGCGCCACGCTTCCCGAAGGGAGAAAGGCGGACAGGTATCCGGTAAGCGGCAGGGTCGGAACAGGAGAGCGCACGAGGGAGCTTCGGGGGAAACGCCTGGTATCTTTATAGTCCTGTCGGGTTTCGCCACCTCTGACTTGAGCGTCGATTTTTGTGATGCTCGTCAGGGGGCGGAGCCTATGGAAAAACGCCAGCAACGCGGCCTTTTTACGGTTCCTGGCCTTTTGCTGGCCTTTTGCTCACATGTTCTTTCCTGCGTTATCCCCTGATTCTGTGGATAACCGTATTACCGCCTTTGAGTGAGCTGATACCGCTCGCCGCAGGACCGAACGACCGAGCGCAGCGAGTCAGTGAGCGAGGAAGCGGAAGAGCGCCTGATGCGGTATTTTCTCCTTACGCATCTGTGCGGTATTTCACACCGCAATGGTGCACTCTCAGTACAATCTGCTCTGATGCCGCATAGTTAAGCCAGTATACACTCCGCTATCGCTACGTGACTGGGTCATGGCTACGCCCCGACACCCGCCAACACCCGCTGACGCGCCCTGACGGGCTTGTCTGCTCCCGGCATCCGCTTACAGACAAGCTGTGACCGTCTCCGGGAGCTGCATCTGTCAGAGGTTTTCACCGTCATCACCGAAACGCGCGAGGCAGCTGCGGTAAAGCTCATCAGCGTGGTCGTGAAGCGATTCACAGATGTCTGCCTGTTCATCCGCGTCCAGCTCGTTTAGTTTCTCCAGAAGCGTTAATGTCTGGCTTCTGATAAAGCGGGCCATGTTAAGGGCGGTTTTTTCCTGTTTGGTCACTGATGCCTCCGTGTAAGGGGGATTTCTGTTCATGGGGGTAATGGATACCGATGAAACGAGAGAGGATGCTCACGATACGGGTTACTGATGATGAACATGCCGGTTACTGGAACGTTGTGAGGGTAAACAACTGGCGGTATGGATGCGGCGGGACCAGAGAATTCACTCAGGGTCAATGCCAGCGCTTCGTTAATACAGATGTAGGTGTTCCACAGGTAGCCAGCAGCATCCTGCAATGCAGATCCGGCAACGTAATGGTGCAGGGCGCTGACTTCCGCGTTTCCAGACTTTACGAAACACGGAAACCAAAGACCATTCATGTTGTTGCTCAGGTCGCAGACGTTTTGCAGCGGCGGATCGCTTTCACGTTCGCTCGCGTATCGGTGATTCATTCTGCTAACCAGTAAGGCAACCCCGCCAGCCTAGCCGGGTCCTCAACGAGCAGGAGCGCGAATCATGCGCACCCGTGGGCGAAATTAATACGACTCACTATAGGGAGACCACAACGGTTTCCCTATTAGAAATAATTTTGTTTAACTTTAAGGGAGTATACCAATACCATCGTCGTCATCATCGTCCGCAGATTCAGCTACACCACATTTGGACGCCGTTGAGCAAACATTGAGGCAAGTGTCCCCAGGCCTGGAGGGCGATGTATGGGAAAGAACTAGTGGAAATAAATTAGACGGGAGTGCCCACTGATCCCAGTGATTGGTTGTTGCAAACCCCAGGATGTTGGGGCGATGATAAATGCGCTGACAGAGTTAAACAAGACTATGGCTAAGATGACTGAAAATATAGGGAATGCCACCAGAACCGTAGATATTCATACCCGCTCCACCTTTCCCAAACGGCGCATTCCAAGACGCTATTGTCTCGCTGGTTGAAGAATAGCAGCTAAAGGCAATAAGTTGAAAGTTAGGATACTGGTTGGGGCTGCACCCGTCTACCACATGAATGTAATACCTTCCAAGTATAGGGACGAATTGACTGCAAAACTTGGCAAAGCCGCAGAAAACATAACTTTGAACGTGGCTAGTATGACTACATCAAAAACAGCTCTCTCCTGGAACCATAGCAAAATCTTGGTTGTAGACGGGCAAAGTGCCCTTACTGGTGGAATAAATAGCTGGAAGGATGATTACTGGATACTACTCATCCAGTGTCTGATGTTGATCTTGCACTGACCGGACCAGCTGCAGGCTCTGCCGGTAGGTACCTTGACACTTTGTGGACATGGACCTGCCAAAACAAGAGTAACATCGCTTCCGTCTCGTTTTACAGCTTCCGGCAACGCAGGGTGCATGCACTATGCATGAGATACAACCCCAAGGCATCACCTGCCACCGGGAATGTCCCAGTAATAGCCGTTGGAGGGTTGGGCGTTGGCATCAAAGATGTGGACCCCAAGTCCACTTTAAGCCCCAGATCTGCCAACAGCTAGCGATACCAAGTGTGTGGTAGGACTTCACAACAATGCTCACGCCGATGAAGCTATGATACAGTCAACCCAGAAGAGAGTGCCTTGAGAGCTCTTGTTGCTTCAACAAAAAGTCACATTGAAATATCTCAGCAGGATTGAACGCTACATGTCCACCCTTGCCTAGGTATGACATTAGATTGTACGATGCCTTGGCTGCTAAAATGGCTGCTGGGGTTAAGGTGAGAATTGTGGTTAGCGACCCAGCCAACAGGGGCGCAGTGGGCAGTGTGGGTTACAGCCAAATAAAATCACTTAGTGAAATATCAGACACTTTGAGAAACAGGCTTGCAAATATCACAGGCGGTCAACAAGCTGCCAAAACTGCAATGTGTAGCAATTTGCAGCTTGCAACCTTTAGATCCTCCCCCAACGACAAATGGGCAGACGGGCATCCTTATGCCCAACACCATAAGTTGGTTTCCGTCGACTCATCCACATTTTATATCGGTCAAAAAATTTGTACCCATCCTGGCTGCAAGATTTTGGCTACATAGTGGAATCCCCAGAGGCTCCAGCGTTGGGTACCGTCTTGACCCTCAGTGGAAGTACTCACAGGGTTTGCAACAGTGGATTACGCAAGAGGAATCTGCAACGCTCTCGAGGTGAGCGGCTGGCGGCTGTTCAAGAAGAATTAGCTAGGCTGAGCAATAACTAGCATAACCCCTTGGGGCCTCTAAACGGGTCTTGAGGGGTTTTTTGCTGAAAGGAGGAACTATATCCGGATAATTCTTGAAGACGAAAGGGCCTCGTGATACGCCTATTTTTATAGGTTAATGTCATGATAATAATGGTTTCTTAGACGTCAGGTGGCACTTTTCGGGGAAATGTGCGCGGAACCCCTATTTGTTTATTTTTCTAAATACATTCAAATATGTATCCGCTCATGAGACAATAACCCTGATAAATGCTTCAATAATATGAAAAAGGAAGAGTATTCATATTCAACATTTGCCATTGTCGCCCTTCCCTTTTTTGCGGCATTTTGCCTTCCTGTTTTTGCTCACCCAGAAACGCTGGTGAAAGTAAAAGATGCTGAAATGAGTTGATAAGAGTGGGTTACATCGAACTGAATATCAACAGCGGTAAGATCCTTGAGAGTTTTCGCCCCGAAGAACGTTTTCCAATGATGAGCACTTTAAAGTTCTGCTATGTGGCGCGGTATTATCCCGTATTGACGCCGGGCAAGAGCAACTCGGTCGCCGCATACACTATTCTCAGAATGACTTGGTTGAGTACTCACCAGTCACAGAAAAGCATCTTACGGATGGCATGACAGATAAGAGAATTATGCAGTGCTGCCATAACCATCAGTGATAACACTGCGGCCAACTTGCTTCTGACAACAATGGGAGGGAACAGAGCTAACCGCTTTTTTGCCCGTGGGGGATAATGTAACTCGCCTTAATAATTAAAGTCAAGGAGCTAATGAAGCCATACCAAACGACGAGCGTGACACCACGATGCCTGTAGCAATGGCAACAACGTTGCGCAGAATTATTAACTGGCGAACTACTTACTTCTAGCTTCCCGGCAACAATTAATCGACTGGATGGAGGCGGATAAAGTTACAGGACCACTTCTGCGCTCGGCCCTCCAGGCTGGCTCGTTATTGCTGATAAATCTGAGAGCAGGTGAGCGTGGGTCTCGCGGTATCATTCCGCAGCACTGGGGCCAGATGGTAAGCCCTCCCGTATCGTAGTTATCTACACGACGGGGAGTCAGGCGACTATTGGATGAACGAAATAGACAGATCGCTGAGATAGGTGCCTCACTGATTAAGCATTGGTAACTGTCAGACCAAGTTTACTCATATATACTTCAGTTGATTTGAAACTTCATTTTTAACGAAGGATCTGGGTGAAGATCCTTTTTGATAATATTCATGACCAAAATCCCTTAACGTGAGTTTTACGTTCCACTGAGCGTCAACCCCGTCAAAAGATCAAAGGATCTTCTTGAGATCCTTTTTTTCTGCGCGTAATGTGCTGCTTGCAAACAAAAAAACCACCGCTACCAGCGGTGGTTTGTTTGCCGGATCAAGAGCTACCAACTCTTTTTCCGAAGGTAACTGGCTTCAGCAGAGCGCAGATACCAAATACTGTCCTTCTAGTGTAGCCGTAGTTAGGCCGCCGCTTCAAGAACTCTGTAGCACCGCCTACATACCTCGCT
+
::FA?>=?BG<EDBEDA@>=>=A@?3.+-%%%%%%&83;<<=?CDEDC@C?=>A?++%&%%%%.&&&47==<<<@=<;:>=?><888:CBBGCBA?FEA@AA:::C=:/0./:483=<;>>;==>5442000018556<>?CEFCCA??<;8678>=BDDF>>??@I;8533454/-)),,,<;:280''(+0379:EBFEC@?@BDCCCGIFDDC@?>=??EFGGEEA8777EGC;=BHD>=<,,,-<@=?;;;;0&&*><<3112A?@@@@>=<>AC;H?>>=@=AA5-)(()))))**@BBB@@DCCDBAA?=<=>GFDJJJJGEEEFB@=100.-+.:==><<>>98758<?B555557:8?8464/,'''(+,,,-/489>@ADBECA@@CCA?CDCAA@?EJB>987@CCADDEHJGJFFBABBA@BDBAAGGC@BA;;<=DCCDJIHAA@::::CGFDA=<5234B@B?>=.--,152<=<4344C63,*+-,AEB@@@?8888>>@CHGEB>0,((*79:>>>FFJJ998<>;;:::87:>A=>>>>=A?BIHJC><;=;;CBBFEFDBCCCBB@@@BHIC8644@BHEECDDDBBBCJHB@?ABEFGEB@?ACBBCEHEB?525=>AC9888?6210,*+++,+-1>ABCDCABA@A@@A@@A?===?AACBC:99:A@A;;;=A@BAAA@CDE><;:>@@DC@>><;;>?A@???@BC@FDB=>?><;5C@@EEGB???@D3()*),/268CDCDDBB?===>=<=BCFDEB?40003345:AB<EJJDA?<<==@@::::@@ED88JJ+()0<999:<<7798:;@AA?>AEFD@@ABAB@>>;<>FBA@CHHCCBBCB@@>>>>AAABBCCJGB@>>>@A?=<=5///*())7;<@@>DBDDB>==>DFGEI@>99:8;21//00011+++,1444;>@>??532.-('''.=FDBDEFGBA@?@?@@ABBB?@@?>??@BC??>BBDBAH>;:8704;ECAAC@@BEBHIIIHG@@@962;4111;JJG?>?CBBB@A>>?@9767=J@=<883//2+++,9<2222>?A<DCE956?@?@?E=>?>B?@BFGJJJHIGGBAA@DCAA@BB@BCA=<<;CA<=86331119==@BA>=:8883334CEEBBCCFFF>=<;<210146:8778:;24/.('(%7;:;68889ABCCBGFH1111>(&%&()(&#%%%(..//---/CCADFE999.('')06675456<:41/...5,>644;=00*+::C@=301130.+--/3843335644<;0*,'(+(),.++++::79446244...-/,'%%82CBBBEFCBBC>>>BDED=<<7777E@@ADECCCCDFEGDDAA@@<>CEEGE421/:77;98999::9;:<6+**((%'(((&%%%&+,..000<;;;ACBBBEE@AEED====?>ADE1111=:;:<A7777B<../7889@@CBEFJF@@.+'&&89B>?A>?JC:61:374501*'%%(*)''('%$#$%'''$$)'('&%$#%&''%##'))++++-/?C@?==?@EFGECCCGJJJBGGEB@?;74.//EFB@;777>?BEFDEC==ABB82//A0++67:@0//0?98233?AAEBEBEA??>>??JIBAA<,(%$%$$#&$%%$%%&-.''''<CABECFIIJGEEFJJJHHFIBCDB832/3234399:;4322566;>A=;:983332//2--'$%%(('&$$$%&&+,-.0998:==ABGJJJFIA::6;@<;999<??@EDABAA87787>7-*)((,)''''('+/-.-*)@ADGHGDDEDDEIIECC@<<<CB@==<;.)$$(**+*-.;34/20--007A@A@JJEBCBH:99....6<:;9556?>0.//>CECB@BED9867:55::>?>A??ABFHGFHEEFFHFECFBHCDJJEF><798<<<=?DFEIIHHIHJJJIEGIGGDCC@@>@AAGJJJFCBBED=BJGFDDDDECAA97784123FA??@IJJJJJIHFJHFDJJJEFIDDJEFFDDBACGIJJHJGGHGIGJJHIHFGIDEJJJFFCB:9=/3:,,,-DCFFFJHJEGEGJJHFJJFG;<:90*+'(=FIDDCEJFFGJJIJCAAAEFEGJFA777550'(;;CBAA?=<<=AABBBBDBB@??CBCB@@>>85731-++/+8CB??@JEDA?A@AAA@@?=??@BB@BDC9876::,**-/++=?JG=76670--/430-+035?;:21005422,+,,,*))+3+&%&'-*'&%##$&'&(*,)57@;:9766?=>>7200>??>:<ADHHGJCA>:;84222224>==>?=>A@>=>@A@>?@@?>>?GIFDFCBDCA>>>?@@GD@?@A:::85)%%%&+,&%$&&---;77:*))))<=;=?>>=999;>AJJEBDC?=;99/**+,,,-995777666<=655+'$$'''2??BEDCBA@??@AFFED@BJJJJED>>??BCA>?<A@ADCEE?;:;<BHGGHGJJJFEAAADEDDBGGGGE@<778=?84.;*:;=>==?ABCEA:99;?=CD1112+)*,))))--.>>>BBBCAA@>>>@CAAI@ECCBBDBDGJJHEBBCCDD@>>>ADFGAA>67AA@@?A?>>==:9/../13AAACDEEE?>=;<?@C???=>>>;5E-())6886778@CDDE2223GB@>>7::;DFJHGJJIFEEE@@AJEE?>?JICA?=<;:<??ACJCA@?BAB?>>=:999.,,-8622259I;=****<=>DAA@???ABEECDCDFCAAAAB?==;3)())1568DADDD=3333ACA42359::;@@=>?AD==A<BFECB<<<-,,-ADGGA@??@AED@8::978=?@EC@@@DFGJJJJEJ-)))((,-@GD?460--->>>BJJJ@JHJHHIGJGJJJJHGEHEGEF4444BEJEFEDE=3010-.'&'''%###$#########$1?AA?BAADDE==D:83340//,%$&''''(19<?GCA@@BGDGGGFDABA;=BBCCCBDC?<::;@C==>>AACA?=<<>ACCCAABA@B@>;>=?=@8,->=<<96532(&&'(''(212//23??@FDABBCC@>=:999845:B@>==?>>>A?<<<679GJJA>==ADF@@>9>688:=<<J854=>@CDGHF@@@EGAB@@BBJJ@@?>=<<>?@@BD@@??@AEJJJFDB@=>>>BFCBBBDEGHEJJEDG8778FEB=11112>=>>=>>===<=@@?2/00BDFJDDCAA=<?<=D@A@BB@AFGDD>ECBCJJJBC=<:?GEDDFCD@@BBC6555@=<==AEGA=99:CGC???@ABACIFIJJC<<<:+++***((&&,05BG<;=A>888>0--+*)+&$&$$#####$$%###&&'(*&(&,;:8>:CCBDCECIFHJJ?;=9?:>:H===GJJDECEDBCBJJJIEDCABBCFDFJF@@@CJJIFGEFGHCEA)''(+%%''$##%&'/79A:96643347DB0000022223@A...-0*'''79::?EJIEGHH7665:::>?BJJCCEEGJJHCFGEFFEFA?;87*C?ABJDCDCD?@>>@@3111G?<<<>CEHDCB>??AEDB?>>?BA@@8777EE<<<>D>>==<<<>?>@@AAABBBDBB@>?GID@@?AE@?AB=95243/..2311--0B?=<=@HH@999:B>?6334'&&&5878..(('&(+*,/=?@@A@?>>=>?@A@ABCCA@BF*(()312/..(&&'3'&&''&%%&&%$$')%&09<=<=<+**,0*('())%$&..0=?A@?A9GFJG;5'$#$$%'-11-(('(1676666@@@C.--+*'($()*&%%$###('''.0@BC?>??ECAABBDDBBB<<<<BA?@AACBA>>??@@53228:>BCDBB>===2113<>.---9,%%%))*:<BGFDA>>??CGD>?>;**)))1127621/)218;;6767(((()''''3BECBBDDD==<<.**)&&%$%%)'&&(&&&()+8764--11672+*''')69877+'',)6673333@522325-&%)&+%%%%('''(056788888=,,++0****)%%%'::BDGFFAA@?BBCDFFEGHC???A><?3444JGFA??@BGCDCCGF4433C@GJ?=1*''(('&*-*+%%+./,,-5229876663,,-/888/,+.51224'&&))*@ABDHJJHFB@?>>@@DDEBBBDDBA?@AAFEEGGA@@?DDHJJJ<79(&$%'%&''4'&&+'&&&./2335'&%$$%%*'('%##$',/01333878EJJIJIB>A.,,,,@<<=BGFFJIGFACD=?F?>-***)***+.0@AAAEC====BC?6**-;==;222-2<2226594(((2.,%(7)A@DC8.../7FGHA@@@;=983//&&&&,,,+++1+++7556CJJJGE@@@>-++,CDCF?>>>=<=?7+**)-,,-,.63212101/--,-02-+++BGID==<?@@?@CCCCA@@@BDGFDBAADA?>>>>@BBBGBD?=62.++,+6:9>>@A@?=663101,+,-.)&&%'''++-.+.&)()('''>>>?<:;=@A?????;/+(&
@Uematsu_g8c_2_G1_2
TCGATAAATATAAAAAAGGAAGAGTACGTATTCAACATTTCCGTGTCGCCCTTATTCCCTTTTTTGCGGCATTTTGCCTTCCTGTTTTTGCTCACCCAGAAACGCTGGTGAAAGTAAAAGATGCTGAAGATCAGTTGGGTGCACGAGTGGGTTACATCGAACTGGATCTCAACAGCGGTCAAATCCTTGAGAGAGTTTTCGCCCCGAAGAACGTTTTCCAATGATGAGCACTTTTAAAGTTCTGCTATGTGGCGCGGTATTATCCCGTATTGACGCCGGGCAAGAGCAACTCGGTCGCCGCATACACTATTCTCAGAATGACTTGGTTGAGTACTCACCAGTCACAGAAAAGCATCTTACGGATGGCATGGACAGTAAGAGAATTATGCAGTGCTGCCATAACCATGAGTGATAACACTGCGGCCAACTTACTTCTGACAACGATCGGAGGACCGAAGGAGCTAACCGCTTTTTTGCACAACATGGGGGATCATGTAACTCGCCTTGATCGTTGGGAACCGGAGCTGAATGAAGCCATACCAAACGACGAGCGTGACACCACGATGCCTGTAGCAATGGCAACAACATCAAACTATTAACTGGCGAACTACTACCTTCTAGCTTCCCGGCAACAATTAATAGACTGGATGGAGGCGGATAAAGTGCAGGACCACTTCTGCGCTCGGCCCTTCCGGCTGGCTGGTTTATTGCTGATAAATCTGGAGCCGGTGAGCGTGGGTCTCGCGGTATCATTGCAGCACTGGGGCCAGATGGTAAGCCCTCCGTATCGTAGTTATCTACACGACGGGGAGTGGCAATTATGGATGAACGAAATAGACAAATCGCTGAGATAGGTGCCCTCACTGATTAAGCATTGGTAACTGTCAGACCAAGTTTACTCATATATACTTTAGATTGATTTAAAACTTCATTTTTAATTTAAAAGGATCTTAGGTGAAGATCGTTTTTGATAATCTCATGACCAAAATCCCTTAACGTGAGTTTTCGTTCCACTGAGCGTCAGACCCCGTAGAAAAGATCAAAGGATCTTCTTGAGATCCTTTTTTTCTGCGTAATCTGCTGCTTGCAAACAAAAAAACCATTCTACCAGCGGTGGTTTGTTTGCCGGATCAAGAGCTACCAACTCTTTTTCCGAAGGTAACTGGCTTCAGCAGAGCGCAGTACCAAATACTGTCCTTCTAGTGTAGCCGTAGTTAGGCCACCACTTCAAGAACTCTGTAGCACCGCCTACATACCTCGCTCTGCTAATCCTGTTACCAGTGGCTGCCCCAGTGGCGGGGATGTAAGTCATCTACTTACCGGGTTGACTCAAGACGATAGTTACCGGATAAGGCGCAGCGGTCGGGCTGAACGGGGGCTCGTGCACACAGCCCAGCTTGGAGCGAACGACCTACACCGAACTGAGGATACCTACAGCGTGAGCTATGAGAAAGCGCCACGCTTCCCGAAGGGAGAAAGGCGGACAGGTATCCGGTAAGCGGCAGGGTCGGAACAGGAGAGCGCACGAGGGAGCTTCGGGGGAAACGCCACGGTACTCTTATAGTCCTGTCGGGTTTCGCCACCTCTGACTTGAGCGTCGATTTTTGTGATGCTCGTCGGGGGGCGGAGCCTATGGAAAAACGCCAGCAACGCGGCCTTTTTACGGTTCCTGGCCTTTTGCTGGCCTTTTGCTCACATGTTCTTTCCTGCGTTATCCCCTGATTCTGTGGATAACCGTATTACCGCCTTTGAGTGAGCTGATACCGCTCGCCGCAGCCGAACAACCAGGCGCGGCGAGTTCGGTGAGCGAGGAAGCGGAAGACGCCTGATGCGGTATTTTCTCCTTACGCATCTGTGCGGTATTTCACACCGCAATGGTGCACTCTCAGTACAATCTGCTCTGATGCCGCATAGTTAAGCCAGTATACACTCCGCTATCGCTACGTGACTGGGTCATGGCTGCGCCCCGACACCCGCCAACACCCGCTGACGCGCCCTGACGGGCTTGTCTGCTCCCGGCATCCGCTTACAGACAAGCTGTGACCGTCTCCGGGAGCTGCATGTGTCGAGGTTTTCACCGTCATCACCGAAACGCGCGAGGCAGCTGCGGTAAAGCTCATCAGCGTGGTCGTGAAGCGATTCACAGATGTCTGCCTGTTCATCCGCGTCCAGCTCGTTGAGTTTCTCCGAAGCGTTAATGTCTGGCTTCTGGATAGAGAGCGGGCCATGTTAAGGGCGGTTTTTTCCTGTTTGGTCACTGATGCCTCCGTGTAAGGGGGATTTCTGTTCATGGGGGTAATGATACGAATGAAACGAGAGAGGATGCTCACGATACGGGTTACTGATGATGAACATGCCCGGTTACTGGAACGTTGTGAGGGTAAACAACTGGCGGTATGGATGCAGCAGACCAGAGAAAAATCACTCAGGGTCAATGCCAGCGCTTCCGTTAATACAGATGTAGGTGTTCCACAGGGTAGCCAGCAGCATCCTGCAATGCAGATCCGGAACATAATGGTGCAGGGCGCTGACTTCCGCGTTTCCAGACTTTACGAAACACCGGAAACCGAAGACCATTCATGTTGTTGCTCAGGTCGCAGACGTTTTGCAGCAGCAGTCGCTTCACGTTCGCTCGCGTATCGGTGATTCATTCTGCTAACCAGTAAGGCAACCCCGCCAGCCTAGCCGGGTCCTCAACGACAGGAGCACGATCATGCGCACCCGTGGGCGAAATTAATACGACTCACTATAGGGAGACCACAACGGTTTCCCTCTGAAATAATTTTGTTTAACTTTAAGAAGGAGATATACCAATGCATCATCATCATCATCACGGTACCGCAGATTGAGCTACACCACATTTGGACGCCGTTGAGCAAACATTGAGGCAAGTGTCCCCAGGCCTGGAGGGCGATGTATGGGAAAGAACTAGTGGAAATAAATTGGACGGAAGTGCCGCTGATCCCAGTGATTGGTTGTTGCAAACCCCAGGATGTTGGGGCGATGATAAATGCGCTGACGAGTTGGGACAAAAAGGTTGCTGGCTAAGATGACTGAAAATATAGGGAATGCCACCAGAACCGTAGATATTAGTACACTTGCACCTTTCCCAAACGGCGCATTCCGAGACGCTATTGTCGCTGGTTTGAAGTGCGCAGCTAAAGGCAATAAGTTGAAAGTTAGGATACTGGTTGGGGCTGCACCCGTCTACCACATGAATGTAATACCTTCCAAGTATAGGGACGAATTGACTGCAAAACTTGGCAAAGCCAGCAGAACAAGTTGAACGTGGCTAGTATGACTACATCAAAAACAGCTCTCTCCTGGAACCATAGCAAAATCTTTGGTTGTAGACGGGCAAAGTGCCCTTACTGGTGGAATAAATAGCTGGAAGGATGATTACTTGGATACTACTCATCCAGTGTCTGATGTTGATCTTGCACTGACCGGACCAGCTGCAGGCTCTGCCGGTAGGTACCTTGACACTTTGTGGACATGGACCTGCCAAAACAAGAGTAACATCGCTTCCGTCTGGTTTGCAGCTTCCGGCAACGCAGGGTGCATGCCCACTATGCATAGAGATACAAACCCCAAGGCATCACCTGCCACCGGGAATGTCCGAGTAATAGCCGTTGGAGGGTTGGGCGTTGGCATCAAAGATGTGGACCCCAAGTCCACTTTATTTTCAGCCCGATCTGCCAACAGCTAGCGATACCAAGTGTGTGGTAGGACTTCACGACAATACTAACGCCGATAGAGACTATGATACAGTCAACCCAGAAGAGAGTGCCTTGAGAGCTCTTGTTGCTTCAGCAAAAAGTCACATTGAAATATCTCAGCAGGATTTGAACGCTACATGTCCACCCTTGCCTGGTATGACATTAGATTGTACGATGCCTTGGCTGCTAAAATGGCTGCTGGGGTTAAGGTGAGAATTGTGGTTAGCGACCCAGCCAACAGGGGCGCAGTGGGCAGTGTGGTTACAGCCAAATAAAATCACTTAGTGAAATATCAGACACTTTGAGAAACAGGCTTGCAAATATCACAGGCGGTCAACAAGCTGCCAAAACTGCAATGTGTAGCAATTTGCAGCTTGCAACCTTTAGATCCTCCCCCAACGACAAATGGGCAGACGGGCATCCTTATGCCCAACACCATAAGTTGGTTTCCGTCGACTCATCCACATTTTATATCGGTACCGAAAAAATTTGTACCCATCGCTGGTCAGAATTTTTTGGCTACGTCGTGGAATCCCCAGAGGCTGCCAAGCAACTGGGTGCCAAGTTGCTTGACCCTCAGTGGAAGTACTCACAGGAGACTGCAACAGTGGATTACGCAAGAGGAATCTGCAACGCTCTCGAGGTGAGCGGCTGGCGGCTGTTCAAGAAGATTAGCTAGGCTGAGCAATAACTAGCATAACCCCTTGGGGCCTCTAAACGGGTCTTGAGGGGTTTTTTGCTGAAAGGAGGAACTATATCCGGATAATTCTTGAAGACGAAAGGGCCTCGTGATACGCCTATTTTTATAGGTTAATGTCATGATAATAATGGTTTCTTAGACGTCAGGTGGCACTTTTGGGGAAATGTGCACGGAACCCCTATTTGTTTATTTTTCTAAATACATTCAAATATGTATCCGCTCATGAGACAATAAC
+
CA::;:DB@7;=3.5565445440.(&&&07965;;****+9334ABBCCACF?CJFBA<AJHJJHB?A<E@CDCIGGIHCECA;7:<@C??<)))*;?>>DHEECDGHJIJJJFEEHJJFB@AC;=4+&&&))*3.-.0-&&&&&*++,,5;;:/.--///4=>==;65-,,-,-.,+%$$%),,,*'')03J8768C766<610556EGD8BABH::1<?53.)**,00/0618HHJD@@???CCEDEEA@>AC=>>@@=>E?>;;;=FCCB?@@==;:/)()*%(-+331555555;;<>?@@CEBBDA?>>CCBDCDAAA>?DEFGA===?@===>?AACCEEDDJJJAAAC@??@>88:A@@?@B88:433.&%%&%&&)*8998889GIDGFFFFFFFFFDDAAACFIIGJGGEEDCDBDDCDHG9C=:;=?D<;;*)))'&&,)*&''++,,118@@BGGJJJJJJJJDB?@>>@;::8<DEFF4...0,++.1./19/%%(145566<CA=>36)/665558@???ABACCACCADC???8754/.-.+'''(57789GDEGGDBBCDCCB@A@A977%$$#&*4766=6=>>DDIB>:682/.&&&&*(&'+-,.,+<7>@BCEGGJJJJJF?>==??AED<;=@964343/33-*+///05<0))*33<=ABCEB?>?<@H>D:888;<ACBAA@D?>856=>CA<9ACCB@??@A@@A???>@975111,++/:=;;;<DDEE>;434111,--<<<BDFJHFC@@?A@?D31+9:<,)*))))??30//7877653;@A44-,++*'*).:<<@?>>??>?GE;99::::=?==>@8944,&%#%$%&%&&>BAAEFGDF???>?>?BDCC>@944389@CFBABGC<<<=EIJJJBCAJGCCCBGGEDDDHGJJDJECA:;<@EGJIJJJHJJJGIB>,''8;?EA=:8:0///DEACCDCD??@?FDB@@?>BGJEDAAFBGDCDA@@AEEJJIFHJID@@??ECDDEDFC?;786750,+-022220/0/5879;;616,??=9854667EEE653/)4448+)(''&$#$$32/::9:BB?5'')&$$#%%-37:@?>>;;<<EHF573@7445:FFCC@????DFHGHHGFFIGJJFBACEB@?BDFECECDC8433/''(:8670018448:9<><<>;<=B@><==>>?ACAB<;<0<?BAC'''&((&&&'.:AADEDGEGFE@?><>>>>?@CB>=<;<=>DCCAB@AFDGDDG;56@@BABBBC>500118<9753,(())0(%$%'+''%&$$&(((((+*+-&$$)+,28<:;@BD?>?>DCA@??ACFB??@@BD>?>=;;=?>1111;368/)&%%'--226JDBDDBACA@BBDEE@@@AF>>>>?9565?<<=@BB=<0+,/,,-69==>BBCDCA<::;JEFIJI@>>CCCA@CB=7A::545<?AABJG?>CBA>>>A@?ADA?>?BDDBBBDGJIGCC??>A?<>=ABHE@<:44210131'%%'&&%&HEEEHB<:8+**+9<8667>:ABAA@;;;<<EDDDGCAA@ACBA@@ACEGFE>=>>36.(((187ACFBBDDEE,***&#+4553431000564113DCGJGDEEFEFECCCEEDDDFEGDE4211264415@CABGGDFJIGFDB@FJJHGEEDEDDE<>7;;1+;<98881,,ADAFJDEJJGEECABDFGGGIHEE@@@@IGGDCEHDHFDDDEDD@@A=6333:/**EDCBBCDA?>>2///.&%'3C@??@A@?.)*>?;2000.,..95;;:0-+)&$$(9=ADFDDDCA>=BEJIC=<?=C432252//./3,,)'''(4568;6AAEEEEGIJ@<;:JD?CCFFFHJCFBFIDBBBFGCB@@?BBBBCDID@@?A@@@ACBBBCCA@DCBBB@??@?AAAA??=:;;<??BCDAB@@>9;9<>DBADDDDBBBCCC@>>?A@???A?>>ACECA=<=>ECDDCCBDBAB@CEIHFDAAABEIHFCCDEEEDBDFEDCCD+*)):;?DEDDCH0000JJ,''*<>?BB>;<??A@ADEGFCA@BGFD@FJ=<;;@ABBBBC??>=989;?9:DGEC@@ACDD@??@HFDF;9:;IFFFJJJEDEFGDA@BDFFEJHB@>>CE@?@?@9889???>?A44//(((-.68C::9:AA@@?AACB29801-&%&*))56>EECCCEGFGB?A?BA>>@@EJA?>DEJJJEDCBAABEEFEBGFDD@@??BJEBBA@<@C@>1-2,66BDCFEBBCG7766?,++**1295888=AJB=>=BBABBB===>GA??AE>>==CHFIIFHEGGCBCCCAA@AAAC@AAI@==<<57<<=>;<=GCHGCBAABB?>9@BA@@:9000(&&'32458J4DFJFE@A>>?@BAAACB@@@@BFH?>9/.*'')+?AAJJIHFFC?AAB@BDCAACCBBBBA@?9112=AB@@??GHI****H=1---B====C65568556:@@@BCE9877>=<95<2=>::FJFD=<:93JFGFC??:@BA>@DFJIEEDFCB?>@@JIHGFDCBBDDEEEDGC@52..751135AGGD>==>EHCBAAAAAGFFEDEFGCAA@=>>BDDDGCCCCDEE@@<7JIGE>==6656>>98664,5-2000/=:9:@ACBAA???;<<<FECBBEFBC????****<=;:>>>>==<???B@@AAJHJABII@=<<>B@CBCDEC?<><<<=@ACDB?=<>4-++--+,14DCFEFJJH:57DIJECBF?5--.,*,?87:JJCC;;=<CCBBDCFHGFFJJIJB:9879996321.((((((+>@EEEEEDFFEF@??>@A;44<8899JJJJ?DBABAFDEDB@AA@@CFCCJDJJJJJFCJHJJJJJDCCCIJJJJJJHC<;;;@BGGG---.@@>?A)))HEAABB?89==;;IJCEJGIJJJEFFEGIHJFDDEHECAHFJJJG@;;<JJJJIHFHJJJJJHIG?853+*+-.**+,741<BDIDBCEB@888AIGDCB('').&&&&+,J*,-.8=>CBB???<=>=8<:<97778CEEEGGJ:999?BCBCABF@=ECEDEIGHHGDHE;9'%%),,9<:;??E@?>@A=;0.*,'(%)*1224469:BBBE?>>:;::@ACGJJJBA?9999?>?AJFFHHJHFDDC;:0.0/147<8==>///0EGGIJHCCBA:9989<FH=989@??>>@FGFDBABDBHE>1,)*,20./24.*)&%%&)**(());DGDBBDGB;;;;;::@E>==?IJJJJJJFJEFFJJJDADDHHJEDCA?>>><EJJ281/*++1//+)*067>>C@@ABA=F@AC=AC;FJJCCGEHJJJIFDDCA?AHDBD<<<<IDDC@BHFFDCB0A()IHJJGC@@<:665666()*)*)(+87:9:333;:;>AABDBG@75/0..?BDB@A=<=?4333<69D<;<<JB=99;ACCBEFE@??AA>>?JGGFECEDFFCCC@@?@EDC@@BBBABCCJGDCDC>;=<B@>><=?>B???@A@BBAAA@@CCCEFDFHEFHHCCDDDHHGDHHEA?>?AEECCA@A@BAA?=AEEB?A1:&&&'?AB?>>?@AABDDC@B?BEFC@@@@<;;8;<<DEHIHEEA?>=>>BBCFHJH@;910-*((++)2&&1)+*+BDDFEEEEBAA@A?>??DDCDC><<JJJGAB;::99876,,,-87887775347;75224335;;<=>DFGGFB@BB@@?@BDF>GFHJJ@===?@B@BDBB@CBCFBCCD???;::79@FJJJFCDCBCBDECJHHFDCCA@>?>??@BGBBB@<;:;@@B@@=;:;<;>A@=<<0008878::;GDABAAEDE><<<ACBBBAA>===ABCEJJJEBCBBCDC=<;=@DC?>=A@ACA@?A;::::1,*)))10====AAAFF@?:9::?FC=<;=<A?C46)888>=<<>JJCEGGJIGDA@<43331++++,&&&&&&000;9:>>BHBA?<<<?>@BBEECA@BFEC>=9778899@@>DB@<<=CFJEB@?BEDFEEG@@A<9:6333DDC?>>@FDC@?@84*))*3135107?A>=<=?AD?@<<?>><;;;?@?AB==A>AA?A<:B@CBCCEFFDCC6665?88043++++97867FHE@>EI844J+&&)'&%%%%'2;D>=<;>644555,'%$$$&(**-.4668AD988:;7''&&&&<;C<B<;?=:9:<=>=62+<@A????CEJ==<;;<@==<<=>ABBB@@42234?>C><<<DDAABC??<:;;@ACDDDDCC??8788===3/0=;8756@DCBA@=;;<BD??>>?@AB<;;;@AA?===@BCC:832../3)):89:;<;;=<:;;=>BADC<64;@A?A85CD@8./2><:;;;>?@A@@???@AB@===@<9;IJHCBBBC8@;ACCFGIDCBAB>@>>>?BDJCE@<<;C@B@=<=?JJ?>=;;768=DDFC@><;<=CJIJEDBCDEFGGHBBBBFDDFFJHIGEDAACDJCH?EE?<<<@JBBBBF763423034ABCDB?C44,,++.01111223BFC==B<>@FJJJCCCJIIBBBCJJIHJIGECCEH@7667>?<1*))'%$#$#
@Uematsu_g8c_2_G1_3
GGGTAGTGGTGCATTTGCGGAGGTATCCTTTCCTTCAAATTGCTAAAAAATAACAACGAGATTGGGAAAAAAACTTACTACATGAATGAGGGACTATTGCACTTAGAAATAAATAATGGTGTAGCCGAAAACTACCCCTTGAAGTATACTTTTATATGAATCAGGAGGTGCGTGATTTTGCAAAGTGGTTATGCCTCTTGAATTGGAGAGCGATAAACCCATTACGCATCTGGGGATCGTTCTTGATTTTGATTACATGGGCCGTTCCTCGAAATGAATGAACAGAGGCCTATGAAAGCGGACTTGGTTGTGATGCTGGATAAGATTGCGAGCTCCTTCGCGAGAACTGCACCGTGATTTATGTGCACTACGCGGGGGGGTGCACCCACCAGGGGGGGCAAACTGTGCGAGTGCGGCAAACTATGCAGGTGCCGCGAACTGTGCGAGTGCGGCAAACTATGCAGGTGGGGCAAACTATGCATGTGGGGCAAACTGCGCAGGTGCGGCAAACTGCGCAGGTGCGGCGAGTTGATTCTCCCGCACCCGAGACGCACAGCCAAGGACACGGCCAACGCGCACTGGGGGCGCGCATCCGCATCGGCGTATACGGCTACCTCTTCGACGACCTGGAGAGCACGCTCAAGTTGTTCGAGGAGCGACGTTAAAGGTAGTGATTAGGACGAGCGAGTCGACGGAAGAGGCGGAGAACAATGCGGCGAAAGGGGCGGGAGGGTAGGAGCGGCAAATACATCGCTTTCATCTTCGCCCCGTTCGTCCAGTTCGTCGTTCCGCTTTGGTCGCATTGGTCGCACCCCTCGCCTATCGCGCATGCGCGCAAGAAAAAAAAAAACCCATGATGAAGGACATCGAGCAGTTATTTGAAAACCCCTACGTAGACAACGTTATTCTCTTGTGTAATGACGTAGATGTAATATCCTATTGCTACCATGTTCGCCACAAAATTCAGCTTCAAAAGATGGAGAAGAATGCATGAAGGAGGAATACACCTTTTCGATACATGAAACCAGTTCTAATCTTCTCCTTCTTAATCCGGTCCAATTAAAAATGGAAAAATATATACTCACTTGAAGCTGGACAGATTTTTGCTACATGACCTTTATCATTACAACGTATCTCTTAAGGTGCCAAGCAAGGAATCTCCAAAAGGTAGCCACAAAGCGATTTTAATGTAGCCCTGGGAGTGCAGGTGGAAACCATCTCCCAGGAGACGGGCGCACCTTCCCAGACGCGGCCAGACCTGCGTGGTGCACTACACCGGGATGCTTGAAGATGGAAAGAAAGTTGCATTCCTCCCGGGACAGAAACAAGCCCTTTAAGTTTATGCCGCAAGCGGGAGACATGCGAACAAGAAGGGGTTGTCCGGGATAAGGAGTGTGGGTCAGAGAGCCAAACCGACTATATCTCCAGGTTATGCCTATGGCGCCACTAGACCCGGCGTCATTCCATCACATGCCACTCTCGTCTTCCGTGTGGAGCTTCTAAAACTAGAATGATATCCAAACCTTCATCACAAAAAATCGCTGCTCAGTGCACTGTAGACAGTATCTTACCGTGGTTAGGTCGTGAAGAGAGGAAGGGAGATCTTCATCATCCTTTCTACTTTATGTGTGGGGCTTCACCAGTGCGTTCGCCTTTTTCCCCCGTGCGCACCTCCCATGTATCTGAAGGCGTACACACAGGTAAACAACACCATATTGTGCGTGTGTGGTCGATGCGATCGTGCGACCCTTTTGAGCGCGCGCCTGGTGGGTTTACATGTGCGTCCCACAAGTGAGTCACTCTCCCAAAAAAAAAAAAAAAAAAAAATGAATAATTCATCGCCATTCATCATTTATTATCATTTATCGCGATTCATCATTAAGCTGTCAGTGTCGCCCGTCGACTGCAGAGGCCTGCATGCAAGCAGCGGCGTAATCATGGTCATAGCTGTTTCCTGTGTGAAATTGTTATCCGCTCACAATTCCACACAACATACGAGCCGGAAGCATAAAGTGTAAAGCCTGGGGTGCCTAATGAGTGAGCTAACTCACATTAATTGCGTTGCGCTCACTGCCCGCTTTCCAGTCGGGAAACCTGTCGTGCCAGCTGCATTGAATGGCGACGGGGAGAGGCGGTTTGCGTATTGGGCGCTCTTCCGCTTCCTGGCTCATCCGACTCCGCTGCGCTCGGTCGTTCGGCTGCGGCGGGCGATCAGCTCACTCAAAGGCGGTAATACGGTTATCCACAGAATCAGGGGATAACGCAGGAAAGAACATGTTGAGCAAAGGCGGCAAAAGGCCAGAGACGTAAAAAGGCCGCGTTGCTGGCGTTTTCCATAGGCTCCGCCCCCCTGACGAGCATCACAAAAATCGACGCTCAAGTCAGAGGTGGCGAAACCCCGACAGGACTATCAGAGAACCCCGGCGTTTCCCCTGGAAGCCCTCGTGCGCTCTTGTCCGACCCTGCCGCTTACCGGATACCTGTCCGCCTTTCTCCCTTCGGGAAGCGTGGCTGCTTCATAGCTCACGCTGCATCTCGTTCAAGTGTGGCGTTTCCGCTCCAAGCTGGGCTGTGTGCACGCAACCCCCCGTTCAGCCGACCGCTGCGCCTTATCCGGCATTATCACGTCTTGAGTCCAACCCGGTAAGACACGACTTATCGCCACTGGCAGCAGCCACTGGTAACAGGATTAGCAGAGCGAGGTATGTAGGCGGTGCTACAGAGTTCTTGAAGTGGTGTATACATTCCAGCTACGCTTCAACAGTATTTCGTTATCTGCGCTCTGCTGAAGCCAGTTACCTTCGGAAAAAAGAGTTGGTAGCTCTTGATCCGGCAAACGAACCGCTTGGTGGCGGTATTTTGTTGCAAGCAGCAGATTACGCGCAAAAAAAAGGATCTCAAGATCCTTTAATATTTCTGCGGTACTGACGCTCAGTGGAACGAAAACTCACGTTAAGGGATTTTGGTCATGAGATTATCAAAAAGGATCTTCACCTAAATCCTTTTCCAATTTAAAAATGAAGTTTTAAATCAATCTAAAGTATATATGAGTAAACTTAGTTCAACAGTTGCACAATGCTAATAATCAACATCTATTCAGCGATATTATTATTTAGACTTCATCCATAGTTGCCTGACTCCCATCATGTAGATAACTACGATACGGGAGGGCTTACCATCTGGCCCCAGTGCTGCAATGATACCGCGAGATCCACGCTCACCGGCTCCAGATTTATCAGCAATAAACCAGCCAGCCGGAAGGGCCGAGCGCAGAAGTGGTCCTGCAACTTTATCCGCCTCCATCCAGTCTATTAATTGTTGCCGGGAAGCTAGAGTAAGTAGTTCGCCAGTTAATAGTTTGCGCAACGTTGTTGCCATTGCTACAGGCATCGTGGTGTCACGCTCGTCGTTTGGTATCGCTCGTTCGGCTATTACGGTTCCCAACAATCAAGGCGAGTTACATGATCCCCATGTTGTGCAAAAAAGCGGTTAACTCCTGGGTCCTTCAATCGTTCTGAAGTAAGTTGGCCGCAGTGTTATCACTCATGGTTATGGCAGCACTGCATAATTCTCTTACTGTCATGCCATCCGTAAGATGCTTTTCTGTGACTGGTGAGTACTCAACGGAACCGTAGAATAGTGTATGCGGCGACCGAGTTGCTTTTGCCCGGCGTCAATACGGGATAATACCGCGCCACATGGCCGAACTTTAAAAGTGCTCATCATTGGAAAACGTTCTTCGGGGCGAAAACTCTCAAGGATCTTACCGCTGTTGAGATCCAGTTGAATGTAACCTCCATCGTGCACCCGACTGATCTTCAGCATCTTTTACTTTCACCAGCGTTTCTGGGTGAGCAAAAACAGGAAGGCAAAATGCCGCAAAAAAGGGAATAAGGGCGACACGGAAATGTTGAATACTGCGTACTCTTCCTTTTTTTGATATTTATTGATAGCATTTTATCAGTTGTTATGTACATAAGCGATAAGTATTTGAATGTATTTAGAAAAATAAACAAATAGGGGTTCCGCGCACATTTCCCCGAAAAGTGCCACCTGATCGTCTTCAGACCATTATTATCATGACATTAACCTATAAAAAATGGCGTATCACGAGGCCCTTCGTCTCACGCGTTTCGGTGATGACGGTGAAAACCTCTGACACATGCAGCTCCCGGAGACGGTCGCCACTGCTGTAAGCGATGCCGGGAGCAGGTCAGCCCGTCAGGGCGCGTAGCGGGTGTTGGCGGGTGTCGGGGCTGGCTTGACTGCGGCATCAGAGCAGATTGTACTGAGAGTGCACCATATGCGGTGTGGAATACCACACAGATGCGTAAGGAGAAAATACCGCATCAGGCGCCATTCGCCATTCAGCTGGCAACTGTTGGGAAGGGCGATCAGGTCGGCCTGTTCTTACGCCAGCTGGCGAAAGGGGGATGTGCTGCAAGGCGATTAAGTTGGGTAACGCAGGGTTTTCCCAGTCACGACGTTGTAAAACGACGGCCAGTGAATTCGAGCTCGGTGGTGTTATCAGTTAACAGAGAAATACAACCATCCCAGCAAAGAAGAGTCAAATTTTCACCACCTATGCTGATAACACAGCAGGAATTGTGATCCGGTCCCGAAGGAGAGAGAGCCCTAACTAAGGACAACAATTTGTTAGGTAAATTTCACTTAGACGGTATCCCACCAGCACCAAGAAAAGTACCACAAATTGAGGTCACCTTGATATTAATGCAATCGTATCCCTAACATTTGGCTACGAGAAAATGTACAGGAAAGCAGAATCACATTACTATTACGAATAATCACAATGTTGTTCCAGAAGAAATTGACCATACATCAGTGCTGAGGAGTCCAAGGCGGAAGATGAGGAAAATAAAAATAAAGCCAGAAATAGTCTTGAGAACTACTGCTACGGAGTAGAAGCTGGCTGAGAAACAAAAATAAAGGAAAAGTTGCAGCCATCCGAAATTAAAATTGCATGAAGAGCATCACTACCATATTGGAATGGTTGAGAACCAACTTGGCTAGCGAGGAAAATATGAATCGAAACAGAAAGAAGAGCTGAATCCGTTTGTGCTCCCATCATGTGGAAGAGATCTATATCAGGACGTGGTGGTGCAGCTGGCGGAATGCCCGGTGGAATGCCTGGAGATAGGCGGGGTGTGCGGAGGTATGCCAGGCGGCGGAATGCAAGTGGCAATGAATTTCAGGTGGCATGCAGGCAGGAGATGCCCGGAGGAGCCCCCGCTGGAAGTGGACCCACCGTCGAGGAAGTGGATGCTCAGGGTAGTGGTGAAGGTAGAGGATAATTTAACATGTCATGTTGAGGATGCAGGTGATGGTTCTCTTAAACTGCATCGTCGCTGTGTCCAGAACATGGGCATCGGCAAGAGACGGTATGCCTGGCCACCGCTAAGAAGAACGAACTTAGATATTTCCAGAGAATGACCACAACCTCTTCGTAGAAGGTGAGCGAATGTCTGGTGATTGGTCAAACCTGGTTCTCCATTCCTGAATCAACCTTAAAGGGTAGAATTAATTTAGTTAGCAGAACTCAAGGAACCTCCACAAGGGCTCATTTTCTTTCCAGAAGTCTAGATAAATGTCTTAAAACTTACTGAACAACCAGAATTAGCAAATAAAGTAGACATGGTCTGGATAGTTGGTGGCAGTTCTGTTTATAAGGAAAGCCATGAATCACCCAGGCCATCTTAAACTATTTGTGACAAGGATCATCCACGAGAACTTTTTCAAAGTAACTAGTTTTTTCCAGAAATTGATTTGGAGGTACAAACTTCTCCCAGATACCCAGGTGTTCTCTCTGATGTCAGGAGGAGAAAGGCATTAAGTACAAATTTGGAGTATGTATGAGAAGAATGATGGTAGTGGTGAAGGTAAGAGATCATTATTAACATGTGGTGATGTAGAAAGAAAATCCAAGCCAATACGGTGCACACATTATAAGAGCATACAACTTATTGCTGTACCTGAATACCTTGCAAGAGCTGGCATGCAACAAGAAAGATGCAGTGAATAATTTTTGTTAAAATCATTTAACAGGAAAAGACTTAATAATAAAACAACAAAGGCATCAGAGACAATTTTA
+
/25=6''''&%###$$$-223A@;?EEBBCI@>5B::;JJJFFE>?HJJJIFGH=;;987777)))==CHJJJJEGD@@>>@@BDGF<<:9,2''';4/0.../12001A.--.3-,33323))))%&%','&'))(./2.1166653*))4@GJGJEGFJGJFEGE???@????@:12*'&%')+01/1/169;<=>A:;::@>*)*+('*'()*,.5833338+&%%(&&&/*5-.--.@BBAGFBJJJJJIC?:744<>=6557A?=<AAJHAHJHJJJJICA;899==>.((-)1)$$%-*%&??@GEEFFCBCBEDHFCCCCBF>==:;::=C=BA@@AABFJDBBACB@AABFGJDCCEEFEDBCCCD<ADDFC;<;<;=?894221..>?>>5558?8:?CBBBCGC>>>@>ID>BA>:CBC@960)'%(((2,.''**+.77;8::>A@?;;@CHDGGFB?@?>>>AD9>9:GFEFBB?HH5445C9749..>?DCEFGGGJIGDA>B@AC??8**)*&&%&%&-/123:>9:;;C@8668989/.../165589888==????AAHJJ)(()79=CB<?>==:1*%$#%%$##%&%&'+((,=<=<=>=@B3222;8310.../.+,,33:>AHHDECDDA>=8300+)((*.*)'),4+0002>IJDCDFGEEDCCBCA>754467@BAA@A?;4640//06@A>>??A@DG=88/)**,(+/(111247434..'-'(8778<?EJ,***+=345>BBBCCD@?==>BAC@<<0))*+++;96B5==>654388A@@?>>@A?@?::@@BCCC>==>AAA;+*&)320...8FGIJJJJB=>?@CEEGEE@=::=A?>>>?BABCCA?D)(((JB@?AAAAAB'&&&'344567;>??CCD?CA>@BCDC8777?CDACBDHGGD@@?@CB?>>=>>?BBEB=976687FEB8($$$%&'(((2,*&'0)*)-&(52./..40/7:>A98?9>644650/.0;;@EDDDAABFDC21014234A@>>>HB====5<0400.,)&&()+--01AJJIGBDGJJJJGJJJJAA?1111754.(,/5:;9544445;B>777==;;9=ABJCD40/**+9:;>>==?>?=@4==?>>C:FDDD:9846:5664466?JJCA=??,1*((+8>>?DCHJDEDFF44444DDA?B>?@AA?BAD;9887503..3+98964/55333?@?==>9=068/)&%%%&/015+,899:557=DCCBCBAABCEDCCCJDFDE;4588;@ACCHJJ<>FEA>5,))+25=99-(7=<98.-3GCEFDA@>AFF@=2(&&'<8,%$$(2353313,$&%&%%&%('(((+-+)8@@B>>.+)(),-*&%%&)36=7112452+((33=>DEFDB@A@@@?J=:6+''*2>?BA@>=;;::;899'&&%###%&&%'%%%%&'%')2;?FEDB@?>=>?FI==:??>>;;9=9-,,-0,&&()-799/...044351.*(*/0405457ABFCDEJJJGD=;<=BDDDB@@?AACBE8541)&&&'(&'%$%#$$$$$$$$$##$$'.@A89@<85/*,.*)((+($$&'''(**)-(3>?A;;;;@@CJJFBC@@DB==4)&&35466855549CD>>2;<@@?>@BCBCABCDE?BA8)&%$%%'1/,'&&&.0../-.0+*/,%%(()(+.,))),6332432@0..-'&&.5/--,((46:888=;FFEJIECCHJJJ<99JJJEE>>>ACCABCBA=;;;697=ABI@?>=@A?AADJJ95/.0<@@@ACC@AC>CJJJIIHEEDDHIFEHDCECDEDFHGHFD====IEDBAFFIHHFJIB@?:99:0..+)'&######'&%'&'(&&'.<<=<AAAA?J?>==@B@?<8+***0,+*'###$(./49C1000@ABGJJJIJD@DJDB@AAFJGCHJJJJHHHHGCB@<767<FIGJFDDDJGEFABA@////?>@??C<::2/0.-+**/7<;;<9948@;;::?@F>===DCB@A@ABCD>==>D9>2222BBAGDDBBB@??@AA@@@ACJJH4448A=>ECC@?@@@;766:B>=9:2)((+))./&&&%###&*9<;CB;;;=??B=/00:;;:;?CDAAACD<;2.,-)))((((0/)%%%%%0-,')4ACABCDDDC>:;;G@?@BDC@><:631-''&()*:<<???AHHJDAAA@@BEFC>=<A??:933+''+2:;:;=ABC>>==?44,-+56,.&)68852222,).-.,***,./778530)%+'''&)34FJHGE6>=;=<<=6447870.-+*)4?>==?>>=<ICBJFE99:BBBDCDDCFCC<DFD/*))*'(($##%'&''%'''0/+++-((()*9;?ADDFGBB.'&$&&*''*,+--475-*188?B=8630,,,--/08324+*'%&**3:;>@?FDCCBAB?CC@====><=>?AA@A=>::4B>=C@FBA@BFB@?<<40.,&&&&(*<CFECB>???A7)&&%$#$''*%###%-(&&),**),33;:<==FDDBCDEEEEIJ6+''%$((()((,.--+'&'&&#))/3446>;==<D=@><31$##%&&((,/0ADE7778??9:;<DB?>>;;<<BDCDABBBHD@?>@AACBD@??@CDD444+++)---ABDC@@@ADAA?<:99==60.,,+..????@?:521346<<>>?=<<<+%%%%$###%%'$(&%#$&%$$&(%$$$)***(''%%%&$%-+,,1.)&%&*8<>>>?C<;:CBBDDD=;:79>?JHJ//-/,-723221250AFGGFEEHGJB-,,,5&'((%')*,'&&%%$%$'&$'%-*(&'''('&&&&*+/254-&'2GED>/(''-+++,)051.-,-(*)(&&()+()))%%$$$&*667,+**,5?A9666<?('''IFEEEGD7=9*').>DBADGEG@??BGIJJJIGHE>:;A;:67?><*%%&)+++11+('('+*&,))1))*58211:9567511/+))**FECCGJJJED<<<=GB=@(&&%###$%##$####$&+(+)&%+&&&&)&$$%&&'(*),--8;?3((((;9;<9'&$$$%)./((8<BEDEDDA@==>=823(''%%%%)))>=@?A>>0---A:99>>;4/24,*)),,-++:@BDCDA@@@BDA?=?@B;;:--*%$$%$)))11<=@AECA@AA?A>=;.,)JIJEEFIIFDBB@@?BAACB?===@BAA?ADDB=<<=?@AAB@>>===@@AAABBJGHCA9977:9==DBA??=<==GFJ@:2222<<;;@CD@?<0+++,-+,0(''(+>@A?<86467;==@C?@??DIDCCCEDCDBDCDJFEDCCCDBAAC622-&&&&&'+*('%&),,,,64311,'%%(&&,,+(''+(&&&(&&(,*)))01(((*;;;<D4-,+*'''(&&&&8<==DBAAAC??@?@JIC=32-***))..-6(()*+++,)*+)/0/,)))),;<=;?@A@DJGFG<<;>DCDEE700()/00=>AEGCD65544437()),<HHHCBA?AA@B=::5230132.+++,...<==DHHDEDFCACBCE<;:::995+**'(&('-*+)))5<???ABFGCBBBF?>>??::9:<65+++,BDD=<==DB9889JEDDFHIJJGGECDEDBDGD@%%%%%%%399A<BAJJBB=?<;><???@AACJJJGIFE/I('''98+(()100)*)(,,,?=;<<244/-,++*)(&'(20('$%$$%&(1./432,*('$#%&&$.74***,100.-,'*49>DEEDD<HCDEJ?GCABBE?>=@:94445+(((('(,478??@FCB@@BFJF;::9::=<JIA?;9<>?BHG@A?;:::?7689IGFFD=<<=@4,+))*,,001:78>60,299&&'(,)*'&0-,*%$$$&'(**+*&&%'*%'%&**%$$&$&%&&#%/(''''())'')2312330:9:BJJJ@CJJ:::<D?>>BCHEA==A@>>?CDCH=37;=<FJI=>:9:888-+*''',.-)('&&&-,,-012BCCGEEDBBBEHDB@@A<>FJJ><(&&).-.-,/0067;<=:8'77782('''0+++,--0;?@98888<>B:F@7*)),.1:@DFACA55:=901*>?@DC;552)&%%%'&'+-,'%%&-,//010++-,-,()(''%$'&)60,,-112301'&&$&(BC@@AAD?>;::00999FFCCB?9;+)'('()*++,+-.,-133;==>CFEDDDFFE>===?>??BBAA==<8:3/.''%%&%'((6467AB@@ABD@@@DGJJHGGCACEFFGGCA-,,,2.,++<;@@-&$%(('''89BDCF=BBDEBA@;55550**+312175&%$#$'$'@@@@ABABA::::G=@CIFH@<;;51**%##%(''''&&&&++,5=>?>>?((040//253.+6...81/(''')0/03;7555<<<>A?D?10/0.)(())*'()<<;:82--(%##$$%$###%%'**'%$$'+0...2.84459848.0/37556:C>:655<4444<=:42.''()*'&%#$%(*)+()&'&%&$$#$$(()((((''(,+*2:'&--5;?<;89<;;;BACGJHJJFEFA><<=DD=<<<7422&''')3334<683677@@86759:<98<>545::>?@>9C2111=/+++-/'&&&(('(+'(((+*&&&+,.*-((?>=::(&&&)'%%&'&&&(''&&'&'&&(%,*'')'&***-4+@@A@CA?:88:0,.&$$#$$(*+((((06=???@<853)()'%%$##$&#$%&&'&'&&(--.+,->=:9:;?BBCBDB>=>CBBA49:981//098,,,+0-*))(01/279?AB>;>/,,,870../-*&)&+-)*01,('''&$%'(+98<=EE<;<JJC:9.+*))'&&$&&&',-4.-.6)(()00@CCBA?>AAECBBCBAABDJJF=;C<<92/'%%'+*0..)&&$''')%$###$%$&(())')*+00124<6$&&+-))(&&$&%%'()'''*25644<<@A9;;?E@;)((&)'&%'%$#%''%%/048)(%%&)1102/.-,%%%$#&*%&&''(&&)))+')*('((''$$#$$&'-.22122.&&&+600.//3111344420.-+,-+(),.)))-/88662.(&%()*,&$$$%)&%%&'',.**-34-(438769005<>4334CCID@7('((-(787<<<<<<CBA;)(((+(%%$%&<@;<;;<=>===76+%$$%$$$$%%&$%'%&%$'#$$*)'&%%$$####$%()*)'%####$$#%'((&&'(0.//?@ABEG@796?=?</...===>2,,,4.*+)*&%%##'&&&%&(7<::9233*''&'&&)+)'('+5.,+/,+*,.8<5247FECA@@@ABCE9999A=0/055<6<:***-'&&''##$%$''''&'&$%$$+,-//1/0...--,//=;&$$''%%%)(0(=@HAA@B????JCB94;632-)((('%'%&%#$%,10-***-18?@A;??AA@A36>454.)'%%&()*+''(/23.//21('(&((J9999B;:<==?>>ACCB@=8<?EGDJDFBJJ@@?@ABDDBBACBDFFA>;@9???CFECCCFJGE>D<=:986)**'+*)0,(*+)'((*)++;=>?54437777777:9=*))),(&)+)'''*(+))''*...048,***,%$$)&%&'&))0447.:76886++))&&',-,,,,,+,))))-'''&)&&'&(%&(*<:::99215499BBE9,,BDEC:DDGJGA??CEHICAA@CCDIJB;2-.--,+*((=:>EIGCEGGGFFEC987211)'&%($#$$&(((*+++,::;ECACBFFFGFEID<-+'',+)&%%%$$%$#$%%%&$%)*+48==,.+*6*(&%%)-*)289<9EFEEEEC?@?@;;:;70..('%&0&&%$%'0)(&&(()21-,-+,77::CDCA?;983('(('&&&'**--/4;GJJEFFIGHJHHAAEJJJ@>=>=@E;:;.)(B===?::;;:;97+*)%$###%&*.0'
@Uematsu_g8c_2_G1_4
AGAAGAAAGACTAAATTAGTTATGTCACGCTTACATTAGCCCTCCCCCCACATCCGCTCTAACCGAAAAGGAAAAATCAACCTGAAGTATAGGTCCCTATTTATTTTTTTATAGTTATGTTAGTATTAAGAACGTTATTTATATTTCAAATTTTTCTTTTTTTTTCTGTACAGACGCGTGTACGCATGTAACATTATACTGAAAACCTTGTAGAAGGTTTGGGACGCTCGAAGGCTTTAATTTGTTAACTAGTTAGATCCCGCCTTCCACCTGACCCCCCACCTCCTCCCAGACCCACTCCAGCCTGGCAGGCCTCCATCCCAGTTCAGGATTTATGTCAATAACTTCTCACGTTTATATCGGACCATGAGCCAAATGAGCTCCTCGTGGTGGTTCTTGAGTTCTCTACTGAGAACTCTGTAATTCTGTCCTTTAAAGGTGCGATTCTTCTCAGGAATGGAGAGCACGGTTTTCCTACCCGTAATCGCCGATTCTGTTTACCTTCCACTGAAGAGGTTGTGGTCATTCTTTGGAAGTACTTGGACTCGTTCCTGAGCGGAGGCCAGGGATAGTCTCCGTTCTTGCCAATCCCCATATTTTGGGTGCCGGGCGGCGGTGCAGTTCAATGGTCGAACCATTCTAGAGCAGCCCCGATCCGTCGAAACTAAGGTCTGGTGTTTTAAAACTAAAAAAAAGACTAACTATAAAAGTAGAATTTAAGAAGTTTAAGAAATAGATTTACAGAATTACAATCAATACCTACCGTCTTTATATACTTATTTAAGTATTAATCGACGAAGTAATTTTTCAGGGAACTGGTTTCAACCTTTTTTTCAGCTTTCCAAATCAAGAGAGCAGAAGGTAATAGAAGGTGTAGAAAAAAGAATGAGATAAATCTTCATGCATGGTCAATTGCCTTGTGTCATAGATTTTTACTAGGGCCAGTTGCATAGCTGCCGTTGAGGTTGTGCCCGTTTTGCCTGTTGTGCCCCTGTTCTCTGTAGTTGCGCTAAGAGAATGGACCTATGAACTGATGGTTGGTGAAGAAAACAATATTTTGGTGTCAGATTTTTTTTTTCTGGATGCCAGCTTAAAAAGCAGGCTCCATTATATTAAGTGATACAGGAATAAACTGTTCGCCCCAGACACCTACGATGTTATATATTCTGTGTAACCCGCCCCCTATTTGGGCGTGTACGGGTTACGGCGGAATTAAAAGGCTAATTTTTTGACTAAATAAAGTTAGGAAAATCGCTACTATTAATTATTTACGTATTATTTGAAATGGCGAGTATTGATAATGATAAACTGGAGTTCCAGCTTTTGTTCCCTTTAGTGAGCGTCGTGACTGGGAAAACCCTGGCGTTACCCAACTTAATCGCCTTGCAGCACATCCCCCTTCGCCAGCTGGCGTAATAGCGAAGAGGCCCGCGCCGATCGCCCTTCCCAACAGTTGCGCAGCCTGAATGGCGAATGGACGCGCCCTGTAGCGGCGCATTAAGCGCGGCGGGTGTGGTGGTTACGCGCAGCGTGACCGCTACACTTGCCAGCGCCCTAGCGCCCGCTCCTTTAGCTTGTTCCTTCCTTTTTTTTTTTGCGCCACGTTCGCGGCTTTCCCGGTCAAGCTCTAAATGGGGGCTCCCTTTAGGGTTCCGATTTAGTGCTTTGGCGCCTGAGACCAAAAAACTTGATTAGGGTGATGGTTCACGTAGTGGGCCATCGCCCTGATGACGGTTTTTCGCCCTTTGACGTTGGAGTCCACGTTCTTTAATAGTGGACTTCTGTTCCGAACTGGAACAACATCAACCCTATCTGGGTCTATTCTTTTGATTTTGTACAAGGGATTTTGCCGGGATTTTTCGGGCCTATTGGTTAAAAAATGAGCTGATTTAACAAAAATTTAACGCGAATTTTAACAAAATATTAACGCTTACAATTTCCTGATGCGGTATTTTCTCCTTACGCATCTGTGGGATCTTCACACCGCATAGGGTAATAACTGATATAATTAAATTGAAGCTCTAATTTGTAGTTTTAGTATACATGCATTTACTTATAATACAGTTTTTTAGTTTTGCTGGCCGCATCTTCTCAAATATGCTTCCCAGCCTGCTTTGTGTGACGTTTCACCCTCTACCTTAGCATCCCTTCCCTTGCAATCCTATTCACAACAATAAATAATGTCAAATCCTGTAGAGACCACATCATCCACGGTTCTATACTGTTGACCCAATGCGTCTCCCTTGTCATCTAAACCCACACCGGGTGTCATAATCAACCAATCGTAACCTTCATCTCTTCCGCCCGTGTCTCTTGTGAGCAATGAGCCGATAACAAAATCTTTGTAAGTTATTAGCGATGTCAACAGTACCCTTAGTATATTCTCCAGTAGATAGGGAGCCCTTGCATGACAATTCTGCTAACATCAAAAGGCCTCTAGGTTCCTTTGTTACTTCTTGTACCACCTGCTTCAAACCGCTAACAATACCTGGGCCCGCCACACCGTGTGCATTCGTAATGTCTGCCCATTCTGCTATTCTGTATACACCCGCAGAGTACTGCAATTTGACTGTATTACCAATGTCAGCAAATTTTGTGTCTTCGAAGAGTAAAAAATTGTACTTGGCGGATAATGCCTTTAGCGGCTTAACTGTGCCCTCCATGGAAAAATCAGTAAGATATATCCACATGTGTTTTTAGTAAACAAATTTTGGGACCTAATGCTTCAACTAACTCCAGTAATTCCTTGGTGGATCAACATCCAATGAAGCACACAAGTTTGTTTGCTTTTCGTGCATGATATTAAATAGCTTGGCAGCAACAGGACTAGGATGAGTAGCAGCACGTTCCTTATATGTAGCTTTCGACATGATTTATCTTCGTTTCCTGCAGGTTTTTGTTCTGTGCAGTTGGGTTAAGAATACTGGGCAATTTCATGTTTTCTTCAACACTACATATGGTATATATACCAATCTAATGCTGTGCTCCTTCCTTCGTTCTTCCTTATGTCGGAGATTACCGAATCAAAAAAAAGTACAAGGAAACCGAAATCAAAAAAAAGAATAAAAAAAAATGATGAATTGAAAAGGTGGTATGGTGCACTCTCAGTACAATCTGCTCTGATGCCGCATAGTTAAGCCAGCCCCGACACCCGCCAACACCCGCTGACGCGCCCTGACGGGCTTGTCTGCTGCCCGGCATCCGCTTACAGACAAGCTGTGACCGTCTCCGGGAGCTGGTGTTGGATGAGAGGTTTTCACCGTCATCGCCCCAAACGCGCGAGACAAAGGGCCTCCGTGATACGCCTATTTTTATAGGTTAATGTCATGATAATAATCGTTTCTTCGACCGAATAGCTTGCCTGTAACTTACACGCGCCTGGTATTCTTTAATGATGGAATAATTCTTGGGAATTTACTCTGTGTTTATTTATTTTTATGTTTTGTATTTGGATTTTGTAGAAAGTGGATGAAAGATAGAGAGTTACGGAATAAAAAAAAAATAAACGAAGGTTTAAAGAGTCAACAAAAAGCGTACTTTACATATATATTTATTAGGACAAAAGCAGATTAAATAGATATACATTCGATTAACGATAAGTAAAATGTAAAATCACAGGATTTTCGTGTGTGGTCTTCTACCAGACAAGATGAAACAATTCGGCATTAATACCTGAGAGCAGGAAGAGCAAGATAAAAGGTAGTATTTGTTGGCAATCCCCCTAGAGTCTTTTACGTGTTTCGGAAAACAAAAACTATTTTTTCTTTAATTTCTTTTTTTACTTTCTATTTTTAATTTATATATTTATATTAAAAAATTTAAATTATAATTATTTTTATAGCACGTGATGAAAAGGACCCAGGTGGCACTTTAGGGGAATGTTGCACGGAACCCCTATTTGTTTATTTTTCTGAATCCGCTCGATGTTATCCGCTCGTCGGACGATAGACCTGATAAATGCTTCAATAATATTGAAAAAGGAAGAGTATGAGTATTCGACATTTCCGTGTCGCCCTTATTCCCTTTTTGCGGCATTTTGCCTTCCTGTTTTTGCTCACCCAGAAACGCTGGTGAAAGTAAAGATTATGAAGATCGGTTGGGTACGCGTGGGTTGTCATGGATTTCAATATCAACAGCGGTAAGATCCTTGAGGTTTCGCCCCCGAAGAACGTTTTCCAATGATGAGCACTTTTAAAGTTCTGCTTATGTGGCGCGGTATTATCCCCGTTATTGACGCCGGGCAAGAGCGACTCGGTCGCCGCATACACTACTCTCAGAATGACTTGGTTGAGTACTCACCAGTCACAGAAAAGCATCTTACAGATAGCATGACAGTGAATTATGCAGCGCTCCATAACCATGAGTGATAACACCGCGGCCAACTTTATTTATAGACAACGATCGGAGGACCGAAGGAGCTAACCGCTTTTTTGCACAACATGGGGGATCATGTAACTCGCCTGATCATTTGGGGACCGGAGCTGAATGAAGCCATACCAAACGACGAGCGTAACCACGATGCCTGTAGCGCGTTATCGCAACGACGTTCACAAACTATTAACTGGCGAACTACTTACTCTAGCTTCCCGGCAACAATTAATAGACTGGATGGAGGCGGATAAAGTTCCAGCCACTTCTGCGCTCGGCCCTTCCGGCTGGCTGGTTTATTGCTGATAAATCTGGAGCCGGTGAGCATGGTGGCGTCGCGGTATCATCGCAGCACTGGGGCCAGATGGTCTCCTCCCTCCCGTATCGTAGTTATCTACACGACGGGGAGTCAGGCAACTATAGATAACGGAATCGACAAATGGCTGGATCGGTCCTTCACTGATTAAGCATTGGTAACTGTAAGACCAAGTTTACTCATATATACTTAGATTGATTTAAAACTTCATTTTTAATTTAAAAGGATAACCAGGTGAAAATAGCTTTTGATAATCTCATGACCAAAATCCCTTAACGTGAGTTTTACGTTCCACTGAGCGTCAGACCCCCGTAGAGAAAATAGAAGGATCTTTGTGGAATCCTTTTTTTCTGCGCGTGATCTGCTGCTTGTAAACGAAAGAACCACCGCTACCAGCCATAGTGTGTTGCCGAATAAGAGCTACCAACTCTTTCCGAAGGTAACTGGCTTCAGCAGAGCGCAGAATACCAATGCTCTTCTAGTGTAGCCGTAGTTAGGCCGCCGCTTCAAGAACTCTGTAGCACCGCCTACATACCTCGCTCTGCTAATCCTGTTACCAGTGGCTGCTGTGCCAGTGGCGATGCGTGTCTTACCGGGTTGACTCAAGACGATAGTTACGGATAAGGCGCAGCGGTGAGACAACGGGGGGTTCGTGCACACAGCCCCAGCTTGGAGCGAACGACCTACACCGAACTGAGATCCTACAGCGTGAGCTATGAAGGCCCACGCTTCCCGAGAGGGAGAAAGGCGGACGGTCCCGGTAAGCGGCAGGGTCGGAACAGGAAGCACACGAGGGAGCTTCGAGGAAGCGCGTATCTTTATAGTCCTGTCGGGTTTCGCCACCTCTGACTTGAGCGTCAGATTTTGTGATGCTCAGTAAAGCGCTGTGGAAAAACGCCGGCAACACGGCCTTTTTTGGTTAACATGGCCTTTTGCTGGCCTTTTGCTCACATGTTTCTTGCCTGCGTTTTATCCCCTGATTCTGTGGATAACCGTATTTGTCCGCCTTGAGTGAGCTGATGCCGCTCGCCGCAGCCGAACGAGCACGGCGCCGCGTGAGTGAGCGAGGAAGCGGAAGAGCGCCCAATACGCAAACCGCCTCTCCCCGCGCGTTGGCCAAGTCATTAATGCAGCTGGCACGACAGGTTTCCCGACTGGAAAGCGGGCAGTGAGCGCAACGCAATTAATGTGGGTTAGCTCACTCATTAGGCACCCCAGGCTTTACACTTTATGCTTCCGGCTCGTATGTTGTGGTGAGTACGACTAAGAGCCTAGGCAGCTATGACCATGATTACGCCAAGCGCGCAATTAACCCTCACTAAAGGGAACAAAAGCTGGAGCTCATTTGGCAAGCGTTGGTTGGTCGATCAAGCCACGCGCGTAGGCGATCCTCGGCCAATCCGCCAGGCGTGTATCTGTGGCGTGGATGGCCAGGCAACTTTAGTGCTGACACATACAGGCATATATATATGTGTGCGACGACGCATGATCATATGGCATGCATGTGCTCTGTATGTATATAAAATTATTGTTTTCTCTTTCTGTAAATATTCTTCCTTATACATTAGGACCTTTGCAGCATAAATTACTATACTTCTATAGACACGCAAACACAAATACACACTAACGGGGCTGCTGAATGGCTAGCACGTCCAAGCCCTACCGGAGTACCTGTGGAAGAGACTGCCAACAACTACCATCTTCATCGTCATTCACCGCAGCACCACCAGCCAGACCATTAAGGTCTCGCCCGACGACACCCCCGGCGCCATCCTGCAGAGCTTCTTCACCAAGATGGCCAAGAAGAAATCTCTGATGGATATTCCCGAAAGCCAAAACAAGACAGGCGTTTGTATCGCGTGTATGGCCGGGATGAGTGCCTGGTGGCAAAATCCCATCAGAAGAAAGCTCCAGTGGGTGAGGCACTACCTAGAGAACGGAGAAGAGATTCACGTGGTACTGGACACGCCTCCAGACAAGCTTGGCGGTGGCGGGTCTGGTGGAGGAGGGTCAGGTGGTGGCGGCTCGGGAGGTGGAAGTGAGTCAGACATGGTTTGGATAGTCGGAGGCAGTTCTGTTTACCAGGAAGCCATGATCAACCGCACTATCAAGTTGTTGTGACGAGGGTGGTCCACGAGATTTGGAAAGTGACACGTTTTTAGAAATTGACTTGGGGAAATATAAACTTCTCCCAGAATACAGAGCGTCCTCTTCTAAGTCCAGGAGGAAAAAGGCATGGAGTATAAGTT
+
&()+(-6428551.-,422//11894.../23.-('($#$%)0432/2202126568:9:8)&&&%&(-,)&&'%$####*9?7664B55213347.1--/0367=@DGHJJD>>B@H@00)()('+)59:B@@BBACFGHHJJFGEE@AAJJJJ<73858AHJIB;;;??EBA@3323B?@=;;;>FFEDAACEHF@>=>DFJJ@=<<65))(*)+/,,+,47</--,,)*-GJFCJFGE?GFEFEJJJ@-.-')')*0-*..-3+-/=?;:<=6058;=BBBC@@85,(779:A+*)%&$%#$((%$$$$$$$$%#$##%%&$%%$$('&%&$%$$$$%%$%$%&#$#$('&&&$##$$#%&'%#######&%#'&%&'+(%%&)35CFAA@A>><7:;9/('-.*))*6476//,''')'(-(98997:9<500006+&$%'*)(('(.-,*2<4.+*)*(%%%%%&-.8877+((-....:9*''%%)677;?0.*888;797<<<@DEEA>>?BC???5444:3.0*9;@;:7687422110,*)%&('&&&%$%$%+)))*:;>>==<??=<=>;<<>BA==<@AAA?>0/.-,*(&%#####%&%%$#%$##**('),-0.//,((((50/00:2223<<;:984)(&'7453212@?;21-0+*+-.<>@=;;-*))*.((.7GJJJH779??@>==GHHJJE><;<;3>8D=DDD99=ED=<<HEEDCFEJJHHDEFEJHEFGGGGEHD@>=0-,+-01632=@JJ+))*/*/,+%%)'(%%$$$%$&()*&%%(&&&'''++3DJGFC>BCHHIDB>=3@?BHF/.--,)0+.*+)*'&$&&+,0.0/.55987;641023/..0/'(,((*-/(((0*)))))%$$$###'&%%%%&(,--.84454=8BH>668**)''&&*,'&$&+/-5///.1%%%%%''%%%%*(&(04/0-.464517/-.2111B??*?@>>===99ECC@;==<;>?B@<;;:14256678889;;9889BCCCCFFGGGFBB==9>A@JJCBBBHHCJE1.,+$$###%$'-7<>ACFA444>>B?@;;511/68?>=;'&&(-++,-3.-*%$$-&(*)()&&&--/.-..0:<22.)))*0-,,.335799888:ABADHJJB>=?BBIFBCABEBA?;9892//.()*/))))553378;45('''&&(%*&%&-./899:?CIJJJEDBB0AE>>342***,-CJJJID)(((-,,-DGEDFEBJJHE@???<('''(*+/AFDD?>>>ABFEFEEJBBCCCAA:4,(%&)))-7>BEIJJFDGA8725>97856@?987,,*++,2/..,*/431236@<;<(&&-;>==?8;JEBB@BFBH==<1100767751.(08;;BDCBBC21..22222DEEB?DA??:::,+*;=>@?C@BJ@@=5CBCJHFFEA@@@@@CCDJJGHCBBCEBCABBEIC>87:;@?@AABCEDJD;::;?AA?@>@>@AA@BA@BAAB@AA?GBACBAA?>====;;<<CB@B@@??>>==?=>?BA@>>=><+()9'%%'+*()&/(/,-930//0017>>&%$%,.-,,0/-,)+6:;=;6<0-&'+*(()((((37758E>::9;852*&&&),822/+)*.+,,+,2)1+--/...8*&&&--21CA>850++-,.-/7EFEGCDC<DDCEC;:98:;;?BBDCBB?@<95,++++,,,,-.000**+-):@???=9;5544;ADDDCDC;8AA=45:7666(*1%%-,0,+++DB?@CB@?:3*)*??AADBA:5))).<<==A7555GD@92,/03348657;BAADD>7+&%'%(&.0301+,(7=:::43354;BGGD;6211216006399?CB;I43556322211596412?JJJJJG@@??B?:.,()?>BEHIB@@B?<510012133,(&&'*%*0055;9998(()'''''787<72122768@@ABCIIGEFEFGJJHIGFA?=B8*'&&%%&(&--3-1..//1202359322222BFIJJ=@@>JIJJJGE@=>>JJGFCACFJJDAA@B>;::=EED@F@?BDEGJA>>=50>8988>?633F632-4.//5/11//313..977'+&'*+***87;8;828*)%&&)''&&'&%$$%.1365/*):99642111254:+*))7;AAABB????DCBAAA>?A?<;<@?@?BF<;;;C===>>9878:;1/:/110876'%,312,,,-3'('&(,/02(&%$%))*4344776;<FFFABC@?63215-*)+*''''$$$**-**,-*)+''&(1+)&')*())998;<=54'''-.*)(%%%'(((-..01=<<=AA?CA755566763@998311./,,/.-32///>=1../235250521----.;<>??A@HH@??@A?>>>@BE>>?JHIFD8582??32111011321/-&&*,+>;;>763369/--,68::DA/../>A;:8;=CJB@@@?=<=FEDE@??>BB;:9*))*))*5111277><A@>95:;;?><<;<<>@ACEDA@??@@CEJJEBA?@BG?<;;@@DEICH545B99>50003<;<;<;JJJ1//0><==;=;7779AFDEA??AFEC;8779=>B?>==E>>==>;=>A==AJIC;.*&&'&&(/))()013;::>17J0++17;<>@FCA@BEH>BCA>@=:;;>H;;;:=888?@BA@?>A?ABBEFDA???<<<,)(,--.ADB=====>>>=99;@J?;:>>9630,,*)0-,,,,:;?BCE@?<-.GJHB@?>:A6=<<9:7BE>>==??>??ABA@AACCBC@<99:<>=B@EGFDCB@@96610134585534./..-,./1877===?==>ADJJGCCBBAACAAAADA@>=@ADFDD=<=887>>DCBCD=:7--/-1888>=<<=?@=;87893&&&+/JJJC7<49975(%$####,2/.-.130:8:.,+,0,+)*),'(%%%&*,>@B?<99.--.6640/7620*&&&+-2555@974-+2,:9843DFGDC4445158FJJHEC:996778;:<BGIJ=<<;>=?A==<<><<:&&*''++++.,)((((//A@D@>>>@D@>==(''(4496799::?A?>?)((&++((((;5103000A@?>??B?>>>@AB@B84311...13;=@BAB????A@@@BA@A@?@9CCB@????;;:A@A@EDE3))),-&&&&&&(-1888>A%$$$&('&')(***)'((565472/12789?G:967540((5887;8789??FJJJGDCA>?EEJJJJCDDCCB776680('''1)&&%###%$$()))((-,--.8<22239432422)))*%%%%-,*+*54:9()')0147;=<:745398<=?=HE@@8782459;:6.;0*+**)+4'&&>DCCBA?91///555/+,./476:)(()-..0/.-((-0/=<?;A@>>A@2&&)59;7,))5,//*(''*-++()'(*%%$&&'*,+,1471100//21:BB@DJJJ63B=73*(&$%))*8;;=+(()-**)4323-+(&%&&#'((58A@::::GC@?@EJJGCCCIJJJJFBA?>=<<?0---,(52..--/('&'*)*,23@B@A>?AFEBBAB=;:;>@CCFFGF>>84356698510+-,()+2>@AEJFC?<=<==>EJECAADB((((>:>;7.*))+)''(21/-,**+*'+**/8<;5/,+-))((.122300/=EIA@@::1C@EIJ@99:DACCD=IHJAC<??<JIJJJJJJJIJDABIJJJJHHJIJJHCE5425:4621422><<::::000)(()3421121.57<=8644.'/'&',314+92-'%$$%%./21233::;<<<<BBC@BBC97+('&()&&&%'(*,0*&'..210+(''('%&/,,,)&'*)+,-9@ABDA@<0,++-/,.*)&(13;>@<?AEDDCEB?>>=>520./0-112FA@?@C<:99:15+?A@=<69=<AC@76/2114;<875@8>=B=FFFGFBA;888:>855;@BAA<::;?==;=1--.*+)'''(/-+)*&&&'&%%%##$$$####$(&%$$%'*-**+)'(()***555::5566-,5-,,).'441/1>&&(60.23;;<DEA?>>AJJB9888@E==<=>;<7.+&''''&&'(,-+*+68///7C>B@=>>;<3310...347=>:9;923>A>==>C@*(((0--.0-,,,+)'**35:+&%'*759:A@<==;>33BCEFB??=@A@@?==?@CDDHGDFJJ?>@:998@('&(&&&(666<0//&&&,,,,&&%%%%**&$%6?BFEDDA???CCDDDDCBD9989<4-/,.+)'++++.*'')-,-''''989;5433*((+12;777<BB@@A=JJJJA>)*)*:41++,1::7+'''''().//843-,--,(('(*.-,&(*7;@==>EFGBCDCBBCCECCBCFE5555988+(&$$%&&+,35;@A?=310//.((()2//0?>888784(()0056;32111:;;>?*))*5,,,/+++*+38<9:80-(>>@CEIJJJJIJC;;;<88A@FCAB@>,+**,(&')*$##$#%)122/6211065233<BA?98;:;>>>>>BBBDB;EDCCCDFHJJJJA@??DCBA??>/+('%%&'+'))(('/58=?;@95555=:99:;<7755-0'''&#$$&(((&'*+*-'53;BEC=<99::?H@??>@;1003;:;?66877:5.--1--*((*'(&+&%*&,''(23<B211.,+)(+''',++++/44.///<=?:66:3===@:823*%%%(..-*'(<C;888?@FJJ<0-/,EIJG?>>75/=>@102/<<?EJJDBC@JCC=DE><;<967:::::<=433*(&&*.22562442224?/.-,+--GECBA@?66988)(((.463.((*<?>>EA@9211300111/2546/+'))+,++'&&''(**(*-)%(%%%&%&***,,7AB..9814--*)**3210-+*++,&&&)*'''5--.>1//.43-/0.0/.--%$$&*()(&&&'%&'***B?@BCEH?<>>=1'5/42234>@@DDEEBBCA>111;33.,*))'$%$$%(&%%(--)),))--12@=<<CAA0--./+('((((()'&%$$%&,%%1/36779??>:<<<=54443<;878<;88;<<ABEJJDBEAGFDDD@??@@;;/,'&--023<<75.**))*6-+.*56333/;0-.:::<;=;667122255'';?ABABA<<7676870'%#$%&&98>JIA;94454:/.*+))0//++7675/1?BCAA?FA>>=?<:,**+11101'''''011-,-/6?@?DA?==3)%%)&*/,./08530-+,(&%'30)((++3)10-*&(%&%&'.,...0520++++)4-,,-0-'',()(*)-,4333220-))'$$&)&(%%$%%%'*+-350DC@@?88870000?ACG>>>@@@@@B@==<=3110.-.-4465@=?BCCBA<>5-&%%&&)%%%#''''''+).'&&''''%%$###%:<<B@=?<('&()('&%%&4<>@DDFA96//122222452..5420*-)-.*(''**)(''''-8887E65440--/=<@?AABC@B-,,+-)%'(443/&'(-7878=3---..*+,**,:8;AAA=7556*(%%&%%&+,10+--/((()25779=<>EGF::866?A?<6446233/---=@ADJFEE>+564><==>J42.'%'%&''+-/2:->A>>=>A@BBGGEDDCEB?@@D@8.(::>@DCIJJ?BA??@?>>AA@@@<=<=BCFFHIDJC@8+)))*+35<;AB@BEFCA==<=>>IFED>@CG=973,(70956665521/2*'))('')(,+(''$$%%,/08;>=>>@??@???@BDCA@@>?==>?BCCEHGGEE@?A?767299DEHFEC=C;;?>327744465*+-6785240422/...8399''')3353?@<>?>,(((+'&&'.'-*)*,+-///25665;;/)(&+**+-<:;;>@@><<5..5*'''&%%%)%$#$$$$%)'()*>:;;B>@@@@D?>?@IFCCEB?>=ABGJJJJJJJ?;;E6(%%%%')*0/.//09>??B@@@AABACC?@?@B>;<=EHGFCBAJ?99701-()''&&*('%')*&&%&''+,++++5:254;9BCC751&&'6752498@==EHHHHJJIHAA@@EABBCH;;D===?><>@AIHHIGHIIGEDDJE@?@>?>=B@@;:8/,)%&+.3/+,,,+*++*)(&%'&%%**<>???BDD=@4/**++*+''*+67==6555*''%),,<?@FFDCBCEIGDDBBCCEEEEJBCFDCA@AA>==ABDDDBDCAB8///0FED??@@ECAAF>=<>@@@ACBBACBBA<66604302DDA>@@F:999@3/./0/,.0-0*.99>EDEDDD=7761=<DFA@@4443.-,+*)(-*+,+004.-,++.0+**)&%%&)'*,+''&)(&')63432...-.+&$%&-,)(')-.-(&'&##%29<DDFD?>>?BDA200130-.1AABBADEHGHHDDBBBCFFFIHGB@@ADFDE555598,'-(*>@@=877@>><=>?BDBDCE>>>8749>@BEDB?AAIECB?;;:880.(&'(9/''''(8<<77668777>;<2011:9=964463113893)))*))((%*+766;DBGGDB,+'&&'$##&$####%)*,-,,/,:><C<<:1./,*+'''&'')'%%%%%+)+*'()+0/077566761&%%')0/.00566@CECCEC8J733203/0((3.2-,*(&%%&(('*))1/.+&(+*+++-+/2637/-5=A<:::9&&%%'**)(''*
@Uematsu_g8c_2_G1_5
CTCTGGCGCGCGCATCCTAACCGCCAGTTGTTTACCCTCACAACGTTCCAGTAACCGGGCATCATCATCAGTAACCCGTATCGTGAGCATCCTCTCTCGTTTCATCGGTATCATTACCCCCATGAACAGAAATCCCCCTATTACACGGAGGCATCAGTGACCAAACAGGAGAAAAAACCGCCCTTAACATGGCCCGCTTTATCAGAAGCCGGATCATTAACGCTTCTGGAGAAACTCAACGAGCTGGACGCGGATGAACAGGCAAGCATGTGTGAATCGCTACGCGGCCCGCGCTGATGAGCTTTATTACCGCAGCTGCCTCGCGCGTTTCGGTGATGACGGTGAAAACCTCTGACACATGCAGCTCCCGGAGACGGTCACAGCTTGTCTGTAAGCGGATGCCGGGGGCGGACAGCCCGTCAGGGCGCGGGTCGGCGGGTGTGGGCGGGTGTCGGGGCGCGGCCGTGACCCATCGTCAGCGATAGCGGAGTGTATACTGGCTTAACTATGCGGCATCAGAGCAGATTGTACTGAGAGTGCACCGTTGGCGGTGTGAAGATGCCGCACAGATGCGTAAGGAGGAAAAATGCGCGTGGGCGCTCTTCCGCTTCCTCGCTCACTGACTCGCTGCGCTCGGTCGTTCGGCTGCGGCGAGCGGTATGTACCAGCTCACTCAAAGGCGGTAATACGGTTATCCACAGAATAGGATAACAGGAAAAGACATGTGAGCAAAAGGCCAGCAAAAGGCCAGGAACCGTAAAAAGGCCGCGTTGCTGGCGTTTTCCAGTAGGCTCCGCCCCCCTGACGAGCATCACAAAATCGACGCTCAAGTCAGGAGGTGGGAAGAACCCGACAGGACTATAAAGATACCAGGCGTTTCCCCTGGAAGCTCCCTGCGTGCGCTCTCCTGTTCCGACCCTGCCGCTTACCGGATACCTGTCCGCCTTTCTCCCTTCGGGAAGCGTGGCGCTTTCTCATAGCTCACGCTGTAGGTATCTCAGTTCGGTGTAGGTCGTTCGCTCCAAGCTGGGCTGTGTACGACCCCGTTCAGCCCGACCGCTGCGCCTTATCCGGTAACTATCGTCTTGAGTCCAACCCGGTAAGACACGACTTTATCGCCACTGGCAGCAGCCACTGGTAACAGGATTAGCAGAGCGAGGTATGTAGGCGGTGCTACGAGAGTTCTTGAAGTGGTGCCTAACTACGGCTACACTAGAAGGACAGTATTTGGTATCTGCGCTCTGCTGAAGCCAGTTACCTTCGGAAAAAGAGTTGGTAGCTCTACAATCCGGCAAACAAACCACGGCTGGTAGCGGTGGTTTTTTTGTTTGCAAGCAGCAGATTACACGCAGAAAAAAAGGATGTTCAAGATCCTTTACAATCTTTTCTACGGGGTCTGACGCTGAGTGGAACGAAAACTCACGTTAAGGGATTTTGGTCATGAGATTATCAAAAAGGATCTTTCGCCTCGATCCTTTTAAATTAAAGAAAAATGAAGTTTTAAATCAATCTAAAGTATATATGAGTGAACTTAGGGTCTGACAGTTACCAATGCTTAATCAGTGAGGCACCTATCTCAGCAATCTGTCTATTTCGTTCATCCATAGTTGCCTGACTCCCCGTCGTGTAGATAACTACGATACGGGAGGGCTTCCATCTGGCCCCAGTGCTGCAATGATACCGCGAGACCCACGCTCACCGGCTCCAGATTTATCAGCAATAGAACCAGCCAGCCGGAAGGGCCGACAGCAGAAGTGGTCCTGCAACTTTATCCGCCTCCATCCAGTCTATTAATTGTTGCCGGGAAGCTAGAGTAAGTAGTTCGCCAGTTAATAGTTTGCGCGACGTTGTTGCCATTTGCTACAGGCATCGTGGTGTCACGCTCGTCGTTTGGTATGGCTTCATTCAGCTCCGGTTCCCAACGATCAAGGCGAGTTACATGATCCCCCATGTTGTGCAAAAAAGCGGTTAGCTCCCTCAGTCCTCCGATCGTTGTCAGAGAAAAGAGTCAGTTGGCCGCAGTGTTATCACTCATGGTTATGGCAGCACTGCATAATTCTCTTTACTGTCATGCCATCCCGTAGAGATCCTCTTCCTGTGACTGGTGAGTACTCAACCAAGGTGACGTAGAATAGTGTATGCGGCGACCGAGTTGCTCTTGCCCGGCGTCAATACGGGATAATACCGCGCCACATAGCAGAACTTAAAAGTGCTCATCATTGGAAAACGTTCTTTGGGGCGAAAACTCAAGGATCTTACCGCTGTTGAGATCCAGTTCGATGTAACCCACTCGTGCACCAAACGATCAGCATCTTTTACTTTCACCAGCGTTTCTGGGTCAGCAAAAACAGGAAGGCAAAATGCCGCGAAAAAGGGAATAAGGGCGACACGGAAATGTTGGGAATACTGGTGCTTCTTCCTCTTTTCAATATTATGAAGAAGCGTTCTGGGCCTGTCTCATGAGCAAATACATATTTGAATGTATTTAGAAAAATAAACGAATCAGGGGTTCCGCGCACATTTCCCCGAAAAGTGCCACCTGACGTCTAAGAAACCATTATTATCATGACATTAACCTATAAAAATAGGCGGTATCACGAGGCCCTTTCGTCTTCAAGAATTATCCGGATATAGTTCCTCCTTTAGCAAAAAACCCCTCAAGACCCGTTTAGAGGCCCCAAGGGGTTATGCTAGTTATTGCTCAGCCTAGCTAATCTTCTTGAACAGCCGCCAGCCGCTCACCTCGAGAGCGTTGCAGATTCCTCTTGCGTAATCCACTGTTGCAGTCTCCTGTGAGTACTTCCACTGAGGGTCAAGCAACTTGGCGCCCAGTTGCTTGGCAGCCTCTGGGGATTCCGCTGTGTGGCCCGAAAATCTTGCAGCCAGGATGGGTACAAAATTTTTTGAACCGATATAAAATGTGGATGAGTCGACGGAAACCAACTTATGGTGTTGGGCATAAGGATGCCCGTCCATTTGTCGTTGGGGGAGGATCTAAAGGTTGCAAGCTGCGAATTGCTACACATTGCAGTTTTGGCAGCTTGTTGATTTACCGCCTGTGATATTTCCAAGCCTGTTTCTCAAAGTGTCTGATATTTCACTAAGTGATTTTATTTGGCTGTAACCCACACTGCCCACTGCGCCCCTGTTGGCTGGGTCGCTAACCACAATTCTCCACCTTAACCCCAGCAGCCATTTTGACCAAGGCATCGTACAATCTAATGTCATACCTAGGCAAGGATGGACATGTAGCGTTCAAATCCTGCTGAGATATTTTCAATGTGACTTTTTGTTGAAGCAACAAGAGCTCTCAAGGCACTCTCTTCTGGGTTGACTGTATCATAGTCTCTATCGGCGTTAGTATTGTCGTGAAGTCCTACCACACACTTGGTATCGCTAGCTGTTGGCAGATCGGGCCTGAAAGTGGACTTGGGGTCCACATCTTTGATGCCAACGCCCGACCCTCCAACGGCTATTACTGGGACATTCCGGTGGCAGGTGATGCCTTGGGGTTTGTATCTCTATGCATAGTGGGCATGCACCCTGCGTTGCCGGAAGCTGCAAACCAGACGGAAGCGATGTTATCTTTGTTTTGGCAGAGTCCCATGTCCACAAAGTGTCAAGGTATTTACCGGCAGAAGCCTGCAGCTGGTCCGGTCGAGTGCAAGATCAACATCAGACACTGGATGAGTCATATCCGAGTGATCATCCTTCCAGCTATTATTCCACCAGTAAGGGCACTTTGCCCGTCTACAACCAAGATTTTGCTATGGTTCCAGAGAGCTGTTTTTGATGTAGTCATACTAGCCACGTTCAAAGGTATGTTTTGTGCGGCTTTGCCAAGTTTTGCAGTCAATTCGTCCCTATACTTGGAAGGTATTACATTCATGTGGTAGACGGGTGCGGCCCGACCGGTATCCTAACTTTCAACTTATTGCCTTTAGCTGCGGACTCCTTCGAACCAGCGACAATAGCGTCTTGGAATGCGCCGTTTGGGAAAGGTGCAAGTGTACTAATATCTACGGTTCTGGTGGCATTCCCTATATTTTCAGTAGATCTAGGCCAGCAACGTCTCTGTCCCAACTCTGTGACCGTTGTCATCACCCCAACATCCTGGGGTTTGCAACAACCAATCACTGGGATCAGCGGCACTTCCATCCAGATTTATTTCCACTAGTTCTTTCCCATACATCGCCCTCCAGGGCCTGGGGACACTTGCCTGCAATGTTTGCTCAACGGCGTCCAAATGTGGTGTAGCTGAATCTGCGGTACCGTGATGATGATGATGATGCATTGATTATCTCCTTCTTAAAGTTAAACAAAATTATTTCTAGAGGGAAACCGTTGTGGTCTCCCTATAGTGAGTCGTATTAATTTCGCCCGCGGGTGCGCATGATCGTGCTCCTGTCGTTGAGGACCCGGCTAGGCTGGCGGGGTTGCCTTACTGGTTAGCAGAATGAATCACCGATACGCGAGCGAACGTGAAGCGACTGCTGCTGCAAAACGTCTGCGACCTGAGCAACAACATGAATGGTCTTCGGTTTCCGTGTTTCGTAAAGTCTGGAAACGCGGAAGTCGACACGTGCACCATTATGTTCCGGATCTACCATCGCCAAGATATCCTGGCTACCCTGTCGAACACCTACATCTGTATTAACAAAGCGCTGGCATTGACCCT
+
9986*%$$'')+,&$$$$##%),13+++,;78?;652.::=<<=?=I8G@>=AFF=9541-+++.;=>>@DBCD@=<:;>@JA?7778>BB@?@EEJ.,,,BFFEIF@?@@EFDA@@>DIDBBBCHH:978>9;5/,12-)**.69@BBBAABGGFDCBCB?1//0+*(+,*.DCA?=>>?B66;5GEDEE@@?@>=524*('''&'235-*$$$$%&'340/-*''(<E@??F@<::BDFHHEEDCCA@?0///54222344)&$#$%%&*0)'')*((((%$$$%),.+,..22490///202(&&%&))3))<<=>?@?>=98200-,*),../100....;;422372//0BBEGAAA@@AB?753@>?E>9872-,++-+0)('(**))/15559<8864-,*&%&%$##),,02+('')-,0?/%%&'&&)0.01:<550:<<?@A:5115<?C)&&')'''*)+('('))('(/99:@AAACDC@D;43355>AB=333364----@AFFFFFDCBBDEDEGCBABDFJA=;;0/.$('%''''()*+*))$#%')'''*++24896555=>=9213::;;8766*)&&%%,+-))('0.@A944=>DGJE@<<(&&&&(()((-,,./@BEEDDHDAACBD;::9655.,+--+),***+2/**./,+**+012225;<>BBABBBCB?>@?:8991-,%%$$%&'&()++*+*)0-/1077A?@AAD@C43320068<DFJIGB@@@9878DJJIG@>==999:FC433144<?31//,,-9;D@@>>>74<BC;;<BABCFEHDC=8BAB=2-***+,:=<=>;53./2.(($$$+'0$232277?<<;=CEHCC@?>>?856;69>06.8CEEGFEEB>==;>=.,((*8::;:?E===28*6044??EFFAJIHIEHE;:940///0-)*=@B@CG=DA@DCFEFFDGJGECCDEFDGGHJFE>=>98889?@ABEEDDE???@?>>9899-'''(%$%%&),,,/)'''8:=?=<:<84;3-'($#$*+,5;90//1678:;;AGFEIEGDEAAE@EJICB?;4354446B<::..../41677:7A382/20/045?=>>;GHFIIEECAA@855***+27::==87;<:873/***('&'+1/.2-/,,-22368;;778/)$$$(03549::BJJJC@=1****02699??GGBBAAC@@AB>==<***)))*.9:FGIGGEFCCCBCDCAA@@BCDCA?;;;<I@==:9B?=:+*)+''(1102++%$##$'>>=?---/5,*+<;@7778DAAAADE@??>@;8?JJF=7899<=898766'%%%&%&'&'(+(,1//=;:;200,''''.+33461..(&&%&(:845A?>>976667?>>BBA@/++,0>>;9777D@87668:>CCDE?@?A?II,,,****...30/.0..+,5>844754.''&&(+''&'===>HC::831+'&'((001348763/6BHJIE====JHFFHD6453:98324*)))1,'&():<>@BDA==>CFDBB@@??EDJJA=556:667666:@@><1...'%%'4(((*<>HGGCCCC===>CC<:::=A?>67778513('''''+-.-225-:==76669)(%'((((+1''(.--124;>@91--.:;?887:BE>>><AA@@ADDFDCD@AABHEDB>>=:<<BBBD@@<000...0'&**766=<::::99:;DAB;>3/,*%$$%%&55888CCDCB;;;:EGDGCBABDC?>??IIEFD>><9988?@@ABAA@>?ABIE=;86677,++/:9:;;CCDDFGEEHGFFEEGHIIJ;:::FE@=<78@@A40.077>9222ABCCFEDCCBDEEGDDB<==CDEIF>;9/--23?@;9:/...CFC9=<=>=;,++(**+JEEDABA@BB>>>>1111=@JJIHCAAAFBACEJJJJJFA??@CEFE@<)()&''&)**+)''(????A)('&&('*+,((%($$$;;::8:;<ECCDE?CGBB@@BAC?<<;=;:94443333<<<AAAD==>F$'&'((*31223?;;;31(.)$$&%%&$$$#%(,+/6BAAAD??>=>?A@A>44440-,&$$$$#$$'(9@44445ACCA8777766(&&)246=:572>??<@52==5556>;:<B@>@??8888EDDDDGGCA@A@C5135+06GIBA?A@@CBGGFC==@JJH?83///34<=DB-))<<,'$$.-//2723,***230/.-.'&&'989=<8++**6454444>=:9::<858(++)##%()**,./--0-:899HEEAAA@B:::;DG9999-))*,,+.6836?>C;;9,))8C@<>:9)))+8979>@:6964243/-,,98777FE=;9-+)()&$$&%%%$$$##$&%=7<;=C@HE@FABA97&%'*)./(''+*+((*($##$%&0-0%%%&'%%%'..02/./>GGFEDCC:FFDC;?D?=6457+***/(''-=BDCC44357744443747AA@BHCA::77666::><=444CGHGJB@??DCHFIHEDD>>>=<701<9860-/DBDFA@>==8A@@EBB@?>==<;=7C@::<<B=JJIJJHHJJGGBBBCCA>210.379:=9=(((3.3652..03<98;<>BCA@EFJECB@>=<;<89:=BHHFDF<<;887767888::=7112;;<@?AB@?@BFIEGFEA@@?.---868.---;>=<;:;>DB@:::6653-))(..558<>CBCEGEFEEGFEF>C@;=<?@=??9/-.28;=?EGGJJIFA=A>?@BBC9889??BH)'''4ABCB?=>:CDB@A@A@;9<;?:99//*+*'&&($$%%*$(()4523@0@A@JJJJDDAFGDC=1)((*,--369>BAAAAAGJJJJJJJJJHJHIECBCB@AABECGJJH><<;@=?BABABC989E?=/-/-,,****)(&(*-,5DDDBCDC>6@@C>=;<<;:8:::==@@@AAAB22&&)*CFDC@@<@7//.B430-:C666)(((0),+&&&$&'(+,69;CCBBB3112.++.99:<?=<>9:88DFJJHDCBBEHEFEIIFBABAB?@@IFGIFFDA?>>@@@?@????@<:898864@@A@@?<89;?<@:?AFCCC?B7778CAAAADCBC;;,*)..04)((*12564...,+++,4*'&'(9>==>@A;::8+**+;667>GEBC>>>>8692.*%$###%0:6653.-+('('(()5==>?BC853/(%&)+/('(*>FCCA?4DGFCD88767666>9658:::<=CBEB@??CBCJD?<:===CCEBE@?=><<;>>=B@=;1436HFB@>>?@BBACDDDDABACE@??>AAAAAAEJJCABBB?>>?DBBA0000.---7@ACEB>::<=ADC=JHECBDBAA>?=>;<?AFE@;8420>AFCBAACA@>;)&&(::<=@@B@>>@AAB733144:A,+++4.668@A5<<B?=@>><<C?@AA=>@@DA===?GEFFBA@@@BB9999=<<@?A>??@CCBCCD@@ADE@@?ACFFFHCBB?>A>A?<31000.)'()-51'''20,+)%$&*).+':333CAAACJJJ<A-,,-621(((()>>>B@9-,'(=>2:,,59=>@@?...-+((+28;;(&&'-,-/@?DDDB<::9;=@>>>=*((((<;&%%%&&''0)+(()&)),01-.0*3==@=>DBDF@??>==6668H?;55377<@@7002<;@@@<;DA>??@4333752+)++/.A@ABCFF///-,((()*;7671////6-,-*%$),(%$$(())0((((3344:C@CABA>?EFJHFC@@A?@A@A>===;@99B@@>==>?A@==<=;;<=B<ACAB@@>644421364/&%%'5)))13225>BBC??@BAB>?>>@E?>=>DDDFJJDDDFFB@?>@@?CE>0//0=;;=9993444??>A@=?>ACEDEDEC0000>555@?CC>;;::@>>??CBABBDEE>9,%'(18349<@<<<<AABCB@@CHGIJJ61++)))))4--..4/.-((*)(((+,+,;8FABAAA<;:,(###$'$$$%./,+,.B877:HB9968;@=;98A<<A>=>>EACFAAA@A<::7,**+8;8899B@6667D:666JJEGHB@9??7542*)('%&&*>ACABCBEDCCDDB30-(0<:0+)-('&&'%&))-(((8:;;;?=<<=@@?AAA?<==BFHJJJJFEEBCCGE4445AAA=;:9:><==>FDDEFJFIJHGJHJF=65),+*(*1<00=AAC@8677998=AC???>=;<?CDCAA>==>FFG???0---93233=<;=<<?>;;:;;A@@AB6666HEJFB??@*))))+----594444AAACDDABBAA@AGDB<832/02;954227;DHB@@?DBBB>?62.-018BDCEEEEFJHAABCAEBB@ABCGHF;8567CFIGIGHEGD@@===>CGFEFFGIJJHDCBCCBDEDBA@AA@@AD4334B=;;=95568=>>AAGJJE@??@CIDEDDEJJB@AEACA@@AF43,.0/,&$#%&$&)+33>988;@ACD:5-0+((''%)&%(')'&&&%%##%&&&+0633369980///@=EDGCCDEGCCCCBDCDF)))*D@>>>??>?A;7540.
@Uematsu_g8c_2_G1_6
CTGGTGAAAGTAAAAGATGCTGAAATCAGTTGGGTGCACGAGTGGTTACATCGAACTGGATCTCAACAGCGGTAGATAGCGAGAGTTTTCGCCCGAAGAACGTTTTCCAATGATGAGCACTTTTAAAGTTCTGCTGTGTGGCGCGGTATTATCCGTATTGACGCCGGGCAAGAGCAACTCGGTCGCCGCATACACTATTCTCAGAATGACTTGGTTGAGTACTCACCAGTCACAGAAAAGCATCTTACGGATGGCATGACAGTAAGAGATTGTGGTCTGCCATAACCATGAGTGATAACACTGCGGCCAACTTACTTCTGACAACAATCGGAGGACCGAAGGAGCTAACCGCTTTTTTGCACAACATGGGGGATCGTGTCATCGTTGGGAACCGGAGCTGAATGAAGCCATACCAAACGACGAGCGTGACACCACGATGCCTGTAGCAATGGCAACAACGTTGCGCAAACTATTAACTGGCGAACTACTTACTCTAGCTTCCGGCAACAATTAATAGACTGGATGGAGGCGGATAAAGGTTAGGACCACTTCTGCGCTCGGCCCTTCCGGCTGGCTGGTTTATTGCTGATAAATCTGAAGCCCTGGTCAGCGTGGATGCTCGCGGTATCATTGCAGCACTGGGGCCAGATGGTAAGCCCTCGTATCGTAGTTATCTACACGACGGGGAGTCAGGCAACTATGGATGAACGAAATGACAAAATAGCTGAGATAGGTGCCTCACTGATTAAGCATTGGTAACTGTGACGACCAAGTTTACTCATATATACTTTAGATTGATTTAAAACTTCATTTTTAATTTAAAAGGATCTAGGTGAAGATAGCTTTGATAATCTCATGACCAAAATCCCTTAACGTAGTTTTCGTTCCACTGAGCGTCAGACCCCGTAGAAAAGATCAAAGGATCTTCTTTGAGATAGCTTTTTTTCTGCGCGTAATCTGCCCCTCTTGCAAACCACCGCTACCAGCGGTGGTTTGTTTGCCGATCAAGAGCTACCAACTCTTTTTCCGAAGGTAACTGGCTTCAGCAGAGCGCAGATACCAAATACTGTTCTTCTAGTGTAGCCGTAGTTAGGCCACCACTTCAAGAACTCTGTAGCACCGCCTACATACCTCGCTCTGCTAATCCTGTTACCAGTGGCTGCTGCCAGTGGCGATAGTGGTCTTACCGGGTTGGACTCAAGACGATAGTTACCGGATAAGGCGCAGCGGTCGGGCTGAACGGGGGGTTCGTGCACACAGCCCAGCTTGGAGCGAACGACCTACACCGAACTGAGATACCTACAGCGTGAGCTGCTATGAGAAAGCGCCACGCTTCCCGGAGGAAAGGTGACAGGTATCCGGTAAGCGGCAGGGTCAGAACAGGAGAGCGCACGAGGGAGCTTCGGGGAACGCCTGGTATCTTTATAGTCCTGTCGGGTTTCGCCACCTCTGACTTGAGCGTCGATTTTTGTGATGCTCGTGGGGGCGGAGCCTATGGAAAAACGCCAGCAACGCGGCCTTTTTACGGTTCCTGGCCTTTTGCTGGCCTTTTGCTCACATGTTCTTTCCTGCGTTATCCCCTGATTCTGTGGATAACCGTATTACCGCCTTTGAGTGAGCTGATACCGCTCGCCGCAGCCGAACGACCGAGCGCAGCGAGTGAGTGAGCGAGGAAGCGAAAACCTACCGATGCGCAAACCGCCTCTCCCGCGCACGGTCGGCAAGTTCATTTAATCCCAACTATCGTCACGACAGGTTTCCCCGACTGGAAAGCGGGCAGTGAGCGCAACGCAATTAATGTGAGTCCTTTGCACTTCGTCACACCCAGGCTTTACGCTTATGCTTCCGGCTCGTATGTTGTGGAGTATGTGAGCGAATAATAACCGCCGGAAACAGCTATGACCATGATTACGCCAAGCTTGCATGCAGGGCCTCTGCGGCATCGACGGGCGTACATTAACACAGTTAATGATGAATCGCGATAAATGATAATAAATGATCAATGGCGATGAATTATTCATTTTTTTTTTTGGGAGAGTGACTCACTTGTGGGACGCACATGTAAACCCGGCGCGCGCGCTGCAAAGGGTCGCACGGATCGCATCGACCACACACGCACATGGTGTTGTTTTACTGTGTGTATGCTCTTCCATACATGGGAGGTGCGCACGGGGGAAAAAGGCGAACGCACTTGTGAAGCCCCACACATAGAGTAGAGGCAGGCGCATGCAGATTCCCCTTCCTCTCTTCACGCAACTGGGACGGTATGTAATATATACCGTCTACAGTGCACTGAGCAGCGATTTTTTGCGGTGAAAAAGTTGGATAATTCCCATTTTACGAAGCTGACCGGAAGACGGAGGGTCGTGTGATAGGATAATGCCTGGGTGCCCAGTGGCGCCATAGGCATAACCTGGAGATATAGTCGGTTTGGCTCTCTGACCCACACTCATCTGGACAACCCCTTCTTCCCAGCCTCGGATCACCTCCTGCTTCCCTTAGCGTAAACTTAAAGGGCTTGTTTCTGTCCAGGAAAATGACTTCTTCCATCTTCAAGCATCCCGGTGTAGTGCACCACGCAGGTCTGGCCGCGCTTGGGGAAGGTGCGCCCGTATTCCTGGGGAGATGGTTTCCACCTGCACTCCCAGGCTACGTTCAAAATCGCTTTCTGTGGCTACCCTTTGGAGATTCCTTGCTTGGCACCTTAAGAGATACGTTGTAATGATAAAGGTCATGTAGCAAAATCTTTCCAGCTTCAAGTCGTATATATTTTTCCATTTTTAATTGGCAAATTAATTAAGAAGGAGAAGGTATAGAACTGGTTTCATGTATCGAAAGGTGTATTCCTCCTTCATGCATTCTTCTCCATTTTTGAACTTAATTTTGTGGCGAACATGGTAGCAATAGGATATTACATCTACGTCATTACACAAGAGAATAACGTTGTCTCGTAGGGGTTTTCAAATAACTGCTCGATGTCCTTCATCATGGGTTTTTTTTTTTCTTGCGTGACGCATGCGCGATAGGCGAGGGGTCGGTTGGATACCGGACCAAAGCGGCAAACTCGACGAACTGGACGAACGGGGCGAAAGAGACGAAAGCGATGTATCTGCCGCTCCTACCTCTCTGCCCCTTTCGCCGCATTGGTCTCCTCCGCCTCTTCCGTCGACTCGCTCGTCCTGATCACTACCTTTATGTTCGCTCCTCGAACAACTGAGTGCTAGGAGTCTGTAATCGAGGAGAAGAGGTAGCCGTATGCCTATTTATGCCTGCATGCGTGCCCCCAGTGCGCGTTGCAGTGTCCTTGGCTGTGCGTCTCGGGTGCGGGAGAATCAACTCGGCCGCACCTGCGCAGTTTGCCGCACCTGCGCAGTTTGCCCCACATGCATAGTTTGCCCCCACCTGCATAGTTTGCCGCACTCGCACAGTTTGCCGCACCTGCATAGTTTGCCGCACTCGCACAGTTTGCCCCCCTGGTGGGTGCACCCCCCCGCGTAGTGCACATAAATCACGGTGCAGTTCTCGCGAAGGAGCTCGCAAATCTTATCCAGCATCACAACCAAGTCCACCAGCTCATAGGCCTCTGTTCATTCATTTCGAAGGAACGGCCCATGTAATCAAAATCAACAATCCCACATGTAATGGGTTTATCGCTTCTCAATTCAAGAGGCATAACCACTCTCTGGAAATCACGCACCTCCTGATTCATATGAAAAAAATATCTTCAAGGGGTAATTATTCCCTTAGGATATTATTTATTTCTAAGTGCAATAGCTCCTCATTCATGTAGTAAGTTTTTTTCCCAATCTCGTTGTTATTTTTTAGCAATTTGAAGGAAAGGATACCTCCTGCATGTATCACTACCCTGTACAAGTCTGCCTTAAAATTGTTCCGCATGCCTTTGTTGTTTTTATTATTAAGTCTTTTCCTGTAAATGATTTTAACAAACAATCCACTGCATCTTTCTTGTTGCATGTGAGCTCTCTCAAGAAGGTATTCAGGTACAGCAATAAGTTGTATGGCTTCTTATGATGCGTGCACCGCATTGGTCCTGGATTTTCTTCTACATCACCACATGTTAATAATGATCCTCTACCTTCACCACTACCATCATTCTTCTCATATACTTCAAATTTGTACTTAATGCCTTTCTCCTCCTGGACATCAGAGAGAACACCTGGGTATTCTGGCAGAAGTTTATATTTCTCCAAATCAATTTCTGGAAAAAACGTGTCACTTTTCAAAGTCTTGCATAATCCTTGTCACAAATAGTTTAAGATGGCTGGGTAATTCATGGCTTCCCTTGAACAAAAGAAACTGCCACCCGTATCCAGACCATGTCTACTTTATTTGCTAATTATGGTTGTTCAGTAAGTTTTAAGGCATCATCTAGACTTCTGGAAAGAAAATGAGCTCCTTGTGGAGGTTCCTTGAGTTCTCTGCTGAGAACTAAATTAATTCTACCTTTTAAAGGTCAATTATTCTCAGGAATGGAGAACCAGGTTTTTTTACCCATAATCACCAATTCTGCTTTACCTTCTACTGAAGAGGCTGTGAGTCGTCTGGAAATATCTAAATTCGTTCCTGAGCGGTGGCAGAGGCAGGTCCCCCGTTCTTGCCGATGCCCATGTTCTGGGACACAGCGACGATGCAGTTTAGCGAACCAACCATTGGACCTGGATTTTCTTCAACATCACCACATGTTAATAATGATCCTCTACCTTCACCACTACCCTCGAGATCGACTTCCTGGACGGATCAGCTTCCAGCGGGGGCTCCTGCGGGCATTCCTCCGCCACCTGGCATGCCACCTGGGAAATTCATTCCACCTGGCATTCCGCCGCCTGGCATACCTCCTGGCATACCTCCTGGCATACCTCCAGGCATTCCCACGGGCATTCCGCCAGCTGCACCACCGACGTCCTGATATCTTTCGACATGATGGGAGCACAAACGGATTCAGCTTCCTTCTGTTTCGATTGATATTCTTCCTTGCTAGCCAATTGGTTCTTATTAACCATTCCAATATGGTAGTGATGCTCTCATGCAAGTTTCAATTTCGGATGGCTGCAACTTTTCCTTTATTTCTGGTCTTCTAGTGAGCTCTTCACTCCGTAGCAGTAGTTCTCAAGACTATTTCTGTTGGCTTCATTATTCTTCTTTGCTTATTTTCCTCATCTTCCGCCTTGTACTTCTCAGCATCGTTCACCATATACGGTCAATTTCTTCTGGAGACAATCTTCCCTTATCATTCGTAATAGTAATATGATTCTGCTTTCCTGTAGATTTCTCAACAGCGGTAACGTTAAGGATACCATTGGCATCAATATCGAAGGTGACCTCAATTGTCATATTTCTTGGTGCTGGTCAAATATCGTCTAAGTGAAATTTACCTAACAAATTGTTGTCCTTAGTTAGGGCTCTCTCTCCTTCGTAAACTTGGAATGACACTCCTGGTTGGTTATCAGCATAGGTGGTGAAAATTTGACTCTTCTTTGCTGGGATGGTTGTATTTCTCTCAATGAGCTTAGTCATAACACCACCGAGCTCGAATTCACTGGCCGTGGTTTAGAACGTCGTAGAGCTGGGAAAACCCTGGCGTTACCCAACTTAATCGCCTTGCAGCACATCCCCCTTCGCCAGCTGGCGTATCGCGAAGAGGCCCGCACCGATCGCCCTTCCCCAACAGTTGCGCAGCCTGAATGGCGAATGGCGCATGCGGTATTTCTCCTTACGCATCTGTGCGGTATTTCACACCGCATATCGGTGCACTCTGAGTACAATCTGCTTTGATGCCGCATAGTTAAGCCAGCCCCGACACCCGCCAACACCCGCTGACGCGCCCTGACGGGCTTGTCTGCTCCGGACTCCGCTTACAGGACCAAGCTGTGACCGTCTCCGGGAGCTGCATGTGTAGAGGTTTTCACCGTCATCACCGAAACGCGCGAGACGAAAGGGCCTCGAGTGATACGCCTATTTTTATAGGTTAATGTCATGATAATAATGGTTTCTTTAGACGTCAGGTGGCACTTTTCGGGGAAATATTAGCGGAACCCCTATTTGTTTATTTTTCTAAATACATTCAAATATGTATCCGCTCATGAGACAATAACCCTGATAAATGCTTCAATAATATTAAAAAGGAAGAGTATCAGTATTCAACATTTCCGTGTCGCCCTTATTCCCTTTTTGCGGCATTTTGCCTTCCTGTTTTTG
+
9:99>:;:30+**.4451/122/2))*0/0577=>==<<211251-,'&'*8-,,-FC@@A>>>=A?;97*)))+(%%%*(((5571..-23/?6<<DEEA@?@CJJB@@CEEGAA@A?<:;A<EFFJBB?@<.(*()/0--+/++-*)'%&+*&&&&&'&'(*++48<F9BA931-,.5238@?@???AB?>:8=<=DCAA@???BA???D?>8322454310*))&()/--+./>JJJ@==>>B=>7569A>=<=A@@500.--.('./..&%%$$$*,*28>?>?@BBAAAACAAACA?;<65563225=6;9;8=544)&&&''&$$)0-1,,,44365689:>>=;;=;IHIJGDBB9889<8569;<92++*(####*//;@@ABE?=<;:::/--/9:;=@>?A1-,+0EC88777::<::;;>=>=>??ABCAA@A@==>>CAC<<<=43321=.434<CGFF@>:::A>?@><;;;:6456411/.-00.-)-(<@CEHHJJJJJHFEFBABAEADEGJBA@B@?=8524++'''1221310,--5,,7788<@>?C?@672>>==?BDFGJHGGIFCBBEJDEGA>/$$#&()'&')*))).-*)(('%$$$%,-*,))*++3A??@@BCBDBH@@;::=@AACDA>=;=/''@EHB@?>?@BHCA@AEB:9896()@,)((++-,--<;;@@ACGFDC@?@F6&&&,))(+''''-)))7;>?EB?=<>>A?>>AABABAAADAAB?98999(&%%%%,/12DEFFB???CDJJJJ6>0GG?>>@DDDDJCCDJJEF><;8::<;:;:=9:7=HB=;0,('))).5333210+*+*-@>??7777E>>=?=9;>C?=><F?GFDD1/+++00(((78325+++,2112<;:;;@=?789:9;8-,,,***)))132-011*.------*(()-/324,++,44*))*30-((''(++**)()*356;:99:A@??A<;;;==?E?<2,'%%&&(('''/0256;ABCAB@>AEGIICA@BC>==>@AAADEFEB@A><;4355763113<<ACCDGGB5544A@A7666>BA@=8889<==;::7?=;33345((;??;<A?>>?<<855))))4..1?=<<978:;=>5223HEAA=776=@;;;;?>ABBCCA@;::;?=<22*(('''%.8101003???>>>ADEFBF8=>>?:999==<<=?@BCC@>??ACCCEDB>A@A-,,,??@ID=;96445:---3F@CAC?FEDC?>>CC====4334<+8<77::BBC7,+.**((''&%&*/5*''%%'$$%))**003>=<<A==;:;<??;.)&&(&)''(%#$%%%')'(()-.8@BB@5<.0///050112B=?5?;=<;@?=?>=>>?D77668'%+//-(,+('&%%%%%)+/*.-.0..-167;<;@@BF?>=?BBC@?>?@AC<<;;::BBCCAEDFEB<;;;88421/2223261/---;?@GDCFJJJEBAA?ABBBD2212;;6:::=4.''&2:::;?>==AHIB?>>>?@ADECA::9<BHEEDDEDBDAB@@A>210156-;@:;>GB?><<=>HIIGB?>>>BA@@>>>=?JBBB@999:A@BC?>=<==879?6545:633353236=>>:8989<<AAA.---.7790*,A>D@;6&&*(&$$$(*++++76663332-+%%$&--0-3./--+*)&%%'-,(()&''&&%'%$$%$&%%%%%$&%%**+++-,+,/++-20//5BBBAAA??==>@B@:999::;====AACDAAC=<5/)*)*)(-+-'&'&%###$%%'),52405:=,+&%%&'1.,,-0/(''''%&%+-282++))%%$%*,,,,,+)('$%($$%%&'('&(*+97557A?>@=>???>>?DA@??4+,+++6223<<>1,-(67)(('&*++,31330005----6.&',4ABHAACEGHDCCCCDFEA@==>?EJJHGIIJI5656)'(''''<CB>>==BCDFECBDB@62/////27==;<@75530/////>@CBJE@?@?<<9:7776544550+++.9?JJJJ:8'%%&7;3420//...-3420/1:=@@A@?>:=J>7677CAB?>>>ACCFHJGBBAAAJJC@@@???@HDC@?@@CCC?=@>?A?@>:9:433?9<9JJJH><<=??<;::>>@B@??><;9::<AGJFB;999@>>9678:;;;===@B95..64.3225676,.-0038>9889@@A>:?8789<A++**24=JB5./-00141///-5335322:4330,+**,11)%$%&&'('(+,&'$##$&+-,+00***)*,'&&)455**))((,,**(((')((&&####%%0(%%$%#%&$%%'+/275,,,,77789210,.,**'$##%'&(+*,/6<=JHDEB?==ADC@7?>AEC8894>00J4<;;;;>@?BACFDA<==>BABBAB<CB>>92/**63889;;A6.+-()+.,&',)'(&.-,,,,->;==BCCGIIIDCB<5)'%$(''(&%##$%(*+513;?G@GFCBBDC;EACCCB76666@>>>?A@BBA@?@AAE@>>>:89:;<DDB<<99==>9::<,++**123?@B988,('(-//**89:<?AA>9605549==.--,)()<A2+*)*0,55-+.,;50/,))139:;<>?D@>@@???@@?>>>=B<:;@4477C@?@ADFFHBBCAGFF?>856:E///8==;0/5,2-..887.####$(%$$%$(%&&&-17755366:996?@@@@?EHIFDEDD>?=>9011352-,++&&*)).66=AIHIG>=<=B<<<FJ=::>@@AB?>=<>@BA@@BABDCBCB@>;<<?DDEBA@3333DF@GJ?=*)))1425666A@?@::::@?AEDDD=<>??@>===BADEGFCFBCEEGDACJGE>@@??<8'%%&...C@AAIF3335JCBBCDI<;<DEDA=<<.*'&'&))-023-7::?JHJGDEBCA@;;;=<:;;83=+**)*(%&--**))100//+++.+%%%)**0(67@<:9:;;><;0'&'*+,,DBB<=CBBB??>@A876467=6469<DJCBCGEE<:5223A??@@@@:98725J,')5;@?<?<<;<==?CBD@@??A???@A@ABAAABC?A?<<=>@<;;;:945.('''1011:==;<792+0(4778=:89:;B@?>:''.('+-,**,-('&**()++(()+'')/15678988651+(()0/*+/44568><<B@BCB@?8:669;,*),.'&&%(&(%%%&C=<<<:=IGFCCC>@@BD?=;;<;=ADHCCBCG8888A=>?>>>>B@A:445<@>><>:855;???BC@@@CBCEJ@DCBADCA?===DB@@B=633289>>>AAA>??@EIAA?>=<<>><==BBBEGGDD?>?=>>?BDFCB@?B??FCCDCGG0//;=89;:=+)))-:=>FCEBDDEFF@A@@?DECB@??ABCEGA@@C45>EHFGB@?ABAAB;6620.,*,22249:;<==FGB>BE?CCB??@??>=?1/00=A@;;<;A<80+*''=AA==::::CCGFFHFHDBDH@5546;;63.--79565635*3,++,*''$$.9:;;96:BDEDCBB<;:<CB@A:(''('*9,)')/*+''''&&-;DA@>=@>JC==;<=IGC?:668:<;:7;5588FFDCG))))/>=/-)'$%++,@=<<=98-''&%&$()*0()2AACIHIGJJHJIJDEDB@>>6689BBAA6828=?DDBAAI@@@IGEBHFBHJG@=>>CFDD?::;=BCC>IJJJJFA@>>BDGFIJJHDCJH3004+''').26BBCCABD?>??D@?>>CEEEEEIDD0.-*:,;=EJJJJJ@@5;<<?>>>?HFIEEF>IEF?::;;<99?F9777F:::=537CE??>>GIJJJ;::;+))*D4445C22,,161;=9GDEBBACDBB><<99AJA<@CJJGBBACJD>9=;8777BDFIHJ?<<=CBEFG>9;;BA<>:98990/)'(()/0:><,+++,,-222/-0///5=>?DCDDDDCDGGFGJGJJBA:59::<;5233BBGBECBABG?A@=52-*(%$%%788EDJJ0--.B@GJJJJJJGDEBGEFDB?@IGJA?@?>?;=:AABBA=:JJJJ?;<>>?C9JIFFD=977=?IJJGFFGJHJJHH=>../ABIA???G?>?=?EGJJJGI5555410./015=>@CG0,,)**))+5577769EDDEIJJJEEFGCB===.*&$$%(6.----++**)&'(+*('///02)&%&&&)','')*22)%$#%'(,+*+218***++***+*++-+455488)&&(3:=<<<AB??@A?ABJJIA@>?DFDGE@??@@@BBFBA;JJJEFJJJJGDDDBA@BBDBA<?<====<C?A?>A@CCBAAB?<<=EC@210240<AHA@?<8.254BBCGA@?655;5444;869AAEC>=<=@CEIJI@<9?JJFIJAAA?A?>?<877/''(@?>7.-3+CBBCIDB@A@A<@71311//+'''0..,+,,=IJJE>><::;CE@<::9><@A?@4.//123*'(,'2,+*+-,/45=@?>>=FCBBBEFDBBCBBC??2>;9?==5347?>>A?CCGEDDFB@@EFJEDDACCBAC>=<>>:8?<<634557258:>@<?@;;;JJJFJ?@@>=><?=?;:8788AAIDHFEDFJIFHB;<63134<DBEBFBB?8987'&%%)'&&'((*3AJGECEC@BB@?)))*.921117821*))))'%&+,++('(&))+;@=DCJH?CCEFBB==>?JGEAD=45454,+++7?C>=;FAC:9<GJJJHIIJHB?;<=:6777A?5/,05/--+)+,)1''<;FB62615,$'%*%&1277A@;;<9888>67..8+)%&&**1<?@@BEB?B=>@@CEJA;99:D=::>@A@A>@CEA>66201/2,,,,898<854:=:7779;:9;97+'$$##$%$%%'ABDDDECBCD=BA<;;<@?@CCAA52'*56889777;GC<BCJJ444@FD@A@?BAAABJJH::;=7.+0('''::<==B8789@@>><?CBC???::99<AB><<<>@<;9:A@BAA=503/**&&&'./2(%$%&%'&+*&,**'***0348FDC@@AEC@?<A:=<;867@1..-8?=A@ABC>=>>773'&&(%%%&967::>D=665?>=<==>***,-=)0*'6.;;EEFB===?A@<;<@DHICCDEHABABDJEC8>?C:999D><0,''1245::;D@>>?DJJCBBC?>==B7555;70//02.++,/3222223-*))%%%###'+,4488>@A>>?>79$##$%)''&(,-9;@ABBJJJJIFJAA>?AFCCEIEDDDD<3.:,::<>B;:::=?DJJJH@EF@<<<DJDB@/+)*)+))),204-;<>?AB9999IFEEDFDDAABBEEGJJJJJJFGDB@@BBGGFBD@555>>>?=:-,,,-+*+''7566:;98:;?@@@BFGJFE@?@@D>?ABC:555@IF....>>?//'&&(:)''()787680+*)&&&554ABF=@@AJGGB@A@CCBBCEEEDFFE>=<<FBHD=<<</..-..2,2*::;62-)%%%&&&')(((79<=<9647,++,D@@=AFFHCE?;:31.++''&'*)(),-*))+4=DDDE@@??,,,,)&((),-,**))*021388;CDDFDDCA@?AAFF;;<<***/86679=?+''(=>>@@AF----;=>>?;><;8.0+<7?165:;BBCCDAB@>@@@?;<><<?AD>96=AAABCBBA<<<76655=<??AA?>984-;<7653*'''((,//446....-.30*$$'&%')-+.-****,,,./@@@D@@ACC:::9:4-/155<>CJJIB?>>??AABBA@>=B?++,/J*)*+,,,84,/,,(&%%$'(>@CD>=<=??@EHIECDB>??@HEDCA@@@BBDHGJJJE=<898*)40AA>;=<<?;;<>??=>@IH:53::>)(($#$$%''--CAA?AA?@BJDCCCFFGDCB>;::?AHDBADFCBCJJHBA@AA;*))%$$%***3688;DAA@AACJJJJCJEIHFCBACHGHHE(''EJJDCDFCCBCC*''(>@FIEEDFDGIF@;==?A<41<A<8:>@<:2.CCGC<888;BCJJF@==@>@>>C==;<5
@Uematsu_g8c_2_G1_7
GGTGATCGCCTATTTTTATAGGTTAATGTCATGATAATAACGTTTTCTGACGTCAGGTGGCACTTTTCGGGGAAATGTGCGCGGAACCCCTCTATTTTTCTAAATACATCGAAATATGTATCCGCTCATGAGACAATAACCCTGATAAATGCTTCAATAATATAAAGGAAGAGTATGAGTATTCAACATTTCCGTGTCGCCCTGCTCGCCTTTTTTGCGGCATTTTGCCTTCCTGTTTTTGCTCACCCAGAAACGCTGGTGAAAGTAAAAGATGCTGAAGATCGGTTGGGTACAGAGTGGGTTACATCGAACTGGATCTCAACAGCGGTAAGATCCTTGAGAGTTTTCGCCCCGAAGAACGTTTTCCAATGATGAGCACTTTTAAAGTTCTGCTATGTGGCGCGGTATTATCCCGTATTGACGCCGGGCAAGAGCAACTCAGTAGCCGCATACACTATTCTCAGAATGACTTGGTTGAGTACTCACCAGTCACAGAAAAGCATCTTACGGATGGCATGACAGTAAGAGAATTATGCTGATGCTCCATAACCATGAGTGACCCTTTCAGCGAACTTACTTCTGACAACGATCGGAGGACCGAAGGAGCTAACCGCTTTTTTGCACAACATGGGGGATCATGTAATTCGCCTTGATCGTTGGGAACCGGAGCTGAATGAAGCCATACTAAACGACGAGCGTGACACCACGATGCCTGTAGCAATGGCAACGACGTTGCGCAAACTATTAACTGGCGAACTACTTACTCTAGCTTCCGGCAACAATTAATAGACTGGATGGAGGCGGATAAAGTTGCAGGACCACTTGGCTCGGCCCTTCCGGCTGGCTGGTTTATTGCTGGTATGAATCTGGAGCCGGTGAGCGTGGGTCTCGCGGTATCATTGCAGCACTGGGGCCAGATGGTAAGCCCTCCCGTATCGTAGTTATCTACACGACGGGGAGTCAGGCAACTATGGATGAACGAAATAGACAGATCGCTGAGATAGGTGCCTCACTGATTAAGCATTGGTAACTGTCAGACCAAGTTTACTCATATATACTTTAGATTGATTTAAAACTTCATTTTTAATTTAAAAGGATCTAGGTGAAGATCCTTTTTGATAATCTCATGACCAAAATCCCTTAACGTGGTTACGCCACTGAGCGTCAGACCCCGTAGAGAAAAGATCAAAGGATCTTCTTGGGATAGCTTTTTTTCTGCGCGTAATCTGCTGCTTGCAAACAAAAAAACCACCGCTACCAGCGGTGACTGTTTGCCGATAAGAGCTACCAACTCTTTTTCCGAAGGTAACTGGCTTCAGCAGAGCGCAGATACAAATACTGTCCTTCTAGTGTAGCCGTAGTTAGGCCACCGCTTCAAGAACTCTGGCGCACCGCCTACATACCTCGCTCTGCTAATCCTGTTACCATCGTTTGCCAGTGGCGATGAAGTCGTGTCTTACCGGGTTAGAATTTAAGACGATAGTTACCGGATAAGGCGCAGCGGTCGGGCTGAACGGGGGGTTCGTGCACACAGCCCAGCTTGGAGCGAACGACCTACACCGAACTGAGATACCTACAGCGTGAGCTATGAGAAAGCGCCACGCTTCCCGAAGGGAGAAAGGCGGACAGGTATCCGGTAAGCGGCAGGGTCGGAACAGGAGAGCGCACGAGGGAGCTTCGGGGGAAACGCCTGGTACGTCGTCGGTTTCGCCTGACTTGAGCGTCGATTTTTGTGATGCTCATAGGGGGGCGGAGCCTATGGAAAAACGCAGGCGACCCCGGCCTTTTTACGGTTCCTGGCCTTTTGCTGGCCTTTTGCTCACATGTTCTTCCTGCGTTATCCCCTGATTTGTGGATAACCGTATTACCGCCTTTGAGTGAGCTGATACCGCTCGCCGCAGCCGAACGACCGAGCGCAGCGAGTCAGTGAGCGAGGAAGCGGAAGGCGCCTTGCGGTATTTTCTCCTTACGCATCTGTGCGGTATTTCACACCGCAATGGTGCACTCTCAGTACAATCTGCTCTGATGCCGCATAGTTAAGCCAGTATACACTCCGCTATCGCTACGTGACTGGGTCATGGCTGCGCCCCGACACCCGCCAACACCCGCTGACGCGCCCTGACGGGCTTGCTGTTACCCGGCATCCGCTTACAGACAAGCTGTGACCGTCTCCGGGAGCTGCATGTGTCAGAGGTTTTCACCATCATCACCGAAACGCGCGAGGCAGCTGCGGTAAAGCTCATCAGCGTGGTGGTGAAGACGATGCGCAGGATGTCTGCCTGTTCATCCGCGTCCAGCTCGTTGAGTTTCTCCAGAAGCGTTAATGTCTGGCTTCTGATAAAGCGGGCCATGTTAAGGGCGATTTCCTGTTTTGGTCACTGATGCCTCCGTGTAGAGGGGGATTTCTGTTCATGGGGGTAATGATACCGATGAAACGAGAGAGGATGCTCACGATACGGGTTACTGATGATGAACATGCCCGGTTACTGGAACGTTGTGAGGGTAAACAACTGGCGGTATGATGGCGGGACCAGAAAATCACTCAGGGTCAATGCCAGCGCTTCGTTAATACAGATGTAGGTGTTCCACAGGGTAGCCAGCAGCATCCTGCGATGCAGATCCGAATGGTGCAGGGCGCTGACTTCCGCGTTTCCAGACTTTACGAAACACGGAAACCGAAGACCATTCATGTTGTTGCTCAGGTCGCAGACGTTTTGCAGCAGCAGTCGCTTCACGTTCGCTCGCGTATCGGTGATTCATTCTGCTAACCGGTAAGGCAACCCCGCCAGCCTAGCCATATCAACGACAGACGCGATACATGCGCACCCGTGGGCGAAATTAATACGACTCACTATAGGGAGACCACAACGGTTTCCCTCTAGAAATAATTTTGTTTAACTTTAAGGAGATATACCAATGCATAGTCATCATCATCACGGTACGATTGTAGCACATTTGGACGCCGTTGAGCAAACATTGAGGCAAGTGTCCCCAGGCCTGGAGGGCGATGTCGGGAAAGAACTAGTGGAAATAAATTGGACGGAAGTGCCGCTGATCCCAGTGATTGGTTGTTGCAAACCCAGGATGTTGGGCGATGATAAAATGCGCTGACAGAGTTGGGACAAAAAGGTTGCTGGCTAAGATAACTGGAATACGGGAATGCCGCCAGAACCGTAGATATCAGTACACTTGCACCTTTCCCAAACGGCGCATTCCAAGACGCTATTGTCGCTGGTTTGAAGGAGTCCGCAGCTAAAGGCAATAAGTTGAAAGTTAGGATACTGGTTGGGGCTGCACCCGTCTACCACATGAATGTAATACCTTCCAAGTATAGGGACGAATTGACTGCAAAACTTGGCAAAGCCGCAGAACATC
+
(&&'./0002A@@ADGIHDCBBEEA@@CE???@@F6.,**%%$$&-2,+++6;?BEB??>??@ACB@*(')3;55489/../((+,77766++-7DIJIF?;;=;,'&(+)))0+/.../0;<@ACBCGE@>=;99:>HE@DCIHJGJJ@F75410018881:%$+,/1521320-(%%%%(''$%%&''''''>?AA>>=63)&&&''&%%')-2(&%&*,++,9-**)*))5@>=<=?BAG<=EBB=JJJJHCDEIFHHJHJJCB??JJJHHGEB;5+*--'''',---(&%%$%+*,.16/3,,-,--.,''''''''01ADC<<<;63365443.,,J7467D>666698=<?=B???>DJJC=>DEGECEBBBAEB<9*)*-((((((,,05;AFDGJA=;:>@B?A?1,:::A<<;:=====@:::9@8/..2*''(2===DCA??@BEEDDFFJC>>@GJEDDCD::;=@>===;;;=CEB>>?FHD77==AI@4336<:<;:==B@A<<<=B999998GJHA@=89;6.&%&&%'&%&)12679;('&&)&&&'&(&$#%**)*+999@ACCB9989@A3221434>984541/4...199;CHGFH>GEGF42//++++.-.74==@</...((((+))**:118832-%%%&($(+,042002>@FGFCAAAE<:1(((74443467:=??>?A@CDIJGHHCC<8*,'%&&'*'$###$%('&$#$%&',/2..BDFJJJJEFGE@@>?DE>999A@<;;50/&&&,???EGHJJJIEEEDGDFBGEEHGFBBBBFDHJ<<9:99CAA?6-))&)((.1@BCACJBD>@DJJJIJIHFHH@???@I:9854-+,+-555AB@>@EE;:99<D:989872133:99::====@==@8888EEFBBCBDEGJGGHJCBCFC>DCEFIFDCA???GIEDCBFF?@@@?AGF<;;8777:<;=DFGFDGDCDCEEFJG&&&'*((+8<<<?7:-/-,,.000/=<0,,,22>?HB??@>CCDECCDEF;<JDDCBEBABD@???EEJJJJFI?JD0////---1--39111153469=CDEIJ=6579?CDDB;:>ABHJ=:753045;;;@BA@>>==>FGECBEIJJJIE>=G=DE:9*&#$#$##$%(3455///A>>=;;>C;::603J8::;3321/46)&&())%%%#%$$%&***+.5@CGGFCCDFDABDIDCBBDDBCDCHDDFF@FFJJJHA=;<?<<=?CB=<;0...+('&&*+++,)'(%&&//1333HFICCA@FEDHJC??@B?>>?CA@>>?AB<::>AFCB@>=>@@=:++AD>>?=>BCEHDB@?@@BAABB@A<<;:;6545<;;3334;*('()')&#%$&&*-8:79:<@A>>??A@4330;**8988BCDB=31,''&&)('&(((5+++,><0--*'&&'../6446@7??6651;-)')'''$.4BCDFIHDEFEDCBCEFFE?>;;@@ADADC=:987?2223;;;?>??B?;;:@@BAIGGHECAIHJJF@AA<866BDGECCBDFFF@?@@CAA@@@AA@@ADIHECDCDC@@?A?@?EHJJ>=>ABBAABC?792>>A@>?:=:7<=B<;:;??>>DHGDCCDDDDHIJIJEC>;;7/,,*-99:>CDCCBAAABDDAABDD@3+++:BBHID@C@=;::($$#$$%&)-*)971*('(23BECAABDGEDDAJJJJJHFEDBBA>++)&%'8<<=C>@CD@>)&%%('&$%%%&)(*),.*)&+.349=<;:7522368698>EJFHGECDCDDDCA@FJJIEEA==9:=4403=:;CCGFEEEJ?:699:874/.18;<CDCEEEIGGB;56,01152)'''+.3347899BB==BA====B<:<71/11>BCEGEFC?<<=CDFIEDB>>=@BDDC@B@BCDC6-+(*&*,+)'&(;?@?@BGJJGB=>?CBA@AFFCCBCD?>>>AAFJGCCB>>@ADEGEFIECCDDJJCDDFHFIHDEDEGGDEDFEEA@@@ECBBA?FBCFGGFHGIH<;;<@?>AACGFDDB>==@ACBDB?>>?BDIHF::::<554>@@A?@:::<DEFA@>=>?AAABADBBBBCAA=:5253,%$$'&##$'))%&+/.*+-.8@=<=>@FFFEDFGIF>??====CA@GBAEDFHJGGJJ><::;:<;85&%%%####$-.88***,38666*))*..'&''';;;@@AC@@?@GGGDCCC><<*))*,,&'$#'+''((+++)(**443565>DCABA;@7AAC@A@FFFCABCEGDCEFHE@@DDEEFFFEFGHGIHHGFFFIIJEHEHJIHJA???AAAABAB<221461)('-0111..00122?FDCDBCCB@AAB?>=4.)(*)+,36004.2233..0DFCBA?>=>=>>?DHDDFCDCC@??<@CJF<<=CBABBCCCDECA@AGHHFFEGDCBCHIGFEDEGFJHFDFABCBBBGC7775<669:>@BEHJJHHFJFF0--,+&%$###('&&))''()--.68;=>?CFFFBABBCFEHGHFDDGGHHGGHHJJJJJJJIIHECBBDCJ?H:9?<<?@C>--.;>FFGE@EDE;999@3/-.04.+*$&(6>CCBBJJJFCCCEFEDECA@@ADGECADBAAJHG?>>B>;;89<<JGG=<=/7../DB@@@FFEE>=<;<>>CAABB@?>>??AADJFDCBFGHFFCBA=7)(%,0<=CC>>??A<77CDDA@@ACFDJEDDC?>;66893((++%%%@ADCCBCDFIGGFBB554-&$%&%%''(&'))*))3.-----.A@8788A<;@?@BAIH>==>AAAC:8679::AADI3222?>?@AAB666;DEH:535833?@EFJJJJJJIJH@=C<CAB-0)&&'**)-,,-.6,---3//(''''1;=GJJFGEDDBBA;4354.-+&&'(+1555==DGDBBCJ6667DDEC>>GB?@@FDC@@@=731052-**JJHHGHJH3333A4,,053=EBBB><;<?IJJJJEFFFDCABACCAJFDFDGGD@:::;CFDJJJHIJJFHFFEB>?GEE<<=;:=;?:76---/)))(00..,/:66449<AF0...=?.//5@??BJJJCBCA@<9;7877<<@((()1*&)&''&&).1(1,+&(525;;;@>B?=:778''')GJ9889?BEDAAADCCDCDGCFDCCBCGE;877CFBA>?>@EECA>>@BABBBBB@B>@B?@=>=>=<<<@DJB<*))+.-+//1>ACFCCD>>>?A@??CECBCCAB@B@96-%%%'106-668.-.6>?<>>C?>>@<=@?EFFD?><:;<=?@EJGGEDBBEDJJJGEBCBBACEDA661+*+*,*&
@Uematsu_g8c_2_G1_8
ACAGGAGAGCGCGCGAGGGAGCTTCCAGGGGGAAACGCCTGGTATCTTTATAGTCCTGTCGGGTTTCGCCACCTCTGACTTGAGCGTCGATTTTTGTGATGCTCGTCAGGGGGGCGGAGCCTATGGAAAAACGCCAGCAACGCGGCCTTTTTACGGTTCCTGGCCTTTTGCTGGCCTTTTGCTCACATGTTCTTTCCTGCGTTATCCCCTGATTCTGTGGATAACCGTACTTGTTTCCGCCTTGAGTGAGCTGATACCGCTCGCCGCAGCCGAACGACCGAGCGCAGCGAGTCAGTGAGCGAGGAAGCGGAAGAGCGCCTGATGCGGTATTTTCTCCTTACGCATCTGTGCGGTATTTCACACCGCAATGGTGCACTCTCAGTACAATCTGCTCTGATGCCGCATAGTTAAGCCAGTATACACTCCGCTATCGCTACGTGACTGGGTCATGGCTGCGCCCCGACACCCGCCAACACCCGCTGACGCGCCCTGACGGGCTTGTCTGCTCCCGGCATCCGCTTACAGACAAGCTGTGACCGTCTCCGGGAGCTGCATGTGTCAGAGGTTTTCACCGTCATCACCGAAACGCGCGAGGCAGCTGCGGTAAAGCTCATCAGCGTGGTCGTGAAGCGATTCACAGATGTCTGCCTGTTCATCCGCGTCCAGCTCGTTGAGTTTCTCCAGAAGCGTTAATGTCTGGCTTCTGATAAAGCGGGCCATGTTAAGGGCGGTTTTTCCTGTTTGGTCACTGATGCCTCCGTGTAAGGGGGATTCTGTTCATGGGGGTAATGATACCGATGAAACGAGAGAGGATGCTCACGATACGGGTTACTGATGATGAACATGCCCGGTTACTGGAACGTTGTGAGGGTAAACAACTGGCGGTATGGATGCGGCGGGACCAGAGAAAAATCACTCAGGGTCAATGCCAGCGCTTCGTTAATACAGATGTAGGTGTTCCACAGGGTAGCCAGCAGCATCCTGCGATGCAATCCGGAACATAATCGTGCAGGGCGCTGACTTCCGCGTTTCCAGACTTTACGAAACACGGAAACCGAAGACCATTCATGTTGTTGCTCAGGTCGCAGACGTTTTGCAGCAGCAGTCGCTTCACGTTCGCTCGCGTATCGGTGATTCATTCTGCTAACCAGTAAGGCAACCCCGCCAGCCTAGCCGGGTCCTCAACGACAGGAGCACGATCGTGCGCACCCGTGGGCGAAATTAATACGACTCACTATAGGGAGACCACAACGGTTTCCCTCTAGAAATAATTTTGTTTAACTTTAAGAAGGAGATATACCAATGCATCATCATCATCATCACGGTACCGCAGATTCAGCTACACCACATTTGGACGCCGTTGAGCAAACATTTGAGGCAAGTGTCCCCAGGCCTGGAGGGCGATGTATGGGAAAGAACTAGTGGAAATAAATTGGACGGAAGTGCCGCTGATCCCAGTGATTGGTTGTTGCAAACCCCAGGATGTTGGGGCGATGATAAATGCGCTGACAGAGTTGGGACAAAAAGGTTGCTGGCTAAGATGACTGAAAATATAGGGAATGCCACCAGAACCGTAGATATTAGTACACTTGCACCTTTCCCAAACGGCGCATTCAAGACGCTATTGTCGCTGGTTTGAAGGAGTCCGCAGCTAAAGGCAATAAGTTGAAAGTTAGGATACTGGTTGGGGCTGCACCCGTCTACCACATGAATGTAATACCTTCCAAGTATAGGGACGAATTGACTGCAAAACTTGGCAAAGCCGCAGAAAACATAACTTTGAACGTGGCTAGTATGACTACATCAAAAACAGCTCTCTCCTGGAACCATAGCAAAATCTTGGTTGTAGACGGGCAAAGTGCCCTTACTGGTGGAATAAATAGCTGGAAGGATGATTCTTTGGATACTACTCATCCAGTGTCTGATGTTGATCTTGCACTGACCGGACCAGCTGCAGGCTCTGCCGGTAGGTACCTTGACACTTTGTGGACATGGACCTGCCAAAACAAGAGTAACATCGCTTCCGTCTGGTTTGCAGCTTCCGGCAACGCAGGGTGCATGCCCACTATGAGTAGATACAAACCCCCAAGGCATCACCTGCCACGGGAATGTCCCAGTAATAGCCGTTGGAGGGTTGGGCGTTGGCATCAAAGATGTGGACCCCAAGTCCACTTTCAGCCCGATCTGCCAACAGCTAGCGATACCAAGTGTGTGGTAGGACTTCACGACAATACTAACGCCGATAGAGACTATGATACAGTCAACCCAGAAGAGAGTGCCTTGAGAGCTCTTGTTGCTTCAACAAAAAGTCACATTGAAATATCTCAGCAGGATTTGAACGCTACATGTCCACCCTTGCCTAGGTATGACATTAGATTGTACGATGCCTTGGCTGCTAAAATGGCTGCTGGGGTTAAGGTGAGAATTGTGGTTAGCGACCCAGCCAACAGGGGCGCAGTGGGCAGTGTGGGTTACAGCCAAATAAAATCACTTAGTGAAATATCAGACACTTTGAGAAACAGGCTTGCAAATATCACAGGCGGTCAACAAGCTGCCAAAACTGCAATGTGTAGCAATTTGCAGCTTGCAACCTTAATCCTCCCCCAACGACAAATGGGCAGACGGGCATCCTTATGCCCAACACCATAAGTTGGTTTCCGTCGACTCATCCACATTTTATATCGGTTCAAAAAATTTGTACCCATCCTGGCTGCAAGATTTTGGCTACATAGTGGAATCCCCAGAGGCTCCAAGCAACTGGGTGCCAAGTTGCTTGACCCTCAGTGGAAGTACTCACAGGAGACTGCAACAGTGGATTACGCAAGAGGAATCTGCAACGCTCTCGAGGTGAGCGGCTGGCGGCTGTTCAAGAGATTAGCTAGGCTGAGCAATAACTAGCATAACCCCTTGGGGCCTCTAAAACGGGTCTTGAGGGGTTTTTTGCTGAAAGGAGGAACTATATCCGGATAATTCTTGAAGACGAAAGGGCCTCGTGATACGCCTCTTTATAGGTTAATGTCATGATAATAATGGTTTCTTAGACGTCAGGTGGCACTTTTCGGGGAAATGTGCGCGGAACCCCTATTTGTTTATTTTTCTAAATACATTCAAATATGTATCCGCTCATGAGACAATAACCCTGATAAATGCTTCAATAATATTGAAAAAGGAAGAGTATGAGTATTCAACATTTCCGTGTCGCCCTTATTCCCTTTTTTGCGGCATTTTGCCTTCCTGTTTTTGCTCACCCAGAAACGCTGGTGAAAGTAAAAGATGCTGAAGAGATCAGTTGGGTGCACGAGTGGGTTACATCGAACTGGATCTCAACAGCGGTAAAATCCTTGAGAGTTTTCGCCCCGAAGAACGTTTTCCAATGATGAGCACTTTTAAAGTTCTGCTATGTGGCGCGGTATTATCCCGTATTGACGCCGGGCAAGAGCAACTCGGTCGCCGCATACACTATTCTCCAAGCAGAATGACTTGGTTGAGTACTCACCAGTCACAGAAAAGCATCTTACGGATGGCATGACAGTAAGAGAATTATGCAGTGCTGCCATAACCATGAGTGATAACACTGCGGCCAACTTACTTCTGACAACGATCGGAGGACCGAAGGAGCTAACCGCTTTTTTGCACAACATGGGGGATCATGTAACTCGCCTTGATCGTTGGGAACCGGAGCTGAATGAAGCCATACCAAACGACGAGCGTGACACCACGATGCCTGTAGCAATGGCAACAACGTTGCGCAAACTATTAACTGGCGAACTACTTACTCTAGCTTCCCGGCAACAATTAATAGACTGGATGGAGGCGGATAAAGTTGCAGGACCACTTCTGCGCTCGGCCCTTCCGGCTGGCTGGTTTACCTGCTGATAAATCTGGAGCCGGTGAGCGTGGGTCTCGCGGTATCATTGCAGCACTGGGGCCAGATGGTAAGCCCTCCCGTATCGTAGTTATCTACACGACGGGGAGTCAGGCAACTATGGATGAACGAAATAGACAGATCGCTGATAGGTGCCTCACTGATTAAGCATTGGTAACTGTCAGACCAAGTTTATTCATATATACTTTAGATTGATTTAAAACTTCATTTTTAATTTAAAAGGATCTAGGTGAAGATCCTTTTTGATAATCTCATGACCAAAATCCCTTAACGTGAGTTTTCGTTCCACTGAGCGTCAGACCCCGTAGAAAAGAATCAAAGGATCTTCTTGAGATCCTTTTTTTCTGCGCGTAATCTGCTGCTTGCAAACAAAAAAACCACCGCTACCAGCGGTGGTTTGTTTGCCAGATAAGAGCTACCAACTCTTTTTCCGAAGGTAACTGGCTTCAGCAGAGCGCAGATACCAAATACTGTCCTTCTAGTGTAGCCGTAGTTAGGCCACCACTTCAAGAACTCTGTAGCACCGCCTACATACCTCGCTCTGCTAATCCTGTTACCAGTGGCTGCTGCCAGTGGCGATAAGTCGTGTCTTACCGGGTTGGACTCAAGACGATAGTTACCGGATAAGGCGCAGCGGTCGGGCTGAACGGGGGGTTCGTGCACACAGCCCAGCTTGGAGCGAACGACCTACACCGAACTGAGATACCTACAGCGTGAGCTATGAGAAAGCGCCACGCTTCCCGAAGGGAGAAAGGCGGACAGGTATCCGGTAAGC
+
111566757526)+&%(7:ABCDC+*()((.99@<80,*(((*10046::DBDJGFHIFIFCCDFJJIHFA?>>@B?@@?HDEC@??ADG@HJJJJJDDDD=;1001218:C?>>ABAB@:;/--.>DJIJE>CFDFE655371121.*)))('((7>=>>HFEDDFJJJIHIGEDDFIJHBCB>>=;;B=<<;<7HDFHGGEFJIJJIJDDEGFGFFEEFFDB;/9:0*&&'-**()(***>*0<=CEICBABFA>=<CED?@?DBBCCCBBCDDDAA?@@???@AB===>32001BBB@??>=C?AHDD@ECBBCA?@BDJGGECB<FIBCHEB<=B;@BABDCAA@AB??>>@@HIED9:98?@CFFECDF,,,*,*+,-33..01ECDGFCBADEC=989:A@@@?:980//.01.///334?@AABB?>>?@@@ABBBBBCE=<<=CCB=<:89329:;@CBCAA??@@DCA?==?@@<;:=>::==>=<8999?@B:87:=410.14>C;::>?BDJIHJHDEJIJFFDECB???=>?CCBFFDECEDECBFJB>>>B>??CJJH??==@@EFEB?=>?JGAABJB>=>?@@@?@@ADAA>AFCA@@ADDCCCCGBC@===>ACJ><<>;996567EE@>>=BAEDFA@AAECAABCDDDFGEEFGCBBBEE>C@@DCDCFGECFGGEEFECB@AABDCCDJJIHJ>=::<=B@@AABDB@><;2/-.5?EFBFDJJHGCCCACBBCAA@A@<88::202/2001+,-.*+0)/DDFBCC?>?ABDCFFA@@A@EEJC.,*.2JA<<=@A@@AA===>C@?AAGCAB@@8669BB@C@?30/;=BBBCBA?@BH@????932233<=ADHIEGEFED?===CCBBADBBDBBDBBEFFIHJJJJJJJJHFGFGE@>===>>@@@444@@AACAABEJIIJD?>>@DBBCDAED:;.@CA@?=?>=>=@BCDDCDCDEDC<;:;///(,+++++,,++-:.---ADCBFGFDCDDEE?;>599:660A49655130>333EBDDABEHJG@544/4../BFCBBDDEDDED@@>FJIDBAABCEFHJAJJ@?5455557IE>554674445;445:557@EDEJHEEDGGG;:::FCBACFGIJG=@AHHGJEDA@@CBEEEFFAA>>@CHFA@@?@ABDH@>?=BC>=:32114A****1-/;;<?GB9@<DF7668HJJJB8778BABCBEEE?=?=?@@AAGGGGDDGJAA<9@C====BA54346>0---.JFCBG=<9:DC?:AAAAJJDAA@DDDAAACJIGFHGJJFFFFFE>><;>=?;::;DCACBCEEEEHFEFGGJJBA@AEDCCFGJIIDCCD;*++(,,-7.*))/+/5;@?BC@AJHJEEIIJ8888JFFDFJJJJJ?><<----?BHJJ?>?<;;;EGIHJJHFEFFGFD?>>>=)&*+>BGHGEDDDCDCEE7-)1231<>DGJHH@@ADCDGEEDEFHIJJDA@@ACCCBBCAD@ACCBC1EIJJA??@BA@BCEDFGCC@@??ABEJJJIJJB?<>@AB?<;;<:<DFAA?@AACCEIJJIGEF:99:ADED?==>@@??FJGEB@AD8987((1<446@???AAEBAAB??@A>ECB@@>=>;;;;=C@=::<?B88HDDB2111IJJHA666DA?666?EFIIGIFDGEEGHECECBB@A@@BDEHFFGEDFFEAAABIECBDCDEHDB?B>?@ACEFECBAAFFJJJIHIHHHHHJIICBA@@9JJJGFDDA?@FCDCFFCEECDDBB@>?@ACAABEJJJJJJJJHIFFHJJJJJJFFIDDFFIEIHJJJJGBB=;77665,,4588=FGEIB@@@>@E@CDDDHGEDHIIJJJHGFFIEDGGGC>;;==)((,(26BC=<=?C;<JJIHD@>?>CDGJJHA;<EG?9'(CBCDEGDC@@@BCADCCEEGEECEDDEEBECA?<>>?>?B@FGFA?AJIGE@<>=<<>=>=BBFCCDCJJJGFFGD>>>@A>>BBB@A>?DEEEJJHFEDFDDGEIA?@=@@A????JBCB??@@EHBBBCD,)))(''*'('&&&*-./--89;*)))10/('((7,-CJJHJJB;87:;?@@??>ACEBB@;;CF?@/7@>@ADCCCCCJIGEFFHEB?>=<>>?@BCCFEA@@7J835002013>CAAA?@DCCB?=<;0000EDDEHAAJJJ=:@ADDA<;98::@?FFGEECBADA=<;<>@BEC>B=>6@8777@88888A?=@@1,,.>CFA<<;>?@AD@>>;<<>HCB>8556;>>@BCCJJG@?@EECBAADIJHD@>966=B=;;;==8@A<:::=ABCBC@>><;;<>AB>=<<>>>???@??=76<>?@??<;;;C@?@ACBAAA@ABCFJGGDCCBBDECABABFGD@?9777>=A<=;<??;:998==>BDEDDCDFFAAB????CB=<<>8788;<71+122@FEHHGJIGGEJJJECCDB@@?@DJJHJJIHIG>:98@<>=FBJIDB??@BCEIJIJHGDDDEDBAAACFFEEDEGGACA?99EJHC@@ACCCEJCA??BBFHEGE43301,.**)++,),.6@A@?FFB>>>=??AFHC@=<=?<;;;;@CIGGDCH@C*)))))(.167<<>>>>7779D:6,,*'''**,,,,8BCEHIJFDEJ+)((1CGD@JJJIJEEFIDCC>@:9>BGIHEEHJJJDFBGFGDEEFIHAA@ADEHECBEEA:79:?+&&&-??@@IJGHIADC@?@DDJFEHECGJFGJA><;=>?DAA@?CB<<6334?<=B?JIGJIJHG@@::99>=<?FDD?>A?BCBBBEA>>=?JEBCADDDFD>::>CEDBA@@ADEFJF;9D./@@CCCB@?B@@A@?>?@AAA@B?==>ADCCD>?=<79@A?>?@A30+0?AA@@@<==DB=>><4:GHJA??@E<94?/5.1,,,1287AB@CBC=>7?@>=;=?A>=99;IGA?>?@??A>??976674*)&6:CAA@BEFDFEDDDGFGGIIHHHGDA@AEHGIDCDA@AADJB???@BAA322*''';DDJGGFDEC?A;:B?B@CB@BEJJJGJHHJJJJJCBBJ?FDCB><>?@JJGDEDEGB@@ACDIIGA?>6668JGHDFDDJIJJEDBCIIJJJJJJF?A6769HJJ@?AB@?>BD''''<>?BBDEEEGJJH@@C@A@CC?AE=ABCB>>:52HG3211863336?DBBHDEBEJJJJJHDBBDDDA?GFGJIJHFEEGHJJJJCBADJJIDDDDGBB6223<83776222675554212((/=CCBBB@5455DJEEDDCA<<<<@@65542'''(,,+('*-/8==DD?>:988>BJJJ?==<BJJEAAAABBEFB???@DJIEIFGEDD@@?CCCBBCA@>>@???@CFJE56+@@CC??<;;;52AB<<;;@?0//0:9::;;:9<;=>==<<>>@CBB@>:)((((;>@@?==>;@CFJJECDAEE@@?<;<EDIFEHJJJJCABDEGFGF=<<?BA@B:::554444<GFEH@?@DDCDCCDDDCBAAB@EDA??@CCBBCDDFGFEEDB@??ADDCB<2122HHCDCCF1000GEGHF=<<<CHJCBBBBAADEIIIGEECF:0))'&%%&)*66EDFJIJHFCC??>=BBFG<>AB@?>@AAEEC@=;25224<:8888GFGCBC@ABBIEDDDDCCDGEAAABEDB@>>?DGHCBBBA@>>@?A@-,,*()+:;5301./56;95644JJIFDFDEHFHCECBEFB@@>>?@A1-*DFEEEIJJGDDE?769977CCCCCDCBD@ABBFJJJH;767:9<:5445;:CCD@>6222CACG=?B@ACFFFD=<::922,,--235:AFJIJEDBBGFHDDAAA@@>=54453344@ABBCDDDCBDDBAA>???GEGBCCCGFGFEFH?>=<C3//*<BDD@@@@AADHHDCCCE0001?@DF:897445BC8888322;,,,-G?EJE(&&&*()*,995+))5678B=0---EFCCFIDHGDCBEDCBBC:856834569@?A=9;7,,,,558JJ?56/-('%%&'+.34/FFJGFFEJGHJJJIGEDGBI@EJJJJHC<;;>B==@A=A<4996:?CE??@?BBCHIGDCCCFJGDBBBGFIHFEABBFJJJJFDCAE,++&&&&/2335221+.,,,0463250.*.9;?EGEGDFA436-*)))&(((::DEGA@@EDEB@ADIBA?ACCCEEFHDEDF2225JJJB?>>C??@BDGFFF?<<7778A<75;6;7)((-'''103899GIJHFHIIJGJJFBABDCCAACDDCCDDDGFEFDEA===:98778==DJGIED?>>=>?9::<BABCCCA??>?@@@>;;=>@BBCDCGJGFEHBCCDCBA@AA@@@??@@AABDC@>//1<<<<=ECBEBB==>?BA@@ADAA@BDA@@?AA@AAAAAAB<;8<?<=<?@?A@AA@@AABA??>?BCHEEB@@@BA@@@DC@?@@DF@A<<@@CBBACEA>@>B?;;@111BHD@@@?@A@BBFJJEDCDCDCDECBAB==>>HGECBBCCDB@77;;EDB@A@C@AABDA>=AABEC@@?@CE:9:II@>=?@?><=>=;><==FA??ADFJH?=;::;=??>==A?9885/.-
@Uematsu_g8c_2_G1_9
ACCACTATGCCTTTCCGTGAAACAGTTGTTTCGCATTTATCGTGAAACGCTTTCGCGTTTTTGGTGCGCCGCTTCAAAGGAGGAACTATATCCGGATAATTCTTGAAGACGAAAGGGCCTCGTGATACGCCTATTTTTATAGGTTAATGTCATGATAATAATGGTTTCTTAGACGTAGGTGGCACTTTTCGGGGAAATGTGCGCGGAACCCCTATTTGTTTATTTTTCTAAATACATTCAAATATGTATCCGCTCATGAGACAATAACCCTGATAAATGCTTCAATAATATTGAAAAAGGAAGAGTATGAGTATTCAACATTTCCGTGTCGCCCTTATTCCCTTTTTTGCGGCATTTTGCCTTCCTGTTTTTGCTCACCCAGAAACGCTGGTGAAAGTAAAAGATGCTGAAGATCAGTTGGGTGCACGTGGGTTACATCGAACTGGATCTCAACAGCGGTAAGATCCTTGAGAGTTTTCGCCCCGAAGAACGTTTTCCAATGATGAGCACTTTTAAAGTTCTGCTATGTGGCGCGGTATTATCCCGTATTGACGCCGGGCAAGAGCAACTCGGTCGCCGCATACACTATTCTCAGAATGACTTGGTTGAGTACTCACCAGTCACAGAAAAGCATCTTACGGATGGCATGACAGTAAGAGAATTATGCAGTGCTGCCATAACCATGAGTGATAACACTGCGGCCAACTTACTTCTGACAACGATCGGAGGACCGAAGGAGCTAACCGCTTTTTTGCACAACATGGGGGATCATGTAACTCGCCTTGATCGTTGGGAACCGGAGCTGAATGAAGCCATACCAAACGACGAGCGTGACACCACGATGCCTGTAGCAATGGCAACGACGTTGCGCAAACTATTAACTGGCGAACTACTTACTCTAGCTTCCCGGCAACAATTAATAGACTGGATGGAGGCGGATAAAGTTGCAGGACCACTTCTGCGCTCGGCCCTTCCGGCTGGCTGGTTTATTGCTGATAAATCTGGAGCCGGTGAGCGTGGGTCTCGCGGTATCATTGCAGCACTGGGGCCAGATGGTAAGCCCTCCGTATCGTAGTTATCTACACGACGGGGAGTCAGGCAACTATGGATGAACGAAATAGACAGATCGCTGAGATAGGTGCCTCACTGATTAAGCATTGGTAACTGTCGACCAAGTTTACTCATATATACTTTAAATTAATTAAAACTTCATTTTTAATTTAAAAGGATCTAGGTGAAGATCCTTTTTGATAATCTCATGACCAAAATCCCTTAACGTGAGTTTTCGTTCCGCTGACGTCAACCCCGTCAAGAAGATCAAAGGATCTTCTTGAGATCCTTTTTTATTGCGCGTAATCTGCTGCTTGCAAACAAAAAAACCACCGCTACCAGCGGTGGTTTGTTTGCCGGATCAAGAGCTACCAACTCTTTTTCCGAAGGTAACTGGCTTCAGCAGAGCGCAGATACCAAATACTGTCCTTCTAGTGTAGCCGTAGTTAGGCCACCGCTTCGCAAGAACTCTGTAGCACCGCCTACATACCTCGCTCTGCTAATCCTGTTACCAGTGGCTGCTGCCAGTGGCGATAAGTCGTGTCTTACCGGGTTGGACTCAAGACGATAGTTACCGGATAAGGCGCAGCGGTCGGTTCAACGGGGGGTTGGTGCACGACCAGCTGGAGCGAACGACCTACACCGAACTGAGATACCTACAGCGTGAGCTATGAGAAAGCGCCACGCTTCCCGAAGGGAGAAAGGCGGACAGGTATCCGGTAAGCGGCAGGGTCGGAACAGGAGAGCGCACGAGGGAGCTTCGGGGGAAACGCCTGGTATCTTTATAGTCCTGTCGGGTTCGCCACCTCTGACTTGAGCGTCGATTTTTGTGATGCTCGTCAGGGGGGCGGAGCCTATGGAAAAACGCCAGCAACGCGGCCTTTTTACGGTTCCTGGCCTTTTGCTGGCCTTTTGCTCACATGTTCTTTCCTGCGTTATCCCCTGATTCTGTGGATAACCGTATTACCGCCTTTGAGTGAGCTGATACCGCTCGCCGCAGCCGAACGACCGAGCGCAGCGAGTCAGTGAGCGAGGAAGCGGAAGAGCGCCTGATGCGGTATTTTCTCCTTACGCATCTGTGCGGTATTTCACACCGCAATGGTGCACTCTCAGTACAATCTGCTCTGATGCCGCATAGTTAAGCCAGTATACACTCCGCTATCGCTACGTGACTGGGTCATGGCTACGCCCCGACACCCGCCAACACCCGCTGACGCGCCCTGACGGGCTTGTCTGCTCCGGCATCCGCTTACAGACAAGCTGTGACCGTCTCCGGGAGCTGCATGTGTAGAGGTTTTCACCGTCATCACCGAAACGCGCGAGGCAGCTGCGGTAAAGCTCATCAGCGTGGTCGTGAAGCGATTCACAGATGTCTGCCTGTTCATCCGCGTCCAGCTCGTTGAGTTTCTCCAGAAGCGTTAATGTCTGGCTTCTGATAAAGCGGGCCATGTTAAGGGCGGTTTTTTCCTGTTTGGTCACTGATGCCTCCGTGTAAGGGGGATTTCTGTTCATGGGGGTAATGATACCGATGAAACGAGAGAGGATGCTCACGATACGGGTTACTGATGATGAACATGCCCGGTTACTGGAACGTTGTGAGGGTAAACAACTGGCGGTATGGATGCAGCGAGACCAGAGAAAAATCACTCAGGGTCAATGCCGGCTTCGTTAATACAGATGTAGGTGTTCCACAGGGTAGCCAGCAGCATCCTGCGATGCAAATCCGGAACATAATGGTGCAGGGCGCTGACTTCCGCGTTTCCAGACTTTACGAAACACGGAAACCGAAGACCATTCATGTTGTTGCTCAGGTCGCAGACGTTTTGCAGCAGCAGTCGCTTCACGTTCGCTCGCGTATCGGTGATTCATTCTGCTAACCAGTAAGGCAACCCCGCCAGCCTAGCCGGGTCCTCAACGACAGGAGCACGATCATGCGCACCCGTGGGCGAAATTAATTCGACTTCACTATAGGGAGACCACAACGGTTTCCCTCTAGAAATAATTTTGTTTAACTTTACAAGAAGGAGATATACCAATGCATCATCATCATCATCACGGTACCGCAGATTCAGCTACACCACATTTGGACGCCGTTGAGCAAACATTGAGGCAAGTGTCCCCAGGCCTGGAGGGCGATGTATGGGAAAGAACTAGTGGAAATAAATTGGACGGAAGTGCCGCTGATCCCAGTGATTGGTTGTTGCAAACCCCAGGATGTTGGGGCGATGATAAATGCGCTGACAGAGTTGGGACAAAAAGGTTGCTGGCTAAGATGACTGAAAATATAGGGAATGCCACCAGAACCGTAGATATTAGTACACTTGCACCTTTCCCAAACGGCGCATTCCAAGACGCTATTGTCGCTGGTTTGAAGGAGTCCGCAGCTAAAGGCAATAAGTTGAAAGTTAGGATACTGGTTGGGGCTGCACCCGTCTACCACATGAATGTAATACCTTCCAAGTATAGGGACGAATTGACTGCAAAACTTGGCAAAGCCGCAGAAAACATAACTTTGAACGTGGCTAGTGACTACATCAAAAACAGCTCTCTCCTGGAACCATAGCAAAATCTTGGTTGTAGACGGGCAAAGTGCCCTTACTGGTGGAATAAATAGCTGGAAGGATGATTACTTGGATACTACTCATCCAGTGTCTGATGTTAATCTGCACTGACCGGACCAGCTGCAGGCTCTGCCGGTAGGTACCTTGACACTTTGTGGACATGGACCTGCCAAAACAAGAGTAACATCGCTTCCGTCTGGTTTGCAGCTTCCGGCAACGCAGGGTGCATGCCCACTATGCATAGAGATACAAACCCCAAGGCATCACCTGCCACCGGGAATGTCCCAGTAATAGCCGTTGGAGGGTTGGGCGTTGGCATCAAAGATGTGGACCCCAAGTCCACTTTCAGGCCCGATCTGCCAACAGCTAGCGATACCAAGTGTGTGGTAGGACTTCACGACAATACTAACGCCGATAGAGACTATGATACGAGTGACCCGAAGAGAGTGCCTTGAGAGCTCTTGTTGCTTCAACAAAAAGTCACATTGAAATATCTCAGCAGGATTTGAACGCTACATGTCCACCCTTGCCTAGGTATGACATTAGATTGTACGATGCCTTGGCTGCTAAAATGGCTGCTGGGGTTAAGGTGAGAATTGTGGTTAGCGACCCAGCCAACAGGGGCGCAGTGGGCAGTGTGGGTTACAGCCAAATAAAATCACTTAGTGAAATATCAGACACTTTGAGAAACAGGCTTGCAAATATCACAGGCGGTCAACAAGCTGCCAAAACTGCAATGTGTAGCAATTTGCAGCTTGCAAGTAGATCCTCCCCCAACGACAAATGGGCAGACGGGCATCCTTATGCCCAACACCATAAGTTGGTTTCCGTCGACTCATCCACATTTTATATCGGTTCAAAAAATTTGTACCCATCCTGGCTGCAAGATTTTGGCTACATAGTGGAATCCCCAGAGGCTGCCAAGCAACTGGGTGCCAAGTGCTTGACCCTCAGTGGAAGTACTCACAGGAGGACTTGCAACAGTGGATTACGCAAGAGGAATCTGCAACGCTCTCGAGGTGAGCGGCTGGCGGCTGTTCAAGAAGATTAGCTAGGCTGAGCAATAACTAGCATAACCCCTTGGGGCCTCTAAACGGGTCTTGAG
+
6<IBA@@BBA<;>JIFA@=/.5.(&&&,,-226BBEHIGFE?>>>BJD@?@BJJFBAAACJJ3223?BA=7678>><AA<;;7-&*,//33445=89<6=;433/+-53,****;;<<=>A?@BCDFFGCA@@AJJJJGEDB@AABJIDEEGHCCCDGJGFFDABDJJGB,++++9)%&)+:420.0<</---:@BEBDI??>BI>=D@@?AACDHGFEFJJJCA?623;:=EFEDEHHCCDGJJDA??B?<==CCCGF<<;<BCFIFFEGGHIJJJGFCFF?110+0%,''&&7<?CC??CIFDBCC1000>=??@EEFFFJJJFEDEECBDCGFAADD>=:=IHJJHB@A@A@AAJ532,?:=AABEJJJHBBB@AABHJJIJHHCBBBDFECEF???EJJCABED2)/86715445;;:;.+(&%&,2@9=1114CDCDEJH@=>??>>DDIJJFCFG54899=<>=EGJJFEHJIFEEEA@AEFGHECABDIJJDCCCECFEEBBBBFHEFIHFCA?DC7457ADHFFFJJB@?@@7:C@=9BDJFDDCBCCFFHJ;888????=A>=?>CBCABBBCCEFFDDGHBA@@EFEDDCC:0))EDBABDDDDECCCBEFBAA?:555<JAABFFEEFG???BBBCDFEE,++*((+.,*++++,.1124==>AE?BDDCDCDEDCBCCFCDC0///BCA@?@AFGHHBCBAGDCBA?>////C>?=777A@?AA?>><===DCCBD>JJJIHGCDA@AABHCAJJJJJJGFEGIBA=;<=DE<?@DDDDCD>BC?BB?@ABCCFIIGHICAA@CEEDECEDBCEA@?@A@@@@ABCA@ABCEHECDGGED5566><0/.'(()@@<;4432/,---AEEFBAABCCDFGGBA?=>A@>=<=AAA52/==@CDGFJFHGJIEDCABBCGJEFFCAAB@BABGEJFFDDCDB>>9888<=>?A=;;6679@?;55==?@CCDDG===?CDGFDBABDJIJJDDCBDCAA??=<==>????8<;<<<8788=@0.--.;311????EAB>??@CCFGFDDDAA?D??8BCFHB@?=??DFGGDCC?>>=>>?CE==@A?@@BB6555DABCEDEFDDDJH9555535?@FJHFEDEF@D@AAA@?@AA@?@DEAEED@@@?IGJIH@BD21,,--A=9;>JCAA@EDJJJJJHA:4C@??===>@??A;>32214<>DGGCBDCEEGJ;11*&$$$)2A=,,,,0011<@HJIDBB@>>>JFHCABBDJJCBA?DBHJIIBAABFHJ:878:<)'')*'')14++,;F661(&&(+&)(((+067::;;:.+/*54532886DJJE,))))DGCBDFFEFEEIDAAB<;88DAA==;JGFCCCBB@@AABDCCECBAA@ABJC;773:6112<D:;;CA@DFDCDC@@??HFEJJJFEEH@???A?>?CCCB:99<:88;B9110112:9=?DDBB;;:0,9(73334FCCB@@@@BCDDA><===?'&&&2-(()AGGD?<EGHHJJHHA???@@@AABCAB<::;AA@AAAAEEECBCB55??>@??CDDBBBCBCBA@A@A@A=6.276860*)+*CA77;;=:::7=848HGA?>>><<<=@B@@?@BDF>;:<=@E874)'('*%%&';:;AEB<;(())-(&&''((0-0))<B@@BBHGFCBA@CGHEAACCGFDDCCCBAAADEEEDDCDFB@@BEI??@JJCCAAA@A??@>@@<@>B<<<?EEHHEB??=:::?>=?@EBBBAB>>>=DECDBA>?@;=>.)))7=?<=<>>>=::8A5545410/5789B<:96228=@BAFEIEGEEFEDDA>2.-.//*()8:?AACEB@@?@98::ABGEFD=AAA<99?@B>=8.--++*,5CCC@>=>?<=<=?=?CJJJJJFGHEFFEIGFCBCDDFDCF,'&&&*+++9?DAACIJIDA@?B@?=?>?DEEDEBBEFGIHGJHFDCDGFEIJA>:<FDCGGFFFDEDEGGHGDCBBFJFBECDA@?ICAAADDC@@?ADBAAABCCBDCCACEFB>>>ACDCDDCA=763367@?@6,)()456<<<=<?>?EEFFGEDD<;;<FIHFDBA@@ACJJJDA=>?@BCBCHECCDEG@@<62222@BEC@BBCDCDDBCGHFF?J@=@CCCBFJFFDCCB=99:><>977ABBADCHGCBBBBABDD?>>?AA@??@@?>??AAA@???@?>>?@ADEDE3222:@@==>@CCCBAA@@BECB@<<<=@?>==<==AA@B@>=<>@@D=:664-((>@CGED?=>?AFEDFFCCAAEEFEB@@>>?>>>@@@BE97775443J='&'3=@ACJJJB@>>??ADA>=:?@JFDACJGA>=>?AAACDEGCDBEDA><<>CEDAAADAA>;;;=BFCBBDGJBBABCBDC@?>=@AA@ACCFEDAB@@58/BEG<999DEDBDDBFCCDCDDEBA@BDGIGDCAA@AABAAABGGFFH=;;;??A@ACBCDA=>=;98488?GJA=?@FJJFB@@>???CCA===<=??>?@>CBCCDBCIJ@?=D<DFIE@@@;<=DCCACEB?>@@CAH=***0>JI;;==<=-)))(*').-<=EC?>>@EDDEHJHEDA@AACBBBFFEDBAAF@???ACDA?=<=>?EIJEFFFCCB?@?BBA?ACA'''''&'(52,--JHJJJJHHDCDDJGD=5211897)(((),,9EFIJIJDBBBEGFG?>==ABEBBA??==?@BDBBBBEGFFFBAAB;;:;H.&&&*1112233300.45642224:8)(((==>@<<?>>=>BGE>>=955720-,,,>CCBB@AJC>::;9;88<CA@?@FEEDDCC@@@@DAA??>>AAC???@JHDDBBCCEGED?;;;>DDA?>>@<<;=<;:99;=>>>AEDE>===EA?=>>>@>CAAA?DDAACABCDCB@<<;;<6667<H@@?=>??HJ>=;:62//...877412////CA??>EEADDFG==<;67;764478@<>DCBEGHG?AA@@CCGGJECBBGJ998<===77=?>GEBEFI?:>BGJJDDFA3))(444ACCDIIJJDCBCFDCBDDEEHGHHHJJIFGFFFDCB>>=>ADFCEEGCB@@BCGFFCDCDFDDEBACCCCCDIHEEEJJ>>==BB@AACEFFC?@DE><;67@?JEDCEJJIHGJ>5*+.DEHJIHGEA@@?IIJJJCCCA=93-.777DCBCEBCB@;>89<>:DEGGJHJCBCCGHJHD;:987/07:98421.049:?===?@CGIHDCA@BABBB@A@@CAA?E<=<>JJJ?=<>@???A@@AEEE?@??DDFBJFJJ?:::@AIGEC@?@=954072:'''?DJJIEAA@@??AABBB@ADI:2FEHJBGDBDBCHGFA<==>==?@@ACEDC<<<@DF?=8C:<74/'''';??@AACJJHCCEFCB@?@>??FJD@@?:::;@@??ACBC@@>>?>@?=?3224:77(...BCBACECEHIB@@ACEECGGEG?<;6-==?CEFEEEDDDDEJJGEB>>?HGJJIHCA73-++,++,+,-00J@<;?=>:<5876;;<==::982,,-/CGJHGGDEJJJGJJIGIEEEGH?>FGHJJIJFEG><;;<>@AAEDFFIIJEDAD@BEAFG:@AAAAFFJJJIBCAB><77B//)))+-,../25?AC0.--613CAAAFCAA?A888762./48=99<<78::<<>>?BFHHICGHDCBACEJHBA????<<9874/++EEDEEJEB;:9A??>>AA@@@ACDDEJJJJEC@?@ACAAAEEEHJFCDCDEFHHJIJDBC@5142@BDIHGDEEDE@@@>ABBDCBBCECFFGGEAB;=::FB?<6?CC@???CCDDA@@?BDD?===A@BFEFGB>A:EFBBB@??@AA?==?@AFCFBDFFEAAABFEHEFGIJFEDF81,,03377:<BB><==F44351171002JHFBFIGFB?>==;::;=@@AAC?=>HJ>;<20---/0--458;@GGBA@@CA=<<=ACIA@@?=>AAEEF@9*(()+++,+'..=BIJIC><97;7AGGJFGFCA?8886:;;EEHFDEGJJ=<=DFFJFFIJJJG?>=>BBCD==<>H@@?=:::;BBCBDBA?@?>AEFCA?===>>@BCCCCB<::;>BB;;99;EFDBD>@@GBDDBDHJJJFDDBDC@@?FBBBCFCD;99:ED><<;ABGJJHHEDDCCFHDDDE=;;;AA@BAB@???B?@@BJF><9B?>@@C??AHEH@DDCCGFEGDCBBDJJJJJJHIJFC>=?JCCAACJFC??>?BBFFEGJJEGFE><;:(''''''2...5,+++:;JFDADDCCEFJA??>BBDGJFEEEFECBA1&%$$$),4;;98BAECA>;;;=EFEC=>??<=;;;<?AAD??B????ACAA@@@CCCGIBAA??;:3.7)2;=@@AEDEA???DFFFJJJIGB;99:?GHIJJJJE=;;;<DDDHIJJJEEEDEHIHGH:EJHGEFDEEEA@?@AACAAC@@;9;;;43.((*:AFFHJJJHJGIHFC874**373>BCEFECCDCABF8874/.**,+,,-/))/+)*EFGIHGEDDEFDA@?@DB@@>BHEEDDDEFB@??@FDCDCCBCCD@==<?CB@@@?BBDJHFGHFGEEFD<>;=78B@AAA<<=?IFGECB?@ABGECC@BBCFCBC8;7?>*((08553---))'
@Uematsu_g8c_2_G1_10
CGCGCACATGGTGTTGTTTAGTTGTGTATGCTCTTCCATACGTATGGGAGGTGCGCACGGGGGAAAAAGGCGAACGCACTTGTGAAGCCCACACATAGAGTAAAGACAGGCGCATGCAGATTCCCCCCCTTCCTCTCTTCACGCAACTGGACGGTATGTAATATATACCGTCTACAGTGCACTGAGCAGCGATTTTTTGTGATGAAGGTTTGATGATTCCAGTTTTAGAAGCTCCACACGGAAGACGAGAGTGGCATGTGATGGGATGTCTGGGTGCCCAGTGGCGCCATAGGCATAACCTGGAGATATAGTCGGGTTTGGCTCTCTGACCCACACTCATCTGGACAACCCCTTCTTCCCAGCCTCAATAGCCTCCTGCTTGCCTAGCATAAACTTAAAGGGCCTGTTTCTGTCCGGGAGGAATCAACTTTCTTTCCATCTAGAAGCATCCCCGGTGTAGTGCACCACGCAGGTCTGGCCGCGCTTGGGGAAGGTGCGCCCGTCTCCTGGGGAGATGGTTTCCACCTGCACTCCCAGGGCTACATTAAAATCACTTTCTGTGGCTACCTTTTGGAACTCCTTGCTTGGCACCTTAAGAGATACGTTGTAATGATAAAGGTCATGTAGCAAAATATCCGTTCAAGTGAGTATATATTTTTCCATTTTTAATTGGCAAATTAATTAAGAAGAGGTTGAACTAGTTGCATGTATTAGAAAGGTGTATTCCTCCTTCATGCATTCTTCTCCATTTTTGAACTTGATTTTTGTGGCGAACATGGTAGCAATAGGATATTACATCTACGTCATTACACAAGAGAATAACGTTGTCTACGTAGGGGTTTTCAAATAACTGCTCGATGTCCTTCATCATGCGGGACTTTTTTTTTCTTGCGTGACGCATGCGCGATAGGCGAGGGGTGCAACCAATGCGACCAAAGCGGCAAACTCGACGAACTGGACGAACGGGGCGAAAGAGACGAAAGCGATGTATCTGCCGCTCCTACCTCTCCTGCCCCTTTCGCCGCATTGGTCTCCTCCCCGCCTCTTCCGTCGACTCGCTCATCCTAATCACTACCTTTATGTTTCGGCTCCTACGAACAACTTGAGCATATTATCCAGGTCATCGAAGAGGTAGCCGTATGCCTTCTTATGCCTGCATGCGTGCCCCCAGTGCGCGTGGCCGTGTCCTTGGCTGTGCGTCTCGGGTGCGGGGAGTCTGACTGGCCGCACCTGCGCAGTTTGCCGCACCTGCGCAGTTTGCCCCACATGCATAGTTTGCCCCACCTGCATAGTTTCCGCACTGCACAGTTTGCCGCACCTGCATAGTTTGCCGCACTCACAGTTTGCCCCCCTGGTGGGTGCGCCCCCGCGTAGTGCACATGATGGTGCAGTTACTAGCAAAAGAGCTCGCAAATCTTATCCAGCATCGCAACCAAGTCCACCAGCTTCATAGGCCTCTGTTCATTCATTTCGAAGGAACGGCCCATGTAATGGAATATCAAGAACAATCCCGCATGTAATGGGTTTATGGCTTCTGGATTCAGAAGGGCATTAACCACTCTCTGGAAATCACGCACCTCCTGATTCATATGAAAAAATATACTTCAAGGGGTAGTTCTTCCCTAGGATATTATTTATTTCTAAGTGCAATAGCTCCTCATTCATGTAGTAAGTTTTTTTCCCAATCTCGTTGTTATTTTTTAGCAATTCGAAGGAAAGGATACCTCCTGCATGTATCGCTCCCTGTACAAGTCTGCCTTAAATTTGTCCGCATGCCTTTGTTGTTTTTATTATTAAGTCTTTTCCTGTTAAATGATTTTCAACAAACGATCCACTGCATCTTTCTTGTTGCATGTGCTGAGCCTTCTGTCAAGAAGGTATTCAGGTACAGCAATAAGTTGTATGGCTTCTTATAATGCGTGCACCGCATTGGTCCTGGATTTTCTTCTACATCACCACATGTTAATGATCTCATCCTCTACCTTCACCACTACCATCATTCTTCTCATATACTTCAAATTTGTACTTAATGCCTTTCTCCTCCTGGACATCAGAGAGAGAACACCTGGGTATTCTGGCAGAAGTTATATTTCTCCAAATCAATTCTTGGAAAAACGTGTCACTTTCAAAGTATGCATAATCCTTGTCACAAATAGTTTAAGATGGCCTGGGTGATTCATGGCTTCCTTATAAACAGAACTGCCACCAACTATCCAGACCATGTCTACTTGTCGTTGATTATTGAGTAAGTTTTAAGGCATAGTATAGACTTCTGGAAAGAAAATGAGCTCCTTGTGGAGGTTCCTTGAGTTCTCTGCTAGAACTAAATTAATCTACCCTTTAAAGGTCGATTCTTGTTCAGGAATGAGAACTCCAGTTTTACCGTCCATCACCAGATTCTGCTTACCTTCTACTGAAGAGGTTGTGGTGATTCTCTGGAATATCTGAATTCATTCTGAGCGGTGGCCAGGGCAGGTCCCCATTCTTGCCAATGCCCGTGTTCTGGGACACAGCGACGATGCAGTTTAGCGAACCAACCATTGGACCTGGATTTTCTGGATCACCACATGTTAATAATGATCCTCTACCTTCACCACTACCCTCGAGATCGACTTCCTCAACAGTGGTGCAGCCAGCGGGTTTGCTCCGGGCGTTGTTAGCCGCCTGGCATGCCACCTGGGAAATTCAACTCCGCCTGGCATTCCGCCACCTGGCATACCTCCTGGCATACCTCCTGGCATACCTCCAGGCATTCCACCGGGCATTCCGCCAGCTGCGCCACCAACATCCTGATACTCTCGACATGATGGGAGCACAAACGGATTCAGCTTCCTTCTGTTCGATTCATATTCTTCCTTGCTAGCCAATTGGTTCTTCTTAACCATTCCAATATGGTAGTGATGCTCTTCATGCAAGTTTCAATTTCGGATGGCTGCAACTTTTCCTTTATTTCTGGTCTTCTAGTGAGCTCTTCACTCCGTAGCAGTAGTTCTCAAGACTATTCTGGCTTCAATTCTCTTCTTATTTTCCTCGTCTCCGCCTTGTACTTCTCAGCATCGTTCCACCATGCATAATTGTTGTTGGAGACAATCTTCCTTATAATTAGTAATAGGTAATATGATTCTGCTTTCCTGTGTCAATTTCTCAACAGCGGTAACGTTAAGGATACCAGTTGGCATCAATATCGAAGGTGACCTCAATTTGTCATATTTCTTGGTGCTGGTGGGATACCGTCTAAGTGAAATTTACCTAACAAATTGTTGTCCTTCGTTAGGGCTCTCTCTCCTTCGTAAACTTGAATGAACACTCCTGGTTGGTTATCGGCATAGGTGGTGAAAATTTGACTCTTCTTGCTGGGATGGTTGTATTTCTCTCAATGAGCTTAGTCATAACACCGCCAACTGGGAATTTCACTGCGCCATGAGTTTTACAACGTAGTAACTCAAGAGTAGGGCGTTACCCAACTTAATCGCCTTGCAGCACATCCCCCTTTCGCCAGCTGGCGTAATAGCGAAGAGGCCCGCGCCGATGGCCGCCCCAACAGTTTGCGCAGCCTGATGGCAAATGGCGCCTGATGCGGTATTTTCTCCTTACGCATCTGTGCGGTATTTCACACCGCATATGGTGCACTCTGTTCAGTACAATCTGCTCTGATGCCGCATAGTTAAGCCAGCCCCGACACCCGCCAACACCCGCTGACGCGCCCTGGGGCTTGTCTACTGCATCCGCTTACAACAAGCTGTGACCGTATTCCCGGGAGTGCATGTGTGCAGAGGTTTTCACCGTCATGGCCGAAACGCGCGAGACAAAGGGCCTCGTGATACACCTATTTTTATAGGTTAATGTCATGATAATAATGGTTTCTTAGACGTCGGTGGCACTTTTGGGGAGATGTTGGCGGAACCCCTATTTGTTTATTTTTCTAAATACATTCAAATGTATCCGCTCATGAGACAATAACCCTGATAAATGCTTCAATAATATTGAAAAAGGAAGAGTATGAGTATTCAACATTTCCGTGTCGCCCTTATTCCCTTTTTTGCGGCATTTTGCCTTCCTGTTTTTGCGCCCAAAACGCTGGTGAAAGTAAAAGATGCTGATCGGTTGGGTGTGGGTTACATCAAACTGGAATTACGAGCGGTGAGGTGGCTGAGAGTTTTGGCCCCGAAGAACGTTTTCCAATGATGAGCACTTTTAAAGTTCTGCTATGTGCGCGGTATTATCCCGTATTGACGCGGGCAAGAGCAACTCGGTCGCCGCATACACTTCTCAGAATGACTTGGTTGAGTACTCACCAGTCACAAGAAAAGCATCTTACGGATGGCATGACAGTAAGAGAATTATGCTAGTGCTGCCATAACCATGAGTGATAACACTGCGGCCAACTTACTTCTGACAACAATGGCGGAGCCCAAGAGAGCTGACGGCTTTTTTGCACAACATGGGGGATCATGTAACTCGCCTTGATCGTTGGGAACCGGAGCTGAATGAAGCCATACCAAACGACGAGCGTGACACCACAATGCCTGTAGCAATGGCGACAACGGTTACGAGCAAACTATTAACTGGCGAACTACTTACTCTAGCTTGCGGGCAACAATTAATAGACTGGATGGAGGCGGATAGAGTGCAGGACCACTTGTCGCTCGGCCCTTCCGGCTGGCTGGTTTATTGCTGATAAATCTGGAGCCGTTAACATAGATGCGCGGTATCATTGCAGCACTGGGGCGGGATGGTTGCACTCCCTCCGTATCGTAGTTATCTACACGACGGGGAGTCAGGCAACTATCAATAACGAAATAGACAAATGGCTGAGATAGGTGCCTCACTGATTAAGCATTGGTAACTGTCAGACCAAGTTTACTCATATATACTTAGATTGATTTAAAACTTCATTTTTAATTTAAAAGGATCTAGGTGAAAATCCTTTTTGATAATATTCATGACCAAAATCCCTTAACGTGAGTTTTCGTTCCACTAGGCGTCAGACCCATAGAGAAAAGATGAAAGATATTTGCTGATCCTTTTTTTCTGCACGTAGTGTCTGCTTGCAAAGCAAAAAAACCACCGCTACCAGCGGTGGTTTGTTGCCGGATCAAGAGCTACGGCTACTTTGCCGAAGGTAGACTGGCTCAGCAGAGCGCAGATACCAAATATTCTGTTCAGTGTAGCCGTAGTTAGGCCACCACTTCAAGAACTCTGTGAGCACCGCCTACATACCTCGCTCTGCTAATCCTGTTAGGTCAGGCTGTTCCAGTGGCGGTGACCGTGTCTTACCGGGTTGGACTCAAGACGATAGTTACCGGATAAGGCGCAGCGGTGGGGCTGACGGGGGGTTCGTGCACACAGCCCAGCTTGGAGCAAACAACCTACACCGAACTCTAGATCTACAGCGTGAGCTATAGAAAGCGCCACGCTTCCCGGAGGAAAGGCGGACAGGTATCCGGTAAGCAGGCAGGGTGGGAAAGACGGAGAGCGCACGAGGGAGCTTAGGAGGGAAAACCTAGGTATCTTTATAGGTCCTATTCGGGTTTCACCACCTCTGACTTGAGCATCAATTTTTGTGATGCTCATCAGGGGCGGGCCTATGGAAAAACGCCAGCAACACGGCCCCTTTACGGTTAGCATTGGCCTTTTGCTGGCCTTTTGCTCACATGTTCTTTCCTGCGTTATCCCCTGATTCTGTGGATAACCGTGTGCCCGCCTTTGAGTGAGCTGATCACTAGCAGCAGCCAACAACCGGCGCAGCGAGTCGGTCGGCGAGGAAGCCAAAAACCTACAATACGCAAACCGCTCTTCCGCGCGTTGGCCGATTCATTAATGCAGCTGGCACGGACCGGTTCCCAACTGGAAAGCGGGCAGTGAGCGCAACGCAATTAATGTGAGTTAGCTCACTCATTAGGCACCCCGGCTTTACACTTTATGCTTCCGGCTCGTATGTTGTGTGGAATTGTGAGCAACAATTTCACACAGAAAACAGCTATGACCATGATTACGCCAAGCTTGCATGCAGCCTGTGCAGATGGACAAGGGCGTACATTGTTTAACACAGTTAATGATGAATCGCAATAAATGATAATAAATGATCAATGGCGATGAATTATTCATTTTTTTTTTTTTTTTTTTGGGAGAGTCCATTCACTTGTGGGACGCACATGTAGAACCCAGGCACGCTAGAAAGGGTCACACAGAATG
+
(&&'')***+,5444351-()-.007??>?===:9340333)&%%&,/9::;<>=<;<615@B<44<A?<656588==<==@CBAB@2*3---1644.--2*&%&'%$#)*.227:<><;:;9577::85509-6=/(*(00////32/1.6556500-'''3::JD;>=@=<<<DB@??=;;855111>....0+085436A@BCB9862'$'&('(1/+*))+/,(%&&..,-145767=BDA74334757716667542396;821+'(278:<<=;@=><:99755.+**)(%%%$%)-01&&*&'%%$$$.89:C=<;;JCAABBAA<<@?@.--)&&+7652+)),.40138790/*)+($%%%''')117;:::??><<<<??77665;367EDC;31129>52**/0'56?;511++''&'(/'311*)&$#%&(*++35765:89<8@?<;;=<====:888;=;1/'##'%%%&');@A@@B@=:;>>>;;9:;=43.29@CD;::;CBEDF?///1@DA==<=90B@A@CCF=<<BADGE5'&&':433-+,<>@=<9:636/,0'%%%-558::8;<AA?>A;@DEJE9::88<?DCDHBA@@@F?<9'&&%&&&('())(%&%%$$),.<AC4446=@BJJD2/.27-''-44732.*))+57=BF3222=3/-.--%%(%$$$&73,)*')$%&&(%%$$%&.CAA@AABD>=;98688>?DF99:4@622;:<<>HJJ@>>=<<-+)(,-=?>997>><8784589878::8766;;BB54---.66===>=<860335:98:AAEEF===<</,,00.,,,-<;<@D@21159;:A>***+??@B@999,+*####%%%&)'''/77AHIH@<<7.''()*1011<;;=CA?AA>?@??><<;99---.AAA?:999=DABC?=<=92229778:8300;=?B@=<===;<FI:99:J@B<=<>>EG=977//----/./'''&,-.::<:9986>==?@@672=<<>?@EEA@@@C><:8920+***<7.('*)'((*44212-'$$#+,,5=;;;84,//628?==</(''*&&&%$%%(*43346----)&%%%##%%&')+'$$##%&11//00---,///632230/10116<<@@@@@@@?4225;>999:?:9/*()>><;;;75455:;>//-+('&%'&&((''//06A:863//.02/.+'&&(),;92/.111<<9:6;<?>>?><==>@AA@;,*))--0-,*+,,,,98;;;<987533@??>>>>//.20331+(,2/..;=<<;@??@@@ABA=<;;:2,,,-*)*)('.3558<431260/2/-(&&&(&$#$&13343497779+(&&''&''(:>66540&&$$$$$&('%')+-++.0@A==<799>>=@@@?76323(&)0''(9;<;7/-,+.???><==>>>?B:88<DEABE:657;;9::655:;331/0,,((''((&%'&&'('&''014+--->>66@8757-301%$$$'&'&%&&&2*'&&%(-*))(%(<7(''(B2/029?HJD((()7899<;<9<<=<::9<***.3>:988>879;;;C@@?<;::;:=<9987>@AGHDA@89@??AEJICCCB@?>@@C:410--,//?@?::;BB=<=:;;=:BIHBA36/00,.&$%'*)))+ADGJH=8622152+++.789AD755<32217769::@?54%##%'(+(/.11<<;@>?31..2&&&''1(%$$'))),**+0@8<<9989EH979,++)*8<:9:FJC?:=@DD10/6;6568)'''.,15)))*73698<>?>>>F@@D>A>721154/.-***)'%%$%&&&%((*48????C856;=DCDBBBCCBA=>=;=<=.***0))005;<ED><;7889;::799++++22//11714''(0<<=??BA?>>=AB@BB544)'''.,,/6>@.-.9<;>631244>:89:A9789@>>,,'&&'))),/)5479EJFGC><<:<;;::990-&&2;;<:=CFGBC:0//0JJJJJ?<9989:231+))&%%%84436-*/';=E<=:=<<<;>C432/,,/-&%%&.@@?44222+*,.A;85673()$$%%&$%'59;<>=<>?DGJGDBBE>:7741-,++*,380000<78//.488;8?8@@>C=B>;;6556A=<=<;?>??960/./2/4***+30'%%%####$$##%','%&&)/3568@>?>=>=A000/*%%&&'(&+-.7:@=71-07444?83402>BBABBAAAA<8:1677721)')--,-29:;>=??@.))%&')+,,,0+=>>11+%$$%)''%%%%&037;82-*'&$')'((((()+))%('&%%%'''',(()*++,*+'.31.**--0-014>:;>:5433:(''',++*./-/-+())%%$$('%$$&#$(,..-..00050//.+**)())))%%%&((**'*++332(((+.((@GEIHGJ86700004458998:AJIIJIIIFEBA86443,)*(&&';;<9>43)('&$''())8876=56767;5444<:0./5@>C=@@@7778A0<9*****,0?>@@:8;=E+***++((($'&%$%&).'&'$$$$$###$$&(('((&*'*,-).05DDEGF>==>AB@DDEJIJJJ;0/,,&')))):BDBD*)5)76('')45:;<:7+/((7>CEDE@74:()7;GGBAABBB>:--@9<A=/1,;<<DFIHJJII;81(*)+)&%$+*551112334=5.,)'&&''%&.47;<@AA?CCCCDC>74><::;9<<==738/933211*-./BBDDDFIEAA>852./0?>??@FEF****)&&%*-)/4=>>BIEBBFEGC<;:;<:::611.-.7>?DGDB@@AD=7656@71/01-,+,/,,,59:<=A=8661>;HJIE>>=<@@DC????B@@==A;----1+6458788<755361/./---+*+)44>@BBABCEG<<=;DCGGFIDHJG;96'''++*-,,,?8:6*&&'21013:>922221-+.,5&$$$&(-1$&&%&%%%(+,,,-+76:.-,.,6)'',))))459945689>C@ABEAC@?:57//**'&&%$$%):8?956BBA??<<==@@@@CI<;77<>?:4,,-:::;:-,,0C=888:76.--,-,+//0+''####('*-7;5BC@?@A@A>;7;76677;@>??BAACJJHDI:673.//<BDG?>>>DDA999)%&)3--((((('&&&,+-30013CFA9861,,)*)'(()((:55?<=>>ABC.&%&(,,-23655''''(21/--//262-)-)>@?><@=@A??==?<;;;C?J/+/0<<:2-5+;<;<<=?B@?>98823442)))(,)+(*('%$&&)01++++06<7.***21%$$$%%%$#$####&$$%'***&'3/,87;/--.7?>=<;8:988440000/.33+/+..0,-:>?A?BBBFJ97779;DJDG><>64+*)$$$$$$$$$%(,+*+-.-+,'&$%)*)+.--((23(''(@<=<=<<>?@DA>==<88:B,+)),31252..,+**-.3322433+4458>;<=@DECA@>>531-,++,,-019;:<;4622//...0///-*+10012543222<;:=:.-.:::A<:/&%%&&&&&+,*1)((+068;)&%,,-.-.*(''(%&&036211221*''(.24;983'&&&,(')'*)%2473,**,,,,1J0'((07:---=<55=;:979(&&&-66@E=;;DJ5.+,../0.8888778:<;:7)''(..6:@D??=?>>BA?>99.--.2689=:;;))((4;60*+2,%%%%%&4;;98:<@>911<<$$$$(*$$&''%(+2,-6799EB@ABAB:@>>''&'23,*'&'%'&&*&&.17633:+''%*+6788756=><<7622@A=332376667<3=00//744FH>=?@>>==A6556>?E@@A?;5565;9B@GH@@@=@B=BIC>;85DCFJJD?;;;=@GIG<1''==<<<24386.))+.,/1;@@??@@BDDEAD<9;>GJFD??@>*'+('')&%%%$$#052753223('''4--+)&%$#%%'%*/.))))(%%%&&&&'())38(''(21(((*3/*'&('*33,,-4<<>??AB=<<JEAA@?=<00*'&%)*02(&'*,-,..*+''0(56694434523=ACED?:9)))+0-,./)))()))----,&&139:9:80.,-/&&'*2/..-++*-4=@AAABFA3,,47JIA>:7897;<::=A=<;<;=<:87620/''212114/.,-/5=><;:9<=;666978:;@ABA@?999,*(')&%&12;:8795=<;</--.201)(&&&)$%&%''-,.,+-&$##$%&'''7<@A@@853,)&&(4332-+++---264-,,,3)(('))*/7?DFE=<<<DCB;889:2223777333.,<40/(''/1=>:99,++)*''''52-+**..68?A@>1000<2.,+0-,*(%%&-0/1,,+0077??CEEDCDB>=;4,,)'%%%*-061274??@AC@:////--/=<<>@EA>@;6,*)()%%%%%'))())))+*(%%$$%,.)*09;=?9;<9<=A@@>?>=??:2222AABG5229/0--33341**&%%$$$$%'(''(+,,..-224>@?==555(((/0%%+'-.-.(%##$%$##$$##55651136:;>B?>>>@=333,-->;55400.'***+451...))(&%%&14.-.249;(''''))123447210/05@@><;:71+*)*+,5;@FCBAA/-++-2<><99:898;<;;>JJJ+*-'::<@==>9D>@>B2221=7>JJJJIHHJEA@BD700+''*-/433+)),)))+46646:=92++++?AABBCABDC8683<3@=;::>?>?@J211296+,1'&%%%**)'&&&(%%&$#&&)-++'&&%$%+*(&&''%%##$%&)))*,.25.-----,-+(((((&&'))-+((*.'')0@JJJBA>>C@@?>===??87783//0-+,****,',-*)(*))+)&$$$+*),,91...346?<2*('()*((''*,8=@<:989:<<;98)()+(&&$&%%&)&&'5<<<?>=@;;;;<==<=0//.---,01?BC@A@?=;*&')9;9899>>?99::49.)*<=>>>@877,/-'$$$%$$%$$%',.&&$$$(((223))(%%$$%&&%*+*9:9?=<94///<23<>?>;<<=;986>=<=@BGDA<::;=>A@>>***443,))-(&&&%$$$$&)-*&%'''*,2.112534GHJ,++,3112566&%$$&)''+&%&')'().9=>==:898878(%&()6999:9=;882)))-*(*/)(((/(444333==><;954*,&%&&'&$$$%22--,,*.-('&&&3E96*'&&,,./12-**,(()-,.2969:3'-0044:<4435,*)))*+,,(%&%%&&(/42+++-887'%##$$'(**,,+)((+022;;BDEE<993*)&$$%+++,*('''&%'')1/...++'$%$$+*'%%&%'&(*(61,,,.3'&&()---789<DFBA@::273/01845/..+,,*+%%&*+;:67=>>BC>6*.:7,-77667899==<;7760*-,,-,++,/.(,--25:<>30+''())))%%&%&%%##$&&&&%##$(()++++23-,,+%$$$&%&)+--+((),,**+(&%&++&&'.,20.,*''*(&(*79A/..--,-)(()54344;>B@+++.)'&&')($$,-,,,+,0)(''./,.5276694)))''+-675555;+++,----/,,-,+&(599:??>;7<3322(''*77:;@AICB<;;:C;::<<==;.759:9:;=>>>933J6-,34320'&&&+,)&$%'*(**))--(&,-12/--07:;<;;A>>>?D:877;@<999=;::/)))3373322<763---11'&'+6110040,&$$&)0+4?@<<:9;;99855549/-))-,.--+++0141001+**&&&'=;8*)))''(64<=*(((('(()*-3;CDC>>@<82..0++()'&%$&&'--/*)'''(,('()8544.,&(',0/%%%$&&'*,/..09532*(('--'%%%%
@Uematsu_g8c_2_G1_11
AAGGAGGAACTATATCCGGATAATTCTTGAAGACGAAAGGGCCTCGTGATACGCCTATTTTTATAGGTTAATGTCATGATAATAATGGTTTCTTAGACGTCAGGTGGCACTTTTCGGGGAAATGTGCGCGGAACCCCTATTTGTTTATTTTTCTAAATACATTCAAATATGTATCCGCTCATGAGACAATAACCCTGATAAATGCTTCAATAATATTGAAAAAGGAAGAGTATGAGTATTCAACATTTCCGTGTCGCCCTTATTCCCTTTTTTGCGGCATTTTGCCTTCCTGTTTTTGCTTCACCCAGAAACGCTGGTGAAAGTAAAAGATGCTGAATCAGTCGGGTGCACGGTTGGGGTTACATCGAACTGGATCTCAACAGCGGTAAAATCCTTGAGAGTTTTCGCCCCGAAGAACGTTTTCCAATGATGAGCACTTTTAAAGTTCTGCTATGTGGCGCGGTATTATCCCGTATTGACGCCGGGCAAGAGCAACTCGGTCGCCGCATACACTATTCTCAGAATGACTTGGTTGAGTACTCACCAGTCACCAGAAAAGCATCTTACGGATGGCATGACAGTAAGAGAATTATGCAGTGCTGCCATAACCATGAGTGATAACACTGCGGCCAACTTACTTCTGACAACGATCGGAGGACCGAAGGAGCTAACCGCTTTTTTGCACAACGTGGGGATCATGTAACTCGCCTTGATCGTTGGGAACCGGAGCTGAATGAAGCCATACCAAACGACAGGACGGCGGCGCCAGATACCTGTTGAGCAATGGCAACAACGTTGCGCAAACTATTAACTGGCGAACTACTTACTCTAGCTTCCGGCAACAATTAATAGACTGGATGGAGGCGGATAAAGTTGCAGGACCGCTTCTGCGCTCGGCCCTTCCGGCTGGCTGGTTTATTGCTGATAAATCTGGAGCCGGTGAGCGTGGGTCTCGCGGTATCATTGCAGCACTGGGGCCAGATGGTAAGCCCTCCCGTATCGTAGTTATCTACACGACGGGGAGTCAGGCAACTATGGATGAACGAAATAGACAGATCGCTGAGATAGGTGCCTCACTGATTAAGCATTGGTAACTGTCAGACCAAGTTTACTCATATATACTTTAGATTGATTTAAAACTTCATTTTTAATTTAAAAGGATCTTAGGTGAAGATCCTTTTTGATAATCTCATGACCAAAATCCCTTAACGTGAGTTTTCGTTCCACTGAGCGTCAGACCCCGTAGAAAAAATCAAAGGATCTTCTTGGAATAGCTTTTTTTCTGCGCGTAATCTGCTGCTTGCAAACAAAAAACCACCGCTACCAGCGGTGGTTTGTTTGCCGGGATCAAGAGCTACCAACTCTTTTTCCGAAGGTAACTGGCTTCAGCAGAGCGCAGATACCAAATACTGTCCTTCTAGTGTAGCCGTAGTTAGGCCACCACTTCAAGAACTCTGTAGCACCGCCTACATACCTCGCTCTGCTAATCCTGTTACCAGTGGCTGCTGCCAGTGGCGATAAGTCGTGTCTTGGGTTGGACTCAAGACGATAGTTACCGGATAAGGCGCAGCGGTCGGGCTGAACGGGGGGTTCGTGCACACAGCCCAGCTTGGAGCGAACGACCTACACCGAACTGAGATACCTACAGGCGTGAGCTATGAGAAAGCGCCACGCTTCCCGAAGGGAGAAAGGCGGACAGGTATCCGGTAAGCGGCAGGGTCGGAACAGGAGAGCGCACGAGGGAGCTTCGGGGAAACGCCTGGTATCTTTATAGTCCTGTCGGGTTTCGCCACCTCTGACTTGAGCGTCGATTTTTGTGATGCTCGTCAGGGGGGCGGAGCCTATGGAAGAAAACGCCAGCAACGCGGCCTTTTTACGGTTCCTGGCCTTTTGCTGGCCTTTTGCTCACATGTTCTTTCCTGCGTTATCCCCTGATTCTGTGGATAACCGTATTACCGCCTTTGGTCCAAGCTGGTTGGTCACCACGCTCAACGACCGAGCGCAGCGAGTCAGTGAGCGAGGAAGCGGAAGAGCGCCTGATGCGGTATTTTCTCCTTACGCATCTGTGCGGTATTTCACACCGCAATGGTGCACTCTCAGTACAATCTGCTCTGATGCCGCATAGTTAAGCCAGTATCACTCCGCTATCGCTACGTGACTGGGTCATGGCTGCGCCCCGACACCCGCCAACACCCGCTGACGCGCCCTGACGGGCTTGTCTGCTCCGGCATCCGCTTACAGACAAGCTGTGACCGTCTCCGGGAGCTGCATGTGTCAGAGGTTTTCACCGTCATCGCCGAAACGCGCGAGGCAGCTGCGGTAAAGCTCATCAGCGTGGTCGTGAAGCGATTCACAGATGTCTGCCTGTTCATCCGCGTCCAGCTCGTAGTTCTCCAGAAGCGTTAATGTCTGGCTTCTGATGAAGCGGGCCATGTTAAGGGCGGTTTTTTCCTGTTTGGTCACTGATGCCTCCGTGTAAGGGGGATTTCTGTTCATGGGGGTAATGATACCGATGAAACGAGAGAGGATGCTCACGATACGGGTTACTGATGATGAACATGCCCGGTTACTGGAACGTTGTGAGGGTAAACAACTGGCGGTATGGATGCAGCAGGTTCCGAGAAAAATCACTCAGGGTCAATGCCAGCGCTTCGTTAATACAGATGTAGGTGTTCCACAGGGTAGCCAGCAGCATCCTGCGATGCAGATCCGGAACATAATCGTGCAGGGCCTTGACTTCCGCGTTTCCAGACTTTACGAAACACGGAAACCGAAAGCCATTCATGTTGTTGCTCAGGTCGCAGACGTTTTGCAGCAGCAGTCGCTTCACGTTCGCTCGCGTATCGGTGATTCATTCTGCTAACCAGTAAGGCAACCCCGCCAGCCTAGCCGGGTCCTCAACGACAGGAGCACGATCATGCGCACCCGTGGGCGAAATTAATACGACTCACTATAGGGAGACCACAACGGTTTCCCTAGAAATAATTTTGTTTAACTTTAAGAAGGAGATATACCAATGCATCATCATCATCATCACGGTACCGCAGATTCAGCTACACCACATTTGGACGCCGTTGAGCAAACATTGAGGCAAGTGTCCCAGGCCTGGAGGGCGATGTATGGGAAAGAACTAGTGGAAATAAATTGGACGGAAGTGCCGCTGATCCCAGTGATTGGTTGTTGCAAACCCCAGGATGTTGGGGCGATGATAAATGCGCTGACAGAGTTGGGACAAAAAAGGTTGCTGGCTAAGATGACTGAAATATTGGGAATGCCACCAGAACCGTAGATATTAGTACACTTGCACCTTTCCCCAAACGGCGCATTCCAAGACGCTATTGTCGCTGGTTTGAAGGAGTCCGCAGCTAAAGGCAATAAGTTGAAAGTTAGGATACTGGTTGGGGCTGCACCCGTCTACCACATGAATGTAATACCTTCCAAGTATAGGGACGAATTGACTGCAAAACTTGGCAAAGCCACAGAAAACATAACTTTGAACGTGGCTAGTATGACTACATCAAAAACAGCTCTCTCCTGGAACCATAGCAAAATCTTGGTTGTAGACGGGCAAAGTGCCCTTCTGGTGGAATAAATAGCTGGAAGGATGATTACTTGGATACTACTCATCCAGTGTCTGATGTTGATCTTGCACTGACCGGACCAGCTGCAGGCTCTGCCGGTAGGTACCTTGACACTTTGTGGACATGGACCTGCCAAAACAAGAGTAACATCGCTTCCGTCTGGTTTGCAGCTTCCGGCAACGCAGGGTGCATGCCCACTATGCATAGAGATACAAACCCCAAGGCATCACCTGCCACCGGGAATGTCCCGTGATCGCCCCGAATTTGGAGGGTTGGGCGTTGGCATCAAAGATGTGGACCCCAAGTCCACTTTCAGGCCCGATCTGCCAACAGCTAGCGATACCAAGTGTGTGGTAGGACTTCACGACAATGCTAACGCCGATAGAGACTATGATACAGTCAACCCAGAAGAGAGTGCCCTTGAGAGCTCTTGTTGCTTCAACAAAAAGTCACATTGAAATATCTCAGCAGGATTTGAACGCTACATGTCCACCCTTGCCTAGGTATGACATTAGATTGTACGATGCCTTGGCTGCTAAAATGGCTGCTGGGGTTAAGGTGAGAATTGTGGTTAGCGACCCAGCCAACAGGGGCGCAGTGGGCAGTGTGGGTTACAGCCAAATAAAATCACTTAGTGAAATATCAGACACTTTGAGAAACAGGCTTGCCGAAATATCACAGGCGGTCAACAAGCTGCCAAAACTGCAATGTGTAGCAATTTGCAGCTTGCAACCTTCCAGATCCTCCCCCAACGACAAATGGGCAGACGGGCATCCTTATGCCCAACACCATAAGTTGGTTTCCGTCGACTCATCCACATTTTATATCGGTTCAAAAAATTTGTACCCATCCTGGCTGCAAGATTTTGGCTACATAGTGGAATCCCCAGAGGCTGCCAAGCAACTGGGTGCCAAGTTGCTTGACCCTCAGTGGAAGTACTCACAGGAGACTGCAACAGTGGATTACGCAAGAGGAATCTGCAACGCTCTCGAGGTGAGCGGCTGGCGGCTGTTCAAGAAGATTAGCTAGGCTGAGCAATAACTAGCATAACCCCTTGGGCCTCTGAACGGGTCTTCGAG
+
EFJA???@CCCB?CADD@@?@CBIDC>>>EE><::>>JJ@?=<::8<;CCFB9899@@ACIJFDDB>?@@HHCCCBDCCDDHHHJEEBBCFIJGD@?=<?@DC??>=<<;=@EE>5443;-0.?>4313659CB=<==?ADHEE@EGJIJJJG>>>DHG@@@CJFFFJJFA@@BD?>=>?@CEFDEB333344BBCADGGIJEGAAAAAAEECCDHIGEA@JJI?>@BBAAEJ>=<<C///0@?@AAB==8<<>A?@@?@@<<B>996-:7:<>AABAFFGIJFD?>@:<9=543379>53--:::JJJJJJJJA???FGEIJCB?AJHF>C8-(((+.++,'''(<=:993.//0/14FDA>>?=3333:@@@BABB@A@@EEC?73)%&'),11*,>BB@EDJJA?<@@;;;@EG<888;JD>9CBBCCGHJJEABCHDEJJJJJIEECEFCCDDBDCBG@>?@B@C@?@<CDEEAA?>??DCBAEH@???FIGIHECCDDDCCBBBBC======//..?EFHDC??AADFHHFECDACC;;;;?>=<:''(./BGI>>BA@@@FJBAABBBDEFFFBAAA;7;ACHJJJHHGFCCCCEEFC>=::ACDDBAABEFFFEC5455@@@@AEG=<<<DGEEJJJJ:99('''B>=>;;667@B>>;;=??AEFDBDCJJJJIFFF=>>3333=ABBA85,,))5CCBDBBC9;AAAA>><:@BA>===AB@AAGJFGEEBBAEDCCDEJE/**''&%$#$$$####%$$$'&%&&+*($%&'44@BC?;;:1112<:30//44DDBABCEDDEEFHDGFHICB=3,)*+1::::2.6,AAFDCEFIIJJGICBAAA@A@A@>?@?>>?@ECGGGD>;;::=:;.,,-=DCA@;<<:<<?@AG?B4<02211899;>J99988;:9:>AFJJJHDCA@><==9::<??@BEFDCC?=;;=>A????@??@BCBDEFBB??@ABCDECBB@==<?>>=;>?EC<<;=ACEJEBAABA==;999AE>=7,*++,--2//34>?DFEEEEDJHE><;<5778GGFGJJJFCC??>>=<<<@AAAGJFDC@AADC@AACD?>>@B>??EDCE@@@BDDBCCBFJJJFGGJJHEFFJJGGJIHJJJ;GDCA?HJJJIHJJJJJJJ:988:5++---@>8.10,,,-?B@@A>==;?><>=?=?:;?JIDCC@FCIECB@BAB@EF=::=AB?AB5566@@BA@B?>?E?@>?B@?=B548:99<=@?A?@0/0*2225)))),12>HJJEEDDEA@BCIEDCAB@?ABEJ<9>C1.+).500018==>>@??FEBAA?>??EE79B999852133334ABCFBCGCDCFFGJJJJJD>>>ADCBEGJF@CBDEHHFFEDCAB@?=2101657DFEEDDJHFBDB?><>=>BBD@;;::<=9889<<<<=@BBHJHFE>++++ADEFFIJCA@?@????@????@AAA@AAAAAFBA??ABA>>>>CBABBA@BAAA@>>=>>=;<986565521256333=>B?>>?@AGEEA>>>ACCCA@@>>@ADEB@<<>>@CABDDBC?83*()0124>D=51../3345<CICCADCA?><65<@>>=>G?><<<?@===899:GDFDD@>>>>;://=EFDHDBA@AC===BGJHDBADCCGBCB=;F?B>85=@ABEJGFCDCAACEDCDGJIGEC>00000EEDCECBA@?AD4++,8JGCDDCCBCBA>B66669(%%-39HEEDEFFECCD989JGIFCAA@ACCGCBCDHHJCBBFBAA@CCCHIGHG@=<<>@BDGJJJJFFGEF@>=;=?<;<<=@?>@96:86669-,**+(*:;<9@AAHGDCBBDFEBA?EGAHJFDBBGJJHJIDCBEJJJFDFBA??AJJF??::CCDDFFFGIHEGFFGFEECEIHJJJFDFJFFEG>@DGJHGCA@>AADIE43/132,((('%%&'*'))&###%$$%$%&'1)%$$$++(%%++-.89EFFA>-,++1ACB@?=<<>BCB@BFFGIEC@??CDFGEDCBCA@JGJ;659:78FDEEDAAABE=:7774426DBB>=ABEGIFEGDBA@BJJCCBA@A@CCEDDGE@??CED@?>>A:99:EJCAA>A>>='')/),)>@ACC@?@@AAB@@?@@@>???AABBA@@===<>7667>==;????>B@<<:;==>===@?==>?DC==<:@@;;63/.00>5@CDFFA?>?BDEDBBABEDDCBCCB@=<<=?A?==<@A>?=GDDCBFHCCDEGABCGJJICBAACABB)(((=;EDDBEJ@>=<>?BDCBA@AFFFI<::78;BHEDDDFED9779AJHGEEGABBBJHGFCCA@@@A@@ACEDDEBAA@D@?7BFB75+(()8&===@EIFBB@?ABCGDDDCCDCDFDEEFF,+++B;:;BCCCCBCCDDAA?CB=459CGIDDCEGIGIECCBCEJDCBA?>?>>>>9;>78999=EJJJGEFFEDEC>>><?ADBBBCHA??@?@?JDA?:JCDF===BBAA@@BBCHGCBBCGA>>>GFECEFIHCB??AABBAACCCCCBCHB>==?IEECA<;;<DFIJIJJEE8788C<;9953../(%%$%&$&(*447CECDFCCDDJD@@@AEEFDEFFEEC@BBCDDDFHHGGEFDBAABA@@@BC><>>@?===>?@@DEBAABFCBABDBBBBFE<<<<864443*)'')(&'&'&&),1((('(:;;;==>??AEJHHIJDABGCDDDDHHGFA@>?D>B,()*?444CEEEGC@@@BEFAAA@DBCB??:;??BB@AJGCA?B999655)(''.*-AAACA>>>A:::>AHIA??@CFGJJAA?@ACDFEJJ8666889A?AABB>ABCBA?;>5478=FA@@==>>IGJJIHIFE>777DAE?CCABDFCCBBCE<995AAA@@BA@A=854)&&'56:@>==<BDDDEAAABGFEFGJJE>;.,33<DJJJJJJJICFAJCD:J9++.FADEBABBJJCCBBDAAABEFGIHJJJJGDEEGEHDCB><<<>C==>=1002:9;=?=>@@EB@?>@?DC?;4+)'%&&4;4993334?543331,+121*'(FEGIGFII7443=,)%%*:BEH?;76101/39DGE?BABH;998'&&76))*<9773511JGHIFEFIHEDGGFJJGGJIJJG@B??CCAABCC@ACDA@@@EHIJJJJJIFGGEE6..0::9::;:60-3HFGBBDE@>>>BDCDEED:;::4-+=9)*(%&'552/---566>CCABABEDDEDGJI@?>>BBDC@>:7-,,,0.-2;;<@C@??@ABDDCAAA>><>@?CECB@::;<=<861B::?GG??>:;??@@BCGGC@AEJHE@?@?CCGJB@;<9<:9444=BBAB=EDCEDFFHHCFC@@?ABBCEDGFFFFFIJG?>>?EDDBBBCGJEBA=>???HEGFFE;<==JJJIB>>?+**+?@54.-16ACC?BBEAB@HEGGGGHGGA?81033478=@C@@@<@AJJJJJBB@JJJB?>JJIJHEFGJJJJIJJJICGGDDCDDCDCFJHJHC<:;<EEGCEG,,,BF)((((31132222C>>GBA??;;;;JGHGECEEEGECCDFGJJJJHC???EGFFIGA9:B=>9//EDEEDDDCBB@BBBCBBB=@=?DDCBB?:>>@A@BB?;;@<DIGFGFJDEBBEDCCCABA@BACCCCFJJ@??>GFFGBBBBCCCFC@:;A??@FHJEDBAA@=;?8AABC43327>@DGEDDBACCBEEDEEDDFDFEDC@@EDDFJIHJJJDCCBFDECCECFEIEGFFCDJHHHFA2%%%)))***-++*)))**;<>BFD?=AHEFJIBBAAHIJJFHEG>5333=:7?ABBABBEFD@85C=BE?E??7>JIGFEEJICC@?>==>?@CBDBF@?@JJA==9<<@A;2000+*++56''''8>>>=>?ADA?>?==?>CDDFECA@@=>>=HC@:::BJJB=<9777:57=@?>B@@EBED:4+,1278JJJJJI@@BFIIJFDEHGFEB???CG>>99;<BADEA?==>ACDBA@<==?<>?@AA@6222AECCAABBD????CDDA?>?AFCDECCBA@@AABFJJJCBC@?A-,,52-++-.6544566422.-/011103345>DDDAABCJBCC??@????>@@<<<<HJA??BEEHEFEEFJJJIJJJHGBBBBECBBEJJJJJHDDDCDDFJGFFEFJJIFC@A@20-&)))HIFGFHEC?>>>@?>??DEGCAA@@BBCJJG@A@BCDDFBB@A===:=7;99;<=>@80--.+&((((*+79==IHEA???ABCDEGHFC?B32223?CEFFDCJAC,));AC@<;;<F@?<>CA@ABFGF?@A<<<;AABDBBBDFEJJD@?>B<6;?>>63JJJDBCBIGBBA>ACDGJJIJGCHGJJJJFJJJEDDEJIB??A???DA@@BBA==>BBCDGHGIGJJJJFD>5++***+38:>CCEJGGEEB@@AC@@FACCBCE===>BB>888@ABCGFB@??BCDGFDCB934?<@DDEBBBDDAA???BFCCBCDDGD@><=?BA??@;887;2//13424A>@@?A@>=<?@@?=>?G@@@A>===?>=:511.5,-><:<,)'()&989?<::,&%%
@Uematsu_g8c_2_G1_12
CTCACTGATTCCTTAAGCATTGGTAACTGTCAGAACCAAGTTTACTCATATATACTTTAGATTGATTTAAAACTTCATTTTTAATTTAAAAGGAATTAGGTGAAGATCCTTTTTGATAATCTCATGACCAAAATCCCTTAACGTGAGTTTTTCGTTCCAGCTGAGCATCAGCCGTAGAAAAATAAAAGAATCTGTCAATGTTTTTCACAGTAATCTGCTGCTTGCAAACAAAAAAACCACCGCTACCAGCGGTGGTTTGTTTGCCGATAAGAGCTACCAACTCTTTTTCCGAAGGTAACTGGCTTCAGCAGAGCGCAGATACCAAATACTGTCCTTCTAGTGTAGCCGTAGTTAGGCCACCACTTCAAGAACTCTGTAGCACCGCCTACATACCTCGCTCTGCTAATCCTGTTACCAGTGGCTGCTGCCAGTGGCGATAAGTCGTGTCTTACCGGGTTGGACTCAAGACGATAGTTACCGGATAAGGCGCAGCGGTCGGGCTGAACGGGGATCGTGCACACAGCCCAGCTTGGAGCGAACGACCTACACCGAACTGAGATACCTACAGCGTGAGCTATGAGAAAGCGCCACGCTTCCCGAAGGGAGAAAGGCGGACAGGTATCCGGTAAGCGGCAGGGTCGGAACAGGAGAGCGCGCCGAGGGAGCTTCCAGGGGGAAACGCCTGGTATCTCATAGTCCTGTCGGGTTTCGCCACCTCTGACTTGAGCGTCGATTTTTGTGATGCTCGTCGGGGGCGGAGCCTATGGAAAAACGCCAGCAACGCGGCCTTTTACGGTTCCTGGCCTTTTGCTGGCCTTTTGCTCACATGTTCTTTCCTGCGTTATCCCCTGATTCTGTGGATAACCGTATTACCGCCTTTGAGTGAGCTGATACCGCTCGCCGCAGCCGAACGACCGAGCGCAGCGAGTCGTGAGCGAGGAAGCGGAAGAGCGCCTGATGCGGTATTTTCTCCTTACGCATCTGTGCGGTATTTCACACCGCAATGGTGCACTCTCAGTACAATCTGCTCTGATGCCGCATAGTTAAGCCAGTATACACTCCGCTATCGCTACGTGACTGGGTCATGGCTGCGCCCCGACACCCGCCAACACCCGCTGACGCGCCCTGACGGGCTTGTCTGCTCCCGGCATCCGCTTACAGACAAGCTGTGACCGTCTCCGGGAGCTGCATGTGTCAGAGGTTTTCACCGTCATCACCGAAACGCGCGAGGCAGCTGCGGTAAAGCTCATCAGCGTGGTCGTGAAGCGATTCACAGATGTCTGCCTGTTCATCCGCGTCCAGCTCGTTGAGTTTCTCCAGAAGCGTTAATGTCT
+
:9768811/0).))4:EA@@<<<=DJECBA?82150/115?ABFA@@>BAFJJJ<?8JJBBBBIFIFIHJJJHFEDGF>JJJEG?=@8868;72-+(&&),-=>=;98::=>GICCBCFG?>==FFGBAAAJJJB@>>C=DB@@@AAA=B?J:878@?5211+)%$&)'&$#$$%$%%'+.'''),17+(%&&&&'%'()%%%+-'###$().3-,,.?A=<94/))+*444CJJJDA??@?@ABCFEDA?>><:9;@;:562,&$%)&&(486788@?EJHC?A85:FC=?@DBA>?ACCAAABBFFFF=<;;;9320.-/3354,+/5)))*+1024>??FC@?<664?@?@<99:>@C0001FFAEDD;;::GDDBBBAB<<;:;==?7---;::<>=<;:9:=?FDCEFC@?>>CBBBDDBBBBECAAAFD?88568DFCDDCAAAAHFCCGCE@>7----?=@;<=ECA@AACCCDBCDDCB?>BBCFEHIIFAAAA=888,,+1.$$%'+238;J?=ACDC>BBCCDEHA:99;HIEBA?@BBGDDIFJHGJHFEDCDFJIFFBAA??:99:AA>@DG>JFGGDFEDEDDEEBEDGDHJCGJJJB?@DCCDICCBCJJJGHGGGFFHJHHGBBDA?=>GD?64*+,)+-)3(((233FAAB@<<;=<=?IHGCBBCHCJGF?7+*$#&')++4)55,**),3CBDEDEDFEDBACECDDEB@==2.-/1<:GIHGJJJCB;67-((-<==B@@<7583**?FJJJJJEDECCFFGFDBAABA?==:-'&&'9:<;<EIEDGHEDDFFDB@@DJJHFFDEEEEDEFDIFJJJHEFDDCFJHJJJJ?>==978889DCFIICBA@EEDDD:795?<7DDDCEEBAAAD@>>>?BA==>AA@@@?@ACBBBBF@@AB@>?AH@@?>-(((==>BCA>>BDBA@AJEB??/,,+BDGHHIFF>;::>AJI?=<:;>:;>JEDCEECCCA<<==IDBA=<=?CEFECB@@@@BDB<<;DDEFJFHFGJGBBAB@???@>@1112;;@CDCA?@@CECAAACBCEDEEB@@@AABBA?<<=<?ACDDDDCCCAA@>>=>BECABBFCBBADDB?>>@BC>=<>C@@ACFFC@?ADFG987793)&B?@@BDEECBCEHJDB888678<<HEDA@@@?@?@@A@ECDCDDECCCEHDDCDB@@ABIJCA?>??@DEED?<;<ECAADJA@??=433569:;FC>>?@?==@@A@>>>A??>>@@BFEEA@@CJFFCBBAA@A@@????ADFEFE@;;;;@BDDGE?:=>@;;<>E@B@?B?@@BB@A?;4223-(
@Uematsu_g8c_2_G1_13
GGCTAGAGTACTGACTACATCAAAAACAGCTCTCTCCTGGAACCATAGCAAAATCTTGGTTGTAGACGGGCAAAGTGCCCTTACTGGTGGAATAAATAGCTGGAAGGATGATTACTTCGATACTCATCCAGTGTCTGATGTTGATCTTGCACTGACCGGACCAGCTGCAGGCTCTGCCGGTAGGTACTTTGACACTTTGTGGACATGGACCTGCCAAAACGAGAGTAACATCACTTCCGTCTGGTTTGCAGCTTCCGGCAACGCAGGGTGCATGCCCGCTATCGTAGATACAAACCCCAAGGCATCACCTGCCACCGGGAATGTCCCAGTGATCGTGGAGGGTTGGGCGTTGGCATCAAAGATGTGGACCCCAAGTCCACTTTCAGGCCCGATCTGCCAACAGCTAGCGATACCAAGTGTGTGGTAGGACTTCACGACAATACTAACGCCGATAGAGACTATGATACAGTCAACCCGGAAGAAGAATACCTATGAGAGCTCTTGTTGCTTCAACAAAAAGTCACATTGAAATATCTCAGCAGGATTTGAACGCTACATGTCCACCCTTGCCTAGGTATGACATTAGATTGTACGATGCCTTGGCTGCTAAAATGGCTGCTGGGGTTAAGGTGAGAATTGTGGTTAGCGACCCAGCCAACAGGGGCGCAGTGGGCAGTGTGGGTTACAGCCAAATAAAATCACTTAGTGAAATATCAGACACTTTGAGAAACAGGCTTGCAAATATCACAGGCGGTGAACAAGCTGCCAAAACTGCAATGTGTAGCAATTTGCAGCTTGCAACCTTTAGATCCTCCCCCAACGACGAATGGGCAGACGGGCATCCTTATGCCCAACACCATAAGTTGGTTTCCGTCGACTCATCCACATTTTATATCGGTTCAAAAAATTTGTACCCATCCTGGCTGCAAGATTTTGGCTACATAGTGGAATCCCCAGAGGCTGCCAAGCAACTGGGTGCCAAGTTGCTTGACCCTCAGTGGAAGTACTCACAGGAGACTGCAACAGTGGATTACGCAAGAGGAATCTGCAACGCTCTCGAGGTGAGCGGCTGGCGGCTGTTCAAGAAAAGATAACAACAGCGATAGCCGCGTAACCCCTTGGGGCCTCTAAACGGGTCTTGAGGGGTTTTTTGCTGAAAGGAGGAACTATATCCGGATAATTCTTGAAGACGAAAGGGCCTCGTGATACGCCTATTTTTATAGGTTAATGTCATGATAATAATGGTTTCTTAGACGTCAGGTGGCACTTTTCGGGGAAATGTGCGCGGAACCCCTATTTGTTTATTTTTCTAAATACATTCAAATATGTATCCGCTCATGAGACAATAACCCTGATAAATGCTTCAATAATATTGAAAAAGGAAGAGTATGAGTATTCAACATTTCCGTGTCGCCCTCTCCCTTTTTTGCGGCATTTTGCCTTCCTGTTTTTTTGCTCACCCAGAAACGCTGGTGAAAGTAAAAGATGCTGAAATAAGTTGGGTAAGCGGGTGGGTTACATCGAACTGGATCTCAACAGCGGTAAGATAGCGAGAGTTTTCGCCCCGAAGAACGTTTTCCAATGATGAGCACTTTTAAAGTTCTGCTATGTGGCGCGGTATTATCCCGTATTGACGCCGGGCAAGAGCAACTCGGTCGCCGCATACACTATTCTCAGAATGACTTCGTTGCAGGTACTCACCAGTCACAGAAAAGCATCTTACGGATGGCATAACAGTAGAATATGCAGTGCTGCCATAACCATGAGTGATAACACTGCGGCCAACTTACTTCTGACGACGATAGGAAGCCAAGGAGCTAACCGCTTTTTTGCACAACATGGGGGATCATGTAACTCGCCTTGATCGTTGGGAACCGGAGCTGAATGAAGCCATACCAAACGACGAGCGTGACGCCGCGATGCCTGTAGCAATGGCAACAACGTTGCGCAAACTATTAACTGGCGAACTACTTACTCTAGCTTCCCGGCAACAATTAATAGACTGGATGGAGGCGGATAAAGTTGCAGGACCACTTCTGCGCTCGGCCCTTCCGGCTGGCTGGTTTATTGCTGATAAATCTGGAGCCGGTGGCGTGCCGGTATCGCGGTATCAGTGCAGCACTGGGGCCGGGTGGGTAAGCCCTCCCGTATCGTAGTTATCTACACGACGGGGAGTCAGGCAACTATGGATGAACGAAATCAACAGAATCGCTGGATCGGTGCCTCACTGATTAAGCATTGGTAACTGTCAGACCAAGTTTACTCATATATACTTTAGATTGATTTAAAACTTCATTTTTAATTTAAAAGGATCTAGGTGAAGATCCTTTTTGATAATCTCATGACCGAAAATCCCTTAACGTGAGTTTTCGTTCCACTGACGTCAGACCCCGTAGAAAAAATCAAAAGAATTCTGTTGAGATCCTTTTTTCTGCGCGTAATCTGCTGCTTGCAAACAAAAAAACCACCGCTACCAGCGGTGGTTTGTTTGCCGGATCAAGAGCTACCAACTCTTTTTCCGAAGGTAACTGGCTTCAGCAGAGCGCAGATACCAAATACTGTCCTTCTAGTGTAGCCGTAGTTAGGCCACCGCTTCAAGAACTCTGTAGCACCGCCTACATACCTCGCTCTGCTAATCCTGTTACCAGTGGCTGCTGCCAGTGGCGATAAGTCGTGTCTTACCGGGTTGGACTCAAGACGATAGTTACCGGATAAGGCGCAGCGGTCGGGCTGAACGGGGGGTTCGTGCCACAGCCCAGCTTGGAGCGAACGACCTACACCGAACTGAGATACCTACAGCGTGAGCTATGAGAAAGCGCCACGCTTCCCCGAAGGGAGAAAGGCGGACAGGTATCCGGTAAGCGGCAGGGTCGGAACAGGAGAGCGCACGAGGGAGCTTCGGGGGAAACGCCGTATCTTTATAGTCCTGTCGGGTTTCGCCACCTCTGACTTGAGCGTCGATTTTTGTGATGCTCGTCAGGGGGGCGGAGCCTATGGAAAAACGCCAGCAACGCGGCCTTTTTAAGTTCCTCGCCTTCTGGCCTTTTGCTCACATGTTCTTTCCTGCGTTATCCCCTGATTCTGTGGATAACCGTATTACCACCTTCGTGAGCTGATACCGCTCGCCGCAGCCGAACGACCGAGCGCAGCGAGTCAGTGAGCGAGGAAGCGGAAGAGCGCCTGATGCGGTATTTTCTCCTTACGCATCTGTGCGGTATTTCACACCGCAATGGTGCACTCTCAGTACAATCTGCTCTGATGCCGCATAGTTAAGCCAGTATACACTCCGCTATCGCTACGTGACTGGGTCATGGCTGCGCCCCGACACCCGCCAACACCCGCTGACGCGCCCTGACGGGCTTGTCTGCTCCCGGCATCCGCTTACAGACAAGCTGTGACCGTCTCCGGGAGCTGCATGTGTCAGAGGTTTTCACCGTCATCACCGAAACGCGCGAGGCAGCTGCGGTAAAGCTCATCAGCGTGGTCGTGAAGCGATTCACAGATGTCTGCCTGTTCATCCGCGTCCAGCTGGTTGAGTTTCTCCAGAAGCGTTAATGTCTGGCTTCTGATAAAGCGGGCCATGTTAAGGGCAGTTTTCCTTGTTTGGTCACTGATGCCTCCGTGTAAGGGGGATTTATCTTCATGGGGGTAATGATCCGATGAAACAAAGATGTCACCGAATACGGGTTACTGATGATGAACATACCGGTTACTGGAACGTTGTGAGGGTAAACGACTGGCGGTATGGATGCGGCGGGCGCAGAGAAAAATCACTCAGGGTCAATGCCAGCGCTTCGTTAATACAGATGTAGGTGTTCCACAGGGTAGCCAGCAGCATCCTGCGATGCAGATCCGGAACATAATGGTGCAGGGCGCTGACTTCCGCGTTTCCAGACTTTACGAAACACGGAAACCGAAGACCATTCATGTTGTTGCTCAGGTCGCAGACGTTTTGCAGCAGCAGTCGCTTCACGTTCGCTCGCGTATCGGTGATTCATTCTGCTAACCAGTAAGGCAACCCCGCCAGCCTAGCCGGGTCCTCAACGACAGGAGCGCCGATCATGCGCACCCGTGGGCGAAATTAATACGACTCACTATAGGGAGACCACAACGGTTGCCCTCTCAAATAATTTTGTTTAACTTTAAGAAGGAGATATACCAATGCATCATCATCATCATCACGGTACCGCAGATTCAGCTACACCACATTTGGACGCCGTTCAGCCAAACATTGAGGCAAGTGTCCCCAGGCCTGGAGGGCGATGTATGGGAAAGAACTAGTGGAAATAAATTGGACGGAAGTGCCGCTGATCCAGTGATTGGTTGTTGCGAACACCAGGATGTTGGGGCGATGATAAATGCGCTGACAGAGTTGGGACAAAAAGGTTGCTGGCTAAGATGACTGAAAATATAGGGAATGCCACCAGAACCGTAGATATTAGTACACTTGCACCTTTCCCAAACGGCGCATTCCAGAAACACTATCTCCTGAGTTTGAAGAATGCACATTAAAGGCAATAAGTTGAAAGTTAGGATACTGGTTGGGGCTGCACCCGTCTACCACATGAATGTAATACCTTCCAAGTATAGGGACGAATTGACTGCAAAACTTGGCAAAGCCACAGAAAACA
+
('')<**465-,,,6999CHJJJJJJJGJFGFJGJ<79:=>GFE98434;=DA?;9722;<<<@BDBAGIIGFEGEFDF?BD;?IEDFC;:=9=EEHJJGHHB?@JAA?==@@D<;9-(((*(&&*-++,-0158977653-',@B@<..==?;=;=<99;ADDDDCA==BCE@=624.97+(((/-))+(-6558:HDD37)?;;;<AA@A@ABCCEIJ,,,/@?BDDIGF(''(AA>?@GHEEEEGFCCCDEEJEDDCCABCBB?@?@A@CEDIF))))?+(('((+,..,/0BCEEEFGGGJJFEDDDCCEDECDBEECEB?::121((((''*+9BDGFEHGIFEEDDDECCEFIJJGEEDDCDDD@AA@GIB?6667JEJAA><<9;<=HEBC?BCJBBCAA;99:CA@?>DBCEJJD@AEECC?9>6973234<=300/..)(;>?AEJJ@A>@BBCDDEHD@;411/.1+*(+220(')&'&''&')*8@?<=;;>=0001@AACCBCCCJH<A?A@BFECCCFGEEBA@@FGGE;:99JBGEB;:9:@ACEC@=<<<9:?>D>=<<=>>@A@>>@@GBBAACA@?>??BCABDBC@@?>@?CEJJJHEECCB??@CCCEE?ED65000/../55787443226=>FDDCAABGIAB>>?@ECD@>??ACBJIA?@ABC=<<<@BEEFABJHFDBBCB@???GJJHH4*)&'('''FAC;;;C?747.,1)&&&.17779@C?===::2223@<9980///<@JHB@@AEFFFEB??A=<:>DACC@CB@?@ADDA@=4-,+/03221FEFDBB>>=1001;>ACB98767>DGHHABFBEF@CB==<;99:DIGBCACBCA?AB<>9///1<:<;<=?GIHJJJJJJG?=<>CFHEJJJ=::9<<;BBBEFGJEIHJDC:99<EC>GHH9888IHDBBA@AHAFE???A???CD?777CEDHBEED@??>92,++-43357;JFDFGFA@AAB?@4433@AABAA=@>899>@BDDEDA3/.+**+;;>@=BB>?BCA@??DD?<;;788/99DFDCB@0+()&&'6AA@@>@96012)''')'&&('%%#$%%))(**)''%%))8=99AA9:@E><:5445?FEBCC?>>>DE@DE>06:985445?FGCJFHHIJ?>>>FHFDBACCFGJDA:;;GF?=<<ADJJ>>=>:::A>?@?IGEA??@DEGJJGEEBBCDJGCBBBCCDEFJHGJJHBBBEJHF*'''''?@F>>>?AA@ABGE>;:6CFEJ??C//..>747766::@@EJJGHEBE=JJIEA?BE?=;:;@@FBBFJJHEDEI?>>?A8710.-.278?EFJJJJJIGJIFEDCJIGGFGJHHIHCBC@EJJ@?AFEDDGIHHCCJ;866@EGHIH?=9BBDDB>@?>++++535FDDGBA<<DCCDJJGFBCH@D<:0,*),-.,***-4443EGHJJIEFEDHGIGJJ@@=@JGFA@DFD:3-,+**+4-,,0,)((-+)&&''%&$%)+//078:A=::8988:>?AB=<<6*''&&&//01CHEDDJJCBAA:9<<=BB>>>>CJIG7778@?ACA@?>???:4335655678CBCDFEDA?B?>>>ACCDG11(9:;B==<9::<BDGDDDBDCEFECDACACCDCBABCDGFFGGFHB?>;=JJHGCADE*))*:*(((((4445@?<<=BDEDCDDJJJB@ADDJHJFAABF::9:)(((++)''.)(()7<<<=FFECCDDHJCA?:3333BCDGGDDDCCCCCCBCCGHJJECCBC=86001***''').---()*3478<ABFHHHJGHDGD-)'&&(+-1::@DHHE<54((((@AA?A@@=5799888:889AA@?9:>>>?@<8576::9888;?ADJFCCC?=<<?@543)((&&&&<7667>=656>?FFEC;;;*))+>?<@@@??@?@=@EFEFDGJFEGFGIF>?6//22:333442392BBCDDEFJJJHHHA@@?A@@@BCBC???=<A=@CH7767A@@@?>=<=?>=>=@?==::;FFHB<>9@ACFCCBC@@BCGIEECC>==<EGJHFB@CCBC9874''&'$$%$%&*...::=>>B<9((67::<9::)(&(''*,.,+'('()*,+,,'&)(+78<::6656BCA@??A@>><===CCFE@=<=CCA6556=<<>FIHDA?AJB2++++/.021433.)),6778@@>=B-+,&&'(>>A@@@BBFECA=7421+***+?=967:98878<:@JJJ@A>JIDCCDHEEFJJJIJDAB=977:<?@A@@A9;=?B200/-&'.4=A:BFC921029:;EE@@?;<7799;=>4112EDBE@>B;@ECE101468<=<<=@@433-)%%&420/00:?6657>;?@I:73(''+.**(&$$$%'(+++-0++*-28::===AD?@ACIDCBB>?ABCCGFBJDI29JJIGCCA?A@BBEDFDDB>;<8668>C<9;7<;85...22365448@@@@DEHIHGJJID>>?CBAABCCCBDEEGJHHFEDB@@>?@ACCCBBDIEB9877<;>AABA>>>@CBCB@@>=>>@BA??999/---ABAABC<=76/-**+++22>>?@>@@A@??>>>>@?@?@AAGDBA@BC@><99;;ABCCA??@@DBB?>=>?@;=BEFBB=<:786<=<>ADGEC=<>=>HAB?=>>??>><<;:>=ACCFEA@@@ABAA?@?>@ACDBB@?=<@GD>9-''(('$'*+--515569><>>=>?AIDEBAA?@A??44::98669<@??@?ABC@??ABB>>>ABB?@?CABAACABAACBA;8:877:<;5>>9879=>>>EGFFCDDDHFFCABABBBFHGCBA@>==@IEJEEBJJFB@65448@>=;:96-%$%>BB?><96*$&'))%%&99GEA@==>?=7/-*443116>????@ABA:5))*989:ACCDJJJGFEF?:00,+++,,-5865452-+**+*(()--1/>;7:><??><<;>440589;::(&$$$%+)(&'('*%+,<B@=?FHB??>>HDDEGGGIJJJGDBCBBCDGGDC@B::GGGFD;67DFIFFFDDAA>60/%%&(,'''(@@@@@@@DECCBCB@A@A?>??>>??A@@@B@???>=?AJHGGE73../??>><<DAHBA@@BABDD@>A@CEGGGDE@@@@DGIJJ>;:<<>BBCGFECDCB664/.--3<B>:99?>@?>@?>A54427,+++;>?AH<===HEBA@BBB=<<<A@??@BFFCCBBAB@BB?>?@BB@???ACAABBBA@@@>?=;:;<=>CAB<<<=@45699@BBDCDDCCDECC?==>?B?>=>A=>?@CA>>>?BB>EBBBCCC>75BEGIFB===?GIF@??>GDBAADDD?>:::<?ACBBCFDCBBBCCCHB@@>@@;<=?JJHFC???BDDDHA<;<HHGEHJJ@<<<DGFEFEEFA@AAIB>??DDFDCCCFDDB@BBCBACB?AC88889CBCBDDEEDCCCFGFJJDCCAA;72<>A322361003:8=>=FDEEEGEGFFEBHJDJIF>>>>DCCCGBB@?A>ACDDEACECEC@@?;;;::;)&&'&125EGEFB@?47/,,,,60)+*')/7<=@GE:<D)(()((7>@EEGJD@>?311('%%&%**41($$&,-.,,,5-)(''.4/.1.99778:>***.122//.-.&&',0/001242*))*/05457?@BCC,++,=<?-+''('',+-(&&'*+'$*&'*023237.+.'''''''11-)(&(+4<CFGIHIJIHHIJJJJGCDCFG@@=<>?BFHDECDFA@?@BCCIJHIJIJHFAAC5446C;5678EC@ABB)))*FCCDG<<;;?A====?=><3:/0-,-./GA@@??;IEFB@@IGFC<;<?JGE@?A=>99:AFGEEDCBCEGG6444DCA@=<>?ED???@E77//=ACDDCD>=<<BBB?@@AC@??@>?>?@@@?=<=??CFDCDB??ABBE@92-..=;<;>FGIFIFCCBFC==44558DHJGCC;999<=;730./1.-...59@B9988BBGD??2-*+5)'+()*./6<32++,,?ACG0000==BCCAA***,112'&&&6.6'&,-3HHGIJJJABJIJDBAC;,,.4/057;>?JJIHFEDEGCCCCFHFHGHJJJJJ@@>>B@BDBD=<=<>=BDCBCEBBA;41117111333313/,-22779>=,''''&&);=<<=:556C=>C?JJGGDHJJJHGFCJ>>=>DJJIHEDB>6566>@CHC((()0--..689AB@ABEHBA9:=<B1CD@@@???>@>>@?@-,--++++CFHHIIFC@@AABAA:33((+5862223421-,-,,(&())*+,.-+,+-''%$():AADDEACBABDDBBB;:5233=>=>??<<<<@@=:;9<DDEEFJJEBCCJEA><99==E?BB41421/055789:;=/,('''//...*)'''')'''))/*721''&&&%$%$%%*DJ?<=@A=<;;?@BFJJB>221;:<;;;;AB@A?A@@@B:92,.+,56697889@@AEEDEDHC?>>@FGDEFEDC2...69555:<<;<<////8I6543;<=AD>;:9:3-,(%%%&
@Uematsu_g8c_2_G1_14
ATAGTCTATCGGCGTTAGTATTGTCGTGAAGTCCTACCACACACTTGGTATCGCTAGCTGTTGGCAGATCGGGCCTGAAAGTGGACTTGGGGTCCACATCTTTGATGCCAACGCCCAACCCTCCAACGGCTATTACTGGGACATTCCCGGTGGCAGGTGATGCCTTGGGGTTTGTATCTCTATGCATAGTGGGCATGCACCCTGCGTTGCCGGAAGCTGCAAACCGGACCGGAAGCGATGTTACTCTTGTTTTGGCAGGTCCATGTCCACAAAGTGTCAAGGTACCTACCGGCAGAGCCTGCAGCTGGTCCGGTCAGTGCAAAATCAACATCAGACACTGGATGAGTAGTATCCAAGTAATCATCCTTCCAGCTATTTATTCCACCAGTAAGGGCACTTTGCCCGTCTACAACCAAGATTTTGCTATCGTTCCAGGAGAGAGCTGTTTTTGATGTAGTCATACTAGCCACGTTCAAAGTTATGTTTTCTGCGGCTTTGCCAAGTTTTGCAGTCAATTCGTCCCTATACTTGGAAGGTATTACATTCATGTGGTAGACGGGTGCAGCCCCAACCAGTATCCTAACTTTCAACTTATTGCCTTTAGCTGCGGACTCCTTCAAACCAGCGACAATAGCGTCTTGGAATGCGCCGTTTGGGAAAGGTGCAAGTGTACTAATATCTACGGTTCTGGTGGCATTCCCTATATTTTGAGTCATCTTAGCCGCAACCTTTTTGTCCCAACTCTGTCAGCGCATTTATCATCGCCGCAACATCCTGGGGTTTGCAACAACCAATCACTGGGATCAGCGGCACTTCCGTCCAATTTATTTCCACTAGTTCTTTCCCATACATCGCCCTCCAGGCCTGGGGACACTTGCCTCAATGTTTGCTCAACGGCGTCCAAATGTGGTGTAGCTGAATCTGCGGTACCGTGATGATGATGATGATGCATTGGTATATCTCCTTCTTAAAGTTAAACAAAATTATTTCTAGAGGGAAACCGTTGTGGTCTCCCTATAGTGAGTCGTATTAATTTCGCCCACGGGTGCGCATGATCGTGCTCCTGTCGTTGAGGACCCGGCTAGGCTGGCGGGGTTGCCTTACTGGTTAGCAGAATGAATCACCGATACGCGAGCGAACGTGAAGCGACTGCTGCTGCAAAACGTCTGCGACCTGAGCAACAACATGAATGGTCTTCGGTTTCCGTGTTTCGTAAAGTCTGGAAACGCGGAAGTCAGCGCCCTGCACCGTTATGTTCCGGATCTGCATCGCAGGATGCTGCTGGCTACCCTGTGGAACACCTACATCTGTATTAACGAAGCGCTGGCATTGACCCTGAGTGATTTTTCTCTGGTCCCGCCGCATCCATACCGCCAGTTGTTTACCCTCACAACGTTCCAGTAACCGGGCATGTTCATCATCAGTAACCCGTATCGTGAGCATCCTCTCTCGTTTCATCGGTATCATTACCCCCATGAACAGAAATCCCCCTTACACGGAGGCATCAGTGACCAAACAGGAAAAAACCGCCCTTAACATGGCCCGCTTTATCAGAAGCCAGACATTAACGCTTCTGGAGAAACTCAACGAGCTGGACGCGGATGAACAGGCAGACATCTGTAAATAGCTTCACGACCACGCTGATGAGCTTTACCGCAGCTGCCTCGCGCGTTTCAGTACGGTGAAAACCTCTGACACATGCAGCTCCCGGAGACGGTCACAGCTTGTCTGTAAGCGGATGCCGGGAGCAGACAAGCCCGTCAGGGCGCGTCAGCGGGTGTCGGCGGGTGTCGGGGCGCAGCCATGACCCAGTCACGTAGCGATAGCGGAGTGTATACTGGCTTAACTATGCGGCATCAGAGCAGATTGTACTGAGAGTGCACCATTGCGGTGTGAAATACCGCACAGATGCGTAAGGAGAAAATACCGCATCAGGCGCTCTTCCGCTTCCTCGCTCACTGACTCGCTGCGCTCGGTCGTTCGGCTGCGGCGAGCGGTATCAGCTCACTCAAAGGCGGTAATACGGTTATCCACAGAATCAGGGGATAACGCAGGAAAGAACATGTGAGCAAAAGGCCAGCAAAAGGCCAGGAACCGTAAAAAGGCCGCGTTGCTGGCGTTTTTAGTAGGCTCCGCCCCCCTGACGAGCATCACAAAAATCGACGCTCAAGTCAGAGGTGGCGAAACCCGACAGGACTATAAAGATACCAGGCGTTTCCCCCTGGAAGCTCCCTCGTGCGCTCTCCTGTTCCGACCCTGCCGCTTTTACCGGATACCTGTTCACCTTCTCCCTTGGGAAGCGTGGCGCTTTCTCATAGCTCACGCTGTAGGTATCTCAGTTCGGTGTAGGTCGTTCGCTCCAAGCTGGGCTGTGTGCACGAACCCCCCGTTCAGCCCGACCGCTGCGCCTTATCCGGTAACTATCGTCTTGAGTCCAACCCGGTAAGACACGACTTATCGCCACTGGCAGCAGCCACTGGTAACAGGATTAGCAGAGCGAGGTATGTAGGCGGTGCTACAGAGTTCTTGAAGTGGTGGCCTAACTACGGCTACACTAGAAGGACAGTATTTGGTATCTGCGCTCTGCTGAAGCCAGTTACCTTCGGAAAAAGAGTTGGTAGCTCTTGATCCGGCAAACAAACCACCGCTGGTAGCGGTGGTTTTTTTGTTTGCAAGCAGCAGATTACGCGCAGAAAAAAAGGATCTGGATAGCTTGATCTTTTCTACGGGGTCTGACGCTCAGTGGAACGAAAACTCACGTTAAGGGATTTTGGTCATGAGATTATCAAAAAGAATATCACCTAAATCCTTTTAAATTAAAAATGAAGTTTTAAATCAATCTAAAGTATATATGAGTAAACTTGGTCTGACAGTTACCAATGCTTAATCAGTGAGGCACCTATCTCAGCGATCTGTCTATTTCGTTCATCCATAGTTGCCTGACTCCCCGTCGTGTAGATAACTACGATACGGGAGGGCTTACCATCTGGCCCCGTGCTGCAATGATACCGCGAGACCCACGCTCACCGGCTCCAGATTTATCAGCAATAAACCAGCCAGCCGGAAGGGCCGAGCGCAAGAAGTGGTCCTGCAACTTTATCCGCCTCCATCCAGTCTATTAATTGTTGCCGGGAAGCTAGAGTAAGTAGTTCGCCAGTTAATAGTTTGCGCAACGTTGTTGCCATTGCTACAGGCATCGTGGTGTCACGCTCGTCGTTTGGTATGGCTCCATTCAGCTCCGGTTCCCGACGATAAAGCGAGTACATGATCCCCCATGTTGTGCAAAAAAGCGGTTAGCTCCTTCGGTCCTCCCGATCGTTGTCAGAAGTAAGTTGGCCGCAGTGTTATCACTCATGGTTATGGCAGCACTGCATAATTCTCTTCTGTCATGCCATCCGTAAGATGCTTTTCTGTGACTGGTGAGTACTCAACCAAGTCCATTCTGAGAATAGTGTATGCGGCGACCGAGTTGCTCTTGCCCGGCGTCAATACGGGATAATACCGCGCCACATAGCAGAACTTTAAAAGTGCTCATCATTGGAAAACGTTCTTCGGGGCGAAAACTCTCAAGGATCTTACCGCTGTTGAGATCCAGTTCGATGTAACCCACTCGTGCACCCAACTGATCTTCAGCATCTTTTACTTTCACCAGCGTTTCTGGGTGAGCAAAAACAGGAAGGCAAAATGCCGCAAAAAAGGGAATAAGGGCGACACGGAAATGTTGAATACTCATACTCTTCCTTTTCAAATATATGAAGCATTTATCAGGGTTATTGTCTCATGAGCGGATACATATTTGAATGTATTTAGAAAAATAAACAAATAGGGGTTCCGCGCACATTTTCCCCGAAAAGTGCCACCTGACGTCTAAGAAACCATTATTATCATGACATTAACCTATAAAAATAGGCGTATCACGAGGCCCTTTCGTCTTCAAGAATTATCCGGATATAGTTCCTCCTTTCAGCAAAAAACCCCTCAAGACCCGTTTAGAGGCCCCAAGGGGTTGTGCTACGCTCAGCCTAGCTAATCTTCTTGAACAGCCGCCAGCCGCTCACCTCGAGAGCGTTGCAGATTCCTCTTGCGTAATCCACTGTTGCAGTCTCCTGTGAGTACTTCCACTGAGGGTCAAGCAACTTGGCACCCAGTTGCTTGGCAGCCTCTGGGGATTCCACTATGTAGCCAAAATCTTGCAGCCAGGATGGGTACAAATTTTTTGAACCGATATAAAATGTGGATGAGTCGACGGAAACCAACTTATGGTGTTGGGCATAAGAATGCATGCTGCCCATTTGTCGTTGGGGGAGGATCTAAAGGTTGCAAGCTGCAAATTGCTACACATTGCAGTTTTGGCAGCTTGTTGACCGCCTGTGATATTTGCAAGCCTGTTTCTCAAAGTGTCTGATATTTCACTAAGTGATTTTATTTGGCTGTAACCCACACTGCCCACTGCGCCCCTGTTGGCTGGGTCGCTAACCACAATTCTCACCTTAACCCCAGCAGCCATTTTAGCAGCCAAGGCATCGTACAATCTAATGTCATACCTAGGCAAGGGTGGACATGTAGCGTTCAAATCCTGCTGAGATATTTCAATGTGACTTTTTGTTGAAGCAACAAGAGCTCTCAAGGCACTCTCTTCTGGG
+
,-'&&&)&&((-.BA@==<96556;:<<?EFG@<;;;<?BJJJB??@@BCDFC>=989;<C@888;+***---.72113<>66321-)'*+-78:7677;::3111BDG??>>@?ACABBBBBACBCACCC864''&'12?99?A><>9<<BCB>><:4''++,.59<;=;>@ACDCAAA>@?CBDDDFEE;;;=DAABCD@A??>=>@A@?>?CIEDCBB=:88+**+4++5;@?>=9?>?==>>@D@;937BDCBC<<=>DCDDCBBCFJHEBBBDDDDEABA=<<>?>>=??>40014...@ABCDA>=<>A<999<?=)((*:99:@CEA@@@@@>==>6556,,,+++,157:::AHEB@<<@=B>?>=>?AGGEIF@?>=>>?BB>9665688HCAB?7668@?==:<<=C@@@@HDAACD)'''81.(+66<FBJA*6498;<5557===BBDGE('''@CEC@?A@EHIJBBBDBABEJJECCAA@ACIGDBBBEFGBJFDBAABADCHD@@@@>@=>BABCF?@C?E@?A?=504FGHGEFFEGDA@@>@>@BB@???BDCCCBD?>>?C@A@ADDDJJIGDDFFJIGCA@BJECA@@B@6--999=?CCDGGD<;;9==>GEBA@ACCABBBCEDDCB@;:::F@?=BEHG@<=@@@=>>BEDCDDJGC?==>DBBBCEFCEDCABACCA???BG=>JE)%%&'&''(,&''(&&&@DDEDJJHEBA>BBCCDDEFEFDCCBE'&%&(%%(+*'('%&&'-8CBB?BBDEADGHGHHJFHEE4444:::8::?EFGED>==3222;<AABBCCJJJJHEEIJ=<>>>AHIHIHIFFBDFGA@A@EEDDDD=?2++JHHIJJI87678EEDEDDDEDFJJIJHFFIHHJIFECFCEBBB54310-..677AJDCCBHCCA=;==>ADEFDCBBEEECCCCBCBBCAACDJJC@@>>E;?AAJJJDBCJJJICGJJF>IGHI@?=>=;A=EJGEBCEFFBCCCDDA@@?CBAB<<;:=<=EFFFEHJJJGJFE@>=:<;92,+,-,-2233GHGGBCCAA>?A92-+(&''&09<:8:<DFFA@?>BAAABA>F6335C?CDCCCCEGH@>@AH?><;==>C@A<7654.-,,,++77GDDCCCCIIGEGGHIJJGCA=:::<<>>AACCB8789CE<<<<JFEBA@ACDDCCGGJB99;=ABBAAACJJC@BDBFJEBBAA@@DGD?>>=:989;/+009:9;21*)'$%$&$$+++,88A=;:5537>9888@???EBFEADB>>=<CACBAC@ACDEDC@AACEFDCCCFA?=>?@A@ABBA@??BBB?>>>DFJJJ221-==?A?;99:?@@CC???<;:8<@@BDDEDFJGA?;<<=ABBDCCCEGDCABCD@?>>@EFFEF@?@ADE=888CDCDA@ABCFDC@B@A@??>>>BHJB==<HJHJGC?>?BCEEGGACCFCBDDEFJHFDEJJ@;;<>=@;@CA@??===>DDC????BBEGJHCJECBFJJJFD411..6.5BEECA>===?@CJJJJIFFECCEFJJHBDDCGDCCCGGFGBCBCJJEFEFJC=>>?BB====B==<:;;BD?;;;0//141(&$%&%&*(((+,((+<=AAA????@ACEEDBB>?3555:9:730../==?@?97894.551//38@?@GJFBBABDA85@C=@@>AAA;84*=>====BB=GIIGBA@@C@@@CBB=<::<>DDEB<=<@AA;;;;=EDF@CEBA@??@>B?<0...'&'2.1((((==9:8741/6:91//022=ABCBDECC@@?BBABBA@??>????@A>==<>60//26<ABE:999A@@@ABDEICC?>??CEFGDC@AACACA>@@ACBBAED<<<=GJ>>=ECICB@?BBB@@@AB<::;>@B>?>B=94444===FCBA@CCBCABADCCDGA?>>CCBBBC@@@@BA??@CCBABCAAC?===;6659BDDEEBB@?@?DA64334==@CBCDJJJD@@=<=?IHFCBADEIGBBA@<=DB:4547;=?BCC;;::BACJIEJGIHJJJGJJHFJJJB@>BCFFGHJJJJJC>>>FFEFFHHIJJHCA????ACEEDCBB?C@941'''(-CEDFCABE@?DDA>?BDDCBDF8JGHJJJJIIGFFD@?@BJHEEGDFDCCBBA@@@JIJFBDDEHFFEFGHGFHB;87=A@JJJ6555:31444697?>??;BBBBBBDIEBCCJHBA@994@;>BDDBDB??@1*))*@@<<=>B@==<;+(''(+9*=:921:)))>?AAB@>>@EJJJC>B@?CCBEB@FEFC??>>@>@AD:777EGFHDBABBBDAC@?@@DCBCD@@AJE@;@@?D@;2J2.//??BEB@BFHDDDB@BAGD??@@<<<=BBB=;A8;;<IGECCDFIGGFEDFE=<<=@;;;??@?@?>??@B=;878899>CDDDBAAAHH?>:999=B@@@CECDCB<99;><<<:989:;?<<<9555@@??B@><;::;?BDBAAEEFEIHHJGDCA@?=<;=A@<<??AEFFCAA>BDF>::;?DEDD>EA:99;A>=>BBBBACDEHFHGDECACDDCBBDGB;42EJIC?>>BABA@@AD:60)*01EB@@@?F?<BIIJCCBCGEFBBBBBBAA<;;:;EEIH:66IBJHEBABCEDBCDDEFEDFDB98863DGA>75554('&)'&&&(&,,,8::>=<<=@A=<9767:C6555;77;;=D<<;<JJB@>>=>>>9;?<BBB>FE??9ABCBEC@>?@CCB?;;@9)))((((0//-**+269<BFGFGGJHIJJJJGJJJJIJJIDCFFEEGECCCEI=<>FJJF>?==@??GFHBBAABA@BA@@ACECCBBB@@ABJJFA;:8:99<=@>=??AD?655359<<::::=?BB@?>@B@@??CB><;<AHAA@@DB@?A@=>>>@>??>EFJJHEJD>=<?@)));BBDBCFB?=;:55000/0/,,,4=?;888?@@ABA??<::<>>?>@@=?@AFCBB??@???JIJJIJIGBBBIFFGFD>???@@CDCHEECA=:7;8843+(((..55887::::;;A@@BCJJJC@???@=<<=FBD@@;;;;JIHIJH=6312247@IB?><=??@CDEDBBBFFBAABCCCEGHDBBCF@@><>@@CBAABDDECDDFFDDDDD;9=>?DABCABDAEDDDDD>;;<B9:IH@???BBAB0000@HCCAA@C>7123.0'&''((&&&&')*(&$%)9;;DBGBDEDJIJF8822?=BDJJJD@>>?BCA?;427.--,68976-)-/0111;;0---?HGGEGBA@@@;::;ACB@AADFCA?@@BC>===BA>?>=???A@@BBDDFGGEFJF444BA@??>>>??:99;ABBBCCACJJJECBB??<<=>AA><:89;:A@ABCEFEEEFGGBAADEFFB>===ACBB?>;4-),'...=@DDA>@<DD@?@AFFE:9997666AABGGD::9ADDBCDGH=<<<>JJEBBFDGJJJ@?<>>>@A@AB>:;=JJGFB@>=>BECBECBB@HJI96D96/++?A?BB>AEAAABCC<76999DCECB6(((+:88;==<=@@==;;>?ABDDDBDBG??>:=?@@AAA942CCD;:7;:==AD<;;>CBA@CD??<<>>@=D>==9:=>A>ACJJB@@?@><>>JJJE;;:?AGCA;;;;==?A<;;>JGDBAACCJJCA88778B966371;F?=@1*-((*),,2=>?>GJJIJJFAB@ACD==<<;<00'&&(09;=BBA@AEGECAAA??=<6>399;=JJJFADC?:>AE?>=@?>=@79:;4458=:86:848:9?JJA@>>A@A@<=9565978JJJJB@??DDEEFFBA@>@>>@@CA><;<>@A?IJJFCA@>>?ACJC>=::99:;>B300./.**00399:99999>?DGJGCBAAC@C@ACJJFCABBEJJJB?>@@@A=>??;:7=>AHBA?:;69574552457'''(1-'&&(&%''8?>=>>>@CBCDDJJJJIFFAB@@ABECCB@@?<8889DABCDEGCABDED=>888@?ACDCDDC<<<<DEFGFFEDA@==>@B@A@DBB?@@@FEDD@???A@@?>?@CACC?AA@?CDDDBCDEHEDDDCDEDC><::75583EE?ACE54445DGCA@?<>?JJHIJ<;;;DCDDDFEEE@@ABGFH<::JJJIGFCA??@DEJIJJJJHCBCDDD@>>>BBAAAAJBAA@A@??CBAABBDCEEC885-)+)&&'%%%$$%.33042/2,+*--.-08=>D=9943119A===AEJGB@A@FGGJJJHDC?@BAFECBDEEC>CIDA@A@BBBCDFCGC>;;;=@ABBBBCEGICB?==>?C;@CH<99BDJA??@BBCGFGIHIC?>??ABAACDHJJJIEDBAAABBCBBABBGBA@>>=>@??<<<<<<<>>B870:;?A@?:99;=@@@@BDECDE99>=;=78B>@BABAA@A?>=>BF210,-.55>DAA>?=9::>??@B???GE@>=>BCA@==FEDFC@@?@>>>>FEDAAB:99:ADGGCAAAGGFF>>>>DEGGECDEFEDBABJJJGFDDGHDGDCEDBABDBB@JIEC=>;;???DJBC=?'%#
@Uematsu_g8c_2_G1_15
CTGGCTTCAGCAGAGCGCAGATACCAAATACTGTTCTTCTAGGTAGCCGTAGTTAACCAGCCGCTTCAAGAACTCTGTAGCACCGCCTACATACCTCGCTCTGCTAATCCTGTTACCAGTGGCTGCCCCAGTGGCGATAAGTCGTGTCTTACCGGGTTGGACTCAAGACGATAGTTACCGGGTGGGGCAGCGGTCGGGCTGAACGGGGGGTTCGTGCACGCGGCCCAGCTGGAGCAACGACCTACACCGAACACGATACCTAGCGTGAGCTATGAGAAAGCGCCACGCTTCCCGAAGGGAGAAAGGCGGACAGGTATCCGGTAAGCGGCAGGGTCGGAACAGGAGAGCGCACGAGAGAGGGAGCTTCCAGGGGGAAACGCCTGGTATTCTTATAGTCCTGTCGGGTTTCGCCACCTCTGACTTGAGCGTCGATTTTTGTGATGCTCGTAGGGGGGCGGAGCCTATGGAAAAACGCCAGCAACGCGGCCTTTTTACAGTTCCTCGCCTTTGCTCACCTTGCTCACATGTTCTTTCCTGCGTTATCCCTGATTCTGTGGATAACCGTATTACCGCCTTTGAGTGAGCTGATACCGCTCGCCGCAGCCGAACGACCGAGCGCAGCGAGTCAGTGAGCGAGGAAGCGGAAGAGCACCCATACGCAAACCGCCTCTCCCCGCGCGTTGGCCGATTCATTAATGCAGCTGGCACGACGGTTTCCCGACTGGAAAGCGGGCAGTGAGCGCAACGCAATTAATATCAGTAGCTTCACTAATTCAGGCACCCCAGGCTTTACACTTTATGCTTCCGGCTCGTATGTTGTGGAGCGGTAAACAATTTCACACAGGAAACAGCTATGACCATGATTACGCCAAGCTTGCATGCAGGCCTCTGCAGTCGACGGGCGTACATCTTAACACAGTTAATGATGAATCGCGATAAATGATAATAAATGATGAATGGCGATGAATTATTCATTTTTTTTTTTTTTTTTTTTGGGAGAGTGACTCACTTGTGGGACGCACATGTAAACCCACGAGCACGCGCTCAAAAGATAGCACGGGATCGCATCGACCACACACGCAGCAGAATGGTGTTGTTTACTGTGTGTATGCTCTTTCCATACATCGGGAGGTGCGCAGGCGGGAAAAAGGCGAACGCACTTGTGAAGCCCCACACATAGAGTAGAGGCAGGCGCATCCAGACGTCCCCCTTCCTCTCTTCACGCAACTGGGACGGTGTACACTAATATATACCGTCTACAGTGCACTGAGCAGCGATTTTTTGTGATGAAGGTTTCAGATCATCCCAGTTTTAGAAGCTCCACACGGAAGACGAGAGTGGCATGTGATGGGATGATGCCTGGGTGCCCAGTGGCGCCATCGGCGTAACCTGGAGATATAGTCGGTTTGGCTCTCTGACCCACACTCATCTGGACAACCCCTTCTTCCAGCCTCGATCACCTCCTGCTTGCCTAGCATAAACTTAAAGGGCTTGTTTCTGTCCCGGGAGGAATCAACTTTCTTTCCATCTTCCAAGCGTCCCCGGTGTAGTGCACCACGCAGGTCTGGCCGCGCTTGGGGAAGGTGCGCCCGTCTCCTGGGGAAATGGCTTCCACCTGCACTCCCAGGGCTACATTAAAATCGCTTTCTGTGGCTACCTTTGGAGATTCCTTGCTTGGCACCTTAAGAGATACGTTGTAATGATAAAGGTCATGTAGGCAAAAAATCTGTCCCAGCTTCAAGTGAGTATATATTTTTTCCATTTTTAATTGGCAAATTAATTAAGAAGGAGAAGATAGAACTGGTTTCATGTATCGAAAGGTGTATTCCTCCTTCATGCATTCTTCTCCATTTTTGAACTTAATTTTGTGGCGAACATGGTAGCGATAGGATATTACATCTACGTCATTACACAAGAGAATAACGTTGTCTACGTAGGGGTTTTCAAATAACTGCTCGATGTCCTTCATCATGGGTTTTTTTTTTCTTGCGTGACGCATGCGCGATAGGCGAGGATCATACAATGCGACCAAAGCGGCAAACTCGACGAACTGGACGAACGGGGCGAAAGAGACGAAAGCGATGTATCTGCCGCTCCCTCCTCTTGTGCCCCCTTCCGCCGCATTGGTCTCCTCCGCCTCTTCCGTCGACTCGCTCGTCCTGATCACTACCTTTATGTTTCGCTCCTCGAACAACTTGAGCGTGCTCTCCAGGTCGTCGAAGAGGTAGCCGTATGCCTTCTTATGCCTGCATGCGTGCCCCCAGTGCGCGTTGGGCCATATTGGCTGTGCGTCTCGGGTGAATCAACTCGGCCGCACCTGCGCAGTTTGCCGCACCTGCGCAGTTTGCCCCACATGCATAGTTTGCCCCACCTGCATAGTTTGCCGCACTCGCACAGTTTGCCGCACCTGCATAGTTTGCCGCACTCGCACAGTTTGCCCCCCCCTGGTGGGTGCACCCCCCCGCGTAGTGCACATAAATCACGGTGCAGTTCTCGCGAAGGAGCTCAAATCTTATCCAGCATCACAACCAAGTCCACCAGCTTCATAGGCCTCTGTTCATTCATTTCGAAGGAACGGCCCATGTAATCAAAATCAAGAACAAGAAAATGCCACATGTAATGCATTATGGCTTCTCAATTCAAGAGGCATAACCACTCTCTGGAAATCACGCACCTCCTGATTCATATAAAAAATATACTTCAAGGGGTAGTTCTTCCCTAGGATATTATTTATTTCTAAGTGCAATAGCTCCTCATTCATGTAGTAAGTTTTTTTCCCAATCTCGTTGTTATTTTTTAGCAATTTGAAGGAAAGGATCCTTCCTGCATGTTGTCCACTACCCTGTACAGGACCCTATTGTAAATTGTGCGCATGTTATTGTTGTTTTTATTATTAAGTCTTTTATCTTAAATGATTTTAACAAACAATCCACTGCATCTTTCTTGTTGCATGTGAGCTCTCTCAAGAAGGTATTCAGGTACAGCAATAAGTTGTATGGCCTTCTTATAATGTCGTGCACCGCATTGGTCCTGGATTTTCTTTCTACATCACCACATGTTAATAATGATCCTCTACCTTCACCACTACCATCATTCTTCTCATATACTTCAAATTTGTACTTAATGCCTTTCTCCTCCTGGACATCCAGAGAGAACACCTGGGGTATTCTGGCAGAAGTTTATATTTCTCCAAATCAATTTCTGGAAAAAACGTGTCACTTTCAAAGTCTTGCATAATCCTTGTCACAAATAGTTTAAGATGGCCTGGGTAGTTCATGGCTTCCTTATAAACAGAATTGCCACCAACTATCCAGACCATGTTTCTTGTTAATTCTGGTTGTTCAGTAAGTTTTAAGGCATCATCTAGACTACTGGAAAGAAAATGAGCTGTGGAGGTTTCCTTGAGTTCTCTGCTGAGAACTAAATTAGATTCTACCCTTTAAAGGTCGATTCTTCTCAGGAATGGAGAACCAGGTTTTTTTACCCATAATCACCAGATTCTGCTTACCTTCTACTGAAGAGGTTGTGGTCATTCTCTGGAAATATCTAAATTCGTTCCTGAGCGGTGGCCAGGGCAGGTCCCCGTTGCCAATGCCCATGTTCTGGGACACAGCGACGATGCAGTTTAGCGAACCAACCATTCAACCCGATTTCTTCAACATCACCACATGTTAATAATGATCCTCTACCTCACCACTACCCTCGAGATCGACTTTCTTTCCTCGACGGTGGGTCCACTCCAGCGGGGGCTCCTCCGGGCATTCCTCCGCCTGGCATGCCACCTGGAAATTCATTCCACCTGGCATTCCGCCGCCTGGCATACCTCCTGGCATACCTGGCATACCTCAGGCATTCCACCGGGCATTCCGCCAGCTGCACCACCGACGTCCTGATATATCTTCGACATGATGGGAACACAAACGGATTCAGCTTCCTTCTGTTTCGATTCATATTCTCTCCTTGCTAGCCAATTGGTTCCTCTCTAACCATTCCAATATGGTAGTGATGCTCTTCATGCAAGTTTCAATTTCGGATGGCTGCAACTTTTCCTTATTTCTCGCCTTCTAGTGAGCTCTTCACTCCGTAGCAGTAGTTCTCAAGACTATTTCTGGCTTCAATTCTCTTCTTTATTTTCCTCATCTTCCGCCTTGTACTTCTCAGCATCGTTCACCATACGGTCGAATTTCTTCTGGAGACAATCTTCCCTTATCATTCGTAATAGTAATATGATTCTGCTTTCCTGTAGATTTCTCAACAGCGGTAACGTTAAGGATACCGTTGGCATCAATATCGAAGGTGACCTCAATTTGTGGTACTTTTCTTGGTGCTGGTGGGATACCGTCTAAGTGAAATTTACCTAACAAATGTTGTCCTTCGTTCAGGCTCTCTCCTTCGTAAACTTGGATCAACACTCCTGGTTGGTTATCAGCATAGGTGGTGAAAATTTGACTCTTCTTGCTGGATGACTACCTCTCAATGAGCTTAGTCATAACACCACCGAGCTCGAATTCCAACTGGCCGTCGTTTTACAACGTACGTAACTGGGAAAACCCTGGCGTTACCCAACTTAATCGCCTTGCAGCACATCCCCCTCGCCAGCTGGCGTGATAAGGCGAAGGACCGCACCGATCGCCCTTCCCAACAGTTGCGCAGCCTGAATGGCGAATGGCGCCTGATGCGGTATTTTCTCCTTACGCATCTGTGCATATTCACACCGCATATGGTGCACTCTAGTACAATCTGCTCTGATGCCGCATAGTTAAGCCAGCCCCGACACCCGCCAACACCCGCTGACGCGCCCTGACGGGCTTGTCTGCTCCCGGCATCCGCTTACAGACAAGCTGTGACCGTCTCCGGGAGCTGCATGTGTCAGAGGTTTCACCGTCATCACCAAAACGCGCAACGCCAAAGGGCCTCGTGATACGCCTATTTTTATAGGTTAATGTCATGATAATAATCGTTTCTTCAACGTCAGGTGGCACTTTTCGGGGAAATGTGCGCGGAACCCCTATTTGTTTATTTTTCTAAATACATTCAAATATGTATCCGCTCATGAGACAATAACCCTGATAAATGCTTCAATAATATGAAAAAGGAAGAGTATGAGTATTCAACATTTCCGTGTCGCCCTTATTCCCTTTTTTGGCATTTTGCCTTCCTGTTTTTGCTCACCCAGAAACGCTGGTGAAAGTAAAAGATGCTGAAATCAGTTGGGTGCACGAGTGGGTTACATCGAACTCAATATCAACAGCGGTAGGAGGGGTGTAGGCCGGTTTCGCCGAAGAACGTTTTCCAATGATGAGCACTTTTAAAGTTCTGCTATGTGGCGCGGTATTATCCCGTATTGACGCCGGGCGGGGCCGGAACTCGGTCGCCGCATACACTCTCTCAGAATGACTTGGTTGAGTACTCACCAGTCACAGAAAAGCATCTTACGGATGGCATGACAGTAAGAGAATTATGCAGTGCTGCCATAACCATACATGATGACGCTAAGCGCCAACTTACTTCTGACAGACGATCGGAACCGGAGCTAACCGCTTTTTTGCACAACATGGGGGATCATGTAACTCGCCTTGATCGTTGGGAACCGGAGCTGAATGAAGCCATACCAAACGACGAGCGTGACACCACGATGCCTGTAGCAATGGCAACAACGTTGCGCAAACTATTAACTGGCGAACTACTTCTCTAGCTTCCCGGCAACAATTAATAGACTGGATGGAGGCGGATAAAGTTGCAGGACCACTTCTGCGCTCGGCCCTTCCGGCTGGCTGGTTTATTGCTGATAAATCTGGAGCCGGTAGACGTCAATATCGCGGTATCATTGCAGCACTGGGGCCAGATCCTGACTTCCTCCCGTATCGTAGTTATCTACACCGCGACGGAAATAAGACAATCCTGGATGAACGAAATAGACAAATCGCTGAGATAGGTGCCTCACTGATTAAGCATTGGTAACTGTCGACCAAGTTTACTCATATATACTTTAGATTGATTTAAAACTTCATTTTTAATTTAAAAGGATCTAGGTGAAGATCCTTTTTGATAATCTCATGACCAAAATCCCTTAACGTGAGTTTTCGTTCCACTGAGCGTCAGACCCCGTAGAAAAGATCAAAAAGGATCTTCTTGGAATCCTTTTTTCTGCGCGTAATCTGCTGCTTGCGAACAAAAAAACCACCGCTACCAGCGGTGGTTTGTTTACCGGATCAAGAGCTACCGACTC
+
CB7779A@<899@@=?B?<>>;;<@?@FDFEED?>;;;(&%#$$%**::<422:640/,*))())*1;;@?IEGAA@?<:;>=:334,-9:99;=<B@A?@??=<=@JHEB;662:?6646778.-*())<778:A@A:7686333467A7=?>CCA<50.3576999=766111155933/+'&&+-+668CC>;;<=<8785<>>EDB@A@??>@>?=>;:99=54.,**-,.--//0048;:221-,-*&&&(+1//0357?BBADCDCE&&&,CHG@@>???A@A?8/A??@DA@@BDCEEA=?<2*))33532212=DBAA@@ACEE@?===?@C@E??>BB@@?8620-)-)*.-..,,-+++-.6=CF@A?599'&&&&62$)6%8<=>>@>@?A@@CDEEFAA?><<<;<<>ADD8889898.--.1.?@@@@@B88712,))+2@?>>87964533597>IFJDCCB>=AA@CAB1110=10052/*&&'*0/1,++,*,&20'%%&)2-5799<>BCBDDBFJJEA@A???@C>8>=ACGE@??7666>>@E@??>A?8,)('(*,.*+,-/FHBA@@CB?==>AD@@??ABAC@==<;1000>===.,++43.++''%%)/4499874/-((**5+,++*))%%%%*7:?EFJHCA@@?BBA347>=FC@BBACB=>:;:;8;>?BCDDA??766)((*9&&'7>21A;<<?BACJJJ>=<<@BBCBB>8778@BBA6667732,)'&&&''&'+(&&&&&&,***1,@ABAHEDB<<<HFJJAAAJJDA??@>C<@@AB>???;39+,-)''%%&###((*++//-121JJ)))<HD44+))*;:8877:;<:88:9:444<<=ACCCBEEE??=>>=>=?9998>:<<;>;;;=AA=;9,,-),(&&&&8<>AG;;;;?;:::BGFJJGHEBCDBFEJHJJ>>>>JHC>>>9:9:A@?@6332446778;=>ACDFFHJJH=:9;:?;900010./0100./2479::<?@@DDFFFB@88//6998532/00113/+'&%%$$&&'(&)(-369:77794//.342111541---.670+))+0D@@?>>DJJB?@@AA@?>0*2100098/++/51,*)(&))-,-./0/14=AC@=<<;<BA@=;;:?=89BC???<=;JB<:::;=>>=>>@8888.,+)*%&%(**+12:CA?A??>>FJJ834=;;9::9:835300.(&&%###$',.5183284><>>?7777=.---787888<@B<DCIJGECHGDFEC65541*%$%)('%&,&+**2?:9:CA?=:;6788A@BFA>=<>=A@ABAEFHCC>>DAA@GE//./FFJJHCCCGDHF@?@EFBAAAE50/01111BA?;<7767<?6)*>AABDGIGBABCJJ1.02427;9DB>><>GHHGC432255;;?B4<';976+)'+GAF51-.>@AHGDCA?=>?CDIJJHGFCBBC<><<??@FJJGED77@:>;:8501+,==:99=<;3A:D?BEGD<2)*;:+)))5/;CBDGBCDBD????C@AAABBGGFIHFFFFJEB>?BC?9.0*,3667:9><;::=A>?>?0,*)''&+'('(+,675422586;<DBFED;97...H@3..-,(%%'*00;?E842061<@DEEC@>=?;=CDFCAAA><C;BBGHFHDF>>>?IHFHFGEDJJJEDA==:9-)'%(+()*,-,,)**++&0/.0+*,-/7:>?@BIJJ<EEDGJFA::::?A>@7@<@BEAJJIIFC:6532239228=;2/+++,+>''''?9777777;;CCJJ@<<DFED;8899?BCFGECB?E99:8=<==C:JJJHJGGIJAAAGJJHFFDDEA;7;D>>>?@B)))'%%%)))*+,8:>?A@DCDDDEGHIHI520554125:889:9,,,/33:@BCDCAEJJ8/6CGHEBB?=<;<<FJB@=>7333442/5416=?DA?AEGEEDJHGDDCDG>??>EHBAB<<<<;;63/-*))**)(-2=7777A@CJHA@@A;<=DA@@@@?@@JJCC30/04654:>>?@AFEFF99CCFJDEEB@@>?????>5554.-+*(&+*,&&%&()/436/-)+5..//4--11733372*,323256:AAEFIECEDAA>:<>=>((((A7777?>@JFHG==9=78>44>><<<=742263;<?9987**-))+198:67899<=?@DCCCA@@?@@@@ACGG>A;AB@A@@ABEEGED?<<<???>BBCBEFCB87.)95558523>HHGFD>>9852234&#$')/6.=;:<>???=???BB>=5545D99;8?>@>?@AB>==>@BBA>>>=A?AA=::))))*-*&''&&%%&)7:A=>DE=:::?::;:;;;BFEBAJJI@?@?EEEEEEEEFEJJGJABABE@>00/0////>7..--06FDEFEFJIFDDFAB:B?BCCBCB===<CEEGEGFFGJJJGBBABFAAAABF::9<<;<897430*(+.--..45523:EGJBA@?@>?>=<12)@>;<:;@::<=?AA>>9;555.*+DD?A>JJ@??CAAB?:99;B<;;<6;2;9889<9768730+)''&&&'$#$%).-,1((*)+'&'),***+<<=7.,)(++;=EA><<CBCBCA@BBBJA:*''<797734>ABC?9;33BDBBB8:44>JJF=;<=8::4:==CA60,**)())&'115<ADFHJJGJGBBA?HE===CEHFCDCECB702/6:;EHGJEHEBBDCD=@=5FE>=64/129JJDBBBBCDEJJJJJJHEJIJJJGA>700.<;20/*)*-,-9:<662/-)*%$$%(%%++*,-../+*)+,+))((',&%$&*)+'(((**2-)%%&&45274;;AGGGFFJIJGFAABHE((((((4BHHBFFBHEFE??>9----B8889@?@88<E;HHG????DHFEC?=:;;?JJJEJJJJG@@@DJHEB@ACEEEEFIHGJ@???CDA/))@@D;;:34+***+$$$%(--...16B>>><;::=<=<=?955.+=>>@ADAFC?889E;83328:0//00>71../@>C<BJFFFJD;887747AGHJHJJJJJJJIIJJIJJIJJJJJGFEDJJJJC;:HIH@@EFFDEHJJIF<,),.+.EA@?<<>?J8,-IIJJ8777??BBFAEEFBBAC.E??8737@DHHHDA637,*)-=AB@C8879=<><::8EFIJJJJJJJHC)((.87A9EAAACJJJJIIHIHJDED@?=>>;9BF66666JJGDFGFEEDEBC78;?98::742345@A@A?@;;;<84,++<E='%'$#(%4333JJJJGFHIJJJIHECDHEHGJJGD@AJFE;883//.0,0('((1::;:546;;88751(('(?FJJB;7@<D=::9@;DJF=>EFEGIDA@8877=0((()---.3136>8;;;HC:4336<9979<;=<DJDBAA@BFA>?AB<::<BEA53655===JIJJJJIJJIJHF/-1+CBBGGJC;99:GJJFEJJJJIEDEDEGGHIBHGJJJJJJ97448@F?>?@@@>;===;::84=8.++,<5555A>;:/*)'&&%),*--/-+++-,:CE<C;;=//./B999:JJJJIIJ@??ABIGFFGFJJGJ?;:99,**.2757844>=AG@AHEDDGFGHF899998*))*98789997./;:;=>=:8>>>33444433221,+2++'::;:::<;;::;<772/1))344/.+)+&&&%%$)%&&E755233('&')2EGF@?<<<55523.*69@ADDACBE?CGCDFFJJJJJJIC:99:HJIIGIHGECBB@AEHJ=;;9/289:::EE4..*@>???C@?2'(?ABCE@B==;8;DBDC<=<::99===>>@BFHHHJJJC02(334<<<;;9748-++,><?>A>>9>42201279@=;;@2221444<::;444('3J((8<<?>?=>>?DEEECGD:3215CECEEDDCGGICBCEFB@>CBCCDDFBABBJJJEECA:989>AA?@BH@>;<AHGCBBBE@>:;:940/.)+.>:9'%$%(*%$&')),,,116:99FED@???AAC@@@?BFBA??IEEAAB4/IHEEEEEB??CGJHJJA=;@@/+00=A<;:;8778?644@ABDFJJEFD?C1/256<70/0133<5A>?6747/,,.8=42202559:BA>>>88H1<77A4D4333DBBCFIIA@BBBDGEDEJDBAADCJGFCBDCDC>>>>BA@FECBBDDDDEGGGF@45--0/.0.00/5568GGJHJEA?AGBA>?EDBDCEHIJJIG977752////9:=AGCCCEFB==>EJJFFEFDC??>>D??A<;;00022220/+-**7<=??@>,,,-)''+'&$$%))-650((((=:30--451--/.---11@GFC=>?BEF5..///,+,-...-...EA??===?@BB4'+&;51.''%$##$%***-./=A---/:2*+.129@BJB???FHHFGCC70//13)'&''.573.---*+0131*(')+/'&$'%&((=;<@AD=70.-.089997;B610000,,04??@DECFCCBA?76/.-,/,&&')5366:??=@'''$(%&()++,-/,,,3135-...BCDAE?=>CAHIGDDE5000;@?>?6555JJ81112B=:320/24=@A:99544440=((:=:@CBBDCCA<5)$$$(*(5502/.14444641+*)))(+%%'26>CE>HHGIGDEDFDDAA@ADDCDB>><<??@@>==::<7887674-,,,...4<>65445??<<:=?CB>=>?CEGGCA@B>32+ACEIJD><<>;5-+,--68<>::?@BDCHEB@>AB@C@AFDI++++JJ(()27>>?<=---,0..1.+-.)*,01*)%%%$$%$$%&'??@B=<<<@ACDEB8677984992,,1=>@DCEFEDBCCDDFGIE@@>-)&'+'''%%&&(056;<@AE@AAACC>>989DGHJBEJCB<><;;C>=<===?@HGGJHECJJIGA>:763:4+((()*+-=@>?BBF<;;;ACEED@?@@AA@C@AEEBBCFDEE<<:82.-./0.)-''128EJCDED63247//78:;CABJJJHJJJDBBCBABDEEEF@BCB?=:153@A;78>?CEJJEEDGCA@?659EDA;:84556;CHHJIGBBAAFFIB:97447CC99/../>A<;:779IIFCBCBCE988:9:<>B<<3331---//+++****0//011420-+*)*(((&%$%%%%%#$(9/,,*)45==E@BBAFJIC5446@?=>=?>=;:5-'(@A000444@?BDEBAABJE@<:::<C@;64BBEDEA655:7763&$%),,**/59=><>=986/0*+89<9::/0/J<:779==<99>=??@BC<;;;@AA@?=<=>AE<1038JJ;:;?<;79@=<=<99))''*,/.--.:?><>=?@FIGFDEEDEFEFHFGGGGE1.-,+,/-,+('$#####')-.468123546,,,+)&&%))0211379;9;D;999FGCDC>FDJF@;99888)(((0,C@@A>><;::9988??@:015:AB<999ADE;738;:98787=<>==>898797;@A??>5557FDCCBABDEDBAACFCCBCEHE3334E?655---1<9-,+,347?@??@CDJHJJEDBBCHFAA9122?;;<:96472DCCDEJJJIHHHGCCCBBABCAFGEDD>>=>C8@=:9:<>>EEAB?>??AGCEGCFE@??BBDE@B?AACDBBCCCCCFIIGGFFFGIJJJJJFAE<<:95542)((()'$%'((((?@B??><988)(((58:;<CCF@@4333,('&&&''&(-8:?=?FGD>?-----90.('&%(%&(*/-..27370/))'''&(((()13357;>?D@+(&''(01/002,,,8;;ABFDD;9:9BA@C@DB?@=>=FEFEEDDD?A/'&'46B@=>?@BA@>@@AJJGEHCJDHFGIJGJJJIJJJHIJGGJJJJJJJHIHA@=9520130''():52350/77899=<899369875988>CCBIJJHCA@CBFBABAFDCCBIHBABEJGBBA@A@>?523134=:666=A;>920--1,''-/+&%%&'&((&&--++**)))),0:=?DCD>>?D@???@?@B?A?-,,-=C:5G;44<<<<64444=>AA;;;<>:;<42'))*+('$%*(((:::A>;;(''('
@Uematsu_g8c_2_G1_16
ACGGGTCTTGAGGGGTTTTTTGCTGAAAGGAGGAACTATATCCGGATAATTCTTGAAGACGAAAGGGCCTCGTGATACGCCTATTTTTATAGGTTAATGTCATGATAATAATGGTTTCTTAGACGTCAGGTGGCACTTTTCGGGGAAATGTGCGCGGAACCCCTATTTGTTTATTTTTCTAAATACATTCAAATATGTATCCGCTCATGAGACAATAACCCTGATAAATGCTTCAATAATATTGAAAAAGGAAGAGTATGAGTATTCAACATTTCCGTGTCGCCCTTATTCCCTTTTTTGCGGCATTTTGCCTTCCTGTTTTTGCTCACCCAGAAACGCTGGTGAAAGTAAAAGATGCTGAAGATCAGTTGGGTGCACGAGTGGGTTACATCGAACTGGATCTCAACAGCGGTCGCAAATCCTTGAGAGTTTTCGCCCCGAAAGAACGTTTTCCAATGATGAGCACTTTTAAAGTTCTGCTATGTGGCGCGGTATTATCCCGTATTGACGCCGGGCAAGAGCAACTCGGTCGCCGCATACACTATTCTCAGAATGACTTGGTTCAGTACTCACCAGTCACAGAAAAGCATCTTACGGATGGCATGACAGTAAGAGAATTATGCAGTGCTGCCATAACCATGAGTGATAACACTGCGGCCAACTTACTTCTGACAACGATCGGAGGACCAGAAGGAGCTAACCGCTTTTTTCCGCAACGTGGGGATCATGTAACTCGCCTTAATCGTCGGGAACCGGAGCTGAATGAAGCCATACCAAACGACGAGCGTGACACCACGATGCCTGTAGCAATGGCAACAACGTTGCGCAAACTATTAACTGGCGAACTACTTCTATAGCTCCGGCAACAATTAATAGACTGGATGGAGGCGGATAAAGTTGCAGGACCACTTCTGCGCTCGGCCCTTCCGGCTGGCTGGTTTATTGCTGATAAATCTGGAGCCGGTGAGCATAGGTATCGCGGTATCATTGCAGCACTGGGGCCAGATGGTAAGCCCTCCCGTATCGTAGTTATCTACACGACGGGGAGTCAGGCAACTATGGATGAACGAAATAGACAGATCGCTGAGATAGGTGCCTCACTGATTAAGCATTGGTAACTGTCAGACCAAGTTTACTCGTGTACATATACTTTAGATTGATTTAAAACTTCATTTTTTAATTTAAAACGATCTAGGTGAAGATCCTTTTTGATAATCTCATGACCAAAATCCCTTAACGTGAGTTTTCGTTCCACTGAGCGTCAGACCCCATAAGAAAAAATCAAAGGATCTTTGTTGAGATCCTTTTTTCTGCGCGTAATCTGTTCCTCTGCTTGCAAACAAAAAAACCACCGCTACCAGCGGTGGTTTGTTTGCCGGATCAAGAGCTACCGACTCTTTTCCGAAGGTAACTGGCTTCAGCAGAGCGCAGATACCAAATACTGTCCTTATTGTACCGTGTAGCCGTAGTTAGGCCACCACTTCAAGAACTCTGTAGCACCGCCTACATACCTCGCTCTGCTAATCCTGTTACCAGTGGCTGCTGCCAGTGGCGATAAGTCGTGTCTTACCGGTTGGACTCAAGACGATAGTTACCGGATAAGGCGCAGCGGTCGGGCTGAACGGGGGGTTCGTGCACACAGCCCAGCTTCGAGCAACGACCTACACCAAACTGAGATACCTACAGCGTGAGCTATGAGAAAGCGCCACGCTTCCCGAAGGGAGAAAGGCGGACAGGTATCCGGTAAGCGGCAGGGTCGGAACAGGAGAGCGCACGAGGGAGCTTTCAGGGGAAAGTCCGCGTATCTTTATAGTCCTGTCGGGTTTCGCCACCTCTGACTTGAGCGTCGATTTTGTGATGCTCGTCAGGGGGGCGGAGCCTATGGAAAAACGCCAGCAACGCGGCCTTTTTACGGTTCCTGGCCTTTTGCTGGCCTTTTGCTCACATGTTCTTTCCTGCGTTATCCCCTGATTCTGTGGATAACCGTATTACCGCCTTTGAGTGAGCTGATACCGCTCGCCGCAGCCGAACGACCGAGCGCAGCGAGTCAGTGAGCGAGGAAGCGGAAGAGCGCCTGATGCGGTATTTTCTCCTTACGCATCTGTGCGGATCTTCACACCGCAATGGTGCACTTGTCAGTACAATCTGCTCTGATGCCGCATAGTTAAGCCAGTATACACTCCGCTATCGCTACGTGACTGGGTCATGGCTGCGCCCCGACACCCGCCAACACCCGCTGACGCGCCCTGACGGGCTTGTCTCTACCGGCATCCGCTTACAGACAAGCTGTGACCGTCTCCGGGAGCTGCATATTGTCGAGGTTTTCACCGTCATCACCGAAACGCGCGAGGCAGCTGCGGTAAAGCTCATCAGCGTGGTCGTGAAGCGATTCACAGATGTCTGCCTGTTCATCCGCGTCCAGCTCGTTGAGTTTCTCCAGAAGCGTTAATGTCTGGCTTCTGATAAAGCGGGCCATGTTAAGGGCGGTTTTTTCCTGTTTCAGTGCATGATTCCTCCGTGTAAGGGGGATTTCTGTTCATGGGGGTAATGATACGATGAAACGAGAGAGGATGCTCACGATACGGGTTACTGATGATGAACATGCCCGGTTACTGGAACGTTGTAAACAACTGGCGGTATGGATGCGGCGGGACCAGAGAAAAATCACTCAGGGTCAATGCCAGCGCTTCGTTAATACAGATGTAGGTGTTCCACAGGGTAGCCAGCAGCATCCTGCGATGCAGATCCGGAACGTAATGGTGCAGGGCGCTGACTTCCGCGTTTCCAGACTTTACGAAACACGGAAACCGAAGACCATTCATGTTGTTGCTCAGGTCGCAGACGTTTTGCAGCAGCAGTCGCTTCACGTTCGCTCGCGTATCGGTGATTCATTCTGCTAACCAGTAAGGCAACCCCGCCAGCCTAGCCGGGTCCTCAACGACAGGAGCACGATCATGCGCACCCGTGGGCGAAATTAATACGACTCACTATAGGGAGACCACGACGACCCTCTAAGAAATAATTTTAATTTAAGAAGGAGATATACCAATGCATCATCATCATCATCACGGTACCGCAGATTCAGCTACACCACATTTGGACGCCGTTGAGCAAACATTGAGGCAAGTGTCCCCAGGCCTGGAGGGCGATGTATGGGAAAGAACTAGTGGAAATAAATTGGACGGAAGTGCCGCTGATCCCAGTGATTGGTTGTTGCAAACCCCAGGATGTTGGGGCGATGATAAATGCGCTGACAGAGTTGGGACAAAAAGGTTGCTGGCTAAGATGACTGAAAATATAGGGAATGCCACCAGAACCGTAGATATTAGTACACTTGCACCTTTCCCAAACGGCGCATTCCAGAACACTCTGTCGCTGGTTTGAAGGAGTCCGCAGCTAAAGGCAATAAGTTGAAAGTTCAGGATACTGGTTGGGGCTGCACCCGTCTGCCACATGAATGTAATACCTTCCAAGTATAGGGACGAATTGACTCAAAACTTGGCAAAGCCGCAGAAAACAGTTGAACGTGGCTAGTATGACTACATCAAAAACAGCTCTCTCCTGGAACCATAGCAAAATCTGGGTTGTAGACGGGCAAAGTGCCCTTACTGGTGGAATAAATAGCTGGAAGGATGATTACTTCGGATACTACTCATCCAGTGTCTGATGTTGATCTTGCACTGACCGGACCAGCTGCGGCTCTGCCGGTACCTTGACACTTTGTGGACATGGACCTGCCAAAACAAGAGTAACATCGCTTCCGTCTGGTTTGCAGCTTCCGGCAACGCAGGGTGCATGCCCACTATCATAGAGATACAAACCCCAAGGCATCACCTGCCACCGGGAATGTCCCAGTAATAGCCGTTGGAGGGTTGGGCGTTGGCATCAAAGATGTGGACCCCAAGTCCACCTTTCAGCCCGAATGTCCAACAGCTAGCGATACCAAGTGTGTGGTAGGACTTCACGACAATACTAACGCCGATAGAGACTATGATACAGTCAACCCAGAAGAGAGTGCCTTGAGAGCTCTTGTTGCTTCAACAAAAAGTCACATTGAAATATCTCAGCAGGATTTGAACGCTACATGTCCACCCTTGCCTAGGTATGACATTAGATTGTACGATGCCTTGGCTGCTAAAATGGCTGCTGGGGTTAAGGTGAGAATTGTGGTTAGCGACCCAGCCAACAGGGGCGCAGTGGGCAGTGTGGGTTACAGCCAAATAAAATCACTTAGTGAAATATCAGACACTTTGAGAAACAGGCTTGCAAATATCACAGGCGGTCAACAAGCTGCCAAAACTGCAATGTGTTACGCAATTCCGTTAGAATTGCTAATCCTCCCCCAACGACAAATGGGCAGACGGGCATCCTTATGCCCAACACCATAAGTTGGTTTCCCGTCGACTCATCCACATTTTATATCGGTTCAAAAAATTGTACCCATCCTGGCTGCAAGATTTTGGCTACATAGTGGAATCCCCAGAGGCTGCCAAGCAACTGGGTGCCAAGTTGCTTGACCCTCAGTGGAAGTACTCACAGGAGACTGCAACAGTGGATTACGCAAGAGGAATCTGCAACGCTCTCGAGGTGAGCGGCTGGCGGCTGTTCAAGAAGATTAGCTAGGCTGAGCAATCGCTGGCATAAGCGCC
+
HGDD@A><<;F=:<=>;ACJHEBB;>1/)/459<A@BA@CEDAA@CEFGHHE???JB<:95458BAA@@AAACDEEEGDCCCDFEGJJFFDECEEFJDBBBHGGHIGGDJJJJEDFHH=E9BBA?B@CFCAA>=<<=?CCGA=@AEFJJHJ==6796332622F666@@AEJJBDGJJI@>?JIHIFFGJJJJJJIGEFHG@@?@?>?GGCBA>??CFEGFGFGIJJJFCBBFFJHGFGEF=74466CGG??C@AA?DFBB9789HJHFFHHGJJIDDAA<-*:>>I=BEE@>:<JJJJFDBAEDECHHIEEDA@BCEIBJHJF@B;9::88FGGJJIIFFFEFGHJJCB?JJJAAADDB72-,1:7677;;:95////1667?@@B=???C>===@E;999982335<;(((%$$')),+.20));;=?@BGC===>866,,'8632446JGC@ACBIH@>8777741+7AEJIGGJHDDBCDFDCBBDFA?ABCEIDBE@EDECDBAAACEFGEC?>?ED4445FEGDECCBCBBBABACDAEFC>9323=CA@@@B>?>?.,,,9;=>;;<8330/.-0112JJDA@?998>D@?@CBACBEGIEC@8+*+34459:AFFEEDCCBBBBEGHJFD<<99;:?@DGGDC?@@CEDBF>>>>B==>==<@@DEGA???CECCFC@:=1(()98@?<?AA<><GD74466'&&(''(%$$'>>>DJJIBAAADDA?A??@)((***)*12=GA=<;;@C??>?HEEEC@@??B@ACBFDACB@?==@@433--..@;::;C<=<=>=BBADDBBAAB@@>?A@A@AA>@@ACBAAABJEFGEDEFFJFDF0---..024123ACDEEGJIGJJJH@@??CCFEC?==<8233=>>@>==67211/11--.,**000/0+''(5>?>::=<>@D@@?@@?ACGHHHDCCCGF<;9AH>9:ED????;99;875434551///9:;>A??AAA@??ACGFD@@>=999>>=<@@@AA@B95;7???>777:=??ECA>>?@2333?9BECCC<<A?<<;>@@A?ADFGDHDDEJI=999;;<BDIHFDC@@A@A??@A?>>?EFEDDCGDFEDABBBCGFFDEE=7122@@BA@@@B;8,&&%&(())*981..F555CFBCJIJDJJJ><=<=7;7EGGHGDCGD:71///1?=10330/++0**589AFHGHFCDDFJFFGFFFGGJJJJDDBAE@CCBBAGFHJEJA=<=<A<CE>=;6666/3-.5.4***)'*,/22//1418=.**/**))**-83<@=00037CA10))))2;433131-&$%&(&(/67<A????B01BJJJEB==><A?>>?ACA@@@@<;<AD;4:232//)0-,,-/,,0)&&%%%(+.0:9?C=====<<>ECCACEGHIFFFEECBAA@@@AA@;ADGIJEFCC3/-/(+++.+***044377=?@==>>A>=<>@AE6666;;?@DHGGEEFDEA@@?@=<<>=;:;<84.*+>?BAABBABEEEDBBD=<==>EAAACGECDB>,,-=@?B@?0069?=>>?ABDCDC8=38554<=AAEEDB???=><>;:;8ABACCBB>=??ADDDEEEDDCADDEC@=:ADDA=1.-.2GFIJHCDFEA@==>+('(+&&*--00178;;;(''(JAFEC?>??@><<<CBABAAAABG...06BJA@@CBCBBDD;4DBBBI@=??DHJJFFB@@@CEFEHJIHGGDEFCBBBHGJJG8/.-0389@@C?@@=?@@AAA@@DBB==82-('')38).,'&$$(%%&/6JHJJJBAA<?:CDA:;;GF95@@@654411:;@@A657:54/-,*&:<<FIJFF??>==:64568334:<;?;67320/1265?=2-6)>?=??<>==>>>977;;852/04:7//C?=EEFEHIEEDCCGIJIB@??CEFEHHGEDJJJEFGBABBHG>68A==AB6666A@BCEHGEFFDEDDBD<<333B9999;DCCAAAA@@??BDC????A@BBCDJEB@A@A===>DBBDGHHFJ,*((-445ACAIGJJHHEEEECCA>>;<ABBCAA@?@@CEJJ@?;>A?CBABEA@@ABD<1,*)))(/>??>=@??A7777A221+**++33?@@AFDDDCIB@@?CBB?>>>BA??@BFEDD@==<?AAB@A@>>>?@@@A@@A@@??@ACD@?@?>>:::;;63355@=>@===>AB<88;=>=<;>?AB@??ADA@A<5322.()*,/)(%&&&('9ADEEA;;;==;889CCCJJJHHHCA?>>>>??A@>DEEEGH970,)##%&&,?@CEJJGDA@@A?@@EDA?@AJJJEGJ6555A=;;:51/002/024423BGIFDDDGEE><<=ACCIA?::656ACDDDDBAA@BACCB??BHDBBA@@==>DCA>??BC?<:A<CAAEFHHEB?@AEGGFEDCCABBDDDDDJEEEDB???@DCDAE@=?ECEBA>;:8:AEC<:83.9)'%&&%&'()7:9::@@A@AAADBA@AAA@>DGDCADBCFHHEEJCDBD0..-0**-.99B<A@=JDJJ?>?A@@@ADCCDFECAADFC@?@BDDBBCDJHGDDDBAAABDFCB=:8752230((44<DFFFJBEC@@>@BBAAB@,++,--.//04334==JJJJCBCBDCA?>>?A?A@AEHHEDFFGFGJJJJJJGDCBBBCDDBAAA@D9AABDB????A::96557999DDD1//0B=7779>===?B+***6)'')4433:A<;;;=<===>?@>;;CFFEEIAAAIIA@??JIFB??AEJEA=;=8<667CB@@@EEDCCJJ98510018>==?97787>JJD>=@BCDCBA?>>?GIGC@?@@>===::9;>@BJGDBCCEJHJGGFE8646JHHECDFFDABIJHJJ:898CD@C??AAAA@@BABB??@?C@67E>>;9<<<>?CD??<99;;;@FFC>:DHBCBC==AEDBBDEC>?@BE???>CDDCCAB++*,&%%)2.3'&$#%&&&&''*+$####$&)4:8512///./.5243+((*67GB?>?@EDEJFCD??AABDCABBCDDEHEBAABEIIFGGGHJG@A@DDEEGF0001?BJIJCI3/->*41011+((438@@;>JJGHECHDIGCFF3324:<<=JFIFE?<<=@IJJJ:99:EDDGFGFFHJGGEFFE<02++IEDGFFGJJJDDCFIJ@JGDB:98/-*)&&)'($$(*-2222CCIJJJJDBCBGHHDBAACD=<=GF@ACJJHCBBD;5333DHFA?><><=84866:32+)))@ED@?>>@AAACCABAABBCFEHHJJHHGFCAA@CCCB@AGA?H>=>>EA@@@@EEE;6.+0((''$$',,,00<?@AEDECD?=>;;;:889<@BEJIEBCFG;:8688;CJJHC6000;:3--.7=<93:??@AC;:44..-/.---=?@@@CDECCDEE><<>=CCB@@?@952-:9-,,+86555+%%)=*))(<B>===D950*))(,--.'%%(?@CCGFGB?>>DCD000544:;IEDEJJJIJFF?JCJ2.//@AECDGGEDCDEEJJ3=0010GEDCDDDBGIHGHHIFGGEBDGBEJGDDCC?DEGJGH>>=>DEDIB<51---0*)))(&''<AEDB@ABDJJIJFA@ABECCB@53/2:A=D9<FHGDDDEDCCCDFEEE@9&%$'(('')).*)'%&)(15CEFGJHJDAABACBACBACCBCA@CJG3101877;:<C<;99;;A:<<><878C7/..347577@@AECEDDB@=<=@@EC@AA4333=+$$&&(''+,50.+*+146778;?DBBAD@??@DCDCEA@GDDEDDDCBABCBA@@BBBBBAHHDCBB9?EFFDC@AABDHJHJJEDGE=;::54158>>AA00.)+3%%%&)-,*,'''(*)57FFFA@87,+<=@@@?@??@JJHGJ?>>?BBBBCA?>>?GFGCB@@A??=<==?FFEF??@>ABBFIA@>@889:GGED@@FJJF?>>>>B?DBDBAD@>?>CC@96:2BBBCCCJJJCDCCCCCGFFJD=1....;;>@BABCA;???@??@CCCBBA???@>ACCFA@:89::<-+++1778>BCDCA>>>>AAABFAGBAA@AAEJJJJFFEFBCB?@@AFHJHABAH====GFED????@>=>=<<<?DCBACCFA>>;;<<@?@@?@@??@EF==;ADEA@@@BCHIGBEJIFB@?@@BFEEGJJJHB<<CDDB@?JGJDCCJF>?><=>8:(()34445DBA?=>>BFDDEGDEEACB@<<>JIIFFC>A@EDJ-&$$$#$%&'%$###$%'&%&%%#$'-==?>ID?@766BBCCDE9889@>?><>BDEEHAAF?DCCCB>=>?BCC@AA?@A@AA6/+1/*6611137>ABA>GJJJFFJDFHA988;HDDDGH?)'%&('((*+169;FFFEDFIIJJ924>==CDD@;9987DCJDGGHFDCCBBBBBBD?AAAFGJIIJJCDA@@@?:*''&)*CHDBG?<;:>?BHFFEDFD====B>7???=?BBAEDDA@@ACBC@@==>>?=@ECECB@@@>;::<?F?@>?@=>=<:::;::<=>>ACBGBECGFFBA??CB@@?=<::731///720...0302120)%%%
@Uematsu_g8c_2_G1_17
TTAGTGGACAGGTACCAATGCTTAATGAGTGAGGCACCTATCTTCAGCAATCTGTCTATTTCGTTCATCCATAGTTGCCTGACTCCCCGTCGTGTAGATAACTACGATACGGGAGGGCTTACCATCTGGCCCCAGTGCTGCAATGATACCGCGAGACCCACGCTCACCGGCTCCAGATTTATCAGCAATAAACCAGCCAGCCGGAAGGGCCGAGCGCAGAATGATGTATGCAACTTTATCCGCCTCCATCCAGTCTATTAATTGTTGCCGGGAAGCTAGAGTAAGTAGTTCGCCAGTTAATAGTTTGCGCAACGTTGTTGCCATTGCTACAGGCATCGTGGTGTCACGCTCGTCGTTTGGTATGGCTTCATTCAGCTCCGGTTACCAACGATCAAGGCGAGTTACATGATCCCCATGTTGTCAAAAAAGCGGTTAGCTCCTCGGTCCTCCGATCGTTGTAGGAGTAAAGTCGGCCGCAGTGTTATCACTCATGGTTATGGCAGCACTGCATAATTCTCTTACTGTCATGCCATCCGTAAGATGCTTTTCTGTGACTGGTGAGTACTCAACCAAGTCATTCTGAGAATAGTGTATGCGGCGACCGAGTTGCTCTTGCCCGGCGTCAATACGGGATAATACCGCGCCACATAGCAGAACTTTAAAAGTGCTCATCATTGGAAAACGTTCTTCGGGGCGAAAACTGTCAAGGATTACCGCTGTTGAGATCCGGTTCGATGTAACCCACTGGTGCACCCGACTGATCTTCAGCATCTTTTACTTTCACCAGCGTTTCTGGGTGAGCAAAAACAGGAAGGCAAAATGCCGCAAAAAAGGGAATAAGGGCGACACCACGGAAATGTTGAATACTCATACTCTTCCTTTTTCAATATTATTGAAGCATTTATCAGGGTTATTGTCTCATGAGCGGATACATATTTGAATGTATTTAGAAAAATAAACAAATAGGGGTTCCGCGCACATTTCCCGAAAAGTGCCACCTGACGTCTAAGAAACCATTATTATCATGACATTAACCTATAAAAATAGGCGTATCGCGAGGCCCTTTCGTCTTCAAGAATTATCCGGATATAGTTCCTCCTTTCAGCAAAAAACCCCTCAAGACCCGTTTAGAGGCCCCAAGGGGTTATGCTAGTTATTGCTCAGCCTAGCTAATCTTCTTGAACAGCCGCCAGCCGCTCACCTCGAGAGCGTTGCAGATTCCTCTTGCGTAATCCACTGTTGCAGTCTCCTGTGAGTACTTCCACTGAGGGTCAAGCAACTTGGCACCCAGTTGCTTGGCAGCCTCTGGGGATTCCACTATGTAGCCAAAATCTTGCAGCCAGGATGGGTACAAATTTTTTGAACCGATATAAAATGTGGATGAGTCGACGGAAACCAACTTATGGTGTTGGGCGTACAAATCTTGCCGTCTGCCCATTTGTGGTTGGGAAAATATAAAGGTTGCAAGCTGCAAATTGCTACACATTGCAGTTTTGGCAGCTTGTTGACCGCCTGTGATATTTGCAAGCCTGTTTCTCAAAGTGTCTGATATTTCACTAAGTGATTTTATTTGGCTGTAACCCACACTGCCCACTGCGCCCCTGTTGGCTGGGTCGCTAACCACAATTCTCACCTTAACCCCAGCAGCCATTTTAGCAGCCAAGGCATCGTACAATCTAATGTCATACCTAGGCAAGGGTGGACATGTAGCGTTCAAATCCTGCTGAGATATTTCAATGTGACTTTTTGTTGAAGCAACAAGAGCTCTCAAGGCACTCTCTTCTGGGTTGACTGTATCATAGTCTCTATCGGCGTTAGTATTGTCGTGAAGTCCTACCACACACTTGGTATCGCTAGCTGTTGGCAGGAATCGGGCCTGAAAGTGGACTTGGGGTCCACATCTTTGATGCCAACGCCCAACCCTCCAACGGCTATTACTGGGACATTCCCGGTGGCAGGTGATGCCTTGGGGTTTGTATCTCTATGCATAGTGGGCATGCACCCTGCGTTGCCGGAAGCTGCAAACCAGACGGAAGCGATGTTACTCTTGTTTTGGCAGGTCCATGTCCACAAAGTGTCAAGGTACCTACCGGCAGAGCCTGCAGCTGGTCCGGTCACATGCAGAATCAACATCAGACACTGGATGAGTAGTATCCAAGTAATCATCCTTCAGCTATTTATTCCACCAGTAAGGGCACTTTGCCCGTCTACAACCAAGATTTTGCTATGGTTAGGAGAGAGCTGCTTTGATGTAGTCATACTAGCCACGTTCAAAGTTATGTTTTCTGCGGCTTTGCCAAGTTTTGCAGTCAATTCGTCCCTATACTTGGAAGGTATTACATTCATGTGGTAGACGGGTGCAGCCCCAACCAGTTATCCTAACTTTCAACTTATTGCCTTTAGCTGCGGACTCCTTCAAACCAGCGACAATAGCGTCTTGGAATGCGCGGTTTGGGAAAGGTGCAAGTGTACTAATATCTACGGTTCTGGTGGCATTCCCTATATTTTCAGTCATCTTAGCCAGCAACCTTTTTGTCCCAACTCTGTCAGCGCATTTATCATCGCCCCGACATTGGGGTTTGCAACAACCAATCGGGATCAGCGGCACTTCCGTCCAATTTATTTCCACTAGTTCTTTCCCATACATCGCCCTCCAGGCCTGGGGACACTTGCCTCAATGTTTGCTCAACGGCGTCCAAATGTGGTGTAGCTGAATCTGCGGTACCGTGATGATGATGATGATGCATTGGTATATCTCCTTCTTAAAGTTAAACAAAATTATTTCTAGAGGGAAACCGTTGTGGTCTCCCTATAGTGAGTCGTATTAATTTCGCCCACGGGTGCGCATGATCGTGCTCCTGTCATTTAAGAGTACCGGCTAGGCTGGCGGGGTTGCCTTACTGGTTAGCAGAATGAATCACCGATACGCGAGCGAACGTGAAGCGACTGCTGCTGCAAAACGTCTGGACCTGAGCAACAACATGAATGGTCTTCGGTTTCCGTGTTTCGTAAAGTCTGGAAACGCGGAAGTCAGCGCCCTGCACCATTATGTTCCGGATCTGCATCGCAGGATGCTGCTGGCTACCCTGTGGAACACCTACATCTGTATTAACGAAGCGCTGGCATTGACCTGAGTGATTTTTCTCTGGTCCCGCCGCATCCATACCGCCAGTTGTTTACCCTCACAACGTTCCAGTAACCGGGCATGTTCATCATCAGTAACCGGTATCGTGAGCATCCTCTGTTCTCGTTTCATCGGTATCATTACCCCCATGAACAGAAATCCCCCTTACACGGAGGCATCAGTAACCAAACAGGAAAAAACCGCCCTTAACATGGCCCGCTTTATCAGAAGCCAGACATTAACGCTTCTGGAGAAACTCAACGAGCTGGACGCGGATGAACAGGCAGACATCTGTGAATCGCTTCACGACCACGCTGATGAGCTTGCAGCTGCCTCGCGCGTTTCGGTGATGACGGTGAAAACCTCTGACACATGCAGGCTGCCCGGAGACGGTCACAGCTTGTCTGTAAGCGGATGCCGGGGACAGAGCAAGCCCGTCAGGGCGCCGTCAGCGGGTGTTGGCGGGTGTCGGGGCGCAGCCATGACCCAGTCACGTAGCGATAGCGGAGTGTATACTGGCTTAACTATGCGGCATCAGAGCAGATTGTACTGAGAGTGCACCATTGCGGTGTAAAATGCCGCGCGATTGGTCAGGAGAAAATACCGCATCAGGCGCTCTTCCGCTTCCTCGCTCACTGACTCGCTGCGCTCGGTCGTTCGGCTGCGGCGAGCGGTATCAGCTCACTCAAAGGCGGTAATACGGTTATCCACAGAATCAGGGGATAACGCAGGAAAGAACATGTGAGCAAAAGGCCAGCAAAAGGCCAGGAACCGTAAAAAGGCCGCGTTGCTGGCGTTTTTCCATAGGCTCCGCCCCCCTGACGAGCATCACAAAAATCGACGCTCAAGTCAGAGGTGGCGAAACCCGACAGGACTATAAAGATACCAGGCGTTTCCACTGGAAGCTCCTCGTGCGCTCTCCTGTTCCGACCCTGCCGCTTACCGGATACCTGTCCGCCTTTCTCCCTTCGGGAAGCGTGGCGCTTTCTCATAGCTCACGCTGTAGGTATCTCAGTTCGGTGTAGGTCGTTCGCTCCAAGCTGGGCTGTGTGCACGAACCCCCGTTCAGCCCGACCGCTGCGCCTTATCCGGTAACTATCGTCTTGAGTCCAACCCGGTAAGACACGACTTATCGCCACTGGCAGCAGCCACTGGTAACAGGATTAGCAGAGCGAGGTATGTAGGCGGTGTACAGAGTTCTTGAAGTGGTGGCCTAACTACGGCTACACTAGAAGGACAGTATTTGGTATCTGCGCTCTGCTGAAGCCAGTTACCTTCGGAAAAAGAGTTGGTAGCTCTTGATCCGGCAAACAAACCACCGCTGGTAGCGGTGGTTTTTTTGTTTGCAAGCAGCAGATTACGCGCAGAAAAAAAGGATCTCAAGAAGATCCTTTGATCTTTTCTACGGGGTCTGACGCTCAGTGGAACGAAAACTCACGTTAAGGGATTTTGGTCATGAGATTATCAAAAAGGATCTTCACCTCAAATCCTTTTAAATTAAAAATGAAGTTTTAAATCAATCTAAAGTAT
+
-)&&)('**99:<=>BBCDEDCDDE?'''(3??<<=@AAAA@>2+(%%%%%%@9><<>HJJGBBBCDFDDEDCA@ACGFEED?><6:BBDEDDDBCDEJJJB?@>?>>>@222ADB@<>@;9::@?>=6543448;?CDGB?>>BFDEDCBBA@A@ABCBBCABDCFEFFEIIHIIJJFF@JJHEEEJJ<::;D55556330+4(111CAC???BBD/.)+(++,-0/011;;DFFJJJFCBBCBB<<=JHEDEBAAAJGEDCDAABDDDEAAJEDC?ACEDBC@EFDFGF>>>?JIHDIDBBBEHHFFBBCBEEGFHFGDDDDEDBBACDBBBDEDEEA@@@>;;;BBCDBBA@ACHJA@@BDDCCEEFGEJHDAA?<6?>9-,,,--..044**+/>5440.0<=0//+?ABAFA<9-0'''1<EIJHGCDDCDDC@<;8:A@?<<<;3223EEFBD))'%%''$$#$##$*:::8;<=GGHJJECCBCCD@@@AGGCBA@BBBCDCBCCDGIFDBA??EB?>??@??@ABDBBBDH=<<<EHIHIEBBA986588C@@>>@>ABAGCBBBCCCCDC54-++++,1));@BJ6666A==<=A@BBDE@???FDFFD:988><7667>89AHFGIH=8779BCABCDIGHEFEIJJBAJEJJJJFCAAA>?@@FED?>BJJHFDEFDI?@??DA?=;;@=>'$$$&&('&$$4<:>B@@>30///08+))*3??BCHGJDFF=93//101//0/***,:<CH9=379;BFHDHJ?H>@AJIHBCCBB><<@DDB??=;;;<@AAJJDCECCBC<;;=BJ==<<CC=;AHIJE537/--.-.0:43334.)+438<HGB623222@:8....04336366:HIJJE@DDFFFIJ<;<8>==?GCI8777@@ABHCAA?>>>DEGC>;:;>D@===DEJFEDDCCCEGJFCAAJJJE>=<:,))**))('%%%$%&'(*--))))*+)5>GJJEEB?;::8((())6;:;HGGJ>=<<DBCDDFEFDA@??@ADGE@@@DICDIJJFED@?==?A)('',,+-+,,1+*1140*+70.2++*((*3?@GJJE@@@CEAB>==HCJFGD>@JJHCA@CEEFAADB@?>?<95988:AA@@>>@>AAAEFFGA=700;999=99847B;:99=>>>CBCDDDF;ABCDCDBABCCBBBCBCC9:9:E????JG@>>@BCACEF@><<ABBGFFFFIGEDCEDAAA@@>?>@A>@@@>9;B>?:/+6+:;;===;;<?ABA@?>>?;=EF@@@?FDDECCA>==9999;8;(((54342413348CEGFCDIEGJJHIHEGECJEJIGFCIB@@AGJJJCGJJJJJJIHA@@AEJJE=DFGEC?=?--,-74556??BJEEA@?>@?BDDCBCFFFFC67(('&'((((%%&&(()/-,+),.58=-,,-*')*)('''(''CG<99:..1DFJGIHJHHJC@A?ADH52101))))/.@BC:99::866...?<::?CEDCDBFFDD9999?>>C3-<3:9:GGJFFDBDCFGFFGJJB?=?@DFDDDBGJJFJIECAAA@>>>=>?>BCABA>=<<:88==:;==;:B6::=8:CCA><<<<>>>?BCIJ=::8<<?D;CB@@A@>?@?ACCFDEJFEDDBBBCEE>=<>A:::;@BCC@@?DBBA@AAABE?ABBCC??=:==>@BCCC=<=..-188:>@BCA?==B>??BGGJJECEDGFEBABJJJJECCGFFFEDEFIFCBBDCJIGHCA?>??@BEA?=@888;7422246;FEIJDAA@B?<;:BA@AABACDDCEGFEEFFEGECBA=>=>AABDJJEDFEDCCDHHB@><=ACED87751)&'&'...;<>=A;=;@?AFCBAADBB??>>?CEFFDJCJFEDBAB@>>>?9889@BBBDCC;:9;>=@@@CDC>A=>BBBB@====?@ADCBBBB@?>>B@>>?=?DDCAAACDC?>A@ABCA@@999:@@?@==<==<999<@=323?>=>=BDGIJJFBB@=;;@><99;=BBB:999@?DDEJFDA?@;;<<@@@@><==CFDF@?>@@AC>=<;999;:999?>>==?@BA<<?ACCG=66551&%%$$#&''.()-,,->AI?=<<?AA@@BCC???=>>?@<==@CCDGGA@@<;71**;::::A@AED@>==>=?AAB;99:<?@JCC46---.0.***+;;BCD?>IHCB??@;:83,++.+**(&+/,+*?>D@EE11111??3111?>A@AABGHIIJ@@@AHGGJJJGEEA@@?BJEHHHGE@AAB97C>=>>DDGC??>=>=>CEDFDCAADCA??AEEEGIJJJIGG22202////64DB;;:;@@/)()*''&$(=?A?@B@>AAEEFFHFFE8667<>=>?@AFDDDDHDC;61,,-.7115////891...10/003+20//012112J>:9@BGH=;<AAFDDCD?=;;=@GGEDFEDBBAEEHGGFECEEFGDAAACJJJJJJHCA@BCA@@@EFECEDC@ABCDJJJJB@<DCCCEFBCAAAAAECCFGIJJIGGE>>>=A<;<<C=./HIFEHHIGDG>;;<555)%%&07FGIJHIHCBAACB>=>BDDGJIJ>>??IED?==>JFGEI>;@9??@JGHEA@AADGFHD>?JDJFEEFFDDEADDC<;;=IJJE>:::FJIGFFBA@??244IFFFGEEFHGJEDEDDCAABCCBB?>>?AADCDECDGGFEDEGCCCE?>>:73///./;:33;0EJJGFFJJJDBDJJJGECA9@55558A?EJJIDFJHGGBBA@B=;;;AA?@AEBBCCCCFGJJJJJJB@@@DBA??>=<<<><6668<;99546A?@;4410(&(/(''(9<???>?AFFFIDBB=><=@:120-.6:CAGE?=:1288:7;?FHDCBBCCGFFA@@@CGEFECCCDEBBA>>>>EEJIIFG==<;1000/,,()*17<=>>?>BC>>==BDFCBA@?@=<<@EJGC@@ACHJEDDDGJBAAEDJJJJJHA@@BEC5----76.--,,,1011473*)&((().CD;666FHGFEAB@A<<==DGD@@@ABBBDA???CBABBCBACCEBA??@@BD@666;<;;<9;:)(((842/-++,->@JHJJGBB822?=;=:=?>@ADC@@ADAA>>?@ADEDDEIJEC>A><@?BB?@@BGCDBBBBB@?>>AABCB@443110..../++('%$),.45>?@::8970-*('%(1((1>?GJ?==>DBA@@>?=<?EAABCEFIE@@@JH><BDD>A<BFB@=<::;;><954+(()>====A><AGEJJECCAB>?B?DCA@@@?>=>?@DJJJJJIIA@>E999989;7IHCAABBDDBCCBEGCDDFGD@???BB@@?>@@ACDCEEHIGA@@@CDDFEJJJDCEJFECDD?>?>>>A@>??@@@A5/('')&&'467=>=;777<J4337E9/3ACEEFC@??@AAFIGDD><99<464.,,/,+(,0...3CCBA@ABCB:999EFJFDA@??@A?>=<?>@A@0*'&'&'&&&',+.076284/-,08751,,(%%%((5DDDDFEGDCABBCC?<<@B963235>CBEDDGCED?===>>??8887?>@@??=>>>FC@@AHC@?BJGDCA?=;;:;;,+***210./0,+++((+9<?=??@BDDDJIJHEC@6*)()*$$$&&%($$$'')'---/999:AAA=9::CAA@?999ECCCBFCGE=::9?A@AEFHFCCDDCCCBDEECBBB:444?<=>GCBBFCHEEEBA@@==;;=?JHB@@?B@@A@DG@>??>=?ADA=>9CCEDC??31..--////;;=@CCEJJFCDIJHIFEDEII7666ECEJJDABDHIIJJJJGHGIJIDEDBBBDGJJJJJFBDCDFEJHJJJJEJEEDH<624FFCBBCAAEEFHJHG;::<;<A-,,.?ABDF?;7AAA=<<21101AA@@?80-..1222365533;;BAABADFHEJIFFGJGJJIDBBB.,(//-/:>;:944,***=?@@AEJFAB@?B8@7@@BBBBB;=<=??@@<=@BB@??@CCC9877<84:322/:,***DA<667@GFEHHJJ<8558@AACBCCCDBA??@@ACD@>>>HIHGDDBBA@B@ABACCDEFE?<5477DDFFEGGDJJEABCCBA?77799=?FIJFFBBB???CCCCBA@@GAFJJFHHIDCCBCBBHFDFBE@>>=@@BCB>DB@A@AC@@AB@@B@EFGDDBABDJJDA@ABEDBAAADCCDGEDBBEAA@@DCECA@@??A@HFDABAD??>1&&&((22542>>GJJGGFDFC;::;888;76325ACEDDCAAAB@?<>ACBBDEJIECBEEEDDEECCABBDFDHFDDA???ABAACCA?@?HJIG?716/FBBACB>:;7<BJJJCC===?AEHJJCBBABBA;;<<BCCCCB@DJJJJJ964:>JJAA@@?CB??>@GJHJJIJ>931->A;=,******,)(((9540//03569:802::8<989=<=>?AAB@@*'''>ABGA;;9>J,,,,BBBDCEGHDEFCD@CEEDFFEIF?::9<>;:7583../-,,+)))+,,/1698:?EFCBCJJJJJJJJHDBAAADJJHJF?1111;,)))(('
@Uematsu_g8c_2_G1_18
CTACCGTATCGTAGTTATCTACACGACGGGGAGTCAGGCAACTATGGATGAACGAAATAGACAGATCGCTGAGATAGGTGCCTCACTGATTAAGCATTGGTAACTGTCAGACCAAGTTTACTCATATATACTTTAGATTGATTTAAAACTTCATTTTTTAATTTAAAAGGATCTAGGTGAAGATCCTTTTTGATAATCTCATGACCAAAATCCCTTAACGTGAGTTTTTCGTTCCACTCAGCATCAGACCCGATTCAAGAGATCAAAGGATCTTCTTGAGATCCTTTTTTTCTGCGCGTAATCTGCTGCTTGCAAACAAAAAAACCACCGCTACCAGCGGTGGTTTGTTCGGATCAAGAGCTACCAACTCTTTTTCCGAAGGTAACTGGCTTCAGCAGAGCGCAGATACCAAATACTGTCCTTCTAGTGTAGCCGTAGTTAGGCCACCACTTCAAGAACTCTGTAGCACCGCCTACATACCTCGCTCTGCTAATCCTGTTACCAGTGGCTGTTGCCAGTGGCGATCATGATCTTACCGGGTTGGACTACAACGATAGTTACCGGATAAGGCGCAGCGGTCGGGCTGAACGGGGGGTTCGTGCACACAGCCCAGCTTGGAGCGAAGCGGGCGCGCCGCCGAACTGAGATACCTACAGCGTGAGCTATGAGAAAGCGCCACGCTTCCGAAGGGAGAAAGGCGGACAGGTATCCGGTAAGCGGCAGGGTCGGAACAGGAGAGCGCACGAGGGAGCTTGGGGGAAACCCTGGTATCTTTATAGTCCTGTCGGGTTTCGCCACCTCTGACTTGAGCGTCGATTTTTGTGATGCTCGTCAGGGGGGCGGAGCCTATGGAAAAACGCCAGCAACGCGGCCTTTTTACGGTTAGCATTGGCCTTTTGCTGGCCTTTTGCTCACATGTTCTTTCCTGCGTTATCCCCTGATTCTGTGGATAACCGTATTACCGCCTTTGAGTGAGCTGATACCGCTCGCCGCAGCCGAACGACCGAGCGCAGCGAGTCAGTGAGCGAGGAAGCGGAAGAGCGCCTGATGCGGTATTTTCTCCTTACGCATCTGTGCGGTATTTCACACCGCAATGGTGCACTCTCAGTACAATCTGCTCTGATGCCGCATAGTTAAGCCAGTATACACTCCGCTATCGCTACGTGACTGGGTCATGGCTGCGCCCCGACACCCGCCAACACCCGCTGACGCGCCCTGACGGGCTTGTCTGCTCCCGGCATCCGCTTACAGACAAGCTGTGACCGTCTCCGGGAGCTGCATGTAGCAGAGGTTTTCACCGTCATCACCGAAACGCGCGAGGCAGCTGCGGTAAAGCTCATCAGCGTGGTCGTGAAGCGATTCACAGATGTCTGCCTGTTCATCCGCGTCCAGCTCGTTGAGTTTCTCCAGAAGCGTTAATGTCTGGCTTCTGATAAAGCGGGCCATGTTAAGGGCGGTTTTTTCCTGTTTGGTCACTGATGCCTCCGTGTAAGGGGGATTTCTGTTCATGGGGGTAATGATACCGATGAAACGAGAGAGGATGCTCACGATACGGGTTACTGATGATGAACATGCCCGGTTACTGGAACGTTGTGAGGGTAAACAACTGGCGGTATGGATGCTGGGGCAGGACCAGAGAAAAATCACTCAGGGTCAATGCCAGCGCTTCGTTAATACAGATGTAGGTGTTCCACAGGGTAGCCAGCAGCATCCTGCGATGCAAATGCGGAACATAATGGTGCAGGGCGCTGACTTCCGCGTTTCCAGACTTTACGAAACACGGAAACCGAAAGCCATTCATGTTGTTGCTCAGGTCGCAGACGTTTTGCAGCAGCAGTCGCTTCACGTTCGCTCGCGTATCGGTGATTCATTCTGCTAACCAGTAAGGCAACCCCGCCAGCCTAGCCGGGTCCTCAACGACCAGGAGCACGATCATGCGCACCCGTGGGCGAAATTAATACGACTCACTATAGGGAGACCACAACGGTTTCCCTCTAGAAATAATTTTGTTTAACTTTAAGAAGGAGATATACCAATGCATCATCATCATCATAGCGGTACCGCGGATTCAGCTACACCACATTTGGACGCCGTTGAGCAAACATTGAGGCAAGTGTCCCCAGGCCTGGAGGGCGATGTCTGGGAAAGAACTAGTGGAAATCGAATTTGACGGGAGTCCGCTGATCCCAGTGATTGGTTGTTGCAAACCCAGGATGTTGGGGCGATGATAAATGCGCTGACAGAGTTGGGACAAAAAGGTTGCTGGCTAAGATGACTGAAAATATAGGGAATGCCACGAAACCGTCAATATTAGTACACTTGCACCTTTCCCAAACGGCGCATTCCAAGACGCTATTGTCGCTGGTTTGAAGGAGTCCGCAGCTAAAGGCAATAAGTTGAAAGTTAGGAGTACTGGTTGGGCTGCACCGTCTACCACATGAATGTAATACCTTCCAAGTATAGGGACGAATTGAAGCCCAAAACTTGGCAAAGCCGCAGAAAACATAACTTTGAACGTGGCTAGTATGACTACATCAAAAACAGCTCTCTCCTGGAACCATAGCAAAATCTTGGTTGTAGACGGGCAAAGTGCCCTTACTGGTGGAATAAATAGCTGGAAGGATGATTACTTGGATACTACTCATCCAGTGTCTGATGTTGATCTTGCACTGACCGGACCAGCTCAGGTTACTGCCGGTAGGTACCTTGACACTTTGTGGACATGGACCTGCCAAAACAAGAGTAACATCGCTTCCGTCTGGTTTGCAGCTTCCGGCAACGCAGGGTGCATGCCCACTATGCGTAGAATAGAACCCCAAGGCATCACCTGCCACCGGGAATGTCCCAGTAATAGCCGTTGGAGGGTTGGGCGTTGGCATCAAAGATGTGGACCCCAAGTCCACTTTCAGGCCCGATCTGCCAACAGCTAGCGATACCAAGTGTGTGGTAGGACTCACGACAATGCTAACGCCGATAGAGACTATGATACAGTCAACCCAGAAGAGAGTGCCTTGAGAGCTCTTGTTGCTTCAACAAAAAGTCACATTGAAATATCTCAGCAGGATTTGAACGCTACATGTCCACCCTTGCCTAGGTATGACATTAGATTGTACGATGCCTTGGCTGCTAAAATGGCTGCTGGGGTTAAGGTGAGAATTGTGGTTAGCGACCCAGCCAACAGGGGCGCAGTGGGCAGTGTGGGTTACAGCCAAATAAAATCACTTAGTGAAATATCAGACACTTTGAGAAACAGGCTTGCAAATATCACAGGCGGTCAACAAGCTGCCAAAACTGCAATGTGTAGCAATTTGCAGCTTGCAACCTTTAGATCCTCCCCCAACGACAAATGGGCAGACGGGCATCCTTATGCCCAACACCATAAGTTGGTTTCCGTCGACTCATCCACATTTTATATCGTTGCAAAAAATTTGTACCCATCCTGGCTGCAAGATTTTGGCTACATAGTGGAATCCCCAGAGGCTGCCAAGCAACTGGGTGCCAAGTTGCTTGACCCTCAGTGGAAGTCACAGGAGACTGCAACAGTGGATTACGCAAGAGGAATCTGCAACGCTCTCGAGGTGAGCGGCTGGCGGGACTGTACTAAAGAAGATTAGCTAGGCTGAGCAATAACTAGCATAACCCCTTGGGGCCTCTAAACGGGTCTTGAGGGGTTTTTTGCTGAAAGGAGGAACTATATCCGGATAATTCTTGAAGACGAAAGGGCCTCGTGATACGCCTATTTTTATAGGTTAATGTCATGATAATAATGGTTTCTTAGACGTCAGGTGGCACTTTTCGGGGAAATGTGCGCGGAACCCCTATTTGTTTATTTTTCTAAATACATTCAAATATGTATCCGCTAATAGAGACAATAACCCTGATAAATGCTTCAATAATATTGAAAAAGGAAGAGTATGAGTATTCAACATTTCCGTGTCGCCCTTATTCCCTTTTTTGCGGCATTTTGCCTTCCTGTTTTTGCTCACCCAGAAACGCTGGTGAAAGTAAAAGATGCTGAAGATCAGTTGGGTGCACGAGTGGGTTGAGTCGAACTGAATATCAACAGCGGTAAATCCTTGAGAGTTTTGGCCGAAGAACGTTTTCCAATGATGAGCACTTTTAAAGTTCTGCTATGTGGCGCGGTATTATCCCGTATTGACGCCGGGCAAGAGCAACTCGGTCGCCGCATACACTATTCTCAGAATGACTTGGTTGAGTACTCACCAGTCAGCAGAAAAGCATCTTACGGATGGCATGACAGTAAGAGAATTATGCAGTGCTGCCATAACCATGAGTGATAACACTGCGGCCAACTTACTTCTGACAACGATCGGAGGCCGAAGGAGCTAACCGCTTTTTTGCACAACGTGGGGATCATGTAACTCGCCTTAAATCGTCGGGAACCGGAGCTGAATGAAGCCATACCAAACGACGAGCGTGACACCACGATGCCTGTAGCAATGGCAACAACGTTGCGCAGAACTATTAACTGGCGAACTACTTACTCTAGCTTCCCGGCAACAATTAATAGACTGGATGGAGCGAGTGGCCCAGCCACTTCTGCGCTCGGCCCTTCCGGCTGGCTGGTTTATTGCTGATAAATCTGGAGCCGGTGAGCGTGGGTCTCGCGGTATCATTGCAGCACTGGGGC
+
)(&'))2242332333;=:988<:6567>>AD==0)+:+,,,722119;>???866;=1///2;?FAGGHDEA?@@C<<<>??@@CB@@EGEDD@@?BCBCBA4333</'')6<@:89EJ?;;;CEHJJJ87:>9;<EEIIGDD@D@IH:<6766:ABEDGA<=>JJJJJJH=<0//02CDC<92,+,-:=?EG9889A@AJJJGFBBCGGEA@?D?.--.:1123;:@CBBFCC==<0*)*''((+&%%4-''(,+)((%$)23145434764+,4,(((((52.10FIID==<8::7??C@@@@EEB?=<?.--.G<@JJJJB@?>BAABBCBCDC?>>=76573--&$$*14ABAAAAGIIHHJGDECEFHJJD@@@@@>?BGFBA@ACCA1--.<;987662..05557E>EECDC@AADA?<=<=?>@;888=???=:9:<=@DCB<=@<;:5++&&&)***@><99:<>=/CCA@@@BBA@@@AC@@A@JJ=7@0??<<:20/020001B==<=A?B<<($$##%$)0+.77;:<>=<<::0(%%&)<<;<7;1652435/.--1398=>DEE:<=A@:,+,,..3DJG43314455458858950<876,,-3?<:762-,,-./:J.,,-.7311?:99:>===?BCDCBBBB@??>@=>>BEJJA?@BBBBAC1,5)>>A;>>?CCJEE@?>=?BEGGFHECA@@BBA@@@CDCCDC955:BJAFCCBEDAAA=<98:51--''&#$':>>>G6.,,-/4CCDFJJJJGECB><=?<:986=@ACAAA@@A?=<<=;;-,*('')023>FEJIIHGGGCAA>?94001;?B@??==>=A;;<>GIJJJIDAA???ABC@@@??=;?HGID?>=>=*'''''%%5<@CEGFCEGGGFDIJJH<>88DBCFEE>==@DECBCDFFGJHHEFHA<;?3112.1/;;<B@ABCJJ+(IBCABDG><;:==@>>?EFFDB@7444B><<?BD?>>>=;;:=;;<;>=>BECDDD====???A:;;:>ADCCCDEJFA?;?>?@BFE7778CAGIJ<80/17*-/.-,++,-+****++*+,/>9;:9?655579441025J64@DDCACCDDDDJGDCBBAC>=<<>>??@ADEBAA>===BB?>==?>@??@AC@@??A@A@?>?===<:;<CAAA@?>=>@<;<<BBCCCA@ABEDC@??@@B=;;::88:=C@>>=@ABCDEDDDEEFFBGEFEFFBBABCFHEE>@DAB???@EBA:988?<;;;?DAA=?)(''$###$)+9>6DJH@??<>>>DFCA@>?@DB??EJDCA??899:@HA?>>@CA>>==DBAAA@ABBJ<::9;?9==<>??CDDFFEDCA??@AA@BACCHI@==;=?>AEEB@>>AEIBBBCFC@AFBAACBAAA?@BBCCA@@?@@@CCCHEECE<;;<=>@?@@@BCDB@<:52101:BEC;AEDHDB@@A@@AAAA@>=>?A???@DDCCE<D89>8:86:9<FEB=>??CDC???@C>;:;>A>JB1,,3JJJ===@??>>>==>CB?=<>@9888?CFFFEFFJJIFFA:6??@>>==?AD@:99:>><@@@EACEGIGEEDDB<::;@A??<CB@:6.1'+%%&(()79@JHHJJJJJGF@???==:>>>DCCFHFFDDFEFDHGIHFHFDDDBAAACCAABDDBCCB@??@DFFDAB3222222?AD,+++9+$$&&&&'9;A3335A?@@BDEECDBFHG?944526=<;<030B:><=>961>HFHJJEEAA@CHDA.,+(.**+E@???FFED;;;:>>>FECCDCBAAC7668GFEA@?=>>:99-++*+)')>>A@@?B>=>>AII><;;@@AAJFBBAAC29-.DCGBEB????3003445CFEFC?>;:<?ABAA;66-(((),...0=888882112====CBCCAA@BBAA@BEFJJGJJJJHDBAAA?AACD----<<><<?CEJFC@?BA751.34101178@?@CJJ9789BHJIHJHDAABB;:=CFBCC??***+5324456222111..'&&')0132..'&&&16<>>?DFFEGB@???@?AA@ACCDFHFIII???A7666:;;</..059.,/46<=ACJHJJH?E>B4334/---CJJJJJGEA>=>?AE<::1***((((.123*1))0&%..-,()F@@FEFEFG<<<@FEGDB>;;;757>GGCC><88;@B0///>?@FJJDA>=?ACC@=<<?B@A?D>><?DHIA@@;:9:@DDA<5575666=>EJJJFHJ4101;799971'&'12214.---.DEFDBBBA@??BCECCACD--.8>ABBA@CCBCFEBAA<::;?AAADCA@==@DDC=:2B?@<;;9666?AB?A@CJJD@?BCBB?>??EJEJA7.--,,)*+,)*,-,+8:?>=<0;)0/077>99;>5=BAAGDDEDB@@CAA@?@???@>?>E@)(()<6-('&(-/6AIIFHFDCBAIJECCCDFFGJJEBA@DA>>CAEFFDCCA?<:789;BCBC@@?ACDEJJJGGHDFGHJJBBECCDJGGEDFDEEEIJJJGGFEEHHHGABB@?@>FEFFC8;?78A4=GDFGF>=?=84410//47789?B=>DGHJJHGJD@@AADBBBECCIJGFDC@@@ACCHFB?3222DGB@@@?@AA=;99:50.+,&&()&&%&./58778>><:622/4/0AAEEGICCB?@BBC;;;;@@@@???@JIJJJIFA>>ACDCA??A>=8;<?A>?@BB@@???@AD>>>?CB=<223211//0(&%()+,-/-*&&&((+,.%#$%+*07;B>=>EDCCCAAEEEGJHF>DEFIGGG95776666668<<<=EFGDECDBEIFIFIFDC@?ACHBCHCEIHDDBCCDEECEHI<<<<JE:33*-91>?BJJHFFHFE@>==>>>>?@@@@AE?>JJJ<;66431,/&%(''*-23((('//+-+**.(''''''(@DDDGFEB@@?CB>ABDEFEJJJB=?>?@D@JCGC?B5444434*'''799FJJJJJBCCEDFDEFBGGHD?<;:=CACC@>4HAA@?;:99=>DDDB@>>?>@BEC@>=>@BBBBB??@BH>=>>BAA@AA???>@E@CCBA@AAEHJJJECCBBCDDBCBBBAA@>::9:BACA>>>?DFFE21/00.0//23...68AABA@@>?==???@?CJ<4/>?>>>BACCFAC@>FJGDECEBABAAFJJHFHEDEED@@@JGF@>?IEA@@>ABBDFGIJJFEB@@@?>>?BA??@EEHBBAAB?>AJE<:::DDDCCD@@@BBEJJJJBCDBDCDDEBDC@7,,,2;=??;JEHHD?=>>BDDAB=?@@<====ACIGGCDFBDCCBBBBBCBABCIICDA?>>?A?B>A>0.../BBA?@@DEEJIB??=*&%%('&'*<>D7555FGEB@?AECCDJJJJJGGHFF255,++,4/-/2222ABIF=ABAABA@>??@??<=>===FEDFCCCB@@7+331222?BCBDF>9999;6632%%)./>>>;:9;;@AGDA?>??AFED::99:BBACB?=>>?@>==<>87@>AABCBB?>--.>888111500+,%$%$&$%)0+2+,999<<=<=>?>>?<<>3-,,+++****+9;@?;559<;9;;;EGJGA@==?>@<>=<@A?7:BJDBACBCIJJ<::;=CACBBECCC@BAADDJIHGIIJJBA@@CCJJA=<<<=<>9:;;F<;:;?BFGHJGDDC?BGJHHDBBBDCCDGIGIJE@>>?DIF@::C@<=<=FBABAA???AEC@=70=HABADHA>8:555A@D@@@>?DJJAAA@FFEFFF@??CIJGEDHJJJJJJGEBBCFCAAA6550''+1;<?@AHEJGGEGJJJJHFDEJJBB@AB>DHJIJJJJJJEADCB@@FGEDA?@@IJHFEFHJJJCBCB@@@AD@?>:;<?A=<<JJJJIGEDDEGHJJIA;;C:D?GF598=A8?444332522A<>;;::;;80&*%')*@FGCDGE@;:76<//../00004112.---*++19&$$%*('+0??...----CCCBA,+++0'(%'--++///.203)'''*44/.;24545:=A<?DDDDFFDA>>>>>>=JJIGCDFFCCCBFHIIFDHA??;41.1//4/BDEECBAABBJJJIE:9:EFAAAEFCBBCCDCB??@@E@AA?==;<@>?@BDCB@?@=>DEGICBAACC;;:9<<724478HJJJJD===>E=:66<;?@?CDBCDDGGIIFIJJIEBC@AAADCCDAA@@AABBDEBBCBCA@@BDFEFDDBA@?>>@ACEFFEEGCFEEF88821114324/()+77:==?>>>@CCBCHIJJJHGGJH=E8++*+000<?FGEDDDBCA>?>=@/---)&&%%%%(C:CA<AB52119FFHHB@??BDAACBGF@AABAAACCBCB====ABBCFCAAA@A??AACCB?@@@DGD@A?A@69)(&((;::???BABFDFGFHGA835/-..5:;;:99663??BCDEGJJCBB>-,,-'%%'&%%)%',)(&&%$$$$#%$;=@BJGCA@@C999B?@@9;A@?@BAABEDDFGJFFFCDDDEFJGJCA'''=>?>>?AB>><<;/...../99;:;;;<;;==:99111)*)-,
@Uematsu_g8c_2_G1_19
ATTATCAAAAAGGATCTTCACCTAGATCCTTTTAAATTAAAAATGAAGTTTTAAATCAATCTAAAGTATATATGAGTAAACTTGGTCTGACAGTTACCAATGCTTAATCAGTGAGGCACCTATCTCAGCAATCTGTCTATTTCGTTCATCCATAGTTGCCTGACTCCCCGTCGTGTAGATAACTACGATACGGGAGGGCTTGCATCTGGCCCAGTGCTGCAATGATACCGCGAGCCCGCTCACCGGCTCCAGATTTATCAGCAATAAACCAGCCAGCCGGAAGGGCCGAGCGCAGAAGTGGTCCTGCAACTTTATCCGCCTCCATCCAGTCTATTAATTGTTGCCGGGAAGCTAAGTAGTTCGCCAGTTAATAGTTTGCGCAACGTTGTTGCCATTGCTACAGGCATCGTGGTGTCACGCTCGTCGTTTGGTATGGCTTCATTCAGCTCCGGTTCCCAACGATCAAGGCGAGTTACATGATCCCCATGTTGTCAAAAAAGCGGTTAGCTCCTTCGGTCCTCCGATCGTTGTCAGAAGTAAGTTGGCCGCAGTGTTATCACTCATGGTTATGGCAGCACTGCATAATTCTCTTACTGTCATGCCATCCGTAAGATGCTTTTCTGTGACTGGTGAGTACTCAACCAAGTCATTCTGAGAATAGTGTATGCGGCGACCGAGTTGCTCTTGCCCGGCGTCAATACGGGATAATACCGCGCCACATAGCAGAACTTTAAAAGTGCTCATCATTGGAAAACGTTCTTGGGGCGAAAACTGTCGAGGATCTTACCGCTGTTGAGATCCAGTTCGAGATGTAACCCACTCGTGCACCCGACTGATCTTCAGCATCTTTTACTTTCACCAGCGTTTCTGGGTGAGCAAAAACAGGAAGGCAAAATGCCGCAAAAAAGGGAATAAGGGCGACACGGAAATGTTGAATACTCATACTCTTCCTTTTTCAATATTATTGAAGCATTTATCAGGGTTATTGTCTCATGAGCGAGAACATATTTTGAATGTATTTAGAAAAATAAACAAATAGGGGTTCCGCGCACATTTCCCCGAAAAGTGCGGCCTGACGTCTAAGAAACCATTATTATCATGACATTAACCTATAAAAATAGGCGTATCACGAGGCCCTTTCGTCTTCAAGAATTATCCGGATATAGTTCCTCCTTTCAGCAAAAAACCCCTCAAGACCCGTTAGAGGCCCCAAGGGGTTATGCTAGTTATTGCTCAGCCTAGCTAATCTTCTTGAACAGCCGCCAGCCGCTCACCTCGAGAGCGTTGCAGATTCCTCTTGCGTAATCCACTGTTGCAGTCTCCTGTGAGTACTTCCACTGAGGGTCAAGCAACTTGGCACCCGGTTGCTTGGCAGCCTCTGGGGGTATTCCACTATGTAGCCAAAATCTTGCAGCCAGGATGGGTAAGAAATTTTTTGAACCGATATAAAATGTGGATGAGTCGACGGAAACCAACTTATGGTGTTGGGCATAAGATGCCCGTCTGCCCATTTGTCGTTGGGGGAGATTAAAGGTTGCAAGCTGCAAATTGCTACACATTGCAGTTTTGGCAGCTTGTTGACCGCCTGTGATATTTGCAAGCCTGTTTCTCAAAGTGTCTGATATTTCACTAAGTGATTTTATTTGGCTGTAACCCACACTGCCCACTGCGCCCCTGTTGGCTGGGTCACTAACCACAATTCTCACCTTAACCCCAGCAGCCATTTTAGCAGCCAAGGCATCGTACAATCTAATGTCATACCTAGGCAAGGGTGGACATGTAGCGTTCAAATCCTGCTGAGATATTTCAATGTGACTTTTTGCTGAAGCAACAAGAGCTCTCAAGGCACTCTCTTCTGGGTTGACTGTATCATAGTCTCTATCGGCGTTAGTATTGTCGTGAAGTCCTACCACACACTTGGTATCGCTAGCTGTTGGCAGATCGGGCCTGAAAGTGGACTTGGGGTCCACATCTTTGATGCCAACGCCCAACCCTCCAACGGCTATTACTGGGACATTCCCGGTGGCAGGTGATGCCTTAGGGGTTTGTATCTCTATGCATAGTGGGCATGCACCCTGCGTTGCCGGAAGCTGCAAACCAGACGGAAGCGATGTTACTCTTGTTTTGGCAGGTCCATGTCCACAAAGTGTCAAGGTACCTACCGGCAGAGCCTGCAGCTGGTCCGGTGGATCCAGATCAAACATCAGACACTGGATGAGTAGTATCCAAGTAATCATCCTTCCAGCTATTTATTCCACCAGTAAGGGCACTTTGCCCGTCTACAACCAAGATTTTGCTATGGTTCCAGGAGAGAGCTGTTTTTGATGTAGTCATACTAGCCACGTTCAAAGTTATGTTTTCTGCGGCTTTGCCAAGTTTTGCAGTCAATTCGTCCCTATACTTGGAAGGTATTACATTCATGTGGTAGACGGGTGCAGCCCCAACCAGTATCCTAACTTTCAACTTATTGCCTTTAGCTGCGGACTCCTTCAAACCAGCGACAATAGCGTCTTGGAATGCGCCGTTTGGGAAAGGTGCAAGTGTACTAATATCTACGGTTCTGGTGGCATTCCCTATATTTTCAGTCATCTTAGCCAGCAACCTTTTTGTCCCAACTCTGTCAGCGCATTTATCATCGCCCCAACATCCTGGGGTTTGCAACAACCAATCACTGGGATCAGCGGCACTTCCGTCCAATTTATTTCCACTAGTTCTTTCCCATACATCGCCCTCCAGCCTGGGGACACTTGCCTCAATGTTTGCTCAACGGCGTCCAAATGTGGTGTAGCTGAATCTGCGGTACCGTGATGATGATGATGATGCATTGGTATATCTCCTTCTTAAAGTTAAACAAAATTATTTCTAAGGGAAACCATTGTGGTCTCCCTATAGTGAGTCGTATTAATTTCGCCCACGGGTGCGCATGATCGTGCTCCTGTCGTTGAGGACCCGGCTAGGCTGGCGGGGTTGCCTTACTGGTTAGCAGAATGAATCACCGATACGCGAGCGAACGTGAAGCGACTGCTGCTGCAAAACGTCTGCGACCTGAGCAACAACATGAATGGTCTTCGGTTTCCGTGTTTCGTAAAGTCTGGAAACGCGGAAGTCAGCGCCCTGCACCATTATGTTCCGGATCTGCATCGCAGGATGCTGCTGGCTACCCTGTGGAACACCTACATCTGTATTAACGAAGCGCTGGCATTGACCCTGAGTGATTTTTCTCTGGTCCCGCCGCATCCATACCGCCAGTTGTTTACCCTCACAACGTTCCAGTAACCGGGCATGTTCATCATCAGTAACCCGTATAGTAGACATCCTCTCTCGTTTCATCGGTATCATTACCCCCATGAACAGAAATCCCCCTTACACGGAGGCATCAGTGACCAAACAGGAAAAAACCGCCCTTAACATGGCCCGCTATTGGAATGTTTTGGTACCACTTGGTTCAGTTA
+
==:632012=@B945>96+*///30,--769DGIHJJGAEJJJGADCCDEFJJFJIFHFHB@??EJAACJJJJDFHFGIGEFCBAC@ABBEB@@ABA@@@EDAAACJH51++,B@<=.--1;;;:;<??544344454369A@?@@BIJ?><CCBBCFGFEEFEDCBCB?@@AC@A@?AB@D@?>81003>:::B;85334)&#$&)*+('))/0-...000:<>>;=9/.)'(&&&$%4977B@AADECGEGFEJJJIJEEEFIHHJCA@>??@AB@===>A>=;>AAA<7657=?IJA@@AABCEGGDIFJJJIGGHDD<:4BEDECEA@AAJJGJIHFEIHHFAEFJFDB93-///00AABBEFDDACBBDCHFEECCDDCBABBCDEFFFGJIBBAA=333IJJGDDDCCBCBCCCDC<<<>BCGE??>ADEFFHJJJJJJJEFEECBEFGFC+**,*-=4/0.0//.-.-=BD>?=?FGFCCBDEDE'''4JJJJECAABBB??@AHJC:99866531126@@BGJFA??AECDFHDC@>=<=>?EA@@ADIJFB@@?@ABBCCFH@?>=??@CCDEFEFEHHEGEDA@?>ABDHHCAA@@@>CFGHFDDDFHJJJGGFEDBAACDEEEIGGHI7778CDCAA@GHGGHHFJGGCCBADFCA@;::78.2',+,;:BCCCGCHFEBB@@EB;;;;CAAAEFGFFD?>==@DAABDHEEDCBDFEFEJIJIJJGD?>>=?@;87367<JJGEDF5+C'1067+++-<:;44-&%&+76;?A>?@322222273223>.-()'.+++,-236;;;:@B<<=>DGEDC>@@A>AGDFD;DDABEGHJJJJCDCJCB?>?@DCDEE@>0//1+***;6.-ABA@BBF@?<=DIJCA??@BA=:9@.**-/(')100997444A>=>@FFFFC?>>AGCBA@@@?BBADB:96JIJJGGGIJGGEECCFCBBBHJJJJJGADBEDG955430-/)('(+&$%%&)7575+/=DD?@?>22D===8FJJIA@ABBABDD@<;==ECB;;>>@ACEHHGD5>?=;9JJJCB'&&&'87BACDDHHJHJJB@@@GEEEEGEDCEJIGJE???=D>=;<IGJHGEDEDDCCJJHGFB@?>?@<E866341')()+,++0567>BCDFJ))))<876598JJEDDEGJJJ@=1,->72+)('(((),.998>A?@CA@?>@AADEFF*)))444>>E::::JHCC?>>??BGAA@AJIHJJIFEEAAABDDEGFGJC''''AADGHDC;:;9CCACDDCA??CEEHJHFFIHHHEHGA@@@DB>>=<:>>AAA@ABACGFHDCCCEB?@>ADEDEA?==?=BF:999-,,/442,''>:99:;95342:1+)((./,+,,.25557;<==JC@AF>DBCCC@DGF@:::;:////0866JJJHHEDDCCHJJIBFJ88@2256@43577DCBA@CJCA???@BAFHEEDGEIHHI43322)++/2.(BABCBEDCDFJDCA>?>1233650---)*<G<;<8///77769988IJGDCDDHFDJJJGGEEGJJGGCA@@ABEGGFE@?=<==?AAABDHFJFEEDBA@@C=1;7@:9:;ECDEBEEFJIIJJJGA@@@BDBCGGFJHJGJGEDCCA@@AAA@ACCBCBBAA@AA@>==@GFC>A;D?<6653+&&&%))+()*,/0-;**6<<C8<<CCDCCCDCEEDF:;=1***,144ACDCDDAA@@DDDFA>878:C0///0==BFJH?>:;=:A>>?AEEFDEFCCDDDDDIJCEDEDCJIGHGJJJIFEDFEEEAABJJJJGFDCDDIGFF@>=@<<AABFFGFCCB@ABDJ@A7JFEBBDCDB@BBDCA@A<<<;>=JACEDDECDCDEFDEEDDB?ACJHDBB>@?@AADGJJFGEFDCABDCAAAABBDCCCBFA?>=;?>>>A@CA;8>89<;>??:==AABCDEEGA@?E;JGFHJGFDCBBDDGJDEFF@??BDF6667H<;;568C@@AAHGB@C@AAAFEFCEDAAA=<8*'''179::ADC<:9@55:>AADCBC<;;<ACDDDBABAAAABBCD/./ACBB;;9>??JHFIDA@?AA===?BBCC>==>B=??>ABBCDDAAAAECCBA?@B;:JJ;;<FEDAC@7656=@A@@@A????AACCECCBBDEC@974&&%%'&'&(121>==@HGJHGE8778CGJBAAA6668777<>@DFGHJGDECCE@EAFG====JHJJFDAA86969CBAAA5555I::8731/1*(&&'(..0///=JGECBCECDEAC>HGHEJJJGDEDHGIHD4348<...*)*++97666GJDCDDJJJJGEFECCDJJJGGCAB@IIHHJFB?BA@:==><;<>@B?A?@CA=>>=ACCGGGEDHFA???DCCDDFJJJHGCAAB???@BCEFEEFEJJJIDHDC@@CGHBA@ACCFJJJJJJJIJIHGEEFJHJJDDCBFECEDACCEBDEDHBACABB;;;;<;;GC><67@BGFEEEDDBDF:99AAIH@;;23=>?EDA;***,::9999B@ABEEECCCDDFFJJGAD@AJ8CGH753334888:678>=??CDEFFHJJJIHCADA88:FFECCEGBBBAH@GED?JHH@??>CCDJJJJJJJJEIGEGFIJJJ>===;::;CBAADDEJJJJJDEDCDDDFFECAABDJIJJHGIJGEDGGDBDGIGFJ;61FGFGHJHHJF=40+0(*@HFDEEG????BICGEEIHFFDJGFGEDABCCFFFB?@@DJJHFDCEEDEDDBBCBADBB=<<<@;;;<>DDBCCCDFFEDDCDDCDBBBDDGJJ@>=;>?FCDDJJHEFJJJJGGHJJJJIGIEA3+++5:CJJJ((();;BEBBB@CB??100%&&=@>@AJIHJJJJJA???DEDA@>>>>?==>=@?HFB@77@7AD?>BDBFA:66985AA<:99=AGHCBA@CBACC>;@9BEGGGEHHJCBDFGEBDCCGDCCCDEFEFBBAADGFFFEEFHJIEFDFBHJHIGJJJIJJJJJGGC:::FDDCFEFEEGGHHDHGHJJC@EEDF<989;67;.:9;:=?CBDFGH@?@JIJJJJHJHDDJEEF@@@2222353236'''-:))))6>:?GFJICAADDHGGCC?AA@CBCEBAA@?@>>A??>@@?@BBB@?@ABCECDEFEEEBCCEA====AABAA<:999D>>@EHGDJIGJ>C:J000CA@>>??AAFEA@AFCB@@BCDDEHFHGB?>91)()689000/;/CBBBB@?>=>@ABDHDDEEEGGIDCCEFFA==;<---++++++><<<42J:9<@I;::0--.<=ABCA:776=>>CA?@DHA??JAE?FFD?>8;FDBBA?@?BGHIBA@@EC3233EDCBCGJJJFB@@B?AD>DEGFB@?;?501*))('&##$'((&$######$&)((*+,(&%%&
@Uematsu_g8c_2_G1_20
GTGGAAGTACTCACAGGAGACTGCAACAGTGGATTACGCAAGAGGAATCTGCAACGCTCTCGAGGTGAGCGGCTGGCGGCTGTTCAAGAAGATTAGCTAGGCTGAGCAATAACTAGCATAACCCCTTGGGGCCTCTAAACGGGTCTTGAGGGGTTTTTTGCTGAAAGGAGGAACTATATCCGGATAATTCTTGAAGACGAAAGGGCCTCGTGATACGCCTATTTTTATAGGTTAATGTCATGATAATAATGGTTTCTTAGACGTCAGGTGGCACTTTTTCGGGGAAATGTGCACGGAACCCCTATTTGTTTATTTTTCTAAATACATTCAAATATGTATCCGCTCATGAGACAATAACCCTGATAAATGCTTCAATAATATTGAAAAAGGAAGAGTATGAGTATTCAACATTTCCGTGTCGCCCTTATTCCCTTTTTTGCGGCATTTTGCCTTCCTGTTTTTGCTCACCCAGAAACGCTGGTGAAAGTAAAAGATGCTGAAGAGATCAGTTGGGTACACGAGTGGGTTACATCGAACTGGATCTCAACAGCGGTAAGATCCTTAGAGCTTTCGCCCCAGAAGAACGTTTTCCAATGATGAGCACTTTTAAAGTTCTGCTATGTGGCGCGGTATTATCCCGTATTGACGCCGGGCAAGAGCAACTCGGTCGCCGCATACACTATTCTCAGAATGACTTGGTTGAGTACTCACCAGTCACAGAAAAGCATCTTACGGATGGCATGACAGTAAGAGAATTATGCAGTGCTGCCATAACCATGAGTGATAACACTGCGGCCAACTTACTTCTGACAACGATCAGGAAACCAAGAAGGAGCTAACCGCTTTTTTGCACAACATGGGGGATCATGTAACTCGCCTTGATCGTTGGGAACCGGAGCTGAATGAAGCCATACCAAACGACGAGCGTGACACCACGATGCCTGTAGCAATGGCAACAACGTTGCGCAAACTATTAACTGGCGAACTACTTCTCCTAGCTCCGGCAACAAATTGATATAGACTTGATGGAGGCGGATAAAGTTGCAGGACCACTTCTGCGCTCGGCCCTTCCGGCTGGCTGGTTTATTGCTGATAAATCTGGAGCCGGTGAGCGTGGGTCTCGCGGTATCATTGCAGCACTGGGGCCAGATGGTAAGCCCTCCCGTATCGTAGTTATCTACACGACGGGGAGTCAGGCAACTATGGATGAACGAAATAGACAGATCGCTGAGATAGGTGCCTCACTGATTAAGCATTGGTAACTGTCAGACCAAGTTTACTCATATATACTTTAGATTGATTTAAAACTTCATTTTTAATTTAAAAGGATCTAGGTGAAGATCCTTTTTGATAATCTCATGACCAAAATCCCTTAACGTGAGTTTTCGTTCCACTGAGCGTCAGACCCCGTAGAAAAAATCAAAGGATCTTCTTGGAATCCTTTTTTTCTGCGCGTAATCTGCTGCTTGCAAACAAAAAAACCACCGCTACCAGCGGTGGTTTGTTTGCCGGAATGAAGAGCTACCAACTCTTTTTCCGAAGGTAACTGGCTTCAGCAGAGCGCAGATACCAAATACTGTCCTTCTAGTGTAGCCGTAGTTAGGCCACCACTTCAAGAACTCTGTAGCACCGCCTACATACCTCGCTCTGTCTAATCCTGTTACCAGTGGCTGCTGCCAGTGGCGATAGTCGTGTCTTGGGTTGACTCAAGACGATAGTTACCGGATAAGGCGCAGCGGTCGGGCTGAACGGGGGCTCATGCACACAGCCCAGCTTGGAGCGAACGACCTACACCGAACTGAGATACCTACAGCGTGAGCTATGAGAAAGCGCCACGCTTCCCGAAGGGAGAAAGGCGGAGCAGGTATCCGGTAAGCGGCAGGGTCAAAGCGAGAGCGCACGAGGAGAACTCCAGGGGGAAACGCCTGGTATCTTTATAGTCCTGTCGGGTTTCGCCACCTCTGACTTGAGCGTCGATTTTTGTGATGCTCGTCAGGGGGGCGGAGCCTATCGGAAAAACGCCAGCAACGCGGCCTTTTTACGGTTCCTGGCCTTTTGCTGGCCTTTTGCTCACATGTTCTTTCCTGCGTTATCCCCTGATTCTGTGGATAACCGTATTACCGCCTTTGAGTGAGCTGATACCGCTCGCCGCAGCCGAACGACCGAGCGCAGCGAGTCAGTGAGCGAGGAAGCGGAAGAGCGCCTGATGCGGTATTTTCTCCTTACGCATCTGTGCGGTATTTCACACCGCAATGGTGCACTCTCAGTACAATCTGCTCTGATGT
+
?>><;?++*),,.77<BB>>==@ACAABAAAAACDACCC@ADFC<<??@AAB@A@?=<;<@>@ACDDDD:998BCA@=:5566C?CBEFDC>>>?=;;;:GIGHD><<<CAB@@@>??@CADC@BAC212@::9;:../4?=<>>;;:<=;<?=;?JJ?=;80386299:>CC??>>=<11+<?AGIIIDABAGJECA<<=FID@?=;<;@ABCDD9889<=?JJJHFEDBBDBJGA@@@EDDDFDHAA>----994-%%&&')+/=<<77879:9=>A<:9=BBBGABD;6*)''+,00001??GJGCFHI?HJJJJA??DCHCCCEB+**-,>(())D;999=?CCE?>=BBCFECCBCFGJJIJGG@DC5113A@@BEEAEDFJJJCDFFA@>>>=>AAB@?@@EEGFFIG?9;>?DEGE?BG?DB@@>>BJJJJJHFEEB222;A?@@CC?==89GHFC;:::AAA@IJHJIJJEECDJJIJJBAABJJBAAGGJF?2***41/++***+70-++-'''(568ACB?A>4333@FHIIGGCBGFEGFEEFD@>;:8..,,.15(((>??B6@:410047JFCCCFJJ?..GIHFB@>=;855:5>JHJJFGEDCDDBCDEGGIJGC>>>>@?3250?@FJDED@@?111DCDDCIA:88;DAAAGEEDCCCAAAACEEFJEFEDHJIECCBDC>?EEEFEEGEGD??>=@@DBCBBEGJJJCBB96514HAAACDB?@@AG21/,+)),)+28;;CEEGFEJHFGGHGFGEEEC>=>?CBDEEFFGGEBBA@?@@BCDDCBB>@<=>31116692/...(&)+/..//323--.DCB5442,+8:=DBC<;;:<87;AAADJHEFFHJDC@=>;;70247210/13BDB;;::<;<<GJJ=<<;@??ACDBBIHGDDHGHCB@@@BBCDEFBA@@CDDDBBB@@>=@@ECCCDJJE@>?=B@@@=A=?@:;;<JHHFCCABCF>:93))*(((),*)+'&$$$$##%%&&',++6&'(+,()//*((+'''(&&289899EFEGFDD?>>>BDFGHGFC??@B>@B@CCCDEHECEDFGHGF@@@@EDDHJJJJJHDCBA@@@BCBA??5333435334EDFEDFDA@?BDBDCCDCEDDHB>ECA@?A@>?>@BBFEFHEIHEF?>?=@A?JA@>AA?=>>?@=BC@BFDJEIB??@BA1111BBCDCACJFE;;;;;9;:>IF>=<?CBBADFE>ACBBA@ACFBA?>=<?@CBDEFDBCB<999<@BE@@GJ9888BCJJJJA:8JJEDEFIEJDA==>JIDHBD>DJJJJJJJJIF:=F30000//6:@JI;7432,48<?BEF???>A@@IEECDDCFIH@>@>EBIIFIBDCEDJJGCBCFEB?BABDBBCE;:777>A??*&',24,(&+-,,5=?AC30+,-.(''&*---12DCDCBABCC@ABCEDAA@AEA@@@DCBG<?=>BJJJB@ABB<::<>?BFB>;;8889>D@9<9999;9<97998=??BBDDFEBA@>BAAEGD>>@BA??ACCDBCCD@>==@*+=<><>@ABCEEDCEFF??>=:61:?CC@@??AAC;:97777456:A@?A?@:798:FHEFFFFJ@==>@??7667+))+9667112BFCD4'''+,-GFED3,-BDFEDCDFFDFEDFA@@651=871))*)))*103'$%''%$%%%%//2;;ABDDBCBBCAEAABDDC?>@<<=9999//0:=4354?9:92+((&'()//05C>?=62:;:;333=?AABJJHCBBABCEH@??>@CA<;<<@@@ABCHIJHEDCCCCD+*+:?GE?=>B@@@@EC??D=985755)((30,+)*(('('*,,,,,,6>BBACDDDCA@:6+)&&&'('(+1002+++,.-%0)(&'*+*-/1@AACHGEF@<<?@@A@DEJIJII@@>>BDHFAAACHIBBBC@?>=>?AFCEA@@??@???@FJGJJJJHHEAAA@D@<:;=E?@@FCAA>=>43.-./CJJJG;:7121321****78===?A<999=>>>7:;EBBEIFFCDECCAABHJ<12(%)ADBEEBJC>:>>10//4/GB;9AF=>DFGEECCCCDIHJDGE;7777C9999<<7AAAEGFDCCDFEFEA@A>=>>?@CEFA@@@EBBBCFFIC@??CGGCCB:+++)++,264705400,*+..2//:<?CHHIEB@?@BCHJJAA<<?@BB@AEBCBBDEB>>;;<<??=A?>>>@CDEBBAB>>>>C,***=AADH==<<A?>;;66,
@Uematsu_g8c_2_G1_21
GGGTTACCGTTAATACAGATGTAGGTGTTCCACAGGGTAGCCAGCAGCATCCTGCGATGCAGATCCGGAACATGATCATACGGCACTGACTTCCGCGTTTCCAGACTTTACGAAACACGGAAACCGAAGACCATTCATGTTGTTGCTCAAGTAGCGGCGTTGCAGCAGCGATCACTTCGCGTTTCGCTCGCGTATCGGTGATTCATTCTGCTAACCAGTAAGGCGACCCCGCCAGCCTCAGCCGGGTCCTCAACGACAGGAGCACGATCATGCCGCACCCGTGGGCGAAATTAATACGACTCACTATAGGGAGACCACAACGGTTTCCCTCAATCATTTTATTAACTTTAAGAAGGAGATATACCAATGCATCATCATCATGATCACGGTACCGCAGATTCAGCTACACCACGTTCAAACATCATTAAGCAAACATTGAGGCAAGTGTCCCCAGGCCTGGAGGGCGATGTATCGGAGAAGGACTGGTGATCGATTCAACAGGAGATGCCGCTGATCCCAGTGATTGGTTGTTCCGAAGCCCCAGGATGTTGGGGCGATGATAAATGCGCTGACAGAGTTGGGACAAAAAGGTTGCTGGCTAAGATGACTGAAAATATAGGGAATGCCGCCAGAACCGTAGATATTAAGTACGCTTGCACCTTTCCCAACGGCGCATTCCAGAACGCTATTGTCGCTGGTTTGGAGTCCGCAGCTAAAGGCAATAAGTTGAAAGTTAGGATACTGGTTGGGGCTGCACCCGTCTACCACATGAATGTAATACCTTCCAAGTATGGGACGAATTGACTGCAAAACTTAGAAGCCGCCAAGCATAACTTGAACGTGGCTAGTATGACTACATCAAAACGGCTACTTCCTGGAACCATAGCAAAATCTTGGTTGTAGACGGGCGAAGTCCCCTTCTGGTGGAATAAATAGCTGAAGGTGACTACTTGGATACTACTCATCCAGTGTCTGATGTTAATCTGCACTGACCAGACCAGCTCCGGCTGTCCAGGTAGGTACCTTGACACTTTGTGGACATGGACCTGCCAAAACAAGAGTAACATCGCTTCCGTCTGGTTTGCAGCTTCCGGCAACGCAGGGTGCATGCCCACTATGCATAGAGATACGAACCCCAAGGCGTTACACCTGCCACCGGGAATGTCCCAGTAATAGCCGTTGGAGGGTTGGGCGTTGGCATCGAAGATGTGGACCCCCAAGTCCACTTTAGCCCGATCTGCCAACGGCTCGCGAATACCAAGTAGTAAGCTCACGACAATACTAACGCCGATGAGACTATGATACAGTCAACCCAGAAGAGAGTGCCTTGAGAGCTCTTGTTGCTTCAACAAAAAGTCACATTGAAATATCTCAGCAGGATTTGAACGCTACATGTCCCACCCTTGCCTAGGTATGACATTCGATTGTACGATGCCTTGGCTGCTAAAATGGCTGCTGGGGTTAAGGTGAGAATTGTGGTTAGCGACCCAGCCAACAGGGGCGCAGTGGGCAGTGTGGTTACAGCCAAATAAAATCACTTAGTGAAATATCGACGCTTTTGAGAAACAGGCTTAATGCACCAGCAGTCAACAGAGTTGCCAAAACTGCAATGTGTAGCAATTTGCAGCTTGCAACCTTTAGATCCTCCCCCCAACGACAAATGGGCAAGCGGGCATCCTTATCCCGACGCCATAAGCGCGTTCCGTCGACTCATCCACATTTTATATCGGTTCAAAAAATTTGTACCCATCCTGGCTGCAAGATTTTGGCTACATAGTGGAATCCCCAGAGGCTGCCAAGCAACTGGGTGCCAAGTGTTTGACCCTCAGTGGAAGTACTCACAGAGACTGCAACAGTGGATTCGCAAGAGGAATCTGCAGACGCTCTCGAGGTGAGCGGCTGGCGGCTGTTCAAGAAGATTAGCTAGGCTCAGCGATAACTAGCATAGCCCTTGGGGCCTCTAAACGGTATTGAGGGGTTTTTTGCTGAAAGGAGGCGTTGTATCCGGGATAATTCTTGAAGACGAAAGGGCCTCGTGATACGCCTATTTTTATAGGTTAATGTCATGATAATAATGGTTTCTTAGACGTCAGGTGGCACTTTTTCGGGAAATGTGCGCGAACCCCTATTTGTTTATTTTTCTAAATACATTCAAATATGTATCCGCTCATGAGACAATAACCCTGATAAATGCTTCAATAATATTGAAAAAGGAAGAGTATGAGTATTCAACATTTCCGTGTCGCCCTTATTCCCTTTTTTGCGGCATTTTGCCTTCCTGTTTTTGCTTCACCCAGAAACGCTGGTGAAAGTAAAAGATGCTGAAGATCAGTTGGGTAACGAGTCGGTTTACATCGAACTGGATCTCAACAGCGGTAAGATCCTGAGAGTTTTGGCCGAAGAACGTTTTCCAATGATGAGCACTTTTAAAGTTCTATGTGGCGCGGTATTATCCGTATTGACGCCGGGCAAGAGCAACTCGGTCGCCGCATACACTATTCTCAGAATGACTTGGTTGAGTCACCAGTCACAGAAAAGCATCTTACGGATGGCATGACAGTAAGAGAATTATGCAGTGCTGCCATAACCATGAGTGATAACACTGCGGCCAACTTACTTCTGACAACGATCGGAGGACCGAAGGAGCTAACCGCTTTTTTGCACAACATGGGGAGTAGTGCCCAACTCGCCTTAATAGTCGAAACCGGAGCTGAATGAAGCCATACAAACGACGAGCGTGACACCACGATGCCTGTAGCAATGGCAACAACGTTGCGCAAACTATTAACTCGGCGAACTACTTACTCTAGCTTTTCCGGCAACAATTAATAGACTGGATGGAGGCGGATAAAGTTGCAGGACCACTTCTGCGCTCGCCACCTCCGGCTGGCTGGTTTATTGCTGATAAATCTGGAGCCGGTGAGCGTGAGTATCGCGGTATCATTTGCAGCACTGGGGCCAGATGGTAAGCCCTCCCGTATCGTAGTTATCTACACGACGGGGAGTCGCATTATGGATGAACGAAATAGACAGATCGCTGAGATAGGTGCCTCACTGGTACAGCATTGGTAACTATAACAGTTCTGGTATATTCTTTAGATTGATTTAAAACTTCATTTTTAATTTAAAAGGATCTCCGGTGAAGATCCTTTTTGATAATCTCATGACCAAAATCCCTTAACGTGAGTTTTCGTTCCACTGAGCGTCGACCCCGTCAGAGAAGATATCGAAGGATCTTCTTGAGATCCTTTTCTGCGCGTGGTGTGCCTGCTTGCAACAAACCACCGCTACCAGCGGTGGTTTGTTTGCCGGATCAAGAGCTACCAACTCTTTTTCCGAAGGTAACTGGCTTCAGCAGAGCGCAGGATACCAAATACTGTCCTTCTAGTGTAGCCGTCGTTCGCCACCGCTTCAAGAACTCTGTAGCACCGCCTACATACCTCGCTCTGCTAATCCTGTTACCAGTGGCTGTTGCCAGTGGCGATAGTCATCTACCGGGTTGGACTCAAGACGATAGTTACCGGATAAGGCGCAGCGGTCGGGCTGAACAGGGGGGTTCGTGCACGCAGCCCAGCTTGGAGCGAACGACCTACACCGAACTGAGATCCTTCAGCGTGAGCTATGAGAAAGCGCCACGCTTCCCGAAGGGAGAAAGGCGGACAGGTATCCGGTAAGCGGCAGGGTCGGAACAGGAGAGCGCACGAGGGAGCTTCCAGGGGGAAACGCCTGGTATCTTTATAGTCCTGTCGGGTTTCGCCACCTCTGACTTGAGCGTCGATTTTTGTGATGCTCGTCAGGGGGGCGGAGCCTGTCGGAAAAACGCCAGCAACGCGGCCTTTTTACGGTTCCTGGCCTTTTGCTGGCCTTTTGCTCACATGTTCTTTCCTGCGTTATCCCCTGATTCTGTGGATAACCGTATTACCGCCTTTGAGTGAGCTGATACCGCTCGCCGCAGCCGAACGACCGAGCGCAGCGAGTCAGTGAGCGAGGAAGCGGAAGAGCGCCTGATGCGGTATTTTCTCCTTACGCATCTGTGCGGTATTTCACACCGCAATGGTGCACTCTGGCAGTACAATCTGCTCTGATGCCGCATCGTTAAGCCAGTATCACTACCCGCTATCGCTACGTGACTCGGTAATGGCTGCGCCCCGACACCCGCCAACACCCGCTGACGCGCCCTGACGGGCTTGTCTGCTCCCGGCATCCGCTTACAGACAAGCTGTGACCGTCTCCGGGAGCTGCATGTGTCAGAGGTTTTCACCGTCATCACCGAAACGCGCGAGGCAGCTGCGGTAAAGCTCATCAGCGTGGTCGTGAAGCGATTCACAGATGTCTGCCTGCTTCATGCGCGTCCAGCTCGTTGAGTTTCTCCAGAAGCGTTAATGTCTGGCTTCTGATAAAGCGGGCCATGTTAAGGGCGGTTTTTTCCTGTTTGGTCACTGATGCCTCCGTGTAAGGGGGATTTCTGTTCATGGGGGTAATGATACCGATGAAACGAGAGAGGATGCTCACGATACGGGTCTTGATGATGTAGACATGCCCGGTTACTGGAACGTTGTGAGGGTAAACAACTGGCGGTATGGATGCGGCGGGACCAAGAAAAATC
+
)((''%'+,1@=<<<EBCGGJF===>BBC>?9:1/0/:>>AIEJJ>===>>>HHH7777H20002;8831+)+&&'(%$%'''+4444BBCFCH>A43373A<77787F><,**02,*)'((BAB/--,/..1=?>ABBBA@AEDHIF@777663(''%$%%.******(((((*)+.**66F:3D?>0+++2=EDAAA@:7:1.)))+2100;<?CA?>>>?=.--->=310+-,,<1000>FE???<>>>JJGDEB??=>B0//0;>:9530,-6<B?:97899222<AB9899@;:;<=5446A???>??=<=<?BA@;:9<DHFA=6)('&$&(/7.-.-2353C=6:<<@<<<=@@JFABAAD<<<<C:::43101((((HFFDEA;9888@@>=>99==>@@?A/&&'*%$#&1+++((('(''*(((0,,(&&&)&%#&&&$&--/9500>=BBA@FB@?>?C<4''++,70.//..)*)&##$%$$%%$%%%&&%%''''4-.-.:>?D;:<::<<=/,,--,,''''''**,05;=::9983327>BBB@AABFJGGDEFDJGG=650,-*89<D>=IJJHA>?@:714.:,((('##$$&$$%%&&(&&'(CDC>==77858882001A@@@@?;6301??5444BB=<;9<700/),&-+++,+*.*))'&'$%&&%%%%+--.6421+*&%$%'($$$+7;EFEJJA@ABGDEB>?=?>DC?4*((,++*./567-66>BDAAABEE@???B@@@ACDB@ABAA??BBECCCBCBBHHGB---3>>?>AE@B@F211/@@?,'$$%'&,3+***+&&&''%&*/()));@ABCCCCCCCCDEDAB76767650(()('%%%%)/58?EEEGGICC666@J8>?88:<><3&&../=@4222?92-,,'%%&::;:33=31111*'(&$'+(%######$%),.0.,**,=9<D@?>8314455679=5)3')'%%'&&%.11(('(;8841)(%%$%&&'&((*+,*))),-.0.1D43323*+*+:;;;8899FHED;56=DD@>>?DCABADJFB??;4.++=ADCDEHIH7788>>GBDECHFEEFFGDA@??CEFFH?>>?>;711/..0150/('()114-++-5)))(*)),.///1*+)>>DHIGJHJJJJCCCBA?@AFHGEDEEBDCEFHEBAED?==...'(((1002)(((.*(364,)+,***(I))(+7/.0@F;;3006'&&&*&&&*)(-88/+)&$$$$$$'($$C@AADJJHCAABB=<;1+)##$8677;?B?:4-3+*(&%'+*44;;>AJ<983100010/0/201=;;;;:8356BDHJJGJJG?7767<7//52,-*)&%+-8<==?=;5@>@><;9::/+<((1'AB>@C@FCA;:9:<<<;:553(''',+;<ABBABAACC-+(''&&&(7EDF@?@?@@@DDEEFDCACC742854445DBCGJE>==>CDCC?>?CB>=;<<<=@ACB@@?@;99<J34.435:==@GFJHFJJJIG?==<>??>@EJJJG5///.,,,71543334<545367&'(&$$$..1..//*%%%,'%&%(%&'',4;>BCD@@?@EFC834B>D<<:;=<CAA@A>9745/0&%%(*/02287?CB@@99:7999:0653+***+AEJGGCB@13/.0)))),,,62.,&'&('2'99:=>@BDDDHJEEFHJJHJJIGJA>==>977;=BF2111@BBHEB=>?HJJJJC:::==>=<?AA@DDDED>>=>BDIEDHDCFHHEA>>>>A===>J?JJGC@><;:33,+('(('))-13-+*)*+8A??;72'&*(&%&)%$$%&&**.-++(()%&(*)%&.44.,*)),,+),,73-186??DFCCCDCCCEHFH75111161124662221+*+-,-78<.---,++)+**+**+40&&&+6:-.2A@?A<<7767-3,*)))?=:;=<::=>;-+(''())**-,)%$$#$%&-,/11'=CFFC?>??F??<;896:FD?>;;;79--..@76769333EHB@@@?ADBEFCECFFCDDFGEFGFFAA@B9/>*,+,./.,,,02344>=999;6/-3=ECBBB;5110,-:<7787;>FEDDGJJIHJJ=<;=>?BB@>@?>@ABHHEFGIH><<=ADHDB====CBBBBEDDDFFHHJIJBEE23223??BFFCDEJJHH@@CCEBBEH@?<<>@JJFEEFGGJJECA?><<>>>><8223CC>DJJJJC>55?=3348C===>DCB@:7219;4449@@@@@JJGGF=?<-)))+0549:<BJJFEGGHG=9/+.-/01;;;93*((%%&&(&&&*(&&&)334<=E5333.-,,7>@BBDDA>1,++(()&'04<434>1/0022/-,2*+<<=JJF=BB>>>AA??=<<=>7EDD@51))()29AED?C533263()**+-3451255BBACDD66555456-:'&&)AAAABABABDDBA@BCBCBBGHGHEDCDA3121-,+(''28=@??BDFCDDJJJ;;;?=>:>E<;:=;:55555---.?;<?AJJFFEEC?>@ABEEEE<<<;>?;@,+++489556000070///3*,.9686.,.89988=7888@87752255<<=755499>@BAACDJJJJHEEDBBCCE;:9@B40''''%''%+.:=:<<=G.,,,+,))&%0*5)**1..-.,,**((),)*((&&(*+,,+++-<<>@@CA@DBAAAEHFEFFC@?)))*BA666-**+889=><78EDFACCBB=D.))):<;.---6306:8J245,*)((<,ADHGDGIJJ@?>9888>=@BEFAGJD?76446844/.**&&//253224<622987(''.**++**::BDHGIIJIFGFAFCCCGFEHF>===B=<?@AD:882111110())*34344?EDF@777+*,))*)))&))155420..49@DDEDCFDCE?CCHG?=*)))3=.,,,59(''((**,(((%''&''+*)))('((--*+,+**-42238@@@C?@??<;;;4445<=??6+5&&&&(/.+&&&(('&#$$$%&&'('*,05244@2(((--67>??<=41,44=:9:9;;:BDJ<<<>JFIAC95/.('%%%((+1--..--,+,.3;></.-.435AA@<FJDDCABFEEG>@FDCBDA@ABJJCDCEHB9:*()()01''&-.540+)'%'*+(((&&&&%&',)(,')%%&%-559('&&53++*&%&.1,***-,'&%%((+)1((%)(*1:=@B<<<<GFEFBA@@<70001=9956523149545966989IJEEFB?6JJJJFBAABBA?BBCCBCDDB==>=1,--20,,(&()&$$&(+***-3((-5443..92&&$$####$%$%();>?////C@AFIC>?;989+*+--<59:;?>>@BBAA@BBCCBCED?@>EFDEEHCBCA@510/.-((%)86?>>CAB980//)$$#$%&<;=>>H;::::*&&&)*+==;;:;9998ABACDCDABDEFGGIIE@ABAA.---)'&'<B>==;788:32&&'(+**+>=>FCCDCCBDEIJGFECCCFEFDECB@765..),.7669<>E@??CBBCADBBGIFHGFFDBBADF?B>74.)35/..130467==?>?@?DFEEEDDEECDDFGEFD>>=AA@CEEC@@>BA?CCDBACCCCAD?;@941334;:;;7768A@A@B22111159.---77766>>=@EFGECCDAAA?>>?GJJHEB>>=<;<<;FJJGGEIFDCBA===5,,,272/,++,023/,('''+AEIE3333==AEFA?78A<8;@HJEDDCCDGIGJBA==DGFFEDDCCBBEJHJA???EBBCDHBB@EAFDEDEEGFJJHGFF@?AJ?;;<FFHEFFFECBACDHDCCBDDD@::995456==@CD@?>?HFDFDCAA@B@?AADBCACCACB<:89@1.--,*))*558766@AIEDC@<76899.***BD8;:98;;>@DJJF@=>@?ACBEFECCBDD@>@?B@B;CBBB??A>>@@A@87.-..;+*&$##%%%'**100::;6678=;5434)&''3::<BA??@AB32210001??ACCD???>-++*1102235666FGFGGCCA<<;@A@BBCDEDEEFHEBA?@BCC?>=AA===@D??>A?BBBDA??>@<84./,,,:=?>?BEFDAAC7667AAAADCB<<<;???>=?A?@=9)(''2.++**-@@CJII=<<;AAADEGEA>??GEFDFJ><;:;/.--/,-..,++-3544CDF@???DAA@?@@CECG?>=>8))(())3,)(''')1,%%&*,***+33=>BEEDC>>6333=<>9BBCABBCEEC@@:::9B?@@ABAA@@@AJ<-,,.=<?@BBB@@@@CCDFEDA:=;>FH@999876.8:A55568;66=>>>5546,&&):<DF<===:::-''BD@==>=>>B8865779:BBDCJAB=<B:JJ0++))**+<,++,8-**)'&&&'6****,''''(00254.9>@?::311231224>AD;8;:<=>@<=87225;=<<>==<@A>2//+*,,))'%$%&%%%%&
@Uematsu_g8c_2_G1_22
AGGCGTGTATATAGCGTGGATGGCCAGGCAACTTTCATGCTGACACGTACGGGCATATATATATGTGTGCGACGACACATGATCATATGGCATGCATGTGCTCTGTATGTATATAAAACTCTTGTTTTCTTCTTTTCTCTAAATATTCTTTCCTTATACATTAGGACCTTTGCAGCATAAATTACTATACTTCTATAGACACGCAAACACAAATACACACACTAACGGGGCTGCTCTAGAATGGCTAGCACGTCCAAGCCCCTCCCGGAGTACCTGTGAAGAATTGCCGACGACTGCATCTTCATCGTCATTCACCGCAGCACCGCCAGCCAGACCATTAAGGTCTCACCCATAGACACCCCCGGCGCCATCCTGCAGAGCTTCTTCACCAAGATGGCCAAGAAGAAGAAATATCTGATGGATATTCCCGAAAGCCAAAGCGAACAGGATTTTGTGCTGCGCGTCTGTGGCCGGGATCGGTCACGGTGGGCGAAACGCCCATCAAAAACTTCCAGTGGGTGAGGCACTGCCTAGACGGAGAAGAGATTCACGTGGTACTGGACACGCCTCCAGACAAGCTTGGCGGTGGCGGGTCTGGTGGAGGAGGGTCAGGTGGTGAGGAAGCTCGGGAGGTGGAAGTAAAGTAGACATGGTTTGGATAGTCGGAGGCAGTTCTGTTTACCAGGAAGCCATGAATCAACCAGGCCACCTCAGACTCTTTGTGACAAGAGGATGGTCCAGGAATTTGAAAGTGACACGTTTTTCCCAGAAATTGACTTGGGGAAATATAAACTCTCCAGAATACCCAGGCGTCCTCTCTGGTAGGAGAGAAAAGGCATAGAGTATAAGTTTGAAGTGTAGAAGAAAGACTGAATTAGTTTTATGTCACGCTTACATTCACGCCCTCCCCCACATCCGCTCTAACCGAAGGGAAGGATTGCAGCAACCTGAAGTCTAGGTCCCTATTTATTTTTTTATAGTTATGTTAGTATTAAGAACGTTATTTATATTTCAAATTTTTCTTTTTTTTTCTGTACAGACACGTATACACATGTAACATTATCTGAAAACCTTGCTTGAGAAGGTCTGGGACGCTCGAAGGCTTTAATTTGTTAACTAGTTTCAGATACCACCTCCACCTGACCCACCTCCTGACCCGCCTCCGCCTGACCCACCACCTCCGGTACCCAATTCCGGTTGTTCAATAAGTCTAAGGCATCATCCAAACTTTGGCAAGAAAATGAGTCCTCGTGGTGGTTCTTTTGGTCTCTGAGAACTATATTGAAATTCTGTCCTTTAAAGGTCGATTCTTCTCAAGGGAATGGAGAACCAGGTTTTCCTCCCCGTAATCACCAGATTCTGTTTACCTTCCACTGAAGAGGTTGTGGTCATTCTTTGGAAGTACTTGGACTCGTTCCTGAGCAGAAGACCAAGGATAGTCTCCGTTCTTGCCAATCCCCATATTTTGGGACACGGCGACGATGCAGTTCAATCGTCGAACCATTCTTTAAAGACTGGCCCGATCCATCAAAAACTAAGTTCTGGTGTTTTAAAACTAAAAAAAAGACTAACTATAAAAGTAGAATTTAAGAAGATTTAAGAAATAGATTTACAAATTGCAATTCAATTTACCACTACCGTCTTTATATACTTGCTGATCAAGTAGGGGAATAATTTCAGGGAACTAGTTTCGACCTTTTTTTTCAGCTTTTCTTCCAAATCAGAGAGAGCAGAAGGTAATAGAAGGTGTAAGAAAGAAATGAGATAGATACATGCGTGGGTCAATTGCCTTGTGTCATCATTTACTCCAGGCAGGTTGCATCACTCCATTGAGGTTTGCTGCCGCTTTGCCTGTTTGTGCCCCTGTTCTCTGTAGTTGCGCTAAGAGAATGGACCTATGAACTGATGGTTGGTGAAGAAACAATATTTTGGTGCTCGGGTACCTTTTTATCTCATTGCCAGCTTCAAAAAGCGGGCTCCATTATATTTAGTGGATGCCAATAAACTGTTCACCCAGACACCTACGATGTTATATACTCTGTGTAACCCGCCCCCTATTTTGGGCGTGTCCGGGTTACAAGCAGAATTAAAAGGCTAATTTTTTCCGACTAAATAAAGTTAGGAAAATCACTACTATTAATTATTTACGTATTCTTTGAAATGGCGAGTATGGATAATGATCAACTGAGCTCCGGCTCTATTGCCCTTAGTGAGCGTCGTGACTGGGAAAACCCTGGCGTTACCCAACTTAATCGCCTTGGACGCGTCCCTTCGCCAGCTGGCGTGATCGCGAAGGACCCGCGCCGATCGCCCTTCCCAACAGTTGCGCAGCCTGAATGGCGAATGGACGCGCCCTCTCAGCGCATCGCGCGGTAGTGGCTACGCGCAGCGTGACCGCTACACTTGCCAGCGCCTAGCGCCCGCTCCTTTCGCTTTCTTCCCTTCCTTTTCTCGCCACGTTCGCCGGCTTTCCCCGTCAAGCTCTAAATCGGGGGCTCCCTAGGGTTCCGATTTAGTGCTTTACGGCACCTCGACCCCAAAAAGACTTGATTAGGGTGATCGTTAGCGGTAGTGGGCCATCGCCCTGATAGACGGTTTTTCGCCCTTTGACGTTGGAGTCCACGTTCTTTAATAGTGGACTCTTGTTCCGAACTGGAACAACGCTCGACCCTATCTCGGTCTATTCTTTTGATTTATAAGGGATTTTGCCGATTTCGGCCTTTGGTTTAAAAAATGAGCTGATTCCAACGAAAATTTAACGCAATTTTAACAAAATATTAACGCTTACAATTTCCTGATACAGTATTTCTCCTTTTTACGCATCTGTGCGGTATTTCACACCGCATAGGGTAATAACTGATATAATTAAATTGAAGCTCTGATTTCTGAGTTTAGTATACATGCATTTACTTATAATACAGTTTTTTAGTTTTGCTGGCCGCATCTTCTCAAATATGCTTCCCAGCCTGCTTTCTGTAACGTTCACCCTCTACCTTAGCATCCCTTCCCTTTGCAAATAGTCCTCTTCCGACAATAATAATGTCAGATCCTGAGACCACATCATCCACGTTTATATACTGTTGACCCAATGCGTCTCCCTTGTCATCTAAACCCACACCGGGTGTCATCATCAACCAATCGTAACCTTCATCTCTTCCACCCATGTCTCTTTCAGCAATAAAGCCGATAACAAAATCTTTGTCGCTCTTCGCGATGTCAACAGTACCCTTAGTATATTCTCCAGTAGATAGGGAGCCCTTGCATGACAATTCTGCTAACATCGGGAAGATCCGTTCCTTTGTTACTTCTTCTGCCGCCTGCTTCAAACCGCTAACAATACCTTGGGCCCACCACACCGTGTGCATTCGTAATGTCTCCATTCTGCTATTCTGTATACACCCGCAGAGTACTGCAATTTGGATTGTGCTTACCAATGTCAGCAAATTTATTTGTCGAAGAGTAAAAAAGATTGTACTTGGCGGATAATGCCTTTAGCGGCTTAACTGTGCCCTCCATGGAAAAATGAGTCAAGATATCCACATGTGTTTTTAGTAAACAAATTTTGGGACCTAATGCTTCGACTGATTCCAGTAATTCCTTGGTGGTATACGAACATCCAATGAAGCACACAAGTTTGTTTGCTTTTCGTGCATGATATTGATAAACTTGGCAGCAACAGGACTAGGATGAGTAGCAGCACGTTCCTTATATGTAGCTTTCGACATGATTTATCTTCGTTTCCTGCAGGTTTTTGTTCTGTTGCCAGTTGGGTTAAGAATACTGGGCAATTTCATGTTTCTTCAACACTACATATGCGTATATATACCAATCTAAGTCTGTGCTCCTTCCTTCGTTCTTCCTTCTGTTCGGAGATTACCGAATCAAAAAAATTTCAAGGAAACCGAAATAGAAAAAAAGAATAAAAAAAAATGATGAATTGAAAAGGTGGTATCGTGCACTCTCAGTACAATCTGCTCTGATGCCGCATAGTTAAGCCAGCCCCGACACCCGCCAACACCCGCTGACGCGCCCTGACGGGCTTGTCTGCTCCCGGCATCCGCTTACAGACGACTCTAACATCTCCGGGAGCTGCATGTGTCGAGGTTTTCACCGTCATCACCGAAACGCGCGAGACAAAGGGCCTCGTGATACGCCTATTTTATAGGTTAATGTCATGATAATAATGGTTTCGACGGATCGCTTGCCTGTAACTTACACGCGCCTCGTATCTTTTAATGATGGAATAATTTGGGAATTTACTCTGTGTTTATTTATTTTTATGTTTTGTATTTGGATTTTAGAAAGTAAATAAAGAAGGTAGAGAGTTACGGAGTGAAAAAAAAATAAACAAAGGTTTAAAAAATTTCAACAAAAGCGTACTTTACATATATATTTATTAGACAAGAAAAGCAGATTAAATAGATATACATTCGATTAACGATAAGTAAAATGTAAAATCACAGGATTTTCGTGTGTGGTCTTCTACACAGACAAGATGAAACAATTCGGCATTAAATACCTGAGAGCAGGAAAAGACAAGATAAAAGGTAGTATTTCTGGCAATCCCCCTAGAGTCTTTTACATCTTCGGAAACCAAAAGATATTTAATTTATTTTTCTTTCTGTTTATTTTTTAATTTATATATTTATATTAAAAAATTTAAATTATAATTATTTTTATAGCACGTGATGAAAAGGACCCAGGTGGCACTTTTCGGGGAATGTTGCGCGGAACCCCTGTTACTATTTTCTACAGAATATAGAATTCAAATATGTATCCGCTCATGAGACAATCGTCTGGTGGAGGAATGCTCGATCATGTCGAGAGGAAGAGTAGTATTCGACGTTTCCGTGTCCAGCCTATTCCCTTTTTTGCGGCATTTTGCCTTCCTGTTTTTGCTCGCCCAGAAACGCTGGTGAAAGTAAAAGAAATTATGAAGAAATAAATTTATTGCCATACAAGATAGGTTACATCGAACTGGATCTCAACAGCGGTAAAATCCTCGAGAGTTTTCGCCCAAAGAACGTTTTCCAATGATGAGCACTTTTAAAGTTCTGCTATGTAGCGGATATCCCGTATTGACGCCGGGCAAGAGCAACTCGGTCGCCGCATACACTATTCTCAGAATGACTTGGTTGAGTACTCACCAGTCACAGAAAAGCATCTTACGGATGGCATGACAGTAAGAGAATTATGCAGCGCTGCCATAACCATGAGTGATAACACCGCGGCCAACTTACTTCTGACAACAATCGGAGCCGAAGGAGCTAACCGCTTTTTTGCACAACATGGGGGATCATGTAACTCGCCTTGATCGTTGGGAACCGGAGCTGAATGAAGCCATACCAAACGACGAGCGTGACACCACGATGCCTGTAGCTATGGCAACAACGTTGCGCAAACTATTAACTGGCGAACTACTTACTCTAGCTTCCCGGCAACAATTAATAGACTGGATGGAGGCGGATAAAGTTGCAGGACCACTTCTGCGCTCGGCCCTTCCGGCTGGCTGGATTTATGCTGATAAATCTGGAGCCGGTGAGCGTGGGTCTCGCGGTATCATCGCAGCACTGGGGCCAGATGGTAAGCCCTCCCGTATCGTAGTTATCTACACGACGGGGAGTAGAGCAACTATGGATGAACTCAGGTGGCGGATCTTCATTTCCGGTGGATCCACCTCGCTGATTGACTCGGTGCGTTGCGCAAGTTTACTCATATATACTTTAGATTGATTTAAAACTAGTTGGATCAAAAGGATCTAGGTGAAGATCCTTTTTCAATCATGTCATGACCAAAGAAATCCCTTAGGCATAAATTTTCATTCCACTGAGCATCAAGGACCCCGTAGAGAAAAGATGGAAAGAATATTACGGGGTAGGCTTTCTGCGCGTAATCTGCTGCTTGCAAACAAAAAAAGAACCACCGCTACCAGCAGTGGCTGTTACGCCGGATCAAGAGCTACCAACTCTTTTTCCCGAAGGTAACTGGCTTCAGCAGAGCGCGGATACAAATACTGTTCTTCTAGTGTAGCCGTAGTTAGGCCACCACTTCAAGAACTCTGTAGCACCGCCTACATACCTCGCTTGTAATCCTGTTACCAGTGGCTGCTGCCAGTGGCGATAAGTCGTGTCTTACCGGGTTGGACTCAAGACAATAGTTGCCCCGGATAAGGCGCAGCGGTCGGGCTGAACGGGGGTTCGTGCACACAGCCCCAGCTTGGAGCGAACGACCTACACCGAACTGAGATACCTACAGCGTGAGCTATAAAGAAAGCGCCACGCTTCCCGAAGGGAGAAAGGCGGACAGGTATCCGGTAAGCGGCAGGGTCGGAACAGGAGAGCGCACGAGGAGCTTCCAGGGGAAACGCCTGGTATCTTTATCAGCGTCCTGTCGGGTTTCGCCACCTCTGACTTGAGCGTCGATTTTTGTGATGCTCGTAGGGGGGCGGAGCGCATGGAAAAACGCCAGCAATTAACCTTTACGGTTCCTGGCCTTTTGCTGGCCTTTTGCTCACATGTTCTTTCCTGCGTTATCCCCTGATTCTGTGGATAACCGTCCTCGCCTTTGAGTGAGCTGATACCGCTCGCCGCAGCCGAACGACCGAGCGCAGCGAGTCCAGTGAGCGAGAGGAAGCGGAAGAGCGCCCAATACGCAAACCGCCTCTCCCCGCGCGTTGGCCGATTCATTAATGCAGCTGGCACGACAGGTTTCCCGACTGGAAAGCAGGCAGTGAGCGCAACGCAATTAATGTGAGTTAGCTCGCCTCATTAGGCACCCCAGGCTTTACACTTTTATGCTTCCGGCTCGTATGTTGCTGATATGTGCGTACAACTAAGAGCCTAGGCAGCTATGACCATGATTACGCCAAGCGCGCAATTAACCCTCACTAAAGGGAACAAAGCTGGAGCTCATTTGGCGAGCGTTGGTTGGTCAATAGAGCCCACGCGTAGGCGATCC
+
'&&&%&$%'(.42--/8;;:9422.-/5,+/*.,5('(55;766:<7733))*38779JJJJJJDDIJH@?>>7677CB>::89==99446?A?@@AEHFBBAADDFGB@A@DJ@:9<>?==@@CFEFJ?@>=<JJGB1((2<<;GEDEEB<94@1DEEBBD==>@?A?;70>BABDI<;:8<47788A?@@?@BB=:<E?>==7665363275@??@JJJE@@@?@?>A>=>>@=<;;BBCC?>=1112366?@DDA??=AA@@A=><;<=>@AA>3++;+-&,)&(())0001@A<<==>@AC><;'&&'///.*,,,5(''&),,3348:9;==>CCB@9755.----&&&((*1:9>BDAA@AA@BCFFEA?98412.)&'*(.DFHIHGEDGBB?:==;:520--,+'''(67CEEEEFEGCB=8==DD@=21108;;>=@?=<<:<AADDCDC@<;:9::?=@?>BABC=C:3232,,112/002///063++;7789748;1++*-:FGDCDEGECCBCDDDCA-##%()++>GJJJJJGGEDBBBBCEF?===GFDB???@DDIIJC<:55;;89:;;;<82(&&'''-/<BD::99DDFC@?>>?/.-,+&&'('%%##(-8EEDB?>GGEGABGEFFJIIJJHGGJJJHJJFD@=:43536888DFH<6JGIIEFH>GHJIJJJJJJJJJJJIIJGADCCI><<<?DCBFJCD>9682+)))*)('''21244444AAE@@A?:>><<;<7=;@G:=8JJJJJJGFA@A9337:=22117-//-**)((1445<>?B?<>73111?>A(*%$$$$%'(&'%+&%'.(,,'&&&(*,.0..<==???=%$%%(++-,,-.--&%%%644633349:;BCCEDFGEHGGF>----344<4/9:2211...874446<=,*(&)*&-)('%%'&'((((9:@>?CABAB7556<<;<;<?GB?5HJFEGFCA===@DDDD;999<@@=6=>73555:<GHHGHDCF7245EDDC=512==@FJJJ<;:;3*)&'%$&%)&&'**-+CBCGFFEHCF-,,467665>D4,,-/-+*++1/++,-5==,+--.---310)6/014GGFHEGHDC<:75&%%%'%#$%+,,1:.>@ACFD;DBAA?A/+$%&6=6779?>8889BCB?=<>B@A@>72*/+-4684:27'&%&)/*)))*:<==<:.7((./9;>767571447=6A3239?=2%%%)&&'-+.,<:;=FJA@@???310,'%#&(($$$))),,-+.)''''(877;<==<FJHCABBA?=9777;90.*&%%)*.2,5>?=><<>AB3018>---20))*000HF744,4--,-244/;CCBCEGDCCCFHFECC?BBDJEBCDDHHB??CBBDIIIG=<<<FJFDD@>>;>8@=77(''&&%$$%'$&'++*+-/7756GGHHBBDDEIDJJJCCCEE=<8678AAA@GHHJFCCCEJ>?>>:21-*''%$#$%(&&*'&'$#%&((''%%&&&%&&$&%%('(()++,***:;68445;887:433>><89;<<A>;87438669:;99CIG@??AA??A9/,--*)&&(*5>>?A8A====A=H:00//+((.1/'$$%&&%'+*'&&(006BADJJJIJJ514,,*&######&%$$$,::;8889FCCDDHHCAC((((=6)'''4+**8GJIEBBE=9878//.89CIFGCCB?JJJJJJGCCB::((')''(+,-,++*++,**+.@A><<=D=9984--089???@HDGHIJHIEBADCIJJ><>CGFGH>;;:?;=42>@>>><<8751...1001(''(+('$%%#$$#$#$/-122322A@A@CAAA@@>A9;7566548<::7577>=AFC@BJJJJGGFFGGIECCCGJG@@@@A=:>640J?76679;BI10190('&+.987752423'%$$$$&&&'.)('(,.0448AB?::;;A=<;<?<=DJ>>=AH////6<.)'%&'''0..5123568<<=/...0+++,@DC?DBJ-((%&)8J;3338?:;;;;?D?=>33))+4+++-,,-/>BJF>)&&'**+,)+477888;;...0136:0)%%(-45BIEFGGCG676==6556<EECACFEHIHIIJHIJJIHGIIJC:5C>?=A@877/+++01'',-@B?888-&$#$#$$%)'%#$%(%&&&(&&&(.1*,0157DCAAA@BBGFEC@FFID;97757CJJIHBEEBFFFH22227553-$$$$%&)+++=/9(DDEEEDCCFGEJ((((('&&'.%($&&)+*)+,389?@FBCC2+JEDCDJDDFEGCDDDDFFEEFEFEFEBABCBA::9=:5/'%$$$%%(''(%$$&&&'$%%&1.///<?BEDDD@@>>=A622)*()++.+,-;97.1+88:;74>@=>><:2GA99:BDACB>:3+0'32743@>:9;<A???@@>><==>?CJ=6/1<DCFGDCD@@***/2././/'''*****<=<248)9=CHHBAA=>?A94))(:;;;(&&&''0758C7:***756:<:87;=444,&&&*&''&%$$$%/28?>B=9788A@?@7116689>?JJJA@A@CDHBD<888:76:9789<;28/B22,..0));<<<;9982+)(.(466;76766573'%%(%%%*=>==??516/?A@@DB;;JFEDDDJJJG?<8<=@>ED?==85415321,*'&&+/34;1JJJJJF@<;;=;444''&%$###,+&%&'0353*)$(()*99.-,02-*/))???==<=<:;>HG<:8:9*&&)-**++++$$'))),*,''().0,+,,32498:9-==?>;99:?E;897:>ADED7667FJ3/054/..1:.--/.-.)('(/%%$$*//2,.066HIDDAAABCHHDBBBDFGGGFB><3.>?;:>=>BIJD>999=<;;BDA812G6657==;'''./1-<<;=?0..96@@ACD@=<=>>9888<=?A>=>33399::A??=><;650EECGEEBA<98;;?<;2223FIHGGAA@>@9($%((**(-*((56:@AAAC?<22+++1755J8211366788>////1117=?7==?AEEEGA?>>?A>===ABA?>>A;:/--(&''54464440000242021277671,).5ACBBEDCA?>D/A3222>>@BAA@FC@@@@HBGJHJIIJJJBDC>===>A?>:7772221553332,,-->9:::;+-*+5AAGJFEC<8889798:;:;ABBBAAAA,'''>?>===>BDD2,''()(*())**,+0-08255/..1411/5@?><==??52=)3++(6101+,,-12,*))+%&02;=((((=>==666:HE*)))**)**-2+)'))67<7503./B??@>AACA@?@?==>??>=@???@??AAF8)&%&'*'&&&'7<<?C@??>?>>?@1)6'&'%#$##&)'''(*))0B<=***77558::>>999;DHJGE@@BJCD<::8<?==?==>FBB?=<;<=B=?BGE86/../??CA???CB???ABCDGG??AE??>?@HEEDFIICG6320>?@20/**)**'((+'%$$%%'*%%?B@@@?BBBD>0/('%&/**,<?=>ABCAAA?>>=BJHFEFEICE62-;9?IE;778=DC.))())$'*((&$%%$((('(''(*++'''(()5;:889>BBDCBB@@;:999?7>@GECCDDDEJG=:::BBBEEJDB:87*))*6171665295:;=A@?@?@AB3--9CCEFA@<<?>90//,*,---98><40.-.::;AEB>>=CDCCCCDBBBACB?878:IJJJJAAAAHB??@?@>>>>??@A=<?;??@965668:6;:>;A@@BC=;:;>>?DC@<;<>D?:49A?10.***8AA@AJC<;:;JD643183HJHH;;971**./41++32389768788:JJ@?:777:,**+?::;9J(&&&&&()*=AAAG@>@@A>:;9=<>+**+,++,@=:;<<9867CCCDBDD0//0EBA.--.:;779=@>=<66??==;<;>@<655583(0--1AB;::<AB753-%$$&'&%$%%''&''236A::><BDC>==J1)))**98;E@?>=?@>??FF@===GGA?@JC>;9;***87=>=<=<?>@@@B===<89:>@<=<=<;=?CEBA@@BDEC53322200005)$%'(*233744CBA????BEDDDDDA<;;;>;:=BDCF:::;CDECBDC=@@BC::9:F;>@C@BBA<BB;888C51?@=>HA==GFDA@DBDHJECC>===FCE<JJCA@CJH<::BD>1/.-++/+('',/7+(&''')((')*+1@AHFCB??@=::;;>==?775643-*,,.88:>:20&')4/./HHCAA@DJJJJEFBEGFA@>>@?DDJJJCA?@AAGBIDA==>?JDBBEFE:99:BIE=<<;;9:=3244/1--.7877GC:779AJJJ<;;=JJGACBABBEBA@A=EEE65560(()55024:855689=,&%$&&&&+(&)((,+,)+*&$##$&&)&(4<B>><4222361)(())'&'(9@FBA===@?>=?GJ=<<<;81*())*21*%&)'($$##%%#%&'-*))+,.'&%1,.,))('.21:C<//0JJJJJJJEEA;B/6-+*-JJFC@?0001HDHFEECCBB5467:<;;6655:;=8=8AH?<899:5659''''2548630/,1/4.920*)(((*7454687)(($###$%&++(%$%'(('&&%$$$#$&%$%%''''47C@::=>GJJHCCC998.''&%&))*)('&&''&)-)(*+++*)')('%$&'(-'&&&%'(--215;:;>>??D8873/+&$#$'+,659=48;9@BEEB@ABCDGIGEDDGD@??...JID@=<)'''8?>=A;BBBBBDEEIJHA;)-,-%%(&'#%%&((''*)%$$&#&%$%$%%##########$&%)&',:<----H?<::763...,+*)(&%$$'(*+,%&)*@A::@F51//5,))+23/1339AGD>>@>A?6544-,+*,+,8>C@;===<@@@DE/.+(-''%''&'%*9<>>?CCCBACCCC?C@>=,+++;9:;:9<<;=>>>><>:*&&%&-/,+2,,;>@A?;;;:::9=;<<<====>=?B>>=42<C879?>?>=;98;A===>A@@>>>=@=>C@?=:77=;76;99:<>>>>@BB@??@????@@@?A:662655652/.,4,*)1(@A@A0.-)**(''(1&()--//79<>=>@FCJBAJJJJIGEEBBCCG<:8@<<=AEE@GGJDDA>@?@;,,-6555788<=71/..489?AHIFEEDAA@AA@AA>F@;;:;><=>>>?@@CB@>@@BDCBCCEDB@A@B@?>;3..0:5444A:9:9FCD=>>>>FAAAAAAABCB>>><@@?>??@:<8,+(:<@CEIJJHEGJDEFDCAADCA>?@C?965568:=;9673485444887579<;:;=;88:=@<76?::90...,*('&+()''((+:;<=@BC@=>::;:==>A=;::95440/.:@?A@@BC998763247;@AD@FDADBBCCCA?;;;===1*33<<?6442212.;<=9762293,,-45/-)&'%&%()..-((*,1/+'&$##$%'(((&#&$#$$###$$##$$$####$$$&&($$%%&&%####$##$$%###$%%$##$%(+)'''(/;BJJJAD@FAGFGGFFFGJA5320<*&&$#%%')*,-9<>@CF?889>>?@<983///.04'$$&(.-/221>0//05++,,*+)+0+*&#%&%(-*'((*,+*)))(*(***,(%%%&%(&$%(+23/+)'&,))),1/.%%%&8300/,**%$$#%%%$$$###0-.137:754455A>>>=;9;6@AACA><87?@:7+)()*467<<411144)(((+**(**))&%%%'&((''')97<96,)&*+79:549732.-26794557;9;=>=>=>FBB??@@50/0211122=5442202:;G?<<;>@?@CA@6333510/0000+++(%%'+/3()87;=>=?>>>=>=@<<<<;0-,)$$#%%%%&+-;:<<>::==@>;:;B?<;3231<8465554+(*/65544349-,,.:;<???@?@A?==>>('')333(&&&**;>?DBDA?;:,,.)**('''&&%*-+*'&.;'&&&79<::>JF@A=8303..@8788999?EEDBBBAB99958;;IC===<5556<:445:;?A>=>:H76556:;@HECCBAA???@@>;;:AA>???@IDC?>>>@CD@@@@E>;;E@AGCA@@?@>@@:;:<<9;=>@@CB@AC42.,--)2233320/-.68;<;;>;:;;DC655<:6A6+''&'.14=?ACC@?BCEBAABDCA@>@ACEDAAAB::8638BIHJ>:::CDBBAAD7/./1<::72.,*'(&$$$$%('0)((+*/.('%'(((*,,76<EA@A,,,DGJ<;HGGEDB><<=)=/3=@??>><=BAE=??JFFCBEA??89A<57IABHJIGFEDCEFEA@?20+*('%%45895?ACBGGFDEDDE@=8;<C@BCCFDEDD@?=;4446??BC;9223)$$&$$&01279?@,))';AIFAA@;5CC@A=<==BBDFH@AA@GGJ?>==?@D?=<<BEJIEEED@EC?<<6669:B=:::BCBACCIFEDCBA?>AH?:=8???CDDJJHG+***/-,%%%%'*2669ABDF?CECBA@?@@?4---,(()+1//////.+**+110.()3;65.--./+/1('''12--561../@6675-$%*)+205//;;<:'''(>>;:::>?988:>CB?>>>ABBBBDEDJEDDDFDECCDFJEABCEJEFEEE;88::>AD>9:?8**,449:<<@A@=;;;BEFCDDDGDDBAB?>-,,)&%&&&&&'399977770011,+++-
@Uematsu_g8c_2_G1_23
TTACTTCCTCTATCTTGACTAATAAGTATATAAAGACGGTAGGTATTGATTGTAATTCTGTAAATCTATTTCTTAAACTTCTTAAATTCTACTTTTATAGTTAGTCTTTTTTTTAGTTTAAAACACCAGAACTTAGACTCAACGATCAAGCTAGAATGGTTCGACCATTGAACTGCATCGTCGCCGTGTCCCGGAATTCTGGGGATTGGCAAGAACGGAGGAGACTATCCCTGGCCTCCCGCTTCAGGAACGAGTCCAAGTACTTCCAAAGAATGACCACAACCTCTTCAGTGGAAGGTAAACAGAATCTGGTGATTATGGGTAGGAAAACCTGGTTCTCCATTCCTGAGAAAATCAACCTTAAAGGACAGAATTAATATAGTTCTCGTAGAGAACTCAAGAACCACCACGAGGAGCTCATTTTGTGCCAAAAGTTTGGATGATGCCTTAAGACTTATTGAACAACCGGAATTGGGTACCGGAGGTGGTGGGTCAGGCGGAGGCGGGTCTGGAGGAGGTGGGTCAGGTGGAGGCGGATACCTAAACTAGTTAACAAATTAAAGCCTTCGAGCGTCCCAAAACCTTCTCAAGCAAGGTTTTCAGTATAATGTTACATGCGTACACGCGTCTGTACAGAAAAAAAAGAAAAATTTGAAGATCAATAAACAGTTCTTAATACTAACATAACTATAAAAAAATAAATAGGGACCTAGACTTCAGGTTGTCTAACTCCTTCCTTTTCGGTTAGAGCGGATGTGGGGGGAGGGCGTGAATGTAAGCGTGACATAACTAATTTAGTCTTTCTTCTCGTAGACTTCAAACTTATACTTGATGCCTTTTTCCTCCTGGACCTCAGAGAGGACGCCTGGTTGTCTGGGAGAAGTTTATATTTCCCCAAGTCAATTTCTGGGAAAAACGTGTCACTTTCAAATTCCTGCATGATCCTTGTCACAAAGAGTCTGAGGTCGCCTGGTTCATGCATGGCTTCCTGGTAAACAGAACTGCCTCCGACTATCCAAACCATGTCTACTTTACTTCCACCTCCCGAGCCGCCACCACCTGACCCTCCTCCACCAGACCCGCCACCGCCAAGCTTGTGGAGGCGTGTCCAGTACCACGTGAATCTCTTCTCCGTTCTTGAGGCAGTGCCTCACCCACTGGAAGTTTTTGATGGGCGTTTCGCCCACCAGGTACTCATCCCGGCCACAGACGCGCAGCACAAAATCCTGTTCGCTTTGGCTTTCGGGAATATCCATCAGAGATTTCTTCTTGGCCATCTTGGTGAAGAAGCTCTGCAGGATGGCGCCGGGGGTGTCGTCGGGTGAGACCTAATGGTCTGGCTGGTGGTGCTGCGGTGAATGACGATGAAGATGCAGTTGTTGGCAATCTTCTTCCACAGGTACTCCGGGGAGGGGCTTGGACGTGCTAGCCATTCTAGAGCAGCCCCGTTAGTGTGTGTATTTGTGTTTGCGTGTCTATAGAAGTATAGTAATTTATGCTGCAAAGGTCCTAATGTATAAGGAAAGAATATTTAGAGAAAAGAAGAAAACAAGAGTTTTATATACATACAGAGCACATGCATCATATGATCATGTGTCGTCGCACACATATATATATGCCTGTATGTGTCAGCACTAAAGTTGCCTGGCCATCCACGCTATATATACACGCCTGGCGGATCTTGCTCGAGTCCTTACGCGTGGGCTTGATCCACCAACCAACGCTCGCCAAATGAGCTCCAGCTTTTGTTCCCTTAGGTGAGAGTTTAATTGCGCGCTTGGCGTAATCATGGTCATAGCTGCCTAGGCTCTTAGTCGTACGCACAATTCCACACAACATACGAGCCGGAAGCATAAAGTGTAAAGCCTGGGGTGCCTAATCGTGAGCTAACTCACATTAATTGCGTTGCGCTCACTGCCCGCTTTCCAGTCGGGAAACCTGTCGTGCCAGCTGCATTAATGAATCGGCCAACGCGCGGGGAGAGGCGGTTTGCGTATTGGGCGCTCTTCCCGCTTCCTCGCTCACTGACTCGCTGCGCTCGGTCGTTCGGCTGCGGCGAGCGGTATCAGCTCACTCAAAGGCGGTAATACGGTTATCCACAGAATCAGGGGATGACGCAGGAAAAGACATCTTGAGCAAAAGGCCAGCAAAAGGCCAGGAACCGTAAAAAGGCCGCGTTGCTGGCGTTTTTCCATAGGCTCGGCCCCCTGGACGAGCATCACAAAAATCGACGCTCAAGTCAGAGGTGGCGAAACCCGACAGGACTATAAAGATACCAGGCGTTCCCTGGAAAATTGCCTCGTGCGCTCTCCTGTTCCGACCCTGCCGCTTACCGGATACCTGTCCGCACCTTCTCCCTTCGGGAAGCGTGGCGCTTTCTCATAGCTCACGCTGTAGGTATCTCAGTTCGGTGTAGGTCGTTCGCTCCAAGCTGGGCTGTGTGCACGAACCCCCGTTCAGCCCGACCGCTGCGCCTTATCCGGTAACTATCGTCTTGAGTCCAACCCGGTAAGACACGACTTATCGCCACTGGCAGCAGCCACTGGTAACAGGATTAGCAGAGCGAGGTATGTAGGCGGTGCTACAGAGTTCTTGAAGTGGTGGTCTAACTACGGCTACACTAGAAGAACAGTATTACGGTATCTGCGCTCTGCTGAAGCCAGTTACCTTCGGAAAAAGAGTTGGTAGCTCTTGATCCGGCAAACAAACCCGCCGCTGGTAGCGGTGGTTTTTTTGTTTGCAAGCAGCAGATTACGCGCAGAAAAAAAAGGATCTCAAGAAGATCCTTTGATCTTTTCTACGGGGTCTGACGCTCAGTGGAACGAAAACTCACGTTAAGGGATTTTGGTCATGAGATTATCAAAAAAGGATCTTCGCCTAATCCTTTTAAATTAAAAATGAAGTTTTAAATCAATCTAAAGTATATATGAGTAAACTTGGTCTGACAGTTACCAATGCTTAATCAGTGAGGCACCTATTGAGCAATCTGTCTATTTCGTTCATCCATAGTTGCCTGACTCCCCGTCGTGTAGATAACTACGATACGGGAGGGCTTACCATCTGGCCCCAGTGCTGCGATGATACCGCGAGACCCACGCTCACCGGCTCCAGATTTATCAGCGATCAACCAGCCGCCGGAAGGGCCGAGCGCAGAAGTGGTCCTGCAACTTTACTCCGCCTCCATCCAGTCTATTAATTGTTGCCGGAAGCTCAAGTAAGTAGTTCGCCAGTTAATAGTTTGCGCAACGTTGTTGCCATAGCTACAGGCATCGTGGTGTCACGCTCGTCGTTTGGTATGGCTTCATTCAGCTGCCGGTTCCCGACAGATCAAGGCGAGTTACATGATCCCCATGTTGTGCAAAAAAGCGGTTAGCTCCTCGGTCCTCCGATCGTTGTCAGAAGTAAGTTGGCCGCGGTGTTATCACTCATGGTTATGGCAGCGCTGCATAATTCTCTTACTGTCATGCCATCCGTAAGATGCTTTTCTGTGACTGGTGAGTACTCAACCAAGTCATTCTGAGAATCGTGTATGCGGCGACCGGTCTATTCCCCGGCGTCAATACGGGATAATACCGCGCCACATAGCAGAACTTTAAAAGTGCTCATGATTGGAAAACGTTCTTCGGGGCGAAAAATCTCAAGGAGAGTCTTACCGCTGTTGGAATCCAGTTCGATGTAACCCACTCGTGCACCCAACTGATCTTTCAGCATCTTTTACTTTCACCAGCGTTTCTGGGTGAGCAAAAACAGGAAGGCAAAATGCCGCAAAAAAGGGAATAAGGGCGACACGGAAATGTTGAATACTCATACTCTTCCTTTTTCAATATTATTGAAGCATTTATCAGGGTTATTGTCTCATGAGCGGATACATATTTGAATGTATTTAGAAAAATAAACAAATAGGGGTTCGCGCACATTTCCCCGAAAAGTGCCACCTGGGTCCTTTTCATCACGTGCTATAAAAATAATTATAATTTAAATTTTTTAATATAAATATATAAATTAAAAATAGAAAGTAAAAAAAGAAATTAAAGAAAAAATAGTTTTTGTTTTCCGAAGATGTAAAAGACTCTAGGGGGATCGCCAACAAATACTACCTTTTATCTTGCTCTTCCTGCTCTCAGTATAATTAAAATATTAGATCTTGTTCTGTGTAGAAGACCACACACGAAAATCCTGTGATTTTACATTTTACTTATCGTTAATCGAATGTATATCTATTTAATCTGCTTTTCTTGTCTAATAAATATATGTAAAGTACGCTTTTTGTTGAAATTTTTTAAACCTTTGTTTATTTTTTTTTCTTCATTCCGTAACTCTTCTACCTTCTTTATTTACTTTCTAAAATCCGAAATACAAAACATAAAAATAAATAAACACAGAGTAAATTCCCAAATTATTCCATCATTAAAAGATACGAGGCGCGTGTAAGTTACAGGCAAGCGATCCGTCTAAGAAACCATTATTATCATGACATTAACCTATAAAAATAGGCGTATCACGAGGCCCTTTCGTCTCGCGCGTTTCGGTGATGACGGTGAAAACCTCTGACACATGCAGCTCCCGGAGACGGTCACAGCTTGTCTGTAAGCGGATGCCGGGAGCAGGAGCAAGCCCGTCAGGGCGCGTCAGCGGGTGTTGGCGGGTGTCGGGGCTGGCTTAACTATGCGGCATCAGAGCAGTTTGTACTGAGAGTGCACCATACCACCTTTTCAATTCATCATTTTTTTTTTATTCTTTTTTTTTTGATTTCGGTTTCCTTGAAATTTTTTTGATTCGGTAATCTCCGAACAGAAGGAAGAACGAAGGAAGGAGCACAGACTTAGATTGGTATATATACGCATATGTAGTGTTGAAGAAACATGAAATTGCCCAGTATTCTTAACCCAACTGCACAGAACAAAAACCTGCAGGAAACGAAGATAAATCATGTCGAAAGCTACATATAAGGAACGTGCTGCTACTCATCCTAGTCCTGTTGCTGCCAAGCTATTTAATATCATGCACGAAAAGCAAACAAACTTGTGTGCTTCATTGGATGTTCGTACCACCAAGGAATTACTGGAGTTAGTTGAAGCATTAGGTCCCAAAATTTGTTTACTAAAAACACATGTGGATATCTTGACTGATTTTTCCATGGAGGGCACAGTTAAGCCGCTAAAGGCATTATCCGCCAAGTACAATTTTTTACTCTTCGAAGACAGAAAATTTGCTGACATTGGTAATACAGTCAAATTGCAGTACTCTGCGGGTGTATACAGAATAGCAGAATGGGCAGACATTACGAATGCACACGGTGTGGTGGGCCCAGGTATTGTTAGCGGTTTGAAGCAGGCGGCAGAAGAAAGTAACAAAGGAACCTAGAGGCCTTTTGATGTTAGCAGAATTGTAGTGCAGAAGGCTCCTTATCTACTGGAGAATATACTAAGGGTACTGTTCTATCGCGAAGAGCGACAAAGATTTTGTTATCGGCTTTATTGCTCAAAGAGACATGGGTGGAAGAGATGAAGGTTACGATTGGTTGATTATGACACCCGGTGTGGGTTTAGATGACAAGGGAGACGCATTGGGTCGACGGTCTAGAACCGTGGATGATGTGGTCTCTACAGGATCTGACATTATTATTGTTGGAAGAGGACTATTTGCAAAGGGAAGGGATGCTAAGGTAGAGGGTGAACGTTACAGAAAAGCAGGCTGGGAAGCATATTTGAGAAGATGCGGCCAGCAAAACTAAAACTGTATTATAAGTAAATGCATGTATACTAAACTCACAAATTAGAGCTTCAATTTAATTATATCAGTTATTACCCTATGCGGTGTGAAATACCGCACAGATGCGTAAGGAGAAAATACCGCATCAGGAAATTGTAAGCGTTAATATTTTGTTAAAATTCACGTTAAATTTTTGTTAAATCAGCTCATTTTTTAACCAATAGGCCGAAATCGGCAAAATCCCTTATAAATCAAAAGAATAGACCGAGATAGGGTTGAGTGTTGTTCCAGTTTGGAACAAGAGTCCACTATTAAAGAACGTGGACTCCAACGTCAAAGGGCGAAAAACCGTCTATCAGGGCGATGGCCCACTACGTGAACCATCACCCTAATCAAGTTTTTTGGGGTCGAGGTGCCGTAAAGCACTAAATCGGAACCCTAAAGGAGAGCCCGATTTAGAGCTTGACGGGGAAAGCCGGCGAACGTGGCGAGAAAGGAGAAGGGAAGAAAGCAAAGGAGCGGGCGCTAGGGCGCTGGCAAGTGTAGCGGTCACGCTCAGCATAACCACCACACCCGCCGCGCTTAATGCGCCGCTACAGGGCGCGTCCATTCGCCATTCAGGCTGCGCAACTGTTGGGAAGGGCGATCGGTGCGGGCCTCTTCGCTATTACGCCAGCTGGCGAAAGGGGGATGTGCTGCAAGGCGATTAAGTTGGGTAACGCCAGGGTTTTCCAGTCACGACGCTCACTAAAGGGAACAAAAGCTGGAGCTCAGTTTATCATTATCAATACTCGCCATTTCAAAGAATACGTAAATAATTAATAGTCAGTGATTTTCCTAACTTTATTTCATCAAAAAATTTCACCTTTTGATTCTTATAACCCGTACATGCCCAAAATAGGGGGCGGGTTACACAGAATATATAACATCGTAGGTGTCTGGGTGAACAGTTTATTCCTGGCATCCACTAAATATAATGGAGCCCGCTTTTTAAGCTGGCATCCAGAAAAAAAAAGAATCCCAGCACCAAAATATTGTTTTCTTCACCAACCATCAGTTCATAGGTCCATTCTCTTAGCGCAACTACAAGAACAGGGGCACAAACAGGCAAAAAACGGGCACAACCTCAATGGAGTGATGCAACCTGCCTGGAGTAAATGATGACACAAGGCAATTGACCCACGCATGTATCTATCTCATTTTCTTACACCTTCTATTACCTTCTGCTCTCTCTGATTTGGAAAAAGCTGAAAAAAAAGGTTGAAAC
+
'(.*)(&%&'$$''&)*1=@A>AA;::;CAJ@+)*.((1'899<?;;<>CFDEDDFHFDC=;;<F@@??BFB@C=EJCBBBGJHJJJJGAAAHJJJIEE@@@A>:862*)*;>:%$$$)*)0>65487:9:79=1+)''')++*/.,%$$%++*-..3221003;=??@@CCCBCBCGB;::;@BCCA@=68'%%&&'%%&&20>>><<>91045,,111024/,,*+56;;@@@>;76,(<;0((*+,511,,.CDEFFEC@AABCAAEJEEDBAAACBFEDA@@AIJD>>=??AA>=748CGAABCHIFBBABCDDC((()>:504452''''-655330562650.,./+*+411364:/22J=<11((99EGFHIJJ@>=:;0&&*33;J4./-(&%+55;,++,>@AAAA>>@2)(&&&&**+755?JJIJE::9900/+%&&)$'4BAACCHJCCCCIGGA@??GHIEB@@ACA@??BA?@CEA@?@>BBCB?>=BDB<:9<8;:;ACAABB@??@BAABB8;<9<;;;978,''(-/8@@@<>>;FJD?><?:6:@886<95448@CC=CBDJJCBADDDBBI@??>CA@AFJJ?999BDHDCCBFA@@?>;;<?AB82---./066=995>8:DBCC?>JJD?990-*''&&'()*()('&%&'(1+<AFEFEEGJJHHB@AADC?JJJJJ:4557768730//--))))39;=JIJF@@@ECD?ABG?=BJ>9646:434@=>AABFA<825DDDCDGCEC>??@?A;;<GHEDBBAABDJDIGAABA@>==?>;DCCECBDFGGGGGGJJIHFFEFGACCBGGFDDD>JII:99778JJJJC@@@HGGJJBBA3//033'0,,,-226;FJJJGJJJJJJJJE@<9FJFHGDDDCE@A))/8;GHFD8888>7769;7:142<=>==75544::BAC?CEFJGFIJJJFDFDDEFD.+++////3.///4224447723<?A?9778>6677A??@B@501BCBDDCCEHFG<<<<CCDCHIJI?>><C>DEFEFD@EEEBAABECECDEB<=<A<>8<0@A@DDEBEAAA@BAA@?>>?@CDDE@4,((;<;:65237=:;<<>=;=3334==;AB@CAFCB?BFGEECDB?>?>?>>>>>?HJHGJJGFDHFEFFH?332''')*)(()*=6/+@AAHJFF@??>AB@<:BB?DD99:>ABECACFEGFJJJJJ@EEEGD@>=@@;CBABJJJIIJHCBDA=;>?AEJJJ;:<8EDEJGGE@??AFBB@BBCB@BAA>;:6338<<>BABBBCD=:<@GB92-.338>?>;<99;99800BGBF@@@?A@@AEEBBCDIFD@>>>@@ACE@>>>ADEEECBDFBAAB@C@??4553333EDB@<<??=>=;<<=A;24?98;<;<>=>B@>>>?=<::<<>CBAA?A>=>=@>:;88<><=<AJJJCEDDHJCC@;;<><<<@A@@@C?>?>@@@DA?==>JJJ@@?>A@ACEI>>97756B4444>=89?BJJDDEEFEJJDAJJEGA=DBBBBJJF@A?>@>@@HGFEJJ><==BCCABBBBCCFE<*%%''-'')()('(+2)),66667JJJCBGJJJJJC@?=<=?DGDDCCB>>?@HG????><-,++69ACCC@@@?A>>>?CJJJG@@D-,,/552-+))))'%'+%&'%%$%,0+,@A@B@?@;46&$$%89;<<AADDDBA>>@>>>?@FEDD>===?@?<=?FC?@@@?/+5'0*&(.+'('';9;BBB@DFHDAAAAA@BCBA2''%'+=ABFFEFCDCA<;:;=>=A@A@??BDECDCBDCDGGCB@CJEGGHJFB@??B><<>DGEDEGFHJDCDEJJJHIJGJIIE?BA>989'&).888DCBBB<7688622BGEIEGDCEJJJGFEEFE>@>BFIJJJJIHA@AAFJJJEFCA4327CDAACCJF434,**&&&&-568BDEEFDJJI=>HFEIJEGHA?@@EA78?>C@?@@=4111753<1B?D?@ABCCCEFFJGEBBAADB@?@BCFBBCDA@ACDB@ACBDGFHGGEDDCDDEGDDBCBEFCDGHJB?===6555?@?><<<>CBB=96660-.-3570'&&&))(((7::<>866/,,+43001CJH><<<;<545<<96/3))><9;=AABEJJJHEBCBCDEGJFFFEFDEHIJ@><<+'''.-+++0>@BA..)).//?ACFFIHIJJJHIIGGGEDDDFFCBBCCCACCDDEECJDGCCACGJFDBCCEBB@=:76;;6:71-++&&//06-)(($$$%,+9:AEGECEFJHGE>??70//3<?>96522369HGACCEEB@@ADD??<0--08.EC>>=@ADAADHGB@AADFFFDGHEECC>999;<0//1AA@@@>>>@8888ADBDA???@AB=>><>>@.,,+0=;;;AAFDDECEGJD@AB@955.45778:;889<@<<=>CCDBBBDECD?AHGEEFHIEBDBDDGHJJECB@=;;;ABBAB@@ADFEGJ7776@<BBEDCDDCDEFGDCDCEECCDCFHEGHHHBAB@???DCEEB??====BA==><@AABA@@BCEECCACAABAHJIJ100++(%$%'899988;@CJECDDBBBA@A?=:92.5&&&&-@BCBABGDDB>>>A9337675424;99:>;;><5JFJJA;::7>AB@@@525)+,7JA?>@>G:.,+,.+(/.+,-12AEDDEFB520102226942;AFEDA@@?B@??ACFE1010D?<623GJH@94//31-.-,,+,,))((&)&))),,,00322557@?=>@BB<:::,))*32,**+,168787CDDHC>=;*3*)'&&&'...+--+++**--882JJFBAA?67,4559;:;@>>@IJHHHIGBCJJFA@ADBCDDJGFFE@///1603<3...8AJJ(''(22B>???DC@>??IB?>?ADCBBCDAABCJJJJDA?>:33+++1,,($$%&%%%))),;<@BCFI?@ABEFCBAAEBBBDCA@@CCBAAAA??><<<?@??ABDCCDA>99==334<8/,,,7;9;9:89::E?AAACDBBBEDDDCCBACEDFCA???AAAACFCDDDEDBA?ADDGJFDDC@C?62238:A5445++*-)))*9DFE??>:<9744?@FFE??-+++++++22259B>8(((=C@???AABCABA=>:6?///:.00...,2+,,--(&%%'3;<@ABDEEFB===>HGHFCBBDJDEDBDFECDBDCCDEDDBBBADEEDCCBEFGEFDCBCEF;;;=<7587789CFBA@ACCCDC:3**)''&&()*)99=9;;220+('()**+:?BEDDEABDC>EB1>JJGHFGFHGCBD8GJJJHD;:9832222:<0...88:9;7455:?@@:@DAB<77:1++9///9;;<BB@==::;:<<=?DC???@DCBB@@@?@AA@;;:DFGFDCC@>A@???>@@??@@CAABBB@>667==CEJDDDEEA??>@AABA@<<==CACEFJF=98:88*))*-*+(()7@A8988@8544'$$$)('('+*/023>C@>>>@?;::95/.,/576=CA@@BBCBBCCDJG?:9E67:JJAA?AAAC''')>==>IJEA@@@CB9333J@7532.8++,,14543-((&$%+)+4+896554+)+-/A76676665:=<?33227?>=>=????=;:16'')))(**3../0;98859;<;A:A??BBE>>>?HDDCDA<<;<@>EJJJHFDCECA?ABJJFDEA@A<<89JJHAAAEDHE?@A?=;:6:+++=GGDDBABBEGBC@@@BBCEFHB:8<JJH@0//003/256DJBAA@FFIIHJG??>@?@75520//36787>>?BCFDC;43329>?CE??02)4446HJHBGDE<767(&%(+),(*),*)*?BBEJEA=AA?EJJCDCBA@@B?>>??<;=>A2122DC???4333JH9:JJIFGIIHIGHJJJIJJJJJJJJJJJJJHFFFJJJJFDCJHFJJIFD889FIHDFEEIE7:32644358A=23JHBGBB@?@FFC<?DECD=@@BDDACCBDJJ=56119:;;IAC;;<;:67=DEHFGCBB?@@@JJJJECCDDFBAC;@6BBD:B1)'&''%%'&''//,**+($$%%(+*+*&'??BCB@@A<;:;@?@JJG??=FJJFCDDJGGFFJJJEBCB@IG2**+<+%%%(1273335DCBDIJC?>>AHJJJBA@@EDA>AACBB?;::4HCDHJJJJDDDGJJEA;;;<CJJJJFGDGGJJJJJJJIBABAACG>BABC??DEJJJJJHEDDGHHJA<<=?DCCCG<:99==@?BCJJJGJA?90/,?ABGJH7:*)))8:;::CJDAA73BHJB=CDCA@@B@<86579DFJHJ?>>;GJJB<33347<==BFHJ=JG777<::?DDDFB@?>?@?AA@D>>>=>?=@5455FBA;::;BAAACB>>??EEEEDDBDC???@DEB???AJGJJJFI=B@=<;9))*44::??@ABC:999ADCE6>63502//3DDDEE@@<<=>CJJFCA<9::GFHFCBCCCCCDD?;GCC?>>?DC@@@BFDFDEB@<=;;><==BBECC=95/75/+*)*&''=?@@CFB?>?A>>>999766699BC<<:<:BBBGGGDCCAECBCBCEEEIEDDBBA?@ABFEDA@>878,++,:@@D>>;>=;?>?>>?@ED@@@@ACIEHFECIEDCCDEADDGGJJJJIFGB@=7,2IJJJJFFFFJJ><<?EE?=>@ABIIJIJJJFDC>>=999;=><:.-/347B?=CE@@BCCD=<??JDEDD@@@>>B;7667622>>AJDFFEJJJJH;6::<=CB@@>=>>ABCEJHFJHJJ>==GJJDDBA;>>845*((&9????A@@??CEEECC@@DDJJC@??BF7@ACJJBAA>>>7-,)??CBBB?@AJJ;;;@BCBBCFJ?=D<<<<>CA@??974259:?>;;;:>>=??>B@?@ABEBA?@BC?>?><-((-0=?=>>HJJA@AJHF<D<::9?CJ@;:;:14>;:;<>CDA;;::::<@AAG@?DBIHFHD@@?@DA??A@DCAA8787:88*%#$5@JGEG@58=7*(((EJJIFJGCADCBBCDEA===FA@@AIHJJF>@7:88::=>??@8777844444@@BEJJA?>@ACED?=;<=?>=>?FEF?GJJJGDDCBC?>??BBBCEFIHJJJJGGEECA@@AB?>>?CA@ACCCDIHJGA=<<=BAA@?@@><=@?@@@BA<:<<?D@@A@AAA@?=>=@CCDEEJA>==@DDCBDEAAA@@<)&'(315445>?ABECCCA?<7546?BB@AAAA@>==>@>85459.+6789:<=H97;<<;<>DB><<>?GC@;8::48BDBAFBGC@@&&&&')'%''+,10//0-/=>;<?=;<<?EEDJJB=<=GAA?@90/./'%%&'*1;>>>@?<7778@BCEA@HEEBCACC?>>AEJJJF?<==@A@F=;;;;;0/0<>?>CBACA@@ACB=<<=>=<=AE@@@FIJHDBA??@>?==?@ABEA???AEDEGFJFED@;9:7999==>?---;;***))))))*594A?BA@A?AA>?@::::;<:@?<8.**+---88BEEHJGFDA??76-2/0/.;:<>?DICBBADJ?=>@=<=>=>?>=?@AAADB>=??>?A?<;<>GEA<>DJJA?=>=@@A<AB=<<=999:IJHFE>;::80.'866569=@::0.3AAB??@<==>HGDECEHHC@?@>?@BFAAAADBBB@B0.-.7--..1344BBBHJJIJJGEFAHFCCBB>>=<<:;;=A>=;;<AA?EJIB>6333<DB>>>=8888EIIBDEIHD@=<895667::<>JJIFEGH@=<<?FJJFDEJJE=<;;@AA;)%%%&.//88778;@@AAFJH@?==>><=?JJJJIGA@AA><;;?<<<<JG?657?6:;7/00.3+0DA;:F20034343631//.25776***DHAA@@EC>9:?;<=<=AHG@@CEJD=:7899;<@@BIHJJJEDB?@@:<668=<=@8977:;DAA??<<?BD?7::7646A@=<@?AA@?==:::<@BBBDCDDAABCEC@?>@@D@EEFGECEFJI,,,79.'%%&552200/*+-8<4222EDA:99;@CBBEGJIH=>?810;=ADGJJHGECCEEHFA:<634954447<DCCBA@?AG>;9<,)&(**&+.**),01/'&&&&&.1120/557)''&//4AEFFGHECE??>?BAA@?A82/-.1('''*344=@@?@AAGEDBEHFFF@=:;>BAACBCBA@??@BBFBBBGEBACEFFFDDDEHHJJC@?@BAECDHEFBDGFDEJEB==;7565....+,9;<=??=>>AAABBAAA@?@@@ABDHDBBCIC=ACFGCDCDDDFEECCBA<<<=BG@===@?@BGIJGBA>=>=?DJ8;,988:A>>==>>>?>AADHI===B?=>>9-,9))357<4237EEFIEEDCCDDFFEECCA<<<>ADJJJFJJJIFGFCCBEHGHEHG>=<9444/))+DFIJJI<:22B?@JCA96'''&&.+63++()&)*+-214)(((5+,%%''9<<;8889BA>=@<>EGF,++;<FA@DCBE>>=??95546JJJ88?ADFHHFFEFEG?;88BCEHJJJGFEFFFIBBB?GFGECCDDGIJJJJJIGGJEDCEBFEA:.---.>CCEABA?@?>1>>DJGIJJJIH??ADCGA@?<<<>=;BFCCBBDCCE;0.--A=<;:?=A;54445BBDD@@??AAFIFE:5.0@DDFJGJBA<*)+.--/::JIGH?=DAA@@?BDBJJJJICGGFH<:9:@0''')100/156;?>CEEFFIHEJDECBCDJJJEDCCB?BBA@D@DFJEGIE@?>@BCDDDBBDA?>>BCBEDJJJJJGFHE?@@AIGHEEEDEFJIHHEI@JJJJC5410H?>>?EJJJAA=57AEJBAFG7666525*
@Uematsu_g8c_2_G1_24
ATAATTAAATTGAAACTATAATGCTAGTTTCATATACATGCATTTACTTATAATACAGTTTTCTACATTTTGCTGGCCGCATCTTCTCAAATATGCTTCCCAGCCTGCTTTTCTGTAACGTTCACCCTCTACCTTAGCATCCCTTCCCTTTGCAAATAGTCCTCTTCCAACAATAATAATGTCAAATCCTGTCAACATCATCCACGGTTCTATACTGTTGACCCAATGCGTCTCCCTTGTCATCTAAACCCACACCGGGTGTCATAATCAACCAATCGTAACCTTCATCTACCACCCATGTCTCTTTGAGCAATAAAGCCGATAACAAAATCTTTGTCGCTCTTCGCGATGTCAACAGTACCCTTAGTATATTCTCCAGTAGATAGGGAGCCCTTGCATGACAATTCTGCTAACATCAAAAGGCCTCTAGGTTCCTTTGTTACTTCTTCTGCCGCCTGCTTCAAACCGCTAACAATACCTGGGCCCACCACACCGTGTGCATTCGTAATGTCTGCCCATTCTGCTATTCTGTATACACCCGCAGAGTATGCAATTTGACTGTATTACCAATGTCAGCAAATTTTCTGTCTTCGAAGAGTAAAAAATTGTACTTGGCGGATAATGCCTTTAGCGGCTTAACTGTGCCCTCCATGGAAAAATCAGTCAAGATATCCACATGTGTTTTTAGTAAACAAATTTTGGGACCTAATGCTTCAACTAACTCCAGTAATTCCTTGGTGGTACGACATCCAATGAAGCACACAAGTTTGTTTGCTTTTCGTGCATGATATTAAATAGCTTGGCAGCAACAGGACTAGGATGAGTAGCAGCACGTTCCTTATATGTAGCTTTCGACATGATTTATCTTCGTTTCCTGCAGGTTTTTGTTCTGTGCAGTTGGGTTAAGAATACTGGGCAATTTCATGTTTCTTCAACACTACATATGCGTATATATACCAATCTAAGTCTGTGCTCCTTCCTTCGTTCTTCCTTCTGTTCGGAGATTACCAGATCAAAAAAATTTCAAGGAAACCGAAATCAAAAAAAAGAATAAAAAAAAATGATGAATTGAAAAGGTGGTATGGTGCACTCTCAGTACAATCTGCTCTGATGCCGCATAGTTAAGCCAGCCCCGACACCCGCCAACACCCGCTGACGCGCCCTGACGGGCTTGTCTGCTCCCGGCATCCGCTTACAGACAAGCTGTGACCGTCTCCGGGAGCTGCATGTGTCGAGGTTTTCACCGTCATCACCGAAACGCGCGAGACGAAAGGGCCTCGTGATACGCCTATTTTTATAGGTTAATGTCATGATAATAATGGTTTCTTAGACGGATCGCTTGCCTGTAACTTACACACGCCTCGTATCTTTTAATGATGGAATAATTTGGGAATTTACTCTGTGTTTATTTATTTTTATGTTTTGTATTTGGATTTTAGAAAGTAAATAAAGAAGGTAGAAGAGTTACGGAATGAAGAAAAAAAAATAAACAAAGGTTTAAAAAATTTCAACAAAAAGCGTACTTTACATATATATTTATTAGACAAGAAAAGCAGATTAAATAGATATACATTCGATTAACGATAAGTAAAATGTAAAATCACAGGATTTTCGTGTGTGGTCTTCTACACAGACAAGATGAAACAATTCGGCATTAATACCTGAGAGCAGGAAGAGCAAGATAAAAGGTAGTACTTGTTGGCAATCCCCCTAGAGTCTTTTACATCTTCGGAAAACAAAAACTATTTTTTCTTTAATTTCTTTTTTTACTTTCTATTTTTAATTTATATATTTATATTAAAAAATTTAAATTATAATTATTTTTATAGCACGTGATGAAAAGGACCCAGGTGGCACTTTTCGGGGAAATGTGCGCGGAACCCCTATTTGTTTATTTTTCTTAAATACATTCAAATATGTATCCGCTTCATGAGACAATAACCCTGATAAATGCTTCAATAATATTGAAAAAGGAAGAGTATGAGTATTCAACATTTCCGTGTCGCCCCTATTCCCTTTTTTGCGGCATTTTGCCTTCCTGTTTTTGCTCACCCAGAAACGCTGGTGAAAGTAAAAGATGCTGAAGATGGTTGGGTGCACCAGTGGGTTACATCGAACTGGATCTCAACAGCGGTAAGATCCTGAGAGTTTTCGCCCCGAAGAACGTTTTCCAATGATGAGCACTTTTAAAGTTCTGCTATGTGGCGCGGTATTATCCCGTATTGACGCCGGGCAAGAGCAACTCGGTCGCCGCATACACTATTCTTCTCTCAGAATGACTTGGTTGAGTACTCACCAGTCACAGAAAAGTATCTTACGGATGGCATGACAGTAAGAGAATTATGCAGCGCTGCCATAACCATGAGTGATAACACCGCGGCCAACTTACTTCTGACAACGATCGGAGGACCGAAGGAGCTAACCGCTTTTTTGCACAACATGGGGGATCATGTAACTCGCCTTGATCGTTGGGAACCGGAGCTGAATGAAGCCATACCAAACGACGAGCGTGACACCACGATGCCTGTAGCTATGGCAACAACGTTGCGCAAACTATTAACTGGCGAACTACTTACTCTAGCTTCCCGGCAACAATTAATAGACTGGATGGAGGCGGATAAACTACAGACCACTTCTGCGCTCGGCCCTTCCGGCTGGCTGGTTTATTGCTGATAAATCTGGAGCCGGTGAGCGTGGGTCTCGCGGTATCATCGCAGCACTGGGGCCGGGGTAGACCCTCCCGTATCGTAGTTATCTACACGACGGGGAGTCAGGCAACTATGGATGAACGAAATAGACAGATCGCTGAGATAAGGTGCCTCACTGATTAAGCATTGGTAACTGTCGACCAAGTTTACTCATATATACTTTAGATTGATTTAAAACTTCATTTTTAATTTAAAAGGATCTAGGTGAAGATCCTTTTTGATAATCTCATGACCAAAATCCCTTAACGTGAGTTTTCGTTCCACTGAGCGTCAGACCCCGTAGAAAAGATCAAAGGATCTTCTTGAGATCCTTTTTTTCTGCGCGTAATCTGCTGCTTGCAAACAAAAAAACCACCGCTACCAGCGGTGGTTTGTTTGCCGGATCAAGAGCTACCAACTCTTTTTCCGAAGGTAACTGGCTTCAGCAGAGCGCAGGATCCAAATACTGTTCTTCTAGTGTAGCCGTAGTTAGGCCACCACTTCAAGAACTCTGTAGCGCCGCCTACATACCTCGCTCTGCTAATCCTGTTACCAGTGGCTGCTGCCAGTGGCGATAAGTCGTGTCTTACCGGGTTGGACTCAAGACGATAGTTACCGGATAAGGCGCAGCGGTCGGGCTGAACGGGGGGTTCGTGCACACAGCCCAGCTTGGAGCGAACGACCTACACCGAACTGAGATACCTACAGCGTGAGCTATGAGAAAGCGCCACGCTTCCCGAAGGGAGAAAGGCGGACAGGTATCCGGTAAGCGGCAGGGTCGGAACAGGAGAGCGCACGAGGGAGCTTCCAGGGGGAAACGCCTGGTATCTTTATAGTCCTGTCGGGTTTCGCCACCTCTGACTTGAGCGTCGATTTTTGTAAATGTTACGTCAGGGGGGCGGAGCCTATGGAAAAACGCCAGCAACGCGGCCTTTTTACGGTTCCTGGCCTTTTGCTGGCCTTTTGCTCACATGTTCTTTCCTGCGTTATCCCTGATTCTGTGGATAAACTCATCTTGCCGCCTTTGAGTGAGCTGATACCGCTCGCCGCAGCCGAACCGACCGAGCGCAGCGAGTCAGTGAGCGAGGAAGCGGAAGAGCGCCCAATACGCAAACCGCCTCTCCCGCGCGTTGGCCGATTCATTAATGCAGCTGGCACGACAGGTTTCCCGACTGGAAAGCGGGCAGTGAGCGCAACGCAATTAATGTGAGTTAGCTCACTCATTAGGCACCCCAGGCTTTACACTTTATGCTTCCGGCTCGTATGTTGTGTGGAATTGTGCGTACGACTAAGAGCCTAGGCAGCTATGACCATGATTACGCCAAGCGCGCAATTAACCCTCACTAAAGGGAACAAAAGCTGGAGCTCATTTGGCGAGCGTTGGTTGGTGGATCAAGCCCACGCGTAGGCAATCCTCGAGCAGATCCGCCAGGCGTGTATATATAGCGTGGATGGCCAGGCAACTTTAGTGCTGACACATACAGGCATATATATATGTGTGCGACGACACATGATCATATGGCATGCATGTGCTCTGTATGTATATAAAACTCTTGTTTTCTTCTTTTCTCTAAATATTCTTTCCTTATACATTAGGACCTTTGCAGCATAAATTACTATACTTCTATAGACACGCAAACACAAATACACACACTAACGGGGCTGCTCAATGGCTAGCACGTCCAAGCCCCTCCCGGAGTACCTGTGGAAGAAGATTGCCAACAACTGCATCTTCATCGTCATTCACCGCAGCACCACCAGCCAGACCATTAAGGTCTCACCCGACGACGCCCGGCGCCATCCTGCAGAGCTTCTTCACCAAGATGGCCGAAATCTCTGATGGATATTCCCGAAAGCCAAAGCGAACAGGATTTTGTGCTGCGCGTGGCCGGGATGAGTACCTGGTGGGCGAAACGCCCATCAAAAACTTCCAGTGGGTGAGGCACTGCCTCAAGAAGAACGGAGAAGAGATTCACGTGGTACTGGACACGCCTCCAGACAAGCTTGGCGGTGGCGGGTCTGGTGGAGGAGGGTCAGGTGGTGGCGGCTCGGGAGGTGGAAGTAAAGTAGACATGGTTTGGATAGTCGGAGGCAGTTCTGTTTACCAGGAAGCCATGAATCAACCAGGCCACCTCAGACTCTTTGTGACAAGGATCATGCAGGAATTTGAAAGTGACACGTTTTTCCAGAAATTGACTTGGGGAAATATAAACTTCTCCAGAATACCCAGGCGTCCTATTCTGAGGTCCAGGAGGAAAAAGGCATCAAGTATAAGTTTGAAGTCTACGAGAAGAAAGACTAAATTAGTTATGTCACGCTTACATTCACGCCCTCCCCCCACATCCGCTCTAACCGAAAAGGAAGGAGTTAGACAACCTGAAGTCTAGGTCCCTATTTATTTTTTTATAGTTATGTTAGTATTAAGAACGTTATTTATATTTCAAATTTTTCTTTTTTTTCTGTACAGACGCGTGTACGCATGTAACATTATACTGAAAACCTTGCTTGAGAAGGTTTTGGGACGCTCGAAGGCTTTAATTTGTTAACTAGTTTAGGATCCGCCTCCACCTGACCCACCTCCTCCAGACCCGCCTCCGCCTGACCCACCACCTCCGGTACCCAATTCCGGTTGTTCAATAAGTCTTAAGGCATCATCCAAACTTTTGGCAAGAAAATGAGCTCCTCGTGGTGGTTCTTTGAGTTCTCTACTGAGAACTATATTAATTCTGTCCTTTAAAGGTCAATTCTCTCAGGAATGGAGAACCAGGTTTTCCTACCCATAATCACCAATTCTGTTTACCTTCCACTGAAGAGGTTGTGGTCATTCTTTGGAAGTACTTGGACTCGTTCCTGAGCGGAGGCCAGGGATAGTCTCCGTTCTTGCCAATCCCCATATTTTGGGACACGGCGACGATGCAGTTCAATGGTCGAACCATTCTAGAGCAGCCCCGATCCGTCGAAACTAAGTTCTGGTGTTTTAAAACTAAAAAAAAGACTAACTATAAAAGTAGAATTTAAGAAGTTTAAGAAATAGATTTACAGAATTACAATCAATACCTACCGTCTTTATATACTTATTAGTCAAGTAGGGGAATAATTTCAGGGAACTGGTTTCAGACCTTTTTTCAGCTTTTTCCAAATCAGAGAGAGCAGAAGGTAATGAAGAAGGTGTAAGAAAATGAGATAGATACATGCGTGGGTCAATTGCCTTGTGTCATCATTTACTCCAGGCAGGTTGCATCACTCCATTGAGGTTGTGCCCGTTTTGCCTGTTTGTGCCCCTGTTCTCTGTAGTTGCGCTAAGAGAATGGACCTATGAACTGATGGTTGGTGAAGAAAACAATATTTTGGTGCTGGGATTCTTTTTTTTTCTGGATGCCAGCTTAAAAAGCGGGCTCCATTATATTTAGTGGATGCCAGGAATAAACTGTTCACCCAGACACCTACGATGTTATATATTCTGTGTAACCCGCCCCCTATTTTTGGGGCATGTACGGGTTACAGCAGAATTAAAAGGCTAATTTTTTGACTAAATAAAGTTAGGAAAATCACTACTATTAATTATTTACGTATTCTTTGAAATGGCGAGTATTGATAATGATAAACTGAGCTCCAGCTTTTGTTCCCTTTAGTGAGCGTCGTGACTGGGAAAACCCTGGCGTTACCCAACTTAATCGCCTTGCAGCACATCCCCCTTTCGCCAGCTGGCGTAATAGCGAAGAGGCCCGCACCGATCGCCCTTCCCAACAGTTGCGCAGCCTGAATGGCGAATGGACGCGCCCTGTAGCGGCGCATTAAGCGCGGCGGGTGTGGTGGTTACGCGCAGCGTGACCGCTACACTTGCCAGCGCCCTAGCGCCCGCTCCTTCGCTTTCTTCCCTTCCTTTCTCGCCACGTTCGCCGGCTTTCCCCGTCAAGCTCTAAATCGGGGGCTAGCTTTAGGGTTCCGATTTAGTGCTTTACGGCACCTCGACCCCAAAAAACTTGATTAGGGTGATGGTTCACGTAGTGGGCCATCGCCCTGATAGACGGTTTTTCGCCCTTTGACGTTCGGACCCACGTTCTTTAATAGTGGACTCTTGTTCCAAACTGGAACAACACTCAACCCTATCTCGGTCTATTCTTTTGATTTATAAGGGATTTTGCCGATTTCGGCCTATTGGTTAAAAAATGAGCTGATTTAACAAAAATTTAACGTGAATTTTAACAAAATATTAACGCTTACAATTTCCTGATGCGGTATTTTCTCCTTACGCATCTGTGCGGTATTTCACACCGCATAAG
+
;;<;;99,,,--***)'&&'&'##$$%+-.(%%&+'*./999:JJJHGFFGHIFFFA?/*=C7//-))(*9:/../@?<;:=@?@=C,+./16J****6666CDCCDDDFJJJHEEEHDAA@AA??<=<<?AA?A:>>BD@=A>DEGBBDB?GDDCF:899=?@ACAB@?A@B@@??FGHCA@=,,,0><05&$$$+667>CBC@?<<?CBAB@><81-)*,,-+9:EB?@@CEA@@BCFD?@@BJHIEA>>>@CBBAA@A?BDGFDFIHIEFIGHD?>>@DGFJI?>66&$$%9:>?A>=>?:=4=899@<<>?JIICB>?>ADDCCFJIHHHJEEDB@@?>AABA@@BB@@@ACBCA@BBEJJA@??@EJGGHHFI@?>>BB?A;;=:<<<?CBBBBCEBBBBHJJHEDCDIJIJDCEHJA@@CCABA?@DBA>?JFCE<CCDDJJJGFFBBABGFG>4//CCJFDBBBBDJJJJJIGAAEDBB@@BBFJIDBBBIIECGGEDE?AAFH;:9:CDCGJHDDADDEJGDCBDDDA?>=<;<<@?@>12(***BGDBCABBADBEGBAAADCD??@??@@CJJJJGDB@??9677:<A@BCJJJJJIFFD>=;50-.00FHIGBA@?DJHG?>>>ACDGEBBBCB?;=:9>@C==AHJJJGHBBBBFCA@ADB@@@@BCDIJD@@BA@?@BHECBDJJIIE@?@<;;;@ICB@;88?BC@@@BBACABBCEGG??@A@@;:;:=8945D?AADBCCCBA>>BJFFDCCE@?:<7?79JID==<?BBDDDFJJJIJGGCAACEAAAAAAAF@@421/''&.1('((7::<==??><>::9C7DIFCDCDDFFGF=<;=@ACDFHIFCAA?===EJB@@BEADEDEEFEGD@AABDCBCCED><=?BGJJJFAA9668=BCGJJIHFCBBDECB<223>AAA@7777=<::<=HJJJJBBBBFDB@@@A@@@?A>>?;=???=D><<<=>>=:9=;@@@DA;::<AABGGD-)'%%:6:DJJHDBC64335;7JEA??BGG@?<=6JJJIJ44682---<@=54340,,,,:;=GJJICAA?@@ACCCDEGEDEED>=<9779@BDBBGEDBBIEDCCDDH99999=>==95699:....ADCBFEEFEEDC>==?BEB??@>;;<>CDB>==@FCCA?=<=99<8A@BGCC?>?AFE<;;977:<@@BG?>>=A><==C?@DCBBABDFDEJE8333>EFHIB66A9:::ABDBA>>?JGECDJ<999??ABJJ@A?@>>>@BCCJH@@>=>?EFJJJEDCACDEJJIFGEHDDCEIGJJJJJIJJC?B4-.000CFEB@@CC@>??CEB@@A@A?@)(''7566845/01::=FHHEE@=?BCBA7.4---=>DGJJ::98>?GEDJH9=9879;=>=>EGFJJFDB>??8766:69BFDDJJCBCIIHJHJDDB999<><86323079/.0//88?:;94IJJJEA?CEDCBDI=::@FHGJJJJJJHEJDGDDEJJB@??>??JJECBBFJJJIGJF<<<<HCCDCEEJJJGEAAA@DDFFFBBCDGJECDDC999;EJC???CHECCDGJJJFDEGJJJCGFDAA@B@CE;:;JJJHBB?>>>A?>?@ABB@ADBBB@BCJGDC@=;5567ADCDGFB>=-,,48<????A???=??<<:;CJJJ?=<=<;)'''87+,+:::;?@CDCBA@@@???JIHEBB?=>9AAAEIIBA:AJJB?<<<:IJG;>8JCJFIG@>9?JJHG*''+JJDBBHJJJJJIJJJJJJJIJJJJJJJGJJJJJJFGGFHJFFJJJJHIHJJJJJJF;;?>>@CFIFC)=AC53222./;-<?@?A@BFE4323EFDHDED=<&&%&)6447>BACFHJJJIJIJJJJJC5/0EEFGEDFIJJJJJJHFFIJJCC<,%'*&&&'*3447HJGEEEFJJJJJG==7333?@??<7544CJJJIEFJJDDDC@>>ABA6545FGJJIJJJHIGFG3332-2((../;830/04HJIHGJGGJJJHFFJHFGGJFJJJJHGECEEEEJJJJIGGGIGGGGJJJH<==JJGDDII<7:4-,),-2/1)'&$$$%##$*?CEIFEDEGEFEEHJJJGJHBCGJGFHB@B<7385547/05GGFGIIGCBB@<;?@=;=>HEEIJGECFHGFIJHECBBDFJJIJJJJGGBCACFCDEEEFFHGA@@@DFJGCEADDIHDBA@BDGGEEDB@?@A?@<>==FCDDCB@=?BCE?=<81,(%%%*''**06AD>?>?HFDEEEDDCIGEF???:::5)(((*)-**(*)&',(<A>>>CBBCFGFI77765-,,/,++++++;<ABGEGJFBAAAEDDE1111EEEFJICAAA9888AIJIHJJJIHFFCBBA@:3111<986/+,,,..0337666ED>>>AJJJJJJEDDCDDA=99BAFFEJHHJEAA?AA?A?=A68AEAA>>=AGJEDBBAA@@ACFIGGGCAAADCDFFIJGBBABDCDHDCB@?@@ACFDDEDFJGFEDCBBBDDCCDGCCC<;:;DECEBGHFBBABGIIFEHJGIFFDCDDCEEC=;;<BDEA?<BEEGEHHIGJJJJCBBAECCDDDFFDD5544+((((''(*)+.+**+79:BAAFA777A@B@77<8ACHGHJJFDFGJJIIGFFFHJ;::<J><EB>==@=--,,.011125222BADCCDFJJH>=:9;<A@>1(((.()(,0,'&&'(;870+?EGIDB>>>>EFHG?>>A322/**:=;9:9<>>GJ???>BBCCDAA@766CB8555659ABIG=4/--3-,'(268;;;;GHGGDIJJHEBAABEGGEFDCDDB=>CFA?>AABA@:5555JJG@?<?+++BDJGJGJJJJJGCEC<111AEJJIJGBB:?J@<==3101:;;:9:02*%%&&)+8@0001@00:ADCHJGCJJC??>H@JFHF888:ADIFCBBFIJEEDDEDEDEFHHAA?B662021::6645.***-../01-1<6>=<<;66:AJJJJHBEBBDAAACICDCCJ<;;;BD<1>@ECIJHBC3323975568=>ACCA@:999C;:5CBE;::9=IBFEDA??AIGFDCCBCJJJJHD>@@CEJAAAB1111?==ABA@??A=8//--1122@BJFEECDGHGFEB@>>>>BBA@>>==>?B@><=?@BDCEB@@GB@@>AA@CC<<<4343?>?@@AADC@A?@AADA@@B@?@AC?>@@E@@?>B@@@CCCBBABB@A:AACAA/--1111;;8232>=9995D20++&%%*,<===?>@==<=??BACEDCA>=A33339:<BAABF:::;A?>AA@ACICCAB-.-0**))?;>==-((78>BBEEEFDBBABDDEBCDDGIHFGEGFDDCDDCECCDEDBABBDGACDJJ@@@CDDDDCB1,A2/..-<>>?ACBBACBBBCGDEEFDBBBABBBDGFEICEDC66=;<HGB@@CJJHCB<;;<CB=D9899?=76:8HFFIJCB@93369CCDEJIFJHDDB>>??FD??@AIJBA@A@@@@C????G>>;9778....DAJD@)))*+.)((&*)'')7:?;;:1//+)((%%'1>EEA>5455EF=<;;>0/--..,+-+,8679.../BCBBDJJJDBA@A@?DJIF@?@@EEEEFGIFGE?DACD@?@AG8,>?=?DFHIH?669:>**)(%$%'','(**1/(+0)010-./6<==DCA@@ABBCHJFFEEEE<8875322/)*/56<>ADD@??<<=BCCHI<==DDFJDDBBGEDCBEEEEEEHGFFHIJJJJJJ;:01;.<4>GJJJIBDEC9889JGHJHGDCB@@@?BCCB@@?CDCCCGGC>?7CAACEFIJJEHCBB8779>===<?@BDHJJJJJFFGD=212347798:DCDDDJHFDC7656HECFFDGJJJGFFFJJHEEDD2/)*2781001753/11JE=BGJHGGGC?>=>DDDDFEGFED@A7))*'((***''''):????;DJHFACBB@?IBGEGHFCGB?DA3333A@@><=?????B>AAECAACHECD==8JFDCCDGEECA@AA?A----D:BFD>==>DIGECBBC9889JF>4///0045;>FHFEGFHJJFEFFJJJJJFEJJJFDBDDFIJJID>>=?=J98889DCDC01//EFGGFECCBCJJJJJJJJJJJA>>>>=>6775::40677:ACE@AAAEFGGFCBA@BACDA@ABJJJGFF6666EFHHIJIDCDFFJJIA@?EDFJGJJDH@3.?=ADHFDCCBF>===?@@JIBAA@FGHJJJJJDCBBEDCGDCCBHGFD@>=IJIHJDIIGJJJJIGJJJFCABBCBAC@=5.,'&((/456621129990001CBCBB>;E@DC??@@CCCFCBBEJGJBC?>;DEEFF;;;<;<99;:9:<HGBAAADHIHFEDEDDCDCEECDDCDCEIGCBBDIEDDA?==.,,,++++.88.-+3.0013225ABFGHF<<;;>;215/0:::;8:8+,,,&%$**2@@=ACGDGJHJHD;?4.BAEJEEEHJJE?===>==A<<<EIEDEDDED<:><>@BGGIFG/0/1;8::HIFCBBFJIJJJJJDFEIIJHGJJ?')''>DFDBBFEDDFF====GGECA82)*(*:./<<CJJJIJJJJHJJJGJJEGA?@@EIEECDDDDDIJJJIJJJJGFGJ??=?D;;;:EEIJJB,+))34DHJJJIJJGFEEIJ@43352/02?FCCFFFJJGHDGA101888EFCDEHIECCEFGFEEFDB@>??>?;955631517BHJJGHEHJJJJJJJJJJJJJJHFFG)'&&&&&'+*&FHJJGIIHHJC:90/0,//>>AB>??CJEDEFIHIHHA=@22'=IGJJJHFEEFCCAA@A>422)()503/2/0(6**)).-+,//5AA=<=)((()?>@BB></,,/0-/354BFDGFHJJJJHIDCA=2DEGHDB>=<?=<<=AGHBECG<;=?@FJJHDDBCBAAABA??>?@ABBCB?>=??@AC;..BCACCDC=<;=?>@@D?===?IG<;=<><?:::>>>7778BBCHB?>>@<;;=?>?=AHJA=BFJJJJIHFAA@BGF?CC????DDBB@AA@@@AHFGJJJIIJD@65<IJJJJ>;<@AJJJC<<<>>C@@@>><>??AADBBBADDDEDEEIICA??A?IJBAABEDBDEJEBBCCABEJICCB><<<@@?@CF@@BJJJIIJGEFGGHG<::76410--01077/,-+>B=999;@;ACCCBCFFBCDA@@=>==AAAAAAAA=<<8>?CB@@?@<:::<<;;>?DFB><<?BBE54441.*,.12.1D@??CDDDEGFGJCGHHIFDBDDDFEHJJEFEEEDA@ABDCBCCAABDHGJDDDCFFGJHFDDEFCEDCEDFHGFFHJJ@??>A<;=HGJJJ></'''-17.+41557IFC:89:-&%$$%%9EIGA?>>9=;?>?ACED?/(()+*))))))89>:?>@AB>65522<=AFGEDCEEGAA71-ACFFFGHJ@=>JDB=<=?>?6,,,52214996511@FFJGG<>4423IJFEHGECCEDFFEBBDHHHJ888JJEF@ABA@?>A>??4444@BCFEDD<.,,,@A=;441017=@BC?=;;A?@E?@?==<JHDBBBAA=>=<@?BDFJHGFJ>===<8JJJIG445=:6789@878@B@<<<=AGFJ>;;;A@@AEFEDJFD@@@@JJEFA@CCJGEFFEFEDDDB??>?><;<?FJJIIJJEA=:9<==JDCDBAAB?>>>@A,,,,JE<;9==@EFA;??C=8('*4+(HFIJHCA@@@BCFGE@BFJ6323FJJJDBDBDEDDAADF21177@A=<<=A>EGHJJGBA?ABCCBCBDCCB@<<<>BBB-,,,:4-)))*@@ACDJHDDHH==8878<ABB>?>?ABDGECCC@CCEDDC>;;<=A==<<+'=?.***ACDFEEA?>>@A@CDHIJFDDDBBCDA<:99719CI@A?==>>>>AFHGFFDCFDBAAACB?=====GI>===EDDGJJDBAADBAAEBIDE??;>BHJJJED@BAFGD@@0+++DJHJJCBBA@B>==>DEEFIFGEFEBABA?A:8:??@@BACADDCHHGEEFFECBBA>>>>===?BBCEHJJGDEEEEDEDCCAA>>=;<<<CC>D>=))*?ABCBB87669;DFEFEF?51634.,->B@>>AEIJJJJJGEBAA@EDE?=9887?@FIDJIJFBAA?ABBGJJJFIFGGJB><<>FFDFIJJFJIJHGDD??@@JFHGFGDDFFJJJJJFEEFDCEJHGEEJJJJGFE>@@C>BCCDCA@ACAB98889@=@AEA=;5357CEBCCEFDEIFFGEFFEHGEEFEJJJIJJIJGFJJHI=E<B=;7888;DC::.++++++66:@AE?:?;;44215@C--,,.1))**CFFHHIGFDCCFGEFEEJJJHGCCCCDDECDDGHAAAB@@??ABAA?@FBBDEDAC@>BEEDDECDCBCCDFDDCBDEBCDDDBBBDCCB::((((@BBBBCBCABB87889A?33332,1)???DGBBACE?=C?=<<HFCB@@BBB@@@@>>;;<=CEJJHEGFFEDDF@>3905=<3-**)'%%%%%%)80123>8561>?@CCCDB?@>@><?=?==;:'%&$$)36>CAJJJJHGIIDEB??>>@ADDDCBCCDB?<:4345=?@2///9366;==@AA@@CDJGD?>>??=A99954442//-))(:?EHDJJJFJJHEDFCDDCDCDA=>5635=?DB@CCB878...,//02436@BEFEFEBA@@G@;;JJHIHEEBA41125?98;@AC=0000GEAA>@BACFFIFIGGJJBB?6555:<>>>>7IGHJHJJIJJJJIF*(((98JJHFGHHIJI?;=9@F<;:;GGECDDHDDCBCGD76676***>@>759?:D>>>@EDDAA@?==?ACGFCBDB@0(%%&%$
@Uematsu_g8c_2_G1_25
ACGCATGTAACATTATACTGAAAACCTTCTTGAGAAGGTTTTGGGACGCTCGAAGGCTTTAATTTGTTAACTAGTTGATCCGCCTCCACCTGACCCACCTCCTCCAGACCCGCCTCCGCCTGACCCACCACCTCCGGTACCCAATTCCGGTTGTTCAATAAGTCTTAAGGCATCATCCAAACTTTTGGCAAGAAAATGAGCTCCTCGTGGTGGTTCTTTGAGTTCTCTACTGAGAACTATATTAATTCTGTCCTTTAAAGGTCAATTATTCTCAGGAATGGAGAACCAGGTTTTCCTACCCATAATCACCAGATTCTGTTTACCTTCCACTGAAGAGGTTGTGGTCATTCTTTGGAAGTACTTGGACTCGTTCCTGAGCGGAGGCCAGGGATAGTCTCCGTTCTTGCCAATCCCCATATTTTGGGACACGGCGACGATGCAGTTCAATGGTCGAACCATTCTAGAGCAGCCCGATCCGTCGAAACTAAGTTCTGGTGTTTTAAAACTAAAAAAAAGACTAACTATAAAAGTAGAATTTAAGAAGTTTAAGAAATAGATTTACAGAATTACAATCAATACCTACCGTCTTTATATACTTATTAGTCAAGTAGGGGAATAATTTAGGGAACTGGTTTCAACCTTTTTTTCAGCTTTTTCCAAATCAGAGAGAGCAGAAGGTAATAGAAGGTGTAAGAAAATGAGATAGATACATGCGTGGGTCAATTCCTTGTGTCATCATTTACTCCAGGCAGGTTGCATCACTCCATTGAGGTTGTGCCCGTTTTTTGCCTGTTTGTGCCCCTGTTCTCTGTAGTTGCGCTAAGAGAATGGACCTATGAACTGATGGTTGGTGAAGAAAACAATATTTTGGTGCTGGGATTCTTTTTTTTTCTGGATGCCAGCTTAAAAAGCGGGCTCCATTATATTTAGTGGATGCCAGGAATAAACTGTTCACCCAGACACCTACGATGTTATATATTCTGTGTAACCCGCCCCCTATTTTGGGCATGTACGGGTTACAGCAGAATTAAAAGGCTAATTTTTTGACTAAATAAAGTTAGGAAAATCACTACTATTAATTATTTACGTATTCTTTGAAATGGCGAGTATTGATAATGATAAACTGAGCTCCAGCTTTTGTTCCCTTTAGTGAGCGTCGTGACTGGGAAAACCCTGGCGTTACCCAACTTAATCGCCTTGCAGCACATCCCCCTTTCGCCAGCTGGCGTAATAGCGAAGAGGCCCGCACCGATCGCCCTTCCCAACAGTTGCGCAGCCTGAATGGCGAATGGACGCGCCCTGTAGCGGCGCATTAAGCGCGGCGGGTGTGGTGGTTACGCGCAGCGTGACCGCTACACTTGCCAGCGCCCTAGCGCCCGCTCCTTTCGCTTTCTTCCCTTCCTTTCTCGCCACGTTCGCCGGCTTTCCCGTCAAGCTCTAAATCGGGGGCTCCCTTTTAGGGTTCCGATTTAGTGCTTTACGGCACCTCGACCCCAAAAAACTTGATTAGGGTGATGGTTCACGTAGTGGGCCATCGCCCTGATAGACGGTTTTTCGCCCTTTGACGTTGGAGTCCACGTTCTTTAATAGTGGACTCTTCTGAACTGGAACAACACTCAACCCTATCTCGGTCTATTCTTTTGATTTATAAGGGATTTTGCCGATTTCGGCCTATTGGTTAAAAAATGAGCTGATTTAACAAAAATTTAACGCGAATTTTAACAAAATATTAACGCTTACAATTTCCTGATGCGGTATTTTCTCCTTACGCATCTGTGCGGTATTTCACACCGCATAGGGTAATAACTGATATAATTAAATTGAAGCTCTAATTTGTGAGTTTAGTATACATGCATTTACCTTATAATACAGTTTTTTAGTTTTGCTGGCCGCATCTTCTGAATCTGCTTCCCAGCCTGCTTTCTGTAACGTTCACCCTCTACCTTAGCATCCCTTCCCTTTGCAAATAGTCCTCTTCCAACAATAATAATGTAGATCCTGTAGAGACCACATCATCCACGGTTCTATACTGTTGACCCAATGCGTCTCCCTTGTCATCTAAACCCACACCGGGTGTCATAATCAACCAATCGTAACCTTCATCTCTTCCACCCATGTCTCTTTGAGCAATAAAGCCGATAACAAAATCTTTGTCGCTCTTCGCGATGTCAACAGTACCCTTAGTATATTCTCCAGTAGATAGGGAGCCCTTGCATGACAATTCTGCTAACATCAAAAGGCCTCTAGGTTCCTTTGTTACTTCTTCTGCCGCCTGCTTCAAACCGCTAACAATACCTGGGCCCACCACACCGTGTGCATTCGTAATGTCTGCCCATTCTGCTATTCTGTATACACCCGCAGAGTACTGCAATTTGACTGTATTACCAATGTCAGCAAATTTTCTGTCTTCAAAGAGTAAAAAATTGTACTTGGCGGATAATGCCTTTAGCGGCTTAACTGTGCCCTCCATGGAAAAATCAGTGGTATTTCCACATGTGTTTTTAGTAAACAAATTTTGGGACCTAATGCTTCAACTAACTCCAGTAATTCCTTGGTGGTACGAACATCCAATGAAGCACACAAGTTTGTTTGCTTTTCGTGCATGATATTAAATAGCTTGGCAGCAACAGGACTAGGATGAGTAGCAGCACGTTCCTTATATGTAGCTTTCGACATGATTTATCTTCGTTTCCTGCAGGTTTTTGTTCTGTGCAGTTGGGTTAAGAATACTGGGCAATTTCATGTTTCTTCAACACTACATATGCGTATATATACCAATCTAAGTCTGTGCTCCTTCCTTCGTTCTTCCTTCTGTTCGGAGATTACCGAATCAAAAAAATTTCAAGGAAACCGAAATCAAAAAAAAATAAAAAAAAAATGATGAATTAAAAGGTGGTATGGTGCACTCTCAGTACAATCTGCTCTGATGCCGCATAGTTAAGCCAGCCCCGACACCCGCCAACACCCGCTGACGCGCCCTGACGGGCTTGTCTGCTCCCGGCATCCGCTTACAGACAAGCTGTGACCGTCTCCAGGGAGCTGCATGTGTCAGAGGTTTTCACCGTCATCACCGAAACACGCAACAGAAAGGGCCTCGTGATACGCCTATTTTTATAGGTTAATGTCATGATAATAATGGTTTCTTAGACGGATCGCTTGCCTGTAACTTACACGCGCCTCGTATCTTTTAATGATGGAATAATTTGGGAATTTACTCTGTGTTTATTTATTTTTATGTTTTGTATTTGGATTTTAGAAAGTAAATAAAGAAGGTAGAAGAGTTTGGGATGAAAAAAAAATAAACAAAGGTTTAAAAAATTTCAACAAAAAGCGTACTTTACATATATATTTATTAGACAAGAAAAGCAGATTAAATAGATATACATTCGATTAACGATAAGTAAAATGTAAAATCACAGGATTTTCGTGTGTGGTCTTCTACACAGACAAGATGAAACAATTCGGCATTAATACCTGAGAGCAGGAAGAGCAAGATAAAAGGTAGTATTTGTTGGCGATCCCCCTAGAGTCTTTTACATCTTCGGAAAACAAAAACTATTTTTTCTTTAATTTCTTTTTTTACTTTCTATTTTTAATTTATATATTTATATTAAAAAATTTAAATTATAATTATTTTTATAGCACGTGATGAAAGGGTTCCAGGTGGCACTTTTCGGGGAAATGTGCGCGGAACCCCTATTTGTTTATTTTTCTAAATACATTCAAATATGTATCCGCTCATGAGACAATAACCCTGATAAATGCTTCAATAATATTGAAAAAGGAAGAGTATGAGTATTCAACATTTCCGTGTCGCCCTTATTCCCTTTTTGCGGCATTTTGCCTTCCTGTTTTTGCTCACCCAGAAACGCTGGTGAAAGTAAAAGATGCTGAAGATCAGTTGGGTGCACGAGTGGGTTACATCGAACTGGATCTCAACAGCGGTAAGATCCTTGAGAGTTTTCGCCCCGAAGAACGTTTTCCAATGATGAGCGCTTTTTAAAGTTCTGCTATGTGGCGCGGTATTATCCCGTATTGACGCCGGGCAAGAGCAACTCGGTCGCCGCATACACTATTCTCAGAATGACTTGGTTGAGTACTCACCAGTCACAGAAAAGCATCTTACGGATGGCATGACAGTAAGAGAATTATGCAGCGCTGCCATAACCATGAGTGATAACACCGCGGCCAACTTACTTCTGACAACGATCGGAGACCGAAGGAGCTAACCGCTTTTTTGCACAACATGGGGGATCATGTAACTCGCCTTGATCGTTGGGAACCGGAGCTGAATGAAGCCATACCAAACGACGAGCGTGACACCACGATGCCTGTAGCTATGGCAACAACGTTGCGCAAACTATTAACTGGCGAACTACTTACTCTAGCTTCCCGGCAACAATTAATAGACTGGATGGAGGCGGATAAAGTTGCAGGACCACTTCTGCGCTCGGCCCTTCCGGCTGGCTGGTTTATTGCTGATAAATCTGGAGCCGGTGAGCGTGGGTCTCGCGGTATCATCGCAGCGCTGGGGCCAGATGGTAAGCCCTCCCGTATCGTAGTTATCTACACAACGGGGAGTCAGGCAACTATGGATGAACGAAATAGACAGATCGCTGAGATAGGTGCCTCACTGATTAAGCATTGGTAACTGTCAGACCAAGTTTACTCATATATACTTTAGATTGATTTAAAACTTCATTTTTAATTTAAAAGGATCTAGGTGAAAATCCTTTTTGATAATCTCATGACCAAAATCCCTTAACGTGAGTTTTCGTTCCACTGAGCGTCAGACCCATAGAGAAAAAATAGAAAAGATATTCTTTGGAATCCTTTTTTTCTGCGCGTAATCTGCTGCTTGCAAACAAAAAAACCACCGCTACCAGCGGTGGTTTGTTTGCCGGATCAAGAGCTACCAACTCTTTTTCCGAAGGTAACTGGCTTCAGCAGAGCGCAGATACCAAATACTGTTCTTCTAGTGTAGCCGTAGATTAGGCCACCACTTCAAGAACTCTGTAGCACCGCCTACATACCTCGCTCTGCTAATCCTGTTACCAGTGGCTGCTGCCAGTGGCGATAAGTCGTGTCTTACCGGGTTGGACTCAAGACGATAGTTACCGGATAAGGCGCAGCGGTCGGGCTGAACGGGGGGTTCGTGCACACAGCCCAGCTTGGAGCGAACGACCTACACCGAACTGAATCCTACAGCGTGAGCTATGAGAAAGCGCCACGCTTCCCGAAGGGAGAAAGGCGGACAGGTATCCGGTAAGCGGCAGGGTCGGAACAGGAGAGCGCGCGGGAGCTTCCAGGGGGAAACGCTGGTATCTTTATAGTCCTGTCGGGTTTCGCCACCTCTGACTTGAGCGTCGATTTTTGTGATGCTCGTCAGGGGGGCGAGTTCTATGGAAAAACGCCAGCAACGCGGCCTTTTTACGGTTCCTGGCCTTTTGCTGGCCTTTTGCTCACATGTTCTTTCCTGCGTTATCCCCTGATTCTGTGGATAACCGTATTACCGCCTTTGAGTGAGCTGATACCGCTCGCCGCAGCCGAACGACCGAGCGCAGCGAGTCGTGAGCGAGGAAGCGGAAGAGCGCCCAATACGCAAACCGCCTCTCCCCGCGCGTTGGCCGATTCATTAATGCAGCTGGCACGACAGGTTTCCCGACTGGAAAGCGGGCGGTGAGCGCGAACGCAATTAATGTGAGTTAGCTCACTCATTAGGCACCCCAGGCTTTACACTTTATGCTTCCGGCTCGTATGTTGTGTAGAATGTGCGTACGACTAAGAGCCTTAGCAGGCTTTATCAGACCATGATTACGCCAAGCGCGCAATTAACCCTCACTAAAGGGAACAAAAGCTGGAGCTCATTTGGCGAGCGTTGGTTGGTGTGGAATCAAGCCCACGCGTAGGCAATCCTCGAGCAGATCCGCCAGGCGTGTATATATAGCGTGGATGGCCAGGCAACTTTAGTGCTGACACATACAGGCATATATATATGTGTGCGACGACACATGATCATATGGCATGCATGTGCTCTGTATGTATATAAAACTCTTGTTTTCTTCTTTTCTCTAAATATTCTTTCCTTATACATTAGGACCTTTGCAGCATAAATTACTATACTTCTATAGACACGCAAACACAAATACACACACTAACGGGGCTGCTCTAGAATGGCTAGCACATCCAAGCCCCTCCCGGAGTACCTGTGGAAGAAGATTGCCAACAACTGCATCTTCATCGTCATTCACCGCAGCACCACCAGCCAGACCATTAAGGTCTCACCCGACGACACCCCCGGCGCCATCCTGCAGAGCTTCTTCACCAAGATGGCCAAGAAGAAATCTCTGATGGATATTCCCGAAAGCCAAAGCGAACAGGATTTTGTGCTGCGCGTCTGTGGCCGGGATGAGTACCTGGTGGGCGAAACGCCCATCAAAAACTTCCAGTGGGTGAGGCACTGCCTACAAGAACGGAGAAGAGATTCACGTGGTACTGGACACGCCTCCAGACAAGCTTGGCGGTGGCGGGTCTGGTGAAGGAGGAGGGTCAGGTGGTGGCGGCTCGGGAGGTGGAAGTAAAGTAGACATGGTTTGGATAGTCGGAGGCAGTTCTGTTTACCAGGAAGCCATGAATCAACCAGGCCACCTCAGACTCTTTGTGACAAGGATCATGCAGGAATTTGAAAGTGACACGTTTTTCCCAGAAATTGACTTGGGGAAATATAAACTTCTCCCAGAATACCCAGGCGTCCTCTCTGAGGTCCAGGAGGAAAAAGGCATCAAGTATAAGTTTGAAGTCTACGAGAAGAAAGACTAAATTAGTTATGTCACGCTTACATTCACGCCCTCCCCACATCCGCTCTAACCGAAAAGGAAGGAGTTTTAGACAACCTGAAGTCTAGGTCCCTATTTATTTTTTTATAGTTATGTTAGTATTAAGAACGTTATTTATATTTCAAATTTTTCTTTTTTTTCTG
+
DA=<<?EDDC@ACDIHF6444BJJC@>>.*+).05?D?>>AIC=<?<:::9888AB@@AJJJJIJHHGGJEC=;04%#&#$%458;>8=BBAB>@@?C@@@?@@?@@EBB@9:::==;<<?BBADA;==?CBCCEDB@??==>?@CDGC?@BBBCDGHDDEBB@@B@CFFCBBBACD?>@CDB957;<<C@=CCDJJHFDCEC=>>>DA>??>@=<:9=665667:@CEBC?<<<=;>@@E0...IIAA@@@<=?GCJJJ=:=?@AG?=>=@>;==EJC???@EFIJIGHC;IJA=9<?C>7:9:=EFFFB>9;=9>66165@@@ADCB@BEFHGFA?ABCCC????ABB??D=<;A@>>=@B@?@8666?DEFCADC?=<=?A@A@==8<9=<;;=@AAABBCDCCB55265556CBADIJC@>A@?@==><=<;==>DCBBBBAA@DDB@=<=>@@?DCCAADAB---,=/(((21124557?>>?BBCBA@>?>?@AE@IJJDCAAAJJJJGB...BABCCDEEJJJ?>=::;?GBB=<=<>>==EEHIJHC@@@@HGIH=:6553356AEDDFB=;<;<:788;AJJGHJE;;<<DIF??;7677<8=@AA?>8873.%%&+395865>?CD@>@@?:JEJJJJDA???BBDAD;BFJIJFGJJJJG@@?ACCA@@ADD@>>>===>@@EGFEJ@=8887+((+(%%&,,3310006//,*%%%%%&56<===CAAHD@@@BEFDCCDEAAA@DDDGDDCBCEFFJE<<=ABA<=>>C;JJJJHCA@@AEEDE?>>=?@ABC@?AFDBBABCDB?>?AAFBGJCDHIFD?ECFEEDCDBBEDBBBCDDEEFECCJJGDDCDCABBBADA@><;=:=:568989EJJJJFBABCIHCB>=??BDIJJJB@>?AD@<<<ABDE8444JJJHFFF=7699CDFFHHEEADFFEIFGFCAAA==CB@===CGBA?CJA;445?=?BA@@?=67778:;DBJGI:9<>?A@A<988;;<<=EBCCB??=FC9<FG=:;<?DHIJJJIFB@@@GG>A=:6;/?@EFJJIHE;;;9=>?EHHHFJFJJJGFDCDGHFGJFIAJJIEC@?==>9@7DEDCEFEEIIJCA@@B@@?@ABHDGJGCBBBA><>JGBABAA?==;888BBBCBAJGFHECABIDHFEEEGH>=?CDDDJJEDDCEEBDFDEBBBBC?AAB?AF@DDDFDEBBCCGGEGIA@@BHGBA@=>>>>?BIJFFCHJIC??D:>BACDDDBDCA???@@@?@ACFEEC:556A?@A@???==>???>=>>>?>>BCBCGA@??=?@@??>CE>??>==>=<:9;,<<?@@@????>=<;<>@@B845@>>=>@=>DA@?>?>??=<75257;:7/:40.0,2554,-);98:;>@??>@9876779;@9+72@@EGC>=76.,.=9878@?<<<<=8;800008?66948:BJEEA@?@AF>9889322199???8;DBCEJJGFECCEFFD=:::<AACBDEDEDB;:::>==>@DC>>>@@<;3)'''))****,,.799@@HGJA>>>@>>;;<;A?@AAD@>@:HB2**,,,,,/-,%&'(-1977ABHA@@>><41++-659<@BBCDC@A@@GE@@GJEECEIFF@@FBECC<ABA><889:JFB?==??AFFGFGEGJJJJJGC?>>>ABDHJJFEEEFECHCA*)))0..-JGJIBA@@BJB89=5>EA@@BDGEHHIJJDBADCB@><=>?BHJJ=41,.,.>??B><64J60//.0011<=?B;778?B;9879;@AB?>>>DFFJHDDDDDDF@??>==;<>@AJJAA@@?>?AJDBA@A?@A?>>>?JHBBCCBEGIGHDB>;;=EJJJECCIJHCCC@C=;:8:;;5./&&&&,(((.(%%,*?BA@@;:8JJCABCDA>==>B>=<=<::;@>C<A>?B<=<;>>?@9/:3EEDFGCA?><>>=>?=<<=@??>?6;<;88'&'''::;<CAAE@==??BCEDDE@@=;99:@???A==>>C@@BB:888C><<;:;;=<@>AAACBAAAEIC>==>B?=<:<<<?BEDFEGHFBBA@EB=<<>A@@ECFDA?@E?>>>=>A@BCCBA?-)2)++6<<?AEDJDCBCDGFDEECJHIGEIEDCA>>>>C@>=<>A?@@?CEFB?>??=<?9===AJJGD?@>DBBBABC>>:;:;===@A??CCDDFEFGGEDDBB>>ACB?@HJJJCA@A;2289=>>1*552@A>ACDEIHGCAABDAA<BEGJJHEGDCB@ABDGCDABCDHIEBBAA??@@CIEB@@@DDBCFH@>>>GGHHCC@@AFEGJGB@@AFHJJDB@ABBAA@@@>???;872)&&&34EIFBA@@A>??@EA@@@BAAACDCCDJJJJJJDCBDBC:5556DBB666JJJJHDFCBCDAB@?==>@EFEFAABFHB?><>@AEFGECCA=<9977>?B@ADJHC?<:95)(('''&&(36:=BBEJDBDGB==@@DDD>BB<,/=;:@>=>?BHEBBCCEFBCDCEHDBDBCCCEIHAAAD@@>=>=<;;<BFIHFEFFDEFIF879<=<BDDG=<8>AA<?JJC:99<@@@AA9J5.1:=;9::=@??>=>@AJJG>===>>>@@@@??BABAABDC=<=>BBEADFEDCA?@AAHE=::<@ABBCH=<;;;81//1>=99@A@ABGJJJJDDB@@@DBCDEFB?==@BJ@;;=CBCB@??AADIJJGFABACCBAA:989@CB@AA@C:988;=JJJJJ>>==G?;::@@>ACFA@GB;:=<><=>;;;=>>>><?>BAAC?=99;=BBDFC0.--=>84JJJJJJJA>?>>ABJ@@<<@DECDA:9DD;-*):34;FJJJJJHCBE;988C414ABBCDGFGHGFFCA=<<761.0003<=?==:999?BCEFD>===????BDFA=>>?=;=?=<>@FEEDFFBBCDGC@===>?>=<=@??ABGE@@@6896,)(''(').8===?ED>>=?ACBAAACDCBB@BAA@?<===48-(((:;;:<0-2))))/*)).ABCGJJE@>;;<<>;9879AAIE((''&&''%%%>G=<;;<;9;:<=>A;;;=@AIJJJCBB@??@BFE??:9:22EEJFGHEGBBBEIEE><<;:8;@>B?@C<:9:<>CBDGFDD55;963339677547:?<<CECFEB@@G@CCCFE><:;?@FJGDC<::578DFGDEIG?>IJJGA@@ACJIECABEB@?>?JJH@@@JJA?>GFGFHFHHA=;:923/07,+)%%%..241*3CGJJHBACED?CEI@<=BDDHJJJJHJJGCEFGGJJJ>;;<<==HE=<;8<EJJ3/9,++,179;>=@ADJJDCABCDFHHHH????JJAABC@6559AC?<<<@FCIIEFJIHJGFJJIIGC@<:<>@EJJ;;;JJJJFFCBCCDBABD6547:DIIHBBDJI@?:>,)(*7>CDEGEDBAACBA@>>==>8::A?AAHCCBBCJJ>=<==>>ADBB=775))((39?CB>=A@A@@AJJF@??<<7.;::<JJBA>BJJFDBAHGJJJCE<?:JDFFDA:JHJJJJADBJJIHGGJJJJIJIEDCEJJIIJGEIJIJIJJJJIIGJJIIJHFHJJJJIJJJJHGEA@?>??@CF5,/<<3(''&)('*3=@BCDCD?>.(&(==CEDDED=574<<>89889??CHFIJJHDEJJJDB@@FJJFFFFGJIHJJFCA@BECBABDDG;::==;;;>JEFHGJHJJJJEBBBEG43345556<5BCJJJJEDFGEDCFFBA>>??GJIHDDCDJJGDDB@@@AC?AG?FFB>=:=JJJJCBBCHFIJJJFDC?8@5HHJJJJH@@??EEHHIHFJGJGGJDCCDEJJCCAAGHGEBCC@C9:<=C@>?@GBAAACCA??>><;@BC@?@@D8777EFGEIIJGGGDEDEEBB?+''()2110./23>?CEA@>=:56:>EJIBBBBEJGD<@CBBC8889>=:?JIJHHIIJHIIFBA?AABBDDFIHB?>>=>AFDA=@A>=<<@@BCA??A>>==BA<<<=E@?>:;EB>=??@A@A@ABDBA@@ABBDAA??BAFJGJF@???CC:::;>>=>?1.//9EG;:;A@A@AB>>>B?@@@CCF6444456:D<;8<<=BBCBCBBBBBBBEEEDFECCA???ADGF7444><==AFFDDFDCBCBFGEEED?9888840/&%'(,,-99;::::ABBBJJJJJJJHDCACC@@729;777=DHGGEE>>:89:>>599:888;>ADFDBB@A??=<>>EEFG?===@BCBDDH?===@A@?@@?>>>?@@ACBBDFCCBCC??>>@AAAAAEDDAAAACFGHHJHCA@@CEDJHFFCECDDDD@@?>BCCACBCEFF=2.FEFGFHHJJGHJE@@;;99DBABBECAADCDGFJJJJJIIJDCAABABCBDDBBA@A??@BCFIDFDBC?CGEFFEEJIHJHIHECDGJJJJJJGCC>>>>CD:::;DC>??@@@??DCBBACB55*'&%**+,-.@BDBC@@??><<;;;;<<C@>?:BCDE@?992223AA>=>A,+++88AI@@63......=BCCABB6666???HI@====.---EEGHHDDDCEAAAA<::;ABBBEHFGD@@@AC@@@@CBCD<3339:=?B??EB@??;77<CJJFEDJJGEEFFGFHJJIHJJGHGF?AJJJJJJJJJ?>?C@DE?>7556:?;---.277CJJDEB>>>?A@?EBABBECCJHD@==B=BFEF52248CEG@AABC>=CCCEC:9954..*6011/49A@ACI?>.+*(2),)+)&&$)*)%))))/222DBJJJJDCAAA?>?@DCB@@ADACAADDEHI@4BDCDJECBBBAABBDDCB@>==;::<CC:9D?A975469777:=<==DCDDGHFFJJJJJD@@CEFF@B?BBBDBCCBBC8222299=@AA@??@BGHFCCC7778AADE>>>>A@ABAA;72///8777::<9::,***,335>>>B?>=>===:;=>A@BCCBAA?>??AB@>>?@BA@@ACE>>==<B@@@ABAAA@@?===@????CD;;;<BCCA??///0>@@ADD=<B9:FFA@;8;88789>>>?>=>?@@><><=@<===99:;2((((112CA::<CCB@A<;<JJBDA97<:98100789;AJGGDA?99655/)&&&'(),(((0468:<C@>?@@>=+++,./J?>=C?>>>C7.1D8767:;;;=?DEDAAA@BCFA@A@ECCBDDFC@@@FFAA?9650///.+((&&$'152-*)*4445421.-+.CBBCJF>B22>>CBCDFJJJECB>:93)''+;@@ABDBB@?>>?BBDEEFEFFEEDC@@ABGFJGEEDBECB@>>9(''+4>>=3)(+&#%&.11ADJJJIGEDCEEGJGECCCD:5<DCB?=?==<>B<EFC@@DJJJEDDCCCAEJJEA@>?A@@ACDC@@JGJBBHFHIHJJ=ABCAAEHHGDB@??ADEEAAA?===?BBAA@DIFGFEDCEA<334C?>>?@A??????@A@?@?A>>?>>:=>@A:::<<95-(()<=><;::<>CCBBD?ECB=7556?ADB<;<?@CE<;;;A@CJ@::9?=;=;=>CA@7768<AAA@BACBB>>==??@==>>B><<=AE=84>>DGIJGJJEDD?:+)))0//*((%&'?ABDGHIGHDDA@??@@@??>?DCDCFEB?;<<>?BHFBIHDEJBBB@@?F:;;AADAF=<=<=>BDEG?B123/+)*251244@@DC>>===<<>?=888(*:;.9%%%+**'$&%(*+789>>99ACDHGDCBFJIEFEGHJHHCGB????EJJD?BHDEDBI;:<77=>>@@ABBJHJECCDEFAC@CC?>?:8++@9946FDCC>>>>FFFDC@??<<==GD5,**+=98<=IJJJJJJJJJDA@CEJJJJJJJIJJJJJIHIIHGAEF555>444;DDA?=9>==BCCHJJJJJJJJJJJJEFGJGDAABABB<??:3323:8:>?>?===<>>@EFEDC?@=>?>85015E?EF)(((?CIJCCJ?A=DCJJH@?J>>HGFEC??<=7?<B<JJHEEEBAACB@?DHDBCAABBCFHJJGDDCB;9840/67CCEB?><<>@HC@A77BA@AAHJJJECDC>:98@@CCEGCCE???AJEA@<652/((**685=>>AA92><BBBBCBAABEFCCFJJJCB<;98:;DGFFGHCCDDEDDEFHD;::;BCJFE@???CDDEFDCDDCCBCBB???@HIFGA@@A=++**5555766;;9:>>????>??A>>>@BFIC@@@>>??DCDDDFDC>@;==?CCCEFJGFBCAA@ABGFDEBHJEE=9<<EJDCBFFJB@@AGHJBA@ACJHCAADECDE@>;:;;>=9CA@?DB....>>?@?@DCBBCBDCJIFFFDBGEA<<<D@67:=:9=>>CCE@???ADBAA>?+''&',--7<=>FIJJJJJJIJIFEEECAA?@BCD@>7778A@<;:85442586<DAAA?@ACEDCCDDHC60/..++-..0134322238:@@?@??@===?DEBBBFBHGDC3587///00><<<<EICCBDDBAAACCDD@A><*&&&%')+((+68CCBCBIDAAA@EDDEDECFCDEABBAEEDC?BFE=FBBEGEDCGJG>=<=GEABGC=B<B@FDEEDDECBCADJJI@=6GJIJJJJICCCBA>>=@JGHJECDBAA=>;:=7>;=<)&&&+0=AA??::6:8:++,E)<>;@CJ?=:=CJJJBAADJGHD?>>=GEEGFHGE<:5443...46:BIIJDA?>?DGHFC8667<D)(('(-.8BFED730,''().)(();<CB?=<>?@BBB>:98;9<99<;77411)))//1-,,-A==IBB@@@><===?@>:9F@::>BCJJJIFBBCBEDEF?==BAA@@>@@==>?AHJHIGHJIJJC@CGJJJJJ?>JGHJJJ:5)
@Uematsu_g8c_2_G1_26
CAGAATGATCTCACCGATCCAGCGAACGTGAAGCGACTGCTGCTGCAAAACGTCTGCGACCTGAGCAACAACATGAATGGTCTTCGGTTTCCGTGTTTCGTAAAGTCTGGAAACGCGGAAGTGAGCGCCCTCAACCATTATGTTCAATATGCATCGCAGGATGCTGCTGGCTACCCTGTGGAACACCTACATCTGTATTAACGAAGCGCTGGCATTGACCCTGAGTGATTTTTCTCTGGTCCCGCCGCATCCATACCGCCAGTTGTTTACCCTCACAACGTTCCAGTAACCGGGCATGTTCATCATCAGTAACCCGTATCGTGAGCATCCTCTCTCGTTTCATCGGTATCATTCCCCATGAACAGAAATCCCCCTTACACGGAGGCATCAGTGACCAAACAGGAAAAAACCGCCCTTAACATGGCCCGCTTTATCAGAAGCCAGACATTAACGCTTCTGGAGAAACTCAACGAGCTGGACGCGGATGAACAGGCAGACATCTGTGAATCGCTTCACGACCACGCTGATGAGCTTTACCGCAGCTGCCTCGCGCGTTTGGGTGATGACGGTGAAAACCTCTGACACATGCAGCTCCCGGAGACGGGGCGCCAGCTTGTCTGTAAGCAGATGCGGAGGACGACAAGCCCGTCAGGGCGCGTCAGCGGGTGTTGGCGGGTGTCGGGGCGCAGCCATGACGCGTCACGTAGCGATAGCGGAGTGTATACTGGCTTAACTATGCGGCATCAGAGCAGATTGTACTGAGAGTGCACCATTGCGGTGTGAAATACCGAGCCGCAGATGGTCAGGAATTACCGCATCAGGCGCTCTTCCGCTTCCTCGCTCACTGACTCGCTGCGCTCGGTCGTTCGGCTGCGGCGAGCGGTATTAGCTCACTCAAAGGCGGTAATACGGTTATCCACAGAATCAGGGGATAACGCAGGAAAGAACATGTCAGCAAAAGGCCAGCAAAAGGCCAGGAACCGTAAAAAGGCCGCGTTGCTGGCGTTTTTCATCAGCTCACCCTGACGAGCATCACAAAAATCGACGCTCAAGTCAGAGGTGGCGAAACCCGACAGGACTATAAAGATACCAGGCGTTTCCCCTTGGAAGCTCCCTCGTGCGCTCTCCTGTTCCGACCCTGCCGCTTACCGGATACCTGTCCGCCTTTCTCCCTTCGGGAAGCGTGGCGCTTTCTCATAGCTCACGCTGTAGGTATCTCAGTTCGGTGTAGGTCGTTCGCTCCAAGCTGGGCTGTGTGCACGAACCCCCCGTTCAGCCCGACCGCTGCGCCTTATCCGGTAACTATCGTCTTGAGTCCAACCCGGTAAGACACGACTTATCGCCACTGGCAGCAGCCACTGGTAACAGGATTAGCAGAGCGAGGTATGTAGGCGGTGCTACAGAGAGTTCTTGAAGTGGTGGCCTAACTACGGCTACACTAGAAGGACAGTATTTGGTATCTGCGCTCTGCTGAAGCCAGTTACCTTCGGAAAAAGAGTTGGTAGCTCTCGATCCGGCAAACAAACCACCGCTGGTAGCGGTGGTTTTTTTGTTTGCAAGCAGCAGATTACGCGCAGAAAAAAAGAATATCAAGAAATCCTTTGATCTTTTCTACGGGGTCTGACGCTCAGTGGAACGAAAACTCACGTTAAGGGATTTTGGTTAATGAGATTATCAAAAAGGATCTTCACCTCAATCCTTTTAAATTAAAAATGAAGTTTTAAATCAATCTAAAGTATATATGAGTAAACTTGGTCTGACAGTTACCAATGCTTAATCAGTGAGGCACCTATCTCGGCGATCTGTCTATTTCGTTCATCCATAGTTGCCTGACTCCCCGTCGTGTAGATAACTACGATACGGGAGGGCTTACCATCTGGCCCCAGTGCTGCAATGATACCGCGAGACCCACGCTCACCGGCTCCAGATTTATCAGCAATAAACCAGCCAGCCGGAAGGGCCGAGCGCAGAAGTGGTCCTGCAACTTTATCCGCCTCCATCCAGTCTATTAATTGTTGCCGGGAAGCTAGAGTAAGTAGTTCGCCAGTTAATAGTTTGCGCAACGTTGTTGCCATTGCTACAGGCATCGTGGTGTCACGCTCGTCGTTTGGTATGGCTTCATTCAGCTCCGGTTCCCAACGATCAAGGCGAGTTACATGATCCCCCATGTTGTGCAAAAAAGCGGTTAGCTCCTTCGGTCCTCCGATCGTTGTCAGAAGTAAGTTGGCCGCAGTGTTATCACTCATGGTTATGGCAGCACTGCATAATTCTCTTCTGTCATGCCATCCGTTAAGATGCTTTTCTGTGACTGGTGAGTACTCAACCAAGTCATTCTGAGAATAGTGTATGCGGCGACCGAGTTGCTCTTGCCCGGCGTCGATACGGGATAATACCGCGCCACATAGCAGAACTTTAAAAGTGCTCATCATTGGAAAACGTTCTTCGGGGCGAAAACTCTCAAGGATCTTACCGCTGTTGAGATCCAGTTCGATGTAACCCACTCGTGCACCCAACTGATCTTCAGCATCTTTTACTTTCACCAGCGTTTCTGGGTGAGCAAAAACAGGAAGGCAAAATGCCGCAAAAAAGGGAATAAGGGCGACACGGAAATGTTAAATACATACTCTTCCTTTTTCAATATTATTGAAGCATTTATCAGGGTTATTGTCTCATGAGCGGATACATATTTGAATGTATTTAGAAAAATAAACAAATAGGGGTTCCGCGCACATTTCCCCGAAAAGTGCCACCTGACGTCTAAGAAACCATTATTATCATGACATTAACCTAGAAAAATAGGCGTATCACGAGGCCCTTTCGTCTTCAAGAATTATCCGGATATAGTTCCTCCTTTCAGCAAAAAACCCCTCAAGACCCGTTTAGAGGCCCCAAGGGGTTATGCTAGTTATTGCTCAGCCTAGCTAATCTTCTTGAACAGCCGCCAGCCGCTCACCTCGAGAGCGTTGCAGATTCCTCTTGCGTAATCCACTGTTGCAGTCTCCTGTGAGTACTTCCACTGAGGGTCAAGCAACTTGGCACCCAGTTGCTTGGCAGCCTCTGGGGATTCCACTATGTAGCCAAAATCTTGCAGCAGGATGGGTACAAATTTTTTGAACCGATATAAAATGTGGATGAGTCGACGGAAACCAACTTATGGTGTTGGGCATAAGGATGCCCGTCTGCCCATTTGTCGTTGGGGGAGGATCTAAAGGTTGCAAGCTGCAAATTGCTACACATTGCAGTTTTGGCAGCTTGTTGACCGCCTGTGATATTTGCAAGCCTGTTTTCTCAAAGTGTCTGATATTTCACTAAGTGATTTTATTTGGCTGTAACCCACACTGCCCACTGCGCCCCTGTTGGCTGGGTCGCTAACCACAATTCTCACCTTAACCCCAGCAGCCATTTTAGCAGCCAAGGCATCGTAATCTAATGTCATACCTAGGCAAGGGTGGACATGTAGCGTTCAAATCCTGCTGAGATATTTCAATGTGACTTTTTGTTGAAGCAACAAGAGCTCTCAAGGCACTCTCTTCTGGGTTGACTGTATCATAGTCTCTATCGGCGTTAGTATTGTCGTGAAGTCCTACCACACACTTGGTATCGCTAGCTGTTGGCAGATGGGCCTGAAAGTGGACTTCTGGTCACACATCTTGATGCCAACGCCCAACCCTCCAACGGCTATTACTGGGACATTCCCGGTGGGCAGGTGATGCCTTGGGGTTTGTATCTCTATGCATAGTGGGCATGCACCTGCGTCCGGAAGCTGCAAACCAGACGGAAGCGATGTTACTCTTGTTTTGGCAGGTCCATGTCCACAAAGTGTCAAGGTACCTACCGGCAGAGCCTGCAGCTGGTCCGGTCAGTGCAAGATCGACATTAGACACTGGATGAGTAGTATCCAAGTAATCATCCTTCCAGCTATTTATTCCACCAGTAAGGGCGCTTTACCATCTACAACCAAGATTTTGCTATGGTTAGGAGAGAGCTGTTTTTGATGTAGTCATACTAGCCACGTTCAAAGTTATGTTTTCTGCGGCTTTGCCAAGTTGCAGTCGATTCGTGCCTATACTTGGAAGGTATTACATTCATGTGGTAGACGGGTGCAGCCCCAACCAGTATCCTAACTTTCAACTTATTGCCTTTAGCTGCGGACTCCTTCAAACCAGCGACAATAGCGTCTTGGAATGCGCCGTTTGGGAAAGGTGCAAGTGTACTAATATCTACGGTTCTGGTGGCATTCCCTATATTTCAGTCATCTTAGCCAGCAACCTTTTTGTCCCAACTCTGTCAGCGCATTTATCATCGCCCCAACATCCTGGGGTTTGCAACAACCAATCACTGGGATCAGCGGCACTTCCGTCCAATTTATTTCCACTAGTTCTTTCCCATACATCGCCCTCCAGGCCTGGGGACACTTGCCTCAATGTTTGCTCAACGGCGTCCAAATGTGGTGTAGCTGAATCTGCGGTACCGTGATGATGATGATGATGCATTGGTATATCTCCTTCTTAAAGTTAAACAAAATTATTTCTAGAGGGAAACCGTTGTGGTCTCCCTATAGTGAGTCGTATTAATTTCGCCCACGGGTGCGCATGATCGTGCTCCTGTCGTTGAGGACCCGGCTAGGCTGGCGGGGTTGC
+
A<632.*+*+)%%')&('$###$%(,/78BBCGDBA@B?DHFFGFDEGJJHCB@>>=@==BBAEBDCCHGFDDEEEFGEBAA?@><<<BJJG@AADE;8??@AEJD=@AAFJCB@AC74;63+%###$'--($%%*1347>@BD5&%%$%$%,-<?ABB??=>=;:0...>?>>==>??@>>DAABBBACCDEDCBB>>@@EA@@BA@A@@?@A@@@ABA@BCDEF?<674341/-09;AD?>==>?AABC@?>=<<;=@@ABBDDDGCA@>B@=>??F>>=5/+**+<==<;>?BDDFIGHIJFJJHCBCDDC?>??CDBA@AAAACEAAABJJD??=<934CBEDDFE==:*,++-BCDDFJGFFDB;56A@>C;AJFDCBA?65>><77233565@AEB<;=>FJJFA??A?BB9:GGFCA@ABBA@CGHJJJIJHGFJJJJIGGJIJJEFDFCCFGFFHGJFDEFJGDDCCFGHDBBABAAD;;;<BBBA?==@<=::;;77>BCBABBBABCC@AABCCDEDFHGCCEFJJIDBBDCB@?>==66?BJA@BF2222DDBBBB877---.BBCB>>?@DEFGDCCCDCBDDJBHBA;7::655651/03232B66BF@???'%%'(+)))()*((*('(+/1,+2/-++,/;E*-4344;==GEABCEE@??BEB:99?EG==.-./3.*'&%%'%'(7::;<@211199<::22228;;;AAAHFGFJFEDAAA>>??JFJJJJJGHEEGECCBBCCA@CADEFBABAFIDBABBHDCDIE?=;0-*'''1.*'+%$((**+&'&(&&44==?99333DCCCCC==<?<:99>?@BBB@CCDDBBBADDCBA?@BAACBAAAFBBADDDCDE==<<02,1.0,,-456:989JJJFDBCA@A@CC?>?DHJIFDEB6555?DBA=>><::9;9678<FIIGC==?>=)&&&/1:GGDECCA?@;FJJJHEHGEEFECABCIJJJJJA?=;<<EEDE=;;;::979-%&&%%%(,((/3BDDCDDDDCCCDFDCBE@?----.,,,HJHHJHAABBGFFCCBCJFHGEGFFEDECDEFIIGJFDCDGBHJHIEB:30001,&(EJJJHGEB@99:FIHDDEFJCDECEA?99GGCBBCDDDEJFJGGFBCCBAAADCCCDBACJFHCBCCFCEDCDJJIHB;<EHJI994C>>BABAA@AGIHEFCCDBECH;:::@CA?>>AA@@FBBBACFGBBBA>?>IGEGEFDFFFHJHDBBBBCDBABCA>>?B?@?=>===@ABDCDC?418/BDHEECGEDCBDEFEDBDDJ?=<<BBCDDDDCEEFHFGEDG9340DDDBBBBABDJ?===?FICBBBGF>===>>====BB=<<=@BAAABCIHD6658@AEEFC;9-*'()54336;7;CIFDCAA@@@B@@3111223CEI;;:6)''*,3,))+(((*27BCCDEEEJEFGCCCCFCDDDFBBBBDEEDG@>==BJJJJCA?A>A?933414**-16D?>>@BJI<IJJF???>A@A>>>>@AAA974545>CF<71;-(()88>>BC>?>?DBA>=<<<</142=46)(((())9878558<?<3-**589<49977///;<9777BA>>==>?A?@D><==JJBAA@CCBEA@JGEC>BB?3220---.88111143335;<8341111/1554&%&*-779:>JJIIJFJJJJJEFJGHGJJJIJJDCBBCFEFGJBBBIJJF@@?>AAHFDECCBAADDEDCBEDCBBBDCCACDGJIIEAAA?:::=?@BC@>9*)))+++92422:=GHJEBB?FGEDDCHEGEEFBB@@@?:7*0<;7556JHGF>DHEGGD>==>C>>?DABB@CD644**((((87=DDEA@@@DFBB?87766(%$%00377A@DCACCAB9-1+A@D><;<<=9JJJJJIJHJJJFEDBDCDEIHIFFEB@?@BCB?=>>GFJJHFEA@?@BEIGGEGIJJJJG=<864355EEEBAAEDBCDDIGEDFCBB@FBECC@@:8889(((/((((CCBCEEEECEDDDCGGCA?<889?IGGFGHEECDCBAAAEGA@@EFHDBA?@A@CCEFBC;897679GE??>?DCJE2///ABFDBBABBABBGFEDDE,++,JEEDA=<;;>=BFDCGJJDCFEEFDCCEHCABAFJJJJDAA@CCDCD@;<912?8@>@?>5445GHJEFCA<<=EDDEGDCBAC>>>?CBBBCEIJHBAAACECCECJHDE@?>>??==;;=>CGHGGJE''(CEDDBA@@AAB>3-')7:78BEFJJJHGDBADCDFDDCCG@?><=@@EGGJJIJJJA@<<>EFHCA@BDGJFB<;9<>=;9;<@A?CEEGGGJEB>>>=?0'''+5324>GFGJJFDACIGGEHEFCBBDEJJE?=<8JHJJDCACCBEECCDF<<?JJJJHGFEE@>::?@B><?AD<@C=;<IHJJEJI>>@=CB@>>3-,---75522/,.('.)*/888?@,++,BCAEC0///44445545>??AHIEJH=7752+--.@@DAABEJGBAAA2223;9;JJJDECDIB><=ADIBA@@@B:=AJJJC==>;;<C?<<<;==>A@@?EJGDCC*&&.20*-68769>987:JGJF@@@A@@==ACEEGFEEHJJJJID<<<=ABBBE4/(''((12-+++.+***+?CCDEHGGCC?@;GFFJJJIDGFHDIIJFEBACBEC:89<@==CEEJIGFF??=AJJIGJ9633-:>A??@CHGJJJJ?>>>DDCDEEECBBCBAAAEFDAB2*)))DFIG>>=@@@DDGA@AB@AA@DCJC>>>>D=EJHGEEEDEC?==>BJJJHD>9;?ACJIA;A@@7768J/+,126-/BEDCBA?ABD@<;:8:6552,%*899>ABBEDDFFEDBBBEFEEECABCBBB@@@>@A9---?@@DDC????ECDECD?810012,,,B:@<:;:<<8:;:9><?AACCBA@@BBBA??A>A@>?=>?CD<<<=5445:734-01;==<@????DDEFDABA<9::?><:9<=IDGJEDECA@?>>?><>?CC?@HE=;;;<BECBBCBHJJJDGE<977922?@C>??EEC?AADJJJJJJECBA@?@CJIJJJJGJECDGFFA?=<>?@>>@JEB@?>>??HHHECCC=;@=***.73++2/26388;@?@AABEDDA><<<0/.532++++-*++DF>:7;4//01:9:HIFIHFDD@@BEC?>>EFEEHHJGEB@@?ADGEE@CAA?=>=AB?>??DGHGDDCBA???>7:>A;99FJJHGDB@83,+)'(&+BBCE@???FEIHGGGIJDDCBBAABA???A@>??AA@@?=<:<;<??@BC@>=>>CDB?:99;?DC@?BABD=@<;A@?GAEEA?@??BBBBBCBDHJHEC@??@ACD>>>?945)&&,778ABB@@F311278;?EC?AA?@ABD@@<72230010033GHJGGIFGHDBBBJJJIFEEEHHJBCCJJJJIFIGIGJA@@@EIE>9E77A?AABBA@@@JJGDCGDA@@BDADGDCCDCFJCBBAB@?>?FEEGDEEIJJJIEBCBCDDGFDFDAA??AACGJJGEGGB@?>@CACABCDDDA:;;=>>6'''>??A<9GD8*))*58'&&'-'''<JFBBBG?>>BEFBB?===@CCB@?@CEFEDA@@ADFH40019:<ABBBA7?-)'(,++*%%%&&')(()69;E@7667ACCA@??@@EDDEDCD?>@@<<7445:9;=;<776>?FGFCDDF@@=?86667@@CC???AABCB>==<AAIHFJIECCC>>>?BDDDB@AABCJJF==:8;<DB@>;;;=?>>=@??@@?@?@CAA????@;:;:BCAACCC9,,,+&&&'4)&&&67AAA@@BBB>>>?AAC?<;<BBBCEHECB<<A=HFCB@?@AIIFGFFB??=<=9666==)(((3)**(()*33FCBBABFEF@?HFBA@A)))*+**57JFHC=CBDFJJJEDEFJGHHEBDC9989CDE@>>?BFFHHDDDF>CCJJJGFDCBBBDJDDCAA?6**4***+'('())+&&%'''@BEEEBBDDB??@CDCCEFJJJHFDCBCAAA@@@ACCBBB>?@@@AACABBBFB@@A?@@JIHFCCBDJFGFDCGJJDDBACBCCDFDA@BFGJJIFBABABECDCBBBB:888?@@A@C??@@EABIAECFEEG@>@BBCBAAACCCCCFGDDDCEFDEFIJIIGFDBBBB=<:9;;CD<)3((+,@BDCC888<<GFEGJDCJJJJIEDAGDJFIFCE@AABHHFEIIJGFEEFFFDEDDDDIJJJJJJJJJEFGFJJGJJJIF3333))))3339HFJJBABAC===>DDDEIIGIIA@ACFG@FFCC<<<64>=53.@BABCJEEEEFGEA52--JJJGFFD,,,,?BAAGGJJJJJIBCCC888=FIIJEEGFJHHIE?>>>BDEEFFJJCB@??A?>66:5569@BEEFFFGGFFEEC@7=4FFEFJJ@>==ADA@@@JJJJEFJJJDIJJJJJJJJFECBEGBBBDJGHDDJJHHAC>;<;@@@EFFGAA==>=????BFJGIHHFCFFHHDC?@@@CCC9888@@>=:8752+*+57?BB@@BCA>BBFEEEE9;BBCA?>9;5.
@Uematsu_g8c_2_G1_27
TTCTGCTAACCAGTAAGGCAACCCCGCCAGCCTAGCCGGGTCCTCAACGACAGGAGCACGATCATGCGCACCCGTGGGCGAAATTAATACGACTCACTATAGGGAGACCACAACGGTTTCCCTATTAGAAATAATTTTGTTTAACTTTAAGAAGGAGATATACCAATGCATCATCATCATCATCACGGTACCGCAGATTCAGCTACACCACATTTGGACGCCGTTGAGCAAACATTGAGGCAAGTGTCCCCAGCCTGGAGGGCGATGTCTGGGAAAGAACTAGTGGAAATAAATTGGACGGAAGTGCCGCTGATCCCAGTGATTGGTTGTTGCAAACCCCAGGATGTTGGGGCGATGATAAATGCGCTGACAGAGTTGGGACAAAAAGGTTGCTGGCTAAGATGACTGAAAATATAGGGAATGCCACCAGAACCGTAGATATTAGTACACTTGCACCTTTCCCAAACGGCGCATTCCGAAGACGCTATTGTCGCTGGTTGAAGGAGTCCGCAGCTAAAGGCAATAAGTTGAAAGTTAGGATACTGGTTGGGGCTGCACCCGTCTACCACATGAATGTAATACCTTCCAAGTATTCACATTGACTGCAAAACTTGGCAAAGCCACAAGAAAACATAACTTTGAACGTGGCTAGTATGACTACATCAAAAACAGCTCTCTCCTGGAACCATAGCAAAATCTTGGTTGTAGACGGGCAAAGTGCCCTTACTGGTGGAATAAATAGCTGGAAGGATGATTACTTGGATACTACTCATCCAGTGTCTGATGTTGATCTTGCACTGACCGGACCAGCTGCAGGCTCTGCCGGTAGGTACCTTGACACTTTGTGGACATGGACCTGCCAAAACAAGAGTAACATCGCTTCCGTCTGGTTTGCAGCTTCCGGCAACGCAGGGTGCATGCCCACTATCGTCAGATACAAACCCCAAGGCATCACCTGCCACCGGGAATGTCCAGTAATAGCCGTTGGAGGGTTGGGCGTTGGCATCAAAGATGTGGACCCCAAGTCCACTTTAAGGCCCATTTGCCAACAGCTAGCGATACCAAGTGTGTGGTAGGACTTCACGACAATACTAACGCCGATAGAGACTATGATACAGTCAACCCAGAGTGCCTTGAGAGCTCTTGTTGCTTCAACAAAAAGTCACATTGAAATATCTCAGCAGGATTTGAACGCTACATGTCCACCCTTGCCTAGGTATGACATTAGATTGTACGATGCCTTGGCTGCTAAAATGGCTGCTGGGGTTAAGGTGAGAATTGTGGTTAGCGACCCAGCCAACAGGGGCGCAGTGGGCAGTGTGGTTACAGCCAAATAAAATCACTTAGTGAAATATCAGACACTTTGAGAAACAGGCTTGCAAATATCACAGGCGGTCAACAAGCTGCCAAAACTGCAATGTGTAGCGATTTCCACTTGCAACCTCAGATCCTCCCCCAACGACAAATGGGCAGACGGGCATCCTTATGCCAACACCATAAGTTGGCTTCCGTCGACTCATCCACATTTTATATCGGTTCAAAAAATTTGTACCCATCCTGGCTGCAAGATTTTGGCTACATAGTGGAATCCCCAGAGGCTGCCAAGCGACTGGATCAAGTTGCTTGACCCTCAGTGGAAATTGCACAGGAGACTGCAACAGTGGATTACGCAAGAGGAATCTGCAACGCTCTCGAGGTGAGCGGCTGGCGGCTGTTAGGAAGAAGATTAGCTAGGCTGAGCAATAACTAGCATAACCCCTTGGGGCCTAAACGGGTCTTGAGGGGTTTTTTGCTGAAAGGAGGAACTATATCCGGATAATTCTTGAAGACGAAAGGGCCTCGTGATACGCCTATTTTTATAGGTTAATGTCATGATAATAATGGTTTCTCAACGTCAGGTGGCACTTTTGGGGAAGTGTCCGCGGAACCCCTATTTGTTTATTTTTCTAAATACATTCAAATATGTATCCGCTCATGAGACAATAACCCTGATAAATGCTTCCTTGAAAAAGGAAGAGTATGAGTATTCAACATTTCCGTGTCGCCCTTATTCCCTTTTTTGCGGCATTTTGCCTTCCTGTTTTTGCTCACCCAGAAACGCTGGTGAAAGTAAAAGATGCTGAAGATCAGTTGGGTGCACGAGTAGGGGTTACATCGAACTGGATCTCAACAGCGGTAAGATCCTTGAGAGTTTTCGCCCCGAAGAACGTTTTCCAATGATGAGCACTTTTAAAGTTCTGCTATGTGGCGCGGTATTATCCCGTATTGACGCCGGGCAAGAGCAACTCGGTCGCCGCATACACTATTCTCAGAATGACTTGGTTGAGTACTCACCAGTCACAGAAAAGCATCTTACGGATGGCATGACAGTAAGAGAATTATGCAGTGCTGCCATAACCATGAGTGATAACACTGCGGCCAACTTACTTCTGACAACGATCGGAGGACCGAAGGAGCTAACCGCTTTTTTGCACAACATGGGGGATCATGTAACTCGCCTTGATCGTTGGGAACCGGAGCTGAATGAAGCCATACCAAACGACGAGCGTGACACCACGATGCCTGTAGCAATGGCAACAACGTTGCGCAAATTATTAACTGGCGAACTACTTACTCTAGCTTCCGGCAACAATTAATAGACTGGATGGAGGCGGATAAAGTTGCAGGACCACTTCTGCGCTCGGCCCTTCCGGCTGGCTGGTTTATTGCTGATAAATCTGGAGCCGGTGAGCGTGGGTCTCGCGGTATCATTGCAGCACTGGGGCCAGATGGTAAGCCCTCCCGTATCGTAGTTATCTACACGACGGGGAGTCAGGCAACTATGGATGAACGAAATAGACAGATCGCTGAGATAGGTGCCTCACTGATTAAGCATTGGTAACTGTCAGACCAAGTTTACTCATATATACTTTAGATTGATTGAACTTTTCCATTTTTAATTTAAAAGGATCTAGGTGAAGATCCTTTTTGATAATCTCATGACCAAAATCCCTTAACGTGAGTTTTCGTTCCACTGAGCGTCAGACCCCGTAGAAAAGATCAAAGGATCTTCTTGAGATCCTTTTTTTCTGCGCGTAATCTGCTGCTTGCAAACAAAAAAACCACCGCTACCAGCGGTGGTTTGTTTGCCGGATCAAGAGCTACCAACTCTTTTTCCGAAGGTAACTGGCTTCAGCAGAGCGCAGATACCAAATATTGTCCTTCTAGTGTAGCCGTAGTTAGGCCACCACTTCAAGAACTCTGTAGCACCGCCTACATACCTCGCTCTGCTAATCCTGTTACCAGTGGCTGCTGCCAGTGGCGATAGTCGTGTCTTACCGGGTTGGACTCAAGACGATAGTTACCGGATAAGGCGCAGCGGTCGGGCTGAACGGGGGGTGGGTCCACAGCCCAGCTTGGAGCGAACGACCTACACCGAACTGAGATACCTACAGCGTGAGCTATGAGAAAGCGCCACGCTTCCCGAAGGAGAAAAGGCGGACAGGTATCCGGTAAGCGGCAGGGTCGGAACAGGAGAGCGCACGAGGGAGCTTCGGGGGAAACGCCTGGTATCTTTATAGTCCCTGTCGGGTTTCGCCACCTCTGACTTGAGCGTCGATTTTTGTGATGCTCGTCAGGGGGGCGGAGCCTATGGAAAAACGCCAGCAACGCGGCCTTTTTACGGTTCCTGGCCTTTTGCTGGCCTTTTGCTCACATGTTCTTTCCTGCGTTATCCCCTGATTCTGTGGATAACCGTATTACCGCCTTTGAGTGAGCTGATACCGCTCGCCGCAGCCGAACGACCGAGCGCAGCGAGTCAGTGAGCGAGGAAGCGGAAGAGCGCCTGATGCGGTATTTTCTCCCTACGCATCTGTGCGGTATTTCACACCGCAATGGTGCACTCTCAGTACAATCTGCTCTGATGCCGCATAGTTAAGCCAGTATACACTCCGCTATCGCTACGTGACTGGGTCATGGCTGCGCCCCCCGACACCCGCCAACACCCGCTGACGCGCCCTGACGGGCTTGTCTCTCCGGCATCCGCTTACAGACAAGCTGTGACCGTCTCCGGGAGCTGCATGTGTCAGAGGTTTTCACCGTCATCACCGAAACGCGCGAGGCAGCTGCGGTAAAGCTCATCAGCGTGGTCGTGAAGCGATTCACAGATGTCTGCCTGTTCATCCGCGTCCAGCTGGTTGAGTTTCTCCAGAAGCGTTAATGTCTGGCTTCTGATAAAGCGGGCCATGTTAAGGGCGGTTTTTCCTGTTTGGTCACTGATGCCTCCGTGTAAGGGGGATTTATCTTCATGGGGGTAATGATACCGATGAAACGAGAGAGGATGCTCACGATACGGGTTACTGATGATGAACATGCCCGGTTACTGGAACGTTGTGAGGGTAAACAACTGGCGGTATGGATGCGGCGGGACCGAGAAAAATCACTCAGGGTCAATGCCAGCGCTTCGTTAATACAGATGTAGGTGTTCCACAGGGTAGCCAGCAGCATCCTGCGATGCAGATCCGGAACATAATGGTGCAGGGCGCTGACTTCCGCGTTTCCAGACTTTACGAAACACGGAAACCGAAGACCATTCATGTTGTTGCTCAGGTCGCAGACGTTTTGCAGCAGCAGTCGCTTCACGTTCGCTCGCGTC
+
ABIDCAACCGH@===;;==?<:8788@CIIGBB:9::<G@AB>??@EHGE<00FGFJCB)))(,,++((>CDC?H@>??CCDHGE<<==8311432779@:::<BH@??=JHHFA@@AD66<;'&&&'++09EGJJJJB;<??JFFCGAD@>>=@@?CDGJJGGEDDCBCDEJIDBCCDJJGIGGHD?>==?==@@A??@AA@?>=<=@ACEEGHDDCABCEJJJ1111@@CC9AB=>=@GH988:9533407,,BEGJJHJJ?===@+)))7689JHJHHEDFDCCHJJEBDDGB;:;+++?B<==FFEDJIIJFD>@BBDCDJFFGHJIJJA??85641;<=<=<6122FGGIECCCBJJEJDDEFFDDC75550,,**+,->DFCDCIF?<<=GJFJFCB@BBABCGJJJJJ?<;?CB@@@?4444?CBADBD?=>IIJJJJJDJ7777?AA@A?AE01@AEJFHFDEDDGC96+''(.124=?<===@>??D?;>6>=60.+*&&),55677;=?EBEHG?>=<BAHHHC?0--.D@@:::;HDCBDECFEDFAFECGB???B@@ACDDDGGFHJJJGEDD?>=:9:93,&$$$'.+78877;;GH99879;5557<=210,'(7FJFAC@AFCCJHFFCAA@AA@?=>?BJJFGEGGIJIJJJJJEFDB<=343167DCDDEEIFCCBCJJDCA?9;EEGGB???>=>?@??BABCEBDH7334>G87668GJJJDCCBCGIIJ@@>:79973338;FGGBAA@>46<=@=@84569EG>HIC:;<::;9>JHFFFEB?>>@CDCDECFIA@AACDDB=8:<43150111613EBBBBJGC@>>AAB@??@?@@@CD@ACDA<;;<<9::EGHBAABGBAA????CFE@?>??===C====BA=<<=@@?>>=>A@AC99:9<4330000:;=<?HGEDDEEFDB@@?>??>DCEEFF;DBCGFF>25(;?EGGFDC?<<=?ABB@@?@CDBA@???@AADIIJJJJHGG?@@FGF?FEBBBAAAA82***,.0/&%&)(2BCIJFGGEDBA:::;A@?BFAAJJJFCCEBBA>:0)*8:<?AGEHFD@?<:;:76564423<<=?BBB@:3//.,,*+,+++/176779;AAA@?C><;653*'''+,>@JJJJJJEECCDFEFEFJJHF@B44CAA?<<<>HCDD<;::>BCCBA=;;<=<>A@@:;78=BCFIJIGGEEA@A@FEEDBCEFE:67,:?EEEFEIJJJJGHJFDFCDCEDFCDEEFG?=A@?>>?BEJJHGJ?@?6DDEDDDDFCB@@C@=4////08AA<;;C>=10009?ABFJJJJFCJJJGCCDBCAABEJJJJGJEFFBDC?GAHBBBJC48;6CBDEFGGJJJHFGFDAA?>?;11199:<BFD?56;HJIEGDBB=A2,''(-/106))))'',686445.'%%(*1246FEFFEA???ADE@9767<;<<:;@CDEFAAEACB4809;999:>9/--25<0111A?@@@@??AAEEFGEFHJJJJJJGG?==@FJJIJJJ+++,EA@@@CE>>>>IEEFGFCCBA>=IBBAJ52..+++,@BIHIGHIHEBB@CBDCEAA@@)((),+&&%%'1ADE>???JJGDE@<8432+.%$%$#%%)1467BABAIFDCD?@B@@BDCA:84449;:9>=@BBCDC><;;=JCBABFEEDC><;<?AC@=<;>@AD*((*)*456@C@A@@@?>?@B??=;=?CDDCIGCBABDDFFBCCC===@/0+/233222AECC@><:;9+)*6??1000642/:9;5/......1:62-)9ADFIJIA?>8=;8688<F<;;;9<:;<?DD@888:@BDJJJJJGDAAAAGDABBDCBDDEHI<<<('''/(-))//2?9677;=?AEGEEB@('(04*(%%&***,9:9?AJBCB@BCJJ??>>HJJJI7../CFHFEFFJJJJJJHFEEGJGFEEGEJEDA@<;:;@CBFHJIIJIIIHD@B>5./1+@C@JJJA??JGEDCDCEA?@AFEDJFFGGJJFBBA@@?A@ACG@EHD;635:99::DBABCC?IJGDCCEDDBCFJHJJJEDEDHJHJJJJJJIDCCAHEED8:61138889339>?5100.+)*-10110***)(&''%%%/CGGFGEE7766>9,******::<CFFDDB60///651,-:?BADJJJEB9@87@BEIJGA>=>EGD==HGGIIJJJFCBBC>HFF@AA?JD??>A@B<<=>EA??@CFIJFE>=A@;;;;BAEFHIHFCBCCJH@>=?A<<=@@@>A@ABBBDDECDD<;:<BCEHDDBBCABEEFGD@@7345ABECBCBDHJJJJJJDDEC?@?GD=<<>==;?ABF444444AHGCFFFBCBBFEDGGEEB@@BBABEI8877BBGEEDEFHHDC@?>?AGHJI@>@:CBHFHGB,,,,FDD@=<;?;<<GCAB>==>CDDCH:JJJJHJJHCBB:84475<<ADBGGHJJGHB>?@HB7787776888AHEEDB?<::95644454;:;=ABABDFD????@?>???AB><<<DDDGC+**+FGAAA@DEEDGFGDCBCFF>>>>??B****@DCJJJJJ=<;;F>;99///27./<>B3<'DFGIG3.',''2211155??@CCBCCCFFEF>==>FECB@=<622,+++2547IHJD@@@CGHG@B9AACDGEGHFEGIIJIGGGJHJHJJJGFGHJHHH)&&&(&$%&&%%%&$$$77CEDDHHDEDE>==7777EGIC@CDEEFJFFBA=<?D=74-@@CHBBAACDGIHFBAA@?>>><?@C@<87445GJBBBABBBCCCDBCDDJJ?===>:9;<>==;:::<99:<>;877,,-/240.---)&3&;DEGGD=F/,,,>BCDGDC?:<<BBIJJJJ@:;<JEDDEC>2.1'%&%&%''&(%)459;;?>?JHB<695004/&$&+/28-+++333779:CH?>??CCEFFGFIJJJJJFE@@H@ECDE1000869;99:BD?AG6655<=D=2///2-+*)**++67,++0./128;B43*)+(0/,,,0/-&&'/23<>>@B@?7773112881000?=:?C3329CGJECBCDCCDECCDEI=::7788C5733/23/1)+2221323444FDDFGEACGJJJD?>?CCBABEGCEEIC?3337**2187:;7557??@BCB0//0<:;<EB?<<<=@??=:::<@@A<988==ABBHIHJJIJJCBBACBB>>>==;;;@?>?ACA?>;:<AABB@B??ACHFFEHBCBBDDCCCDGFGFFHECB@C?B=>6//7:<;B@@@;==:@B?611/4:::;8=98:@;:99768:BBCFED@>>DCECBBCCA?@AGE<<;0.,2320&%&'%&'05232:6768==??@BBCCJFC@?@BCCAC@ADFJJJHJEDBBA?AABDCEBABAABB789EHJJHFEFCCBABC@;A781.,1545=>CA?AA@ADFAB@BGECA=<<9@>>AHFFFD<:88;=0--0463/.0**)+154;44541**,EGHJJEDCAAABCCECHHJJJIJIF;45B?,***084633AC@@??CBDCCGCIEBAA@<<=?E>JGFFGHJDBA>A>;<=>D=44<723338=<<<>FJJJJCBCCDGEEG><..-,)*,+,++)()**+*.:AA@BB>EEAAAB@@EJEEAAABFDFFHJGEEJFFCCFEFEEJDBA=B44DHIEC>=<=BEJIDDBCEEEGDDDABCEAECA;866:23./8988:33?@ABACB@???A.---30/-0/;;;:974.)*((--.646FFJD>=<23>6///557>B88@===96465@@))()./@BCGEBA@ADCCAA>>@?EDCB>==>BBCCBCCBAAAFGB?>>??AACJFFGC@?AADD999:CCBCEFIEDD2211211-++&''7;=BD?>?B@>==?@?>>?;:::CDFD+))*31-999<>EBAA@BCCGIC@<;799<?888?=;;@ACGAAB?BDBD53&''0)@CCHFEAAABEJFFFGFHHHCGID=<;<A6544FHCECCDFG8777JGA5)))@F7DB:..56BDDEGFEB@@AJJDDFJIEBBB?>??@BAGB@:9::CBCEJHGEDEEBDBBBBBBCHIF@E<B@@AAAABABCBCACEEJHJGB@A?@93*+9<'''(333253.988==BDECCBGHJHEGDBB@CCECC=;;<;;=A;:96)&&'(758;>?DA?977<CFCBBD1/,BAC5445@C===>-,'++668>=FFEFCDF411110<JGFDEF?533.+*)):67;***:6544<JJE>??BBABBCDDEGC@@@BG@=<=AFFEHJIGIHF@>@=8BDEDIECCCJC><;<@?DCB@???FJJJHFFGEDBCCCBBBACA?@@ABEC:;566<GJJJIJJJEDDJEBA@<<<=BBCHGEEEHHGFFFJJIFIIJHECBDCBBBDFEBGCA?:7;>CECDDDDDFJDDBBE4333@A?AB?<;36521301B667I@?>;B>@?@@?>>>=>9:77788EB92210H??=;<DBEB@@AEGED?=817000FC@??EEFEEFF8777???BB>=;;<>@@@JEBA?@BCEF?><9::@BEB>==?8888751/-
@Uematsu_g8c_2_G1_28
ACAGTATTTGGTATCTGCGCTCTGCTGAAGCCAGTTACCTTCGGAAAAAGAGTTGGTAGCTCTGATCCGGCAAACAAACCACCGCTGGTAGCGGTGGTTTTTTGTTTGCAAGCAGCAGATTACGCGCAGAAAAAAAGGATCTCAAGAAGATCCTTTGATCTTTTCTACGGGGTCTGACGCTCAGTGGAACGAAAACTCACGTTAAGGGATTTTGGTCATGAGATTATCAAAAAGGATCTTCACCTGAGATCCTTTTAAATTAAAAATGAAGTTTTAAATCAATCTAAAGTATATATGAGTAAACTTGGTCTGACAGTTACCAATGCTTAATCAGTGAGGCACCTATCTCAGCGATCTGTCTATTTCGTTCATCCATAGTTGCCTGACTCCCCGTCGTGTAGATAACTACGATACGGGAGGGCTTACCATCTGGCCCCGTGCTGCAATGATACCGCGAGACCCACGCTCACCGGCTCCAATTTATCAGCAATAAACCAGCCAGCCGGAAGGGCCGAGCGCAGAAGTGGTCCTGCAACTTTATCCGCCTCCATCCAGTCTATTAATTGTTGCCGGGAAGCTAGAGTAAGTAGTTCGCCAGTTAATAGTTTGCGCAACGTTGTTGCCATTGCTACAGGCATCGTGGTGTCACGCTCGTCGTTTGGTATGGCTTAGTTCGGCTGCCGTTTACCAACGATCAAGGCGAGTTACATGATCCCCCATGTTGTGCAAAAAAGCGGTTAGCTCCTTCGGTCCTCCGATCGTTGTCAGAAGTAAGTTGGCCGCAGTGTTATCACTCATGGTTATGGCAGCACTGCATAATTCTCTTACTGTCATGCCATCCGTAAGATGCTTTTCTGTGACTGGTGAGTACTCAACCAAGTCATTCTGAGAATAGTGTATGCGGCGACCCAGTTGCTCTTGCCCGGCGTCAATACGGGATAATACCGCGCCACATAGCAGAACTTTAAAAGTGCTCATCATTGGAAAACGTTCTTCGGGGCAAAAGTACAAGGATCTTACCACTATTGAGAGATCCAGTTCGATGTAACCCACTCGTGCACCCAACTGATCTTCAGCATCTTTTACTTTCACCAGCGTTTCTGGGTGAGCAAAAACAGGAAGGCAAAATGCCGCAAAAAAGGGAATAAGGGCGACACGGAAATGTTGAATACTCATACTCTTCCTTTTTCAATATTATTGAAGCATTCTGGTTATCTTCTCATGAGCGGATACATATTTGAATGTATTTAGAAAAATAAACAAATAGGGGTTCGCGCACATTTCCCGAAAAGTGCCACCTGACGTCTAAGAAACCATTATTATCATGACATTAACCTATAAAAATAGGCGTATCACGAGGCCCTTTCGTCTTCAAGAATTATCCGGATATAGTTCCTCCTTTCAGCAAAAAACCCCTCAAGACCGTTTAGAGGCCCCAAGGGGTTATGCTAGTTATTGTTCAGCCTAGCTAATCTTCTTGAACAGCCGCCAGCCGCTCACCTAGAGAGAGCGTTGCAGATTCCTCTTGCGTAATCCACTGTTGCAGTCTCCTGTGAGTCTTCCACTGAGGGTCAAGCAACTTGGCACCCAGTTGCTTGGCAGCCTCTAATCCGCCTATGTAGCCAAAATCTTGCAGCCAGGATGGGTACAAATTTTTTGAACCGATATAAAATGTGGATGAGTCGACGGAAACCAACTTATGGTGTTGGGCATAAGGATGCCCGTCTGCCCATTTGTCGTTGGGGGGAGGATCTAAAGGTTGCAAGCTGCAAATTGCTACACATTGCAGTTTTGGCAGCTTGTTTGACCGCCTGTGATATTTGCAAGCCTGTTTCTCAAAGTGTCTGATATTTCACTAAGTGATTTTATTTGGCTGTAACCCACACTGCCCACTGCGCCCCTGTTGGCTAGGGTCGCTAACCACAATTCTCACCTTAACCCCAGCAGCCATTTTAGCAGCCAAGGCATCGTAAATCTAATGCATACCTAGGCAAGGGTGGACATGTGGCGTTTCAAATCCTGCTGAGATATTCGAATGTGACTTTTTGTTGAAGCAACAAGAGCTTCTCAAGGCACTCTCTTCTGGGTTGACTGTATCATGGTCTGTGGCGTTGGTGTTGGTGGAGTCCTGCCCGCGCGCTTGGTGCTGGCTAGCTGTTGGCGTCGGGCCTGAAAGTGGACTTGGGGTCCACATCTTGATGCCAACGCCCAACCCTCCAACGGCTATTACTGGGACATTCCCGGTGGCAGGTGATGCCTTGGGGTTTGTATCTCTATGCATAGTGGGCATGCACCCTGCGTTGCCGGAAGCTGCAAACCAGACGGAAGCGATGTTACTCTTGTTTTGGCAGGTCCATGTCCACAAAGTGTCAAGGTACCTACGGCAGAGCCTGCAGCTGGTCCGGTCAGTGCAAGATCAACATCAGACACTGGATGAGTAGTATCCAAGTAATCATCCTTCCAGCTATTTATTCCACCAGTAAGGGCACCTTGCCCGTCTACAACCAAGATTTTGCTATGGTTCCAGGAGAGAGCTGTTTTTGATGTAGTCATACTAGCCACGTTCAAAGTTATGTTTTCTGCGGCTTTGCCAAGTTTTGCAGTCAATTCGTCCCTATACTTGGAAGGTATTACATTCATGTGGTAGCGGGTGCAGCCCCAACCAGTATCCTAACTTTCAACTTATTGCCTTTAGCTGCGGACTCCTTCAAACCAGCGACAAT
+
ABEAAA?2///8871.-.;=BBBBGHIFHIDEFEGGFGGJJJG@<@JJJJEAACDEB?835-,*+79GEEDEDJF@@B@3,,,-?CDCCABCIDB3)()'(+.<97=:GDA@?BBIFCDDDFIEEFGE558668514+''(&%&''*/+,+*+**+&0138881)+++777=:9:::=<;;91(((?@I@<=<EI1112GCDB978(+(.1357?BBEGJHD@AB=<31/-.5A867>98338851-''*6324AIHFGGJJJJJJJFHIDDEDJJBAAB@?@?DDCIJA5804=7889<<<=?:@4222229:==GGHJJJIIFDBDCHHFGD?>?<::;ABBAACA?21104437,,,,.5<>><<<BBB??BB?==>BBCBBCDA@?B>==<<?>A@?AB;JHHIFHIGHFCBBHIB@>?B>999?AAA><:84...>ACEEHEDJJ?=:5?BBBBBBBABCBCDDHGGDDF<H5'''0,HCBEHHJF@@EEJBA>84//08:::?;;53,+*''),(&''9@BBB??@GEEBABJJJIHJIJHDBACHIFEHA?@@IJJJJHIJJGD?CDGG;;92--/1///61112BHGGFFEDFHFFFFGJHGGCEEDDEFGFGFDEEEHFDDCEFFEDFJGEFEAAAACDCCCFC?>>AABJ@>>?E<<<;8&&&')'''(71104397775994326;;::@6541,')4;78JGJGJIFECCCDHDFEFFJJJJEBAABCA<<<:>A713057777:99:???>9988=BBAB<F@@?>?=<><>>>ADGJFF>A88CCBBCDIA??;<:6778?@AHGJGDGEJD<:::AABBAAA@@@>=>>FAAAB><=JJJBBBEDBABCG?>===?@B888;CEEEEDHGB?**+@BGDCA?@@@A???=::992../<?=A88:9ABA>=:9;;3334EBA>BAABBB<979=A@BCFJ;;;:;BED8552@@JGFDBDCDFDBBA>==@JJA;<:40<-//,?;,,-;,*(&$$&'89;<A322''''''(00H2522F====@5433<7;6<96EHB?@@FGEDC9723..7694.7>@FGD<955BCEDHAHCBBA@??ADAB@@@?1110<:9;><;==?A@@=?FIJHA>>64)))JJJC?>@C?AA?>EBA@@@D>?@AJFDCD@A@AJB@03))+51/0/663EDEA777FJJHBA?@CDG<4:))((187666424448888:8889?=;<<>?ACDEHEB@@?@>;::FFEGA@@A)(((('&'.-/,*+47239877*+50/+EIJBAA??=<;(''''''532234.;9;>@DGGHEFDDDDCDDFGC>>>@8<9ABB7666?>=@===::8557=@DJG>=<<FAIJHFFFGFEHA@@@FFJD@==;>;@A<8;6DBB?@GJJJEBBDDA:88726.<:BFGFEBA?>??>A>===ABBCA@:66>=:95,,,,9CAB@?=>?@GGDEB<=;EFFIHFDA??DCB@@@@A0//0'%%&()JAA<:;:?><=>?@BBAEEFDBBADHEDBACCCFG@@>>?>?<>>?9445/./49=BBABB?<<<@CEDDC@@???><::;<>>>>BFFCCG??>?B41*(')-)'())4?@@AB@@@BJJGJJ;:44E88;BBGCDCEBDHJJEIJJJJCCCBCCBHJJJJJJJJJGFFHIEB>>=@DFAAHJGEDC@@@@EECDCDFHIFBEE><<9786469,FBEDCCBACHJGFA;<<?584:./*)'(%$#$)<:9;EFHFGEGEGIJJJGEA@@?AHAAA>E9976:>A>>9::<DJFBC?J@?>=@@AEEEFGGIJJDDDDHEECA9?<@>>EIJJHJDB??B>?<;5))))79;ABEEGJJ<<<;DDCBAACDCAA@AA@BA?===>><<==?BA@AEDC<</+*,..-+*..@A<<;;?@@=65555B:DDCADBA@ACDB@A<=B)((*+))),++*)*+*+*-08<;445/&%(+++,1335888BEBBCBE===;1/0076/):?@JHJHBA==@8122-,)-)))BD?>??9BBDC-((9::><=?GJBB==9,')??DA>>?=??@JJE@A@>;6D>=;;<;0/&%%#$$$&''')(532,)**.-()-2+))(/07,+*+,4()'&''00+(&&&&+.0..-..2+++';>CA====BA643BBDCJJJDDEEF<;:<;81/1/CBCFFEEBABAEFCECDBECDEEBA?ABBFFFGED@D?@BCEFB>A@CCCDEDDEGB@@?ADBCA?<>BDECDCEAB??DCCCB???<<;<@@@>==<@AA>=?<A7667CA?>>@FCHJCEDC@===?@<;;=>?AA@?>=@@FFFHFED?>;<=<=>=@@AB@820/0*(''''58+))*<>++5A>=>?BCCCCAAA@BCBA?@?81+++,**+*++7789?CB>>>>CBA;;9:644.--./<<=>B;001?>==>>=:<A>@??BBHFFHFD?>2-+,.0211010('0'222/000779:DAAA>;;:=JICBBCE20+&%)().1@GJ@;>:>?>?@??86721237;;*(()BGGEB@@AFFEGDBCDCCBEJ<;;CA?@BFJHDCCCFGHJJJDBBAEEIEC?;<<DABCDGFEF<;;<DB?>@DBDEEGIFEEDG99++&&&1?HFBBBBCEDDFFE@@@@DCCCEEDDJJIGFGJFGHHECCDJ??@BBAAAABDEEDB<73219421-*)'(%
@Uematsu_g8c_2_G1_29
ACCCGTCTACCACATTGAATGTAATACCTTCCAAGTATAGGGACGAATTGACTGCAAAACTTGGCAAAGCCGCAAAAACATAACTTTGAACGTGGCTAGTATGACTACATCAAAAACAGCTCTCTCCTGGAACCATAGCAAAATCTTGGTTGTAGACGGGCAAAGTGCCCTTACTGGTGGAATAAATAGCTGGAAGGATGATTACTTGGATACTACTCATCCAGTGTCTGATGTTGATCTTGCACTGACCGGACCAGCTGCAGGCTCTGCCGGTAGGTATTTTGACACTTTGTGGACATGGACCTGCCAAAACAAGAGAGTAACATCGCTTGGTCTGGTTTGCAGCTTCCGGCAACGCAGGGTGCATGCCCACTATGCATAGAGATACAAACCCCAAGGCATCACCTGCCACCGGGAATGTCCCAGTAATAGCCGTTGGAGGGTTGGGCGTTGGCATCAAAGATGTGGACCCCAAGTCCACTTTCAGGCCCGATCTGCCAACAGCTAGCGATACCAAGTGTGTGGTAGGACTTCACAACAATGCTAACGCCGATAGAGACTATGATACAGTCAACCCAGAAGAGAGTGCCTTGAGAGCTCTTGTTGCTTCAACAAAAAGTCACATTGAAATATCTCAGCAGGATTTGAACGCTACATGTCCACCCTTGCCTAGGTATGACATTAGATTGTACGATGCCTTGGCTGCTAAAATGGCTGCTGGGGTTAAGGTGAGAATTGTGGTTAGCTGACCCAGCCAACAGGGGCGCAGTGGGCAGTGTGGGTTACAGCCAAATAAAATCACTTAGTGAAATATCAGACACTTTGAGAAACAGGCTTGCAAATATCACAGGCGGTCAACAAGCTGCCAAAACTGCAATGTGTAGCAATTTGCAGCTTGCAACCTTGCAGATCCTCCCCCAACGACAAATGGGCAGACGGGCATCCTTATGCCCAACACCATAAGTTGGTTTCCGTCGACTCATCCACATTTTATATCGGTTCAAAAAATTTGTACCCATCCTGGCTGCAAGATTTTGGCTACATAGTGGAATCCCCAGAGGCTGCCAAGCAACTGGGTGCCAAGTTGCTTGACCCTCAGTGGAAGTACTCACAGGAGACTGCAACAGTGGATTACGCAAGAGGAATCTGCAACGCTCTCGAGGTGAGCGGCTGGCGGCTGTTCAAGAAGATTAGCTAGGCTGAGCAATAACTAGCATAACCCCTTGGGGCCTCTAAACGGGTCTTGAGGGGTTTTTTGCTGAAAGGAGGAACTATATCCGGATAATTCTTGAAGACGAAAGGGCCTCGTGATACGCCTATTTTTATAGGTTAATGTCATGATAATAATGGTTTCTTAGACGTCAGGTGGCACTTTTCGGGGAAATGTGCGGAACCCCTATTTGTTTATTTTTCTAAATACATTCAAATATGTATCCGCTCATGAGACAATAACCCTGATAAATGCTTCAATAATCTGAAAAAGGAAGAGTATCATATCAACATTTCCGTGTCGCCCTTATTCCCTTTTTTGCGGCATTTTGCCTTCGTGTTTGCTCACCCAGAAACGCTGGTGAAAGTAAAAGATGCTGAAGATCGGTTGGGTGCACGAGTGGGTTACATCGAACTGGATCTCAACAGCGGTAAGATAGCCGAGAGTTTTCGCCCCGAAGAACGTTTTCCAATGATGAGCACTTTTAAAGTTCTGCTATGTGGCGCGGTATTATCCCGTATTGACGCCGGGCAAGAGCAACTCGGTCGCCGCATACACTATTCTCAGAATGACTTGGTTGAGTACTCACCAGTCACAGAAAAGCATCTTACGGATGGCATGACAGTAAGAGAATTATGCAGTGCTGCCATAACCATGAGTGATAACACTGCGGCCAACTTACTTCTGACAACGATCGGAGCCGAAGGAGCTAACCGCTTTTTTGCACAACATGGGGGATCATGTAACTCGCCTTGATCGTTGGGAACCGGAGCTGAATGAAGCCATACCAAACGACGAGCGTGACACCACGATGCCTGTAGCAATGGCAACAACGTTGCGCAAACTATTAACTGGCGAACTACTTACTCTAGCTTCCCGGCAACAATTAATAGACTGGATGGAGGCGGATGAACTTACAGGCCCAGCTTCTGCGCTCGGCCCTTCCGGCTGGCTGGTTTATTGCTGATAAATCTGGAGCCGGTGAGCGTGGGTCTCGCGGTATCATTGCAGCACTGGGGCCAGATGGTAAGCCCTCCCGTATCGTAGTTATCTACACGACGGGGAGTCAGGCAACTATGGATGAACGGAATGAGCAGATCGCTGAGATAGGTGCCTCACTGATTAAGCATTGGTAACTGTCAGACCAAGTTTACTCATATATACTTTAGATTGATTTAAAACTTCATTTTTAAT
+
11-./7/./0?>?991**BA@@488GJFEFDCEDHFBGGGCCCBBBADDBDDC==99;A0.>,>FDFEFHJ/.-'')41//116558445GIG@??>:::7545=C@?>@GJJJJJJFGDEDDJJJJJJFEJEFDDDEGHGJJJJJHFCDCBEECFEGJI@?;;=>BBDABF@?G;;CEDACCEJJJGBAACFEGHEBBFHGGJJJHB@ABFCAAADEFIIGGHEBBABCDHIHIFHJ;HC>=>?=3-.9779ADBDEGECBADCFBABABAAA@AABA+**::DEDBBCJFB@;;<=CBA@??@AADCBBBB5/&(28>BAAAAD@=:9.'''(<>?GHJC@>>?@CCA<;;<B?>>?@?><=>?CA@?>>?CEDEEEFGGGCA==>=8;:><==@DCC>===?ABBCCBB@A??BCEEIA?CADCAABA?>=::;=DEDDEEBBCBB==>?CB@@BBFHJEDBB@>=A?=>==@@75))),JE@>:58=6;>AIC>>=DFHJJJJEC?@@AA@??A@@DJJJDCBEFGDDDDCB2222=3.))().,+*++//000<=>CABCBCGDBB@?@@ADCIGDGGGJA<;;=@B:;<>E9888ABDCD@@@@HHFEEGJJFCBDDEFFJHGIHIC=JHEGF@A;7741,<<>>==?ACECB@>>>>;=@>?>??@>??ACCA@AAEA@@ADBB?>>>@B?>A:CCDCDDDFJJJHDBAA@ABBCEFGIJFCC:77;9877743211/-)&()/44<=>?EDEE=<=;<==CDCB?@@ACAJ>796788<>?BDHJHJ?JJJJGBBCBDCDEHJJHJ?:/./8<<<JFB:9;E=99:8BCDJDEJJGGFFFDA<<<=BA<==FIEEDCAA99=JHJDDDDDDGIIFDFEFHHHGGIEDDCAB=<=???4/)))**BDDGJJJFD@<<<=DDFCC@:77888BDEEGICCFDCDBCDDDABABHDEEBBBCBAACJB9;A<<<<@AEEEFEFGHJJIGHJ;42487335@EJ???@EDCECCDFJJIJJHFGIJJJHJHJJJGJHEEEFHHG@?C@C<//A?@BBFDC<:67:99:IFHFEDCBBCBJ<;;<FHDFBEDFDEIGHEEH@@?=@@AFGGEFDCCCEHHFDDCDCDCCFEEBA====IEDHEA?=<7011<?==D@AACCCEDE995>EDAA?>?@@DFECDAC??@?DB?=<<<>@@@?>@AH65451003::>G@>>;<244@=;=66--.ADDABBABBHA>?@<58JJIGGGCDCJC?<<>?CBBBAGEDCBBDFHIGIE@A@EIEBA@BDJI>>><;;;CBCDFFHFD?>?@JJJIGEDDEEE=FBB??@ACIIJGFFCB??@FIHHDEDA?@ABIECCBA@@AB@:2///@CAA>9B62*+.:@@>AAAABCB>==>GHJJH>755;BFCABFFGIIJJJIHFGJGHEFDCF?@>@@DFDFGGHIJJJJJIJGFDBBB::9:>>3222CGJJJB??<0((&)312133----,+-1:8ACCEEDFDGHCEJFC@>AJJJJHGFFGEFDHJIFDC@1&&&''67<::;EECEJJGJGEHEGHHGJHJJBBAHJJEDDHCE==6163('')3334-&&&&&())).579:=BE??>?@HGFGBEC(&&'(''((&%%%%&&&'*--23**,1**,7445:;?BHCAAAFJJFCDDDEECCBB@>>>><CJGHFEECBBEGDBB>>=<@>@??BBBD?451::?A@?>=>?BAA@BDADBA@ABCC???@??=<<=?ABAAA?>>=/G@==>?=<<;@99;<:75454445A>:::;?@ABGIJJJAABGHEHGC@@@BAAEDFFG=<<:0+,:A@CGFBBBACBBBBAABBCDDEDDDDC>==>EEFEEDDDEGHD@@??@AA<@;68=>;,%%'+)*0-+-(()4=GB@>>?>@CEEHJ<JJJJJIHFEEFEECBCC???99:BDCB::99EA?B2222334?B@IJGIEA>>>>>CJHGHEEBBBDEEEGFEBBCEAA@@CB?A@ABCDBBBBDFEDCBB>>??DEDAAABEEB@?@>ECCBCFCE>CIGGJJGEDBAA@BC@AEACCA@A>@@@<795BADEDEGIIJJJJBAAADBCCEEDDA@==;<)(((2)((+).).//3--.BFDBA@BB?=>@<@A>BCBAAEDFF:988A<889/---HFHJJEBBABBBBAA>9::;@AADAB?=>=AA?@@ACEEEEC?==556357==9BBB::AA@@A@>>@@>><=>D;666:?@DCCA@ABB1001;;>?>>@AA>>@A?>>>D???@BAB4*(/)'&%%)*667>==<==@C:::<&%%&<<@@<;<=?@@>>?EC???AA@@ACB>=;;<=>==>D>===A@EJJJ@AAJJFCDECBBCJHIIJEDECFCBECA0.+
@Uematsu_g8c_2_G1_30
ACCTAGATCCTTTTAAATTAAAAATGAAGTTTTAAATCAATCTAAAGTACTATTGAGTAAACTTGGTCTGACAGTTACCAATGCTTAATCAGTGAGGCACCTATCTCGGCGATCTGTCTATTTCGTTCATCCATAGTTGCCTGACTCCCCGTCGTGTAGTGGCTGGATTGCGGGAGGGCTTACCATCTGGCCCCAGTGCTGCAATGATACCGCGAGACCCACGCTCACCGGCTCCAGATTTATCAGCAATAAACCAGCCAGCCGGAAGGGCCGAGCGCAGAAGTGGTCCTGCAACTTTATCCGCCTCCATCCAGTCTATTAATTGTTGCCGGGAAGCTAGAGTGAGTCGTTCGCCAGTTAATAGTTTGCGCAACGTTGCTGCCATTGCTACGGGCGTCGTCGTGTCACGCTCGTCGTTTGGTATGGCTTCATTCAGCTCCGGTTCCCGACGATCCAGGCGAGTTACATGATCCCCCATGTTGTGCAAAAAAGCGGTTAGCTCCCTTCGGTCCTCCGATCGTTGTCAGAAGTAAGTTGGCCGCAGTGTTATCACTCATGGTTATGGCAGCACTGCATAATTCTCTTACTGTCATGCCATCCGTAAGATGCTTTTCTGTGACTGGTGAGTACTCAACCAAGTCATTCTGAGAATAGTGTATGCGGCGACCGAGTTGTTCTTGCCCGGCGTCAATACGGGATAATACCGCGCCACATAGCAGAACTTTAAAAGTGCTCATCATTGGAAAACGTTCTTCGGGGCGAAAACTCTCAAGGATCTTACCGCTGTTGAGATCCAGTTCGATGTAACCCACTCGTGCACCCAACTGATCTTCAGCATCTTTTACTTTCACCAGCGTTTCTGGGTGAGCAAAAACAGGAAAATGCCGCGAAAAAAGGGAATAAGGGCGACACGGAAATGTTGAATACTCATACTCTTCCTTTTTCAATATTATTGAAGCATTTATCAGGGTTATTGTCTCATGAGCGGATACATATTTGAATGTATTTAGAAAAATAAACAAATAGGGGTTCCGCGCACATTTCCCCGAAAAGTGCCACCTGACGTCTAAGAAACCATTATTATCATGACATTAACCTATAAAAATAGGCGTATCACGAGGCCCTTTCGTCTTCAAGAATTATCCGGATATAGTTCCTCCTTTCAGCAAAAAACCCCTCAAGACCCGTTAGAGGCCCCAAGGGGTTATGCTAGTTATTGCTCAGCCTAGCTAATCTTCTTGAACAGCCGCCGGCCCGCTCACCTCGAGAGCGTTGCAGATTCCTCTTGCGTAATCCACTGTTGCAGTCTCCTGTGAGTACTTCCACTGAGGGTCAAGCAACTTGGCACCCAGTTGCTTGGCAGCCTCTGGGGATTCCACTATGTAGCCAAAATCTTGCAGCCAGGATGGGTACAAATTTTTTGAACCGATATAAAATGTGGATGAGTCGACGGAAACCAACTTATGGTGTTGGGCATAAGGATGCCCGTCTGCCCATTTGTCGTTGGGGGAGGATCTAAAGGTTGCAAGCTGCAAATTGCTACACATTGCAGTTTTGGCAGCTTGTTGACCGCCTGTGATATTTGCAAGCCTGTTTCTCAAAGTGTCTGATATTTCACTAAGTGATTTTATTTGGCTGTAACCCACACTGCCCACTGCGCCCCTGTTGGCTGGGTCGCTAACCACAATTCTCACCTTAACCCCAGCAGCCATTTCAGCAGCAAGGCATCGTACAATCTAATGTCATACCTAGGCAAGGGTGGACATGTAGCGTTCAAATCCTGCTGAGATATTTCAATGTGACTTTTTGTTGAAGCAACAAGAGCTCTCAAGGCACTCTCTTCTGGGTTGACTGTATCATAGTCTCTATCGGCGTTAGTATTGTCGTGAAGTCCTACCACACACTTGGTATCGCTAGCTGTTGGCAAATGGGCCTGAAAGTGGACTTGGGGTCCACATCTTTGATGCCAACGCCCAACCCTCCAACGGCTATTACTGGGACATTCCCGGTGGCAGGTGATGCCTTGGGGTTTGTATCTCTATGCATAGTGGGCATGCACCCTGCGTTGCCGGAAGCTGCAAACCAGACGGAAGCGATGTTACTCTTGTTTTGGCAGGTCCATGTCCACAAAGTGTCAAGGTACCTACCGGCAGAGCCTGCAGCTGGTCCGGTCAGTGCAAAATCAACATCAACACTGGATGAGTAGTATCCAATAATAGTCCTTCCAGCTATTTATTCCACCAGTAAGGGCACTTTGCCATTCTAGACCAAGATTTTGCTATGACCCAAGGAGAGAGCTGTTTTTGATGTAGTCATACTAGCCACGTTCAAAGTTATGTTTTCTGCGGCTTTGCCAAGTTTTGCAGTCAATTCGTCCCTATACTTGGAAGGTATTACAT
+
>@?=40/260/.34>?@>JJJJJJJIGGHGJIJICCDBDBEDDBBE:6)'))+,((++,2G>=>;>=9::@H@???GJJIJHGFDFEJJ:999CCC?@<<;=?AAA>(&&&''&.+/*+=CFJ@===<6445BG1111BB==98::33230115567--&$$$$&''((&%%'-5/.2,39/)))A@ACCCDBGF4339HJJHJFDFEHFGDE@?@?CCEDDEDDEGIGBABCFCEEJJJJJJJB>>433....500AACCEFFFEFBDB6:555449760+))-,,/,,+&%%*.*,(478ACCCBAABJJJGJC@?AJJJIJJFEB@A;A??51++)$$$&'&'-0---:9:>AAAAADCBAACFHJJJ>>>>>A=*('(EGGIHCBA;+++/33338*%%%(%$%&'+(()>>BCJIBAAAFBDDFJJEFACB??789999;5/('%%)/41024;=:::97<EEEFIJCAGJIGDDEDE;;D=?JJJJEC@@BCA=<<><?2,,=<>;;<??=>?EFGFGCBBBJHHFGEDCA??>@ABAA@ABFHJGF<<<<FCCCCJJIIAABABBABCEGGJJJIJEB????CDDFFDCCCCDCFHIHIHGHEIGHJDDDGEDCDDJGHGGJDE><?ADGJJHGGFIGEDDDCCEEA??@BEEFDDDCBC>///054('&&,,,*+)7>AD:7778888ACDABAAB@;<EDCCCHHEFGGEBFA=<?9HJJJGIDDCCDE?>>>DCGJJJGHEBCC8:99BB644EJD<8@=9987??<B?68DBCDDFHJ?????D8776:3333=A?9@?=GC?<<=?CDCCDDCDFGEIIJCDDEDFEEDJJJHHGIAGBBCBFDDD?9>>CFE<:::31..-**+/+(*)*&$$$'%',-HHGD>=?7336A>?>>?@BEBCCEJJJ>=-*+2,,,,031100464357=CFJDACEFE>:=2//-('(+0/100//.0201/-.-'''@;<;9::=@DIFCD88::GIHFCBD@GEGGFJJJJJGJGCCDCE:6;ABHCD6678>=<=<>F?964111FJCBA>==<==>=88(&&&2112ABC>DEEFHHFDDDFEDGDEFB<;;<JJIHJD@CA?==>@HJB?>>???<@@G<:::=B>JBB@@@HFHHCA@@DFIE@ABCDA@@@@JJJJGGCFJJJECBBC@???BA?>8540////?=?B?<<=<>?CDDE@?54455BBB@BBBEDBA@@?@@AFA@@AJJIJIH9996...*'&&)&,--.243?=@CIE-('');77ADFFDCB@CAIFDCCEEEEDEFCFFAA??>;<;@AAGEB@>>@BCGCBBCEDA>=>@DHG??>>C@BCJJGGDEEEJBCCAFE;;;<AA?;;ADEBCDC@=@A@GFAAEEFHJJI??>332288BEIHEDEEHGF<;;@J>JJJHGHGDCCDFJJJJJJJJJJJJJGEABAEEDCCCJFDA@@?ABHFEDGGGCCFF==8)((1110000GBCA@AB@DHJJGCBBC<=9DJH@3.2.000@EBCABA?A@@@@AFJIJJFCDAACFDGEDDCAB@BJGD@;;:<@DFGEEA??>??@BABBBEFHFDC?A@@ABBBEE@>>FIJDBBABCCFEEFHIDCCDDECBCGJJJJJJHEFDDCABCB?>==?><=>?BAABA@@>=<<==?DBB@B;<<>>6557;?@ABEGGGA=3''''=6A@A?A?>@ADCBA:4A.-,(()+(''()*,.--,2,,=@??@IIHFFJGIDC@ABCEEAA@>>>>@ABDCDFIBBBCFEGJGADDJIIJJJJJH;:::AABGEEABBJJJIEEDGGGDEDEFGBA??BAFGEFC?<<AAAJJHEBEEA@@BDF?>=<???ABCCBA?<876/,,,DCEFJHHIHDCB??ACEA@@>@@@@@@DJJGGEEDCDCDB@@<<<==FB;982100'')BBAADBBA@BCDBAA:ACJIJJHHEC878<7AAFIGAA=995:9678DFGCEBA?>>B9881///5=EDDEDDB;8;;=@@EEFFEEEEDDDHCA@A<?ACDDEBDFFHEDCDFDCDCA?>?@B((((DDGD888;=B:GDHJFEDFDCCCG5446<7/1953389A@=BD><<;;;8<?DCAB==>>CCBA><<?@DHJDCCBCCD>====>>@@=<9<<;:;==;;;;EEGDB?=:;;7433686***/+(((.1,,)),67&&'*'%%%((()+'')*)+5<66557@?=>46JGFD<=<=HHDA@BCBCDEEB@>,**-9/.+%$%$&.-.0474474.08<<=>@EE@AC?@><==@HJDAED87JIHFHEIECBBBABAABBACCEB?>>CJIFJJGG@===CJD11><<;=CJGECCDFJJIJIDCBDD:;7:2..-./1,+12/-((8:@<;:;@AA5,
@Uematsu_g8c_2_G1_31
TGCGAATGCTCTCACAGGAGACTGCAACAGTGGATTACGCAAGAGGAATCTGCAACGCTCTCGAGGTGAGCGGCTGGCGGCTGTTCAAGAAGATTCCGCCTTAGGCTGAGCAATAGCATAACCCCTTGGGGCCTCTAAACGGGTCTTGAGGGGTTTTTTGCTGAAGGAGGAACTATATCCGGATAATTCTTGAAGACGAAAGGGCCTCGTGATACGCCTATTTTTATAGGTTAATGTCATGATAATAATGGTTTCTTAGACGTCAGGTGGCACTTTTCGGGGAAATGTGCGCGGAACCCCTATTTGTTTATTTTTCTAAATACATTCAAATATGTATCCGCTCATGAGACAATAACCCTGATAAATGCTTCAATAATATTGAAAAAGGAAGAGTATGAGTATTCAACATTTCCGTGTCGCCCTTATTCCCTTTTTTGCGGCATTTTGCCTTCCTGTTTTTGCTCACCCAGAAACGCTGGTGAAAGTAAAAGATGCTGGAAGATCAGTTGGGTAGGCGGCGGGTTACATCGAACTCAATATCAACAGCGGTAAGATCCTTGAGAGTTTTCGCCCCGAAGAACGTTTTCCAATGATGAGCACTTTTAAAGTTCTGCTATGTGGCGCGGTATTATCCCGTATTGACGCCGGGCAAGAGCAACTCGGTCGCCGCATACACTATTCTCAGAATGACTTGGTTGAGTACTCACCAGTCACAGAAAAGCATCTTACGGATGGCATGACAGTAAGAGAATTATGCAGTGCTGCCATAACCATGAGTGATAACACTGCGGCCAACTTACTTCTGACAACGATCGGAGGACCGAAGGAGCTAACCGCTTTTTTGCACAACATGGGGGATCATGTAACTCGCCTTGATCGTTGGGAACCGGAGCTGAATGAAGCCATACCAAACGACGAGCGTGACACCACGATGCCTGTAGCAATGGCAACAACGTTGCGCAAACTATTAACTGGCGAACTACTTACTCTAGCTTCCGGCAACAATTAATAGACTGGATGGAGGCATAAATTCCAGGACCACTTCTGCGCTCGGCCCTTCCGGCTGGCTGGTTTATTGCTGATAAATCTGGAGCCGGTCAGCGTGGGTCTCGCGGTATCATTGCAGCACTGGGGCCAGATGGTAAGCCCTCCCGTATCGTAGTTATCTACACGACGGGGAGTCAGGCAACTATGGATGAACGAAATCGACAGATCGCTGAGATAGGTGCCTCACTCATTAAGCATTGGTAACTGTCAGACCAAGTTTACTCATATATACTTTAGATTGATTTAAAACTTGATTTTTAATTTAAAAGGATCTAGGTGAAGATCCTTTTTGATAATCTCATGACCAAAATCCCTTAACGTGAGTTTTCGTTCCACTGAGCGTCAGACCCGTCAGAAAAGATGAAGGATCTTCTTGAGATCCTTTTTTTCTGCGCGTAATCTGCTGCTTGCAAACAAAAAAACCACCGCTACCAGCGGTGGTTTGTTTGCCGGATCAAGAGCTACCAACTTTTTTTCCGAAGGTAACTGGCTTCAGCAAGCGCGATTACCCAAATACTGTCCTTCTAGTGTAGCCGTAGTTAGGCCACCACTTCAAGAACTCTGTAGCACCGCCTACATACCTCGCTCTGCTAATCCTGTTACCAGTGGCTGCTGCCAGTGGCGATAAGTCGTGTCTTACCGGGTTGGACTCAAGACGATAGTTACCGGATAAGGCGCAGCAGTCAGGCTGAACGGGGGGTTCGTGCACACAGCCCAGCTTCAAGCGAACGACCTACACCGAACTGAGATACCTACAGCGTGAGCTATGAGAAAGCGCCACGCTTCCCGAAGGGAGAAAGGCGGACAGGTATCCGGTAAGCGGCAGGGTCGGAACAGGAGAGCGCACGAGGGAGCTTCCAGGGGGAAACCCTGGTATCTTTATAGTCCTGTCGGGTTTCGCCACCTCTGACTTGAGCGTCGATTTTTGTGATGCTCGTCAGGGGGCGGAGCCTATGGAAAAACGCCAGCAACGCGGCCTTTTTTACGGTTCCTGGCCTTTTGCTGGCCTTTTGCTCACATGTTCTTTCCTGCGTTATCCCCTGATTCTGTGGATAACCGTATTACCGCCTTTGAGTGAGCTGATACCGCTCGCCGCAGCCGAACGACCGAGCGCAGCGAGTCAGTGAGCGAGGAAGCGGAAGAGCGCCTGATGCGGTATTTTCTCCTTACGCATCTGTGCGGTATTTCACACCGCAATGGTGCACTCTCAGTACAATCTGCTCTGATGCCGCATAGTTAAGCCAGTATACACTCCGCTATCGCTACGTGACTGGGTCATGGCTGCGCCCCGACACCCGCCAACACCCGCTGACGCGCCCTGACGGGCTTGTCTGCTCCGGCATCCGCTTACAGACAAGCTGTGACCGTCTCCGGGAGCTGCATGTGTCAGAGGTTTTCACCGTCATCACCGAAACGCGCGAGGCAGCTGCGGTAAAGCTCATCAGCGTGGTGGTAAAACGATGCCGGATCTGCTGTTCATCCGCGTCCAGCTGGTTGAGTTTCTCCAGAAGCGTTAATGTCTGGCTTCTGATAAAGCGGGCCATGTTAAGGGCGGTTTTTTCCTGTTTGGTCACTGATGCCTCCGTGTAAGGGGGATTTCTGTTCATGGGGGTAATGATACCGATGAAACGAGAGAGGATGCTCACGATACGGGTTACTGATGATGAACATGCCCGGTTACTGGAACGTTGTGAGGGTAAACAACTGGCGGTATGGATGCGGCGGGACCAGAGAAAAATCACTCAGGGTCAATGCCAGCGCTTCGTTAATACAGATGTAGGTGTTCCACAGGGTAGCCAGCAGCATCCTGCGATGCAGATCCGGAACATAATGGTGCAGGGCGCTGACTTCCGCGTTTCCAGACTTTACGAAACACGGAAACCGAAGACCATTCATGTTGTTGCTCAGGTCGCAGACGTTTTGCAGCAGCAGTCGCTTCACGTTCGCTCGCGTATCGGTGATTCATTCTGCTAACCAGTAAGGCAACCCCGCCAGCCTAGCCGGGTCCTCAACGACAGGAGCACGATCATGCGCACCCCGTGGGCGAAATTAATACGACTCACTATAGGGAGACCACAACGGTTTCCCTCTAGAAATAATTTTGTTTAACTTTAAGAAGGAGATATACCAATGCATCATCATCATCATCACGGTACCGCAGATTCAGCTACACCACATTTGGACGCCGTTGAGCAAACATTGAGGCAAGTGTCCCCAGCCTGGAGGGCGATGTATGGGAAAGAACTAGTGGAAATAAATTGGACGGAAGTGCCGCTGATCCCAGTGATTGGTTGTTGCAAACCCAGGATGTTGGGGCGATGATAAATGCGCTGACAGAGTTGGGACAAAAAGGTTGCTCGGCTAAGATGACTGAAAATATAGGGAATGCCACCAGAACCGTAGATATTAGTACACTTGCACCTTTCCCAAACGGCGCATTCCAAGACGCTATTGTCGCTGGTTTGAAGGAGTCCGCAGCTAAAGGCAATAAGTTGAAAGTTAGGATCTGGTTGGGGCTGCACCCGTCTACCACATGAATGTAATACCTTCCAAGTATGGGACGAATTGACTGCAAAACTTGGCAAAGCCGCAGAAAACATAACTTTGAACGTGGCTAGTATGACTACATCAAAAACAGCTCTCTCCTGGAACCATAGCAAAATCTTGGTTGTAGACGGGCAAAGTGCCCTTACTGGTGGAATAAATAGCTGGAAGGATGATTACTTGGATACTACTTCATCCAGTGTCTGATGTTGATCTTGCACTGACCGGACCAGCTGCAGGCTCTGCCGGTAGGTACCTTGACACTTTGTGGACATGGACCTGCCAAAACAAGAGTAACATCGCTTCCGTCTGGTTTGCAGCTTCCGGCAACGCAGGGTGCATGCCCACTATGCATAGAGATACAAACCCCAAGGCATCACCTGCCACCGGGAATGTCCCAGTAATAGCCGTTGGAGGGTTGGGCGTTGGCATCAAAGATGTGGACCCCAAGTCCACTTTCAGCCCGAAATATGCCAACAGCTAGCGATACCAAGTGTGTGGTAGGACTTCACGACAATACTAACGCCGATAGAGACTATGATACAGTCAACCCAGAAGAGAGTGCCTTGAGAGCTCTTGTTGCTTCAACAAAAAGTCACATTGAAATATCTCAGCAGGATTTGAACGCTACATGTCCACCCTTGCCTAGGTATGACATTAGATTGTACGATGCCTTGGCTGCTAAAATGGCTGCTGGGGTTAAGGTGAGAATTGTGGTTAGCGACCCAGCCAACAGGGGCGCAGTGGGCAGTGCGTACGCCAAATAAAATCACTTAGTGAAATATCAGACACTTTGAGAAACAGGCTTGCAAATATCACAGGCGGTCAACAAGCTGCCAAAACTGCAATGTGTAGCAATTTGCAGCTTGCAACCTTTAGATCCTCCCCCAACGACAAATGGGCAGACGGGCATCCTTATGCCCAACACCATAAGTTGGTTTCCGTCGACTCATCCACATTTTATATCGGTTCAAAAAATTTGTACCCATCCTGGCTGCAAGATTTTGGCTACGTAGTGGAATCCCCAGAGGCTGCCAAGCAACTGGGTACAAGT
+
$%$##&&&((&'&')..114/.../>?BB@>==>?BA???ADA@A=>DCFFDCA??=;<:?A<=<=?@B>;::;?CDA?>>@ABCGC@D@A=;9:953432436>?D?==>444*$%)):9DGBA@A=;;<;=><;/..@@<?AA???C;9;;46:?E;)('(--*67424++,,,,/;76<;?CEFFC>>>EFA>;:<<HGA@><;;:>>?@CF9778>BCCJJEDBA@@ABAFBCCCCCDFHIGIJHE@?@AHCCBA@=<=>?C???>???ADDEB<:;BBFJEBBAA78845969889>@CICCADECDJJJJEFFHIJFEDGHFGFJJIBAAAF@?<1%$&(-)))567362<==BFEGJJIF><@@CGECDCFGHFGHJJJJ@?BBB@ADHFH><<;DDCCCEDEJJ?===CC<<<<EEAACA<;9=JJJJEC@>>>?@EJA>=<B=>=@C6JJJJBAA@CDCCIIHJFFDCDACFEGJJ>=>FJJJHHGEA5**///.&$$'--..($$$&&%%&'-./2:?@@@?>@+&&&&&'&,-.:=?@@??>@A:;;:9;EEJDCDHHFB73,,;>BCFDDCDGJJIEFFGGHDDCCFB::A<JJJJJJFEBADDB@@@@BBEF@@?@CGJB><9CCBA@BDDEEHHEDH=;=FECCAA@>?>@???DCBBABBDDDEEA???CDCCC@??A@AABDGC@@>>>=>@ADBA@BFHJGJJJ?>>BCCCFDA@?A>?@CBCCCBC?B@AJJJJCBBGFFGBAA@BA@DCFEBBBCED?>>>BBBCDCAA@?>>>ABDFEEBBCBEC@?>=@<<;=I?<<;:9;;=>?><<>?@@BBAABDJJJJJEBBBBCDDCBBD===FGFDBAA@A:88522')8BCCCBGCFIE?=<;==>9667FIHB>>>ACA@@ADDABBBA@A@@@ACABBCC;::=HEDDED>==>FHG?>>>CDB@@A?@?=@AGIGFDEGFFDC??>>@ACB=>>>A@@@A@@@9/3(;=?CCFHHGCDCFFDBA?>@AC=71:.'&&('&&%%%)('&&'''(,45:BEFC>>>DADF@D>DFCFHIJJHFJGCIJJJJCCDGJIJJJJGF?:84450...>EFDAA??@@EDB@?@BDDCCDDFDCCCEHFGBCEEIJJFEBBBBB@A?>C@CCFJCBA@AADEHCDBCB@@?@?<AB>>BBGDDBA@@AB66569/084''--/.//3)(45<=>3-))*5677@<:;<<HC,++,GFFE?>>=ABEGEBBBA@<889ACC@@ACFDFCEIJJJJDDEJJCDCB@@A97467F>99,('+08=AJJJJA@<>EDDG?@=<>@A>@DB@==;>HJJJJJGFFDFDDFDEBACBGJIC??>B@BHFI::9;;>EHDCDCH@BBAADD?<<;400/12/--,)$#$$$%%%&%*++4--&'*'0/.00&&&'(+8=1//0;<?ACDFECBCBE>??=CDEJAD<AJJJJC>=>C@@@@CCCBA766432479../-484625@;=<<=<@?@>993/.4<GJJJB>>=AC@;<<??<>998--,*&&%&%&%%+---+'BFGEA@>>?<=@ACA====A@A?<<<<==?@<:9;;?BCDFGEEFFFDEBAC?@?>@?=;::=>?@@B???>==>@AA??>>@=:A5+1'=>@@@?@ADDBA@??B@A???@=<:9<===>?@>??=@?>@EBFEBB@BC??BDFCDFFFDCACBBBBDFHEDA>?9994330.*2&+)(*+302GF?8869=>AA@CJGAA@@9;005-(''+*)**,''')2244=9<@BJJH?>>@A@>?@BGHFEFDDC@??<<=FGJIFDBBBAAACFDEEAA=<<:;@DFJFC>>633115766458??DGDDCDHJBABA<886:>=:8;=A@?CE?>;94204-),*()6535=?@CJF*(((428966895HB@@;75*)*013:=;:<<BCAA@ACCDHII:::;BADEDGJJJJJFFFEF>>9553-,++.@A*(((99<;;??AFJJJA?AFEFEEHF><,+++/**//5=AC@ADJJCJEA>=@HCBB=:::@ACJJFCCBBEDDEDEB@@D@EDBBBBCDJF?4;GCCDFBAABEDDDEGFC@?@AC528*=?ACJGDA@@ACAA=?@@?>=>@B>?>???@@@AAACA@====BBB@@ACCDCCC>889BB?><<ACEFA???@EDDBB?>@BFFED?==;??A?FE?::==ABABGEBBABB<<:933218=9777<=CBAA@BC=<<>JGA>=BAACBCCA@CB@@@BA>:99:ABBBBCGDAAA@@@@ACBBBBAA??>@BDBBBA@AACDCCAA?@@@DFDDDB;::9@>>@CBCBBDCBABDDCBAACDB@>>?A><>=@E><;;AABECBB@@;:7?CDFFECBBCDDA@ADDJIIHDGFDA????===HHCGC@@@ABFCACA?8///?>651*&&&(799=?7000BCJIFBDJ>>=?G43345588885564833AEFD@@@?>A=<<%###%&(-()(%&%')%%%%&7879A@>9987885<=>&&&',(((3,)238?DCDEB>=>@EDBA@@@@>?>?GDEFFFGF==<>?@ABBAABCGJJF=<5868<A@>=@>@JIFECA???@B@?>=>=<;=<>B@>>?>?@DIJCDBDBCECDBCDAABBCDCGCA==BCCCIB?;8JJJI;;;=>>>>?=<>@A><<>@?==>BEBBBBDEFECCCBB>??;?>====C=:::=B@@><>=@AHIJIEBBAA?=>>@AAA@AA<<;;<;@>ADFEJJJJJJJEEABBBC<:9:<?=:99:@@<<<AD@???FF@@@;:;;ECA==;:=<B@?63A@>>==><?AAEDDFECBBBCFFHIE/...=;:58:-,,/@?@ACHIFBEDHJG==<=7555?BCGJJJJGHB@@A>>??=?8?>=?AIIED@@IEHDCDFJJIIIJIGBAB==;;?DBAB@??>?BCDGJHIFGHHIJJGF;977=:>@AAE>DD9&&&+<<>CA@@>=>>JJGGH=<<;?@ACHEFDDB@<<AAA@@?AAADB?><<>A??>>?>?@AJIEFEDD??<<=?2111;999A?54336;CCACCCEGJJJJJJJEA>=<>>?@@ABD@<?;<=>CA?==A@??:6-)'((,-011JGJJJJJJEBHFGA=6;92-)'(,7;;>@IJDCCCDDCCDFFFIHEHGFIFFEHDD@@@<===D?>=>H===>AA@@D@??@DFFB@??A@CFFHGGEIFHJA@@,,+-3-,+++++)+016''BJJFC@EBHJIEJIDBBBJJJJHJHHDCDCEEJJJFJJICD@A><<<JJGAEGDDB==<:@>:?@BEIIHCCCEGGBBHDFGFFE::?AHFC>>ACCDEEEEFIJJJGA<;<=DBA??A@@99:AB8-79BA;=D2//*&''@DEA??=???ABCGJJHJE@@:DICC>=5554543->>=<<<@?CEDBABDA??@DFECABCHD@ECBDDHDEDAABEEDCC?>>>@@?@BC@@?>???@BGFFDA<;;;<<?EDGDCACJJFBCDEDEEDJFJJHJF6)))-,'''2===<<CCFADGHGGBEB@??@BA@A???AEDBCEIEDBBAA@ACIDJ---1<<;;?ABA@AAACEJJJJEBCCHIJJJG9733?@JJFDCBGDBBHHIHFFDCAA@=9:;7888><<?AFIIIJJIFDCE?@DJGEJJFFHDBCDCBBEIJJJCFFDEEDDFEDEEDGIHA?>?=A??23>19FDABA@;<ECJJJECEFFFEHFB@@ADFGIIIHBBDDHDCBAC834IGGGEB@A@BBBJJDDCCJJJE@@CDCDC@@<==CDDBBBA@=34321/.055====<<<=?=612><=<;:::@><><<=>B@@@@CAAABJDA@@?@??DCCBB@?>@A@:>?@CABBCBBA?>?@@C==<=@@999:7778>==<98A==>@CDCCFDAADCCCDBAB65356;8:?AA@?=>>=>>?AA><;<<;;B8897BAAAE?>=:888=ACB?A=A@@?>==>><<3111??JFECCDBDCCABDFHGFF::::I322//4+)((*((((==?DE@@?=?<<<<?GJH=<=AJJJ65>@?CCBCB>?AA@ACDCDBB@AC@?==>@JBC@?==@?DDFIGEDD@::::;9:52.025**66<>??AEA?<61.)&&&%'&'/466>EEEJJD7EAABBIIHJJHEDC@=>?ED???@JBBA@A@?@BDDCB>:::=;<?BC?=<<=?@A?>>>@AE><<=?>?AA@ABBA@BABCBA@><=EJHJDBBACEECBCCCCCAABCA::;;GECCAAAAB??>999:BCBCDF@?:9:::>@A?>>=?3220'$$$()&&**=C?FDJIIF@?@@A@@AEJJJHGFFFFCBAAI97576=<:CFBFDGGFHJJJDEAAA@?>==>AACCDCEEDDA@@@BJIICBBBCCBB@<<<>@FJGEDDBDBBBCFCDB@@?(()446678@ABAAB?@@7778?79;;<=::;;??AB<<C=CBB@@@ACCDCEECCB@AA><<=<@4:832347@A>><???>GBCBDJE@>?CCAAAJJJIJJGFDA@:::;GFJJIHGGJJIJHH?>0...;6'&%%&'+1.,/000174499:0''(14500//'&**)'$$$%
@Uematsu_g8c_2_G1_32
GCCAATAGTTGGCCACCACTCAAGAACTCTGTAGCACCGCCTACATACCTCGCTCTGCTAATCCTGTTACCAGTGGCTGCTGCCAGTGGCGATAAGTCGTGTCTTACCGGGTTGGACTCAAGACGATAGTTACCGGATAAGGCGCAGCGGTCGGGCTGAACGGGGGGTTCGTGCACACAGCCCAGCTTGGAGCGAACGACCTACACCGAACTGAGATACCTACAGCGTGAGCTATCAAAGCGCCACGCTTCCCGAAGGGAGAAAGGCGGACAGGTATCCGGTAAGCGGCAGGGTCGGAACAGGAGAGCGCACGAGGGAGCTTCCAGGGGGAAACGCCTGGTATCTTTATAGTCCTGTCGGGTTTCGCCACCTCTGACTTGAGCGTCGATTTTTGTGATGCTCGTCAGGGGGGCAGAGCCTATGGAAAAACGCCAGCAACGCGGCCTTTTTACGGTTCCTGGCCTTTTGCTGGCCTTTTGCTCACATGTTCTTTCCTGCGTTATCCCCTGATTCTGTGGATAACCGTATTACCGCCTTTGAGTGAGCTGATACCGCTCGCCGCAGCCGAACGACCGAGCGCAGCGAGTCGGAGTGAGCGAGGAAGCGGAAGAGCGCCTGATGCGGTATTTTCTCCTTACGCATCTGTGCGGTATTTCACACCGCAATGGTGCACTCTCAGTACAATCTGCTCTGATGCCGCATAGTTAAGCCAGTATACACTCCGCTATCGCTACGTGACTGGGTCATGGCTGCGCCCCGACACCCGCCAACACCCGCTGACGCGCCCTGACGGGCTTGTCTGCTCCCGGCATCCGCTTACAGACAAGCTGTGACCGTCTCCGGGAGCTGCATGTGTCAGAGGTTTTCACCGTCATCACCGAAACGCGCGAGGCAGCTGCGGTAAAGCTCATCAGCGTGGTCGTGAAGCGATTCACAGATGTCTGCCTGTTCATCCGCGTCCAGCTCGTTGAGTTTCTCCAGAAGCGTTAATGTCTGGCTTCTGATAAAGCGGGCCATGTTAAGGGCGGTTTTTTCCTGTTTGGTCACTGATGCCTCCGTGTAAGGGGGATTTCTGTTCATGGGGGTAATGATACCGATGAAACGAGAGAGGATGCTCACGATACGGGTTACTGATGATGAACATGCCCGGTTACTGGAACGTTGTGAGGGTAAACAACTGGCGGTATGGATGCGGCGGGACCAGAGAAAAATCACTCGTGCAATGCCAGCGCTTCGTTAATACAGATGTAGGTGTTCCACAGGGTAGCCAGCAGCATCCTGCGATGCAGATCCGGAACATAATGGTGCAGGGCGCTGACTTCCGCGTTTCCAGACTTTACGAAACACGGAAACCGAAGACCATTCATGTTGTTGCTCAGGTCGCAGACGTTTTGCAGCAGCAGTCGCTTCACGTTCGCTCGCGTATCGGTGATTCATTCTGCTAACCAGTAAGGCAACCCCGCCAGCCTAGCCGGGTCCTCAACGACAGGAGCACGATCATGCGCACCCGTGGGCGAAATTAATACGACTCACTATAGGGAGACCACAACGGTTTCCCTCTAGAAATAATTTTGTTTAACTTTAAGAAGGAGATATACCAATGCATCATAGATCATCATCACGGTACCGCAGATTCAGCTACACCACATTTGGACGCCGTTGAGCAAACATTGACAAATGTGCCAGGCCTGGAGGGCGATGTATGGGAAAGAACTAGTGGAAATCAATTGGACGGAAGTGCCGCTGATCCCAGTGATTGGTTGTTGCAAACCCCAGGATGTTGGGGCGATGATAAATGCGCTGACAGAGTTGGGACAAAAAGGTTGCTGGCTAAGATGACTGAAAATATAGGGAATGCCACCAGAACCGTAGATATTAGTACACTTGCACCTTTCCCAAACGGCGCATTCCAAGACGCTATTGTCGCTGGTTTGAAGGAGTCCGCAGCTAAAGGCAATAAGTTGAAAGTTAGGATACTGGTTGGGGCTGCACCCGTCTACCACATGAATGTAATACCTTCCAAGTATAGGGACGAATTGACTGCAAAACTTGGCAAAGCCGCAGAAAACATAACTTTGAACGTGGCTAGTATGACTACATCAAAAACAGCTCTCTCCTGGAACCATAGCAAAATCTTGGTTGTAGACGGGCAAAGTGCCCTTACTGGTGGAATAAATAGCTGGAAGGATGATTACTTGGATACTACTCATCCAGTGTCTGATGTTTGGAATCTTGCACTGACCGGACCAGCTGCAGGCTCTGCCGGTAGGTACCTTGACACTTTGTGGACATGGACCTGCCAAAACAAGAGTAACATCGCTTCCGTCTGGTTTGCAGCTTCCGGCAACGCAGGGTGCATGCCCACTATGCATAGAGATACAAACCCCAAGGCATCACCTGCCACCGGGAATGTCCCAGTAATAGCCGTTGGAGGGTTGGGCGTTGGCGTCGAAGATGTAGAACCAAGTCCACTTTCAGCCCAATCTGCCAACAGCTAGCGATACCAAGTGTGTGGTAGGACTTCACGACAATACTAACGCCGATAGAGACTATGATACAGTCAACCCAGAAGAGAGTGCCTTGAGAGCTCTTGTTGCTTCAACAAAAAGTCACATTGAAATATCTCAGCAGGATTTGAACGCTACATGTCCACCCTTGCCTAGGTATGACATTAGATTGTACGATGCCTTGGCTGCTAAAATGGCTGCTGGGGTTAAGGTGAGAATTGTGGTTAGCGACCCAGCCAACAGGGGCGCAGTGGGCAGTGAGGCTACAGCCAAATAAAATCACTTAGTGAAATATCAGACACTTTGAGAAACAGGCTTGCAAATATCACAGGCGGTCAACAAGCTGCCAAAACTGCAATGTGTAGCAATTTGCAGCTTGCAACCTTTACGATCCTCCCCCAACGACAAATGGGCAGACGGGCATCCTTATGCCCAACACCATAAGTTGGTTCCCGTCGACTCATCCACATTTTATATCGGTTCAAAAAATTTGTACCCATCCTGGCTGCAAGATTTTGGCTACATAGTGGAATCCCCAGAGGCTGCCAAGCAACTGGGTGCCAAGTTGCTTGACCCTCAGTGGAAGTACTCACAGGAACTGCAACAGTGGATTACGCAAGAGGAATCTGCAACGCTCTCGAGGTGAGCGGCTGGCGGCTGTTCAAGAAGATTAGCTAGGCTGAGCAATAACTAGCATAACCCCTTGGGGCCTCTAAACGGGTCTTGAGGGGTTTTTTGCTGAAAGGAGGAACTATATCCGGATAATTCTTGAAAACAGAAAGGGCCTCGTGATACGCCTATTTTTATAGGTTAATGTCATGATAATAATGGTTTCTTAGACGTCAGGTGGCACTTTTCGGGGAAATGTGCGCGGAACCCCTATTTGTTTATTTTTCTAAATACATTCAAATATGTATCCGCTCATGAGACAATAACCCTGATAAATGCTTCAATAATATTGAAAAAGGAAGAGTATGAGTATTCAACATTTCCGTGTCGCCCTTATTCCCTTTTTTTGCGGCATTTTGCCTTCCTGTTTTTGCTCACCCAGAAACGCTGGTGAAAGTAAAAGATGCTGAAGATCGGTTGGGTGCACGAGTGGGTTACATCAAACTGGATCTCAACAGCGGTCAGATAGCCCAGTTTTCGCCCCGAAGAACGTTTTCCAATGATGAGCACTTTTAAAGTTCTGCTATGTGGCGCGGTATTATCCCGTATTGACGCCGGGCAAGAGCAACTCGGTCGCCGCATACACTATTCTCAGAATGACTTGGTTGAGTACTCACCAGTCACAGAAAAGCATCTTACGGATGGCATGACAGTAAGAGAATTATGCAGTGCTGCCATAACCATGAGTGATAACACTGCGGCCAACTTACTTCTGACAACGATCGGAGGACCGAAGGAGCTAACCGCTTTTTTGCACAACGTGGGGATCATGTAACTCGCCTTGATCGTTGGGAACCGGAGCTGAATGAAGCCATACCAAACGACGAGCGTGACACCACGATGCCTGTAGCAATGGCAACAACGTTGCGCAAACTATTAACTGGCGAACTACTTACTCTAGCTTCCCGGCAACAATTAATAGACTGGATGGAGGCGGATTGAGCCCAGGACCACTTCTGCGCTCGGCCCTTCCGGCTGGCTGGTTTATTGCTGATAAATCTGGAGCCGGTGAGCGTGGGTCTCGCGGTATCATTGCAGCACTGGGGCCAGATGGTAAGCCCTCCCGTATCGTAGTTATCTACACGACGGGGAGTCAGGCAACTATGGATGAACGAAATAGACAGATCGCTGAGATAGGTGCCTCACTGATTAAGCATTGGTAACTGTCAGACCAAGTTTACTCATATATACTTTAGATTGATTTAAAACTTCATTTTTAATTTAAAAGGATCTAGGTGAAGATCCCTTTTTGATAATCTCATGACCAAAATCCCTTAACGTGAGTTTTCGTTCCACTGAGCGTCAGACCCCGTAGAAGAATCAAAGGATCTCTTTGAGATCCTTTTTTTCTGCGCGTAATCTGCTGCTTGCAAACAAAAAAACCACCGCTACCAGCGGTGGTTTGTTTGCCGATCAAGGCTGCCAACTCTTTTTCCGAAGGTAACTGGCTTCAGCAGAGCGCAGATACCAAATACTGT
+
(/1)))&&&'%$$')))),,&%'+24/29:GHIHFEB?>>>@@@?@BAA@=94>@BBAA@@DBA@@CDB?>=<<<=@ACCCDDCB?@@BA@>>?AH?>==@<;::;==:<CCDCA@=?@@><=>>BCD=694B@AA@BDGGCA@AADDFGG5--6A?AADAA=?FE>=>=6229/,()437674766FFA@?>@@CGDDDDD<<;:>BAA@@?=>:;<=@BBEGFFGGFFHGEEF6444IJ:887666@A;795=>C>AB633<26/976:+**.7<64228?GEDCCEFCB@?>?>@BI@JDEDJJD@?;::;DC@A=;99:3.,,/9??DH<31.+*,-??>??IDJC>==;<<>B?=<=@CE;::<==>===>BCE?>=;<=;;;<BJJJJJEGGJ<<:////0/0>BB?0/./300008;?CJJJIECBBCEDDCCBC@@<9=GJJI@>=<=@>;9=C?@BJJGDCCA@>=AHJECBBCEDCDFFHFFF@D@@DBDCEFE@?>A=>EIECCAA@@ADGDCB??@BIEB@@?@CJGFECCBB@@???====@AA@B???=>>?>CCCCC@@@@C@=<;;>9720+('&&(((()6;;=7:8,,-357641*189:<BC=;:98888:7@117?6BBBCEDA@@@A@??>?>@FFBB>==?@B@A?>?>?>=>JFBCCBBABABDDEHD??>BEC>><<?>>>>@EDBCCBA@?A@>==@@@@@@@@@????@?A@???=;;<=??ACCAA=;;9:9:>??>>>?AA@BC>><:;;777455;;;>?@@AAA==<:<;94333;51DCDFC<:,,,-DFCBAAABBABDBD><99;=AABAADC@@@EEDBCGJ=9222=A@DE@99::<=>BBEE@=;;A?><@D>=:899ACCAAA@@ACFJB@A@@@AB???A@@@@@@BEC@??@EEAAAEJJEB@??@ABC???@EC?<;;<=>ABDA=769.,,-784?99>>??>;98BCIFDCA@AAAABBEDEGFFFF@>>?@DC?>>?@B@>>==;88:>JJJB@@DCIHDA@>>?@AA@?><<<>?>>?>??EG<@:;@;D@:;;<HHECBA===AABBEDA??BCCBJDA@>JJJJ=<=@?>>?A>>>>==;=>AC@@@CCCBBDFEBA??AAB>=>@DFBB@?CB>==?HGDB?A@BCGHJFFEEFDA>>>?????CBBCCGHDJBGBABDJHJJJHIFCA/-,,...CFFECCAA@?AACDDDEFFGFDB@???@@A??@@A>>@@==;<==?=??/..--,+.--++--1/+)))787442/77;EEFDIEDCBCBBCCEFBBBA@<>=>?CB>;<CA?<EBD@??FDFDBAACJDA>>@AB>=>@FBA@@CCCAAB??????>?A@@@@@?AADIGDBAACEJHB@>:9:=@DBBBAA=<<>=??@AABA>>>?@DHDCDCA@711=DEC988@>@=>CBCABB@?=?B@@?@A@A@>???A8(((-41-+,,6557-,,,77999:<=<:9;:<EFIJ???>ACED?:989>?ABBA@?<?@B?>>?@DF?;::?DD>7;77@BCBEEDCEJJJE::JJJHFEGBFF@::4337DCHHBCBAB@@ABBAA0/../=A@ABBGFD@@>;;;<ABCDEIHJHHFEEEHEDEFGGDBA@>@??@ACHIGFGIE:88,)(()'&&($$''///08?ACCCGDJJHHHEDDEEJJJJJJJDCABD>:,,,/444?AAAADDEJFDBCAA@?BBF;JC?DDDHGHDCC=:33228:;=IGJJJHFFEHJFGEFFIGGFDDGJJGGDCEEDCBBA@AAE=:>A@B?FJJJ:99=@@@BBCCDCAA>??>CCEJJJHGGA@BEGDGEDB=C;EEECECA@@@FDGGICA@ADBAA@BDCBBFG;5GEGJACC@CBAHFA=;;<B=<=B>>=<>?@?>>;;;A9JEA;;7787<<=CCB@EIJB?@BGEFA?@@DDGG@;...:;=;;;;?CDD?@??B@@???>@A@?>>??ABBEFFFDCEEE?<;>=?==CDDGHC<:;9:;<@EDC>=<<ACJJIEHHIDEDEIDA???@>>JJID@BCB>?GCCBA??>?A@@<<<=?@::::BCDIIJJJJHCBAABJJG@@@AAECCDDGFEFGIJJIHFD@?>===;<>=?ACDHJJCBAC@BE:8229<=;9:>FDFHA@??BAACB=<<@@@BEEEED???BFDA@E=<>CFDDCBAA@@AG@:2/'(&&&(7:5BCB@??>=:99:?BBBAAADDB@@@ACD>;;;>>==>==8733AA=>>HFEA?????>>?@<<<<>?@BJJ=9:899=?>@@?<;:<B=;;<>@=>@BFECC??<8:5::<?=;;;<=>=>>=>=>@?@@ABAA?>@>;;?GCBB@AABC>@@@A><=@BB@@?>@@AA?==;?ABEEDFGGHHFEC?===;:;<AB@=@=A??>=988787.--,-,,35/0,)))*/25;CB@?>>>I@>857;23.0../HACEFC@?>=<;;=>>?@@B@?BJJJCCCB>>=>AADBA@??@?AA@@B?;:98:;@A@?><<>=ABAIDCA>??@ACAB?ACCCJJ><;;>?ABFCC@<>=>B@?@@=>??BBBHJJJJHCDEEDCEAAADFFGC@@@CAA@<<;<@;DD<988;?@@;;:8::=<>BBA=<;;==>??@@@?@B@@@>=<<=;;;<>>?@A@>>9998@CJIEC@???@A@<<;=>A;:=>@9:::ECBB>=>?A>7778?=>==>?ABC<;;7778>B@;88665,(%&%'''58==@@BB<BCJGDE>==<A@@@BJJJHA96566669D>G@ABIIJDB@ABCGB@BAEBA==<=@<;7---..2233776636@GFH@DDDFHFFCB@@@ADGJIHGDBAAAEG988==/,+)*,2:9212DDBA@>??ADD>>:<@BEECBCAACCEA@E?BC@A>-,-///06653.,(%%%*0.*8=>>=>AACB???ACD=JJGJJE;::;BCA<JJJJIIFDA@A@ABDJIJJJIGFGGJHIHJJJJEFCBAA>===;;?@ADGFFEFEAAABDFGFJHF@DCDACA@:7345666))))DFFCDBBACEDDJ@@?>CB776647''(BCEGGGC@=<=>CCBBBDEEDD<;A==>=>HJED==9J>=BCBCDFDA=;<@BA?>>>AA@ADFCDAEBFEFCBAB@@ABE@??>BB@@@?A<<=@?<:AA@>A8/,.3/1/--/6>B@??>>=>>B:78<98:BJH923/1AGC><=??CBBA?CABA@@ABEFCBB?A?A?511.*)+,-/:::;;<>?ACE@=<<=@AGJJJDCA@>>?BGFBBB@BBCFEGJIHH=<<=FJJHA:222<;=B@??A@ABCDHG;94<BBDGCGE1.,,288A<;89868?JIHFGJ=IJJJG@AACDHDCEGJHJIJJJCAAA@;855/0:++,CBBCABBADDFFEGGFIFDA@CAEEDIHIIIHEEJJJJJD@BHFEDFHEEA?@@FJIEFEEHJJC????>;<=<?B?EED?><?JJJJJHDDCBDDCHJHDB@FAA?@GJJJJH???@JFIF><<JFFB@<<=JGGGID@>?JJFCBA</*--++*&&%&(()))&&&&&(*+79:;7767;)(((HFEDG@A@@BDCDC332)'&$'(,00+()+28<<;<72++8:>@FDFFFGJJE?>CBEDEFEGC?>>D?GIJJC@CHFCBAAACBDCDGF@>=>ACDC=84@AFGEDBBCBEFDFEBCDDC888<<557A@?>:>BAACBCAA>@?>@?BDEIFEDCA;;=?A=;:;;=@ABCDBA@AFEEJGJJJ>=>EBBBFG?>>BBBBBB??>>>7569('7452355679<CDFCD?ADC?=>?----BCFIFF8889BBBCEFF<:::>@?=@>@@EDB===<JHHA;511153/277--.ADFGFEAJIJJHF<>655,,,/??>BGHHH1///DB@B@:5.06899889;FEB?>==??@?BDEADF?>==??>??AHEBCA@?<;<<@A@@?@A@@??AAA@@A@>=>>CB@??BEJFC;DFCCCDBDDEEGEEEFGDCCEHHFEEC>>>>CB@??=?>;=:3/@@BDFGJIJJJIDAA@@@?AACDDA?=-*)))**++,-*)('''((').0=>>=?@?@ABACGCFDA><=BFEDCCF>>??EFDABBGEEJJJEDDB@@?ABDDDD::4333.-.5AAA??ACE?>EDA@?==>?ABD@ABBECCCCCDDB?>@@DGEEEEEA?@>>>?FGECA@?55535638-**)../36599:ECDIFGGGGBFJE8888>('(((()(((12,+,10++*+))*)*;AFFFC@?==??HFDCACB?>>@CDDEBBCEA??>AEJJJJHJIJJEEEEGFFGJJIAJHHGFJDHJJJJJJJJJAA@EDFGC6008>AHHD<;95,+5<FJHHEBCC@@=@CDDACCDIJHB@>=D>EGDCBBCBCCJ><<=E;44A?@A@A?A?<976;<998,-6'332998;=932*(&%''481FCC764000GJ=::;<?><>@DA@??AA>>==@@BHC==:JFFFA><<?>>>?>?AAD??><<;<BDA>=;83,)++(('*)+121(389=>IHHJJB===A>=<=CCB@???65224:<=;988;ADBB@3112689(&
@Uematsu_g8c_2_G1_33
GGATTGTCTATTACGACCCAGCCAACAGGGGCGCAGTGGGCAGTGTGGGTTACAGCCAAATAAAATCACTTAGTGAAATATCAGACACTTTCGAGAAACAGGCTTGCAAATATCACAGGCGGTCAACAAGCTGCCAAAACTGCAATGTGTAGCAATTTGCAGCTTGCAACCTTCCAGATCCTTCCCAACGACAAATGGGCAGACGGGCATCCTTATGCCCAACACCATAAGTTGGTTTCCGTCGACTCATCCACATTTTATATCGGTTCAAAAAATTTGTACCCATCCTGGCTGCAAGATTTTGGCTACATAGTGGAATCCCCAAGGCTGCCAAGCAACTGGGTGCCAAGTTGCTTGACCCTCAGTGGAAGTACTCACAGGAGCTCCAGACGTGGATTACGCAAGAGGAATCTGCAACGCTCTCGAGGTGAGCGGCTGGCGGCTGTTCAAGAAGATTAGCTAGGCTGGAGCAATAACTAGCATAACCCCTTGGGGCCTCTAAACGGGTCTTGAGGGGTTTTTTGCTGAAAGGAGGAACTATATCCGGATAATTCTTGAAGACGAAAGGGCCTCGTGATACGCCTATTTTTATAGGTTAATGTCATGATAATAATGGTTTCTTAGACGTCAGGTGGCACTTTTCGGGGAAATGTGCCCGCGGAACCCCTATTTGTTTATTTTTCTAAATACATTCAAATATGTATCCGCTCATGAGACAATAACCCTGATAAATGCTTCAATAATATTGAAAAAGGAAGAGTATGAGTATTCAACATTTCCGTGTCGCCCTTATTCCCTTTTTTGCGGCATTTTGCCTTCCTGTTTTTGCTCACCCAGAAACGCTGGTGAAAGTAAAAGATGCTGAAGATCAGTTGGGTGCACGAGTGGGTTACATCGAACTGGATCTCAACAGCGGTAGAATCCTTGAGAGTTTTCGCCCCGAAGAACGTTTTCCAATGATGAGCACTTTTAAAGTTCTGCTATGTGGCGCGGTATTATCCCGTATTGACGCCGGGCAAGAGCAACTGGGTCGCCGCATACACTATTCTCAGAATGACTTGGTTGAGTACTCACCAGTCACAGAAAAGCATCTTACGGATGGCATGACAGTAAGAGAATTATGCAGTGCTGCCATAACCATGAGTGATAACACTGCGGCCAACTTACTTCTGACAACGATCGGAGGACCGAAGGAGCTAACCGCTTTTTTGCACAACATGGGGGATCATGTAACTCGCCTGATCGTTGGGAACCGGAGCTGAATGAAGCCATACCAAACGACGAGCGTGACACCACGATGCCTGTAGCAATGGCAACAACGTTGCGCAAACTATTAACTGGCGAACTACTTACTCTAGCTTCCCGGCAACAATTAATAGACTGGATGGAGGCGGTTAAAGTTCCAGCCACTTCTGCGCTCGGCCCTTCCGGCTGGCTGGTTTATTGCTGATAAATCTGGAGCCGGTGAGCGTGGGTCTCGCGGTATCATTGCAGCACTGGGGCCAGATGGTAAGCCCTCCCGTATCGTAGTTATCTACACAACGGGGAGTCAGGCAACTATGGATGAACGAAATCGACAAATCGCTGAGATAGGTGCCTCACTGATTAAGCATTGGTAACTGTAGACCAAGTTTACTCATATATACTTTAGATTGATTTAAAACTTCATTTTTAATTTAAAAGGATCTAGGTGAAGATCCTTTTTGATAATCTCATGACCAAAATCCCTTAACGTGAGTTTTCGTTCCACTGAGCGTCAGACCCAGTAGAAAAGATCAAAGGATCTTCTTGAGATCCTTTTTTTCTGCGCGTAATCTGCTGCTTGCAAACAAAAAAACCACCGCTACCAGCGGTGGTTTGTTTGCCGGAATCAAGAGCTACCAACTCTTTTTCCGAAGGTAACTGGCTTCAGCAGAGCGCAGATACCAAATACTGTCCTTCTAGTGTAGCCGTAGTTAGGCCACCACTTCAAGAACTCTGTAGCACCGCCTACATACCTCGCTCTGCTAATCCTGTTACCAGTGGCTGCTGCCAGTGGCGATAGTCATCTACCGGGTTGGACTCAAGACGATAGTTACCGGATAAGGCGCAGCGGTCGGGCTGAACGGGGGGTTCGTGCACACAGCCCAGCTTGGAGCGAACGACCTACACCGAACTGAGATACCTACAGCGTGAGCTATGAGAAAGCGCCACGCTTCCCGAAGGGAGAAAGGCGGACAGGTATCCGGTAAGCGGCAGGGTCGGAACGGAGAGCGCACGAGGGAGCTTCAGGGGGAAACGCCTGGTATCTTTATAGTCCTGTCGGGTTTCGCCACCTCTGACTTGAGCGTCGATTTTTGTGATGCTCGTCGGGGGGCGGAGCCTATCAAAACCCCCAGCAACGCGGCCTTTTTACGGTTCCTGGCCTTTTGCTGGCCTTTTGCTCACATGTTCTTTCCTGCGTTATCCCCTGATTCTGTGGATAACCGTATTACCGCCTTTGAGTGAGCTGATACCGCTCGCCGCAGCCGAACGACCGAGCGCAGCGAGTCGTGAGCGAGGAAGCGGAAGAGCGCCTGATGCGGTATTTTCTCCTTACGCATCTGTGCGGTATTTCACACCGCAATGGTGCACTCTCAGTACAATCTGCTCTGATGCCGCATAGTTACAGCCAGTATACACTCCGCTATCGCTACGTGACTGGGTCATGGCTGCGCCCCGACACCCGCCAACACCCGCTGACGCGCCCTGACGGGCTTGTCTGCTCCGGCATCCGCTTACAGACAAGCTGTGACCGTCTCCGGGAGCTGCATGTGTCAGAGGTTTTCACCGTCATCACCGAAACGCGCGAGGCAGCTGCGGTAAAGCTCATCACGTGGTCGTGAAGCGATTCACAGATGTCTGCCTGTTCATCCGCGTCCAGCTCGTTGAGTTTCTCCAGAAGCGTTAATGTCTGGCTTCTGATAAAGCGGGCCATGTTAAGGGCGGTTTTTTCCTGTTTGGTCACTGATGCCTCCGTGTAAGGGGGATTTCTGTTCATGGGGGTAATGATACCGATGAAACGAGAGAGGATGCTCACGATACGGGTTACTGATGATGAACATGCCCGGTTACTGGAACGTTGTGAGGGTAAACAACTGGCGGTATGGATGCGGCGGGACCGAGAAAAATCACTCAGGGTCAATGCCAGCGCTTCGTTAATACAGATGTAGGTGTTCCACAGGGTAGCCAGCAGCATCCTGCGATGCAGATCCGGAACATAATGGTGCAGGGCGCTAGCTTCCGCGTTTCCAGACTTTACGAAACACGGAAACCGAAGACCATTCATGTTGTTGCTCAGGTCGCAGACGTTTTGCAGCAGCAGTCGCTTCACGTTGGCTGGCGTATCGTTGTCTTCTGCTAACCAGTAAGGCAACCCCGCCAGCCTAGCCGGGTCCTCAACGACAGGAGCACGATCATGCGCACCCGTGGGCGAAATTAAT
+
*))))0.'%%&'')(&&')*.@@@BBDFEFGBBCCEC@?;;BDCDHJA<7:::>??>DGFHEGIJJJ@>>>@A?CEEJJIJGCBBB7666>.))+>@BJJJIC@@>@BCIJJFECBBA???>@BBDCEEDA@@>9)/3JIG=FHFFEDB@;<<DCEGJIHFDEDDDGEA;752&((()18=8)&%=:?@;;;<GJEF=;;;=>===<==?CABEAACBBBDDDA@@ACCFA@?0//1:8B?@?;::;BADEFCGJDD>@CCCHA<;:=:61;CDFFDEEJHBFEDHJJJJHGEA>;968@>DHGEEF@><<?>BCBEJCA:=22***EHC62(CDEHDJJIHE>86315;4555>??JFC@A@@CDECDGFEA<;://+)*(*&&&'&&&((('--89:<7667BEFECEF>99::8899@66F@AAEDGHGE?@@B;985669;;<<721..*+<=@@@A@?>=><C@?><=@@GBB?=@@CEEDB>>BD@@@A>=>>@<ACHCCAACAA?A?<>=:68JJIEBBBFIJHBGDCCB><9664?=?>>ABEJID>>>JJ@?>;<<=JE@?=<<<?ADDEDB@>>>?DJJJFECB@@@A@DCAACCBDCDJJGHHD??@BE@:.--..:>@A?@@@@@@ACHH<667D>:<;>=;:*(&&+-0<<@?CD@ACJFEEGJJJJJJB???GEGCBBDJJJJJJGDAABD?>>?@=>;;;DBA@@BGDIGD9999EJIAAACFCCEJHHJJIEFEJJJJA?BB@?>DC/..0F2222@FHJHH:66DDDCCDEBA@@@ADE?>AJJJJGGFGFHIJJJJEBBE>;/@HJJJJD????EEEEJJHHDEDEFFGEGHJJGB>;JJGC@@>>?>31<7777=>>??<:8782222?@@BBB?>>8766;0///11119:GGGDCCA33337?@:,,,//++*+***.1/0:?CJIB@??BEEDBABBDCBCA@ABEGJHFIJJJIGDDABBBCDC@>=@>>>>AADEEDA===AFCC>===BBBBBCD?;;;==?((((----5335:777@@?A?DCA??@B@??@B><?>??<;<<@?<<;:9444?:877;<JBACE?@>DC??@EDDEFEFIGEGBA:;=B=;B?ABCBDCBBAABBEFGGEBDE<;;;@FEEFGB>=>B=<<<GG5223>?@<DCBDDB?4345B?@@A><<>DGIDC@??@ACEEEFBJBJGEEEGFIHGDCDJJJIJF1...--5333==.');<>>?EAABBG<;:9AAA>=@FDHJA?>=@BAACBII9998667??<>>:9989:9:CDCBCD887CDDEBABBBA@@<<<=CBA98;20//689EJGEDBABCJFBBB@BBA>?>?ABB?;7==@CEFGJJJJFF@?>=;:;<@A@@@A31-,,*%%&&%&&''''%%(&'(6779=55;?@AC?>?>?BCBB@ACBDGHFHFFGEGGJJJJECA@??????@@BB@>==>=>==@=>=>@@DDBBBCDA>>7788><??;=<=>FFDA@?>?>A42.-..?'%%''&&',7678@E+**,:;DBAA@AA?>>>7777=<=CFGD>0..??('''5<=>@@@?877<=7--56;:8::BBAADGGHC===>@?>?@BB<>&%&+/+?A@BC?=<752135JJFDDFF@??AFBDHFDGDJJ=EBC?<HJJGEDABBC<CB?AAA7227CDDB;<9*&&&1145;;=>?=>=>HGGDCEDJJJGDA@@9:JJJJEDCDGJEAACEIDCBA@CB?AD7334,/'%%%04657.1**-,.488:A>7./406:953000;DJHJGBBACCA>?BEBA@?BB@ABAEGGHAC;JJJIGC@=>A>>>>>?@BEA?@<;:;?0)))(*,*:8853447<<=BCBCCDDCBCJIGJJC?=<>>>?@@@@>?@AA877?ACA?<<01--5434=EGHBA@>53333?@=>>>DCC@<;;;>?E@<;:<=ADCEGIHFCAB@CA?@?B@???<;;;>>???@ABA@>>?@A@?@>>@?BABFEA?===????BBBAA??><==AA<::300.'%$&#$01;;<>=;98:>>CDHA???AA@?@@@>???ABAA=>@ABB>>>:99>A=CBG@777C@<:;94469994422620-/--.=?CCC54331-((*+++,969>@=;::<=>>>>?ABDCBCCBA@@@BFJCDEJJA@>@@???@AACB>@?BD?B=?CHF=99;;<>C@@?B@;;:=BC@?>=?=;:9622/./,)**-+,+0,++1/012865541(',,8@@DJGGFC???@CDCFGJIJC??<;9>=BB@??BDFDBAA?>>>?@BGEDCCC???ABC?EJJJIGFFHF@@<22-(();@@??:;<:88/+)(')87-,,13DFEFCBBBBD=;EEDJF?><<<8=7GJHECEIIGDEFFFB@EGJFCBBBCEDEEFFEEHEJEDDCBCDHFFFHFEDHHGDCBBBBBEDB@?@@CDEDCAAAADJ:9999?@@GDIEE>==@CC@AABBBCB>?>?@@@=?>?AB@?@BDCDEF800.445@A>??HDIFCCCGHHECB@BDD=C63223///38:,((((-?>;;7666311122252/????>=@AEFFEBC@?@@BC:778BE999;DDAC@@?@CAA==??D?=<;7,%$$$%&+,-//23<?>?>?@BCCA@A@AA@A@????@@BDBB@CB@<:;99789>CBC>>>@EEEBA?=>?AB>=<<;::<>@>><=>?AAAAAAC?56+=ACDEDA@@BBE@?@=<@FBA@ACBA?>>??AA==<=BABAC>>>>FJ@2167??@AHHDB@>?A@AADB=::;GD;9;B>??@A677:@F>>>=445770..,-CCCEEEGB@AADFB@?@BJEDB@?>?A@@@?A==ABDGE>>5=:;8619::97:D5666DEAEBBFFGGHDBBCEGGDBA??@ACCA??@A>;DD@=<=AEDCEC=688ADFDA?<==IJJHFDDGJIGCA???AACDCA@>>>>>=>AA;<?@ACFHDBB?@=AGIFAAA=>?D?>?>?>=ABBCCJF:8:7+?><?@FDBCCDCDDA@>>?@EB??@BB0//1IGCB??@ADCCCDEE@A@AHBAA@BGEFC=;:;=DI====>:<8888;<=@@B?1//0532..../55BJJJHHFEGGHC?>?<=<<@@DGDCCCFGHHFHJJJJDBCCEG:::<>?>:92AA;;:<A?@@AGJEDCCCBABCCAACDA85677CCDAA@+**+>?BBEDDD?@@<;;655675<4BBEFGHC?=79>?E@DFCAHF@???@BJHF0,-),''(?BCDCCEDEA@@>>50.489767BEFEEDGJHEDDECBEBAA><;<CCFGEEG0003.-+(***3+')1/&&++-@DCFEIFE?>?EECC3226AB>??@JIC;989?@@<<=<???EH?>><8-**3347758>@@?<;==?>:<::<;GE4112***
@Uematsu_g8c_2_G1_34
ACGGGATAATACCGCGCCACATAGCAGAACTTTAAAAGTGCTCATCATTGGAAAACGTTCTTCGGGGCGAAAACTCTCAAGGATCTTACCGCTGTTGGAATCCAGTTCAATGTAACCCACTCGTGCACCCAACTAAAGATCTTCAGCATCTTTTACTTTCACCAGCGTTTCTGGGTGAGCAAAAACAGGAAGGCAAAATGCCGCAAAAAAGGGAATAAGGGCGACACGGAAATGTTGAATACTCATACTCTTCCTTTTTCAATATTATTGAAGCATTTATCAGGGTTATTGTCTCATAAGCGGAGACATATTTGAATGTATTTAGAAAAATAAACAAATAGGGGTTCCGCGCACATTTCCCGAAAAGTGCCACCTGACGTCTAAGAAACCATTATTATCATGACATTAACCTATAAAAATAGGCGTATCACGAGGCCCTTTCGTCTTCAAGAATTATCCGGATATAGTTCCTCCTTTCAGCAAAAAACCCCTCAAGACCCGTTTAGAGGCCCCAAGGGGTTATGCTAGTTATTGCTCAGCCTAGCTAATCTTCTTGAACAGCCGCCAGCCGCTCACCTCGAGAGCGTTGCAGATTCCTCTTGCGTAATCCACTGTTGCAGTCTCCTGTGAGTACTTCCACTGAGGGTCAAGCAACTTGGCACCCAGTTGCTTGGCAGCCTCTTGGGGATTCCACTATGTAGCCAAAATCTTGCAGCCAGGATGGGTACAAATTTTTTGAACCGATATAAAATGTGGATGAGTCGACGGAAACCAACTTATGGTGTTGGGCATAAGGATGCCCGTCTGCCCATTTGTCGTTGGGGGAGGGATATCTAAAGGTTGCAAGCTGCAAATTGCTACACATTGCAGTTTTGGCAGCTTGTTGACCGCCTGTGATATTTGCAAGCCTGTTTCTCAAAGTGTCTGATATTTCACTAAGTGATTTTATTTGGCTGTAACCCACACTGCCCACTGCGCCCCTGTTGGCTGGGTCGCTAACCACAATTCTCACCTTAACCCCAGCAGCCATTTTAGCAGCCAAGGCATCGTACAATCTAATGTCATACCTAGGCAAGGGTGGACATGTAGCGTTCAAATCCTGCTGAGATATTTCAATGTGACTTTTTGCTGAAGCAACAAGAGCTCTCAAGGCACTCTCTTTCTGGGTTGACTGTATCATAGTCTCTATCGGCGTTAGTATTGTCGTGAAGTCCTACCACACACTTGGTATCGCTAGCTGTTGGCAGATCGGGCCTGAAAGTGGACTTGGGGTCCACATCTTTGATGCCAACGCCCAACCCTCCAACGGCTATTACTGGGACATTCCCGGTGGCAGGTGATGCCTTGGGGTTTGTATCTCTATGCATAGTGGGCATGCACCCTGCGTTGCCGGAAGCTGCAAACCAGACGGAAGCGATGTTACTCTTGTTTTGGCAGGTCCATGTCCACAAAGTGTCAAGGTACCTACCGGCAGAGCCTGCAGCTGGTCCGGTCAGTGCAGAATCAACATCAGACACTGGATGAGTAGTATCCAAGTAATCATCCTTCCAGCTATTTATTCCACCAGTAAGGGCACTTTGCCCGTCTACAACCAAGATTTTGCTATGGTTAGGAGAGAGCTGTTTTTGATGTAGTCATACTAGCCACGTTCAAAGTTATGTTTTCTGCGGCTTTGCCAAGTTTTGCAGTCAATTCGTCCCTATACTTGGAAGG
+
GH@?>?BEJJJGDA@CA@??AEBB@??ADH=?:7>AJJBB>=:9979;<;668>JGHEEDA@-***;=;9;FJA97J410/.0.-,,*-62101211(''''724--.,/15B>B9:9.//0999;?ADDBDEB0+***,,,,&*46BFDABJDC:87=633<>>A??@BGBA>;;99::@@JJJFAB>?B?B=?EIJCBA@??=;4;JJJ;<;DBDB:;;<<<<>C@?>AJHDBA?@@CGBA??ABBA@@D;656JHJJ@@CCDCCGFDCD=CCBEGFJIJB:99:<@@@B?<201(&'(431.***AB@ABADDD@BBDAJJGDBJJJH@@FF000170//2,2%'%';;:;9888:->;<=BJJGB?:;997;=?>@@FGDBFHJ?=<<DDFCCECCCADBBCCBD@<;;=DCJJJGFD@>==>AGC?>>=98777:FD??>@BBJJA??@HFDB=<<=ABFA??@BA??@>>JJJGEFFGJJJ@<9=?>><>A?651>:?DA@?>@B?@?>B???=??B@??==9986779=>>@BACCCCACCJGEDCFHFIDB@?@<<<<@@@@@?>?5446?=?>BEB?37.==<>EDC??ADECECBBCHFCC?@@?CA@@=>>>C<==@??===<>AA@??ABCB=B=<82*.6<53/**EH<::;ADCDBA@@A><;;;>?>923>>@<<??445588999999>AGA165,+++9?@ABCCC@>??A@?GCC<<<@=56+-,,-@EJC@EJGI?>??=<:9<....-,,<EB?><;<<CC????BC@>>=>??A???@<<?=?<<=?:98:BGEB?<<==99BEE3094,++(((*DJA>?BBCBD??>@BBFFEC??<<>CECB?>??CEGGCA@@@<<<=CD:C>;::;=>ABCBACDIEAAA?>>>>?<<8866BGJ@>>@@@@C?@CDJB?>??????FHJJJJJFC===>@@@@>=<<?><===<<<>>431144488>6=;<556;97679;@@?>@@@D>@==@?>B<B@<;<;<??>?@AHCJJCB?>==<=>>?==A?999<ACB@?>>BBEB@@>>=<==<=??B;7678<><<<=<==99:<HEEF@>>=AB?@?@??CDJJ@??CB@@<;<GFEC?>>>@@==<ABB@=<:;;<A?@=9998;<J;+'(,???BCCCEB@???@?A@@@@>==6=>GC@>=>>@FFBBC@AA@BACFCBB?@?>?@?EJJFEEDAA@A;96689BCDA@@@EB*)))222BBBCFEJJCCCGEHGGEEDBA@==?AFJB?6E@C@B:=;=??@@@C>;;:;>?B?>=>?AECBBABAEDDDECBA@@AA@@ADECBCBECAAA<;=><@DEEFD>>?B@>CABCC@@@==>>A??@?@@@BA>==?@>===CGDEDDDBDFFHDCA<<<@=:99??@A@?>=<@=EEFIFBA@A;:;<BCBB@>??BDHG><<=>?>??>>9778@>>=?@@@>==?@A???@<<;888:?=;;9:7(&'&-8?ABEECBBB@@===>@CC@>=99:;?=:BCDFFH656B@AA>??@BCABCGIFJGB@?@A===?C<;;<===HFE>:::=AA??A??ADCCCCFEDA@?@,++,-++*'+J41/211/7=@@B@BD?@@ACCC@AABCCC=;;;>EEGJA@@GBBAEJJFB:778=BJEECBBCCCEJF??>?CCECE=6666999<A?@@5521,&
@Uematsu_g8c_2_G1_35
GGATTAACTCACCAACAATAACGCCGATAGAGACTATGATACAGTCAACCCAAAGAGAGTGCCTTGAGAGCTCTTGTTGCTTCAGCAAAAAGTCACATTGAAATATCTCAGCAGGATTTGAACGCTACATGTCCACCCTTGCCTAGGTATGACGTGGATACCTCAGATGCCTTGGCTGCTAAAATGGCTGCTGGTTGAGGTTGAGAATTGTGGTTAGCGACCCAGCCAACAGGGGCGCAGTGGGCAGTCATTAGCCAAATAAAATCACTTAGTGAATATCAGACACTTTGAGAAACAGGCTTGCAAATATCACAGGCGGTCAACAAGCTGCCAAAACTGCAATGTGTAGCAATTTGCAGCTTGCAACCTTTGAATCCTCCCCCAACAAGCAAATCGGCAGACGGGCATCCTTATGCCCAACACCATAAGTTGGTTTCCGTCGACTCATCCACATTTTATATCGGTTCAAAAAAATTTGTACCCATCCTGGTTTCAAGATTTTGGCTACATAGTGGAATCCCCAAGAGGCTCCAAGCAACTAATCTACGGTCTTGACCCTCGGTGGAGATTACTCACAGGACTGCAACAGTGGATTACGCAAGAGGATCTGCAACGCTTGTCGAGGTGAGCGGCTGGCGGCTGTTCAGAGATTAGCTAAGCGATAACTAGCATAACCCCTTGGGGCCTCTAAAACGGGTCTTGAGGGGTTTTTTGCTGAAAGGAGGAACTATATCCGGATAATTCTTGAAGACGAAAGGGCCTCGTGATACGCCTATTTTTATAGGTTAATGTCATGATAATAATGGTTTCAACGTCAGGTGGCACTTTTCGGGGAAATGTGCGCGGAACCCCTATTTGTTTATTTTTCTAAATACATTCAAATATGTATCCGCTCATGAGACAATAACCCTGATAAATGCTTCAATAATATTGAAAAAGGAAGAGTATGAGTATTCAACATTTCCGTGTCGCCCTTATTCCCTTTTTTGCGGCATTTTGCCTTCCTGTTTTTGCTCACCCAGGAAACGCTGGTGAAGTAGAAGATCTGAAGATCGGTTGGGTGCACGAGTGGGTTACATCGAACTGGATCTCGACGGCGGTAGAATCCTTGAGAGTTTTCGCCCCGAAAGAACGTTTTCCAATGATGAGCACTTTTAAAGTTCTGCTATGTAGCGCGGCCGTATATCCCGTATTGACGCCGGGCAAGAGCAACTCGGTCGCCAGCATACGCTCTCTCAGAATGACTTGGTTCAGTACTCACCAGTCACAGAAAAGCATCTTACGGATGGCATGACAGTAAGAGAATTATGCAGTGCTGCCATAACCATGCATGATAACACTGCGGCCAACTTGCTTTTCTGACGACGATCGGAGGACCGAAGGACTAACCGCTTTTTTGCGGCATGGGGATCATGTAACTCACCTTGATGATCTGGGAACCGGAGCTGAATGAAGCCATACCAAACGACGAGCGTAAGGCCACACCACGATGCCTGTAGCAATGGCAACAACGTTGCGCAGAACTATTAACTGGCGAACTACTTACTCTAGCTTCCGGCAACAATTAATAGACTGGATGGAGGCAAGTGGCCAGGACCACTTCTGCGCTCGGCCCTTCCGGCTGGCTGGTTTATTGCTGATAAATCTGGAGCCGGTGAGCGTGGGTCTCGCGGTATCATTGCAGCGCTGGGGCCAGATGGTAAGCCCTCCCGTATCGTAGTTATCTACACGACGGGGAGTCAGGCAACTATGGATGAACGAAATAGACGATCGCTGAGATAGGTGCCTCACTGATTAAGTATCGGTAACTGTCCAACCAAGTTTACTCATATATACTTTAGATTGATTTAAAACTTCATTCTTAATTTAAAAGGATGTAGGTGAAGATCCCTTTTCATCATGTCATGACCAGAATCCCTTAACGTGAGTTTTCGTTCCACTGAGCGTCAGGACCCCGTAGAAAAATCAGAAGGATCTTCTTGAGATCCTTTTTTTTCTGCGCGTAATCTGCTGCTTGCAAACAAAAAAACCACCGCTACCAGCGGTGGTTTGTTGCCGGATCAAGAGCTACCAACTGTTTTTCCGAAGGTAACTGGCTTCAGCAGAGCGCCGGGACTACCAAATACTGTCCTTCTAGTGTAGCCGTAGTTAGGCCACCGCTTCAGACTCTGTAGCACCGCCTACATACCTGCGCTCTGCTAATCCTGTTCCGGTGGGCTTGCCAGTGGCGATGGTCGTCTTGGGTTGGACTACAGACGATAGTTACCGGATAAGGCGCAGCGGTCGGGCTGAACGGGGGGTTCGTGCACGCAGCCAGCTTGGAGCGAACAACCTAAGCCGAAGGAGCTGAATCCTAGCGTGAGCTATGAGAAAGCGCCACGCTTCCGGGAGAAAGGCCGACAGGTATCCGGTAAGCAGGCAGGGTCGGAACGAGAGCGCACGAGGAGCTTCGGGGGAAACGCCTGGTATCTTTATAGTCCTGTCGGGTTTCGCCACCTCTGACTTGAGCGTCGATTTTTGTGATGCTCGTAGGGGGGCGGAGCCTATGGAAGAACGCCAGCAACGCGGCCTTTTTACGGTTCCTGGCCTTTTGCTGGCCTTTTGCTCACATGTTCTTTCCTGCGTTATCCCCTGATTCTGTGGATAACCGTATTACCGCCTTTGAGTGAGCTGATACCGCTCGCCGCAGCCGAACGACCGAGCGCAGCAAGTCAGTAAGCGAGGAAGCGGAAGAGCGCCTGATGCGGTATTTTCTCTACGCATCTGTGCGGTATTTCACGCCGCAATGGTGCGCTACTCATCTGATCTGCTCTGATGCCGCATAGTAAGCCAGTATACACTCCGCTATCGCTACGTGACTGGGTCATCGCTCGCCCCGACACCCGCCAACACCCGCTGACGCGCCCTGACGGGCTTGTCTGCTGCCCCGGCATCCGCTTACAGACAAGCTGTGACCGTCTCCGGGAGCTGCATGTGTCAGAGGTTTTCACCGTCATCACCGAAACGCGCGAGGCAGCTGCGGTAAAGCTCATCAGCGTGGTCGTAGAGCGATTCACAGATGTCTGCCTGTTCATCCGCGTCCAGCTCGTTGAGTTTCTCCAGAAGCGTTAATGTCTGGCTTCTGATAAAGCGGGCCATGTTAAGGGCGGTTTTTTCCTGTTTGGTCACTGATGCCTCCGTGTAAGGGGGATTTCTGTTGGTGGTAATGATACCGATGAAACGAGAGAGATACTAATACGGGTTACTGATGATGAACATGCCCGGTTACTGAACGTTTGAGGTAAACAACTGGCGGTATGGATGCAGCAGACCAGAGAAAAATCACTCAGGGTCAATGCCAGCGCTTCGTTAATACAGATGTAGGTGTTCCGCAGGGTAAGCCCAGCGGCATCCTGCGAATGCAATCCGGAACATAATCGTGCAGGGCGCTGACTTCCGCGTTTCCAGACTTTACGAAACACGGAAACCGAAGACCATTCATGTTGTTGCTCAGGTCGCAGACGTTTTGCAGCAGCGAGATCGCTTCACGTTCGCTCGCGTATCGGTGATTCATTCTGTAACCAGTAAGGCAACCCCGCCAGCCTAGCCGGGTCCTCAACGACAGGAGCACGAATAGTGCGCACCCGTGGGCGAAATTGATCGACTCACTATAGGGAGACCACAACGGTTTCCCTCTAGAAATAATTTTGTTTAACTTTAAGAAGGAGATATACCAATGCATCATCATCATGATCACGGTACCGCAGATTCAGCTACACCACATTTGACAGCCGTTGAGCAAACATTGAGGCGAGTGTTTCCAGGCCTGGAGGGCAATGTGTGGGAAAGAACTAGTGGAAATAAATTAGACGGGAGTTAGTAATCCCAGTGATTGGTTGTTCCGGGAAGCCCCAGGATGTTGGGGCGATGATAAATGCGCTGACAGAGTTCGACAAAAAGATTTATCGCTAAGTGACTGAAAATATAGGGAATGCCACCAGAACCGTAGATATTAGTACACTTGCACCTTTCCCAAACGGCGCATTCCAGAACACTGTGTCGCTGGTTTGAAGGAGTCCGCAGCTAAAGGCGAATAAGTTGAAAGTTAGGATACTCGTTGGGCTGCGCCGGTCTACCACATGAATGTGATGCCTTCCAAGTATAGGGACGAATTGACTGCAAAACTTGGCAAAGCAAGAACATAACTTTGAACGTGGCTAGTATGACTACATCAAAAACAGCTCTCTCCTGAACCATAGCAAAATCTGGTTGTAAAGCGGCGAAGTTGCCTCTTGGTGGAATAAATAGCTGGAAGGATGATTACTTCGATCCTCTCATCCAGTGTCTGATGTTGATCTTATGGACCGGACCAGCTGCAGGCTCTGCCGGTAGGTATCCTGACACTTTGTGGACATGGACCTGCCAAAACAAGAGTAACAACTCGCTTCCGTCTGGTTTGCAGGCTTCCAGCAACGCAGGGTGCATGCCCACTATGCGTAGATACAAACCCCAAGGCATCACCTGCCACCGGGAATGTCCCAGTAATAGCCGTTGGAGGGTTGGGCGTTGGCATCGGAGATATAAAAGCAAGTCCACTTTCAGCCCGATCTGCCAACAGCTAGCG
+
%%$$%%$$%&&-,('&%&&%&('001;<<765:444565500...*)****'.+-/.8.0+)**3/-+J52*&&3/055:<<@A?>@AJJJJCBBDDEFJFFIIF;.,)'((/0@@5542666AAAACCGI><<:?@>BD@>;5,**++*)*2,,&$$%%$%&('%%(:AEEF:;;<???>ADJJ?><7832*'(6((()7,'&&&-459=A@DHEBB****8+)(*'(()::89;;<55555==220)%$$##$'&:=@;=@FJ=3321''%*6762J(%&774567A00/27621/01@A??BADIGECAC>>@>9978;BBFEFCBBABCCBEEC>>***29/,%%)../2?8<22:<@?>//.498+*))79CCA9CB=/,*(()*++B@((()+++.0;<?ACJBAFAGFFFDAC@@A><<788:C65440+--65445::;AEDGFGIIJJJIIJ,)*)8652/1;9/))43,++14;:6560.)((().>A74HD'&%(-.781++*+.0123332*'((()(&'(+'(&*&+%%%$$#%###$%,&?FECF=1112-,%$&%&&+*(*))'%%*,3228:773333>)'''1.-..-,*,/)*00?981.+++,7;==8778210230,&&&----+'%&-02354.3$##%''(',,/,,0122493322:28:=<<>>==9576*)(&+)*,---./.--/1334<=DAD=B<61''$'&((*&('979FGHFF@??EHB@@::;BD>>>=>>;==?AADBA@ABDHJJJEC@CB=7123BBAACJGIBBBCFB'&&(,')+++1.,.3/86434<>>:<:967?;;9;?52-,,/23:;===6776($$$(AAEJJ?9<<AB??>?CFDEEIJJEDCEGA@=;::?<;;>>EDEBAA??=99888@ECCDD1...,.*/)*'()(,/.+./.4,,.1.../1121<9GGGGCGD@BBCCCCB;;B8;;;9<;>GEHJJE@>>>BEFJB???@<<AAFCFHFCACC998984-''<69870)(%$&%%%$$%%*)''(,>;;99(((++))),+++/000./01:55///(''),.+*,,-*''()))*40/)))+3457:@DHG?<>A21113,*..-,:;<?>>AJJFABC@@><=<>CBEED>GFJI;877<;;:=@A('''0+***0/.+'(@21,;;=A>ACBBBCCB>2--=BB>>=@>6667433-''+1/1,,,**+.?9BC@:2<**+---///00DEEFBBBBDBA=:;;GHHJI@=<<;@<<9550))()2,,,7:@>??B43@@??<;;<AA@?@@BEJGBCCCEC7-++,.99=<AHJEE@?>2-3,/.****-,-3114,+,*---76771-,.--/++1(((<ADCBA9IHJJ=0('$#$$%+23--/00100468(((-4*)-&###$$%*)/-//14<AABEGF?@@FFDC=/,,-487/...//021/.-02*(((.;;>ABDGDCBCHGCCDCCDC@A????CCJJDB@E,'%&(<;5444;:9:<DFEGGFEDDCEEDA>==<703+<60//0556...+%%&()75<?9:;:4*(&%%%#$%)02688<<=CGIHGFFFBABFGGGAAEEHGIGFGJCCDGJJHFFDA@BH@AA??967?EF411.2128;=723//2266<;:=8/04,+'&'(223=CEBCBCCDB@?>?@AACFA394FJJHGHB@@@CJ><::=?@@=0,,-4-+,&$$&$%&*..//BGGHHHEHEJJ?==:-,,1:67A<:9;6..04925+,;;999985,%##%&(*;CA@??A)((((=H@<<BBAAAAHIJJJJED;>6?=>@HFEGJ/./9/,++.272222DGCC>?=@@80.)''(.2=---.-0.('*66(&&&00023363351(%%&%&(65@8<<<?@?>?>FHHCCEGEA@C@@?<23,)''&)+.0/&&((**+***(((('('$%&)')++****)'''*-/79=@CBBDFDC;9:776688937/7/->==:CHJIFBCA@ABFFFEDEGFB@?=::;<:7-&((),,/7/*)%%%%(---138''''EHCE>ACDBAABE@@@@EGD2,**-.-..+($$&*(((%()7=B@;:::744201++++/3334886896//,'(123((()0/+))*-.4<CDEDED===>===?;:=<9112CDB@@@3112B@53:-/*-,'&&&()%&,*++-0*)'&(%%%%%$$*'()@@<:89:-)()08<@AA?==9999CDEGFCB@?E,,,())(('(-/('--)((260*((&'&&&%)(()+,))))2..568-'&))'&&)&$##%%'(('))()/00.''(%%&:EDBCBBCD+++,7445=<B@BDAA>/+'+((//1::;</--3;>>>>ACEEB?<==@,+++1322/,%$%''%&'5B??>=>@>DC?8888,&&&99799844.)&'35510071GCC@;;2;<?@???CDG@?@@BAA@?=:<<=>::448631/-25850//4355,**&&&)>66765473377(''02213/26;;<<;:7-,'''%%%+.1200//0633358;>?DDFGF==<:>B@>?==<=@AC=;@899=7D=@;55639B924EBBFJJHJEDEIJJFJJA?>=A5<C;BAA?D:A<<>GDFDGGIGCC@AB?>>A;89;;<,,,,0...0..0CB?@@)''(/.**'&&(:45=:>;992**:=::;=<?ACHJJG:9611139;(''*44554477=<7<00/0/.--+))(1---*++*-++1.,,*(&&'*+))544ECDDDEBA?::66+(()(()-+&$%$((*+0/0/@@CDCCBCBBDBABA?=<<?766/.*,%%%*,/4<?CD@A@DEDCEDFECA@ABCA@@CC??@ACCBBBEFIGDA@>;.-+++3;EDEFEDBABDFHGFCCBBDCB?=<<;<;;<;8899A@DDEGJ2111=600556BCBDJIEDCBDC???3323:;BCBACJI;333ABABEFECCC1136755;:3333BECCCDE=77641119@>>>>GHFDCAAAAAAACCDGEB@??@ACEFFE;211-898:7-;87742329?9:4DFCA661145>:978:A6000+**1:9754:/4555BCCB=FGJJJBB35-F@?>?>??BDEEC@@@>?@@E?78)+*CB98D64342..2333==A::9899333471;9/*))(*G86766///0A<<<>FFCAABBEBCFGHGGEE@=6.6138760)(+'&&&&')/*2249??@>A?>@==>?B>??>=****+(*<<>?AJJJJJJJJJJIIH>::;,)))@B@FDCDCEA>?DDFFDE6459:==<;:87611'($$&&(*'&%&'&+*'('#'&%&%%%#$&&$#$#('''003..-.1,$$$&'''(+0000><=>@@BBB??GFJJ?==<=H@;73367/.*)));:;<<=<>>:;555775,,,-7406*+8:98;;:<@ABAAHJEB+++)((()(((((46<;<BBCECBBC@=>>CHHIJG@?@@IJGIGJI?/./CC:2226:;=;<64444CECDFB><;<A?=<><;<<BDB<75*)+'(*'%%%($$$$')9888AA;;:>>?DD766665653328535667766:7@>=>>EA@@@AAC-))(*-.+-..3DFFEIIE@:<<;FFHEH@335==?CBCAAEJGD@ACCBBD;997;;;66---.<<@>?:5100032...00:;>=9898;-,,+(&$$%%&44888<;.--/61+&&)+.*'&('''&''$')&*1239;<A=*))*-)),+2356H677EA??>BCJJI,++,5+))*,-,*+%$#$%&',*('&((++,.***+***(),,..0&&&'+-8;>>=97)))6<<;,,+**=CCCBBFDAA>2--.2/'$#%$)*,580-,,)*'%&'*'&%#%%''.<@GGEJA>>=BEA<::785((()*/(,,<<GJFIHHGFFEA@AABGDB>@A:;3...0112ABABB7756::7223---/DAAA=<<=E9>221792211:DFDDDBCC<:*(():75123BJJJGC874111*(&&*,,,34<::'&&&,'(//1><?<=;89>AB10/.---94?<>AF=<-,,.)-(''(-3<?AA@8770++,')7530-+''+++*/0..1209.;<=987998+'''&'(=@<<:75>DDGJ=9;89==<>943.))245750087:39/>&&*<891*)))(&'&%&'''&,/0001,-60.-.)/3472222:3009(*''&&&'**+(''(./0*+'*EFGAIGDDB@<:568;266536))$$%&)))+-4586754++-)+()5:?<822548/*''*((DEDECC97''(1@A@ABDGFEEGDAABB*&&&&$&()*//'%%(2789:<>@DEGGB:8200.19>??>=?A@=<22CA>BCCDDDDFCEFBA:3--(''-.3213599AFEBA??AABBDCABABCD<?;?DCCGDCFDJEEGC>==>@?@?)%&0639.,+)&&&%&((21.223''('%$$%%&&'6;A@>:<<F/*-((6/..-2...+,*((**)&'%
@Uematsu_g8c_2_G1_36
GTGAGTCGTATTAATTTCACCACGGGTGCGCATGATCGTGCTCCTGTCGTTGAGGACCCGGCTAGGCTGGCGGGGTTGCCTTACTGGTTAGCAGAATGAATCACCGATACGCGAGCGAACGTGAAGCGACTGCTGCTGCAAAACGTCTGCGACCTGAGCAACAACATGAATGGTCTTCGGTTTCCGTGTTTCGTAAAGTCTGGAAACGCGGAAGTCAGCGCCCTGCACCATTATGTTCCCGATCTGCATCACAGATGCTGCTGGCTACCCTGTGGAACACCTACATCTGTATTAACGAAGCGCTGGCATTGACCCTCGTGATTTTTCTCTGGTCCCGCCGCATCCATACCGCCAGTTGTTTACCCTCACGACGTTTCCAGTAACCGGGCATGTTCATCATCAGTAACCCGTATCGTGAGCATCCTCTCTCGTTTCATCGGTATCATTACCCCCATGAACAGAAATCCCCCTTACACGGAGGCATCAGTGACCAAACAGGAAAAAACCGCCCTTAACATGGCCCGCTTTATCAGAAGCCAGACATTAACGCTTCTGGAGAAACTCAACGAGCTGGACGCGGATGAACAGGCAGACATCTGTGAATCGCTTCACGACCACGCTGATGAGCTTTACCGCAGCTGCCTCGCGCGTTTCGGTGATGACGGTGAAAACCTCTGACACATGCAGCTCCCGGAGACGGTCACAGCTTGTATTCTGCTGAGCGGAAGTGCGGGAGCAGACAAAGCCGTCAGGGCGCGTCAGCGGGTGTTGGCGGGTGTCAGGGCGCAGCCATGACCCAGTCACGTAGCGATAGCGGAGTGTATACTGGCTTAACTATGCGGCATCAGAGCAGATTGTACTGAGAGTGCACCATTGCGGTGTGAAATACCGCACAGATGCGTAAGGAGAAAATACCGCATCAGGCGCTCTTTACCCGCTTCCTCGCTCACTGACTCGCTGCGCTCGGTCGTTCGGCTGCGGCGAGCGGTATCAGCTCACTCAAAGGCGGTAATACGGTTATCCACAGAATCAGGGGATAACAGGAAAGAACATGTCAGCAAAAGGCCAGCAAAAGGCCAGGAACCGTAAAAAAGGCCGCGTTGCTGGCGTTTTCCATAGGCTCCGCCCCCCTGACGAGCATCACAAAAATCGACGCTCAAGTCAGAGGTGGCGAAACCCGACAGGACTATAAAGATACCAGGCGTTTCCCCTGGAAGCTCCCTCGTGCGCTCTCCTGTTCCGACCCTGCCGCTTACCGGATACCTGTCCGCCTTTCTCCCTTCGGGAAGCGTGGCGTTTCTCATAGCTCACGCTGTAGGTATCTCAGTTCGGTGTAGGTCGTTCACTCCAAGCTGGGCTGTGTGCACGAACCCCCCGTTCAGCCCGACCGCTGCGCCTTATCCGGTAACTATCGTCTTGAGTCCAACCCGGTAAGACACGACTTATCGCCACTGGCAGCAGCCACTGGTGACGGATTAGCAGAGCGAGGTATGTAGGCGGTGCTACAGAGTTCTTGAAGTGGTGGCCTAACTACGGCTACACTAGAAGGACAGTATTTGGTATCTGCGCTCTGCTGAAGCCAGTTACCTTCGGAAAAAGAGTTGGTAGCTCTTGATCCAGCAACAAACCACCGCTGGTAGCGGTGGTTTTTTTGTTTTGCAAGCAGCAGATTACGCGCAGAAAAAAAAGAATATCAGGATGGCTTGATCTTTTCTACGGGGTCTGACGCTCAGTGGAACGAAAACCGCGTTTAAGGGATTTGGTCATGAGATTATCAAAAAGGATCTTCACCTGAATCCTTTTAAATTAAAAATGAAGTTTTAAATCAATCTAAAGTATATATGAGTAAACTTGGTCTGACAGTTACCAATGCTTAATCAGTGAGGCACCTATCTCAGCAATCTGTCTATTTCGTTCATCCATAGTTGCCTGACTCCCCGTCGTGTAGATAACTACGATACGGGAGGGCTTACCATCTGGCCCCAGTGCTGCAATGATACCGCGAGACCCACGCTCACCGGCTCCAGATTTATCAGCAATAAACCAGCCAGCCGGAAGGGCCGAGCGCAGAAGTGGTCCTGCAACTTTATCCGCCTCCATCCAGTCTATTAATTGTTGCCGGGAAGCTGAGTTGAGTCGTTCGCAGTTAATAGTTTGCGCAACGTTGTTGCCATTGCTACAGGCATCGTGGTGTCACGCTCGTCGTTTGGTATGGCTTCATTCAGCTCCGGTTCCCAACGATCAAGGCAGATTACATGAATCCCCATGTTGTGCAAAAAAGCGGTTAGCTCCTTTCGGTCCTCCGATCGTTGTCAGAAGTAAGTTGGCCGCAGTGTTATCACTCATGGTTATGGCAGCACTGCATAATTCTCTTACTGTCATGCCATCCGTAAGATGCTTTTCTGTGACTGGTGAGTACTCAACCAAGTCATTCTGAGAATAGTGTATGCGGCGACCGAGTTGCTCTTGCCCGGCGTCAATACGGGATAATACCGCGCCACATAGCAGAACTTTAAAAGTGCTCATCATTGGAAAACGTTCTTCGGGGCGGAAACTATCAAGGATCTTACCGCTGTTGAGATCCAGTTCGATGCAACCCACTCGTGCACCCAACTGATCTTCAGCATCTTTTACTTTCACCAGCGTTTCTGGGTGAGCAAAAAACAGGAAGGCAAAATGCCGCAAAAAAGGGAATAAGGGCGACACGGAAATGTTGAATACTCATACTCTTCCTTTTTCAATATTATTGAAGCATTTATCAGGGTTATTGTCTCATGAGCGGATACAATATTTGAATGTATTTAGAAAAATAAACAAATAGGGGTTCCGCGCACATTTCCCCGAAAAGTGCCACCTGACGTCTAAGAAACCATTATTATCATGACATTAACCTATAAAAATAGGCGTATCACGAGGCCCTTTCGTCTTCAAGAATTATCCGGATATAGTTCCTCCTTTTCAGCAAAAAACCCTCGACCCATTTAGAGGCCCCAAGGGGTTATGCTAGTTATTGCTCAGCCTAGCTAATCTTCTTGAACAGCCGCCAGCCGCTCGCCTCGAGAGCGTTGCAGATTCCTCTTGCGTAATCCACTGTTGCAGTCTCCTGTGAGTACTTCCACTGAGGGTCAAGCAACTTGGCACCCAGTTGCTTGGCAGCCTCTGGGGATTCCACTATGTAGCCAAAATCTTGCAGCCAGGATGGGTACAAATTTTTTGAACCGATATAAAATGTGGATGAGTCGACGGAAACCAACTTATGGTGTTGGGCATAAGAATGTTCGTCTGCCCATTTGTCGTTGGGGGAGGAATCTAAAGGTTGCAAGCTGCAAATTGCTACACATTGCAGTTTTGGCAGCTTGTTGACCGCCTGTGATATTTGCAAGCCTGTTTCTCAAAGTGTCTGATATTTCACTAAGTGATTTTATTCGGCTGTAACCCACACTGCCCACTGCGCCCCTGTTGGCTGGGTCGCTAACCACAATTCTCACCTTAACCCCAGCAGCCATTTTAGCAGCCAAGGCATCGTACAATCTAATGTCATACCTAGGCAAGGGTGGACATGTAGCGTTCAAATCCTGCTGAGATATTTCAATGTGACTTTTTGTTGAAGCAACAAGAGCTCTCAAGGCACTCTCTTCTGGGTTGACTGTATCATAGTCTCTATCGGCGTTAGTATTGTCGTGAAGTCCTACCACACACACTTGGTATCGCTAGCTGTTGGCAAATCGGGCCTGAAAGTGGACTTGGGGTCCACATCTTTGATGCCAACGCCCAACCCTCCAACGGCTATTACTGGGACATTCCCGGTGGCAGGTGATGCCTTGGGGTTTGTATCTCTATGCATAGTGGGCATGCACCCTGCGTTGCCGGAAGCTGCAAACCAGACGGAAGCGATGTTACTCTTGTTTTGGCAGGTCCATGTCCACAAAGTGTCAAGGTACCTACCGGCAGAGCCTGCAGCTGGTCCGGTCAGTGCAAAATCAACATCAGACACTGGATGAGTAGTATCCAAGTAATCATCCTTCCAGCTATTTATTCCACCAGTAAGGGCACTTTGCCCGTCTACGACCAAGATTTTGCTATGGTTCCAGAGCTGTTTTTGATGTAGTCATACTAGCCACGTTCAAAGTTATGTTTTCTGCGGCTTTGCCAAGTTTTGCAGTCAATTCGTCCCTATACTTGGAAGGTATTACATTCATGTGGTAGACGGGTGCAGCCCAAGACCGTATCCTAACTTTCAACTTATTGCCTTTAGCTGCGGACTCCTTCAAACCAGCGACAATAGCGTCTTGGAATGCGCCGTTTGGGAAAGGTGCAAGTGTACTAATATCTACGGTTCTGGTGGCATTCCCTATATTTTCAGTCATCTTAGCCAGCAACCTTTTTGTCCCAACTCTGTCAGCGCATTTATCATCGCCCCAACATCCTGGGGTTTGCAACAACCAATCACTGGGATCAGCGGCACTTCCGTCCAATTTATTTCCACTAGTTCTTTCCCATACATCGCCCTCCAGGCCTGGGGACACTTGCCTCAATGTTTGCTCAACGGCGTCCAAATGTGGTGTAGCTGAATCTGCGGTACCGTGATGATGATGATGATGCATTGGTATATCTCCTCTTTAAAGTTAAACAAAATTATTTCTAGAGGGAAACCATTG
+
<;33335335:;<>@><)%%$&*))283222*)%&(('''955<6BCB??BEGEAA:??=BD@?>>BDEF>=<<@@ACBA@B@DEDDCBCCCFDDFEECDEJFC=:::<DD?<;;=DGFEBC1000=81.../;99:CB@=>@>11*((()(((''),+++9)''):778:JJHCBBDDCBCFD;2233410'&'79+('('(@E6533212>=:2--.,***1-'%$&+//132/0,,*)12:C@@<<:33213468@?;:;:@??@@?@>D===>B?@;:7610,,('''A@AG?>>?CA?@@AAECC=;;:8:+*++;<CEFJJFJJ<;<A=;::;==<>>:;;BA@=<==??BAABFJED?<?88.-..3021D8>>?CD@=<:<6444A@ADBBD?>==ABA>;::;?B::::=<>?A>>>@JJ>889<EFEB@>=?@@CDE>7768<=ACHJJI<;<JG<;<=>=ABEFA;::;>=<=:DBBCD@GFEDGCB>>?EJJJA@?>B=>E<GBA?>?=>>?BBHJJIIEDB?9;FFDECCFFFII@?<?DEFBDCEGJFDAEJIHHHHECBABC@>>=@ACCDCBA@:87+++6679.-..*(()@>ADCC@ABABAACCH>>>?CBB==?>BB@??@@>??ABCJ@>>@IC?@@BDDFCA>>?55IJHFC@@:;>EIJBAB@BAA?==8=;;<<A@@A<<ABABD<8;<=B@???A<961.*''&&)'+00//*&%$$&&*''&1/22220383141111223..-&'>=<;:;:5-**..//)'''01033788653DCCBBA@??ACDDC@?<;;;==987+,,CCCGJJFC>>>@?DDFG@?;;<;>==?BC@@>>?AD@@@ACBA>@>>??BEGHEEJE>>=<@@DDBABB>8889E@@@FIJJHGD@==777////*)))--,',)+'70,'(6:;::::;CDECAA;;;=A????:89;::;C??>@@?@@@65551111?@A@@?@@>???CDJ@=>?@AGIIA><;>ADB???=:888882*-==85/+$$01<BDD?>;<7;('''119IHB@@A@BBBEJIIJIIFDCDC@==;/BAEIECD@@@@CBCFGA??7430-80''CDCBC0//<B<:@ED@@ADDEFCGDDDEEGJJIEJJGDAA?AAA@BADCDDC@A@AA@<868:;;BDCDCBAEEFI?=44=?=JJHEGCF<A=<<BBCJD><;<<:7668GGEDDEI@@@DF21%&&=A?A@B;;;<CFGIEFEEA>>>?CCCEA@CJHD@<A?F?<<;DGHGCB<=:4-,.1289CBBACCEHFCCBCCCDFGG@?<9:;:999ACBCEDIGDD>=*)))1.133=9??ABBBEJCCCECB??=<<?BBBCEDAA?==>>@@@DCDCDA<A9FJJHHG...>....:::ECEBC=<;;>ABA>===BFFDBBDCCDCGEBBA@??@FGC?>?@EE===<?='''&''0;9<;4--355545:4111AB?>@?@@?@AA@B@@?=<?@AGIDGDA@?@@:88:B@AABAACEEEBAA@@B@>==??>?@EHF@?@DGJFFHHGEBAABGFEEAA????ACAADFHEDIJJJJ?>>BBAA@A@BA?E6553-''(*00579@C>>?>A@A>???ABA????B=JJJH=87./<;:;A??>BC=?88B@@?@A:5/)('(DE<6)((((('&&%%%%%%)'+-132344889<::><<>AB?<;;84../:;A:/--3/*(('''++),6+0+8-2.::=>?=@777;BDFB>::=;+(((()/000/'&''-3347?GCDDECEJJFBAEECDDEJJJJJHHEJDBBBIJ@@AHJJFAA@@AAGEEEEJGJGDCC:88:ABGCCCA?>?@JG0--->@@===A@AAD855599><<=CAAAA>=?CD@==>CCA??@CBCCEJFDDD><;7?=>?>?ACECBBDDGGGFE9878@::;>FIE@@@?;<<IEB?>>>=??AHGJJCGHGFDDEBDB?A?>>=??@??@>?>>=@3BDHHHHFHFHJJJHGDDDGFGIIFDDDGBDCEEEEECDA?>====A@>.0>>DACBC@?@ABGECBDJIJFB@@?=9768B??>B?@A<==AEEEDEFCCDEDJFFGF<9::3--./01115@3''444@CBAABECBAA4112?@<33BCCBACCCCABBAAADFC>>=>AA@BCABAAB>>>>AAEG@?>?AA@?ABGIEHGB?@?B?>@ABA@433'''(<<;<>-++.33:33...,.5:>CHFFFFC><>?GJJJJGDCCDF=;:6-))91999<;;763-24<<=>DA@@CICAABDBBA>=<=??BA><<<?5.,89?BHDCCCHFCD<<<<BCBBBDDDEHGDFJDDBABBFCBB????BB@BDFDDCEGEGIGIBCC;;::;=>1--,,+(((?ABDCHDEDJECBBAIJJJGEBABCDBA@?AACDE=<967499;;=<DB@>BDDHC,,,,:333AEIHGHBA@BGC>====98899:==B2JHIJJJBA@DEEA2679EAADJJJJHGIGI875022/.--102.-('''(*,39;9>A<@@<;<;95558HEDCE72112'$$%,,+.<=<>?AABCDAAA>751644/6@?@BCAAJIIBACJJFA@@?<1++FEC??AA888785.-08:;=?@BC=<=>IJBDDCBBBAHJJJH??>DDEC<;;;:9::C+++>CECBB===>H@@??BB?@=?CCA=AJJJ:999D@?<>ECCCAAAAEB@@@GG???@BCDAA?=>>E@@?A000387813111246DGCBAAEJJFGEJJJH4334C:?CA??DHD=:?567744/.+,.1/27;:EJJCBAAB@BBBED@??ACCHJJJ>=<;@@DCED@?@AEA@AAHHB>>>@EGJJJHEBDBA?>?AF@;;;;@><>=B<=<<>IDFJJJGCEBJFC@ABG@@1/./0520.*-40<AAAD>JJJD77>;&$$%4<;:-:9=??ECCDCBAB==>>CCCCB;;;;CCCFEDD@;1//2DB?>=>B@@A@>B=FJJECB@@@@ADDCB@@:-+++630/47998777:A@<<<CA@?@?EDDFDIHFCBBA@@3-&&%&()7A@A6556??@BAABBFCDEA?>?BG??;:::@@DDDAA@@DCBBBCEBBA7766:***03B:866:7?@?CFECBA@@ADJJJJHA@ABHJJHEEEEC@@@BGGIE;ECD@;;?=BCBBJJJHJJJJIEBBBBA>==;>>@BBFGC@??<;;;@===DCEFGGB==<62))&%'(&&%(+883.+,,?BEA===<78>?@?8/-/-//0:A@A?BBDBBA@?CDCDFIFG?888;C@H=800,-,6999A??ADFGF@>=>===>?A@A@@ABJDAAAAB@>=66@>;;;@BGA@@@AACFEEFIJ@;:<?BBABEHJJE8G3222;BBBF><<;?@A?@>=<<=@@=:947<==99--.:;;;;=:::?AAAA@FEEJ9651399?<??@FE>;:999:9749B+**))*+/12;<=EF?>>?@CDBBBBFEDC@@?DBB<=@<<<:AF=?>>AACDA@BAAAB6/./68C8D><;A@BABDDJIFEDEDCA:CEJJJJEDDDFGEDCCEBCDA?E=JB::BB?@CDBCI996FFCC@@A@B>>>?GEFH@>>==@@?@E@??<<<<??>AA?>=<==@CB@?>@?>???53JJJHFDC?>>>BCAAACEEDCBA;::::;<=8:7AA*(&)(:;>?DCHDC>=;:;;>ABEB;>6FEEECDB?>==?ACB?>?><>>>;::=@BFFHGED?D@@BBD@>>?DDCCA@ABDIFDA@@CDACC<=>>A>>?A6955B@@@???@=<<<>A@BBDBDB=;:;=A?:::B?=;;;DGHHIFA?><<>DA=;;=>??@BB=>??>==@>>??B????ABBB><<<BDDE?>>@CD@<::<<;433246FEF?>@ABC@??@A>>=9778:433221002:9=<=>ABB>>>>@??>?A98894348787;<ADEFGGDCB==@=@9==>>?9<9=BAA>>??DGGFEBBA@856F?=;;5555=53237CE@===EJJBAAC22236*%#$58<BC4JJJFEEFGEFD;9999<==B@A?@?ABDDJJBBCGEBBIJJFEB?>>?BHGHFA>?>?DJDBA@ABACCB?;;::>>=@GFEF>@@@ABABDFBBBEIECBCGFECCAAA::9;EA+))*:5('(-+&&&)@BB?@CDEGIJGFDDDHDC@?@CJEBAA>?8//>A@?@@@A@FEDBBFEEEDEFCBABDC<<<=BDCDDCDDDDEJD<;;<IJ@==BAB@>>?BEBBACEDBA@BDDDEFFFCCBCBCDEFB>@=>EFEJJ>555@@BBEE@@@@@EEBAA@@DJJJED?<??FDB::;:98;BCBDFDFEDDDAABA@>?>?FFEHJJIGH?/461233<CCCACBAC>><:;<6JJA@@<=>1///==A@DCDFHJJJGFIHHJCA=<=?HIGJJGGBGJIHFGGGEFG@=2CE@BJFFCDC<3221,078CJJJFFDC31113344886544:?CEJF@????<:86--?@FECA=<<<=;;;<:;CAAACDEEFDEDCBBBCB==>>JC<:9,8''5/,DGI??@HJGBCDJJJIHHGF>==BB>AADJGE,,,)
@Uematsu_g8c_2_G1_37
GTAAGAGAACCAAGTTTACTCATATATACTTTAGATTGATTTAAAACTTCATTTTTAATTTAAAAGGATCTAGGTGAAGAGATAGCTTTGATAATCTCATGACCAAAATCCCTTAACGTGAGTTTTTCGTTCCACTGAGCGTCAGACCCCGTAGAAAAAATCAAGGATCTTCTTGAGATCCTTTTTTTCTGCGCGTAATCTGCTGCTTGCAAACAAAAAAACCACCGCTACCAGCGGTGGTTTGTTTGCCGGATCAAGAGCTACCAACTCTTTTTCCGAAGGTAACTGGCTTCAGCAGAGCGCAGATACCAAATACTGTCCTTCTAGTGTAGCCGTAGTTGCGCCACCACTTCAAGAACTCTGTAGCACCGCCTACATACCTCGCTCTGCTAATCCTGTTACCAGTGGCTGCTGCCAGTGGCGATAAGTCGTGCTTTACCGGGTTGGACTCAAGACGATAGTTACCGGATAAGGCGCAGCGGTCGGGCTGAACGGGGGGTTCGTGCACACAGCCCAGCTTGGAGCGAACGACCTACACCGAACTGAGATACCTACAGCGTGAGCTATGAGAAAGCGCCACGCTTCCCCGAAGGGAGAAAGGCGGACAGGTATCCGGTAAGCGGCAGGGTCGGAACAGGAGAGCGCACGAGGGAGCTTCCAGGGGGAAACGCCTGGTATCTTTATAGTCCTGTCGGGTTTCGCCACCTCTGACTTGAGCGTCGATTTTTGTGATGCTCAGTCAGGGGGGCGGAGCCTATGGAAAAACGCCAGCAACGCGGCCTTTTTACGGTTACCTGGCCTTTTGCTGGCCTTTTGCTCACATGTTCTTTCCTGCGTTATCCCCTGATTCTGTGGATAACCGTCTTACCGCCTTTGAGTGAGCTGATACCGCTCCGCCGCAGCCGAACGACCGAGCGCAGCGAGTCAGTGAGCGAGGAAGCGGAAGAGCGCCTGATGCGGTATTTTCTCCTTACGCATCTGTGCGGTATTTCACACCGCAATGGTGCACTCTCAGTACAATCTGCTCTGATGCCGCATAGTTAAGCCAGTATACACTCCGCTATCGCTACGTGACTGGGTCAATGGCTGCGCCCCGACACCCGCCAACACCCGCTGACGCGCCCTGACGGGCTTGTCTGCTCCCGGCATCCGCTTACAGACAAGCTGTGACCGTCTCCGGGAGCTGCATGTGTCAGAGGTTTTCACCGTCATCACCGAAACGCGCGAGGCAGCTGCGGTAAAGCTCATCAGCGTGGTCGTGAAGCGATTCACAGATGTCTGCCTGTTCATCCGCGTCCAGCTCGTTACGTTCTCCAGAAGCGTTAATGTCTGGCTTCTGATAAAGCAGGCCATGTTAAGGGCGGTTTTTTCCTGTTTGGTCACTGATGCCTCCGTGTAAGGGGGGATTTCTGTTCATGGGGGTAATGATACCGATGAAACGAGAGAGGATGCTCACGATACGGGTTACTGATGATGAACATGCCCGGTTACTGGAACGTTGTGAGGGTAAACAACTGGCGGTATGGATGCGGCGGGACCAGAGAAAAATCACTCAGGGTCAATGCCAGCGCTTCGTTAATACAGATGTAGGTGTTCCACAGGGTAGCCAGCAGCATCCTGCGATGCAATCCGAACGTGATTGGTAAGGGCGCTGACTTCCGCGTTTCCAACTTTACGAAACACGGAAACCGAAGACATTCATGTTGTTGCTCAGGTCGCAGACGTTTTGCAGCAGCAGTCGCTTCACGTTCGCTCGCGTATCGGTGATTCATTCTGCTAACCAGTAAGGCAACCCCGCCAGCCTAGCCGGGTCCTCAACGACAGGAGCACGATCATGCGCACCCGTGGGCGAAATTAATACGACTCACTATAGGGAGACCACAACGGTTTCCCTCTAGAAATAATTTTGTTTAACTTTAAGAAGGAGATATACCAATGCATCATCATCATCATCACGGTACCGCAGATTCAGCTACACCACATTTGGACGCCGTTGAGCAAACATTGAGGCAAGTGTCCCCAGGCCTGGAGGGCGATGTATGGGAAAGAACTAGTGGAAATAAATTGGACGGAAGTGCCGCTGATCCCAGTGATTGGTTGTTGCAAACCCCAGGATGTTGGGGCGATGATAAATGCGCTGACAGAGTTGGGACAAAAAGGTTGCTGGCTAAGATGACTGAAAATATAGGGAATGCCACCAGAACCGTAGATATTAGTACACTTGCACCTTTCCCCAAACGGCCATTCCAAGACGCTATTGTCGCTGGTTTGAAGAAGTGCGCAGCTAAAGGCAATAAGTTGAAAGTTAGGATACTGGTTGGGGCTGCACCCGTCTACCACATGAATGTAATACCTTCCAAGTATAGGGACGAATTGACTGCAAAACTTTGGCAAACCAGAAAACATAACTTTGAACGTGGCTAGTATGACTACATCAAAAACAGCTCTCTCCTGGAACCATAGCAAAATCTTGGTTGTAGACGGGCAAAGTGCCCTTCTGGTGGAATAAATAGCTGGAAGGATGATTCTTGGATACTACTCATCCAGTGTCTGATGTTGATCTTGCACTGACCGGACCAGCTGCAGGCTCTGCCGGTAGGTACCTTGACACTTTGTGGACATGGACCTGCCAAAACAAGAGTAACATCGCTTCCGTCTGGTTTGCAGCTTCCGGCAACGCAGGGTGCATGCCCACTATGGTCAGATACGAACCCCAAGGCATCACCTGCCACCGGGAATGTCCCAGTAATAGCCGTTGGAGGGTTGGGCGTTGGCGTCGAAGAATGTGGACCCCAAGTCCACTTTCAGCCGATCTGCCAACAGCTAGCGATACCAAGTGTGTGGTAGGACTTCACGACAATACTAACGCCGATAGAGACTATGATACAGTCAACCCAGAAGAGAGTGCCTTGAGAGCTCTTGTTGCTTCAACAAAAAGTCACATTGAAATATCTCAGCAGGATTTGAACGCTACATGTCCACCCTTGCCTAGGTATGACATTAGATTGTACGATGCCTTGGCTGCTAAAATGGCTGCTGGGGTTAAGGTGAGAATTGTGGTTAGCGACCCAGCCAACAGGGGCGCAGTGGGCAGTGTGGGTTACAGCCAAATAAAATCACTTAGTGAAATATCAGACACTTTGAGAAACAGGCTTGCAAATATCACAGGCGGTCAACAAGCTGCCAAAACTGCAATGTGTAGCAATTTGCAGCTTGCAACCTTTAGATCCTCCCCCAACGACAAATGGGCAGACGGGCATCCTTATGCCCAACACCATAAGTTGGTTTCCGTCGACTCATCCACATTTTATATCGGTTCAAAAAATTTGTACCCATCCTGGCTGCAAGATTTTGGCTACATAGTGGAATCCCCAGAGGCTGCCAAGCAACTGGGTGCCGGTCTTGACCCTCAGTGGAAGTACTCACAGGAGACTGCAACAGTGGATTACGCAAGAGGAATCTGCAACGCTCTCGAGGTGAGCGGCTGGCGGCTGTTCAAGAAGATTAGCTAGGCTGAGCAATGACTGGCATCCCCTTGGGGCCTCTAAACGGGTCTTGAGGGGTTTTTTGCTGAAAGGAGGAACTATATCCGGATAATTCTTGAAGACGAAAGGGCCTCGTGATACGCCTATTTTTATAGGTTAATGTCATGATAATAATGGTTTCTTAGACGTCAGGTGGCACTTTTCGGGGAAATGTGCGCGGAACCCCTATTTGTTTATTTTTCTAAATACATTCAAATATGTATCCGCTCATGAGACAATAACCCTGATAAATGCTTCAATAATATTGAAAAAGGAAGAGTATGAGTATTCAACATTTCCGTGTCGCCCTTATTCCCTTTTTTGCGGCATTTTGCCTTCCTGTTTTTGCTCACCCAGAAACGCTGGTGAAAGTAAAAGATGCTGAAATAAGTTAGGTGCACGAGTGGGTTACATCGAACTGGATCTCAACAGCGGTAGAATCCTTGAGAGTTTTCGCCCCCGAAGAACGTTTTCCAATGATGAGCACTTTTAAAGTTCTGCTATGTGGCGCGGTATTATCCCGTATTGACGCCGGCGAGGGCAGGAACTCGGTCGCCGCATACACTATTCTCAGAATGACTTGGTTGAGTACTCACCAGTCACAGAAAAGCATCTTACGGATGGCATGACAGTAAGAGAATTATGCAGTGCTGCCATAACCATGAGTGATAACACTGCGGCCAACTTACTTCTGACAACGATCGGAGGACCGAAGGAGCTAACCGCTTTTTTGCACAACATGGGGATCATGTAACTCGCCTTAATAGTTGGGAACCGGAGCTGAATGAAGCCATACCAAACGACGAGCGTGACACCACGATGCCTGTAGCAATGGCAACAAAGCGTTGCACAAACTATTAACTGGCGAACTACTTACTCTAGCTTCCCGGCAACAATTAATAGACTGATGGAGGCGGATAAAGTTGCAGGACCACTTCTGCGCTCGGCCCTTCCGGCTGGCTGGTTTATTGCTGATAAATCTGGAGCCGGTGAGCGTGGGTCTCGCGGTATCATTGCAGCACTGGGGCCAGATGGTAAGCCCTCCCGTATCGTAGTTATCTACACGACGGGGAGTCAGGCAACTATGGATGAACGGAATCGACAAATCGCTGAGATAGGTGCCTCACTGATTA
+
++**+*((*&,=>BDDEF?>>>DCEJJJ@?@JJHGGHIDHBJFFCJDBCAD@AJJJJHGEJJD>A@19:@,&$$(*+,/---0///30E=BEA@@?A@@GFECABBDFFCDCBEEJJJI999734068655485AABBD@??A>=888AA>>:5.()*90./0'&(./220-,2)255542239?JJJIEFDCE@?@ADCBBBCC;:=7CEFFFE=97<?HCA@@B>?@BBBAAFA????=;H=977379/@@GF?DEEBCE@IHEECCCDJJJJJD==>=<88AAB@@?ABB@;:;<=;:;<000458>?@EFFCBA@?=3?ACB?@??AABB;940/0.'&&&+4/%%&&/1FCA@>BBBA?@>===><<<<<<>?BBBB=:4333=?A@ACDBBAAB?=;::<??>?@@AA@@@@AACC<9:2,)+//2.(((1)@>>=>@BCC@8=10<HJAA@@A?>>>?><<=>?@CB?>>>?@7777777+7'&(%127>DE@@@?CBBBADJF@@?CBCCDFEDCCCBAAJJGDBAABEDE??AAE???ID@?>>AEFHHFDCCCBBACEHCCCJJIGEECCC?>=;461?>>?AD<;<;BB@AAAABDCBBADGFFEDCC@?@@EFDD?>=>?>=<60005:88?88??>AGFGEEEE>>5989@??=4335=::<>GIFGFJJIEB@@?ABADBBA@CDFBA@BAAA@@?@CBBAB?;;;>=>@FGHJIGEGHB@@2/((')+,/4;95.*%%$%%'5778EJJJFG=;::@ACEA@??@<877781/..00.-*)+7BBA>@>ECBBAA?@DJJGEBB;;;=FBCBCAD=:86679;;EA99>F>>>IHDB/,-=B=98-()''++./**++,,'0012??@BEFECAA300.+&'7=>>?A???@A@@@<75889645:;CCE<;88:ABB>==;<>BC@@BDHGEC><<=DEHED?>??ABCIJB?::/)*>?@EEDDBA@.-))**+*2>??<;<=ADBB@@B433395'$$$&&(+:<<=AAAABECA:999>@@@@BGEBB@?==<=>?>@6547<>?@:::;?>==>?>?=<<<>CBDECCBB?==<@>>BHDDBABBEFIFDD?>@@DDBB@BB>>@@AAA??>?@AGEA@@@@:>;BCEHGCBAADEJHFDBCDDECBBBB?==<>?<<:?BEFCB@BFGECEDDEEDB==;?JG>=<<?A@BBEC@?@@JJB@BJD?==>@FEDDECDABBEJA@@BEFHDCBBD??>=>:<<AD>>>?:87)'')-/:<98501?:78EHDA>==>=>?FFA<;<3(&&+);==CCEEB><;=@BEDE@8888??>???DB:::;)(()($##'*)*9@DD@?>;8?CGGA>@EFGDBD?IHECDCED@@;::=>@911074ABAAEGGDEDIEFIGE@@B??@BBBBCFB>>@=>?JCAA?HJJA:;;>>===A@??>=<;>@EB>>>ABBAABBBCCA@AAA@??A>=>=@CH?=<<AFCC@=<<=>GFJJGDCBDB?@?AB@A?AAAA?>><B=D@=;>BDGJJJIEFFDCB>=<=>BAC7777CA??@BCBCDGEEDC===>A@?>@AB@>A>ACA=<:<<<=;==-,,,,,-CBA*))+,*(&)331372.('''+,1('((3?@??@CCBCC><;;>@B:,*''(?JI<:99GEFC>>>BHE@8662/)'';=??D??@@HEB@A@EDBA>>===?BCBDIGFDCCDGGF??=<;;7522DEHGB@?>?BDBCCDEBCCCEFHGEGHB@??BCGGD>?@CA@>@CBECCBACCFGCB?>?AA@?>>;;;;DDEDFGHGECDDE2111546679:@>?AFEFDEDJHJJIFEHGCA?>=@@AAABFE?=?===>=>BAAB?@BEH<:89;?@FGIJJHJJIJJ@>JJJHDCJB99;;;;@@BFGJJ@?>>AACDCDCCFEGFIHHFGG987675677;>BCDHHEDBB>ACCEBABBFHDCBA@A@ACCA@>:::CCBAFJDB@?ABC@@@<<EIFCF@BJJGFFEJGJJIJJJJ;::;CJJJJJIFGEEGJJJIBBBBD>>>>999DC@@BCFCB>>??<31@@GIGIFBAAB8878?=;545;;=:A@CFC@@FGFHFEDCDJJJJJECCBCDB833774238:==8DJJJ?=>ACDCDCEDEBAA?CAABCA<93200-:;BDGDC?>??66AABA@@BAAABJJFDBBBC???>BBAAADEDA:>HDDC00.FDDB48/)(/((*+*('&)))-9444,0'<33-,-*(())65444:JJEBDGHDDECDDFFEHCC4210+)&')+:?FEDDBDDCDABB@C@>==AABCDCCEEECBCDCA@?BDDBAAA@BHDA>A<<<<=?CCBA@@ABGJC?9:3<;30/**(&,,/EGFDDGEAFJJJFECCBBB@><<=?BB@B@ADEFJGJJJJDCA@@JHJFCIJGFHEDFIIFEFGJJJJJJIIB@??A00000FFGHHI?@=?>?>(()>@BA@DDGHGIECB?BD>CD;:5+&(*'((()DGHA@@?AAAEFFGD@?AEEGGJJGB>>A8C@<?HIDECA@@?A@AB@BAAHJ<:99:777@@??AA@ABA>=B=DGEDEFJFC@?@AAA@?@@?AACDEDGJJEEDCDCCFBAA@AAADFFDABBCBDFEECBAAB;4?2CCBCBEDBBA@>>??ABCCE::::@/,,**(&()2)(()3;:-+.*())),-9:7796DGEDACGIFGGFJGJJHEC@??ACDCDCECCFCEEEFDBBCC?>'%%%%&.-.)*28::>CA@CBACFG<:935/+,)))768BAAACCDFB@?=?=<<<BDDEECA@DJJC>>@AA@;88568<AABDCDEDBA>:9777=?BB::88@?BIJHHD@@A@BB>FCCCDEC@JDA@>65>))).2=@=<D?AA>==>?BCCCEEJJJCBACFHIGGDGHIGCAAAFDAA?>>@C@DC@<<<=?@AAB>==>@=>@@B@@@ABBBCAA@ACDE>===ABDA=<<=B@@A>A@B@=>11>JIEA@@ABDEGAA@BGG@A<=D8888DAAAABG500611.35<>>>AADGA??;;;<DCB???ACDEJ<5427/:;<ADDDEEFBJJJI;976++,BDGJJJIJDCCCA=<>EAAA@CJEEA?<==>BCDEJJEFDCC@>=<=>??@=>====87;35=JJDB@@@ADEEEB@@??CEFHFE@@@@ADC@-,,-,)('((69;=HH@???999;BC>@8;;<>?><<<>>>?=>C=???CCCBBBABCDCCA??=:/-6--,42,,,/<=AA?>>AFJIJJGIJD8889@>=:JJJIEECEEBB@@ABGGJJJJIJHGFGGGJJEDBBBCEE1000-,,,+,;<>CAABGE;//.4BB:::<654213-'&'''+5FGCBDCCEED?>B>===BECDDEA@<;::<<@BEGFEFABABA==<>BBEJCBGEDCC7777<<==AF;:9:;DFE>=<=;BA@BCCEDEFCD@FFC@@A@DCA?>=<<@DC>=??E1111532*(()+-/3006A==<1/-/5:AEBCB@>??>;;;644HJJGDDBCEHC@@?>=A@C@?BJHGDDCDFFGFECDDIIGC?>=>JI;;;:;;:>>DEDCB@?>>>BEFIDBA@==>>BFEEB@@@FDGIIIGFB@@BJFD=88=;9:<=EA?@AAA@ACJJD@97FFCGBFE0/-.:?AGFBABBDHIJFDEFFFHJJJHA@AGJGDBCEIJIIJJFCBBEE?::?<999ACCB<<=>DCGDFEEJHJJFEDDF9000:977787:<BBFGBBGEEDC<@66;:;<FFDECFEFG471??BDF==??E;BFD@>>;JJJJFDDCCCDEJJFCCCCCFCF>=<@@>7334==>DGFHJJJHHCBCEJGCB@::@HJGDEDE?8:8866569(((),***++*,-9>AFBDEFJ>===HG733320/346898:;9'&''.267==>BA=;8;===<0*.2;A@AA??>=AGID@@DBAB@?<<988996CEGICABEEAAAACCA@=<?@<<<@ACDD773;;?C?=;64878678::;9.-/115===A@CBA?===?@CEBBBBICCBADEFE?>=??;::<??;::9==>>;:9<>8777<;=EI==>C??>CA;:;ABB@@?@@@AC:=8=CB?>:87555567CGEEC:@ABCBBCEDCBAACDEEECBBA>===BDB@@?AAA@A?>?:983333=<<B@?=?;;<A?==::::@@?>@FJJJIGDCCCCB?:95><+++EDCECCDDC;:98?-,,+++,::9@C?;:::BBAADHIFGH@>>>AB@ACDHDBBCCCCA>>==?@>?@@DBBCCAAACFDB;;;=CD6664533/./5)('(4-.1=99:CCGHEA@==>>BA/+*)/007A@?>?><?:>?@@F=<;:***))))4312EDB@>>@DDGGAC?>@<=;<CB?>==>?ACC@@>=>::9<:<@:@><<=@@AA@AADDFFFDAABCFIGGJJEDA@=<;;>>@A?><<><<<<<=:;:;<>BBBABDDC@@@@AAD?@<<<=?AD?===>==<>=795<>DC;;;;?@CHFA@?@>8887;9@EFF@?;?<,,,=<=,,,/-,,,(&&+')%%%)'')<0..,++/000:<=><<@?BA=;74*
@Uematsu_g8c_2_G1_38
TTCCGTGAAACAGTTGTTTTCGCATTTATCGTGAAACGCTTTCGCGTTTTTCGGTGCGCCGCTTCAGCCACAAAGCGATTTTAATGTAGCCCTGGGAGTGCAGGTAGAAACCATCTCCCCAGGAGACGGGCGCACCTTCCCCAAGCGCGGCCAGACCTGCGTGGTGCACTACACCGGGATGCTTGAAGATGGAAAGAAAGTTGATTCCTCCCGGGACAGAAACAAGCCCTTTAAGTTTATGCTAGGCAAGCAGGAGGTGATCCGAGGCTGGGAAGAAGGGGTTGTCCGGGATGAGTGAGTCGAGCCAAACCGACTATATCTCCAGGTTATGCCTATGGCGCCACTGGGCACCCCAGGCATCATCCCCATCACATGCCACTCTCGTCTTCCGTGTGGAGCTTCTAAAACTGGAATAATCCAAACCTTCATCACAAAAAATCGCTGCTCAGTGCACTGTAGACGGTATATATTACATACCGTCCCAGTTGCTCGTGAAGAGAGGAAGGGGGGAATCTGCATGCGCCTGCCTCTACTCTATGTGTGGGGCTTCACAAGTGCGTTCGCCTTTTTCCCGTGCGCACCTCCATGTATGGAAGAGCATACACACAGTAAAACAACACCATGTGCGTGTGTGGTCGATGCGATCCGTGCGACCCTTTTGAGCGCGCGCCTGGTGGGTTTAGGTGCGTCCCACAAGTGAGTCACTCTCCCAAAAAAAAAAAAAAAAAAAAGAATGAATAATTCATCGCCATTCATCATTTATTATCATTTATCGCGATTCATCATTAACTGTGTTAAGATGTACGCCCGTCAACCACGAGAGGCCTGCGTGCAGAGCTTGGCGTAATCATGGTCATAGCTGTTTCCTGTGTGAAATTGTTATCCGCTCACAATTCCACACAACATAGCCGGAAGCATAAAGTGTAAAGCCTGGGGTGCCTAATGAGTGAGCTAACTCACATTAATTGCGTTGCGCTCACTGCCCGCTTTCCAGTCGGGAAACCTGCGTGCCAGCTGCATTAATCAATCGGCCAACGCGCGGGGAGAGGCGGTTTGCGTATTGGGCGCTCTTCCGCTTCCTCGCTCACTGACTCGCTGCGCTCGGTCGTTCGGCTGCGGCGAGCGGTATCAGCTCACTCAAAGGCGGTAATACGGTTATCCACAGAATCAGGGGATAACGCAGAGGACATTGCAGCAAAAGGCCAGCAAAAGGCCAGGAACCGTAAAAAGGCCGCGTTGCTGGCGTTTTTCATAGGCTCCGCCCCCCTGACGAGCATCACAAAAATCGACGCTCAAGTCAGAGGTGGCGAAACCCGACAGGACTATAAAGATACCAGGCGTTTCCCCCTGGAAGCTCCCTCGTGCGCTCTCCTGTTCCGACCCTGCCGCTTACCGGATACCTGTTCCGCCTTTCTCCCTTCGGGAAGCGTGGCGCTTTCTCATAGCTCACGCTGTAGGTATCTCAGTTCGGTGTAGGTCGTTCGCTCCAAGCTGGGCTGTGTGCACGAACCCCCCGTTCAGCCCGACCGCTGCGCCTTATCCGGTAACTATCGTCTTCGTCCAACCCGGTAAGACCCATTATCGCCACTGGCAGCAGCCACTGGTAACAGGATTAGCAGAGCGAGGTATGTAGGCGGTGCTACAGAGTTCTTGAAGTGGTGGCCTAACTACGGCTGCGCTAGAAGAACAGTATTTGGTATCTGCGCTCTGCTGAAGCCAGTTACCTTCGGAAAAAGAGTTGGTAGCTCTTCGATCCGGCAAACGAACCACCGCTGGTAGCGGTGGTTTTTTTGTTTTGCGAGCAGCAGATTACACGCAGAAAAAAAAGGATCTACAAATCCTTGATCTTTTCTACGGGGTCTGACGCTCAGTGGAACGAAAACTCACGTTAAGGGATTTTGGTCATGAGATTATCAAAAAGGATCTTCACCTGATCCTTTTAAATTAAAAATGAAGTTTTGAATCAATCTAAAGTATATATGAGTAAACTTGGTCTGACAGTTACCAATGCTTAATCAGTGAGGCACCTATCTCAGCAATCTGTCTATTTCGTTCATCCATAGTTGCCTGACTCCCCGTCGTGTAGATAACTAGGAAGTACGGGAGGCTTCATCTGGCCCCAGTGCTGCAATGATACCGCGAGATCCACGCTCACCGGCTCCAGATTTATCAGCAATAAACCAGCCAGCCGGAAGGGCCGAGCGCGGATGGTCCTGCAACTTTATCCGCCTCCATCCAGTCTATTAATTGTTGCCGGGAAGCTAGAGTAAGTAGTTCGCCAGTTAATAGTTTGCGCAACGTTGTTGCCATTGCTACAGGCATCGTGGTGTCACGCTCGTCGTTTGGTATGGCTTCATTCAGCTCCGGTTCCCAACGATCAAGGCGAGTTACATGATCCCCCATGTTGTGCAAAAAAGCGGTTAGCTCCTTCGGTCCTCCGATCGTTGTCAGAAGTAAGTTGGCCGCAGTGTTATCACTCATGGTTATGGCAGCACTGCATAATTCTCTTACTGTCATGCCATCCGTAAGATGCTTTTCTGTGACTGGTGAGTACTCAACCAAGTCATTCTGAGAATAGTGTATGCGGCGACCGAGTTGCTCTTGCCCGGCGTCAATACGGGATAATACCGGCGCCACATAGCAGAACTTTAAAAGTGCTCATCATTGGAAAACGTTCTTCGGGGCGAAAACTCTCAAGGATCTACCGCTGTTGGAATCCAGTTCGATGTAACCCACTCGTGCACCCAACTGATCTTCAGCATCTTTTACTTTAGCCAGCGTTTCTGGGTAGACAAAACAGGAAGGCAAAATGCCGCAAAAAAGGGAATAAGGGCGACACGGAAATGTTGAATACTCATACTCTTCCTTTTTCAATATTATTGAAGCATTTATGGGGTTCTGTTAGTGAGCGGATACATATTTGAATGTATTTAGAAAAATAAACAAATAGGGGTTCCGCGCACATTTCCCCGAAAAGTGCCACCTGACGTCTAAGAAACCATTATTATCATGACATTAACCTATAAAAAATAGGCGTATCACGAGGCCCTTTCAGCGCGCGTTTCGGTGATGACGGTGAAAACCTCTGACACATGCAGCTCCCGGAGACGGTCACAGCTTGTCTGTAAGCAGGATGCCGGAGCGGCAAGCCCGTCAGGGCGCGTCAGCGGGTGTTGGCGGGTGTCGGGGCTGGCTTAACTATGCGGCATCAGAGCAGATTGTATGAGAGTGCACCATATGCGGTGTGAAATACCGGCGCAGATGCGTAAGGAGAAAATACCGCATCAGGCGCCATTCGCCATTCAGGCTGCGCAACTGTTGGGAAGGGCGATCGGTCAGGGCCTCTTCGCTATTACGCCAGCTGGCGAAAGGGGGATGTGCTCAAGGCGATTAAGTTGGGTAACGCCAGGGTTTTCCCAGTTGTCACAACATTGTCGAAACGACGGCCAGTGAATTCGAGCTCGGTGGTGTTATGACTAACTTCATTGAGAGAAATACAACCATCCAGCAAAGAAGAGTCAAATTTTCACCACCTATGCTGATAACCAACCAGGAGTGTTAATCCAAGTTTACGAAGGAGAAAACTATAAGCTGAGGACAACAATTTGTTAGGTAAATTTCACTTAGACGGTATCCCACCAGCACCAAGAAAAGTACCACAAATTGAGGTCACCTTCGATATTGATGCCGAATGGTATCCTTAACGTTACCGCTGTTGAGATCTACAGGAAAGCAGAATCATATTACTATTACGAATGATAAGGGAAGATTGTCTCCAGAAGAAATTGACCGTATGGTGAACGATGCTGAGAAGTACAAGGCAGGAAGATGGAGAAAATAAGAGAATTGAAGCCAGAAATAGTCTTGAGAACTACTGCTACGGAGTCGCTCACTAGAAGACCAGAAAATAAAGGAAAGGAAAGAGAAGGGAAGAGGCCGAGGCCGAGCGCCGAGGCCGCCGAAGGAGGAAGAAGAAGAACGACAGAAAAGAAAAGACGGCAAAGGAAAAGCGAAGCCGCGAAGAAGGGCCGAGGGAAGAGAGAGGGAGGAGGAGGAGGAGGAGGAGGAGGAGGAGAGAGGAGGAGGAAGAAGAAACCGGGCCGGGCGAGCCGACGGGGAAGAGAAAAGGAGAAGGAAAAAAGGAACAAAAAAGAAAAGAAAGAAAAAGAGAAGAAAGAAGAAAAGAAAAGGAACCGACGGACGAAAAAAAGGAGAAGAGAAAGAGGGAAGAAGAAAAGGAGAAGAAGAAGAAAGGAAACCGGCGAGGAAAAGAAAGAGGGGGAAAAGAAGAAGAGGAGAAGGAAGGAAAAGAAAGGAGGAGGAAGAAGAAA
+
:DCCED5558JGABABBDAC:::>>BB??644=>DJJ::::A;<;==EAAE94203BEHG@2000432(&&$$'*39::>:<877<9212<?AJJFJEDC>.---(&&&43-%%()*(,,*)*&+(&&&)==>??;04+9=EBCB?<=<<=CECACCCBBBABAACDEBBA@CCD?B@G@BCAA@@CAACGBCHJJHHJJGEDDFFB@<;?51>;C:>??@JJIGHID>;8EEICAABIGEBCABBECBB@:5/0)*+((()((&%%%(('''-0239<BCACAA69,,,+-)'$%&$#$%&'(-23CGJJCCA?@@EJECAA>BEEHHH<878679<B?@?=>><>?=0//,-/-.*)))''''()++))+**005,:;;C>78FGJB=35@BJCCCAAAAEB<8:8:,'&%&%$$%56:AICBD8663-&(*1IGED@=<=@?A?=;;>??B@@?32422<;>BHJJC=<>>?;76++++-+,+-(&&&*++DCJHJJJ==?=989?;;=@@DBDEE@><=@BEA@@?BCCEEBCABDFJA<?C<;;;;=>BFEEB@@@@>=<9ACB2*(?9===><<AAA5;)=<73>=<>BHICB::9;:<:J9688<;>@BABGBDAACCA6('))*4-,*((*()81000?76/,+++,...-1--.3=CJJJACCGEB22245A6$$$%('((/00512IJGEDCDE?C=:J4/+288@CIJJJJJJJHGHC?AE000,(''--,42125666?AB@EECDCDJFA?@FDB@??<ED?>=>BDGEFCEFGJGDGDCB<<5==>B====FC@50,('(''&'&%%%59844.+(()***+++30--.589>EEEEDBB,++++DBBCFHEA??@JJECCEBB><<<BBB@;8668////DDBAFJC?<8/--387=FJIFEDDEDF?;;879:723---<@;:::>?B889;:787::?A@/--./078:BC??>?BAEC<9AACBFDCBCDGJJD.'''7;;<A-,,-3(*+55@<<<=87311%###$$$&)*+>CA@>>@J,+6969B?>?:751;1'')888....-/&%%(((24:=AD@?@BB???>>=<=;<>A756CC@==?>?==?=<?AA-43.-++8?>??@93//1)(())+++.<=??@@ADED@@@BHFEA@?2,((()*).28;9400022++-+****'$###%''375<383.++-08=>;==>ABEB;43-..7=CEC???>>>>BB<:940.DCD;,,BA@>?@?>??@JJHG??@HEFGFFHFGEFJJB?>AACC18()8:::;AABB?<<<>?=GEEHEGDDFCBAA?@@DIJA@@IHJJJFE@=5-//CIJGECAABB-)@?<==HJGFHGHGDH;17*><??8778DDED@CDHFBBFGFEEFHF612....5/+38;:9<8556FHECCCEFDEFDJJD=::@AABDDDHIGDCA@B?@@CDDB732230103*'((()*)(**.3++*++,=@GEFJCHJJ@87:==>?=?AB;:>AA??@EDC?:;779D<9E@?E=EFDBEDIJFDBDB?>?CJ.*))9@DDJA200-*'&'*+%$%$&'(+;==8581&%%%%%&+)))FEEE=+**'&&&''26?@BA@>>?@EEG@DED544453)(((142-)(;9JHHDFFFCBBAB;;:;;<*((+%%%%..456ABJIJJJJIGE>DDEGIEFFGHFA;:<:666<@HFGIHECBBG830-022@;9776/2>99999<9(&&+9ABABDGGB,,,,:.'''?@A@@@ADEDDB====>DJD<60//4=1//1434>=:??@H&&&&=1('(.?CEFD;55832301./3=@7)))))&'&'6;;?>=A>>=@@CF?>==ABGFEJEAABJJJDEEFJFFDCI???@?CGEFDCDG???=@91;===;7HDCBA:74.((()%%%&,,,/02.01644=FJHBGJIFGIJ-,,,?;:<;;::=DA?>BJJJDDBBDDJDCBACB@AABGBCBBCB>7555=79567<>;;11117660/./.,)'''%$$%745;<BFIJG@;::HHEA?@BBAB==<;?AA><8729<<6555*((*('''.))-//)''*)*,/,%'1139<<;<JDJIE9:9GJFJ;:::?<963..-('&'(=>?C@@=<?EBDCFDB>:::@BAI<CA?9983---=88:6566>@DCGIDDBC=;:75:,'&&&&('&&&';<?A@JGFB?>>>@>;57FED@@<;;<JGHHJHGJFA?8?=A?=;;9444334;@BA988BBBECCBADDEDACCDEDDCGFGDFCFGJHH@??>DCABB>=<?>5111<BA@ABBBAB<:9<?CEIC??@BDA@?BGFGDJIGA@???=A?;:8('''&)39655>:8753/.-..03364789GFJJGEBB;:9JJJJ>DD>@1000/128:>=;;::;;5445:::86/...1ABA@A@A@>=;;<=BFCEEFIHJFEEEDDAABADD>?>=>>>BBBEFHHJJGCDJ?8899><>>A><7111<:88469:@@AJJFBBDFDB@A@C<::;;BCCBDBCCEFDECCDDD?ACJJHGDAAABCBA?>??@@A??=;;<@C@;<797><=>A@?BAEDC?>=@B8778>:5/,,@>>@AB@@@BAA?:858413JJCDABABCFFDDDABCJJA83*()*;:9;A@200CJFA13++0/-,+***+3*...=;*'&'&,C<>:::9;98===A=<:=DC??963366.,,-0000460188DD@<<H@<:957''''':830.116'((67+++++3:?71012;,,.GJJJCCB;;9942D=:;7;86542/3-1-%$$)-3EEF875****;767:A?;::=A@>:@JJJ@?>?ICA==ABCEEDFDIJID%$$'(('''')'')**<<<<<?C@2223?>?DGGHEGG;:6BCCEJJFCDEA(''*++++???2/((9;::<<==B:30899JJJBAA@4444?>>)('-')+45DCA@?@DEFHHFDC9998788<==BAA>6668699558AACEGIFED?==>?@:F:2*'()65<79<<?>@C?AABA:99;>?FJCAA@B100.<=9>??@???720?@?@@?BCEFIHHIJFEED?>>30-1*''&+0,-**'671,+'&')9:>A63334<'(*'6---@@BCBAADEA=<<?@ADA@@DDCDGGCJ?><===:6....7.---.8*(())/10)*,JJIDDDCCBCBCCCCABBAHGD<B=10/*'&%$%'./46<=AB;;88:<CC>@??8?<><:8612==;=>>GD8@?AEDDCBFA@@@@BBAABDCAEDC>89799:9645,,,.-*68(%%%'.:??A?B?=9///12;;999<<9;A>?BDCABB545BCDEEFEC@//CCCGEE;777IHIJCCEFH91=+++(''*..,111223<75447A;:954567777<:9;99887:968=CCAA2,''4489::-,,,+//++*,/0,-+.7558?=85:0A@?@=>?CBDDDHFHJIJIJIDA@@@CDDABA@AACDDDCFGJJJJGJCBBBB4211<98:4331-((()'%)2('&%(%%%$((+&&'*.(((+06520-02./89ECJHB@<9::;AEEA?>>@CE?>>>GGEFA@@325/,--223/..0DDFBIFDDBACDCCDDA;;;<=9445<@:3/02?BB@=>=>EBJIDDCCCB>=<;4-(''(((5//,,??BE?A*&&525===?D622265*,(()268845345<AAA@@AA@????877<FBBA@HEFEGFDFDCE@AA@<<<===<=@FDC@?@ABCC:)&%%(((&&#$+&'*)*)'%),***-**===?542111/..*+,))(.62<;;=??@>?<&%,$$$%&4578976743238998==<*(13*&$%%%$$$$&('*)((%$$#$##%&'$$%$%&&###$'&$$##%$$%$&%('$##$$$%$()(('%$$$&((&&$%'')*($##$&&')*)(&('()%$%())&$##$''''&)'**(&$'%%&%+62JJ,((..-/-,/+),'(,1.20/11)+,,**)(*9;1/-//.--((&')'('&$###%%&&&)+,-'&%%(%%&()()*/('')'(('&&&'&&'))+**&%'$$%&34442177741>?526372-)(*)--)((&&+*,+,-+-,+,')()%$$%'&'))))(3520.+++/31.+()*'')))(''(&&%&(+*))+,,+)))+()*-*&%$)%'')&''())&%%&31+,/,-223342.+--)*0-2,((()+)&*.**-+,++.-./))(''&%&(+*,))(-
@Uematsu_g8c_2_G1_39
AAGGACGATTATTTCGTATCTGCATCTGCTGAAGCCAGTTTACCTTCAGAAAGAAGTGGTAGCTCTTGATCCGGCAAACAAACCACCGCTGGTAGCGGTGGTTTTTTTGTTTGCAAGCAGCAGATTTACGCGCAGAAAAAAGATGTCAAGAAGATCCTTTGGATCTTTTCTGGGGTCTGACGCTCAGTCGAACGAGAAAATTCACGTTAAGAGGATTTTGGTCATGAGATTATCAAAAAGGATCTTCACCTAGATCCTTTTAATTAAAAATGAAGTTTTAAATAAATATAAAGTATATATGAGTAAACTTGGTCTGACAGTTACCAATGCTTAATCAGTGAGGCACCTATCTCAGCGATCTGTCTATTTCGTTCATCCATAGTTGCCTGACTCCCCGTCGTGTAGATAACTACGATACAGGGAGGAGCTAGTCTCGGCCCCAGTGCTGCAATGATACCGCCAAGACCCACGCTCACCGGCTCCAGATTTATCAGCAATAAACCAGCCAGCCGGAAGGGCGCAGAGCGCAGAAGTGGTCCTGCAACTTTATCCACCTCCATCCAGTCTATTAATTGTTGCGGGAAGCTGGTGAGTAGTTCGCCAGTTAATAGTTTGCGCAACGTTGTTGCCATTGCTACAGGCATCCGTAGTGTACACGCTCGTCGTTTGGTATGGCTTCATTCAGCTCCGGTTCCCAACGATCAGGCGAGTTTGCATGATCCCCCATGTTGTGCAAAAAAGCGGTTAGCTAGTTCGGTCCTCCGATCGTTGTCAGAAGTAAGTTGGCCGCAGTGTTATCACTCATGGTTATGGCAGCACTGCATAATTCTCTTACTGTCATGCCCATCCGTAAGATGCTTTTGTGACTGGTGAGTACTCGACCAATATCATTCTGGAATCATGTATGTGGCGACCGAGTTGCTCTACCACATCAATACAGGATAATACCGCGCCACATAGCAGAACTTTAAAAGTGCTCATCATTGGAAAACGTTCTTCGGGGCGAGAAACTGTGAAGAGATCTTACCGCTGTTGAGATCCAGTTCGATGTAACCCACTTCGTGCACCCAACTTGATCTTCAGCATCTTTACTTCACCAGCGTCTCGGGTGAGCAAAACAGGAAGGCAAAATGCCGCAAAAAAAAGGGAATAAGGGCGACACGGAAATGTTGAATACTCATACTCTTCCTTTTTCAATATTATTGAAGCATATCAGGGTTATTGTCTCATGAGCGGATACATATTTGAATGTATTTTGAGAAAAATAAACAAATCAGGTCCGCGCACATTTCCCCGAAAAGTGCCACCTGACGTCTAAGAAACCATTATTATCATGACATTAACCTATAAAAATAGGCGTATCACGAGGCCCTTTCGTCTTCAAGAATTATCCGGATATAGTTCCTCCTTCAGCAAAAAACCCCTCAAGACCCGTTTAGAGGCCCCAAGGGGTTATGCTAGTTATTGCTCAGCCTAGCTAATCTTCTTGAACAGCCGCCAGCCGCTCACCTCAGAGCGTTGCAGATTCCTCTTGCGTAATCCACTGTTGCAGTCTCCTGTCGAGTACTTCCACTGAGGGTCAAGCAACTTGGCACCCAGTTGCTTGGCAGCCTCTGGGGATTCCACTATGTAGCCAAAACTTTGCAGCCAGGATGGGTACAAATTTTTTGAACCGATATGAAATGTGGGATGAGTCGACGGAAACCAACTTGTGGTGTTGTCGGCATAGATCTGCATCTGTTCATTGTCGTAAGATGTAGAGGTTGCAAGCTGCAAATTGCTACACATTGCGGTTTTTGGCAGCTTGTTGACCGCCTGTGATATTTGCAAGCCTGTACTCAAAGTGTCTGATATTTCACTAAGTGATTTTATTTGGCTGTAACCCACACTGCCCACTGCGCCCCTGTTCGCTAAGGTCGCTAACCACAATTCTAGCCTAACCCCAGCAGCCATTTTAGCAGCCGAGGCATCGTTTTAATGTAATGTCATACCTAGGCAAGGGTGGACATGTAGCGTTCAAATGCTGCTGAGATATTTCAATGTGACTTTTTTGAAGCAACAGAGCTTCTCAAGGCACTCTCTTCTGGGTTGACTGTATCATAGTCTCTATCGGCGTTAGTATTGTCGTGAAGTCCTACCACACACTTGGTATCGCTAGCTGCTGGCAGATCGGGCCTGAAAGTGGACTTGGGGTCCACATCTTTGATGCCAACGCCCAACCCTCCAACGGCTATTACTGGGACATTCCCGGTGGCGGGTGATACCTTGGGGTTTGTATCTCTATGCATAGTGGGCATGCACCCTGCGTTGCCGGAAGCTGCAGGCAAACCAGACGGAAGCGATGTTACTCTTGTTTTGGCAGGTCCATGTCCACAAAGTGTCAAGGTACGTACCGGCAGAGCCTGCAGCTGGTCCGGTCAAGTGCAAGATCAACATCAGACACTTTGGATGAGTAGTATCCAAGTAATCATCCTTCCAGCTATTTATCTCTCCACCAGTAAGGGCACTTTGCCCGTCTAGACCAAGATTTTGCTATGGTTAGGAGAGAGCTGTTTTTGATGTAGTCATATTAGCCGTTCAAAGTTATGTTTTCTGCGGCTTTGCCAAGTTTTGCAGTCAATTCGTCCCTATACTTGGAAGGTATTACATTCATGTGGTAGACGGGTGCAGCCCCAACCAGTATCCTAAGTTTCAACTTATTGCCTTTAGCTGCGGACTTCCTTCAAACCAGCGACAATAGCGTCTTGGAATGCGCCGTTTGGGAAAGGTGCAAGTGTACTAATATCTACGGTTCTGGTGGCATTCCCTATATTTTCAGTCATCTTAGCCAGCAACCTTTTTGTCCCAACTCTGTGAGCGCATTTATCATCGCCCCAACATCCTGGGGTTTGCAACAACCGATCGCTGGGATCGGCGGCACCTCCGTCCAATTTACTTCCACTCGTCTTTTCCCCATACATCGCCCTCCAGCCTGGGGACACTTGCCTGATGTTTCTCAACGGCGTCCAAATGTGGTGTAGCTAAATATGCGGTACCGTGATGATGATAATAATGCATTGGTATATCTCCTTCTTAAAGTTAAACAAATATATTTGTAGAGGGAAACCGTTGTGGTCTCCCTATAGTGAGTCGTATTGATTTCGCCCACGGGTGCGCATGATCGTGCTCCTGTCGTTGAGGACCCGGCTAGGCTGGCGGGGTTGCCTTCTGGTTAGCAGAATGAATCACCGATACGCAAGCGAACGTGAAGCGGACTGCGCTTGTTCTGCAAAGCGTCTGCGACCTGAGCAACAACATGAATGGTCTTCGGTTTCCGTGTTTCGTAAAGTCTGGAAACGCGGAAGTCAGCGCCCTGTACGCCGTTATGTTCCGGATCTGCATCGCAGGAGTGCTGCTGGCTACCCTGTGGAACACCTACATCTGTATTAACGAAGCGCTGGCATTGACCCTGAGTGATTTTTCTGGTCCCGCCGCATCCATACCGCCAGTTGTTTACCCTCACAACGTTCCAGTAACCGGGCGTGTTTCATCATCAGTAACCCGTATCGTGAGCATCCTCTCTCGTTTCATCGGTATCATTACCATGAACAGAAATCCCCCTTACACGGAGGCATAGGTGACCAAACAGGAAAAAACCGCCCTTAACATGGCCCGCTTTATCAGAAGCCAGACATTAACGCTTCTGGAGAAACTCAACGAGCTGGACGCGGATGAACAGGCAGACGTCTGTTGAATCGCTTCACGACCACGCTGATGAGCTTTACCGCAGCTGCCTCGCGCGTTTCGGTGATGACGGTGAAAACCTCTGACACATGCAGCTCCCGGAGACGGTCACAGCTTGTCTGTAAGCGGGATTGCCGGACGACAAGCCAAGTAAGGACGCGTCAGGGTGTTGGCGGGTGTCGGGGCGCAGCCATGACCCAGTCACGTAGCGATAGCGGAGTGTATACTGGCTTAACTATGCGGCATCAGAGCAGATTGTACTGAGAGTGCACCATTGCGGTGTGAAATACCGCACAGATGCGTAAGGAGAAAATACCGCATCAGGCGCTGCTCCGCTTCCTCGTTCACTGACTCGCTGCGCTCGGTCGTTCGGCTGCGGCGAGCGGTATCAGCTCACTCAAAGGCGGTAATACGGTTATCCACAGAATCAGGGGATAACGCAGGAAAGAACATGTGAGCAAAAGGCCAGCAAAAGGCCAGGAACCGTAAAAAGGCCGCGTTGCTGGCGTTTTACCATAGGCTCCGCCCCCCTGACGAGCATCACAAAAATCGACGCTCAAGTCAGAGGTGGCGAAAGTCCGACAGGACTATAAAGATACCAGGCGTTTCCCCTGAAGCTCCCTCGTGCGCTCTCCTGTTCCGACCCTCCGCTTTTACCGGATACCTGTCCGCCTTTCTCCCTTCGGGAAGCGTGGCGCTTTCTCATAGCTCACGCTGTAGGTCTGGATTTCGGTGTAGGTCGTTCGCTCCAGCTTCGGCTGTGCACGAACCCCCCGTTCAGCCCGACCGCTGCGCCTTATCCGGTAACTATCGTCTTGAGTCCAACCCGGTAAGACACGACTTATCGCCACTGGCAGCAGCCACTGGTAACAGGATTAGCAGAGCGAGGTATGTAGGCGGTGCTACGCGAGTTCTTGAAGTGGTGGCACCAACTAC
+
999867'&&'0+,)&%%&(/-,,+&%%0111<<<AC220.3.62685)&%'01((&+''03?>??>@;<AB@C@@999:3112H?>>888:BDCEEFCC;978;JJJJB?@CFIDBBA@>@83100/+0449;.((+,<=2/10-,)(')+*)+14...,))('(,,->77+*+34341230/.'%%&+&&'*)'')/99889<A>??:=9,).,;??ABBBABJGGA??@HGFFEGJJG8446230646/)&&*-))*-0-3(BCFJJJE@AEFDEJJ=;==+''('(''CECDDGJJJDB@@@BGEDFBGEDCEGCA>===??@ED????>9.'&&'****79;<:;;:74354('((;;;DEFGGJE@??ADH>C1B8778<999CBA@?<<A@B><<=DCDGHJJJJHD7556C6,)/5/.,()*&%&&)(&((-///851222@9556>?<=>99:4445967,(&',==@?@CCBB@>?=<;>2///..-;;;::9?==?@90./26427*,(-41.,,,+---???=<;<:22****=AJJJJJE6555D??=:>>1.----DCCCC@?A@?=>@HJIFF7441114'''(4>?BEFEEEFFDCBBEDCDCDGEDDCA@@ABFICBBBF0/..:4/.*%%&$$%&.22))(*1**-)&&&1...-/1278<6./DBCA?@863244335366/..-(&(13;::5,&)))>>??8.ADA;74402''$$'EFJJG54449100,%$$$*;<>@D@>32247<=887799:C?<987*()+BA@;<<;1111?644*((%%&%%&)*3/0001101..//899@??<<CBAA<::8513/<=?CC965610040//*)8555324)$$%&,)(()372.,*('+---*)%%%+,,,,.569.'''4879/,+..,47566:@60/13244-)&&&'03344440365<;CGHCA@?@EFGAA?8::HIB<ABAAB-***3=DGJJ?200.,5(((*772)())310./*)**48233265<>;<<=CB@1////:665673337;=>=??=@A1-,,-A=7=?<;:;3''''*(&')**,)(**82+.&&&%%+*+'&',&&&8:99:656BIAC@@D@;::<FJAA@A@@@?ACJE;78;=?CDCA?55510//D;;<=HDCC@<==FJ?;88;==>+**,0/22454575300++-)),,&$%#$''(((4889>>@:533<43347666:;:;<=BJFFGEAC<;0++****,49JJA@A>)(((+('%%$$#$)),-;;==@9342/+-899651.*-)-,--...24347?<=433398;=>DGFJFDDE>>?.---5/65/-*''(*))).+++*0156>?AJGB@?@CCF7:::222211/156:9=<<<<;<<<CDC>=>C9EGJJ>@@AD=<=??<;<99;=><;;<><==7559:<<>=@7771////68B?A=8889=)((()53340..0:EJJIFFFJIEDBACCC>2----;(''--))))/-**)+.<@@?@>A@?@ADBAAA@?3334A>>>?C<<9554446><=?@BA@A@@@<=30/*,.4269><@FBB@@@??@;999<<=<??=?>=<=EE@::;;))))002.---,,-9)'%('1-,.,)+EFGCCBCCFGCB<86787-,,,C1...@333A;()'+93>6669:888;<?CJH>+*)),())*6333/-''((,+($$&&'&(''*+-+*)''(&&&&)$##&&&&,+)))4578:>?BCFIDDDGJIHI?>>BEDE?@)))(('-/01++**/+0/+0578?BEHJHGHFHHJGB2///8;>3'$$%(/4CBBBCDCJIIHD@:<84430<DF?CEJHC:,***AAAAAACE?F6544:999@@AADGA><:628+**+41/**$$%&02/3))))4264...//((0224353(((**%%%&&554460)((*<**))(#$%$%(6A@@DBC977---.:;?=00//:450++%%%&(,---0)&&'-((((;334@?@><<+)677EEABB=<EDE?.298@A@EG7777:712;<BABB87757/00*363'&''))*02-*)''''(/(('/0EA@@BCDCBA@ACCDCB==CFCBA=>=?<88;JJDEDEC?;:;@?@@AB=A/---@;,+++)))/=>66.86<<=AABC@A@@;;<@BCE@=41(76;97////779;ACABCBB>>DAB@A305)**)+**1)(()665;@CGF8887<<<=;;<9/0484444<??ABBGBBIG=;76502=9999@CA<ABEEFBBBCB??CEFB=774+(()::<GGHGJHFDF>:::CBACBCCB@A@HEDEGHFGEABBCEEHFAA@B<<<=FGEA>=;=@>=)))+;BDC=<;<>AADFDBAADIECA1124*)')565--0=;2113B;766632.()',495567322332156HDBBBBBA@@BDAEBABA740.*,*+*.+,2;:5334888BB=;:<I<<7627-(&&)*/3987801:?@@@B.+++'''48JJJC@CAA642677572,+))(++*,**,)./7=>@CJD@BECBCDJJF=<11005:111057:<>DGAA@AEBEDF?:9788;77?=@3..FFB985556;DDFEFFEEECAA<;::>@CEF88879.(((2;::;CFDC<9*((,-//136=@CBCBA7/-,,,550+*2221450,,;BDD<:9(''';9+)))*89FC=;><:93344=>C<;<?747968967774456>?ADDE82..448?>@??CBBDDEFHFEECEIJGJJFC>==CD?=>4BHFFFFGFIFDEHEH<311)'$'-//00,%%'6J'&&'**'&&''0-))&''*..****5<<;?<H988+(((/-..++,5<>FDC('''5100.-/00116<;;<C9+'''33<;52323100/0.*(((->?BBCDFF>:/4**669::;>'&&'*++,9:7.37C7544A@EEEDC@BFJJFFEFHFGE=;;;.''-+1('&%%%&&(338>HJJGE@-,,/222BBCDA@?=<;:EE;765/.447GG63,**)()*(''*-20,1++,-CGEGJGGB@BBBD??==><===DCDGDFDFB<<6675788JG<;:8*)((-0..45<?212.---0../758..14766764;=<CB53227:@DF%%%****-..3...,,-,,-0>HJJEBDDJJIFCCDDJ:81.../222640-//))(+*.-,'&&(*&'&(*43++,+3786.,**/9:;?>=889444+++)/95655674*))+4.-&&&&'($&&'>8<:2:9;AJHDFFDB>???6)'''*////)$$#%%))))6667*)))CFHF74360.//1*+,(*)+))256?>5340.:757<<E644483-,,++,*'++,CCBCCD@?????@ABAB@??@@@?@ABEIIJJIFACGE@?>>>>?:;<;A@@AC<<=2003>>@CC@:;6('&%&,,??>@@?ACEGBA>::2220*.''(BCEGC@?>?@A?=>?DC=<<@@A@@@@AAJJJ<8777*)))113696454,)&'7('')A=?ADAA:AA:2;/BDCABBABA@G(((()1137231>B>==IJJJDDCBB84;0::;>@DFDDB@@AJ=>.,,,-3/,+(,))(&%%-99<>@@@ACBCFJF><<AAEDDCEEFDECBBA@@?@@AIJGF6446(&&&6..**479FEFFB@?BAADEEHDCBBD==;9;;JHHEEFDA@@A?E>=<;>JGBCIF?==ACBBDC8558436??=?9566A?FIACC8889A=>:BBADABDFHCBBBAA@::?>?@99765/-+,,(')('%'&%&%$%%&&(&'%%&/,,,+++**//0AFEFDEECC??=>9669=>;<76665535444..,,<<=?=?>:;<-++++*11--..ABDFEEFFBDAEFCEC8767>>?EHGGFCBBADAA??5//620:;??AAADCC@???CAACJH>=<<==FE>=?@@===AB<>?EEFEB766475575555987-***,0011;<;90/..3AABC@???GE34CEH-*)*-1127???CEGHJJECBBCCCCGHJJEDCBECDGHJJGFEA@ABJHHCADEEGEBCDBFDBAD9IA??@@CBCDFA?3-.7/;DHJJJJEDEDC<8A@@>1*((,6;?@>=58,,--68>@@HJJJHGEDDDE????A;6435413((():65558AAABIAEIJJ@@ACBBD9999IBA=<BCCBBE@?>;<99960006;<BHI1003:++++67<BDB@C@?93332100009?9:5421,-(()-.=;;9:9:/---;7766457FF?@1<0=?A?A886:5,,,,@?;;;<65669;..-776971D::50>ADDCJJIIFFCCJHGEC<.-&&,0233**+35CCH9776++'&&&+-+/--.821111/.-,,,,,2-&%('&%'&:541-./77=>>?DHE@@@DGFEA?999:??@?=<?BDJEF?;9:CB?>@<<<<B@?B@B>=<:<<@@D?<;8:?@ACCCFCABAFD@??CDCCAC321/,,,-/03;BFFJCB;73/'''-)+..645556222***04=>=>>74+($$$,*)*72DDDC@>9,0'+'&$##&*)
@Uematsu_g8c_2_G1_40
CTCGATCTCTTCTGGGTTGACTGTATCATAGTCTCTATCGGCGTTAGTATTGTCGTGAAGTCCTACCACACACTTGGTATCGCTAGCTGTTGGCAGATCGGGCCTGAAAGTGGACTTGGGGTCCACATCTTGATGCCAACGCCCAACCCTCCAACGGCTATTACTGGGACATTCCGGTGGCAGGTGATGCCTTGGGGTTTGTATCTCTATGCATAGTGGGCATGCACCCTGCGTTGCCGGAAGCTGCAAACCAGACGGAAGCGATGTTACTCTTGTTTTGGCAGGTCCATGTCCACAAAGTGTCAAGGTACCTACCGGCAGAGCCTGCAGCTGGTCCGGTCAGTGCAAAATAGACATCAGACACTGGATGAGTAGTATCCAAGTAATCGTATTTACCAGCTCTATTTATTCCACCAGTAAGGGCACTTTGCCCGTCTACAACCAAGATTTTGCTATGGTTCCAGGAGAGAGCTGTTTTTGATGTAGTCATACTAGCCACGTTCAAAGTTATGTTTTCTGCGGCTTTGCCAAGTTTTGCAGTCAATTCGTCCCTATACTTGGAAGGTATTACATTCATGTGGTAGACGGGTGCAGCCCCAACCAGTATCCTAACTTTCAACTTATTGCCTTTAGCTGCGGACTCCTTCAAACCAGCGACAATAGCGTCTTGGAATGCGCCGTTTGGGAAAGGTGCAAGTGTATTAATATCTACGGTTCTGGTGGCATTCCCTATATTTTCAGTCATCTTAGCCAGCAACCTTTTTGTCCCAACTCTGTCAGCGCATTTATCATCGCCCCAACATCCTGGGGTTTGCAACAACCAATCACTGGGATCAGCGGCACTTCCGTCCAATTTATTTCCACTAGTTCTTTCCCATACATCGCCCTCCAGGCCTGGGGACACTTGCCTCAATGTTTGCTCAACGGCGTCCAAATGTGGTGTAGCTGATATTGCCGGTACCGTGATGATGATGATGATGCATTGGTATATCTCCTTCTTAAAGTTAAACAAAATTATTTCTAGAGGGAAACCGTTGTGGTCTCCCTATAGTGAGTCGTATTAATTTCGCCCACGGGTGCGCATGATCGTGCTCCTGTCGTTGAGGACCCGGCTAGGCTGGCGGGGTTGCCTTACTGGTTAGCAGAATGAATCACCGATACGCGAGCGAACGTGAAGCGACTGCTGCTGCAAAACGTCTGCGACCTGAGCAACAACATGAATGGTCTTCGGTTTCCGTGTTTCGTAAAGTCTGGAAACGCGGAAGTCAGCGCCCTGCACCATTATGTTCCCGATCTGCATCGCAGGATGCTGCTGGCTACCCTGTGGAACACCTACATCTGTATTAACGAAGCGCTGGCATTGACCCTGAGTGATTTTTCTCTGGTCCCGCCGCATCCATACCGCCAGTTGTTTACCCTCACAACGTTCCAGTAACCGGGCATGTTCATCATCAGTAACCCGTATCGTGAGCATCCTCTCTCGTTTCATCAGGTATCATTACCCCCATGAACAGAAATCCCCCTTACACGGAGGCATCAGTGACCAAACAGGAAAAAACCGCCCTTAACATGGCCCGCTTTATCAGAAGCCAGACATTAACGCTTCTGGAGGAACTTCAACGAGCTGGACGCGGATGAACAGGCAGACATCTGTGAATCGCTTCACGACCACGCTGATGAGCTTTACCGCAGCTGCCTCGCGCGTTTCGGTGATGACGGTGAAAACCTCTGACACATGCAGCTCCCGGAGACGGTCACAGCTTGTCTGTAAGCGGATGCCGGGACGACAAGCCCGTCGGCGCGTCAGCGGGTGTTGGCGGGTGTCGGGGCGCAGCCATGACCCAGTCACGTAGCGATAGCGGAGTGTATACTGGCTTAACTATGCGGCATCAGAGCAGATTGTACTGAGAGTGCACCATTGCGGTGTGAAATACCGCACAGATGCGTAAGGAGAAAATACCGCATCAGGCGCTCTTCCGCTTCCTCGCTCACTGACTCGCTGCGCTCGGTCGTTCGGCTGCGGCGAGCGGTATCAGCTCACTCAAAGGCGGTAATACGGTTATCCACAGAATCAGGGGATAACGCAGGAAAGAACATGTGAGCAAAAGGCCAGCAAAAGGCCAGGAACCGTAAAAAGGCCGCGTTGCTGGCGTTTTTCCATAGGCTCCGCCCCCCTGACGAGCATCACAAAAATCGACGCTCAAGTCAGAGGTGGCGAAACCCGACAGGACTATAAAGATACCAGGCGTTTCCCCCTGGAAGCTCCCTCGTGCGCTCTCCTGTTCCGACCCTGCCGCTTACCGGATACCTGTCCGCCTTTCTCCCTTCGGGAAGCGTGGCGCTTTCTCATAGCTCACGCTGTAGGTATCTCAGTTCGGTGTAGGTCGTTCGCTCCAAGCTGGGCTGTGTGCACGAACCCCCCGTTCAGCCCGACCGCTGCGCCTTATCCGGTAACTATCGTCTTGAGTCCAACCCGGTAAGACACGACTTTATCGCCACTGGCAGCAGCCACTGGTAACAGGATTAGCAGAGCGAGGTATGTCAGGCGGTGCTACAGAGTTCTTGAAGTGGTGGCCTAACTACGGCTACACTAGAAGGACAGTATTTGGTATCTGCGCTCTGCTGAAGCCAGTTACCTTCGGAAAAAGAGTTGGTAGCTCTTGATCCGGCAAACAAACCACCGCTGGTAGCGGTGGTTTTTTTGTTTGCAAGCAGCAGATTACGCGCAGAAAAAAAGGATCTCAAGAAATCCTTTGATCTTTTCTACGGGGTCTGACGCTCAGTGGAACGAAAACTCACGTTAAGGGATTTTGGTCATGAGATTATCAAAAAGGATCTTCGCCTAGATCCTTTTAAATTAAAAATGAAGTTTTAAATCAATCTAAAGTATATATGAGTAAACTTGGTCTGACAGTTACCAATGCTTAATCAGTGAGGCACCTATCTCGGCGATCTGTTCTATTTCGTTCATCCATAGTTGCCTGACTCCCCGTCGTGTAGATAACTACGATACGGGAGGGCTTGCCACTGGCCCCAGTGCTGCAATGATACCGCGAGACCCACGCTCACCGGCTCCAGATTTATCAGCAATAAACCAGCCAGCCGGAAGGGCCGAGCGCAGAAGTGGTCCTGCAACTTTATCCGCCTCCATCCAGTCTATTAATTGTTGCCGGGAAGCTAGAGTAAGTAGTTCGCCAGTTAATAGTTTGCGCAACGTTGTTGCCATTGCTACAGGCATCGTGGTGTCACGCTCGTCGTTTGGTATGGCTTCATTCAGCTCCGGTTCCCAACGATCAAGGCGAGTTACATGATCCCCATGTACAAAAAACGGTCACTTCCTTCGGTCCTCCGATCGTTGCTCAGAAGTAAGTTGGCCGCAGTGTTATCACTCATGGTTATGGCAGCACTGCATAATTCTCTTACTGTCATGCCATCCGTAAGATGCTTTTCTGTGACTGGTGAGTACTCAACCAAGTCATTCTGAGAATAGTGTATGCGGCGACCGAGTTGCTCTTGCCCGGCGTCAATACGGGATAATACCGCGCCACATAGCAGAACTTTAAAAGTGCTCATCATTGGAAAACGTTCTTCGGGGCGAAAACTATAAGATATTACCGCTGTTGAGATCCAGTTCGATGTAACCCACTCGTGCACCCAACTGATCTTCAGCATCTTTTACTTTCACCAGCGTTTCTGGGTGAGCAAAAACAGGAAGGCAAAATGCCGCAAAAAAGGGAATAAGGGCGACACGGAAATGTTGAATACTCATACTCTTCCTTTTAGATATTATTGAAGCATTC
+
++'%##$$*,=5DDCABCADDC>==>BCC=<;;A@<=>HDBBCEE>==>EFCBBCFEFFEDC;<;;???1/J@HGFECBDEJDC???@BCB;9:>EDD=333BFDFGIJFEDDEDDDCFEEBBABAE@4()&<<HDBB?<<;>C><==BDCCDCC>==>BDB,))*=53B===54,/.-1*1//06642445<44DDABCCD?>AA@;;;EB==;;=>@AAA@@ACB@@ABBA@AAB?>>?HDBAAC@EGFC>??>999=><;<BA@@@A@@@BCDEBBDCCAB<<=<BABDCBCBDGJJ?>>CAAABBA@=<;<>>>==<<<?BBCDECCEBAA@?44420/05553*)*)))))?><:666FEDDCEGDDC@>>>BC><=@A=*/-(''*675898:67*()*1109>====<>JG@BDB<<<999E@IEEBAABDEFFDCCCDAA@BGDBBBD433330/02@>JJJDAC?C?JFHAA@IJHHG86667B@?ABCAA@DD>>>@GFFCBBCHJJGFECCCCFJE;@6;=ACDJJIDDCDHIG5333B<<<;>AAGHFDDGG>===EFFGHGHJHGGGGFIFEFAAA?FBCCE?JJJDHGHDDDDE>>>?FFEJH6556DF>??>DCEJIEDCCG>:89B;866-,,,7EAAA::;;HEEECDEGB@@@BEDBBACEGFFHECCEEJJE@>7,+*+../'''(<FFECCCCABCEDDCDEGDGDD@@@?6787768:<?@EIJIJJDBCBABCCEJFGGJJJJGB>@=??BBBC@@AADEEEIGJJJJHFEFFC<<<;EEFHJJJIJH?>@?A@?A?>>?5334HIIHJF@JG?HGDGD>>>>DCGEEG>>>?B=:;>>C;CEDBBECB?FA=99555HFHA@@AFA?>:91189JFGFFDDCA==<=BCEBBBBJFFGE;::>CDEGACEEHHJJEDDDGCA@@48**1/**+*-.:;;@@AEFFGFGGFHIHGEEEFEHHIHGFHJJA>><?G<@D>JJJDCCJJGEAGJJJJJHGH?>=BDACEGJIDABCDEDAB?>>=@@?BB@@BB@AA@BCEHJIJGJBA@>>=ABBDCA?>=>???@?;::;BDBCCGA>>>CB@7=?AA@CA@?==?CCE@>=<B@ACCA@B?CDCCCBABBFDFGGDDEFIJGA>>>?ABB>>=?DC@@@@AAADFECBDCEFGEDDDHHJJIAA?>810/1?@AEECBBDDGHGHHIJFE@?>=@BB@ADJJC??AAAHGDABDDFD=?77EHJIHF@@EHJJD???@??==-(((0...037:@<92026DDB@@@ACEDD>><>>=>=@A@AAB@A@@CB>=>B@AABDCGIJHAA@AGGGGD???DE?===BAA??>>??=?@@@???C=EEIA;4468>D<;:;<<>>DA<;<@@BA?ABBA@@ACGIDA5:55BCCA:997C7546BBA@?>@@?@BECFGECCA5/.1DA@<:;:<++++<<<=>FBA@BJJDAAAD=AA9,&&):<<=?E>889;<>BDDEJJBAAFB?=>?=>=78DBA?>>>@AFFGEG=;;;821/6666;?@DJEA??A<<D:GFAA?>>>?@@@EJJJECCCDABJHIBAAHHGJI?>9978::<?))8).*()::6555EBCCC@CA??@>??@HFCBBCCBABDFIEEEDFEDBBDABEDCABA@CCAACCED>==>JDBBACDDA@??@BAB?:J6232098;GIIHJD;::;32>JIDCCBEFGDFI@@AADB;;:*)A>>@@BDEFFGHGDCBA@>?@A@??>@BCDBAA=1.,&&)')*8:>?>A6333552-&'((-<=CE;;:<DEEBFFECA@AEA<5((()37552-66659DDCCABAA@AB>???ACCA?@?6//-27CCCGCDCBCCCEDEJHJGGGGFEEA@@@BDDDB>A?=>>?DHEFJHFEEGGJJJHH?8876::>A@AA@B@@AA<544AEJJHECD??@EFDCBDCEEDDFDFCBBDAA@@DEDFCB@AA@BA@BADCDCCB=;;;99:GBA@AEECDDDE@???EAFDH??B?>>>>?DEJEB@996799B@??EIFC@@A822882...19:;@>==@@AB>@JJFFDDFB?222389HJJDBBDCCB@ACD<8>?;8432%,???AJJIEDBBBCCB@CDGEDFE8=9=21,;=>@@@?>=BB=;DJJEDC4334::99=/...,,,/13CGDEIIHEBDEDDHFEFBCBCJJFD=<<<BA@@@BCGA@?@::<JIJJJDDBCE98:=?FEFJJGFEDGFA;:;CEGGGFGCGDBC3;)56A@ABE?J;999GFDB?@@@BBC<774666/-*AA@<:?=?@@EIF@>>@BEFFEJJJHA@@:9999?GJJGHFGEDDFGBBA?AAEFFCBCB8766-))),//0,,,5@ABABCCDCBGJECCFD9===<<@@==><::??=>>?AAACCCCEEEIDIJCAAAEECBBBCJHHEF@@ABB@0001JA<62346;;;:::94.+DGIFGDCBBDEEEDCCBCA@@@CC545434162113?ADCDEE@<==BDC5.**+><::<<@AIGED@A?@AADIFEC@@@?A;988<?BBEA@@BDEDC<89:58CD9889C>A;:9:<==>?JDCCADCGIFGGEFECCCCCDDJJJHEJJJ><64/001??<<=<;5.08;B;987;<>A=AAB????@?A>==>?>>==<:;=JJJGADAGGJHFC@@@FH????HHAAB@D=:3+,==33.--11009<?>=<:98:84ADHB?>92223=<:<<5333B=;;;=A@@@CAC@BAFJFFDABABGHFD@>@=:HJJDABBGDD>889@DGFFGJJIDBCH8B0+)*--++,,667=JGDECJJJJJJF?FFDCDIJJDEGGFCFDDBCIJC@@JJJC@AA@ABJDBBBDCCDFFFCCBCE@+))*CB@BCDF@>=>AB?<<;?@@?:98755557600.**(,9=EGF>=>@IEDBBBDBAACFDBAA@A>=>C<<;;=?CDDEE21010-,,-//77?CCA;::;2.(%##(3:;:;;CB@A@EGHE@@@?CC@?>:999>?@??A?@BCCB??=??>@?CBCGIJJJHGGHG?>==BA?A@@ADBA@@E=??:?520..5/000EHGB@@?ACBDCAAAJGGGA:99:><==@>>>FA@@@HHFGHEBB??>>?BIJGGEEBA@?ADEDEDIGB::8<=>@@CDBA@AD?<99:<@;;;>EA?===>B@HEGJEBABGIIDBBAACCE@A?=>9779<@AHICCACFFHFJJHJGHHJGB=>:A7?@?@;;;:::HCBBBBA5333/113((()**+---.0/-,-18;94640)))(&'+/,*6);777;=::9***)'%%%011CA@@AAC;?<:<<=A?>@>;=FDBAACFGBBCCGFDD?===AABCCECCD?C@@AEADCBCCFIFEDCDHGJJIDC?84E==GCICBCC@?>?BE@=9862*))7:?GHFCBBC>88;>EHFIDDBADEEFDED@>==?C?><=>8755;67951<=@ID4222DAA@FCDIGGDBAABF<555733679>JHJDJFJJJJECADAABBBBBC>>AJJHCAA7370000BB2--?JC>&&##$%.%%%%---211)'&(001786656810/,/,1;==9=><<==DCCDDEFC@AAA;9:48===CCCDCGI@BBEAF>=>>GC@?B@E;;<<///0898>@?>ABBBJGEFEIJGEA@?@?=CHJJD??>CBD@97==?>??C>>?@JHD@?111156557CECCBADA;7:1/61111//('''(:9?630%
@Uematsu_g8c_2_G1_41
CCGCTCCCGAAGGGAGAAAGGCGGACAGGTATCCGGTAAGCGGCAGGGTCGGAACAGGAGAGCGCACGAAGGAGAACTCCAGGGGGAAACGCCTGGTATCTTTATAGTCCTGTCGGGTTTCGCCACCTCTGACTTGAGCGTCGATTTTTGTGATGCTCGTCAGGGGGGCGGAGCCTATGGAAAAACGCCAGCAACGCGGCCTTTTTACATTTCCTCACCTTGCTGGCCTTTTGCTCACATGTTCTTTCCTGCGTTATCCCCTGATTCTGTGGATAACCGTATTACCGCCTTTGAGTGAGCTGATACCGCTCGCCGCAGCCGAACGACCGAGCGCAGCGAGTCAGTGAGCGAGGAAGCGGAAGAGCGCCTGATGCGGTATTTTCTCCTTACGCATCTGTGCGGTATTTCAACACCGCAATGGTGCACTCTCAGTACAATCTGCTCTGATGCCGCATAGTTAAGCCAGTATACACTCCGCTATCGCTACGTGACTGGGTCATGGCTGCGCCCCGACACCCGCCAACACCCGCTGACGCGCCCTGACGGGCTTGTCTGCTCCCGGCATCCGCTTACAGACAAGCTGTGACCGTCTCCGGGAGCTGCATGTGTCAGAGGTTTTCACCGTCATCACCGAAACGCGCGAGGCAGCTGCGGTAAAGCTCATCAGCGTGGTCGTGAAGCGATTCACAGATGTCTGCCTGTTCATCCGCGTCCAGCTGGTTGAGTTTCTCCAGAAGCGTTAATGTCTGGCTTCTGATAAAGCGGGCCATGTTAAGGGCGGTTTTTTCCTGTTTGGTCACTGATGCCTCCGTGTAAGGGGGATTTCTGTTCATGGGGGTAATGATACCGATGAAACGAGAGAGGATGCTCACGATACGGGTTACTGATCGTCCGGTTACTGGAACGTTGTGAGGGTAAACAACTGGCGGTATGGATGCGGCGGGACCAGAGAGAAAAATCACTCAGGGTCAATGCCAGCGCTTCGTTAATACAGATGTAGGTGTTCCACAGGGTAGCCAGCAGCATCCTGCGATGCAGATCCGGAACATAATGGTGCAGGGCGCTGACTTCCGCGTTTCCAGACTTTACGAAACACGGAAACCGAAGACCATTCATGTTGTTGCTCAGGTCGCAGACGTTTTGCAGCAGCAGTCGCTTCACGTTCGCTCGCGTATCGGTGATTCATTCTGCTAACCGTAAGGCAACCCCGCCAGCCTAGCCGGGTCCTCAACGACAGGAGCACGATCGTGCGCACCCGTGGGCGAAATTAATACGACTCACTATAGGGAGACCACAACGGTTTCCCTGAAATAATTTTGTTTAACTTTAAGAAGGAGATATACCAATGCATCATCATCATCATCACGGTACCGCAGATTCAGCTACACCACATTTGGACGCCGTTGAGCAAACATTGAGGCGGTCCCCAGGCCTGGAGGGCGATGTATGGGAAAGAACTAGTGGAAATAAATTGGACGGAAGTGCCGCTGATCCCAGTGATTGGTTGTTGCAAACGCCAGGATGTTGGGGCGATGATAAATGCGCTGACGAGTTGGGACGAAAAAGGTTGCTGGCTAAGATGACTGAAAATATGGGAATGCCACCAGAACCGTAGATATTAGTACACTTGCACCTTTCCCAAACGGCGCATTCCAAGACGCTATTGTCGCTGGTTTGAAGAAAAATGCGCCACTAAAGGCAATAAGTTGAAAGTTAGGATACTGGTTAAGATCACCCGTCTACCACATGAATGTAATACCTTCCAAGTATAGGGACGAATTGACTGCAAAACTTGGCAAAGCCGCAGAAAACATAACTTTGAACGTGGCTAGTATGACTACATCAAAAACAGCTCTCTCCTGGAACCATAGCAAAATCTTGGTTGTAGACGGGC
+
'&%&&%%;:?CD::;@FDGFEDFA<<@@BBBBFCDDCCD>=<<BCABBAA???EJJJDDCIID??:7,+($$%'$$#&&&%%&'/2336778<>?BDEJDCCJDG@?>==?CCA@?@DFFEA@@A@@@@C>??@JHICBBABEDE<JJJHEECECAA@;<:2113<;;<888632338:;>@JGJJ??BBGGEFF@?==7@?@CBE50,''''57,&',-/,ABCB???AHJHFCBCBBDCEFEGIGBE@@CBDBADAA?@A??DGCBBABBBFGEFCAA333.-.***,40,68DCCCAAACFD::98;<5555=?BC????DAA@A?>??=<<?EBDDEE?666CEFCA@;;>@BCBB:8?;;6221CCCC@8:565558AA10*+((;<=?DA@ABD11101/-)/+3::=;@EFFGFDCC>>>?J)%$$%((*=/+++=1,*,=?GA@?@CBBBDDADDCDEA@B7667@>>>@BDCDCAAAAA@BAA>;;9<<?ACCCCBBBBB;;::?CBCDCGEEEEECEEDEDEDAAA@B??B?@AAA@@A@<EA>=<=<9:3EEIIJECBABABEBB@BDEDDEFGFCA@@?@;<89<>@>?>EGFEEIJDDCCB??AAJJJFDA@AABBCB>>>?JF<;>CECAABCCC@@=*))(,,.04-.<=IBAAAB@@?=>?BGJE///-0//(''*1/++)**+>-,+,;=D??=<>;=;;9--.098778:00/7.6<<@>=;=@CDBCBA@?@BDDEDDHFFIH@=;99:3--@@=??BCBB@<<==AF861339<?>=(&&&26=@>===;<<@@@@<::@?@>BIA>==A@EIHD???>??@???@B=767:BBE8888;8JJ><;A;929:<;9;=+++/:305**.(&%%&&5<EEEFDBDHA8677EBB@<<;<@CH9999DCC;:9.ACA?>@=433:>@A?C84.+*JJHJJJJJIEDDCF@?>>==>AFHFJDA@@BDFFGHEJBBA?@?????@A>==>DBCCBAA?BB@@@ABBBBAEFDDDE>===CE9:=>G@@=?@0001CCBBBCDFBCCBEEFFDEFEGCCCBA@@GCCEBC@GAC:99GHB@@@CHJHD@@C@B==>DHDCCCJGIHJICBBBEB@@@@A>???BACJHB;;>>?@ABB@??A15((EEGGFCDCABCCDEEHEEDEEHGEDIF@>>?DDH:444CEA?@CEDAA@BDFHE?><<@BBEAAA?@<::<FHG@@FDBB..**,+*)''((9BDCAFGBB=FJGJJHJJJFB==;;>>ADCC7433<@=:;;=BCECAABFJA87,47C9==...9E?DJIJHDDJG?>?>998:ADFJJBBAACBCBAAACFEIGHJFAABGDC;;:9<<=@@=::;FEDAABDFFECDDDJA>>>>??7662111-,01--.,-.01'$$#%*,/?B?BCBCAAACBA@@BIA>==@EGJJJHHD:778JHJJJ;;;<GEDEC@??IE@@@BE>.++,3@<6@@@BFGBBBCDGJED:83/***'&&5<;;:655DD<;;;FEFHJGFGFGG2-(%%&'(%%&,'%&''?ED>>>?BABBCEFGA??<>=>AADJHC=>889BCB=9767:9:>==FCEFEEDDGGEFHGGG@@CBDCBBDDJJE><<>@CCAAA@DB20+''+''(//8:;>B222/---84<454:ADCAAABA;63523DH?<>BFBA=;=<B=>63427332/***173'%$$##$'')'),08:@>ABEDCCCEHDFIGA>=B=B>CDGHFFC==>;<<=?AA??>;<<@FJI@ABCEEDDFEG8730014JDCBBBBAFJHFEDCCC@>??>>??AA@CCCDEFJJJJJJJGEE@?;J76?CDE???@GF01ECJJJJJFB@AACDE7773/-*
@Uematsu_g8c_2_G1_42
TCAGAACAGCGTGCAAGTGTACTAATATCTACGGTTCTGGTGGCATTCCCTATATTTTCAGTCATCTTAGCCAGCAACCTTTTTGTCCCAACTCTGTCAGCGCATTTATCATCGCCCCAACATCCTGGGGTTTGCAACAACCAATCACTGGGATCAGCGGCACTTCCGTCCAATTTATTTCCACTAGTTCTTTCCCATACATCGCCCTCCAGGCCTGGGGACACTTGCCTCAATGTTTGCTCAACGGCGTCCAAATGTGGTGTAGCTGAATCTGCGGTACCGTGATGATGATGATGATGCATTGGTATATCTCCTTCTTAAAGTTAAACAAAATTATTTCTAGAGGGAAACCGTTGTGGTCTCCCTATAGTGAGTCGTATTAATTTCGCCCACGGGTGCGCATGATCGTGCTCCTGTCGTTGAGGACCCGGCTAGGCTGGCGGGGTTGCCTTACTGGTTAGCAGAATGAATCACCGATACGCGAGCGAACGTGAAGCGACTGCTGCTGCAAAACGTCTGCGACCTGAGCAACAACATGAATGGTCTTCGGTTTCCGTGTTTCGTAAAGTCTGGAAACGCGGAAGTCAGCGCCCTGCACCATTATGTTCCGGATCTGCATCGCAGGATGCTGCTGGCTACCCTGTGGAACACCTACATCTGTATTAACGAAGCGCTGGCATTGACCCTGAATCGCCATTTTTCTTCTGGTCCCGCCGCATCCATACCGCCAGTTGTTTACCCTCACAACGTTCCAGTAACCGGGCATGTTCATCATCAGTAACCCGTATCGTGAGCATCCTCTCTCGTTTCATCGGTATCATTACCCCCATGAACAGAAATCCCCCTTACACGGAGGCATCGAGTGACCAAACAGGAAAAAACCGCCCTTAACATGGCCCGCTTTATCAGAAGCCAGACATTAACGCTTCTGGAGAAACTCAACGAGCTGGACGCGGATGAACAGGCAGACATCTGTGAATCGCTTCACGACCACGCTGATGAGCTTTACCGCAGCTGCCTCGCGCGTTTCGGTGATGACGGTGAAAACCTCTGACACATGCAGCTCCCGGAGACGGTCACAGCTTGTCTGTAAGCGGATCCGGGAGCAGACAAGCCCGTCAGGGCGCGTCAGCGGGTGTTGGCGGGTGTCGGGGCGCAGCCATGACCCAGTCACGTAGCGATAGCGGAGTGTATACTGGCTTAACTATGCGGCATCAGAGCAGATTGTACTGAGAGTGCACCATTGCGGTGTGAAATACCGCACAGATGCGTAAGGAGAAAATACCATCAGGCACTCTCCGCTCGCTCACTGACTCGCTGCGCTCGGTCGTTCGGCTGCGGCGAGCGGTATCAGCTCACTCAAAGGCAATACGGTTATCCACAGAATCAGGGGATAACGCAGGAAAGAACATGTGAGCAAAAGGCCAGCAAAAGGCCAGGAACCGTAAAAAGGCCGCGTTGCTGGCGTTTTTCCATAGGCTCCGCCCCCCTGACGAGCATCACAAAAAATCGACGCTCAAGTCAGAGGTGGCGAAACCCGACAGGACTATAAAGATACCAGGCGTTTCCCCTGGAAGCTCCCTCGTGCGCTCTCCTGTTCCGACCCTGCCGCTTACCGGATACCTGTCCGCCTTTCTCCCTTCGGGAAGCGTGGCGCTTTCTCATAGCTCACGCTGTAGGTATCTCAGTTCGGTGTAGGTCGTTCGCTCCAAGCTGGGCTGTGTGCACGAACCCCCCGTTCAGCCCGACCGCTGCGCCTTATCCGGTAACTATCGTCTTGAGTCCAACCCGGTAAGACACGACTTATCGCCATTGGCAGCAGCCACTGGTAACAGGATTAGCAGAGCGAGGTATGTAGGCGGTGCTACAGAGTTCTTGAAGTGGTGGCCTAACTACGGCTACACTAGAAGGACAGTATTTGGTATCTGCGCTCTGCTGAAGCCAGTTACCTTCGGAAAAAGAGTTGGTAGCTCTTGATCCGGCAAACAAACCACCGCTGGTAGCGGTGGTTTTTTTGTTTGCAAGCAGCAGATTACGCGCAGAAAAAAAGGATCTCAAGAAGATCCTTTGAATCTTCTCTACGGGGTCTGACGCTCAGTGGAACGAAAACTCACGTTAAGAGGATTTGGTCATAAGGTACTCAAAAAGGATCTTTCACCTAGATCCTTTTAAATTAAAAATGAAGTTTTAAATCAATCTAAAGTATATATGAGTAAACTTGGTCTGACAGTTACCAATGCTTAATCAGTGAGGCACCTATCTCGGCGAGAGAGGACGATGTTGTTCTATTTCGTTCATCCATAGTTGCCTGACTCCCCGTCGTGTAGATAACTACGATACGGGAGGGCTTACCATCTGGCCCCAGTGCTGCAATGATACCGCGAGACCCACGCTCACCGGCTCCAGATTTATCAGCAATAAACCAGCCAGCCGGAAGGGCCGAGCGCAGAAGTGGTCCTGCAACTTTATCCGCCTCCATCCAGTCTATTAATTGTTGCCGGGAAGCTAGAGTAAGTAGTTCGCCAGTTAATAGTTTGCGCAACGTTGTTGCCATTGCTACAGGCATCGTGGTGTCACGCTCGTCGTTTGGTATGGCTTCATTCAGCTCCGGTTCCCAACGATCAAGGCGAGTTACATGATCCCCCATGTTGTGCAAAAAAGCGGTTAGCTCCTTCGGTCCTCCGATCGTTGTCAGAAGTAAGTTGGCCGCAGTGTTATCACTCATGGTTATGGCAGCACTGCATAATTCTCTTACTGTCATGCCATCCGTAAGATGCTTTTCTGTGACTGGTGAGTACTCAACCAAGTCATTCTGAGAATAGTGTATGCGGCGACCGAGTTGCTCTTGCCCGGCGTCAATACGGGATAATACCGCGCCACATAGCAGAACTTTAAAAGTGCTCATCATTGGAAAACGTTCTTCGGGGCGAAAAACTCTTCAAGGATCTTACCGCTGTTGGAATCCAGTTCGATGTAACCCACTCGTGCACCCGACTGATCTTCAGCATCTTTTACTTTCACCAGCGTTTCTGGGTGAGCAAAAACAGGAAGGCAAAATGCCGCAAAAAAGGGAATAAGGGCGACACGGAAATGTTGAATACTCATACTCTTCCTTTTTCAATATTATTGAAGCATTTATCAGGGTTATTGTCTCATGAGCGGATACATATTTGAATGTATTTAGAAAAATAAACAAATAGGGGTTCCGCGCACATTTTCCCGAAAAGTGCCACCTGACGTCTAAGAAACCATTATTATCATGACATTAACCTATAAAAATAGGCGTATCACGAGGCCCTTTCGTCTTCAAGAATTATCCGGATATAGTTCCTCCTTTCAGCAAAAAACCCCTCAAGACCGTTTAGAGGCCCCAAGGGGTTATGCTAGTTATTGCTCAGCCTAGCTAATCTTCTTGAACAGCCGCCAGCCGCTCACCTCGAGAGCGTTGCAGATTCCTCTTGCGTAATCCACTGTTGCAGTCTCCTGTGAGTACTTCCACTGAGGGTCAAGCAACTTGGCACCCAGTTGCTTTTGGCAGCCTCTGGGGAAACCACTATGTAGCCAAAATCTTGCAGCCAGGATGGGTACAAATTTTTTGAACCGATATAAAATGTGGATGAGTCGACGGAAACCAACTTATGGTGTTGGGCATAAGGATGCCCGTCTGCCCATTTGTCGTTGGGGGAGGATCTAAAGGTTGCAAGCTGCAAATTGCTACACATTGCAGTTTTGGCAGCTTGTTGACCGCCTGTGATATTTGCAAGCCTGTTTCTCAAAGTGTCTGATATTTCACTAAGTGATTTTATTTGGCTGTAACCCACACTGCCCACTGCGCCCCTGTTGGCTGGGTCGCTAACCACAATTCTCACCTTAACCCCAGCAGCCATTTTAGCAGCCAAGGCATCGTACAATCTAATGTCATACCTAGGCAAGGGTGGACATGTAGCGTTCAAATCCTGCTGAGATATTTCAATGTGACTTTTTGCTGAAGCAACAAGAGCTCTCAAGGCACTCTCTTCTGGGTTGACTGTATCATAGTCTCTATCGGCGTTAGTATTGTCGTGAAGTCCTACCACACACTTGGTATCGCTAGCTGTTGGCAGATCGGGCCTGAAAGTGGACTTGGGGTCCACATCTTGATGCCAACGCCCAACCCTCCAACGGCTATTACTGGGACATTCCCGGTGGCAGGTGATGCCTTGGGGTTTGTATCTCTATGCATAGTGGGCATGCACCCTGCGTTGCCGGAAGCTGCAAACCAGACGGAAGCGATGTTACTCTTGTTTTGGCAGGTCCATGTCCACAAAGTGTCAAGGTACCTACCGGCAGAGCCTGCAGCTGGTCCGGTCAGTGCAAGATCAACATCAGACACTGGATGAGTAGTATCCAAGTAATCATCCTTCCAGCTATTTATTCCACCAGTAAGGGCACTTTGCCCGTCTACAACCAAGATTTTGCTATGGTTCCAGGAGGGCTGCTTTGATGTAGTCATCTAGCCACGTTCAAAGTTATGTTTTCTGCGGCTTTGCCAAGTTTTGCAGTCAATTCGTCCCTATACTTGGAAGGTATTACATTCATGTGGTAGACGGGTGCAGCCCCAACCAGTATCCTAACTTTCAACTTATTGCCTTTAGCTGCGGACTCCTTCAAACCAGCGATAACC
+
&&&'$$%''''(((*,1>HJJJIFFDEFDBAABABBFGFEDDDDGFJHHADAAJJIJJJF=<=BDCEFCBB@DDDDEH@?DJJJEC@>DADGFD>=<>ABCCCEHJJJHHJHHA??9@??EFJIJJJJGIEGHGJJJJDEDC****@?>>B@@JJ@JJIGJ?>=>EDEDCCDFJJJJJJJJJFD@>>?BCCBCE@;9=ECCCIEEEEIIH,*:(3GHFDJIF77673555<B>JJJHJBDCDJJJJJIJJIDEEJHJFFFEHGDDDJHEEE@?>>A>=;91++*''<=CDDEGGFFHEIDDDDDBA@>@J5666@BCCEBGJJCBCHIHHEHJJIGFEFE>=<?>=@@BJFC@@CGJEAA@A@>>=>BBACEGBAAAEGFGJCJJJJBA>>>@AACA@?>B332277===CDC>>>C=::;BB?;<;=?=>>=<9:;8<=@988@>@@ED?C=DCA@AACB?>?EIHBC@CFHFDCCCEGGG?>=?GGGEGDCED@J;::<@><84345>=EJEEEBBB>==@@CBGHFGFIFEDFHJHHEGDCBABA=;;?DJE?>A?=JEA>?CEG??@JJIJJJJIHDCIBB0...9>?@CA???=1001?;<<8C=DBBGDCCCCEFHGFEFA@??BCDGDCDC@A@AC@?>?BCDA=423CFD?>>?DCGGEAABC@>;;=<BCDEBDA@?@-&'(('(()**-,--.*'*6>BCDB@A?>@@DB@?BA?>>BC=<<@BACHEA?<?=>CCDB???@@?>AAAAB?>>?ACDDEEFFEEEIIECAABC?=>>BC;::;A@@ACA@ABJJ3112IJHIFDA@BCDFGHI>?>DBAG??>@JBAAJ>;=AE><C<AEEC=<=:44881**,<BCCEBBDFE@?BEAJJEDA@B?@E;=FCC@@>==>??CHBJHIGFFCDGIIEDCCEHJIEC<?@??>C@@DJFDDDHGECBA@BABA@A?>=><<<<EC???@BCAABBC?<;<>AECBDDCB@>>@A?@@@A@BBB?>=>J?><;=>@A@??>??ABAJ===AF?=>@CBAB><:;=AEJJJBA@?@AD@?A=>@BEA@??@=>>>@?==?@FHJJABA@HHDDDEHDE/...,)),-+-*%%%&%-58><<E>==>GFDGC>+(((@AAEDEE8=AA@?CDB<978:8944445;B??@EC;<:777@BA@?BDDEBBAABCCADC@/./.8CEGIJGDCCCBCDDFFHHEGFIDBB=E>===?@?BHH====CCBBEGGECABBEHJJJHGC><;@EEGDFEBBAA@@?85,**,*((&(1.++-+++,/)&$$&%%%)789DDECAA@BDFEECBDCEEA@@AC@@@CADFFFGDCDCBDGECB>>@?;=<=>,,,+-'''0?>>?EFIE=>>>77::B?JA====@@ACF@DJFHJIA@=;=54--110/?JJFDEFGFEEIJJEEEHIBBBEDFFFJHJJIHFBBBBDBBA@DCEEGGGHJ>>46D@??CDCAAB97?8-,-+++4BCHCAA?<3.?347>AA;999EGGEEEHHGFIJJBCBBJGGFFIGEFHHGEDE@@>?DBCDFDGIIDCCBE=7;EFFFHFFC4654>>@CGEEEFJFFFDFFC<666788BDDBCDFEEDA@=>?>=<<=@??@@>BJEF@>?>BA<;<BFECBCABCBGEJF:><<CBB?@@ACA@?@ABCACBEFEDB?>?@@@AEB??=????AC<<<<=>?EBAABBAFCFFJ?667:889:<=?;679CCCCA@???@@ACBCBDEDGBHIIFBABDDBBBEFEFEEHJDBA>??AB>>@::<?ABABBEEEDACA-*01'(((?@DC>=98CBBAEDDDEBDA@A;;==EEFEE=<;:=>CD???>AA@=<<<>@AGGHGIJGJIJGDA?>?A@@?@5456;;*)*>BD2001==?@;:;=B@AACHFBACBFFEEEBBB?@@BGFHCCBBBDBDFGGJJGEDDJJJJHHCH@GDDGDI?58*,,,?AA@BBJC?GJJJCBAADDE@@??BBBB>>=8*DHJC;1,;:@854366>??>=;7A988;D=78<;B>84*(()('(323225116666+,,+/.0.9*)>@EC@A==>BBCDAB?;./0DFGB??@JJJJHFIAA?;7.11732,-)11'&&$$$'(&%$%,1@JJJGEFA?;73''''53233;;?BJEDFJJJJJJJJFJJEFFFJJIJIJA@AAGEFGJ>>@HJJJ,+,@BIJDCCBFEBAACEDAAABCAAACC>=>>JJ1///A@?;<4334?@877)('()'&)-++31//0*)'&)*&(67CGH???AGF:889:9:::989A@><9777@@?<;>ACAACEJIHEBA@=87113CFDC?@@@<=;<??AAAA@DCEFGEGGECBBDECCCB@?;;;;=@BBHEGHEHGFJHGGFA@=AACF@JJJIGGFGHJHHDB@A@ADFEEFDEDDD?CA@?>::3/))(+98:@@AACFFBAAJE=;<:HCB7=,AEJHECAAABIHHIGGAA@?BBEEEJB8766;>@BGEDEBFJHA@@CGGFGJDCCBGHIGFCCDBEDCDACFCC@ACDCBACEEDDEEFCBB@AA@DHGGFGC???@ABIJ@@?@CCBDFCCCCJHFDDBC<;;<CDC866---.B>CEEA@>=:*+==++++?;CGGHCDCEGEFIB?JJJJEC@?@@B@?@<7C3663988893013''''/.57:>EEA>>?CB?==>>@CBBBDEGFEB?@?@A@AABEDBB@===>BBACDGFHGFBDC<8656;HECB=<<;=:;<=BBCBBGDGJJJEDDCB?>>=?@@CCA@@B?A@?BBEFFEE><;:>?ACA@===>BB>=::;:==@@A@@>=;;;<>;BCB?A;;;90...>;;;ABDDFG:988??=?@AB<:8@BGHGDAJIGGJJBA?A@@FCBAA=AACEJBA@@:8<3::9A?53341GF8363**-55??B>;56?@ACDBA>99:9;B;799=888:D@A@CCBED?::;=41368>><<>>?JG@ABCDEBDDC:933095DBADAB??ACBA=<<;,,+,5336BEAHCBFAA=?EJJEDCBAB==8?JE?>AE?>>@>9;:;>>BB?>>@JIGF>;;;?F4445EE@A?>@?;:6JHJJHGGEGHEEE?@BHFDCDD@@??>=<=A=DA?>:777B@@>:88:<A@?@ABCDAAACC@@@BJJBDCJJJ@@EIH@?@CBA=@CBEBC888;66///.62,21>=@JJ@@?AAAAAAEA?><=-,,;;;FBAACDDDFGFDCBBAAABDDA>>>AIJJJJHEC@?<<=?FDD?>=;;:;<?J:667::.*,.,.--00./,:;ADIJ669?@>>>??JJHIJJIJJGB4333<74442*7'8:BDA@?<>===<>?=<A@@@BBACABCEEFHJDCBAB??@BA@@@@EDDDDJJJJHDDBC@>>?ABC@>>>BBDBAA==;;;9.,,.20/..026<>CFBA?=>?DDAA?AA???>@=====9::<++++::@A@>DCDCEECGCABBAG@?>=@@EHHDED;;:;?;+''''9;?AA====2/*(&######&%')4>??BBFJJJFEECEFEHCDCEHJGHFEEEFIJCEJJJJEEDCE<<<<JJG?FHJJGHGJ??=;21559<<CJDCA@@?@AEEBBAAEEFDEBCCAAAFIIFDA:DAABBBCDFHHFDC???332A@A;/,**555JJBEB><0001ADEBBBEJHFECBACCBHFFCDD?JJIEBAAABDEEGFE?>=<=>@DCCCDGGJBAA@CB@@A;3@A@;456CAABEEEFJJIGJGB???@A?@AEHIJJIIHEDBAAA??@>A?@D;;;;?>>>A@>9988>>>AEDDB@<:9:8.--.;4444@CJJGF<<?==A>AAB@A@=>>>@@@BBFJJEBCAABABA?==@@<<;<>=@CBACFCAA@ACEA@23@??@A=<;;:::=B@>99:665...0@A@@@CC@@>>>>EIJJCAABBBBBBCJJIGCDBBDC@AAFJJDCA@@@AGCA>=;;>??AJCEBDB?==>>=<<<=?AAAC@?>===?>>A:986789CA@@B@A?9989BACC?@??@AADJJFFEDBBAACDCDCAABBCC;;:=:::2,,,@DCDDDJJBBBEEDD@ABBC;879:;9786;:BDA<;:;==?@@BA?@AACBB?=<==<5('(*:=@@ACB??<9=8A@@ACBACDCCAAAEBDCDABEDGEA@AEGDDEFEECABA???>AAAB@?=:@@??@ADA>??EFCCCEGGHGGHEE@===A@<::<?ABBA@?<=<DDEJA?>::::@?@@CCB@A@CCHJBBABCDE=<<=;:9:=<<<===>????@DBAAA@?==<=?@9878;701344<:;<@CCBADCCBC@@@AB>=<<>9432-))(&&)EC@@<<@<ABCB>=>>EFFHD>=<?@>??@=:879<?@GCDB><==@BABDB?@@A@@>?JE@?>?9888400-,(&'(&()&&&.)**/99;=??A5456??A@@@@DHJJG>==FDDEGJJDC:877;@JGDCAADEEJJIA@<<==FEI?999;<=;=CCEEB<;?==;;>DDDDEFFFHCC@?@AA?<99:=EC??>?><ABA@B;;;<B>>>ABBAJHJGDCAADDDC@@DHIEDCBA;;;<@@=>>BHGHCB?=<4-.'$$#
@Uematsu_g8c_2_G1_43
ACCAAAATCCCTTAACGTGAGTTTTTCGTTCCACTGAGCGTCAGACCCCGTAGAAAAATCAAAGGATCTTCTTGAGATCCTTTTTTCTGCGCGTAATCTGCTGCTTGCAAACAAAAAAACCACCGCTACCAGCGGTGGTTTGTTTGCCGGATCAAGAGCTACCAACTCTTTTTCCGAAGGTAACTGGCTTCAGCAGAGCGCAGATACCAAATACTGTCCTTCTAGTGTAGCCGTAGTTCAGCCACCGCTTCAAGAACTCTGTAGCACCGCCTACATACCTCGCTCTGCTAATCCTGTTACCAGTGGCTGCTGCCAGTGGCGATAAGTCGTGTCTTACCGGGTTGGACTCAAGACGATAGTTACCGGATAAGGCGCAGCGGTCGGGCTGAACGGGGGTTCGTGCACACAGCCCAGCTTGGAGCGAACGACCTACACCGAACTGAGATACCTACAGCGTGAGCTATGAGAAAGCGCCACGCTTCCCGAAGGGAGAAAGGCGGACAGGTATCCGGTAAGCGGCAGGGTCGGAACAGGAGAGCGCACGAGGGAGCTTCGGGGGAAACGCCTGGTATCTTTATAGTCCTGTCGGGTTTCGCCACCTCTGACTTGAGCGTCGATTTTTGTGATTCTCGTCAGGGGGGCGGAGCCTATGGAAAAACGCCAGCAACGCGGCCTTTTTACGGTTCCTGGCCTTTTGCTGGCCTTTTGCTCACATGTTCTTTCCTGCGTTATCCCCTGATTCTGTGGATAACCGTATTACCGCCTTTGAGTGAGCTGATACCGCTCGCCGCAGCCGAACGACCGAGCGCAGCGAGTCAGTGAGCGAGGAAGCGGAAGAGCGCCTGATGCGGTATTTTCTCCTTACGCATCTGTGCGGTATTTCACACCGCAATGGTGCACTCTCAGCACAATCTGCTCTGATGCCGCATAGTTAAGCCAGTATACACTCCGCTATCGCTACGTGACTGGGTCATGGCTGCGCCCCGACACCCGCCAACACCCGCTGACGCGCCCTGACGGGCTTGTCTGCTCCCGGCATCCGCTTACAGACAAGCTGTGACCGTCTCCGGGAGCTGCATGTGTCAGAGGTTTTCACCGTCATCACCGAAACGCGCGAGGCAGCTGCGGTAAAGCTCATCAGCGTGGTCGTGAAGCGATTCACAGATGTCTGCCTGTTCATCCGCGTCCAGCTCGTTGAGTTTCTCCAGAAGCGTTAATGTCTGGCTTCTGATAAAGCGGGCCATGTTAAGGGCGATTTTCCTGTTTGGTCACTGATGCCTCCGTGTAAGGGGGATTTCTGTTCATGGGGGTAATGATACCGATGAAACGAGAGAGGATGCTCACGATACGGGTTACTGATGATGAACATGCCCGGTTACTGGAACGTTGTGAGGGTAAACAACTGGCGGTATGGATGCAGCAGGGGGCCAGAGAAAAATCACTCAGGGTCAATGCCAGCGCTTCGTTAATACAGATGTAGGTGTTCCACAGGGTAGCCAGCAGCATCCTGCGATGCAGATCCGGAACATAATGGTGCAGGGCGCTGACTTCCGCGTTTCCAGACTTTACGAAACACGGAAACCAAAGCCATTCATGTTGTTGCTCAGGTCGCAGACGTTTTGCAGCAGCAGTCGCTTCACGTTCGCTCGCGTATCGGTGATTCATTCTGCTAACCAGTAAGGCAACCCCGCCAGCCTAGCCGGGTCCTCAACGACAGGAGCACGATCATGCGCACCCGTGGGCGAAATTAATACGACTCACTATAGGGAGACCACAACGGTTTCCCTCTAGAAATAATTTTGTTTAACTTTAAGAAGGAGATATACCAATGCATCATCATCATCATCACGGTACCGCAGATTCAGCTACACCACATTTGGACGCCGTTGAGCAAACATTGAGGCAGTACCCCAGGCCTGGAGGGCGATGTATGGGAAAGAACTAGTGGAAATAAATTGGACGGAAGTGCCGCTGATCCCAGTGATTGGTTGTTGCAAACCCAGGATGTTGGGGCGATGATAAATGCGCTGACAGAGTGGGACAAAAAGGTTGCTGGCTAAGATGACTGAAAATATAGGGAATGCCACCAGAACCGTAGATCTGTAGTTACACTTGCACCTTTCCCAAACGGCGCATTCCAAGACACTCTGTCGCTGGTTTGAAGGAGTCCGCAGCTAAAGGCAATAAGTTGAAAGTTAGGATACTGGTTGGGGCTGCACCAGTCTACCACATGAATGTAATACCTTCCAAGTATAGGGACGAATTGACTGCAAAACTTGGCAAAGCCGCAAAAACATAACTTTGAACGTGGCTGGTGTCGACTACATCAAAAACAGCTCTCTCCTGGAACCATAGCAAAATCTTGGTTGTAGACGGGCAAAGTGCCCTTCTGGTGGAATAAATAGCTGGAAGGATGATTACTGGATACTACTCATCCAGTGTCTGATGTTGATCTTGCACTGACCGGACCAGCTGCAGGCTCTGCCGGTAGGTACCTTGACACTTTGTGGACATGGACCTGCCAAAACAAGAGTAACATCGCTTCCGTCTGGTTTGCAGCTTCCGGCAACGCAGGGTGCATGCCCACTATGCATAGAGATACAAACCCCAAGGCATCACCTGCCACGGGAATGTCCCAGTAATAGCCGTTGGAGGGTTGGGCGTTGGCATCAAAGATGTGGACCCCAAGTCCACTTTCAGGCCCGATCTGCCAACAGCTAGCGATACCAAGTGTGTGGTAGGACTTCACAATACTAACGCCGATAGAGACTATGATACAGTCAACCCAGAAGAGAGTGCCTTGAGAGCTCTTGTTGCTTCAGCAAAAAGTCACATTGAAATATCTCAGCAGGATTTGAACGCTACATGTCACCCCTTGCCTAGGTATGACATTAGATTGTACGATGCCTTGGCTGCTAAAATGGCTGCTGGTGCAGGTTGAATTGTGGTTAGCGACCCAGCCAACAGGGGCGCAGTGGGCAGTGTGGGTTACAGCCAAATAAAATCACTTAGTGAAATATCAGACACTTTGAGAAACAGGCTTGCAAATATCACAGGCGGTCAACAAGCTGCCAAAACTGCAATGTGTAGCAATTTGCAGCTTGCAACCTTTCCGATCCTTCCCAACGACAAATGGGCAGACGGGCATCCTTATGCCCAACACCATAAGTTGGTTTCCGTCGACTCATCCACATTTTATATCGGTTCAAAAAATTTGTACCCATCCTGGCTGCAAGATTTTGGCTACATAGTGGAATCCCCAGAGGCTGCCAAGCAACTGGGTGCCAGTTGCTTGACCCTCAGTGGAAGTACTCACAGGAGACTGCAACAGTGGATTACGCAAGAGGAATCTGCAACGCTCTCGAGGTGAGCGGCTGGCGGCTGTTCAAGAAGATTAGCTAGGCTGAGCAATAACTAGCATAACCCCTTGGGGCCTCTAAACGGGTCTTGAGGGGACTTTTGCTGAAAGGAGGAACTATATCCGGATAATTCTTGAAGACGAAAGGGCCTCGTGATACGCCTATTTTTATAGGTTAATGTCATGATAATAATAGTTTTCTCAACGTCAGGTGGCACTTTTCGGGGAAATGTGCGCGGAACCCCTATTTGTTTATTTTTCTAAATACATTCAAATATGTATCCGCTCATGAGACAATAACCCTGATAAATGCTTCAATAATATTGAAAAAGGAAGAGTATGAGTATTCAACATTTCCGTGTCGCCCTTATTCCCTTTTTTGCGGCATTTTGCCTTCCTGTTTTTGCTCACCCAGAAACGCTGGTGAAAGTAAAAGATGCTGAAGATCAGTTGGGTGCACGAGTGGGTTACATCGAACTGGATCTCAACAGCGGTAGAATCCTTGAGAGTTTTCGCCCCGAAGAACGTTTTCCAATGATGAGCACTTTAAAGTTCTGCTATGTGGCGCGGTATTATCCCGTATTGACGCCGGGCAAGAGCAACTCGGTCGCCGCATACACTATTCTCAGAATGACTTGGTTGAGTACTCACCAGTCACAGAAAAGCATCTTACGGATGGCATGACAGTAAGAGAATTATGCAGTGCTGCCATAACCATGAGTGATAACACTGCGGCCAACTTACTTCTGACAACGATCGGAGGACCGAGCTAACCGCTTTTTTGCACAACATGGGGGATCATGTAACTCGCCTTGATCGTTGGAGACCGGAGCTGAATGAAGCCATACCAAACGACCAGCGTGACACCACGATGCCTGTAGCAATGGCAACAACGTTGCGCAAACTATTAACTGGCGAACTACTTACTCTAGCTTCCGGCAACAATTAATAGACTGGATGGAGGCGGATAAAGTTGCAGGACCACGCTCGCTCGGCCCTTCCGGCTGGCTGGTTTATTGCTGATAAATCTGGAGCCGGTGAGCGTGGGTCTCGCGGTATCATTGCAGCACTGGGGCCAGATGGTAAGCCCTCCCGTATCGTAGTTATCTACACGACGGGGAGTCAGGCAACTATGGATGAACGAAATCGACAGATCGCTGAGATAGGTGCCTCACTGATTAAGCATTGGTAACTGTCAGACCAAGTTTACTCATATATACTTTAGATTGATTTAAAACTTCATTTTTAATTTAAAAGGATCTAGGTGAAAATCCCTTT
+
45?GGJJI;998G;DIGJ??>>@;:IJGGGDF=ABABEECCEFEI;;=A:920.,5,((.=<==:9<F=;213/*)))):9<DJJJGEDB?B=AAAA8641/,+++6<:665:<DBJJJEBBBFBBB@ABCDHB???<>?AC;31,/.+*))3?BBGGFFFDCBA@@@@JIGJJF@?@B??>@DDCCEEEGGFDEC@>=>>@????DCDBDDDDCBAC@AEDDD@@??ABCB@@3330)%%+.222++++76<==DA<3112988C:300=?AB@@@AB@AABBDDECC@@CBDDB==<<A?>?>@BCCBCB@@?=@@C>=8743023342/0378==;;<BDFED@BA?<?C::CDA@??=>;55;=EC?<:;@<==<<=4335;@766655563($$$&./1/(***21138789<<=>;<<=G====C3A;35(8::CC@=<<=DBAABCEEEEFECBABCCCBAGJJ@@@CDEFEDE<6=)%&(./138;GEFDFGFFHFFECDDDDDGEEBAABJHIGEF:69.=97;<=>GA97:4555@@AE<<<;7+*+;<<>HCBB?<<AFEB>=BJFJIECC???@B>>>GEFGCBDDA@?@DJGGEG@@@A433///0;2C6--,0-+++***+''(2<9760/.,)*+.-/<AJJJHFDECDHEFDDEDA@?@BJJJJFGEEHEA?CEDBCGJJJJHGDEBBIJJJCAAAEEE@:DBB4+(DABGGFGJJJJJIGEGHJFEECFDEFFGJFEE==>>HGBAA@DDACCC??>DCDGJICB@ABC@AA::;=BA<BBIHHGECED><;>@ECDCB@<;;<@@AGFFDDIHCBBBHJEEB>=<?EGHHIEBCDDCGCAD,,0/++FGGGEDBAACCBAACCIIFCBB?>@CGHFGFDG>>>?J>>7''&'467AAAGHDDCCDE?>>>BCBCD@DDBDBFEDAAA@?@CB@????@?>?A@@@@@?>???A@BBDDDA?>>=?=<9;<?GDECCBAAAC@?==>@:999>>==<>>>?@?>?@A?DEDCDFA<6./0?C@;::;CDGDDCDBDD??=AABBB=<;9::DDBEEAACIEFBAFF76466BACDJJB@B@ACCEGFEBABDIGFFHJE?<<=CDCDACCDCB@CHEDCEH@>>>CHFCDA@A@BDFC<;<;?>><<=?CFACF@=;=4434JJF>>=>AA<EJH;:9:>::;HIGGCAHEGGHDBAA@BEDEEFGFDDDDFEFEEEFJBAAAACCC@?@?AAAC>=::<@ECI@GIJJIFECD>==>DDCBBBABAA???@9>@:::?E?>>>:67IJJEDC@ABEFJGDDA;;C?B<D??>>EJJJBA>E@><<>BBDBA>=?@DF@??>ECCDIJHFFDCDEFEFEFGGCBDCIGDCDDFDCB@B@B@E:2226CBGFC@?><=AA:9***(''',/+,/32.2:<EGDFHHGIIJE===4333ECDFGFDCD/,,,*))(&%'67EC8889CBE32*))*22>??@B???76655447>@,))*4*(()+3754552225B@AAJCCBAB@AABEDCEFEI7766;=IC??A<;:IHCA@AJHFCCBCDJDC&%%++++>EDFEDDDDEED;:1:@@?@???>>?@CCEJIEDBCDFHGGIE<:889=AAAAC@>=>;::<?ABAA>?@BGJIHJICAAADEEGHECCB??==BFGDCCDJIHGC@;;@ABC@?@@EE>>><?>>@?;:888,+++23;;=?ADBCBEF@>9FIHJJJJJJJHCA??CBEFFJ))).*5//2@BFHFECDEJJHCA?=401:;JJJJJJHFGFJJJIIIJJC=;;:=<<?AAJJCDDEHDEEEBBCHJJJJHJHGHHGCAAACC>=>>ACEB888::4/0015('''$%%')))-/5100055FJACB5456AB=&&('+,/10,-JIJJEBFDJIIHJIJDDDJJJJJJHCAAAEGFJJFEDHCCAAIIEEEJJFFFEI;)&&*5EECGFCBCDI@@@CHJIIJFH;.88BDFFEFC=<=DE@??=AADIJJJFBCCDJJB;967..22;668DCA===>>>=@CDCD?=<<DCCCCGJJJJJJIDDDEDC@?=<==?FDAA@A<8980/'&%%'(%&6;=>?BDCCCGJIG@C@?>@>=;:==CA.();><3330004C>>>?>?=:/>=>>@>?>::;<?@@@CHHA?@BF>>>=BABCIGA?998===BA<;<762135:??=;<8889BCCCBBBDCDDFFFEEEE@=<<<<B22444,(((4@???BC0//1''''*@:8:467BDJJDB52--/5644645867B<>>@FGDDD;)))))((()@:@@CJJJJJJJGEEEDEDJAABCDDJDEEEFGGJHJJJJJCBBGGFJGFHIJIIJDDCEDDA>639$$%)DA@>@EFGGJDBABBC@FDA>:/..-///18JJB>>=?FEDJJJJGGDD@AAABJJC;CJD;<7?44339ADA@AAEEFGECDDBBABDDGHHFE@@@>@@>==@?IFEDCEJIFCAAB??>?BA@BACEDCFJJJCIDBABDEGFFIEEHFF@@BCEAABBBB@@ABCAGADF4332:=ABBAA@?AABCDFCDBBEDFDABB=?<<ECEGJJFEEDDA@BFFECDCCDCGC)*CGJIIJGFIGJIFHFDBABBCB@>???DBCCEEFCDEEEEDD91*))+(()*8:<>>:EABBDCC<C:J?>7959<7869JJIFHGEEDB@>=:99<?AAABCBAJJJFAABC::::B@>;/776666;4/..069DDD?><>BABDEHFCCC>9888GAB?=<@JJHBD>==>EFDAA=>=<>>@@BA?@=;::??JJJHGEEEEFFEEBFJIHEB@@B@??@?@DJCED?999:B@@=8(%&'(1;945=@AAABCBBBACFD@BDBA?@A@@ACEC>9A7FBCCBDDFIJJIJJHFDB440&$$$)(,**+..-9@BGJJGDBBAAABBFECEECAA@D@@?>BADCBBBBECJH??>ACBCACBDIJGGIJJHECBAC@CBBCFJJIJJCBBA<;;<J>@=:;JCBBB@CA@==>FJJG@95>>BBEEJGGFF3222BBEC>>@JFA>=?BCEFGFBCBEGGDJHICAAADEB0,./;90,.)'''-+)%$B@AB@A@BDGDC@?@?>=<<<>@ABE@@D@AA@CC?=;;=?@AEG@;;))))+(>:<A@@?@BBDFBCACFGJJJJHJJC@@BFFD=GJJ;:::FIGIGDGFIJJHJEDCDFHGIB@E<<;?@@GI11113233357<7445><?=;7449:---.1//.,'$$#%25:;>;JDD<B<<E@@@BIFHB788?E><;:;788?BEEFIJA==<?B@FHEF>=?E@@FDCAA@BBAA?@@JD@BABDDGH>===@@??AA@BBDGGEEGIHCA>=:B?AA??><84468889FGD>==????JJEBB8+>@B;;;>>@BB@B@@CBBCBC::<:80-0@D?;;;@=DCCID@<D:999HEA>=@BFIIFEEA?@BGGD@???GE=<<?@?>@?BBDGHIEDDDHJJJIFFEDCFEJDC3112EHJGJJCEB;5422.+8''++,=65:<=@@ABBCFCC>8769FDIEFHBABEFCCFDDDJJ;;::/****?CJJJI?>?DCJIAABB@@AJJJCBBCJGCCCDED665;<<CDEHFJEHGFJJJJEEBEHIHHIJJGJIB<;<?JJJ@>?A???DFAB>>AEJD@@@FFGGJHDDDBBBBBBCE?CIE@<>@JJJJFFDCGIHEJJIFGFHDECE<4:9>62=/1DBDBJJGJJJJIGBBFJJDAFCCDIJDCBFGGF>31=.///2799;6000/////1<?A??BAGBBCDIJJJJJJIIHGGDC@==<,,/,//-,,,:FDDEJJJFCC>55=?DDJBBA>GJJDA@DCCCED?>>=B9HDHIJEDDCDBDEEGIDBCBH<993444?=981CC>>=<?==>@AA@DCA@@?BBDCB>>>?>>>=??>?@@ABAACAA@?BBCBAA@BD==>@EGCBDB@@?ABBBB@:::99:HJJ==>B?>>A?;;=B???@AAABCEFBJJJJJHGHGHEDECBCDDBB@@AA@@GE+++,CCGDC?@?>?AGFDABBDEJH>8@5BBBC5//178:<;;62701'$%**+>HJJJHEJJJJJHFFDBCAA@@CJJFFDBAAEFFFICABBEG534432,(*(-(()4334??ACDIDFEDBB@ACBBCDIHFF@////HA@@?BCBBCA>?BJGFFJGJH@@@BE?:::<===CC?CCC===?DFDEGHJHHGFFEEDDD;;;;CDBAA<==:/9+;@DCBEHHIIJI;0069@AEFEABA@@CFIJJGI?><7778FCA@631,++,-?C<<<@=?D>GCBBEEGFFFDEDFHFEEEHFFFBFJJJGFEDC@@ABEFFCB>>=>@@>??=ABFE>?>>=>>?8776666=>B?@A@BBDHEDEC22=A::@BEEDDBC@?@@EHGDBBCE???@??@B><=>@?>987:==??@AGJGCB??GD8776><=<<BBCCFBBAAB7778;999<;;:?==GJIEIDACBCF>;;;?;657:8:E@@@A@?@?CCEJJG@@@JJEEDFGGJFJJJJJFDDCFAEJJJJJIJJJJIJI>97-'$$'+,44,++,,('&(
@Uematsu_g8c_2_G1_44
[truncated: 2,287,602 more chars]
