# Supplementary material for: Barcode-free multiplex plasmid sequencing using Bayesian analysis and nanopore sequencing
Source: eLife. 2025 Apr 25;12:RP88794. doi: 10.7554/eLife.88794 (PMC12029211; doi:10.7554/eLife.88794)
Supplement: Figure 4—source data 2. [file elife-88794-fig4-data2.zip › Figure 4ΓÇôSource Data 2.fastq]

@Uematsu_g8c_1_G0_0
GTTGACCGGTAAATGGCCCGCCTGGCTGACCGCCCAACGACCCCCGCCCATTGACGTCAATAATGACGTATGTTCCCATAGTAACGCCAATAGGTATTTCCATTGACGTCAATGGGTGGAGTATTGCCGGTAAACTGCCCACTTGGCAGTACATCAAGTGTATCATATGCCAAGTACGCCCCCTATTGACGTCAATGACGGTAAATGGCCCGCCTGGCATTATGCCCAGTACATGACCTTATGGGACTTTCCTACTTGGCAGTACATCTACGTATTAGTCATCGCTATTACCATGGTGATGCGGTTTTGGCAGTACATCAATGGGCGTGGATAGCGGTTTGACTCGCGGGGATTTGCAAGTCTCCACCCCATTGACGTCAATGGGAGTTTGTTTTGGCACCAAAATCGACGGGACTTCCAAAATGTCGTAACAACTCCGCCCCATTGACGCAAATGGGCGGTAGGCGTGTACGGTGGGAGGTCTATATAAGCAGAGCTCTCCCTATCAGTGATGGAATTGTCCTATCAGTGATAGGAATCGTCGACGAGCTCGTTTAGTGAACCGTCAGATCGCCTGGAGACGCCATCCACGCTGTTTTGACCTCCATAGAAGACACCGGGACCGATCCAGCCTCCGGACTCTAGCGTTTAAACTTAAGCTTATGGCAGATTCAGCTACACCACATTTGGACGCCGTTGAGCAAACATTGAGGCAAGTGTCCCCAGCCTGGAGGGCGATGTATGGGAAAGAACTAGTGGAAATAAATTGGACGGAAGTGCCGCTGATCCCAGTGATTGGTTGTTGCAAACCCCAGGATGTTGGGGCGATGATAAATGCGCTGACAGAGTTGGGGACAAAAAGGTTGCTGGCTAAGATGACTGAAAATATAGGGAATGCCACCAGAACCGTAGATATTAGTACACTTGCACCTTTCCCCAAACGGCGCATTCCAAGACGCTATTGTCGCTGGTTTGAAGGAGTCCGCAGCTAAAGGCAATAAGTTGAAAGTTAGGATACTGGTTGGGGCTGCACCCGTCTACCACATGAATGTAATACCTTCCAAGTATAGGGACGAATTGACTGCAAAACTTGGCAAAGCCGCAGAAAACATAACTTTGAACGTGGCTAGTATGACTACATCAAAAACAGCTTTCTCCTGGAACCATAGCAAAATCTTGGTTGTAGACGGGCGAAGTACCTACTGGTGAAATAAATAGCTGGAAGGATCATTACTTGGATACTACTCATCCAGTGTCTGATGTTGATCTTGCACTGACCGGACCAGCTGCAGGCTCTGCCGGTAGATACCTTGACACTTTGTGGACATGGACCTGCCAAAACAAGAGTAACATCGCTTCCGTCTGGTTTGCAGCTTCCGGCAACGCAGGGTGCATGCCCACTATGCATAAAGATACAAACCCCAAGGCATCACCTGCCACCGGGAATGTCCCAGTAATAGCCGTTGGAGGGTTGGGCGTTGGCATCAAAGATGTCGACCCCAAGTCCACTTTCAGGCCCGATCTGCCAACAGCTAGCGATACTAAGTGTGTGGTAGGACTTCACGACAATACTAACGCCGATAGAGACTATGATACAGTCAACCCAGAAGAGAGTGCCTTGAGAGCTCTTGTTGTTCAGCAAAAGGTCACATTGAAATATCTCAGCAGGATTTGAACGCTACATGTCCACCCTTGCCTAGGTATGACATTAGATCCTCGATGCCTTGGCTGCTAAAATGGCTGCTGGGGTTAAGGTGAGAATTGTGGTTAGCGACCCAGCCAACAGGGGCGCAGTGGGCAGTCGGGGTTACAGCCAAATAAAATCACTTAGTGAAATATCAGACACTTTGAGAAACAGGCTTGCAAATATCACAGGCGGTCAACAAGCTGCCAAAACTGCAATGTGTAGCAATTTGCAGCTTGCAGACTGTTGAATCCTCCCCCAACGGCGAATGGGCAGACGGGCATCCTTATGCCCAACACCATAAGTTGGTTTCCGTCGACTCATCCACATTTTATATAGGTTCAAAAAATTTGTACCCATCCTGGCTGCAAGATTTTGGCTACATAGTGGAATCCCCAGAGGCTGCCAAGCAACTGGATGCCAAATTGCTTGACCCTCAGTGGAAGTACTCACAGGAGACTGCAACAGTGGATTACGCAAGAGGAATCTGCAACGCTGGTGGAAATATCCGGAGGCGGATCTGTGAGCAAGGGCGAGGAGGATAACATGGCCATCATCAAGGAGTTCATGCGCTTCAAGGTGCACATGGAGGGCTCCGTGAACGGCCACGAGTTCGAGATCGAGGGCGAGGGCGAGGGCCGCCCCTACGAGGGCACCCAGACCGCCAAGCTGAAGGTGACCAAGGGTGGCCCCCTGCCCTTCGCCTGGGACATCCTGTCCCCTCAGTTCATGTACGGCTCCAAGGCCTACGTGAAGCACCCCGCCGACATCCCCGACTACTTGAAGCTGTCCTTCCCCGAGGGCTTGGACGCGAAGCGCTGGTCATGAACTTCGAGGACGGCGGCGTGGTGACCGTGACCCAGGACTCCTCCTGCAGGACGGCGAGTTCATCTACAAGGTGAAGCTGCGCGGCACCAACTTCCCCTCCGACGGCCCCGTAATGCAGAAGAAGACCATGGGCTGGGAGGCCTCCTCCGAGCGGATCCCCGAGGACGGCGCCCTGAAGGGCGAGATCAAGCAGAGGCTGAAGCTGAAGGACGGCGGCCACTACGACGCTGAGGTCAAGACCACCTACAAGGCCAAGAAGCCCGTGCAGCTGCCCGGCGCCTACAACGTCAACATCAAGTTGGACATCACCTCCCACAACGAGGACTACACCATCGTGGAACAGTACGAACGCGCCGAGGGCCGCCGCTCCACCGGCGGCATGGACGAGCTGTACAAGGGAGGCAGTACCGGTGGCGCCATGACCTGTAGGAAGAAAGTGTTGCTGAAGGTTATCGTCCTGGGAGATTCTGGAGTTGGTAAGACATCACTCATGAACCAGTATGT
+
%%$%%$$$+37779E?A9879CEJJJDFFGGBABBAEDBD@9-27;@FFEHJHB?>>C6556864,,,/:<***+7;7>?AAADGFCC>>=43112120.2/333?A@??/--+,,-50-,'&&(&(,*4.DFD@DBBBA>?@AABA<::63'%%$''):<889:B@AABFJJHEFGHEB@@FHAADEFHJJGCED<<:<>?;;;=JEG87::<@JIIGGHGHIGAGB@<88=>87789?458:BCA?61.@=;<?B?DD=:976677899778=>=>>@BHB?<<>?GE@@@?B@ABDEJICC>454766=<<<?@BGFFFEIACAADBDEA=<;67?A,)(+.+-,,39::88((''..-///>A@=>=@E@IB:::;EEHGBH1---/1//11BA::::GHIF?+))),+*'%&*2<>DDBJDBABGJJFDBD?:77;:??=C9??ABHJJFEAB>=<<95-*22+'')%%'36:>:9>=@@BJJJHFCEDD9998J85:=89=754421+))'&&%%%''07BCBB@?@53//1/044489:>ACCDAAA9=66666BCA443239?C>>=>AA====CD<==>>5GHGJJEJJJHHEACAABCJGFD@?8,++)*)'%$$%%&1.-124????CCFC?>>DJGJJDBD?>><B=77=7GHGHFFGFFC2223DCEDFDCCDGHIBAAACCCDEHJGDCDIHDEGCBABD:33333$$,+,4,-@IJGFEJG+***82/&&'9<==;:76-++-97666/../B;889==>FB>>;@>??:::9<;;;DEEGID>==>DGFJ>==<.)*,78::::;;?@DEDEEFFGFIJJH?>>?EEDB@AA?=:70-D79:=EJJ@?@ABB@@BCCGDAA>?>?CBGJJ;6;319=?ACD@===A?<;:6:8<66576785577C4333<<...065***001;ADAABFCGE:999@?>>AF@;;;<B@AB;:::D=C@C54559538767999<ACC100+**+A>@@HD@@;98<=4,,,5:<;<<BADDB;923*'%%''+('&(@CFEFHEFFFCBABA@>>GGFEGE@=?>?ABD<GGFD@@ADJJFEDDEDDEHJDACFEBCBJIGA@?>?;<C>CCEEDBCB@=:9:<>>?B@@BBGHGHJJJ::::?C<<99CHHFFBCDDEDEJGJJJJJHFFHFHJEDDF@=>:)(((2(&(+((1./=2((/*566:55559643<45/,%%&./018;@ACB@?=?@@JJEFEB@@?AAAGJIHBEJJ@922>>FECFBA@@AEDBCCDDHCA?>?@FGD:861001/--,7-:BCBBCJGEB@@@ABA?>>==>>??@EJHDEA???B@???AA>:=>?;;;<>=>?CEFEECB;6<4<<<?>=>===>=??@AA?>><>>?A@555BCGJFC@B==>@FDFDCA>=>?AA@A@>>>@?=999;DECECG95?>200000.)))+;@DDEBDCCBC;;<;BBACDB<<<:;00,*),304==A??A=<:;@4223:;<0/0)+++@@DEDBDB@??@BC?878DCBADJJJAA?;:8774-++++:<>><=<;<??<6556=9989=<==BCDEFD@??=?@>B=?89:<4JD<<<>?@BB9;75=;<?>221'&&09<ACDJJA@@CEEGEBBBIHCCAAA@CC>>:891/)777;::;BBC@@?>@AB@AB@<<<42249<;652230-,.((,,,-5=CCCEEDB@;:;7658;89@ABCDCC<==>986:A5333430.,'&%/,,,11158??B@>>>?FBA@>=>?B@?>>@@>>0+)-/((%'&,&&&5<B>CEJJHGCDECAAABGJJJFFJDCCCA@AHCC=<>DB?=<<=@==501AHB@@?CA><;99:9;;@EA9965::?FJGDA?@AABBEEB??>>BCFCFDAB@CC;1+(%%%$%%&)*2CDBADIIDB@;:92223><9998<6555B@AGAAG@DDDCCDCCDBDEEFEDDEEBAAEHD??FDDBBBAFFIHEFFHJJC>;J)'''793615CF*))+=<;AAACEGJJJJHGEFEEEC=?HHGEF??>:/../<<@?AAACDDBCDGEEEFHGEGFCFGEHE<B@??@IJIFGEFIIB@@AFEFFD@@D8777>>@AABBC?>==?@CFFEDB@?@CGGDDD<>?EGGHD?>=<<9456?>.-.*''''(%%%&;::30///+)-.4622<=ACBCG?JFECDDDDCGFHBAA@B@@ACAC3221/1/,,,;=DC@AABFGBBAABB>>3333=;??>=>=?AACFB@?=>?@CBA>=.(''(((BA?@ECGHEDFEFGDBCB=>=>DCC=;;;=?DF3112=DCAABDAABGCCB@AA???ACECECEJB;;;:5399+++-81*),-.CCDEGIJHEE66/.-139869DDIFFGHJIFEGGJFEEEHGGDDEEDHGGECCBAB@A@;;<;><9:<:;=@C@ADBDGCCCCCD???>;7>42269654'&%$%%$$$$###&%%&%$$%FDEEEDEGIDC?>>>BBACCCFHHHFFDE?>>>D@IFA===?EA893312??ACBCEEDFCEJGHGFEHHJIF>931,*%$%(,./***.+*+2-55-8@B?@?;:99=@A@?BBDHFEEGECG??>=AEGB<:CEE?ACA@><<>@?@7BFC8730++.:@CCBEBCAAAA?=>>BGDBC;<+))))@ADIIGHGFHB??>C@@?CIDC@@AAABAAC=;<<DDCGGFCBCBBBBDFBA>>??CCBCEDFGDEE@CDFAAC>;A>CBBAEBA<>==?@BCD???@EDEBFFJHIIJEGDDCACCDJJGFBBCCJGFEDGDCB==>@CCEFGFDDDDGCDJE0///:755910+.,+2<<;8=.,,'&&%**=FFC?FCABEGGIE?>>?BA@>@9779>>>?@ABABDC?<<@====C--)'&&+$$#$,3569:9:=FB?8++,68GAA@BGA5445>BA@GA@ABFHGBA@ADECCCC?><5722CDFFF;;;;@21/120,
@Uematsu_g8c_1_G0_1
TCATCCACTATGTAGCCAAAATCTTGCAGCCAGGATGGGTACAAATTTTTTGAACCGATATAAAATGTGGATGAGTCGACGGAAACCAACTTATGGTGTTGGGCATAAGGATGCCCGTCTGCCCATTTGCCGTTGGGGGAGATTAAAGGTTGCAAGCTGCAAATTGCTACACATTGCAGTTTTGGCAGCTTGTTGACCGCCTGTGATATTTGCAAGCCTGTTTCTCAAAGTGTCTGATATTTCACTAAGTGATTTTATTTGGCTGTAACCCCCACTGCCCACTGCGCCCCTGTTGGCTGGGTCGCTAACCACAATTCTCACCTTAACCCCAGCAGCCATTTTAGCAGCCAAGGCATCGTACAATCTAATGTCATACCTAGGCAAGGGTGGACATGTAGCGTTCAAATCCTGCTGAGATATTTCAATTGTGACCTTTTGCTGAAGCAACAAGAGCTCTCAAGGCACTCTCTTCTGGGTTGACTGTATCATAGTCTCTATCGGCGTTAGTATTGTCGTGAAGTCCTACCACACACTTAGTATCGCTAGCTGTTGGCAGATCGGGCCTGAAAGTGGACTTGGGGTCCACATCTTTAATGCCGACGCCCAACCCTCCAACGGCTATTACTGGGACATTCCCGGTGGCAGGTGATGCCTTGGGGTTTGTATCTTTATGCATAGTGGGCATGCACCCTGCGTTGCCGGAAGCTGCAAACCAGACGGAAGCGATGTTACTCTTGTTTTGGCAGGTCCATGTCCCACAAAGTGTCAAGGTATCTACCGGCAGAGCCTGCAGCTGGTCCGGTCAGTGCAAGATCAACATCAGACACTGGATGAGTAGTATCCAAGTAATCATCCTTCCAGCTATTTATTCCACAAGTAAGGGCACTTTGCCCGTCTACAACCAAGATTTTGCTATGGTTCCAGGAGAAAGCTGTTTTTGATGTAGTCATACTAGCCACGTTCAAAGTTATGTTTTCTGCGGCTTTGCCAAGTTTTGCAGTCAATTCGTCCCTATACTTGGAAGGTATTACATTCATGTGGTTGACGGGTGCAGCCCCAACCAGTATCCTAACTTTCAACTTATTGCCTTTAGCTGCGGACTCCTTCAAACCAGCGACAATAGCGTCTTGGAATGCGCCGTTTGGGAAAGGTGCAAGTGTACTAATATCTACGGTTCTGGTGGCATTCCCTATATTTTCAGTCATCTTAGCCAGCAACCTTTTTGTCCCAACTCTGTCAGCGCATTTATCATCGCCCCAACATCCTGGGGTTTGCAACAACCAATCACTGGGATCAGCGGCACTTCCGTCCAATTTATTTCCACTAGTTCTTTCCATACATCGCCCTCCAGGCCTGGGGACACTTGCCTCAATGTTTGCTCAACGGCGTCCAAATGTGGTGTAGCTGAATCTGCCATAAGCTTAAGTTTAAACGCTAGAGTCCGGAGGCTGGATCGGTCCCGGTGTCTTCTATGGAGGTCAAAACAGCGTGGATGGCGTCTCCAGGCGATCTGACGGTTCACTAAACGAGCTCGTCGACGATCTCTATCACTGATAGGGAGATCTCTATCACTGATAGGGAGAGCTCTGCTTATATAGACCTCCCACCGTACACGCCTACCGCCCATTTGCGTCAATGGGGCGGAGTTGTTACGACATTTTGGAAAGTCCCGTTGATTTTGGTGCCAAAACAAACTCCCATTGACGTCAATGGGGTGGAGACTTGGAAATCCCCGTGAGTCAAACCGCTATCCACGCGCCCATTGATGTACTGCCAAAACCGCATCACCATGGTAATAGCGATGACTAATACGTAGATGTACTGCCAAGTAGGAAAGTCCCATAAGGTCATGTACTGGGCATAATGCCAGGCGGGCCATTTACCAGTCATTAACATCAATGGGGGGCGTACTTGGCATATGATACACTTGATGTACTGCCGAGTGGGGAACATTACCGTAAATACTCCACCCATTGACGTCAATGGAAAGTCCCTATTGGCGTTCTTATGGGAACATACGTCATTATTGACGTCAATGGGCGAGATAATGTGGCGGTCAGCCAGGCGGGCCATTTACCGTAAGTTATGTAACGCGGAACTCCATATATGGGCTATGAACTAATGACCCCGTAATTGATTACTATTAATAACTAGTCAATAATCAATGTCAACGCGTATATCTGGCCCGTACATCGCGAAGCAGCGCAAAACGCCTAACCCTAAGCAGATTCTTCATGCAATTGTCGGTCAAGCCTTGCCTTGTTGTAGCTTAAATTTTGCTCGCGCACTACTCAGCGACCTCCAACACACAAGCAGGGAGCAGATACTGGCTTAACTATGCGGCATCAGAGCAGATTGTACTGAGAGTGCACCATAGGGGATCGGGAGATCTGCCGATCCGTCGACGTCAGGTGGCGGCTGCCGGGGAAATGTGCGCGGAACCCCTATTTGTTTATTTTTCTAAATACATTCAAATATGTATCCGCTCATGAGACAATAACCCTGATAAATGCTTCAATAATATTGAAAAAGGAAGAGTATCAGTATTCAACATTTCCCGTGTCGCCCTTATTCCCTTTTTTGCGGCATTTTGCCTTCCTGTTTTTGCTCACCCCAGAAACGCTGGTGAAAGTAAAAGATGCTGAAGATCGGTTGGGTGCACGAGTGGGTTACATCGAACTGGATCTCAACAGCGGTAAGATCCTTGAGAGTTTTCGCCCGAAGAACGTTTTCAATGATGAGCACTTTTAAAGTTCTGCTATGTGGCGCGGTATTATCCCGTATTGACGCCGGGCAAGAGCAACTCGGTCGCCGCATACACTATTCTCAGAATGACTTGGTTGAGTACTCACCAGTCACAGAAAAGCATCTTACGGATGGCATGACAGTAAGAGAATTATGCAGTGCTGCCATAACCATGAGTGATAACACTGCGGCCAACTTACTTCTGACAACGATCGAGGGACCGAAGGAGCTAACCGCTTTTTTGCACAACATGGGGGATCATGTAACTCGCCTTGATCGTTGGGAACCGGAGCTGAATGAAGCCATACCAAACGACGAGCGTGACACCACGATGCCTGTAGCAATGGCAACAACGTTGCGCAAACTATTAACTGGCGAACTACTTACTCTAGCTTCCCGGCAACAATTAATAGACTGGATGGAGGCGGATAAAGTTGCAGGACCACTTCTGCGCTCGGCCCTTCCGGCTGGCTGGTTTATTGCTGATAAATCTGGAGCCGGTGCAGGCGTGGGTCTCGCGGTATCATTGCAGCACTGGGGCCAGATGGTAAGCCCTCCCGTATCGTAGTTATCTACACGACGGGGAGTCAGGCAACTATGGATGAACGAAATAGACAGATCGCTGAGATAGGTGCCTCACTGATTAAGCATTGGTAACTGTCAGACCAAGTTTACTCATATATACTTTAGATTGATTTAAAACTTCATTTTTAATTTAAAAGGATCTAGGTGAAGATCCTTTTTGATAATCTCATGACCAAAATCCCTTAACGTGAGTTTTCGTTCCACTGAGCGTCAGACCCCGTAGAAAAATCAAAGGATCTTCTTGAGATCCTTTTTTTCTGCGCGTAATCTGCTGCTTGCAAACAAAAAAACCACCGCTACCAGCGGTGGTTTGTTTGCCGGATCAAGAGCTACCAACTCTTTTTCCGAAGGTAACTGGCTTCAGCAGAGCGCAGATACCAAATACTGTTCTTCTAGTGTAGCCGTAGTTAGGCCACCACTTCAAGAACTCTGTAGCACCGCCTACATACCTCGCTCTGCTAATCCTGTTACCAGTGGCTGCTGCCAGTGGCGATAAGTCGTGTCTTACCGGGTTAAGAATCAAGACGATAGTTACCGGATAAGGCGCAGCGGTCGGGCTGAACGGGGGGTTCGTGCACACAGCCCAGCTTGGAGCGAACGACCTACACGAACTGAGATACCTACAGCGTGAGCTATGAGAAAGCGCCACGCTTCCCGAAGGGAGAAAGGCGGACAGGTATCCGGTAAGCGGCAGGGTCGGAACAGGAGAGCGCACGAGGGAGCTTCGGGGGAAACGCCTGGTATCTTTATAGTCCTGTCGGGTTTCGCCACCTCTGACTTGAGCGTCGATTTTTGTGATGCTCGTCAGGGGGGCGGAGCCTATGGAAAAACGCCAGCAACGCGGCCTTTTTACAGTTCCTGGCCTTTTGCTGGCCTTTTGCTCACATGTTCTTTCCTGCGTTATCCCCTGATTCTGTGGATAACCGTCTTGCCCGCCTTGAGTGAGCTGATACCGCTCGCCGCAGCCGAACGACCGAGCGCAGCGAGTCAGTGAGCGAGGAAGCGGAAGAGCGCCAATACGCGACCGTCTCCCCGCGCGTTGGCCGATTCATTAATGCAGCTGGCACGACAGGTTTCCCGACTGGAAAGCGGGCAGTGAGCGCAACGCAATTAATGTGAGTTAGCTCACTCATTAGGCACCCCAGGCTTTACACTTTATGCTTCCGGCTCGTATGTTGTGTGGAATTGTGGAGCGGATAACAATTTCACACAGGAAACAGCTATGACCATGATTACGCCAAGCTCTAGCTAGAGGTCGACGGTATACAGACATGATAAGATACATTGATGAGTTTGGACAAACCACAACTAGAATGCAGTGAAAAAAATGCTTTATTTGTGAAATTTGTGATGCTATTGCTTTATTTGTAACCATTATAAGCTGCAATAAACAAGTTGGGGTGGGCGAAGAACTCCAGCATGAGATCCCCGCGCTGGAGGATCATCCAGCCAGCGTGCCGGAAAACGATTCCGAAGCCCAACCTTTCATAGAAGGCGGCGGTGGAATCGAAATCTCGTAGTACGTGCTATTCCTTTGCCCTCGGACGAGTGCTGGGGCGTCGGTTTCCACTATCGGCGAGTACTTCTCACGGCCGTCGGTCCAGACGGCCGCGCTTCTGCGGGCGATTTGTGTACGCCCGACAGTCCCGGCTCCGGATCGGACGATTGCGTCGCATCGACCCTGCGCCCAAGCTGCATCATCGAAATTGCCGTCAACCAAGCTCTGATAGAGTTGGTCAAGACCGATGCGGAGCATATACGCCCGGAGCCGCGGCGATCCTGCAAGCTCCGGATGCCTCCCGCTCGAAGTAGCGCGTCTGCTGCTCCATACAAGCCAACCACGGCCTCCAGAAGAAGATGTTGGCGACCTCGTCTGGGAATCCCCGAACATCGCCTCGCTCCAGTCAATGACCGCTGTTATGCGGCCATTGTCCGTCAGGACATTGTTGGAGCCGAAGATCCGCGTGCACGAGGTGCCGGACTTCGGGGCAGTCCTCGGCCCAAAGCATCAGCTCATCGAGAGCCTGCGCGACGGACGCACTGACGGTGTCGTCCATCACAGTTTGCCAGTGATACACATGGGGATCAGCAATCGCGCATATGAAATCGCGCCATGTAGTGTATTGACCGATTCCTTGCGGTCCGAATGGGCCGAACCCGCTCGTCTGGCTAAGATCGGCCGCAGCGATCGCATCCATGGCCTCCGCGACCGGCTGCAGAACAGCGGGCAGTTCGGTTTCAGGCAGGTCTTGCAACGTGACACCCTGTGCACGGCGGGAGATGCAATAGGTCAGGCTCTCGCTGAATTCCCGATGCAAGCACTTCCGGAATCGGGAGCGCGGCCGATGCAAAGTGCCGATAAACATAACGATCTTTGTAGAAACCATCGGCGCAGCTATTTACCCGCAGGACATATCCACGCCCTCCTACATCGAAGCTGAAAGCGCGGATTCTTCGCCCTCCGAGAGCTGCATCAGGTCGGAGACGCTGTCGAACTTTTGGATCAGAAACTTCTCGACAGACGTCGCGGTGAGTTCAGGCTTTTTGGCCAAGGAAGTTCCTATACTTTCTAGAATAGGAACTTCGGAATAGGAACTTCTAGGTACGTGAACCATCACCCTAATCAAGTTTTTTGGGGTCGAGGTGCCGTAAAGCACTAAATCGGAGACCCTAAAGGGAGCCCGATTTAGAGCTTGACAGGGGAAAGCCGGCGAACGTGGCGAGAAAGGAAGGGAAGAAAGCGAAAGGAGCGGGCGCTAGGGCGCTGGCAAGTGTAGCGGTCACGCTGCGCGTAACCACCACACCCGCCGCGCTTAATGCGCCGCTCTACAGGGCGCGTCGGGGATGCCCCTAGAGCCCCAGCTGGTTCTTTCCGCCTCAGAAGCCATAGAGCCCACCGCATCCCCAGCATGCCTGCTATTGTCTTCCCAATCCTCCCCCTTGCTGTCCTGCCCCACCCCACCCAGAATAGAATGACACCTACTCAGACAATGCGATGCAATTTCCTCATTTTATTAGGAAAGGACAGTGGGAGATGACGCCTCCAGGGTAGAGGAAGGCGCGGGGGAGGGGCAAACAACAGATGGCTGGCAACTAGAAGGCACAGTCGAGGCTGATCAGCGGGTTTAAACGGGCCCTCTAGACTCGAGCGGCCGCCACTGTGCTGGATATCTGCAGAATTCCACCACACTGGACTAGTCTAAATACGAGCTCGGTACTCAGCAACTGCAGCTTTCCGCTGAGGTCTTGGCCCGGTCGTTCTTGTCCAGTTTGATGGGTTCAGGGAATTCATTGTACAGCTCCACCTCTGTTTCCTGTTTAAGTGCATTCCTTGCAATCGTCTGGAACGCCTGCTCCACATTGATGGCCTCCTTGGCACTGGTCTCGAAGTAGGGAATGTTGTTTTTGCTGTAGCACCAGGCCTGTGCACCACTTTGTGGCCACTTGTCTGTTTTCGAGGTCAATCTTGTTTCCCAACACAACGAAAGGGAAGTTTTCAGGATCCCGGGGACTGGCCTGGATGAGAAACTCATCTCTCCAGCTATCGAGGGTTTTGAATGTGTTGGGGGCAGTAACGTCAAATACCAGAACGCAGCAGTCTGCACCTCTGTAGAAGGCCACACCAAGGGACTGGAACCGTTCCAGGCCTGCTGTGTCCCGAATCTGCATTGTAACTAGTCTGTCATCCACCATCACCTCCTTTGTCAGAAAGTCTGCTCCTATTGTAGCTTTGTACTGATTACTGAATTTCTTGTTCACATACTGGTTCATGAGTGATGTCTTACCAACTCCAGAATCTCCCAGGATGATAACCTTCAGCAACACTTTCTTCCTAGAGGTCATGGCGCCACCGGTACTGCCTCCCTTGTACAGCTCGTCCATGCCGCCGGTGGAGTGGCGGCCCTCGGCGCGTTCGTACTGTTCCACGATGGTGTAGTCCTCGTTGTGGGAGGTGATGTCCAACTTGATGTTGACGTTGTAGGCGCCGGGCAGCTGCACGGGCTTCTTGGCCTTGTAGGTGGTCTTGACCTCAGCGTCGTAGTGGCCGCCGTCCTTCAGCTTCAGCCTCTGCTTAATCTCGCCCTTCAGGGCGCCGTCCTCGGGGTACATCCGCTCAGGAGGAGGCCTCCCAGCCCATGGTCTTCTTCTGCATTACGGGGCCGTCGGAGGGGAAGTTGGTGCCGCGCAGCTTCACCTTGTAGATGAACTCGCCGTCCTGCAGGGAGGAGTAGCTGGGTCACGGTCACCACGCCGCCGTCCTCGAAGTTCATCACGCGCTCCCACTTGAAGCCCTCGGGGAAGGACGACTAAGATCATGGGGGATCTCGGCGGGGGTGCTTCACGTAGGCCTTGGAGCCGTACATGAACTGAGGGGACAGGATGTCCCAGGCGAAGGGCAGGGGGCCACCCTTGGTCACCTTCAGCTTGGCGGTCTGGGTGCCCTCGTAGGGGCGGCCCTCGCCCTCGCCCTCGATCTCGAACTCGTGGCCGTTCACGGAGCCCTCCATGTGCACCTTGAAGCGCATGAACTCCTTGATGATGGCCATGTTATCCTCCTCGCCCTTGCTCACAGATCCGCCTCCGGAAGATCCACCAGCGTTGCAGATTCCTCTTGCGTAATCCACTGTTGCAGTCTCCTGTGAGTACTTCCACTGAGGGTCAAGCAATTTGGCATCCAGTTGCTTGGCAG
+
=??EBA@?AAACA@?863257:622+,-399?FFFDEHFFGDCDHCJGJJJJGDB@?>ADJJJGJJHFCBBCCD<;;:@??>>CJD>==<<==ED@@?@BC@@@AGFHH?>:@A?8.=;<=;=<;?HJIF>>=?>;9;5;,*-+'+AHA?A@AAABACDFIEIJGC=<;<?CCEFCA@@BEBBB@BB@AABEDC???><;:<@BJCCECA?CCCCBA@>?=>EF=;:@CJDB>>>>HHF@@@?CA@ABDDCBFFJJJJFGC@@?@AACCA??=<==>@ABCB@@?=<<<>>??A@>=?@B@@?<:::=?@??CDGF<=77A?>C?CB>>?>>@BBBCEG=JJBA@AAB?>BCADAA83321005:<767BDABCDDCB@@AABBA:989:<=>DDD9993336=>>BBBBCCA@@?@@AADFJFEEFFDBC?<;?HIJCB?@JHF>>>>+),1/.+-17?FCBB@>?BJHFDCCCDA@BACACC@@?ADA???AEEDCEC@A?@AAABACFBAAABCEHDBA=>=>@@ABJJEDDECAA@A@>>999<>CA@?@@>>>==>?@BBBBBJJFA/,.1)'(765595><=?@>)&''*74002233*+***:<7544:=>>ACCFCDB>><@>>BC><94?=>=>@C@BAAA???AGHCBB?CEGEEEB>>JJHCABBA@?@<;;=@@@>=><??>????ACAACEFBBACDEFHFEDDFDDCC?;;;ABDDCCCA>:9:<EJ@??>?==??AAAA?=72CBDGIA@@C====EDGBAAABA@@B@4.-.78=99?@B>>;:;;?BDBA><<:3343:99;BABA?;8A@@?@AAA>=?>?@ACAAAABCCJHGEE@?B@DAAAA@AAFFBB@@63(('*77;;98?:88=9A@A@BAAAABDB?@A?>><?GD@@AA1000:8557=EHJJJ@@@??@JJHFFCCA@ABACAAAA>??@?777:CEEG@><=>AEGJJED?;::;@GB>>7>?BGHJCCBAAABEEF=55559957@?,1-34:8))(2224+)((*****)'&%$%03;?><:99833=221767<;<=AAFEGEJJJHCBAAEEFCBAEJJFEDCEBBA@BDADDHFEGDC=<=<?@AGFCA>>?@>>>EEIHJGA@?>=<DFFDGJHDE>@><==AA@C>>>>CFGA?>?BACCGCCCCECBBBCFCBBBGJJHEJBBA@BCECBBAA?>>CBBEF=<EIJJGCDADACAC>>><?=>?IJA@?AEDD@=5422;90/05JCJIJJJG4555BCCJ@>>>;:;;+++,?=>BFGCGF??>=?:76((()>?JJJJJJJJJGD@==<B76680.%')4AEEGECBBCF<DG?@@?FIJJHB@@@10/)%%)*BE<:0)))4DJJJHFEADEHJJIJFEDEFEECB,+++///0ICGGE@>?=:;IFGIJJJJJEBAACFEJGA@@@B@BD923CDDCCCFBFBAABJJFJFFDBAA@AACFFJJEEDEJFEDEEGD@@>>::>EC==@>EJJIGDCDGJDCBBGJJGIFFED<;;;AA<=<>JJGEDEEDEC@AGD@B?21114.166EA=<<=AA?8888?<:==>AABDDGGJJ<;;:@;:70@B??AAB@:99:>==<<=>?CGGDC>=>>DCDD@EA@A@AABBDDEEEDDEFEGJJAADJJ?>ABBBCBBDFFHFC@A@BCBCJG@=H?==;B@EJFCBABECFFEB@A?A>42...7337:9:<@CDDJEDABEECCED@?@=<=?AB:.-+<;<>CIGFEDDCCA@?@BDJIEEDDEDCABABECEEEE@AA@CE/../>C@3333JHGGHHJB@@@GECBB@@>?BJJ?>?C@EGFFB@@CEEFFEFGEBBBCGJEEEDJIJHEDCDEEFHJDBA,((*451(((+///00&'*1221//,+..??BB@>?>CHGFEACIHJGHFEBA@AF8101221.1)'((('*-/=8:<G<>?9:55668640-,--5334E@ABFJBA@A@>@GFED8=@))(')66BFGGHGGHGGFEFFEFF<<;532.//+--793110*)(%&%(&87777775016,9:::?>=;83D@ABEGECBCFECBCBB>;;;>>>=;=>CHJJE=<<<@A9:9=DEDFEHFDCE==>CFIEEEGGA@??CEFFFEDCBBEGGJJEEGHHEFFEAAAB@B=<<=@@@9//0=;<==?>>>=>>>@BCBA@>>?DHJB@?>@@BB@?>==:;9546201BBDEFIEGEDCA6223AHFC?>>BAA;;@;BA@@@=<<;;<CJJJJGA331456>@?.-:6688DEFEFDCCCEBEJJFBAB?CA@<DD/.-/,('&(27BBICBA@@@@ABEHHJDD@>?>CBCCFF@??>@AB?>>99:8::3339<:=<:2@.---=----@@JJGEDBA==<=AFDBBD>42220+)'(:?ABJCEAAA?BC@AGA@<==<?AGFGFHGBCJJJJDBBGGJDEEGJHGEIJJDBACGCA??@@FFFDDC?@@BGECEDEGJFJJFDCDEE?>?EIGCCC@CBJJJGCBDBABBD<*(((@CBA@DFHGCC@D,+AB@AACFEEEA?@?=<:;@>DHCBA@BCEFIJGFDDFAH>BC6@=AE@@A>??>@DGGDDCDCCCBCEFJJJBAADJJDBCDEDB;7795*))*,**044567863--<>BAAAADCBBCFC@?@<;6''''7711110.1222224>GJI@CGJH=9,;8:<BAB?@?@CI@,,ABHFEE@>><=;:7@GHJ><>@?>A@AA@+++BJB@?=AADEB95+=>ADA?<;;=>?>=<:88=<<<;<=<?BEA@=<;<==>>>?>>AABA@?@?C@?==@=@FJJG?==;>>=>>?>>>?BGBABJJJDCBD@=98;87:>>>??==<>A@B=<BCJA@@@C?;7765531=B7<=>GGGIHGCAAAEFFED@@??@???BBCCFB@@C@EDDDGCD::98/&%'&&&*+5==?=<=??AFFFFFGJJJJGFEFDEDFEGDEBFEG822..--.>>>???@8<>?BBABC>FIA??>?BA@AFJJGIEDBAAFGEAA><;)))*---8555>;;;;?>>?DCBCDGD@@@@CBB@ABDDED?==?BBD:9:AEF988:GGGCCBBDDDEB541<<<@>>>9=:9:6@ABCDHHJJJJIHCBA@AABBDBA@==;;;<GAJGDCDIIFCB@?;80.->@@DCCB>==@=?A?@=<<>@CCBDCCDFAAABADDCIJJJJFF=<:AA84641.$$$%'-*(()''((66;;>A?>=>BAA@BBADDD@@<<<?@BCDDDCDBBAE@6/*344;:===@@CJEDB??9000457=?@@@??@?@A@@@@B@@A@AA<<::IH@;:98+,33CEEBCACDCCDEC=999<BB>>?BDDD@?=??????@???-***>??@EAABE@?@>AAEJJJAAAGBDBCEFDECF@FDJDDEDGCDJJJJJF@JJJCJJB>>86//07787/)((*'&'(,-78...*%$'A==<=@=AABFFEDF>==>?>=;:/7@A@@BFJJ@?;;<::;>54334==654589=D=;7.,-,'&&&&&&(.)A>@?>989<IJJJJBAAAG@@@ACDEEDDDAAAAD===>><>FJJJB>=@D@@BBCCBBD??>>=>?@0324.-,-20079:::A?CCCCCA@@@CJJJJJEA@ACA@@CBAAAFEDCDGFH??@??=>@BCCDDDDHIGBAA@DDCECDB@@@ABBBA>=<:;<==;;;=>@DBEEEICCAAACBCFB?>?BBA>===>>@@B@??>>==@AA@@??EDEA@BCC>>><>>>ADDCEGGF>=<=A?@A3--79CAAAAB@BAFFEBE>B3.,-//11=AE@@@?A?>??CB@AACEE@?;;>=?A@ACBAAA?>99;;=;:>:88;@?AACFCGJDBDCDBBA?AAA@@@???BAA>>@@A@8,->?BDDCCCBAAB==:;<BA:997:9<?AAADJJDCBEDA?===;896;;?=EECBCJGDCBEDGJGDDBCC??>=???EFGFIECDB>7556;:<99<@A=<<=@DDCB;;:978/*).><75==7650/00BEDEFJIJFDCB@@AAB@?@ABEE==<>@??@B<<</=89A>=>ABE@GJJJJJFFDE>==9::500/:@<:4*))))**38>BEHGEE9954566===>==:<9<98;;<'&&((&'%)54454239=A?B??FE=;445<@FFHGFEEDGEJFDDCEDFGEECCD??CJHEE=;;;CA<=534,)(%&(()1.+8*==>CHB???ACCBB<60(((((@BCCA@CCGCCBAA9/'''99;<BA=;:==:;;;*')4*7;<87657.(%%&'58:/,,,%$%&'&+.54544CDJEBDBCC<;;;@EEGEHIEDEBBBBCEFFECCB76968B84=:>>BDBB@HICB@?@A??>>AAB?>?>@@BDDHHHGGG>>>?DCBAA?>>B;:;<EA>>=>@@BB@A@EEHBCCCGGJEJGCCBBA;ABCA===EFEEEFEJJDECEFF@>7)*@?>>ABEB65211/0126F>==EJHGDAAA@>>=@@A=:6<2-&%%)668;8;89ABBBC@<<<:;;978BDFFEDDDCCCEFJJ<997EDDEHGGFH=<<=EBAABEFEGCCDEADCAFIIHCB@@@ADEGJJJBA>>@JHHGJFEBBBIHHIDDCDGFAAA@EEDBCJIJJJHFFEAAAACCDDFGDCCCEGFGGEEEEDDCC@?A?ABCB??@@@A@D>;....1/+*+&&:;=<AABAACEB<9:5444;;;::,++(*)')(@CFJIDJFA5..55<ACBAAABCCDJ8666EFD>>BCFGGEED:9A;A;;<DIDEECFDBCCBC>>>>DDFFCA?D=FDACAADCB?=<=>?EHJDEJJJGDBBCDAA<?I8FE???JFBAA@DD::('()))-0---67:;;:?><=>>??CJDDCEDDDGFCIGH8556AEFEEEDA@??@?A?=?<@==>@A?4AC=??AABCEGGD@@?@ABBAA@CAEDFJJHGEFGGGFDDDFGIJHJJJJJJJJECA???CED?<;644:JIDCCBFFFI>=;:;;611/*,'),,+++:=;;@@CDDFFHHFFFGFHFGJJD>775000108:::>FEEDB?:4BBBA>AB@=>?>A?>CEJHCBBDA=8FCBBB@A@?AAAFCA@??A@B=?CDCJJEA>>CBACE.---?0.,'$$(:F101?EECBA@BBBGFA@@ACCEDEBBA>@@AECABABCBDEFDCAAADJJJIFB=<<@<;<CEFHB?>>==C@A@=7-*&&&DCEDFABADEEDCCDGGEFGGHJGFCCHH@>==>?1//0:BDCIJJJGGJFDC@?@@CA@IA?BBEEIJB@?ADAA?>=?@ACFDBB@@A?@?>>?EDCCDEIHGFGDDCBGDCAAA@DGFGFFJ?;;<6556>==@@CEEDEDEC>)(+(9;@CD----@EBBACB<:::AB?>?A@DBCDCCEDFFIIJHCA@@A>;@@=778FFIECB32@<6++,142--/0>@IHGCCCCEDCBB<;994333ED=;;=@;868;9BCBCCBBBBBBCDBCDCB?=AAFJCCDDHHJDDCED???CA@ABCDEGFIDDDCCBDBBABD@A@>?=A?@?@CA@JCDEFEBCCA/)..878JIFB@?=??@G@DDDDDGEEJAA00/.9>?A@FHJIJJCBBFFFFCJJJB@@BEDB7JJJJEGFGGJJDB@@BABBCFEDDDCDCHCAAA@@@A??@BEE@?C>===BCCCACBDDGDCCCFCB@9:<95.+-'&$$%%&/:<=>?434:?CABCBDAC4112AAA?A@>>>CAAB@>>>C@AD?-)((/.//46/2217;>A@ABA?;;:;<<<>BB=>>=;577?>HGH99:<<>?<<?BCEA>=<>CA<:GF@1-.ACD@>>?==1---8;;50//403/+,==ABCB>=<=ADDCCFD@?=>>BFEJJJFFFIJJG=;9556?>;;<=?>??CJJCCBE@9DA/,,,*'')564224<070.-1-211@9.-.,./015*(((37?@?:8599ABB@3223?A@AE<JB==A:>@??EFCFFC@?@HJ@>>=<;;<=<;<<77ACBBGHJHCA??>@CA@?@B====A???J1///CCB@BAAEDDCABAABBEAB>???B10/-)*&&&)0***+64--...0@@?222=BD<>>?;>==?ACBABBCDEDFFA?>?AAAAB@ECB;:31129;;89:8::;DCDDBDCCFDDEDDCCCBCCA?@@<;D;BEDEDCAIJIHFDDDAABACBA???>=@CEE20B:ABBGJGGHGJJHF@@@@BFGDBABCGGFD=<<>G:C383/@==@BEHJJHIFFDEGIJ?>?97659:?4,(').,,*(%')((*))'%%'43432.0-+/201+*--.+*''$$%&+*+6=>BHIJJJEEDGDFABEEHGEEB9899EAB@CJ9877<<=AFEEHD@A@B><><=?AHJHC=<<>:::;>>?AACCCEGDGFGGFIECCCDFEDACFG@?AAAGGED?>??<552,%%%&&&&&78DC@>>>=??@CABCCA??@EFFGJC@:==@@<;<<@@?BA>:+*((&&&'.,&'++,//0<@B>555>@200/9>CA?==>HEDCCFDAA?>?<<<<=?@EHJA??A<JJGB@@@CBCE><<A@A>AA<<:::79<898799@ABBC@???CDB@><<<=>??>?@@??@ACCD@878;B@=;>;@E=687455<<<@A@@?>>@AD>7F4>;54.(&%%*++,4/AEIC9B?>?AFEEC9=JHHBBA??=;;;?JE<?@77>94<FGJFHIFFIJJ@@>GGFEFJFA898;5/0)4=BD?@?>><:<?IG?7545C??>?A:887D@JJEEEEJJJF@A?@AJJJJHEDEJJFC=HHD200-++))&$#%999>9FFEEIECDBDFDECEEHFCCBCFEDBCGEEBAABEDCFDDEAD>>>==?<>=@AAACAA?@G@:;75681.-&%%'0=<?FHJGFEFEECBDEECDDCFDDDDCBBCB@>==>E9JCC;::9.D>877>BGF@??BIEDEGGFFJIJGDCBCFHHEDDDHI@B=GECB?>=?ABCA;:<@@@>=''''(BAJJ=<;:>@::998=-866602//2.12DCBBCDEHFHHGFDDGEEECDDJJAD=?9=@?<;<=BCBB@>==<>>>AA?>>>??A@BECIFCBCDEBBA?@@@BABBBBCBA??@=;67:;A?>>ACGDBA?@C?=?A>>=?B@ACEGEA@??C?>>>@>>>;<<;<<>CDFEJBAAAECBCA==>ABBBEEFB@=<7;=<;;:?HCA@@AA@@@>===ACBA@>?@BCDECD@??BDFB?;;==A@@@@A@:<<<BC??><86>>>@CA@?@CCCABDEDCBBCHFJHCA4D:668---.EA>?@ABG?8444;<=2//0<<CCCBCBBDFFD=:6672'''BBA=<;::82<>DHEDCCFA@@@EEHHHGFDEIJDA888EE@?@@@>ADCGGHBAAA<<;:@===BEFEDCFBDIGHJHHGGEFDFFHJD@@?CA@@DFJ><:644.-,,'&&&&49@CEFEIJJJJJHFA@DBCCDECBCCABADFHHGJJHECDIJJJ==5EDDHIEDDCEF61/1HJEB8?52122-+++++.2**+?46**)''*+593,<7433358BBBJGCBACGCEEBBBCCC@<=:=DDDEEBEGJHDBABBJJJJIJJJJJFGGEEGGCJGFFGEFCBDBIJGHJJJGIJJEJJIIGIJEDABDFJJ<<<>EFIA==65/8DG=;;=EEB?@@AC777B@@=:;;>JHFGGIFFCDDBDCDFGIJJCAABA??=0.-04?AGDDCDFCFJFFEDCCBBGEC?8392BACDEDA??AAABBDDC>??>@@CFFDCA4''''533<=?G8777A>6444.-,,79;=:A?>>@CCB??BFHFDB@@:>>=>CEECCACB>?>=?==>=@;=<>CCA?@??A@BA>?@@A=:9:<@?CDAFEEACCCC9877:<=?>>;;:4*
@Uematsu_g8c_1_G0_2
TTGGCCTCATCGTGGAATCCCAGAGGCTGCCAAGCAACTAAATGCAGTTCCTTGACCCTCAGTGGAAGTACTCACAGGAGACTGCAACAGTGGGATTACGCAAGAGGAATCTGCAACGCTGGTGGATCTTCCGGAGGCGGGAATTGTGAGCAAGGGCGAGGAATAACATGGCCATCATCAAGGAGTTCATGCGCTTCAAGGTGCACATGGAGGGCTCCGTGAACGGCCACGAGTTCGAGATCGAGGGCGAGGGCGAGGGCCGCCCCTACGAGGGCACCCAGACCGCCAAGCTGAAGGTGGACCAAGGGTGGCCCCCTGCCCTTCGCCTGGGACATCCTGTCCCCTCAGTTCATGTACGGCTCCAAGGCCTACGTGAAGCACCCCGCCGACATCCCCGACTACTTGAAGCTGTCCTTCCCCGAGGGCTTCAAGTGGGAGCGCGTGATGAACTTCGAGGACGGCGGCGTGGTGACCGTGACCCAGGACTCCTCCCTGCAGGACGGCGAGTTCATCTACAAGGTGAAGCTGCGCGGCACCAACTTCCCCTCCCGACGGCCCCGTAATGCAGAAGAAGACCATGGGCTGGGAGGCCTCCTCCGAGCGGATGTACCCCGAGGACGGCGCCCTGAAGGGCGAGATCAAAGCAGAGGCTGAAGCTGAAGGACGGCGGCCACTACGACGCTGAGGTCAAGACCACCTACAAGGCCAAGAAGCCCGTGCAGCTGCCCGGCGCCTACAACGTCAACATCAAGTTGGACATCACCTCCCACAACGAGGACTACACCATCGTGGAACAGTACGAACGCGCCGAGGGCCGCCACTCCACCGGCGGCATGGACGAGCTGTACAAGGGAGGCAGTACCGGTGGCGCCATGACCTCTAGGAAGAAAGTGTTGCTGAAGGTTATCATCCTGGGAGATTCTGGAGTTGGTAAGACATCACTCATGAACCAGTAATGTGAACAAGAAATTCAGTAATCAGTACAAAGCTACAATAGGAGCAGACTTTCTGACAAAGGAGGTGATGGTGGATGACAGACTAGTTACAATGCAAATCTGGGACACAGCAGGCCTGGAACGGTTCCAGTCCCTTGGTGTGGCCTTCTACAGAGGTGCAGACTGCTGCGTTCTGGTATTTGACGTTACTGCCCCCAACACATTCAAAACCCTCGATAGCTGGAGAGATGAGTTTTCTCATCCAGGCCAGTCCCGGGATCCTGAAAACTTCCCTTTCGTTGTGTTGGGAAACAAGATTGACCTCAAAAACAGACAAGTGGCCACAAAGCGGGCGGGTGCTACAGCAAAAACAACATTCCCTACTTCGAGACCAGTGCCAAGGAGGCCATCAATGTGGAGCAGGCGTTCCAACGATTGCAAGGAATGCACTTAAACAGGAAACAGAGGTGACTGTACAATGAATTCCCTGAACCCATCAAACTGGACAAGAACGACCGGGCCAAGACCTCAGCGGAAAGCTGCAGTTGCTGAGTACCGAGCTCGGATCCACTAGTCCAGTGTGGTGGAATTCTGCAGATATCCAGCACAGTGGCGGCCGCTCGAGTCTAGAGGGCCCGTTTAAACCCGCTGATCAGCCTCGACTGTGCCTTCTAGTTGCCAGCCATCTGTTGTTTGCCCCTCCCCCGTGCCTTCCTTGACCCTGGAAGGTGCCACTCCCACTGTCCTTTCCTTAATAAAATGAGGAAATTGCATCGCATTGTCTGAGTAGGTGTCATTCTATTCTGGGGGGTGGGGTGGGGCAGGACGGCGAGGGGGAGGATTGGGAAGACAATAGCAGGCATGCTGGGGATGCGGTGGGCTCTATGGCTTCTGAGGCGGAAAGAACCAGCTGGGGCTCTGGGGGTATCCCCACGCGCCCTGTAGCGGCGCATTAAGCGCGGCGGGTGTGGTGGTTACGCGCAGCGTGACCGCTACCAGCTTGCAGCGCCCTAGCGCCCGCTCCTTTCGCTTTCTTCCCTTCCTTTCTCGCCACGTTCGCCGGCTTTCCCGTCAAGCTCTAAATCGGGGGCTCCCTTAGGGTTCCGATTTAGTGCTTTACGGCGCCTCGACCCCAAAAAACTTGATTAGGGTGATGGTTCGCGTACCTTGAAAGTTGTACTTCGAAGTTCCTATTCTCTAGAAAGTATAGGAACTTCCTTGGCCAAAAAGCCTGAACTCACCGCGACGTCTGTCGAGAAGTTTCTAATAGAAAAGTTCGACAGCGTCTCCGACCTGATGCAGCTCTCGGAGGGCGAAGAATCTCGTGCTTTCAGCTTCGATGTAGGAGGGCGTGGATATGTCCTGCGGGTAAATAGCTGCGCCGATGGTTTCTACAAAGATCGTTATGTTTATCGGCACTTTGCATCGGCCGCGCTCCCGATTCCGGAAGTGCTTGACATTGGGGAATTCAGCGAGAGCCTGACCTATTGCATCTCCCGCCGTGCACAGGGTGTCACGTTGCAAGACCTGCCTGAAACCGAACTGCCCGCTGTTCTGCAGCCGGTCGCGGAGGCCATGGATGCGATCGCTGCGGCCGATCTTAGCCAGACGAGCGGGTTCGGCCCATTCGGACCGCAAGGAATCGGTCAATACACTACATGGCGTGATTTCATATGCGCGATTGCTGATCCCCATGTGTATCACTGGCAAACTGTGATGGACGACACCGTCAGTGCGTCCGTCGCGCAGGCTCTCGATGAGCTGATGCTTTGGGCCGAGGACTGCCCCGAAGTCCGGCACCTCGTGCACGCGGATTTCGGCTCCAACAATGTCCTGACGGACAATGGCCGCATAACAGCGGTCATTGACTGGAGCGAGGCGATGTTGGGATTCCCAATACGAGGTCGCCACATTCTTTCCTTTCTGGAGGCCGTGGTTGGCTTGTATGGAGCAGCAGACACGCTGCTTCGAGCGGAGGCATCCGGAGCTTGCAGGATCGCCGCGGCTCCGGGCGTATATGCTCCGCATTGGTCTTGACCAACTCTATCAGAGCTTGGTTGACGGCAATTTCGATGATGCAGCTTGGGCGCAGGGTCGATGCGACGCGATCGTCCGATCCGGAGCCGGGACTGTCGGGCGTACACAAATCGCCCGCAGAAGCGCGGCCGTCTGGACCGATGGCTGTGTAGAAGTACTCGCCGATAGTACGTGGAAACCGACGCCCCAGCACTCGTCCGAGGGCAAAGGAATAGCACGTACTACGAGATTTCGATTGCCACCGCCGCCTTCTATGAAAGGTTGGGCTTCGGAATCGTTTTCCGGGACACCCGGCTGGATGATCCTCCAGCGCGGGGATCTCATGCTGGAGTTCTTCGCCCACCCCAACTTGTTTATTGCAGCTTATAATGGTTACAAATAAAGCAATAGCATCACAAATTTCACAAATAAAGCATTTTTTTCACTGCATTCTAGTTGTGGTTTGTCCAAACTCATCAATGTATCTTATCATGTCTGTATACCGTCGACCTCTAGCTAGAGCTTCGGCGTAATCATGGTCATAGCTGTTTCCTGTGTGAAATTGTTATCCGCTCACAATTCCACACAACATACGAGCCGGAAGCATAAAGTGTAAAGCCTGGGTGCCTTAATGAGTGAGCTAACTCACATTAATTGCGTTGCGCTCACTGCCGCTTTCCAGTCGGGAAACCTGTCGTGCCAGCTGCATTAATGAATCGGCCAACGCGCGGGGAGAGGCGGTTTGCGTCTGGGCGCTCTTCCGCTTCCTCGCTCACTGACTCGCTGCGCTCGGTCGTTCGGCTGCGGCGAGCGGTATCAGCTCACTCAAAGGCGGTAATACGGTTATCCACAGAATCAGGGAGTAGCGCAGGAAAGAACGTGAGCAAAAGGCCAGCAAAAGGCCAGGAACCGTAAAAAGGCCGCGTTGCTGGCGTTTTCCATAGGCTCCGCCCCCCTGACGAGCATCACAAAAATACGGCACGCTCAAGTCAGAGGTGGCGAAACCCGACAGGACTATAAAGATACCAGGCGTTTCCCCCTGGAAGCTCCCTCGTGCGCTCTCCTGTTCCGACCCTGCCGCTTACCGGATACCTGTCCGCCTTTCTCCCTTCGGGAAGCGTGGCGCTTTCTCATAGCTCACGCTGTAGGTATCTCAGTTCGGTGTAGGTCGTTCGCTCCAAGCTGGGCTGTGTGCACGAACCCCCCGTCAGCCCGACCGCTGCGCCTTATCCGGTAACTATCGTCTTGAGTCCAACCCGGTAAGACACGACTTATCGCCACTGGCAGCAGCCACTGGTAACAGGATTAGCAGAGCGAGGTATGTAGGCGGTGCTACAGAGTTCTTGAAGTGGTGGCCTAACTACGGCTACGCTGGACGGATTTATTGGTATCTGCGCTCTGCTGAAGCCAGTTACCTTCGGAAAAAGAGTTGGTAGCTCTTGATCCGGCAAACAAACCACCGCTGGTAGCGGTGGTTTTTTTGTTTGCAAGCAGCAGATTACGCGCAGAAAAAAAGGATCTCAAGAAATCCTTACGATCTTTTCTACGGGGTCTGACGCTCAGTGGAACGAAAACTCACGTTAAGGGATTTTGGTCATGAGATTATCAAAAAGGATCTTCACCCTAATCCTTTTAAATTAAAAATGAAGTTTTAAATCAATCTAAAGTATATATGAGTAAACTTGGTCTGACAGTTACCAATGCTTAATGAGTGAGGCACCTATCTCGGCGATCTGTCTATTTCGTTCATCCATAGTTGCCTGACTCCCGTCGTGTAGATAACTACGATACGGGAGGGCTTACCATCTGGCCCCAGTGCTGCAATGATACCGCGAGACCCACCGGCTCCAGATTTATCAGCAATAAACCAGCCAGCCGGAAGGGCCGAGCGCAGAAGTGGTCCTGCAACTTTATCCGCCTCCATCCAGTCTATTAATTGTTGCCGGGAAGCTAGAGTAAGTAGTTCGCCAGTTAATAGTTTGCGCAACGTTGTTGCCATTGCTACAGGCATCGTGGTGTCACGCTCGTCGTTTGGTATGGCTTCATTCAGCTCCGGTTCCCAACGATCAAGGCAGATTACATGATCCCCATGTTGTGCAAAAAAGCGGTTAGCTCCTTCGGTCCTCCGATCGTTGTCAGAAGTAAGTTGGCCGCAGTGTTATCACTCATGGTTATGGCAGCACTGCATAATTCTCTTACTGTCATGCCATCCGTAAGATGCTTTTCTGTGACTGGTGAGTACTCAACCAAGTCATTCTGAGAATAGTGTATGCGGCGACCGAGTTGCTCTTGCCCGGCGTCAATACGGGATAATACCGCGCCACATAGCAGAACTTTTAAAAGTGCTCATCATTGGAAAACGTTCTTCGAACTACTAAGAGATCTTACCGCTGTTGAGATCCAGTTCAATGTAACCCACTCGTGCACCCGATCTTTCAGCATCTTTTACTTTCACCAGCGTTTCTGGGTGAGCAAAAACAGGAAGGCAAAATGCCGCAAAAAAGGGAATAAGGGCGACACGGAAATGTTGAATACTCATACTCTTCCTTTTTCAATATTATTGAAGCATTTATCAGGGTTATTGTCTCATGAGCGGATACATATTTGAATGTATTTAGAAAAATAAACAAATAGGGGTTCCGCGCACATTTCCCGAAAAGTGCCACCTGACGTCGACGGATCGGGAAATATCCCGATCCCCTATGGTGCACTCTCAGTACAATCTGCTCTGATGCCGCATAGTTAAGCCAGTATCTGCTCCCTGCTTGTGTGTTGGAGGTCGCTGAGTAGTGCGCGAGCAAAATTTAAGCTACAACAAGGCAAGGCTTGACCGACAATTGCATGAAGAATCTGCTTAGGGTTAGGCGTTTTGCGCTGCTTCGCGATGTACGGGCCAGATATACGCGTTGACATTGATTATTGACTAGTTATTAATAGTAATCAATTACGGGGTCATTAGTTCATAGCCCATATATGGAGTTCCGCGTTACATAACTTACGGTAAATGGCCCGCCTGGCTGACCAGCCCAACGACCCCCGCCCATTGACGTCAATAATGACGTATGTTCCCATAGTAACAGCCAATAGGGACTTTCCATTGACGTCAATGGGTGGAGTATTTACGGTAAACTGCCCACTTGGCAGTACATCAAGTGTATCATATGCCAAGTACGCCCCCTATTGACGTCAATGACGGTAAATGGCGCACGCATATGCCCAGTACATGACCTTATGGGACTTTCCTACTTGGCAGTACATCTACGTATTAGTCATCGCTATTACCATGGTGATGCGGTTTTGGCAGTACATCAATGGGCGTGGATAGCGGTTTGACTCACGGGGATTTCCAAGTCTCCACCCCATTGACGTCAATGGGAGTTTGTTTGGCACCAAAATCAACGGGACTTTCCAAAATGTCGTAACAACTCCGCCCCATTGACGCAAATGGGCGGTCAGGCGTGTACGGTGGGAGGTCTATATAAGCAGAGCTCTCCCTATCAGTGATAGAGATACCCTATCAGTGATAGAGATCGTCGACGAGCTCGTTTACATGGAACCGTCAGATCGCCTGGAGACGCCAGTGGCCGTTTTTTGACCTAGTCAAGAACACCGGGACCGATCCAGCCTCCGGACTCTAGCGTTTAAACTTAAGCTTATGGCAGATTCAGCTACACCACATTTGGACGCCGTTGAGCAAACATTGAGGCAAGTGTCCCCAGGCCTGGAGGGCGATGTATGGGAAAGAACTAGTGGAAATAAATTCAACAGGGAGTCCCAGCTGAATCCCAGTGATTGGTTGTTGCAAACCCCAAGATGTGGGGCGATGATAAATGCGCTGACAAGAGTTCAGACAGAAAAAAGGTTGCTGGCTAAGATGACTGAAAATATAGGGAATGCCACCAGAACCGTAGATATTAGTACACTTGCACCTTTCCCAAACGGCGCATTCCAAGACGCTATTGTCGCTGGTTTGAAGAATGTCGCAGCTAAAGGCAATAAGTTGAAAGTTAGGATACTGGTTGGGGCTGCACCCGTCTACCACATGAATGTAATACCTTCCAAGTATAGGGACGAATTGACTGCAAAAGCTGGCAAAGCCGCAGAAAACATAACTTTGAACGTGGCTAGTATGACTACATCAAAAACAGCTTTCTAAGCTGAACACTTCAAAATCTTGGTTGTAGACGGGCAAAGTGCCCTTCTGGTGGAATAAATAGCTGGAAGGATGATTACTTGGATACTACTCATCCAGTGTCTGATGTTGATCTTGCACTGACCGGACCAGCTGCTGCAGGCTCTGCCGGTAGATACCTTGACACTTTGTGGACATGGACCTGCCAAAACAAGAGTAACATCGCTTCCGTCTGGTTTGCAGCTTCCGGCAACGCAGGGTGCATGCCCACTATGCATAAAGATACAAACCCCAAGGCATCACCTGCCACCGGGAATGTCCCAGTAATAGCCGTTGGAGGGTTGGGCGTTGGCATCAAAGATGTGGACCCCAAGTCCACTTTCAGGCCGATCTGCCAACAGCTAGCGATACTAAGTGTGTGGTAGGACTTCACAAAGCCAATGCTCACGCCGATAGAGACTATGATACAGTCAACCCAGAAGAGAGTGCCTTGAGAGCTCTTGTTGCTTCAGCAAAAGGTCACATTGAAATATCTCAGCAGGATTTGAACGCTACATGTCCACCCTTGCCTAGGTATGACATTAGATTGTACGATGCCTTGGCTGCTAAAATGGCTGCTGGGGTTAAGGTGAGAATTGTGGTTAGCGACCCAGCCAACAGGGGCGCAGTGGGCAGTGGGGGTTACAGCCAAATAAAATCACTTAGTGAAATATCAGACACTTTGAGAAACAGGCTTGCAAATATCACAGGCGGTCAACAAGCTGCCAAAACTGCAATGTGTAGCAATTTGCAGCTTGCAACCTTTAAATCCTCCCCCAACGGCAAATCGGCAAGCGGGCATCCTTATGCCCAACACCATAAGTTGGTTTCCATGAGGGCTCCATCCACATTTTATATCGGTTCAAAAAATTTGTACCCATC
+
46-*)'()'(%$$$..3-0-14>:::AA?<=<2230010%%%&%'%)%$%)'758CC<A<<EDC=<D=>><>??CAA@@?<<<>?955555/,++./06772005;9;>ABA@>=?>>?>681,)*&'+*&&0029:6/,*)))'&'##&(((*+;7++*--,')++/0..7:;;6443399;??@AACC?A>>>?BDCCDA???@>><>CB?@>@=;::=>@A<;:;630/0..-++*))):85;@BBB@@DBBDBADA=<;<@<944:=?@BB>===:@@?A=>>?AA==<ACB<:7GHCCAADABABEAA@DDCCBCDDA7301=FC@G@@EDDDDE@?=DGA?<=ABCC@BBCBACCE?>>BB?@A?@ABHIIJJ>=;;?>?>>ADCG?<=A??A@@?AEGJIGDDCDB?@CCCEC?=<=GEHJJJIFDB@=?GE@??>?@BBGCDB?AAACBDA>>>====HCBCF77643++++.-FACBB?<<<=DDCDEB??@GGHGFC;>7;=<;311267BGJIGCBA@>A><@ACB<;;:930)140.+'==@@@<:::>CDE@??>CFFJJHE><<<ECAB@A@9;;;?@CB>>:1))3F>==@DCB@@?B==>=>=<=<>?=?AACHGEF@D=::::430+9>@E@?BBCCDCBBACIEDCAA?@DBBBBBD@CCCCDB>?>><<=B<AC@?@?BBAAB@@?;::0/1:108==BBDDACB?BA@>=<<==@ABEEF@A<AFEAB=BFA@??<;<<B=*)))20..5<>EA=;;9887<?AB<EB?A::945232422226=<=>CAA><=<<<<=@@AA>;=@>=<>>>@@AAFB>;;<?@><>>@IA@A?>>@?===@@?===>@BA?><;<<810009BBEJJJJDDBC?;;;<@@A>>?@<544//024FGHIHD@=;;==@?::8999:;ECCAA@@C??@>B32005673)+66ADDHJJJJIHGD@AFEEA??<>??D@?@@BCDBBABBGGA?87730128@FHJG=;9:;@AB@;????@BDCB=<<;=;;<<A@=<6++778731/-0&&''),,766522:9:?:985///8<<;76;5;>>BBBA>?@998999?C?@ABD@>><;=>A:7669BA;;;<AA??=:99;====?6;<;:>>BA?AEEEDH?=<=<333;=@>?;=<>I>=<?>:.)A:522ABDIHJGJJFA73/),--.<978?CFJBA@>AD@HJIEDEDDFJAAAAFGJJB@==CBDDCA?4&%&4?FFEB@?@@AA@??@DF??>@6531*%&'35455;<CGJJJJGEDDGIGJHGCBBDG;999CDC;878=DFDB@?>@@AEFGEFEEIDDCCEEFDA<;;5-(&&)''+,.:=C=<A75000022223AD?>BIFFACB??<;:4234<=@BABBDHDBA@ADGG@@@BI5555IGEEGHEA><22<<ACFEAABBDEHBC><<<AFFJED?;74222467GEEB???C:7532-***+1/.578>@;92<:;JB>>;;;;:987888:==;<>B>CDCC@?@?@ECBBCEEDFCCCD@<<;=98;;>>>>?FDECFG@?@@FDG;42239@2001:=:*)%%)22@BCFBAA@DCCBBAA@CC98EGE@@CDA9ADB>?>@==@>A@@9885;;AAHJIDBACHEEHDA5/0/.0013,2-33/,.JEJIJJDBA=>BJGFDBCDD>>=?DEFC???C???BCB>;;<FE?>>DDFE@@ABFBAACDEDDEHEEDDED9999978>EEGC@@@D>B>@C;:6.../;;<=?@DEBBCDECCCBCB@?@B@@>??>??AAABDDEBCCB@?@@GJJJIDA?=;9+((422,,'&'=B?@AFDFGD@?=@@=?@AEEEBCB@AABGJFFC??=>=<DDBCDGHBAB????CCBCFDEG?===@C956.'&&&&'-**%&/011559>@DCB@?@A>;)'IDBABEJGFB=65443791E?;:9@@AB?;;;<@>>=>BDF2.B>A>><=?<53,.?A0//1A?<<>==<5)/JJJ<:A8=DEJICB@?A<D:73/'/,,/111256:??FFJJICCDCCJH?<>==>AC?><9,**+<>:72''(,)98823399==?AFFHF?==AJE9::HABCJJ@@@FHFFJFGA::<:9;<C@AFIJJGA?@@DCCD?>>9999>:::<@@?<<=BHIFF=:;100))))AJI??=;888A>++++::=<>DCFIJGH??>;9;3113>CFEDDDFIE9;EAABB633JI<;>?BHDDCDECBACBBCBDCBCBBCF@>;;>>B>:@AEHIJB@@ACCEDDBABBEA@JC@??F==?==>HIB?>=@AHJJHEDDCCCCHFBCBBDA??>>ACBDDC@>=BBECCEJG@@@ABBBBABBECA@CBBED98865483111>???BBDEDFJJFC@96-AHFDCCDEGHA@?>@@=??@HDFFFFJJJHFJJHJJJJHA8777?;8/4)DDEDHHDAB0//4++*(%%%*,<=9;<<4233<=<@AB8778;5555++++44129;;GHE?=<;234;<80/)+9386777BBAAA@5411276679ABBAEDFFFDBBABBBFHIJJJJJFFBBA?@D;855201*(('''(*?ABBC@@B@@AB???>EDDBB@@?AAA=8-,,,-+*)&%%'/5556434666:67<;=B;6...1;;<?@CDB@?9JA>>>==>>:::;:?=>=BBABA=7546+++01//0=DBCA@AAFJIF>;;=ADCCCDEBBB@ABBEA=::;?DBEDA@@@@DC@EGDC@??@AAABBA@AACDB???>??@ABCA(',0''&&;:@@B@;:622.,,-1'&)())121,2.3,@CDHDBBBEECCCAEFADEDC;:7687977:5331/124<50*)*+().0/-41))=@IFGFDBAABDDC@BDD8778D@?>>:767:@A??ABHGCCCBDCFH=<<<BCBCIFFBAAC@?>>FH@<;<@@CEIFFDDCCCDEIJJJJJGJJHGIFCB@?99<>89201032)))+CCCCCD+***6558455;JCDCA;;DD<E;;=BA@ACHGIFDGJJHFGGCBBAEEFJJHAADFD>>>?BBBD?@<<==DIHHGHEJJJFHJEDDABABBDDBA8321/113<?HJJECCC;989A@C@>?B><=5433:9A@===A=-3-.''&'+,13339FDDDFHJ6600;/''(/08:DACBBJDB?==<??G?;9:32-??6222:>?EEEJEGC6797?)'''495@BA?I=<=;====??BAFEAACHHFHB432377:9@AABCEB?<:=>=@?A@BDCDBABCDFDA>>==>?@DEEE*)),DE@;<>BCEG@54546600/.0))-85445AABEFDFHJCCACJJJFGG??B?>>?BC>=88AAB/..1@@<8:9@HB@A@CBDDDA@@CA@??EDFFFFEDCCCEJ<823??BA@@=<;<?>95335880,-.>@ADHIBB?=>=?BCDAAAAFGG?::@JJJJJJJJHEFDEE<<::;=@BEHIHHFDFJ>;;<<750001EBCBEGAAABBGJJGJJIGHGHA9/5.*)(((&&)'&&('-00;<@CCEACDDF222>:8889==@@@.**,,4500/05/2,:76;==@CICA@@B===@DCBBD?67+++,@A1/,**CA@AA@@**,*J>@BBBJJEEA=<;=>=00(('*>B)''':)'+*>=?@DA@+)))8@ABCCABADEDBBBCCCBBDDDDGDBBBBBADC8777>?@@C?<<>@?=>?AEHIJGBB@??>@@BABDIJFFA>@?@DCA=,)(-/(%'&')*.//04::21,)&&)+,-.0EIDCCHDCBBHJJEDB@;:1/,1-CABCJJJGDCDCBDBDD?;863/*+,*'&*->>ACBBBCGGJJJH@@ABBBCJGGEGDA98>;/%##%(()/0+***@AB@?@ACBB?@@@JEEDBDCEEEEDEDDJCJJJIJJJJJJJHEFGJ98BGJDEEJIDCCBFEFEDFIIEEFJJ@A@@EFBBAB=@?B>??EDEBDCABABC@??@B@><=1./53>C=98=<>=>EC=778>@DCCA>JDC>=A@?=>>>@@BEHF>224BB<=3-,,-1337@@@B?A?;;;;7662218==9--.=?BCIJE@AA31/+,,,,/03.0<<>>??AC@?@@@@AGEG@DIIEBBDCBA@ADFHECDCG?><;==@AAA@>=>@ACCDEJCBCAHHBAABCEFHHECC88873&%&+DFFHGHAAA>>>>@??@C>>;9::CB@>?>@AAA@@ACEFJJIDECCDEJHJH47,*)(())*344444<EDA''''&$)))'')*&-11@ABBDDCCGEDDACCEJCCBBCAAAABDCCEFGCBDJJA;<A@FCCAABJIIA<56>CD=<<<>@>?ACHIA@??BBE?>>>BBDDDC;:HJJJJDCEIGJGEB@A@B@?=?AGF:9==//0.31BIA?;:::965+*)('')335+&%%'(2239?AA@:88::==?@CB=<;;;;<@BI90*,DJA@@?BBBEACD>??A?EED>===DAB?<<>DF5222632-+*(('%'.-,++*,5644@<89CFIEBEJJICGEFFDGJIHGIFGDIDCCDJJBABHJJE?@@?ABHGGGEEGGC>>>GDCBBCBDCDB>>?AGJ)((*=B@<<=ABBAB@?>,++*++),-.//=AEJJ???<;;95-//0238>>@AB@?>3B>>>>???A?@BDJJJJ@<;;>A===BA>=;<??==>JCBA?@?@CCCEDDECECDDCCCBC?:722271055/-==>@@=;<FFHJHJJJCG>>=;=<32))())(()588888><>55348>:72414ECBBACCHGHCCCJI==:7@?@<::;HJGDEBBCCJJHJHGIFFHCCEAEG@7767?AADHGJJIIHE@??BHJIDDCB@@AFHGD===>AA>3227545765588<0(((HFFGFE@???DDFGFI:666:<;DEACACCA?@ACJJJFG:668><@?>;::544.../10019'&%'((-==6622ACCBDDCEFJA;==CJJJJGCB@BEBAA?<:@8::?;888;==@AHGHDD>>@=?CBA<=:99=;:::>EDCDEFFJCBABCCC@???ECAB?>>>?ABCBDEHJGE?@??>AA@AAAA@?>>>@BDCEHDCCDHIJHEFCDDCA@>>?A???@EFJ?<<<CFFFEEBDDCDEECGFFC@>=>?@?>>>?7667B@???>?@@@DCGA>==>>>?@BCDHC@@BBDGGF?>==EC?@ACCA@===A<30066HJJJJFCDGEEGCBDB>AAFJJGDBBCAD.&$$#&&$%$%&('('()12@@>>?>???:1///<31./-'''04)-+,,,,>?:;:;??6.(3373352?=>>?BJGJJHDCDG>FCBCBC?>?BJGEABB@A??A:9JJJJHCDGCB?@AJJFEC@AA>=<?GHE<<<>EEEC>?==?@CBCBAFJGDDBCDEFJ@>>>F<988<C?998JGJJIGGHDCAACACEDCBBGJJJJHA@@>@9;0---+..:.--.>>?BGGEEEDDHFFGHHE@A<>>>CHJJJA8AGI;??93659AADB@<<>J<;;<;C<+CADCJJJEBDDD@B9667/.,('(&$#$&(()7241*'%%&&())73:;99<BBDDCED:9>;AABCBAC>?>=E97;?EDD??<<=>EDGF77666@?=<BCA@FA>@<DBCCDJGJJJC@==<887678;;>@@@D>==?@>=?BDFJDEEGJE@???CEGFJEB@BCDCABDBBABCDCDFFFFFDFED@<9:=@BABHIFEBCBCCGA@@B?EGICB@@?;99:?@AACDCDB222<CAACGFJJB@@@@BBHAABACBBDEIFDC?>=<>@BHJJJIHFDDJFGFFHHJG@<:;;A@AC65555ACBCABCDEGJJJJCC??@@A>??AACECDBD?=>>AB@BBCFEGDBBCBCDEHHFDCB@?-'%&,;9:;CC?:6=>6588:BCD@>>>AFHJHHB@<111197523>::+***+,)=::9<;4000>>?D=;C7>CIFDA?@?@@@B@BBA@BDEGDIEA@?@FGJBA???><6:8.546-,,,3333544???DFEEEFDEC@>888/,,,.17;<>FDDB@AAHIJFHE?<<600005/,3('&'*(')*'&$#'8::>ECDD==C=F@>=B>@CJDB<<AACBBDB=<<<ACCBCAACADDECAAABCA??@BEFBBAACCCCDDEDBAAAHJJFECAA?@ADJCBA@DCCBCCCGEFFHEDEAD<:;EB99989@FBB>43/.200422>CDEDCFJEGE@@?@IGJJAJ@???7(%678;>===CEJJHHGHBB>A=<@HEJ@@AFHJHHJGHJJGECDB>?>?<=>CECA@?ADGGBE=<<896*(()3:BBBBGEFDFHDEC@A?@AADJ<98;CHIA@A:J?+@?=?DEDBAA?+('*(&&()(((*,,,019C>767344333;CDA@@@A@==>91.**++++;=553/--25&&&'1.*,(%%%&+*)(()''''/59=212;@,,,,,,-5=:111/34;777;<=J>>=:;;;:9:;DB@@ADDEEIHJJGHJGC6//<0<,,,1CBBEJDCA@=AABCDDDEFF@??@BC@???00/077EGJGGFECAABBCDGDA@GFDEC>>IFEEECGDEDE<HBFDDFJJJJIJH?8777CEHJJFFGJJ;;;;:876<98951-21261/++?B@CCCEGHEBCCDDFDCD=<44335'%%%$%''..3////===>AG?=,++-21-)'',+,(&&%%1*&'(2JIH@>@C@@@@DEDCCCA@FCBBBFHJ8//*'((=>>==;99;<;;;;@?@@EDFFHJJJHBFDBAABEGB>::::<96>FABAADCBDEB@<;BEBBAA@?ACCFCBBAB@.-(/.3+)&&&&%%78::<CHJ@=?DGHHDAAAEEJI@>987:;<;<777420133<//+*+'&%%,-/53778?@CDBBA@DC@??ACA??ACCC/...96789=JFF877754<?-%%&)1BCDEC>:78=JJJJ?2601;7:B;;>@CBDED@@>?A@?>9999@DIJJIIJFDCCAAJ<;.---,,+,5-**)(&'+?434?4BBABE=;;BBBBDBGJJEDA;333*+-9DEDACHEJJJB@??ADDG>=9:=??BJHG@>>@@EB@?=>?@EEDCCDCBBBBDHG>:7:@@DEBBB@@B?@=;:;;=>>A3+))A?<<<<=ACCA?>;<<=@?=;::>?CDBBCBHB?=<=??A??@@>?>>?>?BJI@@@?@>??>>===<<?><88;<=<>>BA@?==<93:1==?A>5444:><>>=>==>?B<;;;C;====<6?<;>A?>=>?AA@>=<=?@?<??>?@DCB@@?AEDDDCHGFHFDDCA@@?=>>@CCA@D@CEFDB@?@@A@;@BA@<<988<=@?AA@ABEHDBE@??@H<623(-&0//111=@BEGFD?DCD@???@@@ADCADJJD@@AB>>==A:84-*)'&%$%&&+,%$$$''&'(+.0124457=ABDG<:;:8<88<63124:CJB=>=::>9--0/**&&/+8>>9:;9?>>BBDJI@?>BCDDDCCBGGFFCAAAAA@B>>=>FCDD>;::;=?B??<:;;=9:?:A?>=====??>??@A:8445))(('(*//97:244=72-,/GJGEA@@@@BCA9989;?=>?A<=EG;;;;BD?@@A?=<<=???AAACEHD<99766330..56AEFGC@@@@CEDCBCCFGJFFEGJIIFBBBBCBAAEJJJEDCABDBABCJJJIJIJHA=<;=???;89JI@=<=AA==<<?>?@@DCC@?;9;99?JFFCCCCCCCFAAA@ABDFJGG?>77856566---..../+-/.-,-0('''557;BB/++,0)'()),9641//0/6::6@??ADBBBCJJA>=99703,,'(&&&)(((&*&)//4:@EGHHBABI@:99<A:87JJJHDDBDC<;<9;(
@Uematsu_g8c_1_G0_3
GCCAAAATCTTGCAGCCAGGATGGGTACAAATTTTTTGAACCGATATAAAATGTGGATGAGTCGACGGAAACCAACTTATGGTGTTGGGCATAAGGATGCCCGTCTGCCCATTTGCCGTTGGGGAAGATATAAAGAGTTCAAGCTGCAAATTGCTACACATTGCAGTTTTGGCAGCTTGTTGACCGCCTGTGATATTTGCAAGCCTGTTTCTCAAAGTGTCTGATATTTCACTAAGTGATTTTATTTGGCTGTAACCCCCACTGCCCACTGCGCCTGTTGGCTGGGTCGCTAACCACAATTCTCACCTTAACCCCAGCAGCCATTTTAGCAGCCAAGGCATCGTACAATCTAATGTCATACCTAGGCAAGGGTGGACATGTAGCGTTCAAATCCTGCTGAGATATTTCAATGTGACCTTTTGCTGAAGCAACAAGAGCTCTCAAGGCACTCTCTTCTGGGTTGACTGTATCATAGTCTCTATCGGCGTTAGTATTGTCGTGAAGTCCTACCACACACTTAGTATCGCTAGCTGTTGGCAGATCGGGCCTGAAAGTGGACTTGGGGTCCACATCTTTGATGCCAACGCCCAACCCTCCAACGGCTATTACTGGGACATTCCCGGTGGCAGGTGATGCCTTGGGGTTTGTATCTTTATGCATAGTGGGCATGCACCCTGCGTTGCCGGAAGCTGCAAACCAGACGGAAGCGATGTTACTCTTGTTTTGGCAGGTCCATGTCCACAAAGTGTCAAGGTATCTACCGGCAGAGCCTGCAGCTGGTCCGGTCAGTGCAAAATAGACATCAGACACTGGATGAGTAGTATCCAAGTAATCATCCTTCCAGCTATTTATTCCACCAGTAAGGGCGCTTTTGCCCGTCTACAACCAAGATTTTGCTAGCGTCCAGGAGAAAGCTGTTTTTGATGTAGTCATACTAGCCACGTTCAAAGTTATGTTTTCTGCGGCTTTGCCAAGTTTTGCAGTCAATTCGTCCCTATACTTGGAAGGTATTACATTCATGTGGTAGACGGGTGCAGCCCCAACCAGTATCCTAACTTTCAACTTATTGCCTTTAGCTGCGGACTCCTTCAAACCAGCGACAATAGCGTCTTGGAATGCGCCGTTTGGGAAAGGTGCAAGTGTACTAATATCTACGGTTCTGGTGGCATTCCCTATATTTTCAGTCATCTTAGCCAGCAACCTTTTTGTCCCAACTCTGTCAGCGCATTTATCATCGCCCCAACTCCTGGGGTTTGCAACAACCAATCACTGGGATCAGCGGCACTTCCGTCCAATTTATTTCCACTAGTTCTTTCCCATACATCGCCCTCCAGCCTGGGGACACTTGCCTCAATGTTTGCTCAACGGCGTCCAAATGTGGTGTAGCTGAATCTGCCATAAGCTTAAGTTTAAACGCTAGAGTCCGGAGGCTGGATCGGTCCCGGTGTCTTCTATGGAGGTCAAAACAGCGTGGATGGCGTCTCCAGGCGATCTGACGGTTCACTAAACGAGCTCGTCGACGATCTCTATCACTGATAGGGAGATCTCTATCACTGATAGGGAGAGCTCTGCTTATATAGACCTCCCACCGTACACGCCTACCGCCCATTTGCGTCAATGGGGCGGAGTTGTTACGACATTTTGGAAAGTCCCGTTGATTTTGGTGCCAAAACAAACTCCCATTGACGTCAATGGGGTGGAGACTTGGAAATCCCCGTGAGTCAAACCGCTATCCACGCCCATTGATGTACTGCCAAAACCGCATCACCATGGTAATAGCGATGACTAATACGTAGATGTACTGCCAAGTAGGAAAGTCCCATAAGGTCATGTACTGGGCATAATGCCAGGCGGGCCATTTACCGTCATTGACGTCAATAGGGGGCGTACTTGGCATATGATACACTTGATGTACTGCCAAGTGGGCAGTTTACCGTAAATACTCCACCCATTGACGTCAATGGAAAGTCCCTGGGCGTTACTATGGGAACATACGTCATTATTGACGTCAATAGGGCGGGGGTCGTTCGGCGGCGCGCCAGGCGGGCCATTTACCGTAAGTTATGTAACGCGGAACTCCATATATGGGCTATGAACTAATGACCCCGTAATTGATTACTATTAATAACTAGTCAATAATCAATGTCAACGCGTATATCTGGCCCGTACATCGCGAAGCAGCGCAAAACGCCTAACCCTAAGCAGATTCTTCATGCAATTGTCGGTCAAGCCTTGCCTTGTTGTAGCTTAAATTTTGCTCGCGCACTACTCAGCGACCTCCAATACACAAGCAGGAGCAGATACTGGCTTAACTATGCGGCATCAGAGCAGATTGTACTGAGAGTGCACCATAGGGGATCGGGAGATCTCCCGATCATCGACGTCAGGTGGCACTTTTGGGAAATGTGCGCGGAACCCTATTTGTTTATTTTTCTAAATACATTCAAATATGTATCCGCTGATGACGATAACCCTGATAAATGCTTCAATAATATTGAAAAAGGAAGAGTATGAGTATTCAACATTTCCGTGTCGCCCTTATTCCCTTTTTTGCGGCATTTTGCCTTCCTGTTTTGCTCACCCAGAAACGCTGGTGAAAGTAAAAGATGCTGAAGATCAGTCATAGCGTGGTTACATCGAACTGGATCTCAACAGCGGTAAGATCCTTGAGAGTTTTCGCCCCGAAGAACGTTTTCCAATGATGAGCACTTTTAAAGTTCTGCTATGTGGCGCGGTATTATCCCGTATTGACGCCGGGCAAGAGCAACTCGGTCGCCGCATACACTATTCTCAGAATGACTTGGTTGAGTACTCACCAGTCACAGAAAAGCATCTTACGGATGGCATGACAGTAAGAGAATTATGCAGTGCTGCCATAACCATGAGTGATAACACTGCGGCCAACTTACTTCTGACAACAATCGGAGGACCGAAGGAGCTAACCGCTTTTTTGCACAACATGGGGGATCATGTAACTCGCCTTGATCGTTGGGAACCGGAGCTGAATGAAGCCATACCAAACGACGAGCGTGACACCACGATGCCTGTAGCAATGGCAACAACGTTGCGCAAACTATTAACTGGCGAACTACTTACTCTAGCTTCCCGGCAACAATTAATAGACTGGATGGAGGCGAGTGGACCAGGACCACTTCTGCGCTCGGCCCCTCCGGCTGGCTGGTTTATTGCTGATAAATCTGGAGCCGGTGAGCGTGGGTCTCGCGGTATCATTGCAGCACTGGGGCCAGATGGTAAGCCCTCCCGTATCGTAGTTATCTACACGACGGGGAGTCAGGCAACTATGGATGAACGAAATAGACAGATCGCTGAGATAGGTGCCTCACTGATTAAGCATTGGTAACTGTCAGACCAAGTTTACTCATATATACTTTAAGTAAAACTTCATTTTTAATTTAAAAGGATCTAGGTGAAGATCCTTTTTGATAATCTCATGACCAAAATCCCTTAACGTGAGTTTTCGTTCCACTGAGCGTCAGACCCCGTAGAAAAATCAAAGGTATTTCTTTGAGATCCTTTTTTTCTGCGCGTAATCTGCTGCTTGCAAACAAAAAAACTACCGCTACCAGCGGTGGGGTTTGTTGCCGGGATGCAAGAGCTACCAACTCTTTTTCCGAAGGTAACTGGCTTCAGCAGAGCGCAGATACCAAATACTGTTCTTCTAGTGTAGCCGTAGTTAGGCCACCACTTCAAGAACTCTGTAGCACCGCCTACATACCTCGCTCTGCTAATCCTGTTACCAGTGGCTGCTGCCAGTGGCGATAAGTGGTCCTTACCGGGTTGGACTCAAGACGATAGTTACCGGATAAGGCGCAGCGGTCGGGCTGAACGGGGGGTTCGTGCACACAGCCCAGCTTGGAGCGAACGACCTACACCGAACTGAGATACCTACAGCGTGAGCTATGAGAAAGCGCCACGCTTCCCGAAGGGAGAAAGGCGGACAGGTATCCGGTAAGCGGCAGGGTCGGAACAGGAGAGCGCACGAGGGAGCTTCGGGGGAACGGCATCTTTATAGTCCTGTCGGGTTTCGCCACCTCTGACTTGAGCGTCGATTTTTGTGATGCTCGTGGGGGCGGAGCCTATGGAAAAACGCCAGCAACGCGGCCTTTTTACATAGCTGTTTGGCCTTTTGCTCACATGTTCTTTCCTGCGTTATCCCCTGATTCTGTGGATAACCGTATTACCGCCTTTGAGTGAGCTGATACCGCTCGCCGCAGCCGAACGACCGCGGCGCAGCGAGTCAGTGAGCGAGGAAGCGGAAGAGCGCCCAATACGCAAACCGCCTCTCCCCGCGCGTTGGCCGATTCATTAATGCAGCTGGCACGACAGGTTTCCCGACTGGAAAGCGGGCAGTGAGCGCAACGCAATTAATGTGAGTTAGCTCACTCATTAGGCACCCCAGGCTTTACACTTTATGCTTCCGGCTCGTATGTTGTGTGGAATTGTGAGCGGATAACAATTTCACACAGGAAACAGCTATGACCATGATTACGCCAAGCTCTAGCTAGAGGTCGACGGTATACAGACATGATAAGATACATTGATGAGTTTGGACAAACCACAACTAGAATGCAGTGAAAAAAATGCTTTATTTGTGAAATTTGTGATGCTATTGCTTTATTTGTAACCATTATAAGCTGCAATAAACAAGTTGGGGTGGGCGAAGAACTCCGGCGTGGAATTCCCGCGCTGGAGGATCATCCAGCCGGCGTCCCGGAAAACGATTCCGAAGCCCAACCTTTCATAGAAGGCGGCGGTGGAATCGAAATCTCGTAGTACGTGCTATTCCTTTGCCCTCGGACGAGTGCTGGGGCGTCGGTTTCCACTATCGGCGAGTACTTCTACACAGCCATCGGTCCAGACGGCCAGCGTCTGCGGGCGATTTGTGTACGCCCGACAGTCCCGGCTCCGGATCGGACCGTGCGTCGCATCGACCCTGCGCCCAAGCTGCATCATCGAAATTGCCGTCAACCGAGCTTCTGATAGAGTTGGTCAAGACCAATGCGGAGCATATACGCCCGGAGCCGCGGCGATCCTGCAAGCTCCGGATGCCTCCGCTCGAAGTAGCGCGTCTGCTGCTCCATACAAGCCAACCACGGCCTCCAGAAGAAGATGTTGGCGACCTCGTATTGGGAATCCCCCGAACATCGCCTCGCTCCAGTCAATGACCGCTGTTATGCGGCCATTGTCCGTCAGGACATTGTTGGAGCCGAAATCCGCGTGCACGAGGTGCCGGACTGGGGCAGTCCTCGGCCCAAAGCATCAGCTCATCGAGAGCCTGCGCGACGGACGCACTGACGGTGTCGTCCATCACAGTTTGCCAGTGATACACATGGGGATCAGCAATCGCGCATATGAAATCACGCCATGTAGTGTATTGACCGATTCCTTGCGGTCCGAATGGGCCGAACCCGCTCGTCTGGCTAAGATCGGCCGCAGCGATCGCATCCATGGCCTCCGCGACCGGCTGCAGAACAGCGGGCAGTTCGGTTTCAGGCAGGTCTTGCAACGTGACACCCTGTGCACGGCGGGAGATGCAATAGGTCAGGCTCTCGCTGAATTCCCCAATGTCAAGCACTTCCGGAATCGGGAGCGCGGCCGATGCAAAGTGCCATAAACATAACGATCTTTGTAGAAACCATCGGCGCAGCTATTTACCGCAGGACATATCCACGCCCTCCTACATCGAAGCTGAAAGCACGAGATTCTTCGCCCTCCGAGAGCTGCATCAGGTCGGAGACGCTGTGAACTTTTGCGATGCAAAACTCTCGACAGACGTCGCGGTGAGTTCAGGCTTTTGGCCAAGGAAGTTCCTATACTTTCTAGAGAATAGGAACTTCGGAATAGGAACTTCTAGGTACGTGAACCATCACCCTAATCAAGTTTTTTGGGGTCGAGGTGCCGTAAAGCACTAAATCGGAACCCTAAAGGGAGCCCCGATTTAGAGCTTGACGGGGAAAGCCGGCGAACGTGGCGAGAAAGGAAGGGAAGAAAGCGAAAGGAGCGGGCGCTCGGCGCTGGCAAGTGTAGCGGTCACGCTGCGCGTAACCACCACACCCGCCGCGCTTAATGCGCCGCTACAGGGCGCGTGGGGATACCCCCTAGAGCCCCAGCTGGTTCTTTCCGCCTCAGAAGCCATAGAGCCCACCGCATCCCCAGCATGCCTGCTATTGTCTTCCCAATCCTCCCCCTTGCTGTCCTGCCCCACCCCACCCCCCAGAATAAAATGACACCTACTCAGACAATGCGATGCAATTTCCTCATTTTATTAGGAAAGGACAGTGGGAGTGGCACCTTCCAGGGTCAAGGAAGGCGCGGGGGAGGGGCAAACAACAGATGGCTGGCAACTAGAAGGCACAGTCGAGGCTAATCAGCGGGTTTAAACGGGCCCTCTAGACTCGAGCGGCCGCCACTGTGCTGGATATCTGCAGAATTCCACCACACTGGACTAGTCAAATACGAGCTCGGTACTCAGCAACTGCAGCTTTCCGCTGAGGTCTTGGCCCGGTCGTTCTTGTCCAGTTTGATGGGTTCAGGGAATTCATTGTACAGCTCCACCTCTGTTTCCTGTTTAAGTGCATTCCTTGCAATCGTCTGGAACGCCTGCTCCACATTGATGGCCTCCTTGGCACTGGTCTCGAAGTAGGGAATGTTGTTTTTGCTGTAGCACCAGGCCTGTGCCCGCTTTGTGGCCACTTGTCTGTTTTCGAGGTCAATCTTCTTTCCCCAACACAACAGAAAGGGAAGTTTTCAGGATCCCGGGGACTGGCCTGGATGAGAAACTCATCTCTCCAGCTATCGAGGGTTTTGAATGTGTTGGGGGCAGTAACGTCAAATACCAAGAAAACGCAGCAGTCTGCACCTCTGTAGAAGGCCACACCAAGGGACTAAACCTCCCAGGCCTGCTGTGTCCCAAATCTGCATTGTAACTAGTCTGTCATCCACCATCACCTCCTTTGTCAGAAAGTCTGCTCCTATTGTAGCTTTGTACTGATTACTGAATTTCTTGTTCACATACTGGTTCATGAGTGATGTCTTACCAACTCCAGAATCTCCCAGGATGATAACCTTCAGCAACACTTTCTTCCCTAGAGGTCATGGCGCCACCGGTACTGCCTCCCTTGTAGGGCTCCGTCCATGCCGCCGGGGTCGTGGCGGCCCTCGGCGCGTTCGTACTGTTCCACGATGGTGTAGTCCTCGTTGTGGGAGGTGATGTCCAACTTGATGTTGACGTTGTAGGCGCCGGGCAGCTGCACGGGCTTCTTGGCCTTGTAGGTGGTCTTGACCTCAGCGTCGTAGTGGCCGCCGTCCTTCAGCTTCAGCCTCTGCTTAATCTCGCCCTTCAGGGCGCCGTCCCTTGGGGTACATCCGCTCGGAGGAGGCCTCCCAGCCCATGGTCTTTCTCTGCATTACGGGGCCGTCAGAGGGTGCCGCGCAGCTTCACCTGTAGATGAACTCGCCGTCCTGCAGGGAGGAGTCCTGGGTCACGGTCACCACGCCGCCGTCCTCGAAGTTCATCACGCGCTCCCACTTGAAGCCCTCGGGGAAGGACGACTTCAGTCAGTCGGGGATGTCGGCGGGGTGCTTCACGTAGGCCTTGGAGCCGTACATGAACTGAGGGGACAGGATGTCCCAGGCGAAGGGCAGAACCCTTGGTCACCTTCAGCTTGGCGGTCTGGGTGCCCTGGTAAGAACCGCCCTCGCCCTCGATCTCGAACTCGTGGCCGTTCACGGAGCCCTCCATGTGCACCTTGAAGCGCATGAACTCCTTGATGATGGCCATGTTATCCTCCTCGCCCTTGCTCACAAATCCGCCTCCAGAAATCCACCAGCGTTGCAGATTCCTCTTGCGTAATCCACTGTTGCAGTCTCCTGTGAGTACTTCCACTGAGGGTCAAGCAATTTGGCATCCAGTACTTTGGCAGCCTCTGGGGA
+
99DDFHJJHJH><9633<JGFECCDDGEEBB>EJJJJHGFDA@@BFJC>DJJJJCAAA?><:7556:>>?HC=++++8,)'()(''(',.2:ACFCBBE?C=/../C?;<;99JIFBBBD=11?A,((*)(&*-02221,,5;ABDEIJHJIEBB>>?BFFGGG@@31EG>;;<?<<>>AC5C><;;==@ACEEEGGJCA@@@??=>=;CBA7-*04++,--./:31113?==>>AABBEFJJFCAD?B<?>>=@?7?A>70..2;=>@@@@=;99>>E=A@FC<;;842112;?;;<<?B9>67C@@CBFFABBAABBCEFGI@DHC@@A>@DDFB>>>?B<<;;=BABBACDEJBBA??>?>@EEHBDC@?@===?CCA@??@ADFGCA@@@@94(%$%'',<>HHECDFFCCA?>@E=EA@@AGHEDCFHB?@FBCAC>;<;??*((,=)(DBC@?>=CDFEECB@>>?A10001<:78B@A@@BBD@??@CAA@>?@BDC><6.)*,***0JFDECAA??A?>?AABAAA@;;<,''''))*9888=<FFFGGBA@A@A@@>????CCA@@D>DF8777BA@?=@<@AADCCA@A@:99:CCF2//,--B@AACFC@>>?ABCDJFDBBAA@?@@<=DBBBCFBDCAAAJHIFCBCC?==889:CDEA@?=;BBABBDDB???FCAA@EEFDEFEFGF@>>@@<;;>@ACB?==<@?GGEJFB@@B=<<<@@ADCBCBDEEGA??A?????>?A@=<-++-:BCDDA@@@@?A@A?@@>===90///2/,*-.+++++@>@?@CCECCABB5545<<<=?CABAABCCHCIHF@>@;=9@<;<<?DCFJ><678777420//,+)+././;??:;;@DDECAABBFCCACJHFB?:9-*''(.24BDFJJA@A;;;JJHGHDDDEECBBCDGECCBCA?>?AJHHJHGEB<:;<JJBA<777:CJGGEEIGDDFJJHDCCBCDDE;8979><>>@DFGEBEIDA@?BCBBBEHFDCBGDFFGDBA??@CHB>>>@D><877;>?@ADCCAAAACJJJEA@@AJEB?>?EJDDCBAA:535966669<?BDFA??9999@AABA6555DEBAECE?<<9;;;@>=>CEJJC@B==?=>9:;;DBBBCD;988;9=CCA@@BEDCBDEEA>?=AI61JC531022556D642-**+3=BA>HJJJJDB>A?CCEDCCABBDAABBCCJHGHHGEDA@=;*'&,'((7=?@?BDFJIIJBBAB@>?@GCBA??;B@=<<@ABCCCCE7777ABCIJJ=888:E>?A@@AE?<;D@?3+6567733<=AB8554+->GJ@?@>))))-))*?@JHIIEI982'&&)5567888EEGGHJJIJJJJJJB94459JIJHEEEEFDEEHJIHJGIFBBA>9768;?FE?>>>EBA<426=)(*67:7<DEDBBA@??=@@CB?@@DIJEJBABBGFEDDIFC@@=>?@DCH?===>JJHFBBBEFGFGGIJJ;;;:@?6555<>>;?AJFBAAFGDDCAB2229?)&%%,,,*,=@>@?DDC@;::>A?<>?>BBAA@C?J71125562.*BBA@AA@A>==>?@@><<>?BCFEC???;;;<CCEA??>?A@@@@DBAAACDBEGEBBEIHJCEDADEGFDJJJE<;;;AABCJJJCJCA@?DBGJIEB?>>@FDC>==>A::=====;=CEGD?ACCBA@A@BDDFGB@?>@@AA??>?@???AFGFECCA?@>>@=@DJFBA@BEDCA@A@D>==?FCB?@@@@??BGIJHDCCDCDECCC????DC@?@GC>@EJJC??@>CGEB@>@CEGJI@<<<?CCCEFHJJEBA@@===>:B66G?ECCDCDCBIGHEDDCDDA?;;>@>9888?,(,,,-.1,+/,->>>BBGFEEC@???BBBCBC@>>=<==>@??=>@EFHEAA@??CDA@@BB://.8:FFFCCFHIC=730)')9>?@<;;<D?@?JHBBBBFCDDBCBFEFGCBBBB7661''(@CABCB=6444*()(1+$$$$$'17;>@EDA@>>@IEEDADCGDEEECCCDJDEEDGDEDCCAABECJIFCCEEDBEDGHHFFGEEBCBE@@BJJGECF6444;;?@AJIGE@<<<>IFGDCCFGFB><<<ABCBA@@ADJ778;<;;;DDDEDEIDDCDIGCA@ABEHGJJJFC?347A@C?AGEDBBCECCDBECCDBBBBEGDEBBBCDGEB@D@CBAFADDCAAEDDA9:=EJJJJGFFFGGEAA?BBDE6734C@AB31..%$$$(/0/055>4>>521102=>>==>=CCD<;:95599@85/**+97755.---????@?=?@@AAACEC><@AIHCA;>98<<=('))557&'-*,-.668FBAA><;;;=CD))*.12.55//.1/-,,82:;?6566=BED<BGDIF988HBECAAB><;;<>@:76698..0''(&&&(&&&1137778;IJJJEDGEC?>>BEFGIJJJJJJJJEDEBA@?DHCDDA@@AGGJJGHHJJ?<<<?=0.-.6,)&)))801HJJJJJIEDCEFJJIC@@C>?@=;969;84.-..2/CEDJJGFDFEDDFGJJEDCDJJIGEED;-0+)02(&&'%%%&%&%&*'10038:<<>?C/...////;A@?@AABC*&*%&9861/,*)0/04*)+4200=?GHICCCBFI>=7>EDCDGECAA??DHCJJJJIGGFFBBABCDBCCCCDA@@@BGGD8?;DDGEEEBAAACECADACEGEJJGFC???@@ABA????@ABCDBD><<<GGFGCB@@CACDEJHJJH@?>=B@BAAACGD?>>GJI@@ABABAE@==?C>==>FFEEFD>69<CEFGJHEHFDEDBFDDEDEFIHEDDEBB@@BBGEEEDBBABBCB@@@@ADB.+++C@AC0//--,.=::3/.+./9>@<<;;<=@CEDCE@GHJJIHFGBBBA>+++?>=>@???AFH@>>=CDB8((()///F?=?AF@??8:767@ACBCJDA@@C7666AEC@?@@AC@@>=??AAACA><;=AAAADECB.../F<<<=AA?>AAA@??7.02CEDFFJEEAAB3))),+*.-+-334:;<<7/,<8;<>BDJJJJHGDDA@>>=>AADCBA;:/+'&%$$&&'3>DAB???@?AAAA@@@989:32;-.8>@?AB@><;;>CCCCBBEBBA=>=8FEEBB@@>=>?C@?<;<:@@A@AB@?><<=?BBBCCA@@AABABB@@==>@EEB@=:;:;;<?AE@=<<>B?>>=@ACEDDBAB>::9:=>EE@@D@DC@?;9;AA=;;<EEEBB?AJGG<;;;<;==IGHCFFEFA?=?;:78:<A@@@DFGHE@??AB@@ACDBCBDEDIFFFEJGGGHBAA@ABEJJJ:65C8-)*%%8J><<;?>=@@B>>5872?:AB@<930--7>@>7321/(''2357:;555245:GAA>ADGJJHE@<<=?DFDDBCBDIIJC:99:B622/0/*++6212236C>?4221/.--*((),*&&&'''/53/53221=<9JJJJJHDDDC@@@@CD>=<511,++,<;;<===<IG@3.(&&(:<BFEEDCB???331/.137/2+4434/*4)('(++++.>>AFFEDEDJIJJJH@@AAA@?ABAA?@ACA'''((((+9:78878:>>CJJFA@AAF>=<???=>=?AAB?>><99987558:;?A@@AB@???EEGGHJ<;:;?>@???AAAAABA?>=<==?=>=???BA?>=?@@@??>?>?@CCAAAA@BABAA@?=>73.0,++'&#&(->==:::0///5;?DFD=<:>/....DD?@>==@A@>=?4443:96'''<?B>;8;@@=9221/01?AADGJGDC8@<<::<>8:<?@@AHHFCCCBC8787=<<<:7679<<?@?ACDC?@?@BBBA@---,,-+--.=<<><>>===8=<<<97:22:99:9::AFDA@ACFDBBCCEDEEDFIA?<34+))))+988:??>8677+**,:8'%%))('(3770('&%#$&-,-/AFDECCBCA<42112331279A?@??>>?GGBC?<::;10//70BA@?CC94:0)*/1=BBB@A@B@?B@>A@?IJJJI6555>>=;;;;BAABAAB@A41&$###&%%&%$%A;9EJJFA@;;;<BBCH@CD<8JCCDBDDDJI@CCECEFJDBC@?@IJJJJGCBACEGFIDBADJI;::;=DDCCD@@?>>>>>><>>ABBBDAAABF<:973,()));;?C@@>811167=?CDCDFFIJIGHJIFHEFGEIFDEGFECAA@@BC@>:0.259;7;=?JCAA@@A<887<66:>;EEHGFGGEGCE@@4333DCA2628:<:=@ADEGJJCA?>?>??<<>>?>?AACCFHJHIJJHJBA@?BCEEFDEGF?>>?EEDG.---B?GJCDEJHEEB3/JIEECBCBEA??>@>@@DABACCEJ=7386788>@AEICCCFFEGJJJJH''')A=FDFJIGEDEGIFCDCCDBBBFJGIEDDEJDD==64556?AA>?@@A@A===>FIIIJHGFEGGDC@AAAHJIIFGGJID?<BB>>>@ABCDED97-=<<<=?HB<<;:<=@FJJJ@ABAAJEHIJFDBDDHJJJJJHGGHHDDCDFEC=JHJJJGHJHIFHJB?>=@BGEGJJIJDJBHJIFA5212AAEDFFECB@==<=83&%%%%%$%&&&$)--6AA@AJIGDAIJECCFAB:99><=?>@A?@@BJJC?>>A?A><=>AABBB=;:;A654'FGGD?>?@BCCBB:9A<DDCCJFFECABCFEEA@??@ABCGJ?>?JHHE@?>>CDHCA@?BBDGECEDCEDEBAADDDDCCCABBAGHEDE;<<855::AD?HFGFFD@?@?>>=<6*1'0///+)()+,+-184333JC??<@DBBA@@@AEBDB5/'>9:BB<@?A<2*))&$$$+,-.*)**A?>?BBDCCE@@EACDA@@DGEGFGIEFEJJJJJJDDD==>@5555<845;::**(()+9;=;888A>=<A@FGBAAAGEGIJJHHEEGCCEA@@@EDED6666B:62./129:;DIDCFDBB@BECCB?@@CFEDCGICBBCFE??AE000BA>99:;CDGBC@@::::B@=;:=<<>EAEDBBGDF@DC@?>/))'(*((7=404DDCHEDDHDEDFE>88<>AAA6,+,6BA888:@?@CE@==AACEEFC@A@>63++*)///C?>@?BCFJIFC?2.-225;5?=>>=?EEFEBBBA@;9:53&&(7:++**,B@>=;>HGHJJJJHHHEEEDDFEEEBD@?ACDDGJ;99IEED;99:GGDCBBDC@@@@A=>?DABBDIJJJHGFCFB@820,*(.236JHJJGGH***,FFIJFIEEEHIGFFFCDCAAACEHHFEEEDFBBA?=>>ECCACECBBCEC<===>AAEFC@@=CBA;;3234DFHDCA9@A?>98:<6666C0///BA<:99;A333ADCA?@A?@E?4,,-)()67????9::<ABDECAAADIEEFFGDJHJHGA@@IFE??>?ADB@?@ACEEEFGEG@?>?<;;<FFJGHJGIHJJHCCAAFFFGFEDFJHJHEDDFGEGJJFE99988A3/((,-335@D@<=85571102<(&%'-&&%&&'>@B::9<=??<DFIE?@AFGHI5GBEFABBCF@@?>75/.)4968:;<GG==<9691?>>@@BBACBDDEEEFEDCCBEHHH@++**,<<<;6-((2279/---58>CCDD@@ADDBA>:9:3(((44--&&&9;>=<.(&''''%$$+$-$$=<<>DCB>;;;;;:;?ABA@DCE<:9:797/0/BDE@?<?FEFC>=;<@BEBE=A:1,/.@=2122250*'&&'*-0//5=C@A<>EC@@A@:989=>@AA>4445@56ACDCDFIHGJJ?>=>;5553/))////167JIDDB@@>?C@==;333B=<<=;79/(('0*+*+HG:9979:5569??C99840-%'(>@??DCCEGBA@G68/:;>>CBDCFFFGC?><?IC><::/../9997445EEBBCGEDCCCBCCCA>>>AB@???@AC?=?AAC@?<:/((+,):<??AC>??EFDA==97668>71*/-/.-'(9=>?>@?>>CCCAABB>?9;;>?@A?@ACHFJGA(''';:;;41001820039AAAC=;;<BEC??<;;;;@@ABCCC@@ABDBBABAA8CBDACB@BA@@??@@@@@@ABBCBA@:;@@83546;>9410)):AFE55>0..0>>?;:>@GFIGGC@?@ADFFFFGJB@?DGHEJJJIGEBBDJJ@=?D@@?@AB@???@GEB@FA=;:;?<4.003;;:42.-1.69.8((6.8620014<=AEBCFFDHIHEFJG@40/.5==FFDB?>=?AA?1./1???<<<=CFEJJHFGDDC@A94300112=>>?CB@EDDD5445ECBCGIGGHIFECCCDHHIJGECADCCCA=<2''<:67/*)((*+((/0>?CCCC=<<<BBDEEHEED??>?J542>;99:?A@DEDCCBACFJHDBBA@A@CCDEGJIJJJJEA?@?;::;@:DEGJJJH>==>;:;<9=/:<7722>CAAFBCJJJJGEDC;54100:;=A@>=>BBBCFDHICCBADEEFFFEFCFJIJJAAAAG>:;756C@??@EGDDDBFEHGDE?>>?EEGFJEHHJJHJJGDBAACDFDDEEJJJIH@FIIHG;JJEBA<EGEJJIJHGHFIIJJECC@>.('&)4920/-+185445AGGEE1-,.625::BB@@?@?:67:;==82>569+++?@FHCB@>('''/:EJIJIDDJJJC@EDFBC311169766778BDGGGJECDAIFC@=<::;3321110.../*&&&&*,:;>@BCGGED@DGFCCDDFGB@@EACB@AACC=74321+&%###$$%$$'*((04DEDAA?@=:51****:99:HDDCD@@@HCCDAJEDDBCECDGIJJGHDGHD@83GAJ>888BDEDFFFFGECBDJJGEDACEIJJJHFEFEGJJFCBCDJIJJJJEDFEFGHHB@@?;<@BBBAHFDEGJIHBBA@IHHEDBBC?EGGGDEDC-(ABJHHJHJJICCEACDCDDGFBBBJHF5243.<667FFGFECA@?>??AA@CBA?=>??@??@>A@8/)(%'*'&'**/'388=:84(&&))-++,>>==<BBEA>>>EFDCEA===BFEEFFHHEDEEFDEF=<<<B?A@:;;A@8782<:755///.45>?@?>@CFEEGEB@>>??A@@BAAAA@@@DGGEGFGFBA@BBDDDA<;;;<A?DDDBACACCA@@CB???>???AA?@@@BBDFA@@?BDFDDGHHEAAABEEDBA?=>:64-,,.878?@<<@:;;;;??@?:87+41.'(+8=BBCDD=<<<;8758B?BEECCB;;677@AABBACA@<008.,ED9?@64-.0ECC++*'(()**-00066:EBA@@A7))))43()*>;<<BHEBAA@>?AAAADB>8273.-,'&&&'(;>;;789JIHFDCFBB@@ABAAABB>??ACEFGHGGCBAFHFE=@8;88/12?>>>A:89:JIJEAA=,)))*&&(&(&%')-66BCA>>=<=>@BAD>=4233B>=>AGECB;?8CEDCCBCCCCDGFHD:334@DIJ>?ABAB@?=:95=?ACCBACD@/..2++7=@9:EJGFHFI1///<@DFBB@@9777<===?@@))(*-*(&####)3370/00=)$$&(8))22@C@?AJJHFDCB@CG9889C=;;;?BGGEBAAA?>D=GIGEAAADFDA?>>>=A;IHFFDEB??@BICECBDBBBABA?@ADFIC<<<=D.)((,D>==<>>)))1***;6BB@A@ABB>>;<ADGFC@@DCDCA??BFDBBBFFDD=;++++--->32'(58><=97899<<>?>A?9---.<;=@D=;:991/-./$$%%'%'(>=<<<>B))())
@Uematsu_g8c_1_G0_4
CTGGCAACTCAACGCTACATGTCCACCCTTGCCTAGGTATGACATTAGATTGTACGATGCCTTGGCTGCTAAAATGGCTGCTGGGGTTAAGGTGAGAATTGTGGTTAGCGACCCAGCCAACAGGGGCGCAGTGGGCAGTGGGGGTTACAGCCAAATAAAATCACTTAGTGAAATATCAGACACTTTGAGAAACAGGCTTGCAAATATCACAGGCGGTCAACAAGCTGCCAAAACTGCCGTAGCAATTTGCAGCTTGCAACCTTTGCGATCCTCCCCCAACGGCAAATGGGCAGACGGGCATCCTTATGCCCAACACCATAAGTTGGTTTCCGTCGACTCATCCACATTTTATATCGTAAAAAAATTATCCATCCTGGCTGCAACTTTGGCTACATAGTGGAATCCCCAAGGCTGCCAAGCAACTGGATGCCAAATTGCTTGACCCTCAGTGGAAGTACTCACAGGAGACTGCAACAGTGGATTACGCAAGAGGATCTGCAACGCTGGTGGAATCTCCGGAGGCGGATGCTGAGCAAGGGCGAGGAGGATAACATGGCCATCATCAAGGAGTTCATGCGCTTAGAGGTCACATGGAGGGCTCCGTGAACGGCCACGAGTTCGAGATCGAGGGCGAGGGCGAGGGCCACATTAGAGGGCGCCCAACCGCCGAGCTGGAGGTTGAGGGTAGCCCTGCCCTTCGCCTGGGACATCCTGTCCCTCAGTTCATGTACGGCTCCAAGGCCTACGTGAAGCACCCCGCCGACATCCCCGACTACTTGAAGCTGTCCTTCCCGAGGGCTTCAAGTGGGAGCGCGTGATCAGTTCGAGGACGGCGGCGTGGTGACCGTGACCCAGGACTCCTCCTGCAGGACGGCGAGTTCATCTACAAGGTGAAGCTGCGCGGCACCAACTTCCCCTCCGACGGCCCCGTAATGCAGAAGAAGACCATGGGCTGGGAGGCCTCCTCCGAGCGGATGTACCCCGAGGACGGCGCCCTGAAGGGCGAGATCAGAGGCTGAAGCTGAAGGACGGCGGCCACTACGACGCTGAGGTCGAAGACCACCTACAAGGCCAAGAAGCCCGTGCAGCTGCCCGGCGCCTACAACGTCAACATCAAGTTGGACATCACCTCCCACAACGAGGACTACACCATCGTGGAACAGTACGAACGCGCCGAGGGCCGCCACTCCACCGGCGGCATGGACAAGCTGTACAAGGGAGGCAGTACCGGTGGCGCCATGACCTCTAGGAAGAAAGTGTTGCTGAAGGTTATCATCCTGGGAGATTCTGGAGTTCGTAACATCACTCATGAACCAGTATGTGAACAAGAAATTGAGTAATGAGTACAAAGCTACAATAGGAGCAGACTTTCTGACAAAGGAGGTGATGGTGGATGACAGACTAGTTACAATGCAGATCTGGGACACAGCAGGCCTGGAACGGTTCCAGTCCCTTGGTGTGGCCTTCTACAGAGGTGCAACTATACGTATGGTATTTGACGTTATTGCCCCCAACACATTCAAAACCCTCGATAGCTGGAGAGATGAGTTCTCATGGGCCAGTGTCCCGGGATCCTGAAAACTTCCCTTTTCGTTGTGTTGGGAAGACAATTGACCTCGAAAACAGACAAGTGGCCACAAAGCGGGCACAGGCCTGGTGCTACAGCGGAAAAACAACATTCCCTACTTCGAGACCAGTGCCAAGGAGGCCATCAATGTGGAGCAGGCGTTCCAGACGATTGCAAGGAATGCACTTAAACAGGAAACAGAGGTGGAGCTGTACAATGAATTCCCTGAACCCATCAAACTGGACAAGAACGACCGGGCCAAGACCTCAGCGGAAGGCCGTTGCTGAGTACCCAGCTCTCGATCCACTAGTCCAGTGTGGTGGAATTCTGCAGATATCCAGCACAGTGGCGGCCGCTCGAGTCTAGAGGGCCCGTTTAAACCCGCTGATCAGCCTCGACTGTGCCTTCTAGTTGCCAGCCATCTGTTGTTTGCCCCTCCCCCCGTGCCTTCCTTGACCCTGGAAGGTGCCACTCCCACTGTCCTTTCCTAATAAAATGAGGAGATTCCATCGCATTATCTAGTAGGTGTCATTCTATTCTGGGGGGTGGGGTAAGAGCGGGCAGCAAAGGGGAGGATTGGGAAGACAATAGCAGGCATGCTGGGGATGCGGTCGGGCTCTATGGCTTCTGAGGCGGAAGGGCTGACTGTCGAGATCCCACGCGCCCTGTAGCGGCGCATTAAGCGCGGCGGGTGTGGTGGTTACGCGCAGCGTGACCGCTACACTTGCCAGCGCCCTAGCGCCCGCTCCTTTCGCTTTCTTCCCTTCCTTTCTCGCCACGTTCGCCGGCTTTCCCCGTCAAGCTAAAATCGGGGGCTCCCTTTTAGGGTTCCGATTTAGTGCTTTACGGCACCTGAGCCCCAAAAAACTTGATTAGGGTGATGGTTCACGTCCTAGAAGTTCCTATTCCGAAGTTCCTATTCTCTAGAAAGTATAGGAACTTCCTTGGCCAAAAAGCCTGAACTCACCGCGACGTCTGTCGAGAAGTTTGTCGATCGAAAAGTTCGACAGCGTCTCCGACCTGATGCAGCTCTCGGAGGGCGAAGAATCTCGTGCTTTCAGCTTCGATGTAGGAGGGCGTGGATATGTCCTGCGGGTAAATAGCTGCGCCGATGGTTTCTACAAAGATCGTTATGTTTATCGGCACTTTGCATCGGCCGCGCTCCCGATTCCGGAAGTGCTTGACATTGGGGAATTCAGCGAGAGCCTGACCTATTGCATCTCCGCCGTGCACAGGGTGTCACGTTGCAAGACCTGCCTGAAACCGAACTGCCCGCTGTTCTGCAGCCGGTCGCGGAGGCCATCAGGTGATCGCTGCGGCCAATATTAGCCAGACGAGCGGGTTCGGCCCATTCGGACCGCAAGGAATGGGTCAATACACTACATGGCGTGATTTCATATGCGCGATTGCTGATCCCCATGTGTATCACTGGCAAACTGTGATGGACGACACCGTCAGTGCGTCCGTCGCGCAGGCTCTCGATGAGCTGATGCTTTGGGCCGAGGACTGCCCCGAAGTCCGGCACCTAGTGCACGCGGATTTCGGCTCCGACAATGTCCTGACGGACAATCGCCCGCATAACAGCGGTCATTGACTGGAGCGAGGCGATGTTCGGGGATTCCCAATACGAGGTCGCCAACATCTTCTTCTGGAGGCCGTGGTTGGCTTGTATGGAGCAGCGGACGCGTCTTCCGAGCGGAGGCATCCGGAGCTTGCAGGATCGCCGCGGCTCCGGGCGTATATGCTCCGCATTGGTCTTGACCAACTCTATCAGAGCTTGGTTGACGGCAATTTCGATGATGCAGCTTGGGCGCAGGTGAGATGCGACGCGATCGTTGAATCCGGAGCCGGGACTGTCGGGCGTACACGATCCGCCCGCAGAAGCGCGGCCGTGGACCGATGGCTGTGTAGAAGTACTCGCCGATAGTGGAAACCGACCCAGCACTCGTCCGAGGGCGAACAGGAATAGCGCGTACTACGAGATTTCGATTCCACCGCCGCCTTCTATGAAAGGTTGGGCTTCGGAATCGTTTTCCGGGACGCCGGCTGGATGATCCTCCAGCGCGGGAATATCATGCTGGAGTTCTTCGCCCACCCCAACTTGTTTATTGCAGCTTATAATGGTTACAAATAAAGCAATAGCATCACAAATTTCACAAATAAAGCATTTTTTTCACTGCATTCTAGTTGTGGTTTGTCCAAACTCATCAATGTATCTTATCATGTCTGTATACCGTCGACCTCTAGCTAGAGCTTGGCGTAATCATGGTCATAGCTGTTTCCTGTGTGAAATTGTTATCCGCTCACAATTCCACACAACATACGAGCCGGAAGCATAAAGTGTAAAGCCTGGGTCTGAGTGAGCTAACTCACATTAATTGCGTGCGCTCACTGCCCGCTTTCAGGTCGGGAAACCTGTCGTGCCAGCTGCATTAATGAATCGGCCAACGCGCGGGGAGAGGCGGTTTTCGTATGGGCGCTCTTCCGCTTCCTCGCTCACTGACTCGCTGCGCTCGGTCGTTCGGCTGCGGCGAGCGGTATCAGCTCACTCAAAGGCGGTAATACGGTTATCCACAGAATCAGGGGATAACGCAGAAGCACCTGCTGAGCAAAAGGCCAGCAAAAGGCCAGGAACCGTAAAAAGGCCGCGTTGCTGGCGTTTTCCATAGGCTCCGCCCCCCTGACGAGCATCACAAAAATCGACGCTCAAGTCAGAGGTGGCGAAACCCGACAGGACTATAAAGATCAGGCGTTTCCCCTGGAAGCTCCCTCGTGCGCTCTCCTGTTCCGACCCTGCCGCTTACCGGATACCTGTCCGCCTTTCTCCCTTCGGGAAGCGTGGCGCTTCTCATAGCTCACGCTGTAGGTATCTCAGTTCGGTGTAGGTCGTTCGCTCCAAGCTGGGCTGTGTCCAACCCCCCGTTCAGCCCGACCGCTGCGCCTTATCCGGTAACTATCGTCTTCTGAGTCCAACCCGGTAAGACACAACTCGCCACTGGCAGCAGCCACTGGTAACAGGATTAGCAGAGCGAGAGGTATGTAGGCGGTGCTACAGAGTTCTTGAAGTGGTGGCCTAACTACGGCTACACTAGAAGAACAGTATTTGGTATCTGCGCTCTGCTGAAGCCAGTTACCTTCGAAAAGAGTTGGTCGCCTGTTGATCCGGCAAACAAACCACCGCTGGTAGCGGTGGTTTGTTTTGCAAGCAGCAGATTACGCGCAGAAAAAAAAGGATCTCAAGAGATCCTTTGATCTTTTCTACGGGGTCTGACGCTCAGTGGAACGAAAACTCACGTTAAGGGATTGGTGATAAAGATATCAAAAAGGATCTTCACCCTAAATCCTTTTTAAATTAAAAATGAAGTTTTAAATCAATCTAAAGTATATATGAGTAAACTTGGTCTGACAGTTACCAATGCTTAATCAGTGAGGCACCTATCTCGGCGAATGTGTCTATTTCGTTCATCCATACGTCCTGACTCCCCGTCGTGTAGATAACTACGATACGGGAGGGCTTACCATCTGGCCCCAGTGCTGCAATGGTGCCCGCGAGACCCACGCTCACCGGCTCCAGATCAGCAATAAACCAGCCAGCCGGAAGGGCCGAGCGCAGAGTGGTCCTGCAACTTTATCCGCCTCCATCCAGTCTATTAATTGTTGCCGGGAAGCTAGTAAGTAAGTTCGCCAGTTAATAGTTTGCGCAACGTTGTTGCCATTGCTTGGCATCGTGGTGTCACGCTCGTCGTTTGGTATGGCTTCATTCAGCTCCATTCCCGACAATGCAGGGCGACTACATAATCCCCCATGTTGTGCAAAAAAGCCGGTTAGCTCCTCGGTCCTCCGATCGTTGTCAGAAGTAAGTTGGCCGCAGTGTTATCACTCATGGTTATGGCAGCACTGCATAATTCTCTTACTGTCATGCCATCCGTAAGATGCTTTTCTGTGACTGGTAAATTAACCAAGTCATTCTGGAGTGGTTGTACGGCAGCCCGTTGCTCTTACCAGCATCGGGATAATACCGCCACATAGCAGAACTTTAAAAGTGCTCATCATTGGAAAACGTTCTTCGGGGCCAAGGATTACGATCTTACCGCTGTTGAGATCCAGTTCGATGTAACCCACTCGTGCACCCGACTGATCTTCAGCATCTTTTACTTTCACCAGCGTTTCTGGGTGAGCAAAAACAGGAAGGCAAAATGCCGCAAAAAAGGGAATAAGGGCGACACGGAAATGTTGAATACTCATACTCTTCCTTTTTCAATATTATTGAAGCATTTATCAGGGTTATTGTCTCATGAGCGGATACATATTTGAATGTATTTAGAAAAATAAACAAATAGGGGTTCCGCGCACATTTCCCCGAAAAGTGCCACCTGACGTCGACGGATCGGAGATCTTGCCGATCCCCTATGGTGCACTCTCAGTACAATCTGCTCTGATGCCGCATAGTTAAGCCAGTATCTGCTCCTGCTTGTGTGTTGGAGGTCGCTGAGTAGTGCGCGAGCAAAATTTAAGCTACAACAAGGCAAGGCTTGACCGACAATTGCATGAAGAATCTGCTTAGGGTTAAGGCGTTTTGCGCTGCTCGCGATGTACGGGCCAGATACGCGTTGACATTGATTATTGACTAGTTATTAATAGTAATCAATTACGGGGTGATTAGTTCATAGCCCATATATGGAGTTCCGCGTTACATAACTTACGGTAAATGGCCCGCCTGGCTGACCGCCCAACGACCCCCGCCCATTGACGTCAATAATGACGTATGTTCCCATAGTAACGCCAATAGGGACTTTCCATTGACGTCAATGGGTGGAGTATTTACGGTAAACTGCCCACTTGGCAGTACATCAAGTGTATCATATGCCAAGTACGCCCTCACGTCAATGACGGTAAATGGCCCGCCTGGCATTATGCCCAGTACATGACCTTATGGGACTTTCCTACTTGGCAGTACATCTACGTATTAGTCATCGCTATTACCATGGTGATGCGGTTTTGGCAGTACATCAATGGGCGTGGATAGCGGTTTGACTCACGGGGATTCCAAGTCTCCACCCCATTGACGTCAATCGGGAGTTTGTTTGGCACCAAAATCAACGGGACTTTCCGAAATCTGATAAACTTCGCCCCATTGACGCAAATGGGCGGTAGGCGTGTACGGTGGGAGGTCTATATAAGCAGAACTATCCCCTATCAGTGATCAGATCATTATCAGTGATAGAGATAGCCCAACGAGCTCGTTTAAGTGAACCGTCAGATCGCCTGGAGACGCCATCCACGCTGTTTTGACCTCCATAGAAGACACCGGGACCGATCAGGCCTCCGGACTCTAGCGTTTAAACTTAAGCTTATGGCAGATTCAGCTACACCACATTTGGACGCCGTTGAGCAAACATTGAGGCAAGTGCCCCAGGCCTGGAGGGCGATGTATGGGAAAGAACTAGTGGAAATAAATTGGACGGAAGTGCCGCTGATCCCAGTGATTGGTTGTTGCAAACCCCAGGATGTTGGGGCGATGATAAATGCGCTGACAGAGTTGGGACAAAAAGGTTGCTGGCTAAGATAACTGGAATTCTCGGGAATGCCACCAGAACCGTAGATATTAGTACACTTGCACCTTTCCCAAACGGCGCATTCCAAGACGCTATTGTCGCTGGTTTGAAGGAGTCCGCAGCTAAAGGCAATAAGTTGAAAGTTAGGATCTGGTTGGGGCTGCACCCGTCTACCACATGAATGTAATACCTCCAAGTATAGGGACGAATTGACTGCAAAACTTGGCAAAGCCGCACAAGAAAACATAACTTTGAACGTGGCTAGTATGACTACATCAAAAACAGCTTTCTCCTGGAACGCTAGCAAAATCTTGGTTGTAGACGGGCAAAGTGCCCTTACTGGTCAATAAATAGCTGGAAGGATGATTACTTGGATACTACTCATCCAGTGTCTGATGTTGATCTTGCACTGACCGGACCAGCTGCAGGCTCTGCCGGTAGATACCTGACACTTTGTGGACATGGACCTGCCAAAACAAGAGTAACATCGCTTCCGTCTGAGCTGCAGCTTCCGGCAACGCAGGGTGCATGCCCACTATGCATAAAGATACAAACCCCAAGGCATCACCTGCCACCGGGAATGTCCCAGTAATAGCCGTTGGAGGGTTGGGCGTTGGCATCAAAGATGTGGACCCCAAGTCCACTTTCAGCCCGATCTGCCAACAGCTAGCGATACTAAGTGTGTGGTAGGACTTCACGACAATACTAACGCCGATAGAGACTATGATACAGTCAACCCAGAAGAGAGTGCCTTGAGAGCTCTTGTTGTTTCAGCAAAAGGTC
+
((%%$$$####13<;<<?ACG@>>>EF>@B>@>==@BACE???AEDB>>=<?@A=::;>JECE<?@C@20+,1JJJJIJECA@@DFGGJEDC?))(',-6:CFGDDDBC<3359<@@>?AB877698878==::;AADFG@;;99;>?@ABCJHFDC<8<EIEDDCCADFIJGGFGC;;DDBBBCJIIDCDJJFFDB@??@JIJJJFDBBDCEDD==9656>99987:>600114**%##$&*+079A+**+CDEDGDDDBB?81($$$+554688;>@B?????AAC=???@@>===?@CHABECFDCBBCCC?=;:;=ACAA>=86>7;391000::;>@AFDDDGEHDE?C,)((./011-%$$%$#$''))))..64-*))*789;B;9-''&(298><=?;32,,,??;000;=;2122****,--)*BBGBAA?58-,1A>:4/..78A@??DC@AAACDA?@?ABBCA@>>=:9:;<<200.,-./&&%'&&''((+++,451/../7//;?B=<;7,))%$##%)+.-.0:1@@@AEIH@<7889877=FFFIGHHJJHIJHHI>>>?A7662'%$%)('&'+-./25BDDFDDAD;:;;EEDD;;::?:810,,(''<<9;FDFJFDFGB?=96.-&######$$,.<+***/''(17>)(((5522245.%%#$''%%%%/(001102..++,??94FGIIGHGG25CHB>>DIIDDBC@@??EEIGEFFEEEGIJJJJJJIHDB>>CBEDCEJFH=;@@43333>CE@>@@EIDEGEDD.)@8A?BJED<1%%$'+*15'$$&-+))*+)$$$%0=?BGA@AAGJIHGFEHHJGJ@@=<;:=<230...34,2)@ABEFCB0..-,+---.=7667JJJFDEFFJEBBCEI977354///052..//45?AB>><>?C>?=@AAJ@?=A@AC>>88=@ACBA?55378=)==@@FED;BGJ@??@EF@;=@?:/5C@?=9<<@??BAEGGFF<>>>CC5225>=@@EJHIBAABICGFFCDDHJI=///..--2444568AA8.(()588655687667:=EA9CBG@JHCBCCDEGFDD?B?<9867760/-.2<<84444542---23478999999:CC>;H===<@??AA@@CEEE?=889:;897'&&&''(,6..+0--269=>C0--,443>>?FEEEHEG<<<<JG----82*&&&(BDAFAADBDDDJIIDCDDDEFGED9888;0)'()-.20CDDEIDEFDEFEJFB??DJIHBBJJFJDIFDD=99<=BBFG*''))+-111//.0CBJHJIHEGJHJIFEDD+)'&(*)+%-,,,,,%%$&**55@IBCAD???==;<=C>,++(((+,??EHHFEDDCDCFEHHIGGDAAEDECA@@<7679:IHHFG?=6677@=9215589JJIJJJJJJJCJF>>>:555DB>=?<@9=AB?>JIGGDA@78AABB@@?A<'''1,*++-++,,EEFFGCHDDCD8**)*335:422+*+*999::HJGG@8567GHFCA?ABBJFBCD0,0,</**%$%&,4.,+&'+10;98;?CC8666J++++;98711289:>?896----0(&%&'(*7:;<<5+**,HJFDCBCHGFEA?@@@8455>;;;=3112<<638@BCDEFIEDD0((-09:523?AHFFFFCFAA?/,++/<>=>>>>BABFC@@AABEEFGGGHEBAC==>>GGGFEFJHFE?10//-+++99=@BCB8889AFJIJFCACHFE@A@>>?BDCBBADDDAAACCCHJGFEACDGC@??AIAA@BDBC?CAA??B>?A@BAAA@6;:441.,)%%&(''(,)#####$%))*'()*)%###&$$$*+.5=8;=:78;@:BBBH210/..766?>;;653002A2-.AA?<<>?@?3---+*))%&'400,,>>=CCD@??@A?BDFB@@@5000/*)))=666<A@AADEDIFEA>>?>CEBABBCCCCEFGGD;IEA9<>>B<=<BECBCEEGHIFEHAB@?9.AAFJEFCCFFIGHDBD=EDEEEBC@=8EG@AAC84640,**,,,,-.-..)&&&))&&&(2/03489?>>>>?=<0,-(**4:@A=;:;871*&%$$%%&&%'(('&&')002,,*)+*+,0;8810264554677?@@@JCA=?C:;-(((''''.A4444FEDEDAAAGFEC.+)(&&%$%$%#$%+('&%&&+*));<=@@ABC?>////;;=@?@BDEEDB?@@EEC@A@;?:3CCEHEIEGIJ323.000=@1000:88<<ACDCEDCAA@@:9:<;?@>@@AAAEJIDBA>>8>C:A85?3=81IC<99?@<>==BAAB:9:;BCJ=;::>A5322+'%$&)1?>>@C?<<;?CBD=756;BEJEFBAAAJ???;5534+**+-8887744443>==>JJJJFEA>?BB89939::??=<=9999*)'23:=A@A?A@?>C?A==>CJJHCB?>;64.0??GFC@?1-'&&'((-*((9</01D@ABJJJHGHFGGFFECC>;::<@?>>?CBE0//03556;.+*)**@FEGJJJJGICABBIG@?>=??>BFEDCJJJIFGFDEJ?@??A@DAFEEDABDDBBAFDA@@JGFA@@D511005,,,-9?A=:::>DFJFCB@?@EIJFIGH>==///24001BABCCEB@E?>=>62//...BGJJIJHHJJJJJJIDBA@@8@A@DECCEBAC>B@=:4?94/:.EGJD>>=>@@BCAAA::;ACFHJ;+++*-)((+,//1BCF?8778=<:82-*FEEDCECDBACBDDCB553466CDEDIJIJEDDBEE=JGFEEGJJIC<A;EFGBF211=:;>@6555542245?5=:9($$%(*+.54440/,*+*')&&%%%**,567@-,,-'&&&EA>;8=EE@@<778@D?>==B@;>8,,,.9999FFCDCBDCDC@@BDEFFJJJJJGFEFIJ10./0-+%%(3==>?ECABDAEJ>==555121'%%&1--33345555ABBBA??>AA::361310041=>AAFEJ>99:ABB@AADEF@@@I:::;C<;;:AAB?;;AA?AA?@=53247778@?>>@;:::FEEJ@D60018:7('((=??A??AADD>=<@76658773)<=AHHJFEC<<<51005'%%%%%,***0127777@@0,++..20./;2DJIEB@?==>==>@DFEDA@>9>F><99IC?>?;GDC;31005;-,,,/.//41//('(*--&'%&*(++))23400115667?:9@DE?210,+',//-0+32245443446>@@BEJFGG866A;;;;DC@@;45J@96440/.13278?BBDABGGGIF@??>C<<<<FGEGGFII@>;;B?@BD<;:9><;0...1>8.,,-76661.+&%%%'A7C<<9:<;:B>>>B5434HAA??AB%%%'+%%'((''&'*142-),++++'+4:<1111JEIEC85===CIJGGHEDEDFEFABBADDJJJI0.*'((((%%%$$$$%&-.094'%%$%$&')&'(((000:2112>>@BCCE987:BA@=>A?@ABGHJJHJGGHGJJJGECFA?>AA@@:2612FFGJJJ>989B:=A@,***33%%%%&&;=;;:;DCFJ8??2....0HDEC977=>??CDCFC762245ECBBCCBCDFGHIDBA?CCFEFBBDCCCEIJJEFED?BCAA=B:999?ECABDEJJJJEE@@AB;::;A?=755==?@>>@CBCCEEB??BCA@?=>>;83357>CDDBAAAAECCIEFD=8441/../.+,.22555242111>@<=<<?B@ACGFHE888<=>??/+++,78=>>BBB@?;C7A?B=DJ-,?JJJEDECA<0)*5'''ABJJIJEBGJHFEHGG@6666;:<<EBJGIGJJJFDG<<<>DAA512211+(279FDCDEEFFB//.03-+*.*)))*+;=DB>==>@@@?>=8H+(''***))04=9:::95///17238666<?>=?@DDGEEEDEDGEDDDHJJBDHJCFGFFC775/165552./:ADCCCDI==7<==:=9@>??8((((**778EHJHIGF@::9BAAAC:::<HEDFHIFCBBCFGJII>BBB<<<<IJJJFBC>>=>B@B::0@@@C?872321/02248A:20++)*'%')(&''&%''&'*/1128EECCCFDBCBCCDC@<:8766375<*))GJJJB=<;=@CCGGIJF<;:B@B:04DFEDGFEDDFB?GII@@?::9:BCB>>?><<EG@=>>8671000;63336<=7767:;>C?><=@@ECCCDDB/..+)&&$%+0:;::03?;?@@BHECB@>85DBABDECBDGJHF?@H<;3.069<A?=987;;=C@ACCFDBCDGB@:-,)3+'6::<9C<;<<JIFE4333D2110-<:=CBCCFFFGGGGFJFFD@/-,+'&'&&(%%&9/...8?9=>;54733<?B>=99>@B;;=J%%&,3>=>@@=>?DDCD?<;;<?=<=>A>=>?A;<GB?>?BEFDEEA@@<35,*''(19;988;C?=9:48;:)-)))*'(595565==<=<>>ACE>>=CGA@???><<9566+***++'%'(2,+0016678?>>>ABA>&&&/2669?;;JIIFFEEDB@?@A@<?@BBBBDFEDCD@AA?AGIJGFFA@B@DECD<<9;DCC<<<=EBBBBFFFFHGEDEFB>-**.9::51/)()'((()('&$(79=<<?==>9../ADEEHBCAA@A@@AAAA:854=.,))-6;544499>:823324=;9=:64596>@@AA5321,))*))(',-...0/8::;998+*+-101665555C5443778@???;0115A4444:89=8661,-(&&++(**('&&%(%&+*,,297788;970398010*)*.53---2;574@CIJJJICFIGCJJJJEDH?IGH=>:>CH<@@?JJJ6678DFJEDCB@@@BFEGFFDEBBCDDEHFFDFGHFFEDBDB?@0..00/--.****+'(%%&(..249;*))*=:::;A@2)&&'*'00..**01:@?>@CB?>>>776622//12?::?E@@B>@A>7768::AABABFD?>=ABCB.---)*('%%&+'((+(*53../=54444735<9+)('%&)*./00=@D@?>@EEGHFEBA@@>==>;:;:<;65888DBAB?@ABGGCABJFJHC@???>>>DDDDEJ<98:FEGHJGEC9//,/1@>;::.+,,--//+**+-<DEFJIE;<;0/.-.*001AGEFDEDEFDFE:992/-,))*-.)&&'BAEBABBBBDC>>=>>;J><=@B>==<@6.---2../,-)(''+))++,+,%'''15434//0056)((0@9JJIHDEECCB8,''(,/.*($%&)(''''*,'(./.---,*,-75556:8412879???AD@AA=AA?@??CCGIJEAA:;?@@989:DCDCDCCEEFGEFFGJGHGIJJGGFEHEGFJHCCBDEDCCEA@>?DBCGHGCDCCBADFHH0/.15113>>AAFDCEF>=9*'(&&&&&$%%%#$%)('')&'',43335*))(*()-,+,1/:8::.'&%+679BC;:9;FJA>4-1/CBJJHCBCCBDCEDDGBABJJHCCD>>7*)(+75.&%%%%$%%&'%(+)*'.:<>CCEFFF=@AI>>;=C=DCCDFDFABA;@?3333???B700/0EJJJJJCCA@ABCJF@=JEDEJHHBABAD755ED9>>>?999;D>><DCBBBBJHFF977:3330,0234JJJ>=<@DADEA>A@,**+2==>?GEE=90//13--*-1>?A@?A?<;6IHIC<<=FIFCEDHGIIDB@BD>?*(()23788=5444534659?CCCCDBAC<::;9>??BA<<=>FDC?HJJJ=<<=65416678@AA><9;@DABCFDBH:52@EDJJJHA?88334FEFDC?33310/0<)+&/,++-)$%%%').328<=?ABCDDIFFHJ?<;=DE*))*BABJJHHHGFDBBB@@A@CCDCD?>=>==A@A>;-*4'@ADHIHHJJJGECCBABA<::.)*+*))''&'$$$$,,>J9999HFFFBDCDFGHGCAADCB??BBDD@??>BDJHJIEF=<;@?AEDEFBCDABBBCCB5./:=E?FHG>439401,-A?@@@JED===;E?>=85CCCBFDDEAABBFFGDEEF??>==<>@BJHJJHFA@@AHJJEGHJJ34579((()//0007>HJHJHJJIJJJJCB?@BCDECACIJHEGCC?78379:;DHJIJGED???AEIJJIJJJIAAABFJGBCABABGFFFEDAA?FIGFC777?GGJHCBBCJHIHIJG>JGECCEDCBA(((())4<==AJHC>=@CDB?>@@FDCCBEEB9=;8765----DFAIJGFEAA@>@@@GHA?>=?ADJHJEA@@AFFDDEEFDBCBGFDE5.*15&$##*8559=CD@>>7669666685(()>FIGDDDEFCCCBA@??BCB@<=<?;BF@>@=BBJFB>7446>?JA;;879;DB;9666?JGEAAADFCBBBGGE>??>C?>?@GE@<;<<?C1*+6555655=>JGHHDEEEHGDDCAACBFFH;;;<C((((0990/-.&&'0:=??@=>=A<?E<JEED7-))(&&'642262-,:6<@AABCEJJJJ:9::JAG?<;3.90..;8,('&'&)('*()((89==HIIJJIIECC>:>@CA><4445=;<<DGJJJJGBECADCFFD@JJ0),155('''''(:4402A><:787,))))(&&(&':500/33,+*+''($$#$%%%&+*&&&*++1*)()++AEHAB@<<;??CHGHIIHHEEDFFFF864656<@8;B<AFCDCCHJH97789:++6?:520/4'('-,+.**BB@@@EFG>;:;EGHJJHJIIGHJJHCBBDIIJJJJJJHIGECCABBCG@?;::::BBCDFHJJJJJD?<<?BG8C55569)(%%)'&'+.2.+,GDJIFFHIHJJJJGJDEEIJJJJJJA:99;JJBCB:9:<EDAD<111JGCCEHHF@9:8;DAADFFJIJBBBBGBB88:7733/16?A@BAAB:::DE2000?ACEJJJHEBBABE<666?=458;>=;@HJJ?==@BEDCDB4320/,-,./.321/)&$$%(:?BCA@>>;==>726/BHCGFFDFEJEEE::78:;?DBACD@=3/:@EHGEDEGJD?>345@??AA>---.FBA@B?@=>:FAFEED@A>7887=>EFJJGDAA@>><91../EJFB98774'''7FHEHEFFEEGH;DB?CBBBABBCDFEIGFGIGFFGC=6))@?JIJJ988;7A('''*')2421113<=<=;@C3334EF10(&%%%%2347))))*59DBDDFGGECB>>::<=JD3322::74447JJJGA@AG:;8:>JIHJFBB?;77=>AJJBDCABGGHHA99CDDFB>>>AJA?=;;;,&&&+@0.--(((,))))6578?;8610016...014@BCBBCGJHJJJJDA@@@ABB=D88')*****/0/699AB;A@@ACBAABBG8636223377==75562*(-((>EDEHGDGDA@ABCAAAACDCEDDDFJJJGFA@@BCCBAADCAEED@11=+))(/('''122192BB@A>>@@FA?==?@CCCDICCEEDFDDEFGJJ@??IJJJIJEJJDAA@@ACC??>>@BCCB@B>AE@C,**6;CA@DD@?>><?A;21/-,**,,,(<<<<DDCDGJJJJJFG?0001157@ABBCG;887@-**+2;2787@@?;@@DFC@@?@@>>>?BB?@ABBBJJBAA5557=@A>>?>>>=@@ADB>>=;;:7344338ECCEDCBCFGDCAA99:;D@=:;=@44<223:;B750)*&*)-2183+((+/111239<=65.
@Uematsu_g8c_1_G0_5
ACCATAGTTCCGCCAGACTCTAGCTAGAGGTCGACGGTATACAGACATGATAAGATACATTGATGAGTTTGGACAAACCACAACTAGAATGCAGTGGATTGCTTTATTTGTGAAATTTGTGATGCTATTGCTTTATTTGTAACCATTATAAGCTGCAATAAACAAGTTGGGGTGGGCGAAGAACTCCAGCATGAGATCCCCGCGCTGGAGGATCATCCAGCCAGCGTGCCGGAAAACGATTCCGAAGCCCAACCTTTCATAGAAGGCGGCGGTGGAATCGAAATCTCGTAGTACGTGCTATTCCTTTGCCCTCGGACGAGTGCTGGGGCGTCGGTTTCCACTATCGGCGAGTACTTCTACACAGCCATCGGTCCAGACGGCCGCGCTTCTGCGGGCGATTTGTGTACGCCCGACAGTCCCGGCTCCGGATCGGACGATTGCGTCGCATCGACCCTGCGCCCAAGCTGCATCATCGAAATTGCCGTCAACCAAGCTCTGATAGAGTTGGTCAAGACCAATGCGGAGCATATACGCCCGGAGCCGCGGCGATCCTGCAAGCTCCGGATGCCTCCGCTCGAAGTAGCGCGTCTGCTGCTCTCCATACAAGCCAACCACGGCCTCCAGAAGAAGATGTTGGCGACCTCGTATTGGGAATCCCCCGAACATCGCCTCGCTCCAGTCAATGACCGCTGTTATGCGGCCATTGTCCGTCAGGACATTGTTGGAGCCGAAATCCGCGTGCACGAGGTGCGGAACTCGGGGCAGTCCTGGGCCCAAAGCATCAGCTCATCGAGAGCCTGCGCGACGGACGCACTGACGGTGTCGTCCATCACAGTTTGCCAGTGATACGCATGGGGATCAGCGGAATCGCGCATATCGAAATCACGCCATGTAGTGTATTGACCGATTCCTTGCGGTCCGAATGGGCCGAACCCGCTCGTCTGGCTAAGATCGGCCGCAGCGATCGCATCCATGGCCTCCGCGACCGGCTGCAGAACAGCGGGCAGTTCGGTTTCAGGCAGGTCTTCCCCGAACGTGACACCCTGTGCACGGCGGGAGATGCAATAGGTCAGGCTCTCGCTGAATTCCCCAATGTCAAGCACTTCCGGAATCGGGAGCGCGGCCGATGCAAAGTGCCGATAAACATAACAAAAATATTGTAGAAACCATCGGCGCAGCTATTTACCCGCAGGACATATCCACGCCCTCCTACATCGAAGCTGAAAGCCAAGAGATTCTTCGCCCTCCGAGAGCTGCATCAGGTCGGAGACGCTGTCGAACTTTTCAATCAGAAACTTATTTTTCGACGAGCGTCGCGGTGAGTTCAGGCTTTTTGGCCAAGGAAGTTCCTATACTTTCTAGAGAATAGGAACTTCGGAATAGGAACTTCTAGGTACGTGAACCATCACCCTAATCAGCGTTTTGGGGTCGAGGTGCCGTAAAGCACTAAATCGGAACCCTGAAGGGACCCCCGATTTAGAGCTTGAGCGGGGAAAGCCGGCGAACGTGGCGAGAAAGGAAGGGAAGAAAGCGAAAGGAGCGGGCGCTAGGGCGCTGGCAAGTGTAGCAGTAGCGCTGCGCGTAACCACCACACCCACAGCACTTAATGCGCCGCTACAGGGCGCGTGGGGATACCCCCTAGAGCCCCAGCTCGTTCTTCCGCCTCAGAAGCCATAGAGCCCACCGCATCCCAGGCATCCTCTGTGTCTTCCCGATGCCTCCCCCTTGCTGTCCTGCCCCCACCCCACCCCCCAGAATAGAATGACACCTACTCAGACAATGCGATGCAATTTCCTCATTTTATTAGGAAAGGACAGTGGGAGTGGCACCTTCAGGGTCAAGGAAGGCACGGGGGAGGGGCAAACAACAGATGGCTGGCAACTAAGAAAGGCACAGTCGAGGCTAATCAGCGGGTTTGGGCCCTGTTAGACTGAGCGGCCGCCACTGTGCTGGATATCTCAGAATTCCACCCACGCTGGACTAGTGAATGCAGCTCGGTACTCAGCAACTGCAGCTTTCCGCTGAGGTCTTGGCCCGGTCGTTCTTGTCCAGGTCGTGGGTTCAGGGAATTCATTGTACAGCTCCACCTCTGTTTCCTGTTTAAGTGCATTCCTTGCAATCGTCTGGAACGCCTGCTCCACATTGATGGCCTCCTTGGCACTGGTCTCGAAGTAGGGAATGTTGTTTTTGCTGTAGCACCAGGCCTGTGCCCGCTTTGTGGCCACTTGTCTGTTTTCGAGGTCGTCCTTGCAACAGAACGAAAGGGAAGTTTTAGGATCCGGGGACTGGCCTGGATGAGAAACTCATCTCTCCAGCTATCGAGGGTTTTGAATGTGTTGGGGCAGTAACGTAAATACCAGAACGCAGCAGTCTGCACCTCTGTAGAAGGCCACACCAAGGGACTGGAACCGTTCCAGGCCTGCTGTGTCCAATCTGCATTGTAACTAGTCTGTCATCCACCATCACCTCCTTTGTCAGAAAGTCTGCTCCTATTGTAGCTTTGTACTGATTACTGAATTTCTTGTTCACATACTGGTTCATGAGTGATGTCTTACCAACTCCAGAATCTCCAAGGATGATAACCTTCAGCAACACTTTCTTCCTAGAGGTCATGGCGCCACCGGTACTGCCTCCCTTGTACAGCTCGTCCATGCCGCCGGTGGAGTGGCGGCCCTCGGCGCGTTCGTACTGTTCCACGATGGTGTAGTCCTCGTTGTGGGAGGTGATGTCCAACTTGATGTTGACGTTGTAGGCGCCGGGCAGCTGCACGGGCTTCTTGGCCTTGTAGGTGGTCTTGACCTCAGCGTCGTAGTGGCCGCCGTCCTTCAGCTTCAGCCTCTGCTTAATCTCGCCCTTCAGGGCGCCGTCCTCGGGGTACATCCGCTCAGGAGAGGCCTCCCAGCCCATGGTCTTCTTCTGCATTAGGGGCCGTCGGAGGGGAAGTTGGTGCCGCGCAGCTTCACCTTGTAGATGAACTCGCCGTCCTGCAGGGAGGAGTCCTGGGTCACGGTCACCACGCCGCCGTCCTCGAAGTTCATCACGCGCTCCCACTTGAAGCCCTCGGGGAAGGACGACTTCAAGTAGTGGGGATGTGGGCGGGGTGCTTCACGTAGGCCTTGGAGCCGTACATGAACTGAGGGACAGGATGTCCCAGGCGAAGGGCAGGGGGCCACCCTTGGTCACCTTCAGCTTGGCGGTCTGGGTGCCCTCGTAGGGGCGGCCCTCGCCCTCGCCCTCGATCTCGAACTCGTGGCCGTTCACGGAGCCCTCCATGTGCACCTTGAAGCGCATGAACTCCTTG
+
**+*$$$##$%$%((,)*+-31/-,,-B@==?@@@A@@ADGEDDCFEFFFG665791003:3JJFDA@ABC??=?@@BDCCDJJJJAAAA660)$###$$&'68=:?JICJGGGJJJJHD0000::6556721506EJJHIHFGE:9::DEEEIHGGJJHHHHHJHHIFAAAAEDEDEDBBABAFB@000040/099><A?>@???A==9,***((((1777/..*,**./9>EJJG++++<10,+)-1109<>><8323@HJJEEAAAAABBB==B>C@?@EIGFD@@?>>?@@@@?AABDCA++.+CB?A5333A8888DEGDDDJJFFEB=87=23++,,,)&')099::76314977;;8:;?>-*)*)%%&*$%*&4341622==ABEDBA;:96A5021:<:::A=??BECB?@;A==CC<:9;??=>@?=?@C?@??>>>?DBBAAABBBDBAABEJGHCBACA??>:::FF;9;;:>:667DEDB998>=?A:357--++/0777;AA>A@CA><<6556@J3365752;=?@@@EDEBCD?EJHHIJGGEB@BBGD@DD?@@?ADCA?<=>:99989=;@ACFGB77./,BCCFED66445?ACCCA@@>?><11ADEJJJJGIHEB@BCFEBB95434.*+/34231001-)((/211>???@EJJJJJEDBBCDJFEEEFDDEDDEEEFIFCDCC<:98<99:<ADFGJJJJJGGFGF=2-0-2211''*+,,/,-.(*(((,--.3...ED433477))((@@?@DJIFHCCBABCCGGBBADBBDDFGIDA@@A@>@BCBBAA@A??BCCA??@<86420////24674--.DEB<-+**119=<;7,***-())*,,777743*%&'/0200=CDDEEEDECBAAAA6DFCBBCGE><>9>BBCEFEEDDCBCICCBDFECCEE@:::BCJED5*'*&&))-<>>?GGBCBBGE:969@C::::E@@=D3323;@?@BCHEFGDFFFDCCDF><<;77350+47??EFDB>?A-*((''''**+>@7778<;:98880019>@FA@@BB4444334GHHFABA@EDF?;:644ECDB=<<>G>5554/..+**+14677989@EEC@<99;@BBDJGGGJBBBHBBA8882,,'''&%%%&%$$%$'))234;DA@A?ABCBBCBAAAAJJFD>===>??@BCCBA??==>>?ABBDEDEFC????;;99<A@0''(//120022066:;=;=?BBBBCC@@>==?;;:;EGFDFDC@AA?=54489C=9;2**),3,,-@:8:2***//.+-(%$%)))679:BC;::;@>;;;8:<=>?222=3111<98753325553339('(6:==DBBB?A@?@@@><446*(()/52;9<:9:;=>33212576744445EBBA5/($%$%*05659754102/;;:99557:=.---,+*0;:6:9<EE:820-)+&&-,..123A;<:::=7-,)()).147543///7CHGE@?;;8874J:A6<3110889?EEBBCB@ADJDCB><<;>5434?=@@?@?ADC422446.-/+++()((+5:84455001?CCG;:<;@A>?>?@::;;@@BCD,,+''(&(&'(75:9/...7>>??==>@>9/07J43/.0437+**-./5*0.==ABDA@AAB@@@A@?@@AG00003)(((-,+)''../888;CFDC@A951,+())))0/048.>+@???<<<>;5:??967:B22088CDEEFJIJ;;;<GGFEDEFHFFA@@>?<B;B@==>AFHHEFHHHD642/.297869?@GJJC@BFEEEBDDCB@?@CDCCC='';GGDHGGCBBBB@;:88=JGJEDFGD<;;<8889AAB??>9***),+-*(%'+,=@@@DFDDC@@ABD?.---432121/00)&$$',+43200233**+/=>>?A@ABAACEIHGFGJFEF;;;33035430/00-,0../.339=944)(((-----<9889AAABBBBCEDD=<433123.-.=>@@?>BCDF4444=;;:70005>;87620.-)(((((5:<956EEFFEC3.-,'(&%$%'+))3;>?>>=////C@@?@@@@>@EBDDEFCBDFGDDECA@?>?@DHCCA>?@EE<?<<@CJHIIFA??@@@@A@AEA@@@CECCCADBBA;;<>JIJDCCDIHJGJJGDDCAABDFH@=:6=DDCFDDA??<CJCHC@;BDCDB:98766600<;;:>A943(%%*%)(('1*%%')''*9=BBFB=<=>+('&(,2,78BDAA@@@@ABFDFA:856:2-++-@@?DHAGEEEDGC?<;;;=>@JIHJJFHGJA84@B@...0D?>>))*::;<9=>=;>?DDCHBB@>??CDA???ACB??A@B?>::>;FHHF?=A==AFHJBA=<=888;;9:A>73210J*'&.*6878BCDA?==<B<::7:88BBFCAABEEE@@?@A?<74JEHGEFGGJJB?@BAGF@@@AHCEDCBEDJFHDDCDDFHGDEEFIHFIHGGEDEEGEFGFCB@ABEFGDFFDCCEIFJGA;8;FECCEEFGACFEDD6>-865;99;CBBC@@A@:99;BEDBABJIHECA?;;;>>?ABC?><<=>?A@=<;61+*((*6577CB?ACJJDCB@CDCEBBBBBCBCCBB@?===?=<<<=BB@>><=?....9=:999=A@@:?@@BDCDC=:9:>;<<@BDDJJHGHFDCBEEDGDCCEFHJHJ;43999<:55659:??>>;;;>@=<<<>AAA777CHHCEA;<>CCEDCBA>?@CDFHFDGCBB?;:9::;<=888;GD@??AFJGDEHCEBABCEGB@<;9866783112<<:<=78>20./02C@>;<?=<;:>?HFEEDED>9890+''*1)*824;432/?DBAABCBAABCBA9/.)'%$$###&2:=<<;@BCCFIFFFDCCDDECBBBBGGGECBEG>=<?B8;>>AIGHIJFFBBACB@?@CH<:9::<2/.,.//22>?DDFIFHIJGGFDEBABBDBBBBDEA@?@CEEIHHDCBBFDCB;51EDCBBFCHFBEB?BBEEBB>=:*((****/04434'')4@A99&&&+799AAB><=<::98<==;:<92<=DEEDCBABDIHHFFB>;0764357687541;6779@@BDGGE7444<JJC6666A5007EFEEEICFFBADCC<==>CCCA@?>?@@BAADEGEGJJFEGIEEA6555???@EC:,)))*G=>EDCECBABDFA@@@FIHBA:=777>:;6@GHFGA@@?EC????=;:;DFFBB=;86-
@Uematsu_g8c_1_G0_6
CCTACTTGGCAGTACATCTACGTATTAGTCATCGCTATTACCATGGTGATGCGGTTTTGGCAGTACATCAATGGGCGTGGATAGCGGTTTGACTCACGGGGATTTCCAAGTCTCCACCCCATTGACGTCAATGGGAGTTTGTTTTGGCACCAAAATCAACGGGACTTTCCAAAATGTCGTAACAACTCCGCCCCATTGACGCAAATGGGCGGTAGGCGTGTACGGTGGGAGGTCTATATAAGCAGAGCTCTCCCTATCAGTGATGAGATCTCCCTATCAGTGATAGAGATCGTCGACGAGCTCGTTTAGTGAACCGTCAGATCGCCTGGAGACGCCATCCACGCTGTTTTTGACCTCCATAGAAGACGCCGGGACCGATCCAGCCTCCGGACTCTAGCGTTTAAACTTAAGCTTATGGCAGATTCAGCTACACCACATTTGGACGCCGTTGAGCAAACATTGAGGCAAGTGTCCCCAGGCCTGGAGGGCGATGTATGGGAAAGAACTAGTGGAAATAAATTGGACGGAAGTGCCGCTGATCCCAGTGATTGGTTGTTGCAAACCCCAGGATGTTGGGGCGATGATAAATGCGCTGACAGAGTTGGGACAAAAAGGTTGCTGGCTAAGATGACTGAAAATATAGGGAATGCCACCAGAACCGTAGATATTAGTACACTTGCACCTTTCCCAAACGGCGCATTCCAAGACGCTATTGTCGCTGGTTTGAAGGAGTCCGCAGCTAAAGGCAATAAGTTGAAAGTTAGGATACTGGTTGGGGCTGCACCCATCTACCACATGAATGTAATACCTTCCAAGTATAGGGACGAATTGACGAAAACTTGGCAAAGCCGCAGAAAACATAACTTTGAACGTGGCTAGTATGACTACATCAAAAACAGCTTTCTCCTGGAACCATAGCAAAATCTTGGTTGTAGACGGGCAAAGTGCCCTTACTGGTGGAATAAATAGCTGAAGGTAGTTACTTGGATACTACTCATCCAGTGTCTGATTGTTGATCTTGCACTGACCGGACCAGCTGCAGGCTCTGCCGGTAGATACCTTGACACTTTGTGGACATGGACCTGCCAAAACAAGAGTAACATCGCTTCCGTCTGGTTTGCAGCTTCCGGCAACGCAGGGTGCATGCCCACTATGCATAAAGATACAAACCCCAAGGCATCACCTGCCACCGGGAATGTCCCAGTAATAGCCGTTGGAGGGTTGGGCGTTGGCATCAAAGATGTGGACCCCAAGTCCACTTTCAGGCCCGAATGTCCGACAGCTAGCGATACTAAGTGTGTGGTAGGACTTCACGACAATACTAACGCCGATAGAGACTATGATACAGTCAACCCAGAAGAGAGTGCCTTGAGAGCTCTTGTTGCTTCAGAAAAGTTGGGCATTTGAAATATCTCAGCAGGATTTGAACGCTACATGTCCACCCTTGCCTAGGTATGACATTAGATTGTACGATGCCTTGGCTGCTAAAATGGCTGCTGGGGTTAAGGTGAGAATTGTGGTTAGCGACCCAGCCAACAGGGGCGCAGTGGGCAGTGGGGGTTACAGCCAAATAAAATCACTTAGTGAAATATCAGACACTTTGAGAAACAGGCTTGCAAATATCACAGGCGGTCAACAAGCTGCCAAAACTGCAATGTGTAGCAATTTGCAGCTTGCAACCTTTAGATCCTCCCCCAACGGCAAATGGGCAAGCGGGCATCCTTATGCCCAACACCATAAGTTGGTTTCCGTCGACTCATCCACATTTTATATGGTTCAAAAAATTTGTACCCATCCTGGCTGCAAGATTTTGGCTACATAGTGGAATCCCCAGAGGCTGCCAAGCAACTGGATGCCAAATTGCTTGACCCTCAGTGGAAGTACTCACAGGAACTGCAACAGTGGATTACGCAAGAGGAATCTGCAACGCTGGTGGAATACTCCGGAGGCAGGAATCTGTGAGCAAGGGCGAGGAGGATAACATGGCCATCATCAAGGAGTTCATGCGCTTCAAGGTGCACATGGAGGGCTCCGTGAACGGCCACGTTGGAATCGAGGGCGAGGGCGAGGGCCGCCCCTACGAGGGCACCCAGACCGCCAAGCTGAAGGTGACCAAGGGTGGCCCCCTGCCCTTCGCCTGGGACATCCTGTCCCTCAGTTCATGTACGGCTCCAAGGCCTACGTGAAGCACCCCGCCGACATCCCCGACTACTTGAAGCTGTCCTTCCCCGAGGGCTTCAAGTGGGAGGCGCGTGATGAACTTCGAGGACGGCGGCGTGGTGACCGTGACCCAGGACTCCTCCCTGCAGGACGGCGAGTTCATCTACAAGGTGAAGCTGCGCGGCACCAACTTGCCCTCCGACGGCCCCGTAATGCAGAAGAAGACCATGGGCTGGGAGGCCTCCTGCGAGCGGATGTCCCCGAGGACGGCGCCCTGAAGGGCGAGATCAAGCAGAGGCTGAAGCTGAAGGACGGCGGCCACTACGACGCTGAGGTCAAGACCACCTACAAGGCCAAGAAGCCCGTGCAGCTGCCCGGCGCCTACAACGTCAACATCAAGTTGGACATCACCTCCCACAACGAGGACTACACCATCGTGGAACGAGTACGAACGCGCCGAGGGCCGCCACTCCACCGGCGGCATGGACGAGCTGTACAAGGGAGGCAGTACCGGTGGCGCCATGACCTCTAGGAAGAAAGTGTTGCTGAAGGTTATCATCCTGGGAGATTCTGGAGTTGGTAAGACATCACTCATGAACCAGTATGTGAACAAGAAATTCAGTAATGAGTACAAAGCTACAATAGGAGCAGACTTTCTGACAAAGGAGGTGATGGTGGATGACCAAGCATTACAATGCAGATGGGACACAGCAGGCCTGGAACGGTTCCAGTCCCTTTGGTGTGGCCTTATTCAGAGGTGCAGACTGCTGCGTTCTGGTATTTGACGTTACTGCCCCCAACACATTCAAAACCCTCGATAGCTGGAGAGATGAGTTTCTCATCCAGCCATCCCCGGGATCCTGAAAACTTCCCTTTCGTTGTGTTGGGAAACAAGATTGACCTCGAAAACAGACAAGTGGCCACAAAGCGGGCACAGGCCTGGTGCTACAGCAAAAACAACATTCCCTACTTCGAGACCAGTGCCAAGGAGGCCATCAATGTGGAGCAGGCGTTCCAGACGATTGCAAGGAATGCACTTAAACAGGAAACAGAGGTGGAGCTGTACAATGAATTCCCTGAACCCATCAAACTGGACAAGAACGACCGGGCCAAGACCTCAGCGGAAAGCTGCAGTTGCTGAGTACCGAGCTCGGATCCACTAGTCCAGTGTGGTGGAATTCTGCAGATATCCAGCACAGTGGGCGGCCGCTCGAGTCTAGAGGGCCCGTTTAAACCCGCTAATCAGCCTCGACTGTGCCTTCTAGTTGCCAGCCATCTGTTGTTTGCCCCTCCCCCGTGCCTTCCTTGACCCTGGAAGGTGCCACTCCCACTGTCCTTTCCTAATAAAATGAGGAAATTGCATCGCATTGTCTGAGTAGGTGTCATTCTATTCTGGGGGGTGGGGTGGGGCAGGACGGCAAGGGGGAGGATTGGGAAGACAATAGCAGGCATGCTGGGGATGCGGTGGGCTCTATGGCTTCTGAGGCGGAAAGAACCAGCTGGGGCTCTAGGGGGTATCCCCACGCGCCCTGTAGCGGCGCATTAAGCGCGGCGGGTGTGGTGGTTACGCGCAGCGTGACCGCTACACTTGCCAGCGCCCTAGCGCCCGCTCCTTTCGCTTTCTTCCCTTCCTTTCTCGCCACGTTCGCCGGCTTTCCCCGTCAAGCTCTAAATCGGGGGCTCCCTTTAGGGTTCCGATTTAGTGCTTTACGGCACCTCGACCCCAAAAAACTTGATTAGGGTGATGGTTCACGTACCTAGAAGTTCCTATTCCGATTTCCTATTCTCTAGAAAGTATAGGAACTTCCTTGGCCAAAAAGCCTGAACTCACCGCGACGTCTGTCGAGAAGTTTCTGATCGAAAAGTTCGACAGCGTCTCCGACCTGATGCAGCTCTCGGAGGGCGAAGAATCTCGTGCTTTCAGCTTCGATGTAGGAGGGCGTGGATATGTCCTGCGGGTAAATAGCTGCGCCGATGGTTTCTACAAAGATCGTTATGTTTATCGGCACTTTGCATCGGCCGCGCTCCCGATTCCGGAAGTGCTTGACATTGGGGAATTCAGCGAGAGCCTGACCTATTGCATCTCCCGCCGTGCACAGGGTGTCACGTTGCAAGACCTGCCTGAAACCGAACTGCCCGCTGTTCTGCAGCCGGTCGCGGAGGCCATGGATGCGATCGCTGCGGCCGATCTTAGCCAGACGAGCGGGTTGGGCCGATTCGGACCGCAAGGAATCGGTCAATACACTACATGGCGTGATTTCATATGCGCGATTGCTTAGAGAAATCCCCATGTGTATCACTGGCAAACTGTGATGGACGACACCGTCAGTGCGTCCGTCGCGCAGGCTCTCGATGAGCTGATGCTTTGGGCCGAGGACTGCCCCGAAGTCCGGCACCTCGTGCACGCGGATTTCGGCTCCAACAATGTCCTGACGGACAATGGCCGCATAACAGCGGTCATTGACTGGAGCGAGGCGATGTTCGGGGATTCCCAATACGAGGTCGCCAACATCTCTTCTGGAGGCCGTGGTTGGCTTGTATGGAGCAGCAGACGCGCTACTTCGAGCGGAGGCATCCGGAGCTTGCAGGATCGCCGCGGCTCCGGGCGTATATGCTCCGCATTGGTCTTGACCAACTCTATCAGAGCTTGGTTGACGGCAATTTCGATGATGCAGCTTGGGCGCAGGGTCGATGCGACGCAATCGTGAATCCGGAGCCGGGACTGTCGGGCGTACACAAATCGCCCGCAGAAGCGCGGCCGTCTGGACCGATGGCTGTGTAGAAGTACTCGCCGATAGTGGAAACCGACGCCCCAGCACTCGTCCGAGGGCAAAGGAATAGCACGTACTACGAGATTTCGATTCCACCGCCGCCTTCTATGAAAGGTTGGGCTTCGAGAAATGGTTTCCGGGACGCCGGCTGGATGATCCTCCAGCGCGGGGATCTCATGCTGGAGTTCTTCGCCCACCCCAACTTGTTTATTGCAGCTTATAATGGTTACAAATAAAGCAATAGCATCACAAATTTCACAAATAAAGCATTTTTTTCACTGCATTCTAGTTGTGGTTTGTCCAAACTCATCAATGTATCTTATCATGTCTGTATACCGTCGACCTCTAGCTAGAGCTTGGCGTAATCATGGTCATAGCTGTTTCCTGTGTGAAATTGTTATCCGCTCACAATTCCACACAACATACAAGCCGGAAGCATAAAGTGTAAAGCCTGGGGTGCCTAATGAGTGAGCTAACTCACATTAAATTGCGTTGCGCTCACTGCCCGCTTTCCAGTCGGGAAACCTGTCGTGCCAGCTGCATTAATGAATCGGCCAACGCGCGGGGAGAGGCGGTTTGCGTATTGGGCGCTCTTCCGCTTCCTCGCTCACTGACTCGCTGCGCTCGGTCGTTCGGCTGCGGCGAGCGGTATCAGCTCACTCAAAGGCGGTAATACGGTTATCCACAGAATCAGGGGATAACGCGGGAAAGAACATGTGAGCAAAAGGCCAGCAAAAGGCCAGGAACCGTAAAAAGGCCGCGTTGCTGGCGTTTTTCCATAGGCTCCGCCCCCCTGACGAGCATCACAAAAATCGACGCTCAAGTCAGAGGTGGCGAAACCCGACAGGACTATAAAGATACCAGGCGTTTCCCCTGGAAGCTCCCTCGTGCGCTCTCCTGTTCCGACCCTGCCGCTTACCGATACCTGTCCGCCTTTCTCCCTTCGGGAAGCGTGGCGCTTTCTTCATAGCTCACGCTGTAGGTATCTCAGTTCGGTGTAGGTCGTTCGCTCCAAGCTGGGCTGTGTGCACGACCCCCGTTCAGCCCGACCGCTGCGCCTTATCCGGTAACTATCGTCTTGAGTCCAACCCGGTAAGACACGACTTATCGCCACTGGCAGCAGCCACTGGTAACAGGATTAGCAGAGCGAGGTATGTAGGCGGTGCTACAGAGTTCTTGAAGTGGTGGCCTAACTACGGCTACACTAGAAGAACAGTATTTGGTATCTGCGCTCTGCTGAAGCCAGTTACCTTGGAAAAAGAGTTGGTAGCTCTGGATCCGGCAAACAAACCACCGCTGGTAGCGGTGGTTTTTTGTTTGCAAGCAGCAGATTACGCGCAGAAAAAAAAGGATCTCAAGATCCTTTGATCTTTTCTACGGGGTCTGACGCTCAGTGGAACGAAAACTCACGTTAAGGGATTTGGTCATGAGATTATCAAAAAGGATCTTCACCTAAATCCTTTTAAATTAAAAATGAAGTTTTAAATCAATCTAAAGTATATATGAGTAAACTTGGTCTGACAGTTACCAATGCTTAATCAGTGAGGCACCTATATTCAGCGGAATACTGTCTATTTCGTTCATCCATAGTTGCCTGACTCCCCGTCGTGTAGATAACTACAATACGGGAGGGCTTACCATCTGGCCCCAGTGCTGCAATGATACCGCGAGACCCACGCTCACCGGCTCCAGATTTATCAGCAATAAACCAGCCAGCCGGAAGGGCCGAGCGCAGAAGTGGTCCTGCAACTTTATCCGCCTCCATCCAGTCTATTAATTGTTGCCGGGAAGCTAGAGTAAGTAGTTCGCCAGTTAATAGTTTGCGCAACGTTGTTGCCATTGCTACAGGCATCGTGGTGTCACGCTCGTCGTTTGGTATGGCTTCATTCAGCTCCGGTTCCCAACGATCAAGGCGAGTTACATGATCCCCCATGTTGTGCAAAAAAGCGGTTAGCTCCTTCGGTCCTCCGATCGTTGTCAGAAGTAAGTTGGCCGCAGTGTTATCACTCATGGTTATGGCAGCACTGCATAATTCTCTTACTGTCATGCCATCCGTAAGATGCTTTTCTGTGACTGGTGAGTACTCAACCAAGTCATTCTGAGAATAGTGTATGCGGCGGCCCGCGAGTTGCTCTTGCCCGGCGTCAATACGGGATAATACCGCGCCACATAGCAGAACTTTAAAAGTGCTCATCATTGGAAAACGTTCTTCGGGGCGAAAACTTTCAAGGATCTTACCGCTGTTGAGATCCAGTTCGATGTAACCCACTCGTGCACCCAACTGATCTTTCAGCATCTTTTACTTTCACAGCGCTTCTGGGTGAGCAAAAACAGGAAGGCAAAATGCCGCAAAAAAGGGAATAAGGGCGACACGGAAATGTTGAATACTCATACTCTTCCTTTTTCAATATTATTGAAGCATTTATCAGGGTTATTGTCTCATGAGCGGATACATATTTGAATGTATTTAGAAAAATAAACAAATAGGGGTTCCGCGCACATTTCCCCGAAAAGTGCCACCTGACGTCGACGGATCGGGAGATCTCCCGATCCCCTATGGTGCACTCTCAGTACAATCTGCTCTGATGCCGCATAGTTAAGCCAGTATCTGCTCCCTGCTTGTGTGTTGGAGGTCGCTGAGTAGTGCGCGAGCAAAATTTAACTATAACAAGGCAAGGCTTGACCGACAATTGCATGAAGAATCTGCTTCAGGGTTAGGCGTTTTGCGCTGCTTCGCGATGTACGGGCCAGATATACGCGTTGACATTGATTATTGACTAGTTATTAATAGTAATCAATTACGGGGTCATTAGTTCATAGCCCATATATGGAGTTCCGCGTTACATAACTTACGGTAAATGGCCGCCTGGCTGACCGCCCAACGACCCGCCCATTGACGTCAATAATGACGTATGTTCCCATAGTAACGCGGATGGGACTTTCCATTGACGTCAATGGGTGGAGTATTTACGGTAAACTGCCCACTTGGCAGTACATCAAGTGTATCATATGCCAAGTACGCCCCCTATTGACGTCAATGACGGTAAATGGCCCGCCTGGCATTATGCCCAGTACATGACC
+
666/+)&&).B?<;:<BFDDCGFDDC?@AABC8877<<B@3333?ADCDDDDDC<;;;8=9@76.,-.IEDBADABBBDEECCB@B@ACEJFAB=;>768DDDDGBC=<<;<<@@CCEA@??EGJGBFB@@?431400/02)(,/0;<CCDDFJJJJJJJHDAD>;?JEHCCHJJI@?>>DFFDDBCB@@@B?@?AGFCBBCFII=C?ABC??<<?CEDDDFIEEFDB=B<:<<=BBFJJECADBA84446J<:=9;9444<?A+++0/0565@A>@FDAA@DE7433;::>?>AFHCB?<<;<@BD===CDEFF>=0++,9=3223GFEAAA@BABCDFDCFEFGDDB>C>>>BB><68+****94''''89A@B....4+++-??>8;<<?;:679;>GGGJHHGE=+++++=BDCBCDDJIJFB@?>?ABEDBGDCHEEE???>EEGGIEBBBIHFFEHE@>?ACFCB?=<>?<5609IJIDBBDDFFFFJB?(((./-.+*(*&&&'CEIJFECFFHE@A:3326555>CDCBBC9@FFBCHFFHFDAABDGGHHJEJJHGIEHHHGIIHEFEHGJHHHFEJJJJJFCBB<;93++5560../.,+,DJE??ACGFGFGIFGEDCBEA95/..12((''()0-,,221577CEFEFEG1000AIIJJJHHDA@AAFCA?>?A<,DBBBAFFCCCCFB@AABBBA@AA@ADCCC??AFCC97154669;44127:CEFFGJJDADGE=<<AFGJIHJED;;789;@???@;606@?C;;;:5:1/./=<='''(===1111?@JA??@BDDDFGEE@<9:74332;;.,*(&''EDECB@@B<<<<B><<;==JIECFABB>FFCFCGEDCBBBA@@B@?@?@A@ABFGGIJJJIGDFDJJJHFJJJIIGGGFJCBIHJJJ646.0DDCCCBCCDFEDBBBHD;9;623,+,-<CHA@ECJJIIFFC@;8:==-+***+8:867FFIB>==AEDHHIHF@>>@BC52000033302229FGFEDDCA?@@BBBDBBCAA??@EBCA@@@?ACDG@>==BAEFDA@AJGBA@@DDCBBCA>>>?FBBCJGGDEJECCEDECA?>=B@?;;=@DCCDFFDHD@AA@C7789E?>>=@<@>B?>??>===>@@@DC@@?CB?@;;@@BD???BCCC?>??BA?@@??>==?<=<?EDFFECF?HFCCDBAA><;;>CGGB?>A7G@???AB>>>=?@AFHFBBDA=;:>ACDDCCBA211397A8947<52111012***)1111/048;:777;BCBIJJIAB??@?>?90++,,----/3ABC@=<<<=>ABBA@>>A?ABAEHGFC@((()DDDEEGJJJB>=<=>@AGEC>;<;==:222011-.112?42&&''&&))+,'<;AGFD====BA@?8778B>B??:::;@AB@A>;;;=<=?8776.--0---.7:>??>>>?@?AA<;;=@==?<>??<;:345DEC@@?>?BBB>>>@DFBA?9..::@?>>@@9888@==<BBADDCCBCDFCCCA61-1'&(==?CED?;<;<BDCB@A@BGIECJFHFGGBBBABAACJJJJJG=;C=:;:;H'''ABJE???>B@@C568?985212155?=<7444::9:;4454>?E?=<<@CDDCCE@BCJF=CFEDA@@ADBBBACBA>4-+*,,=???JJHHGDBBABDGCB@99200110121/---/127:=><;;<<?BC>8752/../<=:77;989;B?@?@DAC<<HG9989223<<=<;EJJCBBAEC@@@ADIJJJJIHFFHHHFF:78666IECCC;;;<DCGFHFJJJB>>=?<<;978?BD>EEFDC?B@B@DJGFEDHJIJGA?A??AA?>>B@AA?BC78661>'''>?A@?AB=>=>=>=<>=>CECBACHJDDC9989A@B989110.+'$$%&--/263,)**4224455?>?>>=;>;>?>@ABCCDEED>>>>CCBCC@AAEDDCB@AABDBBA===>GIFB@?@A>>>?DCEDB>=>><764467-,,,+'&%'$%$%%%5/38:86545=@DDDE=<;92168;;<;<=BIE'''+&''),-34DEDEGFDDDBBABACDA@ACABDCCEEDDCB3;:>3++@EJJIHJIHIGD7))).*<<>BGDDCEIGFEDEHIAAAEECCDDEFEFGJJGC@@?DBDB=>BCCC@@B@AAA@@BFEJJHFDCDECCBAADCEC@?@@BCGGA>;93532/))-.+-355666;634EDEDA@??FEEECCCED@@A763334HGJHHDDC@@@AEECFGB>>>AA@CCCFEDCE===>GFFBAABEHDC>??DBFGBBB>?>>?1--88>??A@?>=?@C@?ADEEEAABHGJJJJEBBFBBACFDB>=CB@ABA@B2211<<''&'('''*-**+54>====?>=>=>BC@@9?;9==932138;CDCBCFEEFA@ABGHEFBDCCBA@BCBCCEDDCB?:++,>ACGFGC@@A@CCCFFDCD?<=8:??ADDCBCDDC@?AB>=?;ACBAACC@??@4444::=FHG=>?DB>=>DFGFC????EBFBCCBBA>>>@CC<;;8840101111)&&'.,-056<==BE===>DD=++++:::=>?DCABEFFAAAADBAA@ADDHFGJHJBA@A@ABEEFJGGCAABCDGHHIFHE@>>>;346@JFJJJIJIGCA@ACJDD@@CEB42101,+1CBBDEEE664877=BBBBBBBAFHECDDEGF98BDEBBCCEHFIJHIDJFHJJHBAAAHJF)))*@JEFEFDDEHHJFEECDEFGFEBC>JHCCGGJIFFDBBAABBDEFFF?>?988.+++)('''-,,-.:8311&&-?A@HHJHEFIEHDFDEEDDBBDFG@DD>=>;++(..9=@A=@C7)(&$$&*-BDJIJCA?=>ACHGDDHFBA?@BBDFFJGDCDC?===HDGHAA@;;?<A::CAJJFCE?==>>BBC@@DDJJJJJG@A5:5=9:B@=95(*0(''+*,:BBFCCA<999J@=>=::9;FI?>?BEFJDA@?DEJJGF?===DEECCA???JJJHCCBCEDBECA?BBCEJJB@@@BDEGHGEEEDECCCDFI=;8-*)<JEFFHJJHFIIFC;6>3999BC?<;::<>>DHBAA@>@CCDHHFEDDDB>>>>IF<998=0..1.-24>>@AADDJCIGBEB@<<?A?G>>CJCDA@@>?BBDDCCCGBBGHFFFEFJGDDACIID@??AFBABDGCDFJIEA?>822225569?@8362133,,,:;;=JH@@?EFEEFEFEB?:999DCB>53101199<5666AAA@??@BGGEFJJCIGC320000@BACCFBBCDD><<93*.(%$%%$#$%/05:<?>C><@?:989<C7679=;:9::=B9999<BA?>>@BBA@88<8BB??AACCCBAB@?>?@BF=?BBBB@BCBBC?DC=<<?>?A??<@?==;<<@BCFDE@@CA@?A@A@<EFEGFA@@?9B=@BEJFEJJCAA??DJJJEAAA@;;;@CBCBC-,,.>?CDCCCBCFC?==@>EE?=>>=<:;@@@;::>=:972+('((4:;7777?===BB989>@BAACBCCBBB@@@ACDFFEEJH;>7799>?A?@?>??DA@@DDB>>??@?>?AJJ@@99;:99777A@@?@)(()?B===?@@A?<44<<>>>@F7760///222/((02>:;::@@??AAGBBA@BBAA@>@>>?A@><3498::9766:;>?@<?;;A?;<;<@@?A?>BDD@@@IEFDEH==GG9=1-8,2-1IGA>>?CBBCBCDAB::::BDE>6.04CADDDFF@B3339A<=@HD::74114;343743-'&&()*'((((-/@*))*24::9?@B@ADF@?@JJJJJHHFGGGD@A@ABEECCBEDEDCBA<=;9:<?GFFGGDDI<<;<CCCC@?>AECCC?>=GIJJIHJGH@@FDFFCA?=6679...EJJDDEIHJHIGEGBA???CEECDD@@BDDCEJJIJ@=::<:1..4EE9:::BBEJIIG><<=?@FFDCDEEFDCBB>J@?DFA?CADDDA>?GCCBACB?=?JG@>>?CEBAAFEDFCFBAEDDCCCBDDDEA???HFCAEFHCEE<;;;<BDF@AAAGB@AC32////7:555FHIGFDCCGJJICBBADEEJJEEHFFADBCDGDBB@F@D@>585@?E;999ADDEC;;;111ABDCFDBECEGEECDCBDD@@??@BJIGFA??>A6555557BDCC>98.---;;<B??BFEGEEFEIHIJGEJJGGHIJCDD?A@?@FGHGGEEEDD4333=>=<?@@>??AA776682/04:BBBED:997889><>356:98881101,**,5*('(+&&%)-+,-699<=BCA?BB9777HJIJFD@@@??ACBGC>=<<?@B;:;87767<9<<=GA:<96,JJ01/-))*-=:<?A>>CDB@?>?ADFGECECCAC@BA?@?@BBE@A@???>???>>BB>=??==>?DCHC99:BB@@@@BCD??>JBB@=>>972212011168=?EDEEDC@55451000A1102659BBC@C>=>=<<=EFJDBA@@BFGCA?>ACEGIEDBAAACGIFCBB?@@=CCCFGGFIGFFCCBBAAABDFJID@:>C@@@<;=788DHDCDCCCDDEHHFCD@A0.0.,.13EBBCGGIFFBDEECCBADA>>>BDDDHGEBA@@JGCB=<==E<EGCAAACCCFEGD<==<;3+))'),45444@BEDFFHFBBDEFGFHHDBB@;;;BEEFFCCBBEDIDBA@BBB@AAIJFIFEGF@@@BFECBBBEDHJJJIGFHHDFEDEDA=5202@??ABA?>??>DE???AF1111:6&&&&)--3:>ABBA@D>??BEEFHC@AACFGJJJIECBBCDDEFEFEBBDDBABBB@???CC?<;:9<=GCBEF545<=BB@A@@CBA@AB@??>>AA@CAACCDB83BCCFFFC@ABEDFAAFC>-,,,:<=><<@?=?@?ABBDEDDB@E?:9<ACD>=AAEDCCDFJGECBCEIJJFHHJFCBBC>7,(('.,((()0,,,07DECBA38->CD>G99964533897--))847...,+000DCCC>==<?DC@@>???@;4=AGFFCEFEIFHB@@ABBCCFEDDDA@ABDEFFJFJIJ???BDA?@@EC@ACDJJJJFC@@ACJHIJCDDADJJJJJGCCA@@AED@?>ABAB@>>CIFJEA@@DEC@>??7668CAC)'&&'DCEAA@ABCEEGC@>>=>??????==BCCCDB====EDBBBDHJCBB?@?BBAEDEDCCFJDAACGJGFIJJJIJDDAA=<88>>@?AIGIGDACJEDJCA:2)%%&779@FDA@BGJJJJEEAAC533366/36888;=AEJJJJJGFEBCEDDEDFEE<;930JGFDCCDFHDDDDCBBB@>;533<6:4CBBBBADFJA@??A3333D?@???ED=>=?JECCCFB?=>@CDAAAGJ>99CA>JJDBCDEEJGE>>>?B;::=ADDDE>/30:8:6?>?CFCBAAAA?1111@BBBBABC@@BDC==>>=>CEDDDDEDBBBABCDEHHCAA?AABFHJJB>>@?ABCDA?>?ADIE@AACBBDCC<<>;=@?=<<<7)((+-4.02-*****69=ABCJJCBBCDFFHJJJGJED@>>?CCCDDEGJJIA=;6544;;CFHHGCBBCJJ7?2@BDDFFCBBACBFFFB<<<>>>>?AF000/22@A@==>A@@BHECBBJFDDDECDAAABJFICAA@BD<<<?BCFHGIEB@A+((*234142264300<<=<=44--44:>HCBC>@622369787655,(66A;;;>EC<312)''*169;<A>;>@<A>?;;E;<;>BJEB?>><':2//356:5:???>>>>AABB???>>>>?@BCA===AEFCD?=?>@B>==>>>906+168=7@EFEFGIJJB@A760.;A@>AC7666A@AAACCBCBBEFFCE@DFGEDCEDDEEDEEEF?><<=<?;;<@?BDB@AABCDCDCFBBBAJJCBCAAACFH@@@>??ABBCBCBCDJJIEDE??>>CCDCC??>>@ADDDBB@@@A??>>??ACB@@CCDFGJHHFFDBCCD@>>>A???B@?@AEEDB@?@EEEGICA@?;::9;;<=@BBBGDDCABDDGCCCBCDDHJFFDCC444AFFHD7542-5,>;:;62&%$%7GHEEBCEGCBJJFCDDCA@@?@AABC?>0,*)((+/**)*0GGFBBB???>ABCJJEDFE;53///0998/))*7862('3''-++0,878778;))))==>EF>;;AG=;;,,,,;;=>?=<7?>:99;>3330('&+'4251::?>>=A@=;;9::4322942/.-./+48=<.((),6546689;@BAAJJIEEFEEEFHJIEFFDDEFBCDDJJC@@EJJJ7667<FJEDEDIGFIHJHEBBCFGDDCCEBCCCJJEECBCBA==888:76(3&&&))(,%&%%'&&+''-AHJB===ABBAAAAB@@@EE<;;;??><@?>>=889<C@@?10.-)($##$++,6BDC?8888<@@GBBB@A@@EDEDDDEEDFFDDDDCCBAA<;<=3332>=;=>??C<DFHHGDB@@BIEJJCBCABB=<=ABBBEEEEFGGFECFBBBBCCCCBFEJJJJFDBAABCFEEGCCDIJGGEDDA@>;<=FFCB@>===IBDBFAB@<;;<EDIJB@?4,+-,,.*77668=<<>ABCCDJEBAACHGIGDDDBDDHGABAAECDEEIECC?===BCDGHD@??>CDCBBCD?@?@BDHCA@@CFEJE@?>=BB<;;;9++++79:64220113:99:?;7663/0BC=>><BAGIIHFFGEFDBB6HJJJHAAABC@??@@>9@=;;9<99999:FIIIJHDA@@BC?>AAFBA6530444AAAACCFFCA@?@CF????HFBBABDEDFHGHIJJIJA@F950<=?BA@?@@AA@AAAACDCECCCABJJJEECEBBABAD@A@@A@CDCEDDGEFHGHIJD@A@IHED??<<=?ECA8763/,++*)'(+./CCD@=?>ECBBCCEEE9555A?>?FFGIJJECCDGFEEBCC999;FFHHEFJHJJJJBA@BCCFEDDDGAABJJJJIGHDC@@??GB>;;GJDC)(((1008B>AB7?JGEFBAABC@@AC989:;:--,-+))'''%&&%&)*,33951213433/31-*=>?BBCEDJF7222=5*)&%)*&&'&+..6;4334C?=DC=589;=A?=?CHJGG?A?>>A?GJJJ88>DHHD??@??AADC@@@BJHHFGGJIHHCA>=??BA@@BB@>AJJJHCABEIC=<=>>IHEFDIJJJJHJ?>>?ACAAA><<=G4445?AFIHEBABCDJIHJIGEDA@A>@@@A@??518?+))*((((8DGHFBCJFDCCEGJ@>9@ABCJJJD9DB@<8812:;<<886331291118;;89<'(87=<<@?@?::;@BBCB@@ABJIEB@A8888A@@CB===BEE?><=?>??@AHJ@@?DA@BBECABB=@>@?BEJIJJJF?>==<;<<898987;:;:>?BHFCABBCEJJBA;+%&&(()-CFDC@ACAD??CCEIF9:766+**+FIDHDJJI>88787>2--/>DJEGBAACBJJIHDA@@>@??@?BBCDFGDB@@@CDEFFDJICBBABCBB@?ABDFFDDEGFF@<;:=?AHJIIGEBBAAEE???AHGE;9:9BBAB:5444CCEEFDDHGIGJJEFGIGGCDBC?@A?ABFBBAAGEGFDD@@+/++/.()+18=CB==995438CCE<;:/;:88<<=BDEDBAA?@@CFFHJFEEEDDC@>?=:;-,,-55))&&&&//0B999D>B=>ADECCAB:99:?;;<<<>??3443A<<<>FJJHFC<<;<BBBDEB?>=>AEJJJF?>=?DGFCGEEDFFJGC>ABAA@C??@DHGJDBAA@DCEGCBAACFGJJGEAA>>?@EABACCCBCCBCA@>>??@--,*
@Uematsu_g8c_1_G0_7
ACGGAAATGTTGATACTTCATACTCTTCCTTTTTCAATATTATTGAAGCATTTATCAGGGTTATCTCTCATGAGCGGATACATATTTGAATGTATTTAGAAAAATAAACAGATGGGGTTTCGCGCACATTTCCCGAAAAGTGCCACGCTGACGTCGACGGATCGGGAATACCCGATCCCCTATGGTGCACTCTCAGTACAATCTGCTCTGATGCCGCATAGTTAAGCCAGTATCTGCTCCCTGCTTGTGTGTTGGAGGTCGCTGAGTAGTGCGCGAGCAAAATTTAAGCTACAACAAGGCAAGGCTTGACCGACAATTGCATGAAGAATCTGCTTAGGGTTAGGCGTTTTGCGCTGCTTCGCGATGTACGGGCCAGATATACGCGTTGACATTGATTATTGACTAGTTATTAATAGTAATCAATTACGGGGTCATTAGTTCATAGCCCATATATGGAGTTCCGCGTTACATAACTTACGGTAAATGGCCCGCCTGGCTGACCGCCCAACGACCCCCGCCCATTGACGTCAATAATGACGTATGTTCCCATAGTAACGCCAATAGGGACTTTCCATTGACGTCAATGGGTGGAGTATTTACGGTAAACTGCCCACTTGGCAGTACATCAAGTGTATCATATGCCAAGTACGCCCCTATTGACGTCAATGACGGTAAATGGCCCGCCTGGCATTATGCCCAGTACATGACCTTATGGGACTTTCCTACTTGGCAGTACATCTACGTATTAGTCATCGCTATTACCATGGTGATGCGGTTTTGGCAGTACATCAATGGGCGTGGATAGCGGTTTGACTCACGGGGATTTCCAGAGTCTCCACCCCATTGACGTCAATGGGAGTTTGTTTGGCACCAAAATCAACGGGACTTTCCAAAATGTCGTAACAACTCCGCCCCATTGACGCAAATGGGCGGTAGGCGTGTACGGTGGGAGGTCTATATAAGCAGAGCTCTCCCTATCAGTGATGAGATCTCCCTATCAGTGATAGAGATCGTCGACGAGCTCGTTTAGTGAACCGTCAGATCGCCTGGAGACGCCATCCACGCTGTTTTTGACCTCCATAGAAGACACCGGGACCGATCCAGCCTCCGGACTCTAGCGTTTAAACTTAAGCTTATGGCAGATTCAGCTACACCACATTTGGACGCCGTTGAGCAAACATTGAGGCAAGTGTCCCCAGGCCTGGAGGGCGATGTATGGGAAAGAACTAGTGGAAATAAATTGGACGGAAGTGCCACTCATTCCAGTGATTGGTTGTTGCAAACCCCAGGATGTTGGGGCGATGATAAATGCGCTGACAGAGTTGGGACAAAAAGGTTGCTGGCTAAGATGACTGAAAATATAGGGAATGCCACCAGAACCGTAGATATTAGTACACTTGCACCTTTCCCAAACGGCGCATTCCAAGACGCTATTGTCGCTGGTTTGAAGGAGTCCGCAGCTAAAGGCAATAAGTTGAAAGTTAGGATACTGGTTGGGGCTGCACCCGTCTACCACATGAATGTAATACCTTCCAAGTATAGGGACGAATTGACTGCAAAACTTGGCAAAGCCGCAGAAAACATAACTTTGAACGTGGCTAGTATGACTACATCAAAAACAGCTTTCTCCTGGAACGCTAGCAAAATCTTGGTTGTAGACGGGCAAAGTGCCCTTCTGGTGGAATAAATAGCTGGAAGGATGATTACTTGGATACTACTCATCCAGTGTCTGATGTTGATCTTGCACTGACCGGACCAGCTGCAGGCTCTGCCGGTAGATACCTTGACACTTTGTGGACATGGACCTGCCAAAACAAGAGTAACATCGCTTCCGTCTGGTTTTTTCAGCTTCCGGCAACGCAGGGTGCATGCCCACTATGCATAAAGATACAAACCCCAAGGCATCACCTGCCACCGGGAATGTCCCAGTAATAGCCGTTGGAGGGTTGGGCGTTGACCATCAAAGATGTGGACCCCAAGTCCACTTTCAGGCCCGATCTGCCAACAGCTAGCGATACTAAGTGTGTGGTAGGACTTCACGACAATACTAACGCCGATAGAGACTATGATACAGTCCCTCCAGAAGAGAGTGCCTTGAGAGCTCTTGTTGTTCAGCAAAAGGTCACATTGAAATATCTCAGCAGGATTTGAACGCTACATGTCCACCCTTGCCTAGGTATGACATTAGATTGTACGATGCCTTGGCTGCTAAAATGGCTGCTGGGGTTAAGGTGAGAATTGTCATTCCATCCAGCCAACAGGGGCGCAGTGGGCAGTGGGGGTTACAGCCAAATAAAATCACTTAGTGAAATATCAGACACTTTGAGAAACAGGCTTGCAAGCACAGGCGGTCAACAAGCTGCCAAAACTGCAATGTGTAGCAATTTGCAGCTTGCAACCTTTGAGATCCTCCCCCAACGGCAAATGGAGAAGACGGGCATCCTTATGCCCAACACCATAAGTTGGTTTCCGTCGACTCATCCACATTTTATATCGGTTCAAAAAATTTGTACCCATCCTGGCTGCAAGATTTTGGCTACATAGTGGAATCCCCAGAGGCTGCCAAGCAACTGGATGCCAAATTGTTTGACCCTCAGTGGAAGTACTTCACGGAGACTGCAACAGTGGATTACGCAAGAGGAATCTGCAACGCTGGTGGATCTTCCGGAGGCGGAATCTGTGAGCAAGGGCGAGGAGGATAACATGGCCATCATCAAGGAGTTCATGCGCTTCAAGGTGCACATGGAGGGCTCCGTGAACGGCCACGAGTTCGAATCGAGGGCGAGGGCGAGGGCCGCCCCTACGAGGGCACCCAGACCGCCAAGCTGAAGGTGACCAAGGGTCACCCTGCCCTTCGCCTGGGACATCCTGTCCCCTCAAGTTCATGTACGGCTCCAAGGCCTACGTGAAGCACCCCGCCGACATCCCGACTCTTTGAAGCTGTCCTTCCCCGAGGGCTTCAAGTGGGAGCGCGTGATGAACTTGAGGACGGCGGCGTGGTGACCGTGACCGAGGACTCCTCCCTGCAGGACGGCGAGTTCATCTACAAGGTGAAGCTGCGCGGCACCAACTTCCCCTCCGACGGCCCCGTAATGCAGAAGAAGACCATGGGCTGGGAGGCCTCCTCCGGCCGGATGTACCCCGAGGACGGCGCCCTGAAGGGCGGAATCAAGCAGAGGCTGAAGCTGAAGGACGGCGGCCACTACGACGCTGAGGTCAAGACCACCTACAAGGCCAAGAAGCCCGTGCAGCTGCCCAGCACCTGCGACATTAGACATCAAGTTGGACATCACCTCCCACAACGAGGACTACACCATCGTGGAACAGTACGAACGCGCCGAGGGCCGCCACTCCACCGGCGGCATGGACGAGCTGTACAAGGGAGGCAGTACCGGTGGCGCCATGACCTCTAGGAAGAAAGTGTTGCTGAAGGTTATCATCCTGGGAGATTCTGGAGTTGGTAAGACATCACTCATGAACCAGTATGTGAACAAGAAATTCAGTAATGAGTACAAAGCTACAATAGGAGCAGACTTTCTGACAAAGGAGGTGATGGTGGATGACAGACTAGTTACAATGCAGGAATATCAGAACAGCAGGCCTGGAACAGTACCAGTCCCTTGGTGTGGCCTTCTACAGAGGTGCAGACTGCTGCGTTCTGGTATTTGACGTTACTGCCCCCAACACATTCAAAACCCTCGATAGCTGGAGAGATGAGTTTCTCATCCAGGCCCATGCCGGGATCCTGAAAACTTCCCTTTCGTTGTGTTGGGAAACAAGATTGACCTCGAAAACAGACAAGTGGCCACAAAGCGGGCACAGGCCTGGTGCTACAGCAAAAACAACATTCCTACTTCGAGACCAGTGCCAAGGAGGCCATCAATGTGGAGCAGGCGTTCCAGACGATTGCAAGGAATGCACTTAAACAGGAAACAGAGGTGGAGCTGTACAATGAATTCCCTGAACCCATCAAACTGGACAAGAACGACCGGGCCAAGACCTTCAGCGGAAAGCTGCAGTTGCTGAGTACCGAGCTCGGATCCACTAGTCCAGTGTGGTGGAATTCTGCAGATATCCAGCACAGTGGCGGCCGCTCGAGTCTAGAGGGCCCGTTTAAACCCGCTAATCAGCCTCGACTGTGCCTTCTAGTTGCCAGCCATCTGTTGTTTGCCCCTCCCCCCGTGCCTTCCTTGACCCTGGAAGGTGCCACTCCCACTGTCCTTTCCTAATAAAATGAGGAAATTGCATCGCATTGTCTGAGTAGGTGTCATTCTATTCTGGGGGGTGGGTGGGGCAGGACAAGGGGGAGGATTGGGAAGACAATAGCAGGCATGCTGGGGATGCGGTGGGCTCTATGGCTTCTGAGGCAGAAAGAACCAGCTGGGGCTCTCGGGGGTATCCCCACGCGCCCTGTAGCGGCGCATTAAGCGCGGCGGGTGTGGTGGTTACGCGCAGCGTGACCGCTACACTTGCCAGCGCCCTAGCGCCCGCTCCTTTCGCTTTCTTCCCTTCCTTTCTCGCCACGTTCGCCGGCTTTCCCGTCAAGCTCTAAATCGGGGGCTCCCTTTAGGGTTCCGATTTTCGTGCTTTACGGCACCTCGACCCCAAAAAACTTGATTAGGGTGATGGTTCACGTACCTAGAAGTTCCTATTCCGAAGTTCCTATTCTTGGAGTTACGGAACTTCCTTGGCCAAAAAGCCTGAACTCACCGCGACGTCTGTCGAGAAGTTTCTGATCGAAAAGTTCGACAGCGTCTCCGACCTGATGCAGCTCTCGGAGGGCGAAGAATCTCGTGCTTTCAGCTTCGATGTAGGAGGGCGTGGTGTAATGTCCTGCGGGTAAATAGCTGCGCCGATGGTTTCTACAAAGATCGTTATGTTTATCGGCACTTTGCATCGGCCGCGCTCCCGATTCCGGAAGTGCTTGACATTGGGGAATTCAGCGAGAGCCTGACCTATTGCATCTCCCGCCGTGCACAGGGTGTCACGTTGCAAGACCTGCCTGAAACCGAACTGCCCGCTGTTCTGCAGCCGGTCGCGGAGGCCATGGATGCGATCGCTGCGGCCGATCTTCCAGCCAGACGAGCGGGTTCGGCCCATTCGGACCGCAAGGAATCGGTCAATACACTACATGGCGTGATTTCATATGCGCGATTGCAATCCCCATGTGTATCACTGGCAAACTGTGATGGACGACACCGTAGTGCGTCCGTTCGCGCAGGCTCTCGATGAGCTGATGCTTTGGGCCGAGGACTGCCCCGAAGTCCGGCACCTCGTGCACGCGGATTTCGGCTCCAACAATGTCCTGACGGACAATGGCCGCATAACAGCGGTCATTGACTGGAGCGAGGCGATGTTCGGGGATTCCCAATACGAGGTCGCCAACATCTTCTTCTGGAGGCCGTGGTTGGCTTGTATGGAGCAGCAGACGCGCTACTTCGAGCGGAGGCATCCGGAGCTTGCAGGATCGCCGCGGCTCCGGGCGTATATGCTCCGCATTGGTCTTGACCAACTCTATCAGAGCTTGGTTGACGGCAATTTCGATGATGCAGCTTGGGCGCAGGGTCGATGCGACGCAATCGTCCGATCCGGAGCCGGGACTGTCGGGCGTACACAAATCGCCCGCAGAAGCGCGGCCGTCTGGACCGATGGCTGTGTAGAAGTACTCGCCGATAGTGGAAACCGACGCCCCAGCACTCGTCCGAGGGCAAAGGAATAGCACGTACTACGAGATTTGGATTCCACCGCCGCCTTCTATGAAAGGTTGGCTTCGGAATCGTTTTCCGGGACGCCGGCTGGATGATCCTCCAGCGCGGGGATCTCATGCTGGAGTTCTTCGCCCACCCCAACTTGTTTATTGCAGCTTATAATGGTTACAAATAAAGCAATAGCATCACAAATTTCACAAATAAAGCATTTTTTTCACTGCATTCTAGTTGTGGTTTTCCAAACTCATCAATGTATCTTATCATGTCTGTATACCGTCGACCTCTAGCTAAAGCTGGCGTAATCATGGTAGTAGCTGCTCCTGTGTGAAATTGTTATCCGCTCACAATTCCACACAACATACGAGCCGGAAGCATAAAGTGTAAAGCCTGGGGTGCCTAATGAGTGAGCTAACTCACATTAATTGCGTTGCGCTCACTGCCCGCTTTCCAGTCGGGAAACCTGTCGTGCCAGCTGCATTAATGAATCGGCCAACGCGCGGGGAGAGGCGGTTTGCGTCTTGGGCGCTCTTCCGCTTCCTCGCTCACTGACTCGCTGCGCTCGGTCGTTCGGCTGCGGCGAGCGGTATCAGCTCACTCAAAGGCGGTAATACGGTTATCCACAGAATCAGGGGATAACGCAGGAAAGAACATGTGAGCAAAAGGCCAGCAAAAGGCCAGGAACCGTAAAAAGGCCGCGTTGCTGGCGTTTCCATAGGCTCCGGCCCCCCTGACGAGCATCACAAAAATCGACGCTCAAGTCAGAGGTGGCGAAACCCGACAGGACTATAAAGATACCAGGCGTTTCCCCTGGAAGCTCCCTCGTGCGCTCTCCTGTTCCGACCCTGCCGCTTACCGGATACCTGTCCGCCTTTCTCCCTTCGGGAAGCGTGGCGCTTTCTCATAGCTCACGCTGTAGGTATCTCAGTTCGGTGTAGGTCGTTCGCTCCAAGCTGGGCTGTGTGCACGAACCCCCCGTTCAGCCCGACCGCTGCGCCTTATCCGGTAACTATCGTCTTGAGTCCAACCCGGTAAGACACGACTTATCGCCACTGGCAGCAGCCACTGGTAACAGGATTAGCAGAGCGAGGTATGTAGGCGGTGCTACAGAGTTCTTGAAGTGGTGGCCTAACTACGGCTACACTAGAAGAACAGTATTTGGTATCTGCGCTCTGCTGAAGCCAGTTACCTTCGGAAAAAGAGTTGGTAGCTCTTGATCCGGCAAACAAACCACCGCTGGTAGCGGTGGTTTTTTGTTTGCAAGCAGCAGATTACGCGCAGAAAAAAAAGGATCTCAGAGTAGCTGATCTTTTCTACGGGGTCTGACGCTCAGTGGAACGAAAACTCACGTTAAGGGATTTTGGTCATGAGATTATCAAAAAGGATCTTCACCTAGATCCTTTTAAATTAAAAATGAAGTTTTAAATCAATCTAAAGTATATATGAGTAAACTTGGTCTGACAGTTACCAATGCTTAATCAGTGAGGCACCTATCTCGGCGATCTGTTCTATTTCGTTCATCCATAGTTGCCTGACTCCCCGTCGTGTAGATAACTACGATACGGGAGGGCTTACCATCTGGCCCCAGTGCTGCAATGATACCGCAAGACCCACGCTCACCGGCTCCAGATTTATCAGCAATAAACCAGCCAGCCGGAAGGGCCGAGCGCAGAAGTGGTCCTGCAACTTTATCCGCCTCCATCCATTAATTGTTGCCGGGAAGCTAGAGTAAGTAGTTCGCCAGTTAATAGTTTGCGCAACGTTGTTGCCATTGCTACAGGCATCGTGGTGTCACGCTCGTCGTTTGGTATGGCTTCATTCAGCTCCGGTTCCCAACGATCAAGGCGAGTTACATGATCCCCCATGTTGTGCAAAAAAGCGGTTAGCTCCTTCGGTCCTCCGATCGTTGTCAGAAGTAAGTTGGCCGCAGTGTTATCACTCATGGTTATGGCAGCACTGCATAATTCTCTTACTGTCATGCCATCCGTAAGATGCTTTTCTGTGACTGGTACGTATCAACCAAGTCATTCTGAGAATAGTGTATGCGGCGACCGAGTTGCTCTTGCCCGGCGTCAATACGGGATAATACCGCGCCACATAGCAGAACTTTAAAAGTGCTCATCATTGGAAAACGTTCTTCGGGGCGAAAACTCTCAAGGATCTTACCGCTGTTGAGATCCAGTTCGATATTGTAACCCACTCGTGCACCCAACTGATCTTCAGCATCTTTTACTTTCACCAGCGTTTCTGGGTGAGCAAAAACAGGAAGGCAAAATGCCGCAAAAAA
+
<<;===HA<//((''44,%&('&&&&--98:<DDC@?@DCA>=;:<?GDCBDFHI><<<==?:<((*+.,2****00,++.45+))-3==>BD++++=:43JJJC9;HB+&$%'))+,,.,3589A@BDBE3+44A@BA?8&%%&%$$&(,,.,,-6654222,,/3/*('&'.0/1<======ABDDBAABGEBA@?>4445DCDHGCCBDDC@@@@CB@@ABGFBBAAABCCDD@@@?<><:@BBFJJJJCA>=;888;<=??>>>>?ABBGG@>?ADE>F70(--11//43DFGE>>>>?>:;B?@@D@??AEJDBABFFJFJJJJGFECFEDFBCAC@>=:<*))02FCBAB@AB@=<;>>@JE=...;4)))))?@>AA=>>@C@A@A>>:=>@@@@>=><<=>GJJJJIDDCEIGDBCCEA544:;?@CEHDA@@DDDBA?>?ACJJJGBB==>?@9767FGGEFEE?>>>FGGF@==>)(()/,++,002;?=<<<A?>>?>=@39BFHBA@A?EEFHHEDA3223GBBAACEDGIGHHIHBH>>>>JIHDC3222=<<@;:<HEG?DGEDDBB@==<8889C9453,-/.-..13;JJJGFEBCBBGDCEIDA>==?BFCCBFDEGIFEEDEDEGIEBABAC??==>?@EEGDEEEEECBE@A?AADFGGA@??@CGJIJHEEDCCDDEHECBB>:HFF@>>A@I,,,<;<?HBEDBABC@BHJEDAABGHHCBBCEFJB@?>CDHEBBDDHHCBABEDFFGJGIDEFGHG78@DFCBABGJJHGDFBDEDGGGDB?>?>CDEJJCEC11008GICDE43,-&%+98<<CCEB@@BDECA@>@?@AAF?G<<==J?5=9DFHEDDEHHIGJJJEECEBACDA@:9:=><<777<==?DBBC?;:799===<>GEGEHGBBA@CBBD21125E;:55568;=>@>=@@ACCIJ5105;8:::=/1:0??8787---66++)/3<B;:>>=>EGD?>>?1'&(('(7779IGEDDCCA@ABGDDBBBEGCAA@DGJJJJHGFDDC?>==???AA@AA?<;;;66ED?><===?BCFJJJHHE9999C09//2ABJE999:@CC?>>?FDCCBGDCDHCJHJJHIIHDCDCCDCEFFGFGHEDA@??AEGHFEGGH?;:;<??>::788:;<<B>443337=BA@?AA;:=?@;1-.JHJFGDHH5444C400/3089GGGFDCBFIJJJJH0000>44446=1500658&&&$%&')*+>EFJJJIFGFEFGFHCAA@<:;>@HHJJIE?>DEEHHGEEFJJJHFHFGEHHJCA??BDBA?EBBCDJJJA??@DDEJJIAAA9/+)):9989<<<JA<CBDECBA@@@@B@A;9FBC412//=><>@CBDBAAACEDBABHDFECIJIIFCCCBHI?==<BDA@?@@AGDCB@@BDFF63.87;6430//.=?BBADEJJDAACE?>==@BFHIJ=>'%%&''*1-.3388>CEDDCDCCBAFC>>>?@@AC7556EEDEDE?>=?CDBACCDCDA;;;;=>>JJHDCB?@BBJJFB><??;;;<?=4324EJJJHCBABBACIDFEEFDCAABCB@BBBDBCDBACJIJJJJJJECCCJHJDCJJIGJGFDC<99>?FHGCDEBBCCEIHHIDFDFECGIIFBC@;:=/326D76556588@@@@@CABFB=<<>BDGC;9;7@BGFECCBEDDHJJGFEEH43237?8<16B@E?34DEDECB?><=>BCEHGEFDCCACDCDCDC@@@CCDC?=>?9;G@??@JF:999BABB??>?BBDA@ABJJGIDBAAEEBAAABBADEC988:)'''&&+.-,,0333=;?AACAAABCHJECB@ABBBDB?>55CACEFJIJAABF6557BDEFDBB@AEEE@@@@CCECE67>AGGHHFFHCJJIJEB@@AA@ABB?B@CA@?>==,,+*%##$&',/;=<;>ABA?@CCCC@CCBC5100,*//?=?>8;;=EEA??@EFECBDEDBAAA>=<;CCCGJJHAAAA9999@AEA>==?ECDAAAB><;;988884JJ2223CDCDHEA>;8+)(($''4::=AD?=<<:=51.F;=?==?5/0)%%$4:;?AFJJ><<>BBCBDEDGHEEGEEDGCCB<==>C@@@A@???ABB<953./==@G?B@?>=<=>@ABBAABB<;;;AAA+'''EFDDEEDCDCDBBCEJJIEEFDCBA@@CADD32511+('&&%$$%%&&$#####$:=;;<<@E@>>:9:;BCA@?AABCC?;;<;@@AFJIEGEFEA@FJHJFA@@ACFEFHJJJJGJEGFDDBBJ77662?9>>><=>871'%*,,./67HFCBCDGEEAC>=<=?@CJIFDDCDFFCDC@??ABGIJ<<<?GCDEDJAA;:;6,++-694421@BDCD@?@@@;@<9501/-+/&(00;A@@?><34CCBA;BACDCBCEHDCAABAJFIB:=<===>AADDCDCEGFDJJHIJG?==>DECBJJJGGGEECBA<<<<EGJGJJIFHHHJJHJJJHHICA@AFABEEGJHHHHFFFDDBEDDCBACFDBADDFEE?BA>>?GEJI++++HEECEDDEDCBEJGH>552./:5558>>?BEIJGGDBBACCFGDEDDGGJ@=AEDEFDEFFCCBBDFE65436482:=>>@@;*))*(*++-6676@ECCA@A@A??@CCEGGFGIHBCBDDB>?@AICA@>@ABFCCB@@@BFJIGCBBB@@@@HGHEBDABA?>@ACD@??=@A@AA?::,+**./<:9:C=<=<?FDAAADA@??@?<;967:;;>A@A@AAAEE@??>ACFEBBC@BAAB887++))&<;7666)2*+8>>@@???>?>94JDCCFFA?<866C@?7-.ABBHGEFFEEEGE?>>CDBBEDEFFGJJD<::;=A@?@>?A@A9897754.-,/+EGC?>>@DCCFEF=5430.C@???9666==;><=@@A?@ACGEC710%%'/25557;;;;DBDA<;;;00,++/'(()9=>>????AC@BFHDB@@AACEEFHEJJEGDFAABACCCDECBBCBBCCHGGFEDEEHB=;<>68*CCB@@ABCACDHGGJHFIJHJJGFAAABGDDC@CDBFDCDCCCAE72)&%&*+2@CC?=?@FBAA;==>>=?A@@AACFD??;0'(&&'.2+789?@GJDDB?DFEBBCEA?>>>?CDDEGFFCB@?AAA@889??ACEDC@?@?ACCEGIJJCJ65=CCDCB?=@@ABDEF7439*)(((((63-,,-.--.112:@B;;:>B@BBCEH3323@=CAGA@A>?>=?==>>CCDDBC@A@@CGJCBACB>;;=A@AJA?@BA???666+,,-83;<;?>?@A>@>>??;99:@A=:?>AEE@BA?@@A@BBDC??@A@ABCCE=<<?=5J++,D?JCJIJEDCDD@@@AF@>;;<>.**'$$%&,=>>@DEEECDCCC>>>9=;@?@>?>DDDBCACDAA@>??ACCCBFGJFGJJJJIA@?@GHI1111DCFFFJDBBCDIGIFEFEFGFFD:::8:<<>GHJJDCBAABCGEEDBAABEIJG??>?@?@C<98:<333.'%($'&%$%%%%)76:>HCJF:60.+&%%$$$'*+262///@@AFJJJGJH<:99989CGJJJHA@?@@FDB?7666DEFJJHDDC:99?@;988;<=>A3223JJJHJIJJJFB<@87:<@@AC=>DDHJGFHE@20:7?>>JJB>=943..0*)()'+78:=?<??AB;9:5+**+1/5ABEEEGGFFCFFJJEDBBABCGFCA9/..3GJDCCCABCCDDDCCDCEJJF=;987:6566@EDECDCC43-,.4462B@AA;731-/1;<=>=@@@JJIFFDDFHJHGCABBCDGFFIHHFIGEFBBBCHIEEC@B9CDD////4CCBCBCFEHHHHJGG@@@?BAACJDDAAA?@ABDCBBACDDEECAAADGEEFCABCB@@@EJHFGGHFFFEB@<;:20222<=><==?@>>@<611<=@@@DJJDDCFFCCCCFI7555?>@>>BA;2---4676AA>==>BDBDEIEBABAAFCEBA;;88??>A:;6BCBA@??@@A:999=;;;9::<ABC>>><8888;800,8-)=;:::)))*<::;?A<;;==D>=<<C=@@?@@ABB@AABBBC@@@CD;<EC?BDFE=6:8;?>?>ABDDE@?ACGEADCIEFGGDBAB@FEJHEH=EDDEEBB84/05-.J888>JJD@==?JJGECCCDBBCDFEDB?>>AAA@@AABDEEHEA@8<2400+2665.,528:4355776)*,9<?CCDB@@@EDCAEJHIGHIJBAABE@@@@BBE=9;>?BCA@??@@CBDCBA@CDEEEDC999;=,,++-)*+&('''.&'6::;69.(()>A@@ACFIICA??FD?+3()---/5?@DDEFHIJIGEFCCEDBBBFHFEDDEGEBBBDJEHH<;;:@@.))7555;:9;=BBECDCBB:9:=:<>?>?>;<:8677EEB>JJGJB<E>3.,?:;77ADCBAADEDCC@@@AFJF<C@DEJJHBB>@33BBCEAAC><<=;;9*+(??DDDGGAAA<8:'$%)ABBB<BBAB2222($$&)+2=ADDJJJJJIJHIJHEJHJJJJGFDGDH@@@A<:98;<HIJIBBABGGHGFGGJJICB<64.2.$###$$$%'''687977=8,-)2+++BHJHDDDDJ====FE@???DCBABEFGHEDJJHGHEEA@AB@FDFGJJ;GF8878JHA@<:;=BBEFFGGEHFEHGGCDAADD><?<CAADCDCCCCBDCBAEJIC@>?CIDCCDHHFCECEFD862-*)%$$%'...623?BGGHGJJBAAACDDCBBACFDBCDHGFFJ<0..22=<EHEEFFJJIJIEGIEDCH@?==@@?@DBBJDDA>3/37@CCBCDIFCBBBEFHFAAA@A?ACEBFC:98699<JDCEHJFE?>??GHJJDB:787DGHGDEIJIJDA@;;800+*+).//0H=777DCCHJJJFA@@AGEDFECBBDEEFGDDD>?>>4223330111>222366::A@?EEJJIEA@)((('''0/5'&&&(0/BBA@@?@??ABE:40+-:999BBFEAA@A?>=;8>;;<<=FDDEEFA>=?CEFFFGECABCFJJFIDCDA@=0....&$%+,<<=?DB@C@@CE@?>>BECCEEDCECBBBCB?>??AA>84'&&',(&&(**)'(*088688EDFDABB9977;=<<<63-A>=?>?<<=;?@BAAAACA@A@@??>@B?>>?3111?BCDDFDEABED@;:;<A?CEEHBA@@CDEFB@==?ABBEFC@<<<=EFEFDA?>>?AABCDBC@>?AA>===A>>>?BC=634<<=;6'04AD@>==A??@ACEFFDFGGEEDHHEJCCDFAABFHJJG?=<:CGACA@BABBBACG@@?<==JJHCBBBDJFIIA?>@BEFJDJJGBAA@C42-,..130//26BB@@BBAGFEEDCEHFDB@0/.ADA@@ADEDEFGCC?>?A=<<=JEEFFGEEBAAA@??>BC;99<?;:;=BEABA?A:::/-.9;?5///7?==>BB;:9:B@CCC>=;31139;8665889+,5**+73344IBA@?CCIDFFEFFCBCD@=:555?=ECABBA@BBBD@@?>BCDBCCEG>===JIHJFGDBD<==<A@@@C?GFCF??FECCBCCBFIHFDBBBB>=?>CCEGJIFCDFGGFHJ<<;;@ABGHHDCC6('''1.-,)**126CCFFDCCBDDDFIAD?9;1/.,08<D?+(()IJIJCEDEDCCA13,7786?/...-1'(9:8,.+,49=43866=<BABEE@@@AEGEB@??@@AACBBEIH?4055;<56?EGJJEDDDGGDBCDEGGGJJJJJBBADD@@EFGJFJJJJJJIFFEIGFJJJA@?IIJJJGJJEBA??@AFEA?>?B97/...*'&&'+6>?>>?DFHIFEEG>:::FHGFEDA===BCEDA==>ABBBB@>>=>=8%$$&)''*,9:<HJGHDBE+++(*++17889<CDIJGDCIJJJIJJFIA@AAIGE<;<<JFEFFJFDJEDDA)))->=EFIJDDDFIJJECCDJJJFFDDCAB>=>>AABG====FGGFDCEGGIDCBDJJJJJJIJGFCIJIEFAAABFE>;>A=GFI@IFEDDCDFFDCED3--/;DEDCDDDFIJIJJJEEDE>>=AEEDDCDGJD=;9E>AJB?DA0+<)'%(%$$%/1ADCBBBEGHHFFJICBADIEDCCFDDA@@ABCDBCBA?101;==?EB?ABDEGGFHHFFABCBCABBDHF9888EFFHEBCEFCEDFGFFIJHJJDEEA;667;;9:;>>>DDE>>>?GGJJJHGFGEHH8789@?IJJDCAEDBAABJJIEJJJIJJEEAABDEJJFB<<::9;;<DEEEJB:3?*&&69977;64/.*.BDGII?ABIHFFFHJJJJJHJ>;::;<6444B@CCHHJGFCBBCBEEDJIJGFFHHDCCCFFJ7*))***,97:B?9:04,3JHIFEJJIFDDCFDAAA@?>>@IJJEGFGJIA>??CBCDECB472,EA@BBFGCBCBG==BDA=<0++?;@?C@BBBDJFBCC9:9FGJG?;B?>DBB>>>?FCB@A@@A@A@A@A@?>A?<::?BGBBBBD>>>@<<<AA?A@??>@ACDCCFJG@??===?>>?B@;<=BBABB@@?>@@?CDDCEDCGAHIFDBCCDDDDADDCHEFGGEC?;:;BDA>?>7667>>;799:<;AI?>??GEEEDEDDCDEH:989DEFFGHJCBA>>>@=<<=DBA>>??FD<.../=A@?6334;:<;****A<=JIEDBBBCD?<<<HIFIDABCDFE8B**55?=>=>33+&&&)BBCCHEEDEAAAAFFFHDDEDIFFIFCDDDIIGCA>IJJJF@<?;CBC@ADA7@0<EBFEDC@@AC7?EIJEEFCDCD@@?ABDDHA><=:9;=12340><;<;BCJHEECCDCCDEH>80--08AD>;667875.%%'$%%''&&CECEB@:821123773244BB?>1...>@AH@=@BJJHECBDCDIHEI?@?;CEEEEDDEFFF=<<>FJJJJEEA;86778:4..-.*''..8799</+,;BDEJJJHEEGEGIGJJIJHGEEICCBCHJEFEHJBJ(((4BEJFGFEECCDHHF?====>>=9C0000=GF86665444>@A@??ACB=)'''///002711DDEEA;;;>DCCAAAA@@@DEC@????98=?>AA@AADBBCEFJFHFB???ADAABEE@@>@D=;;331222>==?:;;BFHFJJD@9;<;<6((&&((+)+&&&(-.2=:::;A3224BGFJDJIJJJBAB?AAA4///.,+*)+008B;<5@=;866<BFGEBA@?AAEFIJGJHHJJJJJJJJB@3+**+)&$$'-CG=>=<763:EGIAB>6669EEHDGGFHHGA@@DGHFEEHDEEFGEFCABCAAABDFHGDDDCEDCCBDDDDDEEGCCB@@@@EDEECCA==>?BCJF@??@77773000DIJJJJHC8889?==)((&&'''((/?BB@>>>@CC9999BDFJJHDCCEGFEFBDJJJJDCABCDDCDA@?/((56=@@?>?>?C==<3432---DA@BGDBCCDACCCCBBADGJJEDBBDEECBCDJGBB?>>==@ACCFFHHJEDF@>;;:;=GDEBAAAABAABBE?>>@BAAFIJEHC@?AB@1>(%$&*&%%(():ACEEEHIGIEEEGJICAA@CDFDBBCDCCBC@>>>@BBB@?ABEDAACDGEFCA=CD?>EGHIIJJFDBCEEFHA@A???@BJJJGFJJJJJJBB@CBABBBDEECCFJJJJGIGED4101AC9001JD=:?B@GIAJD9JJ@DHFEHEFGIB=<<?D65672((&&+,-/9;BED:<:3334??@FEBDBBGIJHJG@@DCCJHIJJBHC=42-,.1<=D<<<=EDB>A@?ABCDDCH:88ACCD@A=>BIJFDCAFHF@:6B=
@Uematsu_g8c_1_G0_8
TAACCGTATAAGCTGCAATGACGGGTTGGGGTGGGCGAAGAACTCCAGCATGATCCCCGCGCTGGAGGATGATCCAGCCGGCGTCCCGGAAAACGATTCCGAAGCCCAACCTTTCATAGAAGGCGGCGGTGGAATCGAAATCTCGTAGTACGTGCTATTCCTTTGCCCTCGGACGAGTGCTGGGGCGTCGGTTTCCACTATCGGCGAGACTACTACGGCCGTCGGTCCCAACGGCCGCGCTTCTGCGGGCGATTTGTGTACGCCCGACAGTCCGGCTCCCGGATCGACAGTGCGTCGCATCGACCCTCACAAGCTGCATCATCGAAATTGCCGTCGACCAAGCTGCTGATAGAGTTGGTCAAGACCAATGCGGAGCATATACGCCCGGAGCCGCGGCGATCCTGCAAGCTCCGGATGCCTCCGCTCGAAGTAGCGCGTCTGCTGCTCCATACAAGCCAACCACGGCCTCCAGAAGAAGATGTTGGCGACCTCGTACTGGGAATCCCCGAACATCGCCTCGCTCCAGTCAATGACCGCTGTTATGCGGCCATTGTCCGTCAGGACATTGTTGGAGCCGAAATCCGCGTGCACGAGGTGCCGGACTTCGGGGCAGTCCTCGGCCCAAAGCATCAGCTCGTCGAGAGCCTGCGCGACGGACGCACTGACGGTGTCGTCCATCACAGTTTGCCAGTGGATCATGGGGATCAGCAATCGCGCATATGAAATCACGCCATGTAGTGTATTGACCGATTCCTTGCGGTCCGAATGGGCCGAACCCGCTCGTCTGGCTAAGATCGGCCGCAGCAATCGCATCCATGGCCTCCGCGACCGGCTGCAAACAGCGGGCAGTTCGGGTTTGGGCGGTCTTGCAACGTGACACCCTGTGCACGGCGGGAGATGCAATAGGTCAGGCTCTCGCTGAATTCCCCAATGTCAAGCACTTCCGGAATCGGGAGCGCGGCCGATGCAAAGTGCCGATAAACATAACAGATCTTTGTAGAAACCATCGGCGCAGCTATTTACCCGCAGGACATATCCACGCCCTCCTACATCGAAGCTGAAAGCACAATTCTCGCCCTCCGAGAGCTGCATCAGGTCGGAGACGCTGTCGAACTTTTCGGAATCCGAAACTTCTCGACAGACGTCGCGGTGAGTTCAGGCTTTTGGCCAAAGGAAGTTCCTATACTTTCTAGAGAATAGGAACTTCGGAATAGGAACTTCTAGGTACGTGAACCATCACCCTAATCAAGTTTTTTGGGGTCGAGGTGCCGTAAAGCACTAAATCGGAACCCCTAAAGGGAGCCCCGATTTAGAGCTTGACGGGGAAAGCCGGCGAACATCACAAGGAAGGGAAGAAAGCGAAAGGAGCAGGCATGGGCGCTGGCAAGTGTAGCGGTCACGCTGCGCGTAACCACCACACCCGCCGCGCTTAATGCGCCGCTACAGGGCGCGTCGGGGATGCCCCTAGAGCCCCAGCTGGGTCTTTCCGCCTCAGAAGCCATAGAGCCCACCGCATCCCCAGCATGCCTGCTATTGTCTTCCCAATCCTCCCCCCTTGCTGTCCTGCCCCACCCCACCCCCCAGAATAGAATGACACCTACTCAGACAATGCGATGCAATTTCCTCATTTTATTAGGAAAGGACAGTGGGAGTGGCACCTTCCAGGGTCAAGGAAGGCACGGGGGAGGGGCAAACAACAGATGGCTGGCAACTAGAAGGCACAGTCGAGGCTGATCAGCGGGTTTAAACGGGCCCTCTAGACTCGAGCGGCCGCCACTGTGCTGGATATCTGCAGAATTCCACCACACTGGACTAGTCGATCCGAGCTCGGTACTCAGCAACTGCAGCTTTCCGCTGAGGTCTTGGCCCGGTCGTTCTTGTCCAGTTTGATGGGTTCAGGGAATTCATTGTACAGCTTCACCTCTGTTTCCTGTTTAAGTGCATTCCTTGCAATCGTCTGGAACGCCTGCTCCACATTGATGGCCTCCTTGGCACTGGTCTCGAAGTAGGGAATGTTGTTTTTGCTGTAGCACCAGGCCTGTGCCCGCTTTGTGGCCACTTGTCTGTTTTCGAGGTCAATCTTGTTTCCCAACACAACGAAAGGGAAGTTTTCAGGATCCCGGGGACTGGCCTGGATGAGAAACTCATCTCTCCAGCTATCGAGGGTTTTGAATGTGTTGGGGGCAGTAACGTCAAATACCAGAACGCAGCAGTCTGCACCTCTGTAGAAGGCCACACCAAGGGACTGGAACCGTTCCAGGCCTGCTGTGTCCCGAATCTGCATTGTAACTAGTCTGTCATCCACCATCACCTCCTTTGTCAGAAAGTCTGCTCCTATTGTAGCTTTGTACTGAT
+
'%'00''&'''*.12<<;7+***,+,1530/0//02+++++87;;<././1002A===<FFIHJFJIHE@+**+656444@@>>==GFFDHJJC,+++((1244001<==<<>A;BBFGGIC@==>?BBBB88>9A?@@==CCC??==>>>CCCBA@@6221640B>>>==@?A/...>>ACA@CBBEEEAA@GJFCDCEE'&&&60./-)%$%&)',--.,,+00((('001ABCAABACD>>>>333:EDEJJGCA?AADDC<7??=>><5-;:==44,1..-)%%&%%%%&&+*((**((&&'(&%'&'<<>AFDBBBG4223IB?::?432-''-212466::?E?IDDGAB>GFHJHJIHEDEEE<;<>HIIHFJFCDBGJHGIFFEDCB@A8777B@<=0/.0?;;;BDBEDDDCC>>FE@@@CDBCGHJGGDCFFGIBAA@FHHDBAACEDDABCCCAB@??ABFJJJJJEBAADDGEBCBA??=>@@,)))BC?:;H;6>223CGGGDA>>>DFEEEHJGHHDEEDFFEIGFGFHEDCEAGDCCAB>;111;98;EBACCJJJGJHFC;;5539BACGBAACIIHDCDHJHJIEC@;67;AFCCCDDCD@??=@E<;<CJ3111113.))*+5479<=ABEHJHHIIGEEA@?@DFFEDBBCBB@>ACCB<;<:9763/.+%'&'((*8$#$%489:BFGI>>>>HE=<::>A)))-.8DCBBBDDEECCB@AA999:DBAACJIECHBHCB?20.::;B<<<822279;:663,+(*007><8::::2123333ED))))???EEDD@A?>;::;?@??@A=;;=93*097FEGEGGEHCBB8300,//%%%)&&',7;;A??BEB>>>>?@?BAABCCF>>??JGIDCAAA876.-,,,,+,573655=:,)))38455689EFIAA@A,+,+247?FI@BA>>AADCH;989AEIJFEDDGBBA?@@ABBCDGF@@@1'''5;55/??A?<>7<;=>BABBCB@???ACIIED>>>?CBABCEFECCA@@@A@ABACBBBBFCBCEDBACFJHG?=+*))*-+,<:8722/6666BABBDFFFEECB>>=>BAAB@AB@::::<832-'''()+.-.05777576699:A@?<<<<?>>?<:9:745>?<9;=>,,,-<)))3:??DDAA>>C=;;9=9>;712/67.....9.1-.;9<>?;99>=;<:;<=>?C>;::=A@A@@A865?B33+>;@BA=9=BE<97978;??8888=@BBIHJBABIGCDDECBBEE>IFG/../802..--17?AFJBA@@@DFEHC@>>CEGJJDA???ADBA220+%%(*-7<BBBEGJJ>>=????E:C>>=:::888456@????FGFB>===BDFCBBCDA>>>BABCBAA@@ABCECBC@@A@FGEDHDBCAFDBBCB>:99;?@@:A>@?892112=D<876=CA;99:787933225,(,()/.+98==?@AEDBFCCACB?;;96659:<?@BB@DD>>==>?>DDDA>>JJGHECD?<B;;<?HFA@E>DFC@>>?@AFB@A@=CB>=>@CBC;>@GJIFFD<<??EDIEDB?==422//,'((@BEDCFEIIIFHIJJCBABDH@JJJFEHDDJJJFDFEDCCECE=<<>?641.*&)0338586659DEDHIGEDAFJGG@EJJFAABCJJJHHIIHFCDBEH8778BAAB?FIEEFFDC;;;<75446EE@>88899@?HHHFDBB?:<:;BDFFDA@????@A?=<==???CCBBBCCCDFC?>>A@BCADA@>>BB@HDAA>???765(*')+**,2287>BEB=<<=CCEJEDCA<99;@J?<:BB?=;:<<=@7<==A@>?A?ABCDBBECACCGHJGFGFCBAA?9:>9=>=DEBCD@@AAGG=74012=@@BACGGJC@<?:JJIHEEDGFGJBAEBFCBBCEDCDEBBE===<??CDCE?CBBCGHEDC@???@DBCBCAAACHHEGFBCDEEEEEDJFEDDFDCB1012CBDD?>?@BB1-C+9;<>CABDEGJJJGEA?>==<>?AGCBBCE@DG?>>FFE@??@JJDDEEJIHDGEEJGGHCDDJ7<=;?===>?3-(&&*))('+.BD>>>EFJJJJJI545C>F<=<<BAAGJJIIJIJIJ>99:E@??>IJJIFDDHJ;888GIFDDDA@C>>=CJJ@FID@@JJJIJGGDEGEBBCCFEBCBAEDDDEJEDBABCDEEEBA?<?;>BADJAB@AEFJEJJGHHGJIJJJJ;16(%$+.@ADHJIHJHHGEDEJEJIHJHIFGGDFEFJJIFD/1+0:48?<>EHJBF0...EDBABFJJGC?AEDJJJGHH@7(
@Uematsu_g8c_1_G0_9
CCCAGGAGTACTTTGGGCGATGATAAATGCGCTGACAGAGTTGGGACAAAAAGGTTGCTGGCTAAGATGACTGAAAATATAGGGAATGCCACCAGAACCGTAGATATTAGTACACTTGCACCTTTCCCCAAACGGCGCATTCCAAGACGCTATTGTCGCTGGTTTGAAGGAGTCCGCAGCTAAAGGCAATAAGTTGAAAGTTAGGATACTGGTTGGGGCTGCACCCGTCTACCACATGAATGTAATACCTTCCAAGTATGGGACGAATTGACTGCAAAACTTGGCAAAGCCGCAGAAAACATAACTTTGAACGTGGCTAGTATGACTACATCAAAAACAGCTTTCTACCTGGAACGCTAGCAAAATCTTGGTTGTAGACGGGCAAAGTGCCCTTACTGGTGGAATAAATAGCTGGAAGGATGATTACTTGGATACTACTCATCCAGTGTCTGATGTTGATCTTGCACTGACCGGACCAGCTGCAGGCTCTGCCGGTAGATACCTTGACACTTTGTGGACATGGACCTGCCAAAACAAGAGTAACATCGCTTCCGTCTGGTTTGCAGCTTCCGGCAACGCAGGGTGCATGCCCACTATGCATAAAGATACAAACCCCAAGGCATCACCTGCCACCGGGAATGTCCCAGTAATAGCCGTTGGAGGGTTAGGGCGTTGTGGCATCAAAGATGTGGACCCCAAGTCCACTTTCAGCCCGATCTGCCAACAGCTAGCGATACTAAGTGTGTCGTCAGGCCTTTCACGACAATACTAACGCCGATAGAGACTATGATACAGTCAACCCGGAGTGCCTTGAGAGCTCTTGTTGCTTCAGCAAAAGGTCACATTGAAATATCTCAGCAGGATTTGAACGCTACATGTCCACCCTTGCCTAGGTATGACATTAGATTGTACGATGCCTTGGCTGCTAAAATGGCTGCTGGGGTTAAGGTGAGAATTGTGGTTAGCGACCCAGCCAACAGGGGGCGCAGTCAGGCGTGGGGGTTACAGCCAAATAAAATCACTTAGTGAAATATGGACGACTTTGAGAAACAGGCTTGCAAATATCACAGGCGGTCAACAAGCTACCAAAACTGCAATGTGTAGCAATTTGCAGCTTGCAACCTTTAGATCCTCCCCCAACGGCAAATCGGCAAGCGGGCATCCTTATGCCCAACACCATAAGTTGGTTTCCGTCGACTCATCCACATTTTATATCGGTTCAAAAAATTTGTACCCCATCCTGGCTGCAAGATTTTGGCTACATAGTGGAATCCCCAGAGGCTCAAGCAACTCAATGTAAATTGCTTGACCCTGGGATTGGAAGTACTCACGGAGACTGCAACAGTGGATTACGCAAGAGGGATCTGCAACGCTGGTGGAGATCTTCCGGAGGCGGATCTGTGAGCAAGGGCGAGGAGGATAACATGGCCATCATCAAGGAGTTCATGCGCTTCAAGGTGCACATGGAGGGCTCCGTGAACGGCCACGAGTTCGAGATCGAGGGCGAGGGCGAGGGCCGCCCCTACGAGGGCACCCAGACCGCCAAGCTGAAGGTGACCAAGGGTGGCCCCCTGCCTTCGCCTGGGACATCCTGTCCCCTCAGTTCATGTACGGCTCCAAGGCCTACGTGAAGCACCCCGCCGACATCCCCGACTACTTGAAGCTGTCCTTCCCCGAGGGCTTCAAGTGGGAGGCGTGATGAACTTCGAGGACGGCGGCGTGGTGACCGTGACCCAGGACTCCTCCCTGCAGGACGGCGAGTTCATCTACAAGGTGAAGCTGCGCGGCACCAACTTCCCCTCCGACGGCCCCGTAATGCAGAAGAAGACCATGGGCTGGGAGGCCTCCTCCGAGCGGATGTACCCCGAGGACGGCGCCCTGAAGGGCGAGATCAAGCAGAGGCTGAAGCTGAAGGACGGCGGCCACTACGACGCTGAGGTCAAGACCACCTACAAGGCCAAGAAGCCCGTGCAGCTGCCCGGCGCCTACAACGTCAACATCAAGTTGGACATCACCTCCCACAACGAGGACTACACCATCGTGGAACAGTACGAACGCGCCGAGGGCCGCCACTCCACCGGCGGCATGGACGAGCTGTACAAGGGAGGCAGTACCGGTGGCGCCATGACCTCTAGGAAGAAAGTGTTGCTGAAGGTTATGATCCTGGGAGATTCTGGAGTTGGTAAGACATCACTCATGAACCAGTATGTGAACAAGAAATTCAGTAATCAGTACAAAGCTACGATCGGAGCAGACTTTCTGACAAAGGAGGTGATGGTGGATGACAGACTTAGTTACAATGCAAATCTGGGACACAGCAGGCCTGGAACGGTTCCAGTCCCTTCGGGTGTGGCCTTCTACAGAGGTGCAGACTGCTGCGTTCTGGTATTTGACGTTACTGCCCCCAACACATTCAAAACCCTCGATAGCTGGAGAGATGAGTTTCTCATCCAGGCCAGTCCCCCGGGATCCTAAAACTTCCCTTTCGTTGTGTTGGGAAACAAGATTGACCTCGAAAACAGACAAGTGGCCACAAAGCGGGCACAGGCCTGGTGCTACAGCAAAAACAACATTCCCTACTTCGAGACCGGTGCAAGGAGGCCATCAATGTGGAGCAGGCGTTCCAGACGATTGCAAGGAATGCACTTGGACGGGAAACAGAGGTGGAGCTGTACAATGAATTCCCTGAACCCATCAAACTGGACGAGACGGACCGGGCCAGACCTCAGCGGAAAGCTGCAGTTGCTGGTCCCGAGCTCGGGATCCACTAGTCCAGTGTGGTGGAATTCTGCAGATATCCAGCACAGTGGCGGCCGCTCGAGTCTAGAGGGCCCGTTTAAACCCGCTGATCGGCCTCGACTGTGCCTTCTAGTTGCCAGCCATCTGTTGTTTGCCCCTCCCCGTGCCTTCCTTGACCCTGGAAGGTGCCACTCCCACTGTCCTTTCCTAATAAAATGAGGAAATTGCATCGCATTGTCTGAGTAGGTGTCATTCTATTCTGGGGGGTGGGGTGAGGACAGGACAGCAAGGGGGAGGATTGGGAAGACAATAGCAGGCATGCTGGGGATGCGGTGGGCTCTATGGCTTCTGAGGCGGAAAGAACCAGCTGGGGCTCTAGGGGGTATCCCCACGCGCCCTGTAGCGGCGCATTAAGCGCGGCGGGTGTGGTGGTTACGCGCAGCGTGACCGCTACACTTGCCAGCGCCCTAGCGCCCGCTCCTTTGGCTTCTTCCCTTCCTTTCTCGCCACGTTCGCCGGCTTTCCCCGTCAAGCTCTGAATCGGGGGCTCCCTTTAGGGTTCCGATTTAGTGCTTTACGGCACCTCGAGCCCCAAAAAACTTGATTAGGGTGATGGTTCACGTACCTAGAAGTTCCTATTCCGAAGTTCCTATTCTCTAGAAAGTATAGGAACTTCCTTGGCCAAAAAGCCTGAACTCGCCGCGATTGTCGAGAAGTTTCTGATCGAAAAGTTCGACAGCGTCTCCGACCTGATGCAGCTCTCGGAGGGCGAAGAATCTCGTGCTTTCAGCTTCGATGTAGGAGGGCGTGGATATGTCCTCGGGTAAATAGCTGCGCCGATGGTTTCTACAAAGATCGTTATGTTTATCGGCACTTTGCATCGGCCGCGCTCCCGATTCCGGAAGTGCTTAACAGTCGGGGAATTCAGCGAGAGCCTGACCTATTGCATCTCCCGCCGTGCACAGGGTGTCACGTTGCAAGACCTGCCTGAAACCGAACTGCCCGCTGTTCTGCAGCCGGTCGCGGAGGCCATCGATGCGATCGCTACAGCCAAATATTAGCCAGACAGCGGGGTTCGGCCCATTCGGACCGCAAGGAATCGGTCAATACACTACATGGCGTGATTTCATATGCGCGATTGCTGATCCCCATGTGTATCACTGGCAAACTGTGATGGACGACACCGTCAGTGCGTCCGTCGCGCAGGCTCTCGATGAGCTGATGCTTTGGGCCGAGGACTGCCCCGAAGTCCGGCACCTCGTGCACGCGGGATTTCGGCTCCAACAATGTCCTGACGGACAATGGCCGCATAACAGCGGTCATTGACTGGAGCGAGGCGATGTTGGGGATTCCCGATCTGAGGTCGCCAACATCTTCTTCTGGAGGCCGTGGTTGGCTTGTATGGAGCAGCAGACGCGCTACTTCGAGCGGAGGCATCCGGAGCTTCCGCGGATCGCCGCGGCTCCGGGCGTATATGCTCCGCATTGGTCTTGACCAACTCTATCAGAGCTTGGTTGACGGCAATTTCGATGATGCAGCTTGGGCGCAGGGTCGATGCGACGCGATCGTCCGATCCGGAGCCGGGACTGTCGGGCGTACACAAATCGCCCGCAGAAGCGCGGCCGTCTGGACCGATGGCTGTGTAGAAGTACTCGCCGATAGTGGAAACCGACGCCCCAGCACTCGTCCGAGGGCAAAGGAATAGCACGTACTACGAGATTTCAATTCCACCGCCGCCTTCTATGAAAGGTTGGGCTTCGGAATCGTTTTCCGGGACGCCGGCTGGATGATCCTCCAGCGCGGGGATCTCATGCTGGAGTCTTCGCCCACCCCAACTTGTTTATTGCAAGCTTATAATGGTTACAAATAAAGCAATAGCATCACAAATTTCACAAATAAAGCATTTTCACTGCATTCTAGTTGTGGTTTGTCCAAACCATCAATGTATCTTATCATGTCTGTATACCGTCGACCTCTGCACTTTAGAGCTTGGCGTAATCATGGTCATAGCTGTTTCCTGTGTGAAATTGCTATCCGCTCACAATTCCACACAACATACGAGCCGGAAGCATAAAGTGTAAAGCCTGGGGTGCCTAATGAGTGAGCTAACTCACATTAATTGCGTTGCGCTCACTGCCCGCTTTCCAGTCGGGAAACCTGTCGTGCCAGCTGCATTAATGAATCGGCCAACGCGCGGGGAGAGGCGGTTTGCGTATTGGGCGCTCTTCCGCTTCCTCGCTCACTGACTCGCTGCGCTCGGTCGTTCGGCTGCGGCGAGCGGTATCAGCTCAAAGGCGGTAATACGGTTATCCACAGAATCAGGGGATAACGCAGGAAAGAACATGTGAGCAAAAGGCCAGCAAAAGGCAGAGGAACCGTAAAAAGGCCGCGTTGCTGGCGTTTTTTCATAGGCTCCGCCCCCCTGACGAGCATCACAAAAATCGACGCTCAAGTCAGAGGTGGCGAAACCCGGACAGATTATAAAGATACCAGGCGTTTCCCCTGGAAGCTCCCTCGTGCGCTCTCCTCTTCCCGACCCTGCCGCTTACCGGATACCTGTCCGCTTCTCCCTTCGGGAAGCGTGGCGCTTTCTCATAGCTCACGCTGTAGGTATCTCAGTTCGGTGTAGGTCGTTCGCTCCAAGCTGGGCTGTGTGCACGAACCCCCGTTCAGCCCGACCGCTGCGCCTTATCCGGTAACTATCGTCTTGAGTCCAACCCGGTAAGACACGACTTATCGCCACTGGCAGCAGCCACTGGTAACAGGATTAGCAGAGCGAGGTATGTAGGCGGTGCTACAGAGTTCTTGAAGTGGTGGGTTCCTGACTTACGGCTACACTAGAAGAACAGTATTTGGTATCTGCGCTCTGCTGAAGCCAGTTACCTTCGGAAAAAGAGTTGGTAGCTCTTAAAATAGGCAAACAAACCACCGGCAGCGGTGGTTTTTTTGTTTGCAAGCAGCAGATTACACGCGCAGAAAAAAGAAAAAGAATGTCGAGGAATTCCTTCAATCTTTTCTACGGGGTCTGACGCTCAGTGGAACGAAAACTCACGTTAAGGGATTTTGGTCATGAGATTATCAAAAAGGATCTTCACCTAGATCCTTTTAAATTAAAAATGAAGTTTTAAATCAATCTAAAGTATATATGAGTAAACTTGGTCTGACAGTTACCAATGCTTAATCAGTGAGGCACCTATCTCAGCAATCTGTCTATTTCGTTCATCCATAGTTGCCTGACTCCCCGTCGTGTAGATAACTACGATACGGGAGGGCTTACCATCTGGCCCCAGTGCTGCAATGATACCGCGAGACCCACGCTCACCGGCTCGATTTATCAGCAATAAACCAGCCAGCCGGAAGGGCCGAGCGCAGAAGTGGTCCTGCAACTTTATCCGCCTCCATCCAGTCTATTAATTGTTGCAGGGAAGCTACGAGTAAGTAGTTCGCCAGTTAATAGTTTGCGCAACGTTGTTGCCATTGCTACAGGCATCGTGGTGTCACGCTCGTCGTTTGGTATGGCTTCATTCAGCTCCGGTTCCCAACGATCAAGGCGAGTTACATGATCCCCCATGTTGATGCAAAAAAGCGGTTAGCTCCTTCGGTCCTCCGATCGTTGTCAGAAGTAAGTTGGCCGCAGTGTTATCACTCATGGTTATGGCAGCACTGCATAATTCTCTTACTGTCATGCCATCCGTAAGATGCTTTTCTGTGACTGGTGAGTGCTCAACCAAGTCATTCTGAGAATAGTGTATGCGGCGACCGAGTTGCTCTTGCCCGGCGTCAATACGGGATAATACCGCGCCACATAGCAGAACTTTTAAAAGTGCTCATCATTGGAAAACGTTCTTCGGGGCGAAAACTCTCAAGGATCTTACCGCTGTTGAGATCCAGTTCGATGTAACCCACTCGTGCACCCAACTGATCTTCAGCATCTTTTACTTTCACCAGCGTTTCTGGGTAAGCAAGAACAGGAAGGCAAAATGCCGCAAAAAAGGAAATAGGGCGACACGGAAATGTTGAATACTCATACTCTTCCTTTTTCAATATTATTGAAGCATTTATCAGGGTTATTGTCTCATGAGCGGATACATATTTGAATGTATTTAGAAAAATAAACAAATAGGGGTTCCGCGCACATTTCCCGAAAAGTGCAGCCTGACATCGACGGATCGGGAGATCTCCCGATCCCCTATGGTGCACTCTCAGTACAATCTGCTCTGATGCCGCATAGTTAAGCCAGTATCTGCTCCCTGCTTGTGTGTTGGAGGTCGCTGAGTAGTGCGCGAGCAAAATTTAAGCTACAACAAGGCAAGGCTTGACCGACAATTGCATGAAGAATCTGCTTAGGGTTAGGCGTTTTGCGCTGCTTCGCGATGTACGGGCCAGATATACGCGTTGACATTGATTATTGACTAGTTATTAATAGTAATCAATTACGGGGTCATTAGTTCATAGCCCATATATGGAGTTCCGCGTTACATAACTTACGGTAAATGGCCCGCCTGGCTGACCGCCCAACGACCCCCGCCCATTGACGTCAATAATGACGTATGTTCCCATAGTAACGCCAATAGGGTTTTTCCAGATTGACGTCAATGGGTGGAGTATTTACGGTAAACTGCCCACTTGGCAGTACATCAAGTGTATCATATGCCAAGTACGCCCCCTATTGACGTCAATGACGGTAAATGGCCCGCCTGGCATTATGCCCAGTACATGACCTTATGGGACTTTCCTACTTGGCAGTACATCTACGTATTAGTCATCGCTATTACCATGGTGATGCGGTTTTGGCAGTACATCAATGGGCGTGGATAGCGGTTTGACTCACGGGGATTTCCAAGTCTCCACCCCATTGACGTCAATGGGAGTTTGTTTCGGCACCAAAATCAACGGGACTTTCCAAAATGTCGTAACAACTCCGCCCCATTGACGCAAATGGGCGGTAGGCGTGTGCGGGTGGGAGGTCTATATAAGCGGAAGCTCTCCCTATCAGTGATGAGAATCTCCCTATCAGTGATGAGAATGGTCGACGAGCTCGTTAGTGAACCGTCAGATCGCCTGGAGACGCCATCCACGCTGTTTTGACCTCCATAGAAGACACCGGGACCAATCAGGCCTCCGGACTCTAGCGTTTAAACTTAAGCTTATGGCAGATTCAGCTACACCACATTTGGACGCCGTTGAGCAAACATTGAGGCAAGTGTTCCAGCCTGGAGGGCGATGTATGGGAAAGAACTAGTGGAAATAAATTCAACAGGAAGTGCCCGCTCAATCCCAGTGATTG
+
%'),--*'%$&&&&'*3>BCCDCCEFJHHDA?@BE@@;;<<B@ABDJH9EJJJ=;;>BCCDBCCDFDD????@=6:BD@JA;:?ACA=87628/BDC>@@EB@@??@A866::414448?@AA?CG<92CDHGFECDBCGFGG?GC?>>>??@CAAB@ABDCCDGEJGE?>;<<:<;@A@@ACHHGC8777767BBCBHGC@?@=??A;:;;DDBD>D<:445583./-.12AABBDHHGCEDDFEDB@@?CHCCCBDA--.7:('''*&'-669:<?JC8<2773,,,-.,,/7;@JHHFDABB?@B>??@@@@DB>5330//0<CBCCEEHGIJJEBECCCJDD'''(CDCJ@A??@@CDEGJJFDBABCDDEDABBCHH@>CACACEGBDIABA?BF/.,,/=DDHFBBA?:;A>@<<>>DFHFFFEFHGJA@>>CABEBD::88;<>>>=A>8..//9823@>?>;<<=BDHIHEECEGFBDBCECCBB?@@>>>>+)))51>BA??@JD@:60<;;89:><;:<==ADJEFEBAAADC@@?@?>>B872::>A@BCDGDCA@@@AD>>>@B?<<=<=@=?>>?AC@A>=??@CBBCDHJJ>:;>;<EE@ED<94534))%%(,&&&***),.?BBDDBBECCAAA@=<<;999;><=5532)%$$&%$$''&(+)+,))*-..,,2/-3464?40175+002>1112660/'&('(0/4=HFD=:::ABCA>=>>BA@@JJ222,-,-,-/-0.5556<@AC@BA===:977:<EGJHI???ACCDDFDDEB8888>1'&(-***,))&*+-789=BA@?>6455@@???AJG>DCCB@ABFFEHJGD@>>?FCAA<<<=C4333=<=?@BEA@=;<=><>@AC8767<<<<87966667:<<==<==>>><<=>AB@?@@BCCEJJJBBB><;:>?AABCCB>=<67ACCFBA?<=?CE@=><==..-/('''''*.;;;<4331)''($#$)4;<;>;<;:::>CEEEFFJHJGBBBABBABGJJJC21123226=GADACDJGEA?>@AADFIJJJIHHGE?=:8660)))><<36+))'(*7----++018,0,-8;<DB@??@>?>A?>///A??@42399;<991/8***+---20::;;;=31111=>ACD??BAFDA@<7777777>CECDB>=;<@@?67@;<;=A@DB??>?CCJJIDGI?988:?A86ACF:533667@A<0..41JIJHEEEHHIHJJJBAADFD999:ABDDHEGEFB1/..50*)),-/)))*+''')-)),3@AA>??@EJHC+,+3110036431,--*+&&((-,+()+++>>;;<=AEGEFFD<9:64,(++<//>99;ED:98000+++,++((59>>A@95210312,++,??@CA><;;957A@BC@AAACB@@@BEEEFFDCA@>?@ACCCB>>=?AIA@A?A@====@@DDA>=>>=-;==C@A@?EA@??7565:5799<BB@CJFGHFGHGIFGEBA?>??@BA====??@@4333((()5):;7>>@FF@@??BB==ED?=>FH=?9=?D@=311//+,2BHJDACCEIGDDCCCDFHIA@@CGIHEFGGGFHFGGBBBFIDDEDFGFGGJJJJJCFC?>==ADEDGDFF>==@@?AA@@FFFGHDAA>DDDF@AAAEBBBDC'''(:820.,%%(&&((('&&'1034AFBA@AHGFECFDEEEEECCCEDEHECBA???BCCBBA@ACA@@?BBABABC@CBBACBBHGEB@@ADB@>>>>A?@ADCCCFDCD??@?@@>??>=<;?@A?>@CC5555??>EI><99?DBBBB5--.<>??ACC?@?@9789<;:9<9+)**99::BDB?>>=><<=>AEA>>:<73321676EFBDDCEA@AAGBBABFFDAABB@@@@CBAABDCBBA<8001=:.124DAA??ABDIGGBB?@900020.01223=9889866>@AA??@@FGICDDGGDDDGJ:JJDAAB@@@BFIEDBBBB<8DDDGCA=;;=@@BEFFEB?:95666@><<BCBAAC@BCFIEEDCA@@8777@@?=??DAA@BDEBBCCJFDCCEDBB@AADHE@C??AA?>>@BB????ACDDDD@@?BB@BEFIIDJGJJJJJGECA?CGHICCBDI9888?=AH9<<;=?FGHGFGEGGEECDIJGJJJJJIGGIHJJJJFDCCGEDABHIHDCFJJJF/../BHI+''(FHEEGBAD<.''')***CEDCFGC:@<HIJJDIGHEGHGCECC>==2111666,**-.+')/987678:;9-,,/734ABA?BDBC4331<;;<BHF?>=85@,9875,+*(%%&(BJFJHEEF<;4/))--:?@CD=;;;<BCEECDEHGFAAAAEFEGEGHGHGFFGGA>A6002JA<<9;GJJJGCDA>??BC?;45@BGJDA>;:5+.+1456435669DCA6-,;=?AJCIH@?@*)+?44435;:<HF?>>ADEGDCDAFHJFFFB@@@CAFCA;9;AEHH74///334@ACBB>97EHA??=>>>5....::;DCDBB?7564//1<30---./4;=8CDGD@?DA@>=+(():&&..66@>?@A@EDDCEDCC?>?>HEEEEEJJDB??@BFEDCBC<<=<<>1000)((())()?DFEB?=<<?BCA@A@DEA;::8548=/---<=EI>CBBDGGIEDD@A?'&&'01/,-<>CB?19**=<>;:;;>==>JH@>::00//113,&%&'&&'(+.,*,+)--2-..-+,6445:<E>995211/0./,,--=>?@BBCCGDEB@<;;<A??>=<==;;:;,***?==>=?=<==GHJGHFCA?<8775,**,81--.:AABB?>C>CC@?@@A@@?@@AB@@@@FFDGGIB????6.+*-@@?AADD??A;?@BEJGEFFDEBBC>;9945@7==CF?;:663<=89GJFJJJGFD==AJJJFE765477.+'(:;<;=>>??AA<54231.+)+*/,+)CD<931156(&&,%++)01.)&')//0=DDD>93668<:<;A@>6677A@<<=<=::<GGIEGFDF@=;;<>ACECBCA???EFHFBBBCA7656FC@@;:;=:6:9;;:<876668;@;446>@@>=::DJB;<::CB@5444554.('*+48J1)-47ECGF@???CDCEDCB@??BA><<;?3./-)()11>DCAAA@41>>>?@BA@>?@@DCBG6(('+4&++551-54966CD@=<?@CDBACA8877:AJJJH>//:>?EFD<<;=++++9768==::9896.-(=>BDBBD?@@BFAADB><67(''&%%+)'')-,--2@ACFEJJJHGFEEIJC<<<<>@BEFDFCCCBDB??<@HJFCCCCA@AEGHCDCCDGEA>>BFDCGFA@AADJIBD??>@GCJHBA=>:>9>79:JJJGGGEFEFA/'&&'('())()***+;889;<?@)((&*))+99796668ADD<;9944*7<BABGJJD21//23;=BCDDIF8777==@?DCCCD>>>JFDAABDJGFEHG7224=BAA55558620.///70(()/211522239EBCABBBCBBCE222;<8+)):<HJEDBAEEIIJJDCC@@??H=887,*+,?113552134::=>A>BCGG><;<1%%%(('''*+5ABAHA.,,,<=ADA>@87111??@A@A@@@@>>;DEHEEFCC0...7776210154AAAHGDDEBBCDFG<JEA??@CEEC?;4FDDFFJFDDCDB@=<=?GC?;;;<=>AC*((+<A?@;;655+''')*/,,,*''&%'(%''(%%&*2267888=@HGJHIJEBBA@>=?@E=?B><;:;ADDFDEA@AACBB444ADEJGHHHGFEDBAA>;88:A81//06EGEDCA@?==?B?>?=?@ACFED@DBBD>>@A==;5667A4123559:CBBADCBGG>=>>EDF:4333444BCA>?@@GHC?=;:98334??>AB?8;=>CCBABBCEF@@@@?==<???C=4+@?>;9=9?@=32779BAB@@AAA><:=DEDDEGECBBBFHJJEDD@@@?>>>GHEDECEJGGEDD@BDBE?;,++6664/-/////*$$$;;B><<=ACHGJA>6EIDIHEDB?<<=?FHIAABAGJGG?;;;C===<E=<=>BAEC@?AFH>-,,-.---0,&''*47000/.)'((',,46444?>=?>?@=88DEJFDCECDDHDCB;<DDDCHDEDBEBAA?DEBBCBIJDDEDBBAAC@EEADDE===?F=/--.7799:9;;FDCFDDCBGJB@@=>>>FBCC@E5552,,,-)*28?<<;?55A=>D==>><BCBB@@?@CFIFFF@AA@C=<<7**;9:;ABA@AACDE@@<;<<CHGEFDDF???@JIEA?@=*))))))::<>@CJJJGFF:876:455444-)))**)*=?><;877595544///2A=<<=>;:6687-''',84,+,,??@>@CG????FEJJJCBBJHICCDCFC=B==?>>=9,)''+>A>>>:<5;4@4@6566@@?>=::),((-4611110777=6-))0((,2299@B@DBCBCEEGDDCFGJJGD:AA@@BBFIGGFDBDEABBBF@43371111DDDFHHJHGJJJJJ?=4-==0.'*%$##&+,012/&%$$$&$$%%&5A?91D&&&'(()0,,-/../6667932.4BJJHGB@A@BDDDB/-,+++,92//-,,,+,+,223;:678<DDEIJEDBAC....?>@@@BHIC@@EJJJIFHEA;'&&(5823ACFEEDDFJGH@BJDFEDCB>611;==??FDCCDIJIHFBBBCHGIIGFECIFA@<;77??@A@>=>?>=>?IGEJJGJGGBBCBIFGEHEEEB///-/..--.3:,,'-,,.03AJF@>==?DDDB@??@?<;;>GJGFFEGGIH@>>>BFBBBBJJ=?GF>BC?AA>9661012:;:7677?;:;;D?@ABBCBBCBAAAA@A?@@CDDBCCCC@?@?::;B??@FCBACECBDCAA?@A@BCF?8531-++-8B@C>=:<>>BBAAA==87***(*0,.013AD<65+**+:885/02,0)*89CAEFECCEHHDDDDBDBBEJFB<''(''9::;=>;;;JIGB@>???@@@EEEDE?=6.*35.**;;;=>??ABFA@FB@<=CCCBCCCEEHHJADJJHGGFEBAABEDABADDEEIJJJJHIC95=6/((**'%$#'()+0.-.5:45@<:862/46?>=2&*&(*''32::<@J9776@300414/21+==A@B;=899...EDAABDDCABBBA?:0,-07<9.,-,--/?ABA@A==AE<<<@9300ADB?>;;DCB@85>@>>??@???DBCB@?>@AAB@AA@@@@>>>=;7<=<>?CDCEIFJJ2...87776>DD;:::;<<<::9:<>=>?>>@@@DAHD?<;<>EB@@?ABBBABBFCAA?ABCF:;>68852115344797EB>==@ABBCCEEBCDEB@?>?DDCDEGD;;:;<===;?A@??>?@ACCA??>???@A@A=<::==8879AAHGED@==;0/..)((&)))-))66@BDED??BAEFEBB@@99?>@=;;<DFC@@AEBBCBCCCD??@ABB>>>?DBCCD?>>@JJIIECA?:D?><;<85+&%%&%%$$%+++,/0333****3+**+99?9998:BJJGD;8FFJEA@<422)((-855-,0558>85..0246,+0.0.*)'%%%&&%&)2220055*())099<@:99?=<=@>=>?BDB?>>><<>=?G?988JJA?@@CBA?:==15770)''..////;:=@@?A8///:>=8888;A=??==+'''(88<?FFDCDJJJJJJJGGGHGIIJJJJJEEFHFCCCGJ?>@FJJI==;;??JFDDD@?>?BCHBAAAHFDA@A@@AABIJFFA>;<;=A@BAA;721,(''''''.,../BGHIG<;;<JJDA@@>==>9212..;970+.7;;:<<AA@?AABCCDBAAAC?:99:><<;<??@B>>>=AAA<;;000::56<>??@<<;775@??>>?@BBCB@@ADHEB:55+%%'-E<EFJJJEEECDCEDB?CCDJHJJEGGC=<;<99754;:;:888>>>CCDDFDC>==JCCA@9BBB>>;BBIEDD>;311008=0..--))*+9D>68/)((14<?AEDBGFGDCDDFEDEEEDBBDGEGD@?>>@BCBA?A=<<<ABHHA?8675?@A@BBFHFHJEDDBA>;;;=BCFI??>?A@ABCDFGCHFECC@A?@CDD?>----.4<8534=@CCABACF?;GHFEDEECA@>8+($$%65@JJ<87<==CCBCC@@?.))===::9:88<=JJHEDDBCCG?==:EEE===721155577>?BEBABBCD@@@AEECDCCA@@AABABCCFIDCA@>?C@@@ABBA@AAA@?>?AA><=>HGGJI?:;=GFFEBA?0-09)(((0446<<A@=<<=DHEEGJDB77778BDDCBCCBBBDGEBBBB@@@?CCHF>877431-+**)(()+23681.1+<;::;>;:33445683494.@JJJJJFBBAACCDEA?==@JJJ<:::<3-**+A90//0:,'').-2..<<>DDAHFEGDDDD3-----@),)*).-,-<88FHHFA@@@CBBEFFH0//0EFJB3=+7:;?A<BBG>A=>?JJIBAA@@8779FB95<A;<<=D979/-/5;<BEED8557FACA41025=D4.0%4+*(''/;9889DAAACJFCCC54456.1,.7@AA>@?943?CBFE>>?EBD@CCCCIECBADFIJJJJBB@AAB@<:4100579:9;;<?BCA@AADJJJIIECCCGJD>>8;=JG=?B?<:<::88;<773701433475558:<52.,*,2*)))++-><<,++(++,0.0/--2>''''-()//;:AFDDC>>??@?@8889?=:::=<7788DEEJHGFFHFEBA@@@?>>@CJC??>@><><;;;?DCFDEEGIFDHJJJA@???:;:;;;<7676<667EFFA@ADBIJJJJJHFBB?A@@@EEFDCDF>=:40(((4<=ABCCFEECCBFFFJHIDBA@CFFEA@?@A==>C?8889DFBB@=>>@EDCCBBBDB888<DEHIIGJIB@?>?CDHA@@ABBBCGHG761000<>ACCGFEDCBDEFFCCCGJJE@?@=>>CB><;;;IEEEC@@@AFJJJEAA??AADBBC=>==ABCCA@A??,-?;<<BHBC@==>AAHHHIFBA=;;95322:<;>?CFCA>?@BGDCB::::EFGFHDCBAAACBBAB<;;<?>>?CA?=<5440.+'$$$&*,/-+,,1=BC>=<.--,///.)'*,--63/?>=>=?A>>==::9:@B@?>>:887<BEJIA><=>>???BB@@?BB?=@@FHFCBDECCHDFFBABAFGGHGECA>@@FDBAC@ABEJJJJIHGGFHJHIFECCDEGFIHEDF>AJECFAACJG;@11@A>ADDEBAABDEBBCFFFGHGDCBDDCB>>@?CC??>>@?@AAFFECBDEEJ><<A==/--0CCFEAB?BDDFEFI=;;;CA?F00++**.-.0BHDJJJJEGC@??BADDCBA?BBBHEBAAAGDGC>@;>>?J@;>9767?@ABCJJJJ===9:::?<=D=HCCHJJIC4445GFGFDFECCCEBDDFJHDECDHHHAABAB?>>+**..:7J?2//06A@@AB=>=@@AGJJA<8('&'+*2/J-,,3;>>>>=ADJ:854/-1BB@AB>@CCA?9<<2/.1)'(***&'79<>:97.,*(/0?@CDEDCBB7666555=CEJBA@@AABCGFFEEEF.;B<5333ADDBBBDAC?<>87<>;=<>::,,,+++,/0;:;<=ABDA@>>AAFEFFHJJJJ@B?::<8999GH<<<>GECBAADCBDEECBADGJFCCCHE@@=???ACJJHJIJDDCB=<;521*'(&1./;>FEDACA9999>888;BGEJJIJF?656:AFJJB---/7,*)'&$$%*(+))))(/0+*++1@?40--.4,&
@Uematsu_g8c_1_G0_10
ACCATGGGGATCGGGAGATCTCCCCGATCCGTCGACGTCAGGTGGCACTTTTCGGGGAAATGTGCGCGGAACCCCTATTTGTTTATTTTTCTAAATACATTCAAATATGTATCCGCTCATGAGACGATAACCTGATAAATGCTTCAATAATATTGAAAAAGGAAGAGTATGAGTATTCAACATTTCCGTGTCGCCCTTCCCTTTTTTGCGGCATTTTGCCTTCCTGTTTTTGCTCACCCAGAAACGCTGGTGAAAGTAAAAGATGCTGAAGATCAGTTGGGTACACGAGTGGGTTACATCGAACTGGATCTCAACAGCGGATGGTGCCTGAGAGTTTTCGCCCCGAAGAACGTTTTCCAATGATGAGCACTTTTAAAGTTCTGCTATGTGGCGCGGTATTATCCCGTATTGACGCCGGGCAAGAGCAACTCGGTCGCCGCATACACTATTCTCAGAATGACTTGGTTGAGTACTCACCAGTCACAGAAAAGCATCTTACGGATGGCATGACAGTAAGAGAATTATGCAGTGCTGCCATAACCATGAGTGATAACACTGCGGCCAACTTACTTCTGACAACGATCGGAGGACCGAAGGAGCTAACCGCTTTTTTGCACAACATGGGGGATCATGTAACTCGCCTTGATCGTTGGGAACCGGAGCTGAATGAAGCCATACCAAACGACGAGCGTGACACCACGATGCCTGTAGCAATGGCAACAACGTTGCGCAAACTATTAACTGGCGAACTACTTACTCTAGCTTCCCGGCAACAATTAATAGACTGGATGGAGGCGGATAAAGTTAGGACCACTTCTGCGCTCGGCCCTTCCGGCTGGCTGGTTTATTGCTGATAAATCTGGAGCCGGTGAGCGTGGGTCTCGCGGTATCATTGCAGCACTGGGGCCAGATGGTAAGCCCTCCCGTATCGTAGTTATCTACACGACGGGGAGTCAGGCAACTATGGATGAACGAAATAGACAAATCGCTGAGATAGGTGCCTCACTGATTAAGCATTGGTAACTGTCAGACCAAGTTTACTCATATATACTTTAGATTGATTTAAAACTTCATTTTTAATTTAAAAGAATATACAGTGAAGATCCTTTTTGATAATCTCATGACCAAAATCCCTTAACGTGAGTTTTAGTTTCCGCTCAGCGTCAGACCCGTAGAAAAAATCAAAGGATCTTGTTGATCCTTTTTTCTGCGCGTAATCTGCTGCTTGCAAACAAAAAAACCACCGCTACCAGCGGTGGTTTGTTGCCGGATCAAGAGCTACCAACTCTTTTTCCGAAGGTAACTGGCTTCAGCAGAGCGCAGATACCAAATACTGTTCTTCTAGTGTAGCCGTAGTTAGGCCACCACTTCAAGAACTCTGTAAGCACGCCTACATACCTCGCTCTGCTAATCCTGTTACCAGTGGCTGCTGCCAGTGGCGATAAGTCGTGTCTTACCGGGTTGGACTCAAGACGATAGTTACCGGATAAGGCGCAGCGGTCGGGCTGAACGGGGGGTTCGTGCACAGCCCAGCTTGGAGCGAACGACCTACACCGAACTGAGATACCTACAGCGTGAGCTATGAGAAAGCGCCACGCTTCCCGAAGGGAGAAAGGCGGACAGGTATCCGGTAAGCGGCAGGGTCGGAACAGGAGAGCGCACGAGGGAGCTTCCAGGGGGAAACGCCTGGTATCTTTATAGTCCCTGTCGGGTTTCGCCACCTCTGACTTGAGCGTCGATTTTTGTGATGCTCGTCAGGGGGGCGGAGCCTATGGAAAAACGCCAGCAACGCGGCCTTTTTACGGTTCCTGGCCTTTTGCTGGCCTTTTGCTCACATGTTCTTTCCTGCGTTATCCCCTGATTCTGTGGATAACCGTATTACCGCCTTTGAGTGAGCTGATACCGCTCGCCGCAGCCGAACGACCGAGCGCAGCGAGTCAGTGAGCGAGGAAGCGGAAGAGCGCCCAATACGCAAACCGCCTCTCCGCGCGTTGGCCAATTCATTAATGCAGCTGGCACGACAGGTTTCCCGACTGGAAAGCGGGCAGTGAGCGCAACGCAATTAATGTGAGTTAGCTCACTCATTAGGCACCCCAGGCTTTACACTTTATGCTTCCGGCTCGTATGTTGTGTGGAATTGTGAGCGGATAACAATTTCACACAGGAAACAGCTATGACCATGATTACGCCAAGCTCTAGCTAGAGGTCGACGGTATACAGACATGATAAGATACATTGATGAGTTTGGACAAACCACAACTAGAATGCAGTGAAAAAAATGCTTTATTTGTGAAATTTGTGATGCTATTGCTTTATTTGTAACCATTATCTGCTGCAATAAACAAGTTGGGGTGGGCGAAGAACTCCAGCATGAGATCCCCGCGCTGGAGGATCATCCAGCCGGCGTCCCGGAAAACGATTCCGAAGCCCAACCTTTCATAGAAGGCGGCGGTGGAATCGAAATCTCGTAGTACGTGCTATTCCTTTGCCCTCGGACGAGTGCTGGGGCGTCGGTTTCCACTATCGGCGAGTACTTCTACACAGCCATCGGTCCAGACGGCCGCGCTTCTGCGGGCGATTTGTGTACGCCCGACAGTCCCGGCTCCGGATCGGACGGATCCGTCGGCATCGACCCTGCGCCCAAGCTGCATCATCGAAATTGCCGTCAACCAAGCTCTGATAGAGTTGGTCAAGACCAATGCGGAGCATATACGCCCGGAGCCGCGGCGATCCTGCAAGCTCCGGATGCCTCCGCTCGAAGTAGCGCGTCTGCTGCTCCATACAAGCCAACCACGGCCTCCAGAAGAAGATGTTGGCGACCTCGTATTGGGAATCCCCGAACATCGCCTCGCTCCAGTCAATGACCGCTGTTATGCGGCCATTGTCCGTCAGGACATTGTTGGAGCCGAAATCCGCGTGCACGAGGTGCCGGACTTCGGGGCAGTCCTCGGCCCAAAGCATCAGCTCATCGAGAGCCTGCGCGACGGACACACTGACGGTGTCGTCCATCACAGTTTGCCAGTGATACACATGGGGATCAGCAATCGCGCATATGAAATCACGCCATGTAGTGTATTGACCGATTCCTTGCGGTCCGAATGGGCCGAACCCGCTCGTCTGGCTAAGATCGGCCGCGGCGATACGCATCCATGGCCTCCGCGACCGGCTGCAGAACAGCGGGCAGTTCGGTTTCAGGCAGGTCTTGCAACGTGACACCCTGTGCACGGCGGGAGATGCAATAGGTCAGGCTCTCGCTGAATTCCCCAATGTCCAGACACTTCCCGGAATCGGGAGCACAGGCCGATGCAAAGTGCCGATAAACATAACGATCTTTGTAGAAACCATCGGCGCAGCTATTTACCCGCAGGACATATCCACGCCCTCCTACATCGAAGCTGAAAGCACGAGATTCTTCGCCCTCCGAGAGCTGCATCAGGTCGGAGACGCTGTCGAACTTTTGAATCAGAACTTCTCGACAGACGTCGCGGTGAGTTCAGGCTTTTTGGCCAAGGAAGTTCCTATACTTTCTAGAGAATAGGAACTTCGGAATCTGGAACTTCTAGGTACGTGAACCATCACCCTAATCAAGTTTTTTGGGGTCGAGGTGCCGTAAAGCACTAAATCGGAACCCTAAAGGGAGCCCCCGATTTAGAGCTTGACGGGGAAAGCCGGCGAACGTGGCGAGAAAGGAAGGGAAGAAAGCGAAAGGAGCGGGCGCTAGGGCGCTGGCAAGTGTAGCGGTCACGCTGCGCGTAACCACCACACCGCCGCGCTTAATGCGCCGCTACAGGGCGCGTGGGGATACCCCTGAGCCCAGCTGGTTCTTTCCGCCTCAGAAGCCATAGAGCCCACCGCATCCCCAGCATGCCTGCTATTGTCTTCCCAATCCTCCCCCTTGCTGTCCTGCCCCACCCCACCCCCAGAATAGAATGACACCTACTCAGACAATGCGATGCAATTTCCTCATTTTATTAGGAAAGGACAGTGGGAGTGGCACCTTCCAGGGTCAAGGAAGGCACGGGGGAGGGGCAAACAACAGATGGCTGGCAACTAGAAGGCACAGTCGAGGCCGTCGCGGGTTTAAACGGGCCCTCTAGACTCGAGCGGCCGCCACTGTGCTGGATATCTGCAGAATTCCACCACACTGGACTAGTCGGATCCGAGCTCGGTACTCAGCAACTGCAGCTTTCCGCTGAGGTCTTGGCCCGGTCGTTCTTGTCCAGTTTGATGGGTTCAGGGAATTCATTGTACAGCTCCACCTCTGTTTCCTGTTTAAGTGCATTCCTTGCAATCGTCTGGAACGCCTGCTCCACATTGATGGCCTCCTTGGCACTGGTCTCGAAGTAGGGAATGTTGTTTTTGCTGTAGCACCAGGCCTGTGCCCGCTTTGTGGCCACTTGTCTGTTTTCGAGGTCAATCTTGTTTCCCCAACACAACGAAAGGGAAGTTTTCAGGATCCCGGGGACTGGCCTGGATGAGAAACTCATCTCTCCAGCTATCGAGGGTTTTGAATGTGTTGGGGGCAGTAACGTCAAATACCAGAACGCAGCAGTCTGCACCTCTGTAGAAGGCCACACCAAGGGACTGGAACCGTTCCAGGCCTGCTGTGTCCCGAATCTGCATTGTAACTAGTCTGTCATCCACCATCACCTCCTTTGTCAGAAAGTCTGCTCCTATTGTAGCTTTGTACTGATTACTGAATTTCTTGTTCACATACTGGTTCATGAGTGATGTCTTACCAACTCCAGAATCTCCCAGGATGATAACCTTCAGCAACACTTTCTTCCTAGAGGTCATGGCGCCACCGGTACTGCCTCCCTTGTACAGCTCGTCCATGCCGCCGGTGGAGTGGCGGCCCTCGGCGCGTTCGTACTGTTCCACGATGGTGTAGTCCTCGTTGTGGGAGGTGATGTCCAACTTGATGTTGACGTTGTAGGCGCCGGGCAGCTGCACGGGCTTCTTGGCCTTGTAGGTGGTCTTGACCTCAGCGTCGTAGTGGCCGCCGTCCTTCAGCTTCAGCCTCTGCTTGATCTCGCCCTTCAGGGCGCCGTCCTCGGGGTACATCCGCTCGGAGGAGGCCTCCCAGCCCATGGTCTTCTTCTGCCTTCAAGCGGAGGGGAGGTTGGGTGCCGCGCAGCTTCACCTTGTAGATGAACTCGCCGTCCTGCAGGGAGGAGTCCTGGGTCACGGTCACCACGCCGCCGTCCTCGAAGTTCATCACGCGCTCCCACTTGAAGCCCTCGGGGAAGGACGACTTCAAGTAGTCGGGGATGTCGGCGGGGTGCTTCACGTAGGCCTTGGAGCCGTACATGAACTGAGGGGACAGGATGTCCCAGGCGAAGGGCAGGGGGCCACCCTTGGTCACCTTCAGCTTGGCGGTCTGGGTGCCCTCGTAGGGGCGGCCCTCGCCCTCGCCCTGAATCTCGAACTCGTGGCCGTTCACGGAGCCCTCCATGTGCACCTTGAAGCGCATGAACTCCTTGATGATGGCCATGTTATCCTCCTCGCCCTTGCTCACAGATCCGCCTCCGGAAGATCCACCAGCGTTGCAGATTCCTCTTGCGTAATCCACTGTTGAGATCTCCTGTGAGTACTTCCACTGAGGGTCAAGCAATTTGGCATCCAGTTGCTTGGCAGCCTCTGGGGATTCCACTATGTAGCCAAAATCTGCAGCCAGGATGGGTACAAATTTTTTGAACCGATATAAAATGTGGATGAGTCGACGGAAACCAACTTATGGTGTTGGGCATAAGGATGCCCGTCTGCCATTTGCCGTTGGGGAGATCTAAAGGTTGCAAGCTGCAAATTGCTACACATTGCAGTTTTGGCAGCTTGTAACCGCCTGTGATATTTGCAAGCCTGTTTCTCAAAGTGTCTGATATTTCACTAAGTGATTTTATTTGGCTGTAACCCCCACTGCCCACTGCGCCCCTGTTGGCTGGGTCGCTAACCACAATTCTCACCTTAACCCCAGCAGCCATTTTAGCAGCCAAGGCATCGTACAATCTAATGTCATACCTAGGCAAGGGTGGACATGTAGCGTTCAAATCCTGCTGAGATATTTCAATGTGACCTTTTGCTGAAGCAACAAGAGCTCTCAAGGCACTCTCTTCTGGGTTGACTGTATCATAGTCTCTATCGGCGTTAGTATTGTCGTGAAGTCCTACCACACACTTAGTATCGCTAGCTGTTGGCAGATCGGGCCTGAAAGTGGACTTGGGGTCCACATCTTTGATGCCAACGCCCAACCCTCCAACGGCTATTACTGGGACATTCCCGGTGGCAGGTGATGCCTTGGGGTTTGTATCTTTATGCATAGTGGGCATGCACCCTGCGTTGCCGGAAGCTGCAAACCAGACGGAAGCGATGTTACTCTTGTTTTGGCAGGTCCATGTCCACAAAGTGTCAAGGTATCTACCGGCAGAGCCTGCAGCTGGTCCGGTCAGTGCAGAATCAACATCAGACACTGGATGAGTAGTATCCAAGTAATCATCCTTCCAGCTATTTATTCCACCAGTAAGGGCACTTTGCCCGTCTACAACCAAGATTTTGCTATGGTTCCAAGGAGAAAGCTGTTTTTGATGTAGTCATACTAGCCACGTTCAAAGTTATGTTTTCTGCGGCTTTGCCAAGTTTTGCAGTCAATTCGTCCCTATACTTGGAAGGTATTACATTCATGTGGTAGACGGGTGCAGCCCCAACCAGTATCCTAACTTTCAACTTATTGCCTTTAGCTGCGGACTCCTTCAAACCAGCGACAATAGCGTCTTGGAATGCGCCGTTTGGGAAAGGTGCAAGTGTACTAATATCTACGGTTCTGGTGGCATTCCCTATATTTTCAGTCATCTTAGCCAGCAACCTTTTTGTCCCAACTCTGTCAGCGCATTTATCATCGCCCCAACATCCTGGGGTTTGCAACAACCAATCACTGGGATCAGCGGCACTTCCGTCCAATTTATTTCCACTAGTTCTTTCCCATACATCGCCCTCCAGCCTGGGGACACTTGCCTCAATGTTTGCTCAACGGCGTCCAAATGTGGTGTAGCTGAATCTGCCATAAGCTTAAGTTTAAACGCTAGAGTCCGGAGGCTGGATCGGTCCCGGTGTCTTCTATGGAGGTCAAAACAGCGTGGATGGCGTCTCCAGGCGATCTGACGGTTCACTAAACGAGCTCAGTCGACGATCTCTATCACTGATAGGGAGATCTCTATCACTGATAGGGAGAGCTCTGCTTATATAGACCTCCCACCGTACACGCCTACCGCCCATTTGCGTCAATGGGGCGGAGTTGTTACGACATTTTGGAAAGTCCGTTGATTTTGGTGCCAAAACAAACTCCCATTGACGTCAATGGGGTGGAGAGTTGGAAATCCCCGTGAGTCAAACCGCTATCCACGCCCATTGATGTACTGCCAAAACCGCATCACCATGGTAATAGCGATGACTAATACGTAGATGTACTGCCAAGTAGGAAAGTCCCATAAGGTCATGTACTGGGCATAATGCCAGGCGGGCCATTTACCGTCATTGACGTCAATAGGGGGCGTACTTGGCATATGATACACTTGATGTACTGCCAAGTGGGCAGTTTACCGTAAATACTCCACCCATTGACGTCAATGGAAAGTCCCTATTGGCGTTACTATGGGAACATACGTCATTATTGACGTCAATGGGCGGGATGATCGGGCGGTCAGCCAGGCGGGCCATTTACCGTAAGTTATGTAACGCGGAACTCCATATATGGGCTATGAACTAAGTAGCCCGTAATTGATTACTATTAATAACTAGTCAATAATCAATGTCAACGCGTATATCTGGCCCGTACATCGCGAAGCAGCGCAAAACGCCTAACCCTAAGCAGATTCTTCATGCAATTGTCGGTCAAGCCTTGCCTTGTTGTAGCTTAAATTTTGCTCGCGCACTACTCAGCGACCTCCAACACACAAGCAGGGAGCAGATACTGGCTTAACTATGCGGCATCAGAGCAGATTG
+
76776(()4759:9::201--%'(**::5ECE@<<=DCBB@>;;<;<;=:556333BDCFE:@9=:;A<=B@?<<=<>CHDDCGGCCJJJB?<<JCFFDEFGIGHJJJFFDGC><<?@BB@;11454412//*78;FIJEBCEF?>>?JGFDEGDFIJJJJCDGJIIH@=0001=<9668FHGFJJGDDCD?=<:2.--9B?7HFGJJGCBADGGIJCA@BEECAAEFIIIFAA>>>>>:BBCJJIFBAABIJJJJ??>BJJFE@BCEHH?==2++++....,('()')+599CFCBBCD*)))6BBCF><1///144,,(%%%%&%#$''(910;CED@@><<:<;@<D9==>CJHE????CBEECAB@ED;;EIHJDEEFDBCBA@AAAA>A>;<=>?@BGD@>>>BDA>=;<=????BCBBC@?>?@B???@>><;;<?@ABBBDEIA>==DEDB<;::?=@@ACDA@AA@<;<>>>??ADGEFG9JJA@CEBDBECA@BCAAAACCE<::422:CHDGBAAA<33BBCEGFFDCFHGEDC7777@A>?>;=@@??BCB@BBEFFECAB>?>==8321135;:::53//0789?===?@AEBA@BBHJJJJGGFDFFFHGEBFBCFGJJJHCCDEB8666A5677;;<DD?FJDA?>>@@??BHIHFECAA@CC@@@BIE@@??AAACDDGEA@@ACEECFDCBBBB?>>>BCBABBDDFF@@?@AAC6665133GHHJIGBA?@@BBC@A@?@@@>?>?AB?5;9>@BBCEDDFJJJGA@>>=>ABCAA?==54333/*-))&%%.--.77202>@CA@@<;:=<?B=B:<=>AABDCAABDFJFEDEBAB??BJDH<8:;=???@BBCB>><6666655<99;;ABDCEC??>>@@BBA==;;?ABDCA@<98778=510);;DB:::<AACDEA@??><=<99:CE@AA>8A@@?=<;9+**.0/.2888<>=898:4315;;<BC@>>>B<<<<<;;<CB>@BDIGC=<<<:::<?B@AAFB=:9:AAA@ABC@??=>?JJJJ?>>JFA@@@?=GFIFJDJHGGECC?GJJJJJJJHJHCH)(''+')((*.///3,,/4265:;;;;GGDDBCIJJDBBBFJJIEEDDBBC=</./0/,.(''*1/6,+-''))-3403,-.2-1.-,5228//20/14.24655%%&'')0-,-7;>B3229CBCB@ABBFBEEF@?@>JCCCBE=IJJJJB>=>C?>>?ACDDB<;;989:A1/1(66584=BAAAB?>?<CCCCABBBJ@<@8=*:@E;;;FFECABCFEFFJGDEDBCAA?9555??@EGDEDCCDCDFFFEAA@?A@A:999ABB?>>=>@?A87786/./0/,,(&$$%%(**+**/079;<B@??=>??AAB>>>>DDCA;,3'??@ABBCCDDECBBDEBCBECA@///03??A?>;;=;ABABCDBDBBABFFHFFCCBBB@@A>D???@CDEE@><=<<>000.**-ACBBCBC?=C=757822)*)'%'('--22349=BCBDDEJJHCAA?@BAA==??IGC>>>@CBA@BCDFEDDDEBA@B:::BDJJCA@A@?>=??A?@7988?ACAADG?EADB?A???ADCBACCEDFFGJGJFCCAA;875413455;>=;@@?@=<=?;12/./2./07<DDCEC:9:8;<<CDEB67;8GF@?<10,?@@B@ABDJJ@?@A@????>?AGHFDC?>>@AEDHJJJJGEEEF>>=<><:323=978532353345<:;<JIC@@E<GHGFFECBCBB?ADFDE760)&+&./0;><<=JJHEDCA@??DJJGEEFCDCCEFGFDDJHJDCECEDDIIEFEF@AEJHHGBBBCIJIFD@??@DGHGFFFEGJCCCACCBBBBCDGEB@@CA?@ABA@@A@>;<=?AAAFDGCBBAAAA;83-(&&)<@ABBAGBEGECCDEIGHGGHBA;;<IFCBDEIGEEC@@>J.,'?IJDAA@A@<.---66:?@BGGHECDABBCFCCCDECDEFHGE:5CAA?ABEJJBBAAAB?===@@???AABCJGJIFFEFB>:9:;;<=DD@@AA@>>=>@A7667EDGHEEEJGIEDCCJFJJCB:5A07530/55CGGFEGBJJEFGEB@>;988788?DHGJIHJEF@?AJGC@AHJJJIDCAABB@AB@??@FHDFCB@@HEF@A@@CDDCCB>>=;;:;;;=?BECBA@BA@CDCGDCCCCBBBDFGIJA@AAGFCBDDEA@??DEDFE;;;=B@??ABB:JBFCA8;988/.>CJHJEFGJJJJFEDDFFCB@@ABBCDJJHIJEC>==9+++,0&%%&'*9;FECEEHJHHGEEA@AABDEFDCC@?@?DCC==>?GB3/0-/<<B?@@CCC=?6723@DDHHJECA???:::9D=7//84;0./23556=CB<<=<@><<=8ABGCCDB?==>@@?>=<<@AE@@?IJHDB@@BBBCBB@@@@ABBA@=AIGJC?@>>ABB@>>>?AEEEDEECDDDCBBGGFDBAAB@>>>HCBCDCBA??AADFDFFEDC?/--.3337@;99:<<=HCDDDFFCAAD?>>>JIEBCCBCBAA?ABCBB>:A:@=?@@CDDID;9660...(''+/3-)*;DBEEEDEBCEFCHHEGHHBA??@<;2'&&,-)')559;8:=CHIB776;:67@))63,%'015//0?=:;;=FCBCCFEIIJFECCC?8ACAA?@BCCC/../HJEEDCCAB@ABA@?A@>>>?A@?<979>CBABBDC@@?CCDC<<;4-.=98;FH=;;;CBBB?@@A?D:>=.(,?<?98=A:>?AA@CE=0.,,.,-=>>=6:98;@@>??>@?>>>?@AA@C@BBABAABCBA??@@BCCB>;;;=BCEECC?99;<DAAAACCEGDB@??@?===JEFDB4001;@BBC@===>:99BFIGEBB@EDB?><;>>>ECAC2112:,,,-22411@JHICA??@DCFIIDBBCA@@((()FEEEFEEF=<;<?@DBDAADEEHJIJJGHDCCBCCBB@CEB@FFJJ:77+)))DDFGGJGFFFFJHJFDDBDECEEDCA@@AHGIGECABCECB?DBEFCC:=682*,9:<@BADADA@=<2112JGD6/('()+)''+454((()--+(((486<2EDBA<<<<>???BB>==?EDDCHJJDDCCDCDCCBBAC>AFJJFDBACDDEEGC@@A@CCA???B>=>>CGEDDE>=>=</.--.9;.-....BBA@@?EDG)))+746=A>ED;/..2:(('())*+9991+(EFJF>97980/)(%%((3-0)+>000:8;:DCDE?BBDA?=>B??;FJJJHGGEGFIAA@?E><<<@A=<;:=>EHEDA@AAC?>>6665>DA@??AABBCECDEDDCCBA@@@EEHIF0/+(),'(((((.:>?A?>??ADB@@@CDFFHCBBBB>==>><<=?C>4424983.,((*,%##%#(*(*98::AA?>888:>=>?CCA??@D@?>BAIJJCBA@::662422328977966/,':;<CJJ>:.--.,+*+)(&$%&&##%+669767A@@AA?;;:<B???@EE@=;<=AHHGGCCACHJF(((;:<?A@<;<<>;;;<FIHE:743<=<;<=>>=?C<;<??=?@BBADGDCCCHGFDCBCEEGE226<::CE@@??@BDEB?==?FCC@GGJEDIJHEAEAJHIHHFDEEJJ?>>?><<<977,,,4=@CEEEDFEFDCAAAAB@BBC@==>?A?B420048---/9510*7:>?BC?BCFEDB>?8888=:668CB8;97==><;9*))+AA(''73@@@A@@>>?@CDFD@;99;<=>???>>>??>>>><;<==;;;=??CCADDDBCBBDDDFDF:99988830)=??AAA@<>?>A>????@?@@@BBDC=?@@@;9>CCCCDFC<67CFIHDECABB@A@?B@AAEBGA???CGFEEGGJB??BEFCJJGFCBAACFF@>>B@@@==?=<=<=@?@ACB977?GCEJGFBAEBD@AD?>@IJHFDFIH@ABBJJGIJHJIFCCB>D@@<<;9;<:=?.,,,-,'''(=2111133:;:>DCCGDAA@BB@C<=67CDC>==<?;;<=A@@BCCBACCCDFFFHJ@==<?@?CDEHJDBBBBIEA@??AB@@?-('&)/0//16>?>>>=>>??@?@@CA@?AAAA@JG>;;<=?>>?>AA9:;;1***)('''))&*1:<ACCFEEFECBDDJ<;:8>==B??DC543399FHC@@=<;;<BA=?<B7@CHJJIECBBCEFGDABCBBABC@@?=>=@E>??>@@@AB@DCCDDEDBB@?:::84>4;<:::;DEBBB@@@@A@A===?GDDEFBFJJJGFDDBB@@ABIJHEBBBBCB<::8>>AJEA><8=??CDFJC=<;6125966:33.--/30)''024*.?BCEIHA@?AFJE==<CC@>AE))((-.0/0,=<=>443<<?JJFA?0002<JGHEHJFFHJJJJJIGHHGEDCIEBBDJJJJJFHIJJEGHJDBDDCCFJFEDDGJJJHGJHIJFHEDEBEEDDDGFIFDDCDFEFFFHGEB?@AFEDB@B=>?;;=A>CAAAACFIFJJDGIIJHJGHIA<@:77;AFFDIFEECEDEEECDEFFEEDFDCCBDDDEC@?@?@<>JAJJGHJJJJEDDHJJHABACGDBA??@AJIFGEDEFHJG><9<EJJIHEEBBBBJFEEDGFEBCDIIICBCCEFGEDDBCEDEEDECDA:9;<==@@?B@GFFDDCDEGFEFIEFDBCDHIEDDJJIGAD9>=>=;;=BEDED@@?@ABABCA9778?@@@@ABDCECEFEEC===?DDCCBBB@>==B===?AB>=<;><>=?ABCGECCBAABBCBBBEGCBB@BD>>>>AAAC@???DFJGJFGJF@@@CDEB=:4:<>AACJEBAAACE?@@@EDBBBDEGEDDA@@?ABCE?<>>>CDBF>GGDDEBAAA>??>BCBCCCC<;;:=@ACCAAABC;<:DA@5223>DEC8766:::;;==>>>:94++,,567@@@9=6=>>?AAA?>>==>1***ACBBBDB:9885222984796562,:9?@ABBB???@BDCFFDA9.$#$####%#$&()./3)&&&%$&),,,.7<C@ABBCABDBCJCEFDDDDFHJHD>>=BAC@A@@;43><5.,++-,/0125DFCAAEFHEFDDDCBBDEEDD@A@>?@CDEEFHFFA@?AEEFA?8CBCBHIHEECD;777JGB=>2/--+--268997798:@CFHB?=+***;::>??@AC75001;<<>CDGBBDCDFGFFDEFGIGDB>9@F@@A>@==HJGJJGHADD>GEGIGJH>>>>AIGF5333GC@EEIJJHHHHFEFGIIG>>==DEFA<<<?@>?>>EA@@AHF@>>?GG>98988400678++++,546<>>==<CAEBDBB:9:D@>>?B===:88CFECCCBAABDFGGC>>>?BEFCB@;<?>DGDCC;;;>DDEEGCEB@???>?@CCBCE@7667@<:;<<F?CA?@DDDBC@BBDE@@DBCBAEBA==<<>@@A@?BHFHGF@@?@GEEEA@@2''(+++><??AAA?@A@ABAGFBCA?GIDF6665;@>FHHF?@@@CF==><9758.2@??@?A>::EEGCBDC@$$$&(((-1349>A96<?<=??GFFEDCDFDAAACCFIIJHJJJJGDB><<=@IHAFHFIJGDCFEC>=<;>>@??BIDBCAA999:C@??@CFCBBBCDEFCBBFEFC??=;+)6(88C?C>;::)''--())&'''BJA?@FGHFD@@?DHGGJJICC??@DBCB@??=?ABIA@@A?<<<66*+.17==>?@EDCABCFDBA@@@?@ACAFGB<<EEJFEEA@@@FDCCB@?<<<=@AA?ACHJJFGGBA@@???>=;;@?>>=>>===>@@@AB>><<;=B;?>??E@?<8667:??>>ADCG?<;;?<9?9>>??@@>>>=?@AF@EJB@????@AC?<::=<999<>?AB@@@DA?;::=A@?<>==?@?><;<<===AAA@>:667:JHHGA>>>BBAA>==>DEJJFCAAA@A?>>@GJB@??@BB<<:=444477989?=A@=;;AB<=?EECFECCCD@=<<==@ACCCB@@@AAA?@FDBB@ABBAA@@BA@A@AADDABA==<=??ADJJB@@@FFGEDA@@@@AAA<<588:75557579A?CC=FFCBCFDDDBA@A@A@AACE=;10(&')9;,+++<<?@???EEC??>@@BABBBG0..0><;?>@A?883<<>??CD@DCDA@@?ADE@@A?BHFBBA?>?JJCCA@B@?>?>??>@@@A@@@CA><<<>?A?ABFFA@@AEGJII988::888<<<;=AAAB>>=<>?==>EDBAAB@@@@CDFJGD::89>DBA@;;:9;0,*(%$%)).27<=89==6755<>>?A@<988<==>@??,).),BDCDEGG????B@?<=??AAC@==?<;;>89999CCBB?<68463BA@?@BFHFFC><;>==?ABB;;9==<<;/0./&%%-<=CDBBBE???@JJGBA@A.../6('%%'()245FBBBBDGJJJJJ>;777/---/??>AADA:99?FGHC@AA?===?JJEC>===AB83442>@DFIJEBA??@?CAE:3334888@CCDB>>>?B<;;<EECBCDGGECBA@@A<:;779=A@?><<<@CDEED?>>>A??>AAAAJJGECBBCGGCA@@CJIB@>>>:;;<@?<=>DFFFBBA>>;<=?EEB;==>ABDGEDHGFDDDCBBCEA?>@AJGB==@?@?AABA?>;:;=ACABDEFGD98('(355?@@DCCA@AGHHJJJJDAB@CB?@>AABBDDCECADEJJJGGC?A?ADGC@A=559@@@ACGECFCA@@<<=>A>??@EDBCEJIJBCFCBABHFHHEBABBGEIHFC;JJGAF999///19:<;?@8>?HJH@???JBC@?>?FGJJJJFA=EHJJJF??>@>D@:9--JIJFHFC;;;6/../BDGGGGGIHCDDFJJJIGECCDEGJJHIHDCCBEHHD3339;DCCIJHD;88@<<>EDDEIJHIHEB@?@CDGEDBB@A;:>;77ACCC@@A@DHDCCDGIJGCDCFFDD=.--<JCACCIJJJJJ@@47+)%&*168?A>AIHEA>=>?D?>>=CJHEFDCC5.(()8::4445?=;889756..0/))(+'%%%8-/--?FFECDCCB>>?DJ=78=>C=;;<GIJFCAA;C6190@@?AAA@?>=>><;;;<>?AEAGBB???AABA@=A>>??AA@AAA@>>>?3223FE=<>A?765)ADABBBJJICA?A>??@HDC;<=;::ECEHIFD@?@ACC?<<>>B@<33J&%$'*:AAA>A?==8><=BBJJDC?>@>?@ABAA@???AGFJHDAA?@@?@@@FJIFDD::::AB@@B@@@BGGGAA@AFD@=1?EJGDGFEFDDEECCBCC4101<<<>BJJC??@>CFHB>==AFDDCCFGDJJIHFGA@BBGHHFFGBACBBHJJDBAACBCDGFDCBCBDDBC778?;<<>BA@@CCD<;;;CCCDCCGGIIFEDD=;;;ACDB??>=>>=>>@CB>88779E<=;08+BAAACCFFDCDCACBJHEIIG@?=AC=>EDDD@AAB@@?>===CHEDDDJGED@AGDDDGHGEDD876699;4('()+()%&&&<@BEDEGFABDF@>:99:8668442123HCAA@ABABCDB@?@CD:999AB>AJFB>=>>A>0//-.*((&&&'*,24BEHJIFHGE@???DHHJJHEEFGJHGJFEFGCBBADDCBEB@?>?@ABHDA>>>?==>>ABCDA?==?@@@>=;;<AJJA><;=??@@=A>>EDB?@AEDCBBCBABCECEFE?>>>FJGA><<C??=<@>CB@>??>?<::EJJGJIGFF@?>?==;<:<=<>>@@B??>=@>?@JJJJDBAA=;><0...38;=>>>==>?HEAA?@>=<<?A;83001-*&&'%
@Uematsu_g8c_1_G0_11
TCGGGGAGGGGCGCGGTGGTTGGCTTTTTGGCCAAGGAAGTTCCTATACTTTCTAGAGAATAGGAGACTTGGAATAGGAACTTCTAGGTACGTGAACCATCACCCTAATCAAGTTTTTTGGGGTCAAGGTGCCGTAAAGCACTAAATCGGAACCCTAAAGGGAGCCCCCGATTTAGAGCTTGACGGGAAAGCCGGCGAACGTGGCGAGAAAGGGAGGGAAGAAAGCGAAAGGAGCGGGCGCTAGGGCGCTGGCAAGTGTAGCGGTCACGCTGCGCGTAACCACCACACCCGCCGCGCTTAATGCGCCGCTACAGGGCGCGTGGGGATACCCCCTAGAGCCCCAGCTGGTTCTTTCCGCCTCAGAAGCCATAGAGCCCACCGCATCCCCAGCATGCCTGCTATTGTCTTCCCAATCCTCCCCCTTGCTGTCCTGCCCCACCCCACCCCCCAGAATCGATCACACCTACTCAGACAATGCGATGCAATTTCCTCATTTTATTAGGAAAGGACAGTGGGAGTGGCACCTTCAGGGTCAAGGAAGGCACGGGGGAGGGGCAAACAACAGATGGCTGGCAACTAGAAGGCACAGTCAAGGTTGATCAGCGGGTTTAAACGGGCCCTCTAGACTCGAGCGGCCGCCACTGTGCTGGATATCTGCAGAATTCCACCACACTGGACTAGTCAATGCAGCTCGGTACTCAGCAACTGCAGCTTTCCGCTGAGGTCTTGGCCCGGTCGTTCTTGTCCAGTTTGATGGGTTCAGGGAATTCATTCTACAGCTCCACCTATTTGCCTGTTTAAGTGCATTCCTTGCAATCGTCTGGAACGCCTGCTCCACATTGATGGCCTCCTTGGCACTGGTCTCGAAGTAGGGAATGTTGTTTTTGCTGTAGCACCAGGCCTGTGCCCGCTTTGTGGCCACTTGTCTGTTTTCGAGGTCAATCTTGTTTCCCAACACAACGAAAGGGAAGTTTTCAGGATCCCGGGGACTGGCCTGGATGAGAAACTCATCTCTCCAGCTATCGAGGGTTTTGAATGTGTTGGGGGCAGTAACGTCAAATACCAGAACGCAGCAGTCTGCACCTCTGTAGAAGGCCACACCAAGGGACTGGAACCGTTCCAGGCCTGCTGTGTCCCAGATCTGCATTGTAACTAGTCTGTCATCCACCATCACCTCCTTTGTCAGAAAGTCTGCTCCTATTGTAGCTTTGTACTGATTACTGAATTTCTTGTTCACATACTGGTTCATGAGTGATGTCTTACCAACTCCAGAATCTCCAGGATGATAACCTTCAGCAACACTTTCTTCCTAGAGGTCATGGCGCCACCGGTACTGCCTCCCTTGTACAGCTCGTCCATGCCGCCGGTGGAGTGGCGGCCCTCGGCGCGTTCGTACTGTTCCACGATGGTGTAGTCCTCGTTGTGGGAGGTGATGTCCAACTTGATGTTGACGTTGTAGGCGCCGGGCAGCTGCACGGGCTTCTTGGCCTTGTAGGTGGTCTTGACCTCAGCGTCGTAGTGGCCGCCGTCCTTCAGCTTCAGCCTCTGCTTGATCTCGCCCTTCAGGGCGCCGTCCTCGGGGTACATCCGCTCGGGAGGAGGCCTCCCAGCCCATGGTCTTCTTCTGCATTACGGGGCCGTGGCGGGGAAGTTGGTGCCGCGCAGCTTCACCTTGTAGATGAACTCGCCGTCCTGCAGGGAGGAGTCCTGGGTCACGGTCACCACGCCGCCGTCCTCGAAGTTCATCACGCGCTCCACTTGAAGCCCTCGGGGAAGGACAACTTCAAGTAGTCGGGGATGTCGGCGGGGTGTTTCACGTAGGCCTTGGAGCCGTACATGAACTGAGGGGACAGGATGTCCCAGGCGAAGGGCAGGGGGCCACCCTTGGTCACCTTCAGCTTGGCGGTCTGGGTGCCCTCGTAGGGGCGGCCCTCGCCCTCGCCCTGGATCTCGAACTCGTGGCCGTTCACGGAGCCCTCCATGTGCACCTTGAAGCGCATGAACTCCTTGATGATGGCCATGTTATCCTCCTCGCCCTTGCTCACAGATCCGCCTCCGGAAGATCAGCCAGCGTTGCAGATTCCTCTTGCGTAATCCACTGTTGCAGTCTCCTGTGAGTACTTCCACTGAGGGTCAAGCAATTTGGCATCCAGTTGCTTGGCAGCCTCTGGGGATTCCACTATGTAGCCAAAATCTTGCAGCCAGGATGGGTACAAATTTTTTGAACCGATATAAAATGTGGATGAGTCGACGGAAACCAACTTATGGTGTTGGGCATAAGGATGCCCGTCTGCCCGATTTTGGCCGTTGGGGGAGATTTAAAGGTTGCAAGCTGCAAATTGCTACACATTGCAGTTTTGGCAGCTTGTTGACCGCCTGTGATATTTGCAAGCCTGTTTTCTCAAAGTGTCTGATATTTCACTAAGTGATTTTATTTGGCTGTAACCCCCACTGCCCACTGCGCCCCTGTTGGCTCAGTTAGCTAACCACAATTCTCACCTTAACCCCAGCAGCCATTTTAGCAGCCAAGGCATCGTACGATCTAATGTCATACCTAGGCAAGGGTGGACATGTAGCGTTCAAATCCTGCTGAGATATTTCAATGTGACCTTTTGCTGAAGCAACAAGAGCTCTCAAGGCACTCTCTTCTGGGTTGACTGTATCATAGTCTCTATCGGCGTTAGTATTGTCGTGAAGTCCTACCACACACTTCATCTGCTAGCTGTTGGCAGATCGGGCCTGAAAGTGGACTTGGGGTCCACATCTTTGATGCCAACGCCCAACCCTCCAACGGCTATTACTGGGACATTCCCGGTGGCAGGTGATGCCTTGGGGTTTGTATCTTTATGCATAGTGGGCATGCACTGCGTTGCCGGAAGCTGCAAACCAGACGGAAGCGATGTTACTCTTTGTTTTGGCAGGTCCATGTCCACAAAGTGTCAAGGTATCTACCGGCAGAGCCTGCAGCTGGTCCGGTCAGTGCAGATCAACATCAGACACTGGATGAGTAGTATCCAAGTAATCATCCTTCCAGCTATTTATTCCACCAGTAAGGGCACTTTGCCCGTCTACAACCAAGATTTGCTAGCGTTTCAGGAGAAAGCTGTTTTTGATGTAGTCATACTAGCCACGTTCAAAGTTATGTTTTCTGCGGCTTTGCCAAGTTTTGCAGTCAATTCGTCCTTATACTTGGAAGGTATTACATTCATGTGGTAGACGGGTGCAGCCCCAACCAGTATCCTAACTTTCAACTTATTGCCTTTAGCTGCGGACTCCTTCAAACCAGCGACAATAGCGTCTTGGAATGCGCCGTTTGGGAAAGGTGCAAGTGTACTAATATCTACGGTTCTGGTGGCATTCCCTATATTTTCAGTCATCTTAGCCAGCAACCTTTTTGTCCCAACTCTGTCAGCGCATTTATCATCGCCCCAACATCCTGGGGTTTGCAACAACCAATCACTGGGATCAGCGGCACTTCCGTCCAATTTATTTCCACTAGTTCTTTCCCATACATCGCCCTCCAGCCTGGGGACACTTGCCTCAATGTTTGCTCAACGGCGTCCAAATGTGGTGTAGCTGAATCTGCCATAAGCTTAAGTTTAAACGCTAGAGTCCGGAGGCTGGATCGGTCCCGGTGTCTTCTATGGAGGTCAAAACAGCGTGGATGGCGTCTCCAGGCGATCTGACGGTTCACTAAACGAGCTCGTCGACAATCTCTATCACTGATAGGGAGATCTCTATCACTGATAGGGAGAGCTCTGCTTATATAGACCTCCCACCGTACACGCCTACCGCATTTTGCGTCAATGGGGCGGAGTTGTTACGACATTTTGGAAAGTCCCGTTGATTTTGGTGCCAAAACAAACTCCCATTGACGTCAATGGGGTGGACCTTGGAAATCCCCGTGAGTCAAACCGCTATCCACGCCCATTGATGTACTGCCAAAACCGCATCACCATGGTAATAGCGATGACTAATACGTAGATGTACTGCCAAGTAGGAAAGTCCCATAAGGTCATGTACTGGGCATAATGCCAGGCGGGCCATTTACCGTCATTGACGTCAATAGGGGGCGTACTTGGCATATGATACACTTGATGTACTGCCAAGTGGGCAGTTTACCGTAAATACTCCACCCATTGACGTCAATGGAAAGTCCCTATTGGCGTTACTATGGGAACATACGTCATTATTGACGTCAATGGGCGGGGGTCGTTGGGCGGTCAGCCAGGCGGGCCATTTACCGTAAGTTATGTAACGCGGAACTCCATATATGGGCTATGAACTAATGACCCCGTAATTGATTACTATTAATAACTAGTCAATAATCAATGTCAACGCGTATATCTGGCCCGTACATCGCGAAGCAGCGCAAAACGCCTAACCCTAAGCAGATTCTTCATGCAATTGTCGGTCAAGCCTTGCCTTGTTGTCCTTTAAATTTTGCTCGCGCACTACTCAGCGACCTCCAACACACAAGCAGGGAGCAGATACTGGCTTAACTATGCGGCATCAGAGCAGATTGTACTGAGAGTGCACCAGTCGGGATCGGGAGATCTCCCGATCCGTCGACGTCAGGTGGCACTTTTCGGGGAAATGTGCGCGGAACCCCTATTTGTTTATTTTTCTCTAAATACATTCAAATATGTATCCGCTCATGAGACAATAACCCTGATAAATGCTTCAATAATATTGAAAAAGGAAGAGTATGAGTATTCAACATTTCCGTGTCGCCCTTATTCCCTTTTTTCGGCATTTTGCCTTCCTGTTTTTGCTCACCCAGAAACGCTGGTGAAAGTAAAAGATGCGAAAATCAGTTGGGTGCACGAGTGGGTTACATCGAACTGGATCTCAACAGCGGTAAGATCCTTGAGAGTTTTCGCCCCCGAAGAACGTTTTCCAATGATGAGCGCTTTTTAAAGTTCTGCTATGTGGCGCGGTATTATCCCGTATTGACGCCGGGCAAGAGCAACTCGGTCGCCGCATACACTATTCTCAGAATGACTTGGTTGAGTACTCACCAGTCACAGAAAAGCATCTTACGGATGGCATGACAGTAAGAGAATTATGCAGTGCTGCCATAACCATGAGTGATAACACTGCGGCCAACTTACTTCTGACAACAATAGGAGGACCGAAGGAGCTAACCGCTTTTTTGCACAACATGGGGGATCATGTAACTCGCCTTGATCGTTGGGAACCGGAGCTGAATGAAGCCATACCAAACGACGAGCGTGACACCACGATGCCTGTAGCAATGGCAACAACGTTGCGCAAACTATTAACTGGCGAACTACTTACTCTAGCTTCCCGGCAACAATTAATAGACTGGATGGAGGCGGATAAAGTTGCAGGACCACTTCTGGCTCGGCCCTTCCGGCTGGCTGGTTTATTGCTGATAAATCTGGAGCCGGTGAGCGTGGGTCTCGCGGTATCATTGCAGCACTGGGGCCAGATGGTAAGCCCTCCCGTATCGTAGTTATCTACACGACGGGGAGTCAGGCAACTATGGATGAACGAAATCGACAGATCGCTGAGATAGGTGCCTCACTGATTAAGCATTGGTAACTGTCAGACCAAGTTTACTCATATATACTTTAGATTGATTTAAAACTTCATTTTTAATTTAAAAGAATATAGGTGAAGATCGTTTTTGATAATATCATGACCAAAATCCCTTAACGTGAGTTTTCGTTCCACTCAGCGTCAGACCCCGTGGGGAGAAGAATCAAAGGATCTTTGTTCAATCCTTTTTTTATCGCGTAATCTGCTGTTGTCCCAGAAACAAAAAAACCACCGCTACCAGCGGTGGTTTGTTTGCCGGATCAAGAGCTACCAACTCTTTTTCCGAAGGTAACTGGCTTCAGCAGAGCGCAGATACCAAATACTGTTCTTCTAGTGTAGCCGTAGTTAGGCCACCACTTCAAGAACTCTGTAGCACCGCCTACATACCTCGCTCTGCTAATCCTGTTACCAGTGGCTGCTGCCAGTGGCGATAGTCGTGTCTTACCGGGTTGGACTCAAGACGATAGTTACCGGATAAGGCGCAGCGGTCGGGCTGAACGGGGGGTTCGTGCACACAGCCCAGCTTCGAGCAGACGGCCTACACCGAACTGCGATACCTACAGCGTGAGCTATGAGAAAGCGCCACGCTTCCGAAGGGAGAAAGGCGGACAGGTATCCGGTAAGCGGCAGGGTCGGAACAGGAGAGCGCACGAGGGAGCTTCAGGGGGAAACGCCTGGTATCTTTATAGTCCTGTCGGGTTTACGCCACCTCTGACTTGAGCGTCGATTTTTGTGATGCTCGTCAGGGGGGCGGGAGCCTATGGAAAAACGCCAGCAACGCGGCCTTTTTACGGTTACCTGGCCTTTTGCTGGCCTTTTGCTCACATGTTCTTTTCCTGCGTTATCCCTGATTCTGTGGATAACCGTATTACCGCCTTTGAGTGAGCTGATACCGCTCGCCGCAGCCGAACGACCGAGCGCAGCGAGTCAGTGAGCGAGGAAGCGGAGGAGCGCCCAATACGCAAACCGCCTCTCCCCGCGCGTTGGCCCATTCATTAATGCAGCTGGCACGACAGGTTTCCCGACTGGAAAGCGGGCAGTGAGCGCAACGCGATTGATCAGTAGCTCACTCATTCAGCACCCCAGGCTTTACACTTTATGCTTCCGGCTCGTATGTTGTGTGGAATTGTGAGCGGATAACAATTTCACACAGGAAACAGCTATGACCATGATTACGCCAAGCTCTAGCTAGAGGTCGACGGTATACAGACATGATAAGATACATGATAAGTTTGGACAAACCACAACTAGAATGCAGTGAAAAAAATGCTTTATTTGTGAAATTTGTGATGCTATTGCTTTATTTGTAACCATTATAAGCTGCAATAAACAAGTTGGGGTGGGCGAAGAACTCCAGCATGAGATCCCCGCGCTGGAGGATCATCCAGCCGGCGTCCCGGAAAACGATTCCGAAGCCCAACCTTTCATAGAAGGCGGCGGTGGAATCGAAATCTCGTAGTACGTGCTATTCCTTTGCCCTCGGACGAGTGCTGGGGCGTCGGTTTCCACTATCGCCGTACTTCTACACAGCCATCGGTCCAGACGGCCGCGCTTCTGCGGGCGATTTGTGTACGCCCGACAGTCCCGGCTCCGGATCGGACGATTGCGTCGCATCGACCCTGCGCCCAAGCTGCATCATCGAAATTGCCGTCAACCAAGCTCTGATAGAGTTGGTCAAGACCAATGCGGAGCATATACGCCCGGAGCCGCGGCGATCCTGCAAGCTCCGGATGCCTCCGCTCGAAGTAGCGCGTCTGCTGCTCCATACAAGCCAACCACGGCCTCCAGAAGAAGATGTTGGCGACCTCGTATTGGGAATCCCGAACATCGCCTCGCTCCAGTCAATGACCGCTGTTATGCGGCCATTGTCCGTCAGGACATTGTTGGAGCCGAAATCCGCGTGCACGAGGTGCCGGACTTCGGGGCAGTCCTGGCCCAAAGCATCAGCTCATCGAGAGCCTGCGCGACGAGCACACTGACGGTGTCGTCCATCACAGTTTGCCAGTGATACACATGGGGATCGGCAATATGGCCCATATGAAATCACGCCATGTAGTGTATTGACCGATTCCTTGCGGTCCGAATGGGCCGAACCCGCTGGTCTGGCTAAGATCGGCCGCAGCGATCGCATCCATGGCCTCCGCGACCGGCTGCAGAACAGCGGGCAGTTCGGTTTCCGGCAGGTCTTGCAACGTGACACCCTGTGCACGGCGATGCAATAGGTCAGGCTCTCGCTGAATTCCCCAATGTCAAGCACTTCCGGAATCGGGAGCGCGGCCGATGCAAAGTGCCGATAAACATAACGATCTTTGTAGAAACCATCGGCGCAGCTATTTACCCGCAGGACATATCCACGCCCTCCTACATCGAAGCTGAAAGCACGAGAATTTCTCGCCCTCCGAGAGCTGCATCAGGTCGAGACGCTGTCGAACTTTTC
+
1*&&'5632.'$$%%%%##$$####%&-.0:9:9=49;@?<<<<<<@DCD>F:65459J51,---+)(),)**2+)''*?=>=<>IECCCB@??AD>>>?HFCC@CBBIHHCFBADJJJ333>=5(&')<=31114567@(''''*7>>>?DBCDFB???>9C6444:=.-,,C=;;;=DC@@?8<<9*.820145EDDDDCCDCBBADB=54',&%&&('''779;<AJJA?@>>>>?DBAA<:<=BEFJJHJJHGJIDB@AABCDEBBADDDGBB@BDCDBDDCGGEEDGD@?DDCDABDDFCDA@@ACDECAB@@B?=''(56.)(()4:>*))*267CACBBAABC@?<@EA==<==BEEEDCCB>4.-27:99;B?@@AAADEAA@A@AABCCEJFD=8888@@AB9DGDFFDF9999EAFDCAB==<;;=>6666;<8:547;7+'&&'$#$(&&&18<=98-+++..>AD@==>AEEFGFIIEDBEEFGJJJFDFCBDJJEBA?<:88<>:::--,,-165129B@GBHD@CCA>;5534>FGECCEJH=;<>GFDA@??@FFFJJJDDBB75556=??B=;;:533+*)()++300/7799C@DCACAA=>74440**+,,+33=??A?@@?GDCABDEGJIIJFH+)'(&'9BCJIJFDCDDJH@>==>>?>>>>AD?>>>AAA?CBA@?@>A@AEFGEDEBBBBGA?4=7001DGDA@7;;<?,,-D?@@AFGEJHHFHHHJGFEDCBB@D9:@AJIJHFEEF*(()1*()''%%)*''&,4//0BDJJJJGFEDEEJGA?>=F?>>>CBABDAAD@CBBCCBCBBDEEGCCBAB@?@@CCEC@ADABBCBBACECDCA?:::<=?CCDDGJJJJJJHGC?>>=@@D9553<BBCJ;88772,.'91<+C??ACEJEEIFEFEFFED???::::GGEJJED?C@CCBJGGDABAGD@@@EGHJHJHC5;9:8862;<>@22221122255778GIJGF86666AJJB9;<?GI;999=A>?BFA>?B=<;J-(+///1877=EBB@721111111B?CDGEEEDFJFCAABCC@@??BDCCCIEB@>??CECCB@@@C?@AA=>DA@@BIJIJJJJJGGGJFG6))**%&&6CCFDIHGGGHDBBAACBDDFEEB@>=?AEFFDBBCC>5D;FEEBAAJJGCCAACB===AGCC==>=<<:9EB@@@CGEB@2BFIJJJJJIBA;::9999=?>CADCDCFEDHJJJJ:997>?===>BEBBB@92<00+>JJJJGJJJC;;<.---/9>3333;54(&(.**,,::CCDEECBBAAABCDDDA??@@A?=@>GCCDGJJIHC?@@BGIFEEEDCBABCBAABA@A@@?A@D@>@@GH>=<777:FFFGGDDBDFGHIFDCCCDFD>>??JJJGDCDJDBBBGHHE>=&&&':;CDEDEEFDCCCGEFGFFHGCAACCECBBDDAA<<=@FBACCACBA7>77FCCBDDEEDDCHHBA?>ACBC?::7644:1:88:@CCCBC@AHFFFCBCIDCCBABA?--..:<;:74392345<=<;;76323/--1>AACDEE;7772///-A?BII>==:3B?IIDDDEE@?=;<<BBAGJGHJJJC?<;?>>:8)(&%%%,134111545/4359;6666@>-,,0=34IJHJJJGFEDCBABBCCCBBA><@E>0,,123767:=GIJFIIJ::::A?>=;>@>>>>CDEJJJJJJGIH@?;9;:@41-?BBADGFBAAC9333FGGDB@?-''',+,24;::=5102>A<66*())215@<833329::=DECDDDFECCDFGGGJF5556A@B878:<EH;<BFHJJJHGFA;<GJHGJJJJ><99;JHJ<:::JC<@JJ=<<>E=:::<DBBC@??><;<@J@IBBB6443444@HFDEDDB1---=BB;<<<B-+((/0*+?@HHFDEEHGHGGFJJIHCDDDDDGDECFGFGFFFBBG@HIJJFEFFJGIFGDABCBEHFEFJEDCCCCCCGJF@?A?AAAHGGJJCCFFEH7)(((;44-**-544432;8-,())?BBEDFJHDCCDA>>>@GIJIHFDHJGCABCDHHDC>>>?@?AACDDBCCBC1,0/=BBBDBCACED??DBJEHEECDCGGFFFGGEGEDECAAABC>99CE@=:;BB::;<=<DBAEF@GGJJHIJA???EGFHJGEDDCCDEJJJJDJJJJBCEFCCBFHIHHHJJJJJGCF@>=<=:;;333BJEBA?>>>>FFBAAAGEGGD998787613/,+(-**++//.220.254650/.*'&),,/))'&%&*13243-++/0:;>@AACAA?BAAEF-()(>==>>BC====::9;>4B/>>ABEIGHFFEDDFFGFEEDABBCB<<8/B>=>JJJCBBCBDEJIIJJJHA>??CFEEEFJJJJIIDFA@??CEEEABA@A@ABDDDDAA?:98/01@<;7;?@88::BDDBBCCCE=<=?JJ@@==BA@H<GGIEGCBBBEHGIH=FJFBAABDCCEECAABB<;;:+*++<BAEBDCADDCDB>>=>ABBB@????@DECBBBDBDGDGEEFCDDCGCCBACDDHHJHEEFGJGF?:9=JJJJJFHJJIBABBD=;66744=<ABDE/00044243?76453-.,,/:42001*)))<5325HBBBCCB@@A@DFEBBACDHJGGFCDA@@ADJJJ@?>***'&&&&&(1555;:<??@?B<<7=CEDDC@DDDCCDEDGFFBB>==>?DD?<;<8CBHECBB?<<;<=>>==>BBDBA<;;;@CH;99:=><BADDEB9888>AAAAABABB?>=>CB@>><>GHGEDC@AJJIECDDFJHFB?>==@=82++AA?C6<=9==GHFCABBAAAC><>=>?BEC?>>@IGC/--/52.*//.3=AABC====ABBCAABDEGFHA@@ABBCCBCDEEEDBA@?@>>>?ACEEEBCBB<;;:<<=B<5552-*+')8889>EJBAAACCBAABCDBAABDGF=<8BBDEDGIFFB>=>;<ECC@BBDJHIJFD<;:9:;?B@=<<<>??FBD?>::;=B@?????@A</.GFBBB@B>8*-)99==BBCFB>>887EJIA@@BC>>>?BAB==<<@ACCAAAEJJHJGEDCBCBFJJCA@?@?@BGDF;67B@BBIJFFDDDBCFFE@@<<5744F712>?AHAB?;:::?JJHHGHFFCBAA=::889=BA)(((40AABBB?@?AEAA@@CFEJJEDBBDCHGEECBEJHA@@@DCAAACDA><;;GGDFDBC>>>>JJJG<1CD@??CFGEEEEG3333G002ABHJ@==A@CCBECDBACBIIHFDDCCDDC@AACFB??>=71141?AFJIJG<225CDEHB@<=@@CCC<5=@AFJJJHDA=BAHGFFCCCCCFEEFFIJHEFEFGGAA@AECBEEJDAA=>DE1111ADDJGIEFEABBEHFEDDDJ=<<<A@BAEE@=<>??CDGJJJJ@?@?HDCAABBIFFCE3/:7BFFFDD>>>?>A@25--JE>DBAA>==98899<::;DJJI8888BHJHHIHHCDDFIJJJGDFHHGJHHGDEGDDCDJJJJ800@B@EJGIJJJJJJ@?=>BDD@FFDC?=<<D1''289;77:299>G89810..78FGBC='')CJ9887<<=GFHGFCC:9::IHHB6555B=BF???>IHDB??ADF?><:+&&)0///...C>8-.EFDDCDFC=;AB6666<5689CBAAA@AA:994/J300-**);;>FJJJBBBACCCGBAA?@AAEE9999+))'&$%'(.1;@AB???BECF?;:::>@?CB==@?AEFGJJJ??BFEFDE>=DFEGD>:955:@HFFA@BJ???>CBBJDJFGE?>>9*)))0+.0))))(''''DJJDCDED@@@E?@@@FGGFBAAA@CCBA@?@BDGEBBBCDB?==>ECFHJJGFFDDDCABBCBA?>>>===100///0<9DEECBBCBFEFEAAA@E????EFFGJJJ@>@A=CEEA@=>DFFGECDEDHBDDAAAAA>=:;C@AABB@=?GIBB???@CFHGD>=:7@ACC766=<>?@DFFEHJFGHGFHGHHFA@BAEFEFD?>>>ACCAAAAB@><<>AFFACEFHJJFFF?;6CCBBEJIGD@>??GDDA@BJJ?>ADDCEGGHD@>??=<<<AD@EDB?<99;;<<>@CDDEEDBA@.++,<=AFHHGFE@==>@@@FD@A:555?@AH>5443B@>=;7748HHGDDD>?>>BCCGFDDCF:999EDHJJJJCBBBCDEGHDACDI@?>;:::@ACGGIGIJIDBBBGHGGGGHGA9?8;<<?@@=;;;EFGGHJJGHDCCFJJD111387;878;CDEA@ACH?>>=>@FGJIJJDB??BFCCBCGF===>CCEC>=@??==?BCFCA?ADHBC@>>H?EB@G@ED95+('(+(4BJJJJJFDDCEIJ@???=<;6879C?>>????@>JJJJA<;C611-4/..367=ABH@>>>H;>654////:G>=<999?>=>:87;;?<<<I1///+*,))%&)*,3;:112C73402,+55?>FIDDCBBA>=<:::9;<><>>>7230/0@CAHGDD;:))(>?CA@===:=@HJJDEAHIIJIC>/.55?CD<<<DCIEEFDI@?@@IB@?@><<;9342222:EG@CDBBDAJJGEDEGB===CBBDEGAF@JJJF>=?A?>>AEBA?>@@GIFFDFHGJJFBBAABBDC@AF@GFC@;:965=@+++27;:::;==>HCEC/5(((.9====?>>@EJHJJED?@@AIHGJJ?=<?CC:93*'''&')-21134410-*****01/017BBCCDD;;;=JF3222222<<>BBB?>:/(0&&455:?CIJJJJJIA>1:9>?@@EFI=<<;AJIE>::>IICD@@*'''88;@JJJIHGBBABCCDGFCDCGHA@?ACGJGCG@EEGEDBA@BEEDBB22229;>?DDDAB?BAACA>??@DDBBCEFDCAAGGHDCDCDEB???>??8@@>?=@@AFDDEGHHHIJJJB;999>=AD>==???@ABCDFHJGA@BJJJJFFBDC@BAADECCBCGIEEDDD3222>?BBBADDC=CDBAACCDCDCDDDCCBCD==<433*)))+)'&*+>?BA@?>>=>ACHIJCJJJJHFDCCDIJE999GDEFJGECCDDGFHDDA?=8:<?>>?B@@BBC@>79<+(((EDFGEBACBEHHEEGJGGGDA?@@FEEDEECCCCDCBEFEFFIECC889:J>:::=BBBFDCFGJ7777FBCDEFJJIIFDCCDIFBBA@ADCDEEEED?4C=DDFGFGIHG9886,,-,,,:<967GJIGFDD;;<=GE;:,)))./+++-//'%%%,('',,,,249=ACJFGCFE=7DAABBBDGDJF==>BFFBAAAFA?=652...367>>>@AIF>===2111<><<=;;;;BCGFA%%%()*,012225:@BDBBCFHFEBABADHIFDCBA>>;++,BB@==>ABD211:2211>=98893--0//113<>ACFE;3-,-6666:;>@>>>311))(*24<@BDB@BBFJA=;<,+++46?D?;;??@;;;=CDJJJ<:9;7769:@=?@HCGHJ=;;;FEEJJJIHD?JJJFJH))()*'$%%2;</---/,,,9;992*-(,,,.ABFDCDCJJJFB><J<FEDCCFBEFFJ>5566801B6444==>==>;::?981/-+++*)&'((,,+03-++*-,,-.,$#$$'('''',03-,+))))**,)+(())))%&$&)''&&'19<@GJJJB?<<=;ACCDFDFF@>=<;;<AD98.'&''(&',?A?@?@@AEFEDCDEFJJJJJFC@AA???@BA@@CEEDBCBECB@?>>>>7334B989=AD@9+++/ACFE??=<@@CD?>==?@CB@==??D====999;???DCAB@BBBCBB===@A@@AB@>=>=>????>@>>??A>?@AC?>==@?AABA@@BEF3..0=B@>=.--.344555@7>>?A@?B=<;45117:@::=D<<<<?CCBA>?@AAA>>C=>>89981116?::;;CA?DC<<=A788@DCCJE@?:95;98;*''(.,*)(((&&'345576;7544(''(9<<=AAJFGJJEDA?@@EHHEGJJJFA@A=>>>A/-.)&&()./3<:=<=@B@@ACJFDDDFDB@?ABCDCDJGGGDB>=@=?JGAA@CJGA/--.::<?>A<;;;9-,11:GE><;70**+.?@33233-12878<<>@C;:81.0+(()67<@@4439:;>860,,,:<=8>JJJJJFFCD:8.,,+*)*/;:995=<;:;8:::CDGJJJJJA@?>ABCHD@???:?@EJGGB@2222,('('*3AAFDDEBBBAB@?CGJGEDD=???CEDA?/,-)*(*&$#%#&,,@><==@B@@?DDCEGFIEEFFHJ>?>7@?>?A:EFE@><;==??>?AA@BAADBA>===<>>@DCCACBAC@><>DEDECEFECCADDB>?C@?CABD;*.,,,1279869:C==>DGJHHDB>>>BJ=?5@>BJ>==44321---69B?<<<DEC@@??BCEAA@BCDCCGGHB<6??ADCAFEJCCAAA?>=>?C?>>9999>&&&'&%%%'(**+,--.:;70.1++++'&&'//9<=??GAA@=<;;9=B??@@F?===?<==EGFFEFFJE??@>@@B===?@?@AFDCBC@AFCBAEJJF@@CJDDB@@>>?@??>??AABEDA?@AEJJJBD???BA@B;779;;:;;;=CGH@?>??C89930/0*'))*&&,'''(11+/)*=@FBBAAEFECB@BDCFDCABCDGJJJJJGGCBDJJEGIGFBAAJJJJEGGGDIEGDEFFEDDJJFCHFHCDEF4445CBFIGHFHGHHEJJFHFHI@?>=CABCFDFGFFDG><::99:::9656029FFCEGJJEAEJFGJJGGGE=>JD<9::;4310C:EJJJFDED=?ADGGDCBEE@?=>B9AA967;B@>?CEFGEB87<9=GBDJF;866::<<=?IFDDDBCC)'',2:ADCDDDJHGHHFGDB?>?AJHHJD>731;,,+1138-+*'&'+=C@==A@@A02*-***)/1168669:?@DCEHIHHDCCCA<70;77663577ABCCBCAABEDEECHEIDEJJHHDJ>DFA@;:<=FEC@ABBCAACCHEAFACJH@A@BGEDCEEFFGHJJBBEJF@CJDDEEGE?40/*))547@6)((,,,,>@:999@?;=<BBBCEFJIJJJJJHD750**+7*&&&44///0JJFF::9:>;:6567<<?@?:88BCA@ADEDCA==8677C?91000?@B==>>BA?=>>?BCA>=<<<;4'48AGJJJG?AF?DBBBBBC<<<;:;;?@@===A>=999DEFJIFCCDCEDAFEEFCDDEFDDCBDCEGHGECDDEFJIIJB:8599;==>FGGGIJGB@@BDCCEFIJIIHIHEBBBDDDFCCEIGFFF;:>6544?B)(();;'&&)D?<=?BIJDDBBCBBDEIIAB@BBCCB98,(((&$$'(+,34BGECEGEDAABFDGGFHGJIJJJJJEDBCCDDC>>?@GJDEDDC866'&&'*&&''((+:;<ADBBGIGGCCDCEJHJDDDAIJFDC@>?>BCBABDDCAACCA>?BGIGGC74414<;77411079:EE;621171123:97566?>DBBAABCDFIED@???@DDFFIHEDBB@><@?@FEE@AAADCBB@;7:20-5012CCCCJGEDDHCEE???>BAACDEECDEA866/-.7C<<<=@?AHJJJDDCJIDFEFIJJJ=;<>?@?IIGJHED@>?>BJGGIJIIJB=?=?AD3224A@?CJGIIJGEGEJIHEEEF@??>@//1=??A?D==>HJDDCCCCCBD=<;=BCA@IGBDCB@@=;<=ABAABDCB=877699:?ACDFBBBA@?@CBJJC<;,+**.)**'1&&>??B?=<<<>@@AADJJGGFHF<4//879??ABC;999>8310
@Uematsu_g8c_1_G0_12
TTCCATAGTAACACCAATAGGGACTTTCCATTGACGTCAATGGGTGGAGTATTTACGGTAAACTGCCCACTTGGCAGTACATGAAGTGTATCATATGCCAAGTACGCCCCCTATTGACGTCAATGACGGTAAATGCACGCCTGGCATTATGCCAGTACATGACCTTATGGAAAACTCCTGCTTGGCAGTACATCTACGTATTAGTCATCGCTATTACCATGGTGATGCGGTTTGGCAGTACATCAATGGGCGTGGATAGCGGTTTGACTCACGGGGATTTCCAAGTCTCCACCCCATTGACGTCGATGGGAGTTTGTTTGGCACCAAAATCAACGGGACTTTCCGAAATGTCGTAACAACTCCGCCCCATTGACGCAAATGGGCGGTAGGCGTGTACGGTGGGAGGTCTATATAAGCAGAGCTCTCCCTATCAGTGATAGAGATCTTCCCTATCAGTGATCGAGATCAGTCAACGAGCTCGTTTAGTGAACCGTCAAACCGCCTGGAGACGCCATCCACGCTGTTTTGACCTCCATCAAGCACCGGGACCGATCCAGCCTCCGGACTCTAGCGTTTAAAACTGTAAGAAGAACTTATGGCAGATTCAGCTACACCACATTTGGACGCCGTTGAGCAAACATTGAGGCAAGTGTCCCCAGCCTGGAGGGCGATGTATGGGAAAGAACTAGTGGAAATAAATTGGACGGAAGTGCCGCTGATCCAGTGATTGGTTGTTGCAAAGCCCAGGATGTTGGGGCGATGATAAATGCGCTGACAGAGTTGGGACAAGAAAAAAGGTTGTTGGCTAAGATGACTGAAATATAGGGAATGCCACCAGAACCGTAGATACATACACTTGCACCTTTCCCAAACGGCGCATTCCAAGACACTATCTGTCGCTGGTTTGAAGGAGTCCGCAGCTAAAGGCAATAAGTTGAAAGTTAGGATACTGGTTGGGGCTGCACCCATCTACCGCATGAATGTAATACCTTCCAAGTATAGGGACGAATTGACTGCAAAACTTGGCAAAGCCACCAGAACATTAACTTTGGGACATGGCTAATTTCGCTACATCAAAAACAGCTTTCTTCCTGGAACGCTAGCAAAATCTTGGTTGTAGACGGGCAAAGTGCCCTTTCTGGTGGAATAAATAGCTGGAAGGATGATTACTTGGATACTACTCATCCAGTGTCTGATGTTTGATCTTGCACTGACCGGACCAGCTGCAGGCTCTGCCGGTAGATACCTTGACACTTTGTGGACATGGACCTGCCAAAACAAGAGTAACATCGCTTCCGTCTGGTTACCAGCTTCCGGCAACACCAGGTGCATGCCCACTATGCATAAAGATACAACCCCCAAGGCATCACCTGCCACCGGGAATGTCCAGTAATAGCCGTTGGAGGGTTGGGCGTTGGCGCTGGATCTGGACCCCAAGTCCACTTTCAGCCCGATCTGCCGACGGCTAGCGATACTAAGTGTGTGGTAAGCTCACAACAATGCTGACGCCAATCCAGGCTCTGATGCAGTTGACCCAGAAGAGAGTGCCTGAGAGCTCTTGTTGCTTCAGCAAAAGATTGCACATTGAAATATCTCAGCAAGTAAACACTACATGTCCACCCTTGCCTAGGTATGACATTAGATTGTACGATGCCTTGGCTGCTACTAAAATGGCTGCTGGGGTTAAGGTGAGAATTGTGGTTAGCGACCCAGCCAACAGGGGCGCAGTGGGCAGTGGGGGTTACAGCCAAATAAAATCACTTAGTGAAATATCCGACGCTTTAAAGACCAGCTGCAAATGTCGCCGGCGGTCAACAAGCTGCCAAAACTGCAATGTGTAGCAATTTGCAGCTTGCAACCTTTAAATCCTCCCCCAACGGCAAATGGGCAGACGGGCATCCTTATGCCCAACACCATAAGTTGGTTTCCGTCGACTCATCCACATTTTATATCGGTTCAAAAAAATTTGTACCCATCCTGGCTGCAAGATTTTGGCTACATAGTGGAATCCCCAGAGGCTGCCAAGCAACTGGATGCCAAATTGCTTGACCGTCAGTGGAAGTACTCACAGGAGCTCCAGACAGTCGATTACGCAAGAGGAATCTGCAACGCTGGTGGATACGCCGAGGCGGATCTCTGAGCAAGGGCGAGGAGGATAACATGGCCATCATCAAGGAGTTCATGCGCTTCAAGGTGCGCATGGAGGGCTCCGTGAACGGCCACGAGTTCGATCGAGGGCGAGGGCGAGGGCCGCCCCTACGAGGGCACCCAGACCGCCAAGCTGAAGGTGACCAAGGTGCAGCCCTGCCCTTCGCCTGGGACATCCTGTCCCCTCAGTTCATGTACGGCTTCCAAGGCCTACGTGAAGCACCCCGCCGACATCCCCGACTACTTGAAGCTGTCCTTCCCGAGGGCTTCAAGTGGGAGCGCGTGATGAACTTCGAGGACGGCGGCGTGGTGACCGTGACCCAGGACTCCCCTGCAGGACGGCGAGTTCATCTACGAGGTGAAGTTGGCGGCACCGGTTTCCTCCGACGGCCCCGTAATGCAGAAGAAGACCATGGGCTGGGAGGCCTCCTCCGAGCGGATGTACCCCGAGGAACGACGCCGAAGGGCGATCAGCAGAGGCTGAAGCTGAAGGACGGCGGCCACTACGACGCTGAGGTCAAGACCACCTACAAGGCCAAGAAGCCCGTCCAGCTGCCGGCGCCTACAACGTCGACGTCAAGTTGGACATCACCTCCCACAACGAGGACTACACCATCGTGGAACAGTACGAACGCGCCGAGGGCCGCCACTCCACCGGCGGCATGGACGAGCTGTACAAGGGGAGACAACACCGGTGGCGCCATGACCTCTAGGAAGAAAGTGTTGCTGAAGGTTATCATCCTGGGAGATTCTGGAGTTGGTAAGACGCTCACTCATGAACCAGTATGTGAACAAGAAATTCAGTAATCAGTACAAAGCTACAGATAGGAGCAGACTTTCTGACAAAGGAGGTGATAGTAGATAACAAGCTAGTTACAATGCCGAATCTGGGACACAGGCGGGCCTGGAACGAGTCCAGTCCCTTGGTGTGGCCTTCTACAGAGGTGCAGACTGCTGCGTTCTGGTATTTGACGTTACTGCCCCCAACACATTCAAAACCCTGGATGAGCTGGAGAGATGAGTTCTTCATCCAGGCCAGTCCCCGGGATCCTGAAAACTTCCCTTTCGTTGTGTTGGGAAACAAGATTGACCTAGAAAACAGACAAGTGGCCACAAAGCGGGCACAGGCCGGGTGCTGCAGCAAAAACAAGCATTTCCCTACTTCGAGACCAGTGCCAAGGAGGCCATCAATGTGGAGCAGGCGTTCCAGACGATTGCAAGAGAATGCACTTAAACAGGAAACAGAGGTGGAGCTGTTACAATGAATTCCCTGAACCCATCAAACTGGACAAGAACGACCGGGCCCAAGACCTCAGCGGAAAGCTGCAGTTGCTGAGTACCGAGCTCGATCCACTAGTCCAGTGTGGTGGAATTCTGCGAGATATCCAGCACAGTGGCGGCCGCTCGAGTCTAGAGGGCCCGGTTTAAACCCGCTGATCAGCCTCGACTGTGCCTTCTAGTTGCCAGCCATCTGTTGTTTGCCCCTCCCCGTGCCTTCCTTGACCCTGGAAGGTGCCACTCCACTGTCCTTTCCTAATATAAAATGAGGAGATTCCATCGCATTGTCTGAGTAGGTGTCATTCTATTCTGGGGGGTGGGGTAGGAGCAGGACGAGCAAGGGGAGGATTGGGAAGACAATAGCAGGCGTGCTGGGGATGCGGTCGGCTCTATCGGCTTCTGAGGCGGAAAAAGACCACTCGGGGCTCTCGGGGTATCCCCACGCGCCCTGTAGCGGCGCATTAAGCGCGGCGGGTGTGGTGGTTACGCGCAGCGTGACCGCTACACTTGCCAGCGCCCTAGCGCCCGCTCCTTTCGCTTTCTTCCCTTCCTTTCTCGCCACGTTCGCCGGCTTTCCCGTCAAGCTCTAAATCGGGGGCTCCCTTTACAACTCATTTAGTGCTTGCGCACCTCGACCCCAAAAAACTTGATTAGGGTGATGGTTCACGTACCTAAAAATTCCTATTCCGAAGTTCCTATTCTCTAGAAAGTAGGAACTTCCTTGGCCAAAAAGCCTGAACTCACCGCGACGTCTGTCGAGAAGTTTGTCAATAGAAAAGTTCGACAGCGTCTCCGACCTGATGCAGCTCTCGGAGGGCAGAGGATCTTCGTGCTTTCAGCTTCGATGTAGGAGGGCGTGGATATGTCCTGCGGGTAAATAGCTGCGCCGATGCGTTTTCTACAAAGATCGTTATGTTTATCGGCACTTTGCATCGGCCGCGCTCCCGATTCCGGAAGTGCTTGACGTCGGGGAATTGACGAGAGCCTGACCTATTGCATCTCCCGCCGTGCACAGGGTGTCACGTTGCAAGACCTGCCTGAAACCGAACTGCCCGCTGTTCTGCAGCCGGTCGCGGAGGCCATGGATGCGATCGCTGCGGCCGATCTTAGCCGAGACGAGCGGGTTCAGGCCCATTCGGACCGCAAGGAATCGGTCAATACGCTGCATGGCGTGATTTCATATGCGCGATTGCTGATCCCCATGTGTATCACTGGCGAACTGTGATGGACGACACCGTCAGTGCGTCCATCGCGCAGGCTCTCGATGAGCTGATGCTTTGGGCCGAGGACTGCCCCGAAGTCCGGCACCTCGTGCACGCGGATTTCGGCTCCAACAATGTCCTGACGGACAATGGCCGCATAACAGCGGTCATTGACTGGAGCGAGGCGATGTTCGGGGATTCCCAATTACGAGGTCGCCGACGTCTTCTTCTGGAGGCCGTGGTTGGCTTGTATGGAGCGGCGCAGCGCGCTACTTTCGAGCGGAGGCATCCGGAGCTTGCAGATCAGCCGCGGCTGCCCGGCGTATATGCTCCCGCATTGGTCTTGACCAACTCTATCAGAGCTTGGTTGACGGCAATTTCGATGATGCAGCTTGGGCGCAGGGTCGATGCGACGCAATCGTCCGATCCGGAGCCGGGACTGTCGGGCGTACACAAATCGCCCGCAGAAGCGCGGCCGTCTGGACCGATGGCTGTGTAGAAGTACTCGCCGATAGTGGGAACCGACGCCCGGCGCTCGTCCGAGGGCAAAGGAATAGCACGTACTACGAGTCAATTCCACCGCCGCCTTCTATGAAGGTTGGGCTTCGAGATCGTTTTCCGGGACGCGGGCTGGATGATCCTCCAGCGCGCAAGGGGATCTCATGCTGGAGTTCTTCGCCCACCCCGACTTTGTTTATTGCAGCTTATAATGGTTACAAATAAAGCAATGACAACCACAAATTTCACAAATAAAGCATTTTTTTCACTGCATTCTAGTTGTGGTTTGTCCAAACTCATCAATGTATCTTCTCGTGTCTGTATACCGTCGACCTCTAGCTAGAGCTTGGCGTAATCATGGTCATAGCTGTTTCCTGTGTGAAATTGTTATCCGCTCACGATTCCACACGACGTGAGCCGGAAGCATAAAGTGTAAAGCCTGGGGTGCCTAATGAGTGAGCTAACTCACATTAATTGCGTTGCGCTCACTGCCCGCTTTGAGTCGGGAAACCTGTCGTGCCAGCTGCATTAATGAATAGACAGAACGCGCGGGGAGAGGCGGTTTGCGTATTGGCGCTCTTCCGCTTCCTCGCTCACTGACTCGCTGCGCTCGGTCGTTCGGCACCGGCGAGCGGTATCAGCTCACTCAAAGGCGGTGATCCGGTTATCCACAGAATCAGGGGATAACACAGGAGAAAGAACATGTCAGCAAAAGGCCAGCAAAAGGCCAGGAACCGTAAAAAGGCCGCGTTGCTCGCATTTTTAGTAGGCTCCGCCCCCCTGACGAGCATCACAAAATCGACGCTCAAGTCAGAGGTGGCAAAACCCGACAGGACTATAAAGATACCAGGCGTTTCCCCCTGGAAGCTCCCTCGTGCGCTCTCCTGTTCCGACCCTGCCGCTTACCAGATACCTGTCCGCCTTTCTCCCTTCGGGAAGCGTGGCGCTTTCTCATAGCTCACTGTCCATATCGGTACCGAGTGTAGCATCGCTGCCAAGCTGGGCTGTGTGCACGAACCCCCCGTTCAGCCCGACCGCTGCGCCTTATCCAGTAACTATCGTCTTGAGTCCAACCCGGTAAGACACGACTTATCGCCACTGGCAGCAGCCACTGGTGGCAACAGGATTAGCAGAGCGAGGTATGTAGGCGGTGCTACAGAGTTCTTGAAGTGGTGGCCTAACTACGGCTACACTAGAAGAACAGTATTTGGTATCTGCGCTCTGCTGAAGCCAGTTACCTTCGAAAGAATTTGGTGGCTTCTACGATCCGGCAAACAAACCACCGCTGGTAGCGGTGGTTTTTTTGTTTGCAAGCAGCAGATTACGCGCAAAAAAAAGGATCTCAAGAGGATAGCTTGATCTTTTCTACGGGGTCTGACGCTCAGTGGAACGAAAACTCACGTTAAGGGATTTTGGTCATGAGATTATCAAAAAGGATCTTCACCTAAACCCTTTAATTGAAATTGAAGTTTTAAATAAATATAAAGTATATAAGTAAACTTGGTCTGACAGTTACAATGCTTAATCAGTGAGGCACCTATCTGGCGAATGTGTCTATTTCGTTCATCCATAGTTGCCTGACTCCCCGTCGTGTAGATAACTACGATACGAGGAAAGCTACCATCTGGCCCCAGTGCTGCAATGATACCGCGGACAGCGCCGCCGGCTCCAGATTTATCAGCAATAAACCAGCCAGCCGGAAGGGCGCAGAGCGCAGAGTGGTATCCAACTTTATCCACCTCCATCCAGTCTATTAATTGTTGCCGGAAGCTAAGGTAAGAATCATTGCGCCAGTTAATAGTTTGCGCAACGTTGTTGCCATTGCTGGGCAGGTATTGTGGTGTCACGCTAGTAGTTTGGTATGGCTTCATTCAGCTCCGGTTCCCGACGATCAAGGCGAGTTACATGATCCCCCATGTTCTGGAGAGGTTAGCTCCTTTCGGTCCTCCGATCGTTGTCAGAAGTCAGTTGGCCGCAGTGTTATCACTCATGGTTATGGCAGCACTGCATAATTCTCTTACTGTCATGCCATCCGTAAGATGCTTTTCTGTGACTGGTGAGTACTCAACCAAGTCATTCTGAGAATAGTGTATGCGGCGACCGAGTTGCTCTTGCCCGGCGTCAATACGGGATAATACCGCGCCACATCACAGAACTTTAAAAGTGCTCATCATTGGAAAACATTCTGAGCAAGAACTGTAGAGGATCTTACCGCTGTTGAGATCCAGTTCGATGTAACCCACTCGTGCACCCGACTGATCTTCAGCATCTTTTACTTTCACCAGCGTTTCTCGGTAAGCAAAAACAGGAAGGCGAAAATGCCGCAAAAAGGGAATAAGGGCGACACGGAAATGTAAATCTTTTGGTACCTCTTCCTTTTTCAATATTATTGAAGCATTTATCCAGGTTATTGTCTCATCAGCAGATACATACTTTGAATGTATTTAGAAAAATAAACAGATCGGGGTTTCGCGCACATTTCCCGAAAAGTGCCACCTGACGTCGACGGATCAGGGGATCTCCAGATCCCCTATCGTGCACTCTCAGTACAATCTGCTCTGATGCCGCATAGTTAAGCCAGTATCTGCTCCCTGCTTGTGTTGGAGGTCGCTGAGTAGTGCGCGAGCAAAATTTAAGCTACAACAAGGCAAGGCTTGACCGACAATTGCATGAAGAATCTGCTTGGGTTAGGCGTTTTGCGCTGCTTCGCGATGTACGGGCCAGATATACGCGTTGACATTGATTATTGACTAGTTATTAATAGTAATCAATTACGGGGTCATTACGTTCATAGCCCATATATGGAGTTCCGCGTTACATAACTTACGGTAAATGGCCCGCCTGGCTGACCGCCCAACGACCCCGCCCATTGACATC
+
%%%,&++*+,14211155/00=<44331=.AGHEEA@A9881113955544200//0/24=>?A<AFF?>>=....5543//..//:<;09?@DDAAFGEFB@?@JIFBAAD<<HFGGBAA@CBADF2111799=4+,+*1<CAB2223EB83'@@CFGIIJJHGJCJ/.')'&&(%%&'''((/?A@@EECDCBDDEEGHHB><<=ACBFHDFDBCBBBCBBBBCGGGF.)F::;@@@@@===222043<BEFDCBDDDIJJJJ<98AB>>>=AJJFEGA@4223?=<=7GHEFFFHDJDBA@+**+EAAB@@=;82D?@A<<<:2100+++,<??B@==@;D==>GBFD?>>>II0003@>>>=3?BEGEDE@@><A=<:=>CA@8999:HC<=EBBABDAAC=>>@AAAJ1//0,,,-+2**8+?B;:82++,6?;11<DB<1D++97?BIDDCCDG7555::92+''&))*5656///097789;BBA('''''),,-1168>>==>@DDEEFCBCBED9:JDA@<:89:=;-++++,,4237883./38>8988B@@<<9:GA?>>B65552*)*()%$$#$&&&()%%&(6::@<<<;=?==<>AC)))'''(345BABCDEGHJFHDC>??CJ87555HGCC@@@>5444,0()B<331160*)))=13339;:@F<=>GC@@AGJGGHGIJIHEDFC?;:7-+&&&$&&)**()&..1598:=AFGEDCCE8786;57.-)(,)))//?AJJHHDDFCCDHJFFCEEJ?@=:55011189.-,,*,>>;9;:432)(()437<=865554112,-.,396AA??>>@??@AAACBB=666-'''&&+,/03467@>?@=@:7?@@FCB??99:7710462&&&'*(()-//36AAA@@:FFHAAA@7677CBBCDFJJC?7662)))*3==AGA=///1/,(*%&'742<DBDCCDC:A>?8665:,,,,CDDEDCCCHA???BCDB?<>?D65444<.---8---.....EE?>=7778<?@@B***&'%&'&$$##%++/+-(')()('(()%%$$$%&(*,**.-/./2++,-.11.+/))028896-,-,99998<D<>@9<?CDCCEGFECCE@@@BA@@?6=5*&&'2>BFCDGHJJJFEBC>:22?8:9778??=>8////;:888@::@CCDHGCCA@=<=@3),'8<=A=67GGGFGGA@=<>CDDIIHIC;90,'(>>A??>/-+((*9:@7CHDCCCJHAAABF??---.??5353@BJJFDB?A>==<>@@DEEHGE??></)'''&'&')())-99<;<;/.-,133<<<ABAAC@@ABCHFGIJJECB=<2--(81155968=ACH><<>??<87540)',-2533*12-,,***+2BEEEFHEDB>>9:99990..-+&&(+.2435==@BDG@>>>@----D(&&&*5/..,.--4-,,,--0+++,18*&&'''*=JJJB?2&&%'*'&')*,1::;664467;7+0/13.+)()*)''*&&&&.(&&&'-32,,-..3++(&&&()+*+*1..54(((0-.+***/47=C'&'.,():<=GEIJGGEBA520/-'$%%'-2.../=@AAAA?@?>236288@AA?@@CGCA=;841/0)%&$%'''3466>,3345.,&%$%'',-,-9;<;;;@@DFF>85/-'&&(03449EDCCBA@@@AFGCCBBCDEDFECCAAAAEBA@?@5444@>ACCG@?:4100;BEBGHJJJJ@@@>@??@HJJDF>(&&'0///A*(&'(&%%%$&%')*+-++(())'()4322/./0632000300068=688887C5512=<>?:<<<GEEEDDJGDECDFF9,,,2EFCDHJICBA??@43226578;:::;ABCEFGGHIBEFED=754/+&$%&-02@>=<8527/@B@@@AFEF:?3DDDEB>AABJA=;:<510.5GI<9467;::?@DEEEJJJJJHFDCDE@?8@===ECEGH9999<<><?CAA<;=GEDB@@A<;;81112<??A@@BCDF??=>EDA.47)))*12;;<4@<;785+++++''((''''&&&06+(():/.--4455571/))*('&&(+13(((*)*)&%$$$$#&755789=>**&%*+120363422313332.+'04346:433699;AA>DEFJ?;;;<-,,,62444F11-,//@AABAA@A@C;?=:;<::::>=98402(%%&'$%'16:>B<<@?BBACDDB@?<A>?;999>;C>*))+('&&&'6?BCAA?@*)),-((-.-,*/*+&%$%),400533>15467:3*'88::?@>?97;?C:64397662323.--..+,6=FJIIG7666BBAA>=::>?=?><=><==:996777<;;;:677998)''6611>9<;ABADCA433385330)))))''0FJE?=>:>=@>ECDEEGJJGGHGEEDA?53)(((&&''%%)(%%(*:=AA@CCDEEJFCBB<::31)('(+,7331.'&$%((41233/0001+1,8<6881//0>?>?ACD@C@ACDDCDDFBBAA-,,,8732276420.--540012>ABC=;75428-,,-//+(''%#$#$'()53(%$$##$%%()112117;>B@ADB==8-))),+,/112=8778:9/,))(,,*++,-1;?>;;JGGDCB80.12123.,9;;9976794***27876222?@AA?>===<:7458879BBEFCC@??=@8<<<HCCA<==?@B4333334<@@@BAA>>??DAAADEGHE@A==A@C2222>=<<0000AEFGE@@??DDBCCEIHHEEAA:88/0.+*+,,//08<?@EECDEHHEDDBA/,,-7753/44/006?@?>=?CDFEC:::<=>@FCJDGFHIJGGFCCBBB=<</00220/--.0008:9;;>D@>==ABD>?@AI;EEGF@?;44467:9667BC@?B:45-+*&&%%$$$$%'&../0;8;??FAEFFEDCB??AA'&&&&&'''''))'''3485434600+'%&')<9:<;@=EA=<6334<JJ@?>=7,+('&'0=@ACEDH:<<=JJCDCFJD?.*'%%%--7@ABCCCAFGGFBCCDJJCDAACCDCEED@+)));@<<B>==>JJ3334GFJGFDD211180++.5::;?:446A/+B*<-*,77638<:<<<887>;;+('%(*;;86444,.,-97BJGBABBEHJFEE?CADFDEH><64214/''''=ED::9:)))-&&&47678CDD92.'1/,*'&''$#$$%&%&%$'(11452+)(''')*(+09<<>B-...DB@?>=>=@BBHAAACDCA?4*))+6'&%%'*&&&$)))10-.-,-,,/,++,+****+***6-))22885102/0/01412,*(''*4/+,35:<><=85333**-6?@@DJ<9;;@8<385-)(/,((((8<;9:+)**0;:<64898863335=<=A@77644,**+57995433.(%%)0/01000/,,-./;+**)')&%%&'**'%%&((*,)())00//>>?C<;;;;<<;7779=>60.2261680%/.-,,,,4435447887556=CCEFEAC@@@@F>@'''(=ACBBBBBBBABCHIEEGEBAADE=8A<>BABBAC@8556E001@AFCJJIGDH433305-DGEGFEABF=ICEFD90/.-.1:9>?9710+''(/9>>@GGBA@??@B@@CGDD@?@@IA=;;>>GEA;ABB>84443,,,-667<?B@80--155132+***).)**+9696000.--./10('((6564562/.+*2///.0./..4,,,C@<634547&%&(-*6763,)''&&%%))(*))'+/@BBCFFFGDD@@BC@?>CE9996888?776-,*&&&,-.455CCCGCEDBDDDD?>BC9899B0///3.-*&$$$$7;:55667=<;??AB?=<==<>ABBIDCBBFJG@@7*<7;5D?=9466;AEDCBABCFGFD@623+5,:,,,DDDCG<?)(((.224:2-,,'&&&'%&''')(&'(),**-)')(((*-//-+''(0148;<HJJC@@??@ED;<@>99:72220''%(((+(,(())))'))(&(%0=@BGJJIBB;;<66343365211*'-/004756<>9?8?..0:=<<????>?@@=>?:;;;?532432632135686.+&%%++((((-*-')*.0012;:>;978/=?EEEIGFF>>?BHICECDCAB@0-,.)(((-(&'8;?>?J>721011--./?9<=>?@FHFEBACEFICBBAGHFBB>;225=2113:=89843352-,'(()>AAA:;9;:8650,,,25AFGFGDCA>>>JJDEDEFEEDBBCCEDA=502<<2--+*/,-+---/:((((89<=41.--011;<CDDGFEHFEBBEEIDECCDBCCDJFBCCDFJHA@@@>=>>?@GIJJJIJJIJH=D7JFGJGCAA@FDCDBD@FHIHJJIFH?>?A0..-++,>?????A??@BAEE@@AAJIIDBAAC=:9<=?9''(-+(((.,((*0//0;3+(('+.--./5??>?@BHHIFFGE1''(,))*4544?<;::@?B@?????J?((()5**,::7788C;76;<<<>FH@=@=@GHFFEGE<<;;AACAB@@?>?>@@:::;CCBA?@@@A:3(&&&/5:>EFDD<@C==>DGECCCFGH@@AGC>92?@@E<B@BAA@=:///+++3,9=AA@AD@=:8/....--21<:=<:<000ABBDGBA@@BFHA><<@5446??>==77...--,-=?=8666:8;78:GD???<>??CDEGE222?B@???>-++)*+++29??BCBDDC<;;:B8=@:<;;D@???GGHDB>@@?BC<;87659;;'&&&&&'*)'(JG?<<572878CE=<=>AAB??<@CCFFE=>632359445CA33345/-(*9':688=<97:222*<=FD8777?7///2///0+&(+@??<;;:;ABCABA98898889HFFIIJIJJJ==;;>::85DF::<:;<=>?AH>>=>A???=?><8-.9EJB@??A@,&''-,.6,,,,CCC@BBC8(''(00=>;??@A@@ABEDDA@@ADFGDE====C2223JE6=@BEGJH<:91)'(((.&'''7234+.-*((&))%$$$$$$'''24+&%,-1211,+,03++4457?=<88.'&%%&'()011:;<BFDEGHJ>;763/,'433/+*)/412********062001337:3.-.-65:2A??A;>A=;;;=4)+;8426;9=4496599:CCCDFEHGGFA?@?@ACDA;,))*+,)51115:11004578989;<?>>@@AAD>;>AF>-,,('&&%%&%%'(99@?>AA8789::;=:8824IJHEEE@?<;=?FGCCBBBBEB>?ACGCA@>==>===BB999;E:7.''&-++,-079;ADDDJHFGDFEDCBBB@@@?>.+3))))-:;CGJJHAA??BCEJGGDCDCFJJGFGFJJC>@GGGC?<9:=J5552--++.3684438**+*,$$&*,2001;456A?<9;;==<>?FFECA>==>>?@EDE33339999>>>?ADEFHFE??>@B;:::<?IEABAAABFJGD/,,?***5?@>;;<74331/(')0052//.34FFA;>@=<86)&%&%%+,.3216J:AAB865560.((-;>.---=045FBB@@BBIBGFGFD>>GJH>))))00/0)(,.CABBCEFIB====+)'$%%$&.*)))11-----/.44-,,-5;>BC?==5-...---7@7<::54-*(()+1316:7/,**('''+)&'(---,((,,,)&&'+.353241-***++-/.,-30/+./3('&'-,;??@@@@>=<8,&%$%'())-.&&&&')57898?@@AAFI???B@==::0,+'''&%%'/259BFFJJHHECDEECBBA*((4DBB@?::3328?>?@CAB>:771-.50172422247;CAA=:8711.)('''BDBCFGJEDDEGFB974<?A??=<523277((((,***>3++*+1150+=<8>=?:999><3/*)&%'(,-.,(856GGJJG32225?/.-,'''(('&%%$&%&)0+($####35)''':==CFHJHJFDFJIBCD4222678?@?@CFHIHFCAAACCCDFJD@705+398''''00430--.<?J?>>?BA@@ADH@??=?>@GII?>=>B=AFFFGFGGFFE00/-,,-8666=<.)%$$$)++,6+)));@@@DBA?>>>CCF4334GECCDD@<:<@?@A@BDDIGEBAAC?*))*>?BCDCC@AABEFGE@>>A??I=?FGFGC?>>?BCCDDDHDD?<8643:<=?EEGFECHEDE>/'(45((''('-30.-.0(1,&%%'+@>:77;=>=;;210077;::=CBBCDA@.--,,+5=B779;<E><<<@@F:9:88@@;<=;2''+21//0-().+*)*)*.,*,((((*(+.-1045;:+(((.778:8;=;<<32228;BDB>??JJBAA@CBBBC@G676545?0003797<<;::9;A=<<=A5.,-0./*0556*((%&&'.1*(&*&$%-,)'(04333:999<*))/+*+)--.'$$('%$&.//116,,,,-.1=)(()/+&&@?===?FJ+)))CC>;;<ABBBC,*))+171/..-/01::IFA>>>>HI??>BB<<<>?@@??@A<93;9:::<=?ADDCDGHIIGG@?;6/**+))')'+)*,,/23CDF@FGGE9889HGBCCABB<50%$&&'&'&&%&%$%336667657@?0.,=<<<<<AAEDCBDCAEDCB@@@CB:A,,+)((%$%%'''&)((.,-'&$$*,0047:;<<***+<;<<EEGGHECCCFDDIJFEDCDE;<1;;82.(&'&&(+*****,,,,&&''===:;;::::411/.2=@@BCBF<<<<;:;;:1&&&()'&&&&')/-.225379?@@1//////JIEEDDFEDCDDBA>BGHFHEBABDD@@>&%%'**1779<AEFCCDAAAB7776??BB??<7+%$$$$$&%$%14336678350=@@@?@?>4225***-.*/++-8:2...DEEGDEDDFCBCDEED000,--58:?CCCBC@BDDEA@<<<::=@IGHHEDD@??<><>>>A@AAFFFDDDDCAABHIJGHFFAA@@@>;::;=?>>=EEBBBIEA999:DFFFC855667BEFEE@?@@GCC@=<;;==A@@BA>=EEGJJJGBBAAB=;;9@<===AB21125498:99;<63559=B:98A==<<HGDDD==<<A@DJJF1111:'&&(&%%&,+567668:<99711/55122221.06789:7864.)((-66;DGGCBC9898D<;:9+**,008@27.6?CJJDD=76JAA@C=7666730/+,+1.-../,,,1*''(&&)0/200+())*487<=3+*,/634,+/&&'277>>=<<55,,)00/-/()*.'%%&'&%%%%'$'2624>3B@DCDBGGD=<<C?AEEA8656553)''(*34;;::0,))/--./(&&(*.++*'&&(%%&(**)-30/:5-JIGGC9BG7---./..44167('((BE++++:3<855<;A@9793779?((((=?A<1111:+'&&,,(('&&$%&&+66<?98,+++=ABFCJEDCBBD>=<=CCHFFEEFFHFA6423)))*->FCECDBAC=;96532101.,--402-++2:<87;;<>=@@DCCDHEID;;B><::?75//-.1,*''()..2310000/0((()-9:270CEDDCB@ABIIFFHIFE@+++>BHJJGFEAJJEECBCC?>>=FA=<<=ADA;::<AADDHGDC859>>>?FCDFEBCC@?>?DDA@@?BEFDH<<<877*)()****--+++/4*'').***6::;???=?BCEHJJIDBBDIGE?>?@DEFDD>>===78?>A=BDE;::88651'358;<;;;:::11..+)''+,++++?;>996,+)
@Uematsu_g8c_1_G0_13
ATCAGAGGTCGGCAATTTCGATGATGCAGCTTGGGCGCAGGGTCGATGCGACGCAATCGTCCGATCCGGAGCCGGGACTGTCGGGCGTACACAAATCGCCCGCAGAAGCGCGGCCGTCTGGACCGATGGCTGTGTAGAAGTACTCGCCGATAGTGGAAACCGACGCCCCAGCACTGGTCCGAGGGCAAAGGAATAGCACGTACTACGAGATTTCGATTCCACCGCCGCCTTCTATGAAAGGTTGGGCTTCGGAATCGTTTTCCGGGACGCCGGCTGGATGATCCTCCAGCGCGGGGATCTCATGCTGGAGTTCTTCGCCCACCCCAACTTGTTTATTGCAGCTTATAATGGTTACAAATAAAGCAATAGCATCACAAATTTCACAAATAAAGCATTTTTTTCACTGCATTCTAGTTGTGGTTTGTCCAAACTCATCAATGTATCTTATCATGTCTGTATACCGTCGACCTCTAGCTAGAGCTTGGCGTAATCATGGTCATAGCTGTTTCCTGTGTGAAATTGTTATCCGCTCACAATTCCACACAACATACGAGCCGGAAGCATAAAGTGTAAAGCCTGGGGTGCCTAATGAGTGAGCTAACTCACATTAATTGCGTTGCGCTCACTGCCCGCTTTCCAGTCGGGAAACCTGTCGTGCCAGCTGCATTAATGAATCGGCCAACGCGCGGGGAGAGGCGGTTTGCGTATTGGGCGCTCTTCCGCTTCCTCGCTCACTGACTCGCTGCGCTCGGTCGTTCGGCTGCGGCGAGCGGTATCAGCTCACTCAAAGGCGGTAATACGGTTATCCACAGAATCAGGGGATACCAGGAAAGAACATGTGAGCAAAAGGCCAGCAAAAGGCCAGGAACCGTAAAAAGGCCGCGTTGCTGGCGTTTTTCCATAGGCTCCGCCCCCCTGACGAGCATCACAAAAATCGACGCTCAAGTCAGAGGTGGCGAAACCCGACAGGACTATAAAGATACCAGGCGTTTCCCCCTGGAAGCTCCTCGTGCGCTCTCCTGTTCCGACCCTGCCGCTTACCGGATACCTGTCCGCCTTTCTCCCTTCGGGAAGCGTGGCGCTTTCTCATAGCTCACGCTGTAGGTATCTCAGTTCGGTGTAGGTCGTTCGCTCCAAGCTGGGCTGTGTGCACGAACCCCCCGTTCAGCCCGACCGCTGCGCCTTATCCGGTAACTATCGTCTTGAGTCCAACCCGGTAAGACACGACTTATCGCCACTGGCAGCAGCCACTGGTAACAGGATTAGCAGAGCGAGGTATGTAGGCGGTGCTACAGAGTTCTTGAAGTGGTGGCCTAACTACGGCTACACTAGAAGAACAGTATTTGGTATCTGCGCTCTGCTGAAGCCAGTTACCTTCGGAAAAAGAGTTGGTAGCTCTTGATCCGGCAAACAAACCACCGCTGGTAGCGGTGGTTTTTTTGTTTGCAAGCAGCAGATTACGCGCAGAAAAAAAGGATCTCAAGATCCTTTGATCTTTTCTACGGGGTCTGACGCTCGGTGACGAAAACTCACGTTAAGGGATTTTGGTCATGAGATTATCAAAAAGGATCTTCACCTAGATCCTTTTAAATTAAAAATGAAGTTTTAAATCAATCTAAAGTATATATGAGTAAACTTGGTCTGACGGTTACCAATGCTTAATCAGTGAGGCACCTATCTCAGCGATCTGTCTATTTCGTTCATCCATAGTTGCCTGACTCCCCGTCGTGTAGATAACTACGATACGGGAGGGCTTACCATCTGGCCCCAGTGCTCAATGATACCGCGAGACCCACGCTCACCGGCTCCAGATTTATCAGCAATAAACCAGCCAGCCGGAAGGGCCGAGCGCAGAAGTGGTCCTGCAACTTTATCCGCCTCCATCCAGTCTATTAATTGTTGCCGGGAAGCTAGAGTAAGTAGTTCGCCAGTTAATAGTTTGCGCAACGTTGTTGCCATTGCTACAGGCATCGTGGTGTCACGCTCGTCGTTTGGTATGGCTTCATTCAGCTCCGGTTCCCAACGATCAAGGCGAGTTACATGATCCCCCATGTTGTGCAAAAAAGCGGTTAGCTCCTTCGGTCCTCCGATCGTTGTCAGAAGTAAGTTGGCCGCAGTGTTATCACTCATGGTTATGGCAGCACTGCATAATTCTCTTACTGTCATGCCATCCGTAAGATGCTTTTCTGTGACTGGTGAGTACTCAACCAAGTCATTCTGAGAATAGTGTATGCGGCGACCGAGTTGCTCTTCCAGGCGTCAATACGGGATAATACCGCGCCACATAGCAGAACTTTAAAAGTGCTCATCATTGGAAAACGTTCTTGGGGCGAAAACTCTCAAGGATCTTACCGCTGTTGAGATCCAGTTCGATGTAACCCACTCGTGCACCCAACTGATCTTCAGCATCTTTTACTTTCACCAGCGTTTCTGGGTGAGCAAAACAGGAAGGCAAAATGCCGCAAAAAAGGGAATAAGGGCGACACGGAAATGTTGAATACTCATACTCTTCCTTTTTCAATATTATTGAAGCATTTATCAGGGTTATTGTCTCATGAGCGGATACATATTTGAATGTATTTAGAAAAATAAACAAATAGGGGTTCGCGCACATTTCCCGAAAAGTGCAGCCTGACGTCGACGGATCGGGGAATACCCGATCCCCTATGGTGCACTCTCAGTACAATCTGCTCTGATGCCGCATAGTTAAGCCAGTATCTGCTCCCTGCTTGTGTGTTGGAGGTCGCTGAGTAGTGCGCGAGCAAAATTTAAGCTACAACAAGGCAAGGCTTGACCGACAATTGCATGAAGAATCTGCTTAGGGTTAGGCGTTTTGCGCTGCTTCGCGATGTACGGGCCAGATATACGCGTTGACATTGATTATTGACTAGTTATTAATAGTAATCAATTACGGGGTCATTAGTTCATAGCCCCCATATATGGAGTTCCGCGTTACATAACTTACGGTAAATGGCCCGCCTGGCTGACCGCCCAACGACCCCCGCCCATTGACGTCAATAATGACGTATGTTCCATAGTAACGCCAATAGGGACTTTCCATTGACGTCAATGGGTGGAGCTGTTCCGGTAAACTGCCCACTTGGCAGTACATCAAGTGTATCATATGCCAAGTACGCCCCCTATTGACGTCAATGACGGTAAATGGCCCGCCTGGCATTATGCCCAGTACATGACCTTATGGGACTTTCCTACTTGGCAGTACATCTACGTATTAGTCATCGCTATTACCATGGTGATGCGGTTTTGGCAGTACATCAATGGGCGTGGATAGCGGTTTGACTCACGGGGATTTCCAGAAGTCTCCACCCCATTGACGTCAATGGGAGTTTGTTTTGGCACCAAAATCAACGGGACTTTCCAAAATGTCGTAACAACTCCGCCCCATTGACGCAAATGGGCGGTCACGTGTACGGTGGGAGGTCTATATAAGCAGAGCTCTCCCTATCAGTGATAGAGATCTCCCTATCAGTGATAGAGATCGTCGACGAGCTCGTTTAGTGAACCGTCAGATCGCCTGGAGACGCCATCCACGCTGTTTTTGACCTCCATAGAAGACACCGGGACCGATCCAGCCTCCGGACTCTAGCGTTTAAACTTAAGCTTATGGCAGATTCAGCTACACCACATTTGGACGCCGTTGAGCAAACATTGAGGCAAGTGTCCCCAGGCCTGGAGGGCGATGTCTGGGAAAGAACTAGTGGAAATAAATTGGACGGAAGTGCCGCTGATCCCAGTGATTGGTTGTTGCAAACCCCAGGATGTTGGGGCGATGATAAATGCGCTGACAGAGTTGGGACAAAAAGGTTGCTGGCTAAGATGACTGAAAATATAGGGAATGCCACCAGAACCGTAGATATTAGTACACTTGCACCTTTCCCAAACGGCGCATTCAAGACGCTATTGTCGCTGGTTTGAAGGAGTCCGCAGCTAAAGGCAATAAGTTGAAAGTTAGGATACTGGTTGGGGCTGCACCCGTCTACCACATGAATGTAATACCTTCCAAGTATAGGGACGAATTGACTGCAAAACTTGGCAAAGCCGCAGAAAACATAACTTTGAACGTGGCTAGTATGACTACATCAAAAACAGCTTTCTCCTGGAACGCTAGCAAAATCTTGGTTGTAGACGGGCAAAGTGCCCTTACTGGTGGAATAAATAGCTGGAAGGATGATTACTTGGATACTACTCATCCAGTGTCTGATGTTGATCTTGCACTGACCGGACCAGCTGCAGGCTCTGCCGGTAGATACCTTGACACTTTGTGGACATGGACCTGCCAAAACAAGAGTAACATCGCTTCCGTCTGGTTTGCAGCTTCCGGCAACGCAGGGTGCATGCCCACTATGCATAAAGATACAAACCCCAAGGCATCACCTGCCACCGGGAATGTCCCAGTAATAGCCGTTGGAGGGTTGGGCGTTGGCATCAAAGATGTGGACCCCAAGTCCACTTTCAGGCCCGATCTGCCAACAGCTAGCGATACTAAGTGTGTGGTAGGACTTCACGACAATACTAACGCCGATAGAGACTATGGTGCGGATCAACCCAGAAGAGAGTGCCTTGAGAGCTCTTGTTGCTTCAGCAAAAGGTCACATTGAAATATCTCAGCAGGATTTGAACGCTACATGTCCACCCTTGCCTAGGTATGACATTAGATTGTACGATGCCTTGGCTGCTAAAATGGCTGCTGGGGTTAAGGTGAGAATTGTGGTTAGCGACCCAGCCAACAGGGGCGCAGTGGGCAGTGGGGGTTACAGCCAAATAAAATCACTTAGTGAAATATCAGACACTTTGAGAAACAGGCTTGCAAAATGCACAGGCGGTCAACAAGCTGCCAAAACTGCAATGTGTAGCAATTTGCAGCTTGCAACCTTTAGATCCTCCCCCAACGGCAAATGGGCAGACGGGCATCCTTATGCCAACACCATAAGTTGGTTTCCGTCGACTCATCCACATTTTATATCGGTTCAAAAAATTTGTACCCATCCTGGCTGCAAGATTTTGGCTACATAGTGGAATCCCCAGAGGCTGCCAAGCAACTGGATGCCAAATTGCTTGACCCTCAGTGGAAGTACTAGCAGGAGACTGCAACAGTGGATTACGCAAGAGGAATCTGCAACGCTGGTGGAATCTCCGGAGGCGGAATCTGTGAGCAAGGGCGAGGAGGATAACATGGCCATCATCAAGGAGTTCATGCGCTTCAAGGTGCACATGGAGGGCTCCGTGAAGAACGGCCACGAGTTGGAATCGAGGGCGAGGGCGAGGGCCGCCCCTACGAGGGCACCCAGACCGCCAAGCTGAAGGTGACCAAGGGTGGCCCCCTGCCCTTCGCCTGGGACATCCTGTCCCCTCAGTTCATGTACGGCTCCAAGGCCTACGTGAAGCACCCCGCCGACATCCCCGACTACTTGAAGCTGTCCTTCCCCGAGGGCTTCAAGTGGGAGCGCGTGATGAACTTCGAGGACGGCGGCGTGGTGACCGTGACCCAGGACTCCTCCCTGCAGGAGGCGAGTTCATATTACAAGGTGAAGCTGCGCGGCACCAACTTCCCCTCCGACGGCCCCGTAATGCAGAAGAAGACCATGGGCGGCTGGGAGGCCTCCTCCGAGCAGTATGCCGAGGACGGCGCCCTGAAGGGCGAGATCAAGCAGAGGCTGAAGCTGAAGGACGGCGGCCACTACGACGCTGAGGTCAAGACCACCTACAAGGCCAAGACCGTGCAGCTGCCCGGCGCCTACAACGTCAACATCAAGTTGGACATCACCTCCCACAACGAGGACTACACCATCGTGGAACAGTACGAACGCGCCGAGGGCCGCCACTCCACCGGCGGCATGGACGAGCTGTACAAGGGAGGCAGTACCGGTGGCGCCATGACCTCTAGGAAGAAAGTGTTGCTGAAGGTTATCATCCTGGGAGATTCTGGAGTTGGTAAGACATCACTCATGAACCAGTATGTGAACAAGAAATTCAGTAATCAGTACAAAGCTAATAGGAGCAGACTTTCTGACAAAGGAGGTGATGGTGGATGACAGACTGAGTTGATGAGATCTGGGACACAGCAGGCCTGGAACGGTTCCAGTCCCTTGGTGTGGCCTTCTACAGAGGTGCAGACTGCTGCGTTCTGGTATTTGACGTTACTGCCCCCAACACATTCAAAACCCTCGATAGCTGGAGAGATGAGTTTTCTCATCCAGGCCCATCCCCGGGATCCTGAAAACTTCCCTTTCGTTGTGTTGGGAAACAAGATTGACCTCGAAAACAGACAAGTGGCCACAAAGCGGGCACAGGCCTGGTGCTACAGCAAAAACAACATTCCCTACTTCGAGACCAGTGCCAAGGAGGCCATCAATGTGGAGCAGGCGTTCCAGACGATTGCAAGGAATGCACTTAAACAGGAAACAGAGGTGGAGCTGTACAATGAATTCCCTGAACCCCATCAAACTGGACAAGAACGACCGGGCCAAGACCTCAGCGGGAAGCTACAGTCTTAGGTACCGAGCTCGGATCCACTAGTCCAGTGTGGTGGAATTCTGCAGATATCCAGCACAGTGGCGGCCGCTCGAGTCTAGAGGGCCCGTTTAAACCCGCTGATCAGCCTCGACTGTGCCTTCTAGTTGCCAGCCATCTGTTGTTTGCCCCTCCCCCGTGCCTTCCTTGACCTGGAAGGTGCCACTCCACTGTCCTTTCCTAATAAAATGAGGAAATTGCATCGCATTGTCTGAGTAGGTGTCATTCCTATTCTGGGGGGTGGGGTGGGGCAGGACAGCAAGGGGGAGGATTGGGAAGACAATAGCAGGCATGCTGGGGATGCGGTGGGCTCTATGGCTTCTGAGGCGGAAAGAACCAGCTGGGGCTCTAGGGGGTATCCCCACGCGCCCTGTAGCGGCGCATTAAGCGCGGCGGGTGTGGTGGTTACGCGCAGCGTGACCGCTACACTTGCCAGCGCCCTAGCGCCCGCTCCTTTCGCTTTCTTCCCTTCCTTTCTCGCCACGTTCGCCGGCTTTCCCCGTCAAGCTCTAAATCGGGGGCTCCCTTTAGGGTTCCGATTTAGTGCTTTACGGCACCTCGACCCCAAAAAACTTGATTAGGGTGATGGTTCACGTACCTAGAAGTTCCTATTCCGAAGTTCCTATTCTCTAGAAAGTATAGGAACTTCCTTGGCCAAAAAGCCTGAACTCACCGCGACGTCTGTCGAGAAGTTTCTAATCGAAAAGTTCGACAGCGTCTCCGACCTGATGCAGCTCTCGGAGGGCGAAGAATCTCGTGCTTTCAGCTTCGATGTAGGAGGGCGTGGATATGTCCTGCGGGTAATGGCTGCGCCGATGGTTTCTACAAAGATCGTTATGTTTATCGGCACTTTGCATCGGCCGCGCTCCGGATTCCGGAAGTGCTTGACATTGGGGAATTCAGCGAGAGCCTGACCTATTGCATCTCCCGCCGTGCACAGGGTGTCACGTTGCAAGACCTGCCTGAAACCGAACTGCCCGCTGTTCTGCAGCCGGTCGCGGAGGCCATGGATGCGATCGCTGCGGCCGATCTTAGCCAGACGAGCGGGTTCGGCCCATTCGGACCGCAAGGAATCGGTCAATACACTACATGGCGTGATTTCATATGCGCGATTGCTGAGATCCCCATGTGTATCACTGGCAAACTGTGATGGACGACACCGTCAGTGCGTCCGTCGCGCAGGCTCTCGATGAGCTGATGCTTTGGGCCGAGGACTGCCCCGAAGTCCGGCACCTCGTGCACGCGGATTTCGGCTCCAACAATGTCCTGACGGACAATGGCCGCATAACAGCGGTCATTGACTGGAGCGAGGCGATGTTCGGGGATTCCCAATACGAGGTCGCCAACATCTTCTTCTGGAGGCCGTGGTTGGCTTGTATGGAGCAGCAGACGCGCTACTTCGAGCGGAGGCATCCGGAGCTTGCAGAATAGCCGCGGCTCCGGGCGTATATGCTCCGCATTCGTC
+
(%((((&'%$##$%(%%%%(2;JJHJHGFGEB>>FBCCBFB;:;<??B@)(((@2222+**,(''(F;HEB>>>A3B113?5345C3222FGDDJJ;88860=>FDFDCBEFDB@@@CFEDE>>==DEFJGHJJJJJJJJFCA@@ADCDFGFEBA<;BDCB@@@@=4CB000000)))*97678FD@?=<3/2/0,,33467878;ABCEJJJGA?@BFC?>BAAFDEGGIHDCB:99=GJGG===@>E<532656FFDJJJG=<DEEEFC,0'>?@>IJEHFECAAAB@;;;8*-8**,,,888<<>?AAAAEFEA??@DADDEDEDDCBCBEGFIGFDA@@ABFIJFD>=>>C<-//-((''&(*,**-0---./;<GIGAA@@AAHHGJEDFCHJJJJJB@@>??@DD??=??@CBABCHJGDB=@ECCBBEEDDCDEDD><:66000@ABCBABBDCB;;756678322333:6444663355>?CJJGHDAAABECA@@@EGJJGGEHJJJJIJJJJGB@?@C<;<<ABDFJJHIEDEJ><<(''',,,0GGDDIDBBBFJHJJIIIJJJJJJAA=?=<?@A@@GBBBADCEBCBCDFFDFEJJJJJJJJGEEGEJGEGDDBDDDA@>?@C@I>??@GE=?BGAAAAD@>>>FFCDEBCCCGB@@AFFFFFC@@ABBA@AIJ514FE@DH@AB?@@CJHFB??>A?DCCA@A@FEEFDGE<<==BEEDBABCD@@@@CEDCCCCDABCDDEEGAAADEEDDFFHGH>>>@F@<63401HJJIJJJFCCCEABBBDB@BDFIIEB?44888831//383/---2532313?ABDBAA?BDDEDJJGFFGEEIJJJJJIJIJGIIHEDDDFIJJJFB@AA??DDFFJHHGJJJJJJDBAD@?>A@@@ACCEGDC777=>CDEFJJJHIJJJJJIFFGBCBC??>DEEDEEHIJIHDHJIJIFFDBBFFFFEEFGIJFCCEJIJJJDCDA@:7><::DCGEC=46*,*+-JEBBDJDAA2000@97557A6111?@ECJIEDBA?>??A?;;:B?>?IDDA@BAECCAAEJHG?>66ACCCDFAA66:8::@=>BCA@A@@A?A@D<<6677GF??=?AAD>==<@ADA??@777GBAABDCBBDGJC???=<<<<;<AA<=>FID@>:9:<?><==>>=>=B?EFECBCFI;988;===JJ9556?DCABBJHECBABBB89))((4,FFIGGDCEFJJCB@ACHHFCBABBCCEIGFEFCCAADGIFCBB@>>>CC>>>>BBC@@;75467;::>9ACEJJGFDB@???;::;CDDDDDFEDDFDECDEJHAAA;8889:;;CCAB=>>?JIJGFGEFFEGEDCCDECA@@@D=70-2<EHJFFDDDBAAAABCCF===<ID@???GFHGHJHFFEFDBB?>??CDEECB@>FIJJJEA@HJJD@?>?@DEBBCDFC<;<@71,+*,57;1)''+))*,*4,,<>@B=GJCJJGEJBAAC?>><=?;:;8661&%&++,566=J+***;??JBBC?@@@AIJD??>BDCECD?><=5333DJJFEGG>5*)''&0(%&(4455JEEGHJAABAEA<AEE@AGJJEEGEBBC@@??HJCBBJJJJAA??AAGEED8888FEBE<;:;2+(()+,,,-:EEDCBABCA>>>@BABHCA8,,,+++*5/0:;AAIJJ@??ADD@=>????@EDCAACAB@=>C>?>?A@?@@BFFJC@A?;99:C=<9975,*'''(-485444>==B;444<;''(8<;;;:::C>>>>A@@?@@?@ABCD@?@???=<:960-22/++.?AEJHDDC@AAACFDBABCFDD@B6FA=>>EA?@>EC@@@@CCHDC?>?JJJG@@?>?=;=>GFECFB@?@IFFFFGCCBCECCBIJB;:99=ABEFDHC?@BEBBCFEDEBBA@@@CFFCCCBCCDGGFFHGEECDD@@@@EFDDDIGIGEEA@@@CCDCCDB===@DEHJA@??BBCCEFHIHDBA?AAD@??@BDD<;;66485212@CGBAA?ABBCFIHE@GJJFBAABDEDEGJHJJJHDBBAA?===?EDDA>=;9::=BACGIJIEC:::CB=>BCEFDBA@=>?ADCBBDEFGGA@@ACDAABCGF??=>????=??@FGJJDCBEG@@@?ABAA@???>ACBDFIDEDCC=AJHJFGEDAA@AAABCBBB@BC.--/DFJFFEJG?<<?DGHHEC@??@EDB??<6/.-,/230*+/,,,---,*&'0('(*-8998FCFJJGCAABFDCCBDFEGFGGJJF@AJEJIJJECBBAACEDDBBBAGJJGFEE@63')2FB>==?JB:9?52+''=>@?C<A?>?@7779;64436/.,--)((,./69::9CD6666BC@GE'''('(...-,,<>@BDDCDDE>>@HBEBABAD@<<CFE,,,5('''2.-078888FD@?@EHJJIIHFBBA:JJJH@?>BFFFC@A@?@@@IFFFHJHGEG;::;>2112ABBBA@AA>=>JJJJE@BDFFE;;<<IJEDEGJJJJBB???ABBB@@3///>8879>>ABBEDDECB>5556DC@?>AB432EFEF999;*(())'''0-)(''9>9<6778?@=9>4=EEA?;%%&'+:::>@@>>>7211,)))8;-(()%%&*17JJJJBAAADDG8787A31..243245::=FB@??DBA@?@@C@==>?GC@@?A@@ABBA<;811.019@EIHJJDBDA@>;;9899=<<=<=>BCEJJGFD:7-059(''(-..1DFFGJHBABCFCAAA@?>><<>>AABFEFGFFJHGEDCDCCBI?DCDEGGEDDEGGJIFDD???>??>GCCCCDEG<(((;BDEGDDJGEDCBBDDEA@@ADHGGGHHECA>>?@EEGHJGFEDCBCDDDEEGJJEAABA977854444BBA@?B99<988JJBGDCAABDHEDDDB?>ABDGEDFFJGDDDFJIJEGHFCCCCA@5+''''()-./898;4:@ADFGFGFGIECA?>?>AADFJIG@>>=EEC=40'12334>C=::6787767>=;>GCFFDD29,,,3111,,,-5,(*&&'''&&&(?EAIJIB>999:AA@CCB??=<;<;9<=?>>?DFEEEDCCDGEIFBB?;;4/474479>GFEDCEEIHFBAACEIJJGIFAAACJJJJGEDECFDEIGECCCEHHHHB@EAEBBAGAABG@GDBCDGFIJHDBBAEHHFCCJJGEEEFBACCJGEEFFGEBBAACAACCFEEDDCEFF557<??<87888DA;;:?=;;;332&&<<DDHA::I?99,,-AGHIJD;)%%%*00157:AGEECDEDCB@@A@BCDBCIBCDEJFEDJJFECCABEJJJ8....>BFB<AE<D?>BHEJAAAAJIJGECB9667IIHDDABCBCFEDCD(''(***(**,-@>?CDDEGG@D@@EEGEF58..13BCGDDHBJC4>A=>@BA>=<=(&&&%03CA@?>?BEHH?>>?10-23..100/.--0128647=>9B>?@AJDBCAD....IHFGJEEDCDCBAABDDDGJGHGJ9B<HDCADDDFFGHJGHJJF?=>42.*011656<9999A=:9:;>@9444767>HFIJJJGFCB=<><BCDJDDCEGHHFD?AABIJIFFFJJJEDCCGFHFFFHHGFFHIGJHJEB????A>>=99ADDCFBEJJIFA?B?B@AA=,,+..CDJJJJJHHFJGEEIJIJJIJIFFEEDDDJJHIDEDD@('''==;BEEGGJF@??BFECFB??$)*,1:DEBHJG?>?BBDCBB@ABDJIJECDEHFF;7000;7:??DA>AEJJECCDCDEFHGFJECB=?>>@ADEH@EJJ=<<BEEEAA@@BAEFHCHJG000CGJJJGDEIDB@AACEDBA@?1.CFHJEJGEFDABB?))=?>>?BABEEBA@AFJGD60+12:;:90/0*<B@@@@DJJA??BFA@>=?ABHJJD@>=9::;??>?IFFHFJGGEEFDDDBDB>>=AABBCBBCDFDDDEDBBAEGJJDBBBJFD<<<=@<ADEEDBA@ACDGIHFGGHGGFGJGIEC00AAJJJFGGGDBBJCDCEGEGIJE?<<?:784445FFHDJJJJJECBBDJGE>>HJEEICECB?>?BFJJJGJA<<EDDCDCGGHJJC00005/.16?/+,<<CDGCBFCBDDGAA@>>2/0;)-((()323:846CBEC@=:@@@CGJJFFDEDDCCAB@G<CFB=C::CCCDCB@>;;=?A@BCCEC>;;<A@A@@><<>@BCCB@@CADEBAAAJCB@?@A?@><===>>=@ABGJGFGDB@@AAABBB=<;=@?<<?@B=>>AEED@?@0.8(<=>A>999<??==>?AA@?=<<=@A9223@BJJDBFJFJJCCBEFGE@>>DEC@@?>?=>@B@>>?@DEECCEBDCDDBB@?@@BBBDCCBBAACCCDBDEDCCCDHEFGG@>>GB@7?=CEBBBDDJ=<<<JGFECBA@8976CBBDDDEDB@????<<=>ABBBCA?CJJGA@:7766677>?===AFEC??=>?<<:;=>@><<??@@@<.-**'&%%'$$%/;CBCDDGJJ@<<<@@DCH8::8A?>ADCBA???>88=?AGJJ?=>CDFHFGFFJJEA<:4279;<0,,10*AFD?>==ABCBBA=>?@:<@<@?>>=<==@333+''(((-302/133>BA?>A@CBA?>??BEJJGEBBBDECCACBABBAAAD@AFHFEDDFC?>??FBB@@@?BEBBBCDHB;;:;@@C??=<==?CB=::;;BDEFECBDEIFGFJJJJIFEFC@>>>BJJIHFDBCIDBACJA@?@@@:7440//**('(''&%%%.--.BDCBBBBCBBA@>>@?@CJFEBBBCDEEGC78ACDEIFDCBAAAACCCBDCBB<*&&((566776;>>=;;;?=@?,**+-,-002=DJEEBCD=<:71/..*)))4333-,,,*///<8>>422104>==EEGGJEJJJJIIC?@A??@EJJJJJJIFIAEFC>;:92>/EFFEEEFB;77===@0.++1145CBDADEGFFEEECDDDEFFCBAEDDDE@@?@BAJJIFHFEHIHHEC@CBADDDBAJ443/+$$$%'7:<555?>DEEFDBBAACDDDCDGB??@73412???ACBAAACBDDB;775=5499ABCA<;,33/...1/22@AB?C=BCCEDFFGFFBABBIEDCCDFDEFHJJFHCCCDDBAB@??@ACCADDDDCCDE777EEGAA>?3?32/)))?CEA772/-)$%%('((*:68;HHFFB@DADFEECBAAABFEC@@AADEEDECDDBGEBABCDDDFDDDDDDDCBCDFFA@=A@;2/1116===?@@@BBBCJJHCHB?><BA><;;;<FCBAACDJHGFFFFFGFFCCCDEBDDCDDDGGJFECAA@DCCB>?DDEFBED7544438+''*+/.,,4-,6):>;EEDDFDGGFA=99C@BFA??@FEGFFFFGHHFEDGEBD@???DEEEEAA?%$$$$%()*+<;@BDA@@?@@DEECDGIFEBA@DC@?>734,****FGIDCBCEECBBCCFBCBJJGCBBCJ<;;?CBBDDC@>>>?DA@ABBCEDFDCAHJJD@??H><..0+,1,-.7;;;@CCAA=72201'''')%%$$>ABBB>===A@ACA@CC@@9=::=68===@BCFE@@@CDFGBBB@IHDDABABDGEGEBCCDGIHHHDDCBCCCFCHGBA@@EFEGHGJHGC)''/,+),-CFDDDABA><>>DEDB?<0//0433335;54323=?<?>@FF?><;==E?DDDHFGC>>===?ADFECECCDCDIGJJFHFFFFFEFFHFCDECFHHEDDCCD?=8GECCCFDDAABABA?>?@DDFFHFAAFAC@@ABB@@ACCBBCEFFGFFEDEGCBA@A???BJJJJJIIJHGCCFFJI??>?EFD??JJHC@J=89:>?DCHGGHH@A<<@CBCDG>===GJAAAAHJFGFEGFHHIJJFCEEII?HJJJJJJFECDHGJJJC>>/**+**+578;;;:875689IJHIIFFDDCDFFDFDEHHJB@@++*+9.)&&($%'''')6=IFD?B@?BACJGHJCJJJEBEB>==@332AB?>??C@?AACFA@>=?<>@@@@BFFECCCB>===ABB=;;;?DDAA@>?<<>;;;<@@@?@@@DDCBBCJB==;>?CJCC@D>:;:;87@;::<EJ?<<=:64/010..77202710--)))<;:;<@CCAABCEJJECCA====GE=<<@HJJFEB@BBIGHIDCBABCCABAAA?@FJA@@@AJEC<B:A=;<<JHB?><><;;<B@BHGFEEEDEEDFIIJJJJIJGIJHJIGGCDCDFB>>>BGEDCA@@BEGHDBAABEGGHDDDDJGFD?>>>FCBABDJIIHCAA@EFDFFECCED@?>>BB:CID?EEC@JEDBDC>>>@BCDB@AACCEG<>>@@@@DC8656514673.***2CABCAAAAFA=;<>DCB>?@AGFF@A;455;;*,2(1+)'%%&')-'%%$%)+**,552,,,03@@AAACDHEDECDJ@===89<66549856B@?@HC@@DFEC@@??@>>>@A??@=>>@CDC<<;:<<<>?@:<8999<<:73((')0112=?>=>@A@@>>>CADB??@A????@???AAABEC0/DA<;BDDBBB@?767;;=>CBAB/,))%'(@GIFCDFFC@?;>4EGFGHBB@@:A>>BIJJGJJDB@<=?JHHDBBA>:::?BCE@>>???>>@AAA?>>CD::88==DA@>ABA?>BCBABBBDDCEDED;99:;>:;<GHD@@?==;9;?EG<=?@@?><<<=@A>>??ABEFADA?<;<<?ACA>>>ACBDDDECDBAAAABAJIGGBBEDFFDFCD@@@A@?=@CC@@BCDEFA?==AB??>@?00/0432F..-&&'(4>>BCBB@D@DH>>CBCDEEDDDBBCCC??@?A@@?8777=1..:=ED@@?<?;<?@>==>=>?=@AJGBACDHEFB?9>:@>876BD<:;BBBCAABEAB:99:DHJIA?=DBDEFEAA;?BAGFFA??=@;:::>;=JGHFHIEB@:;>=E<<<=?A<;5::;E9999==?@@@CGHFJJJIGFFJJGGE@@?@BEGCCCFFDCBAB>?==@DEBBCFDBDFGGHIIIIJJ>>=>DDDEB@@DFHBC6;889:C@AA?@BB@BEFGGFJJJJGGHGJJIJEEECBA@@A@@BFDC@@BGJGJFIHC)'''888?JJHJGEEGIHI>=;:=?EFHEGEHGGHFECB@C@?IGB?BADFFA@@BAA@@EC?>?JGC@?@CFECEFDEDAB?>@@B?@??BCDA@@?A520/.+&%3287876301558FDBBEJJJHE;7><;8EFIHI@@@@EH>;::>>?CJGEEFFCCBBBBFB@@AB<338&''@AFFA@>?ABCB??@@?>?@DAA731119<ABCCB>>>ACABCFGJHCA@:/)DBCECBEEDG?<>;<DEJHFGDHHJHGEFDCDCEGJ?JH@@?@CBABCDCCCDCCGCCCBEC9766>AAABA??@ACCA???BB>;<G?>>;920/.*+/433256:=JHDCB?=9:<>FJEDEED;991'&&'),''*))*-**--.<BHGGEEDCCABCDEGE@???FJJFGECBBBHHFEIHHD5,(('+,--.DAAB@ACB@@BDFECBHFFCBBAAB??>=>>?@@@ABCA??>@?A?=>>>??ABAA@A@@8557778:=AAGCA@BJEB@<>>?<<A@@@?@;AADEEEDDBAA<=<=CC>===BDCEEFEHJH?;::=<5/-,,<>>=@BBECA>>@DHEFFDBAAACEEB==<7778>ABEDBCCCDDA@?@A@ABDGFF30/0CD>7<>B=FFFFB@@<<<<>?@CDFFDEEEJJJJG;<A:1///3JJ=;:;GJ>=;;>=A@@A@H<;:?55,***00,*+..=::;=AACFECA@@CDCCCC92'&&&&&(;;<==ECA>=>@<;;<DFBAB41)01@E(&&&
@Uematsu_g8c_1_G0_14
GCACAATACTAATGCCATGTGTATCACTGGCAAACTGTGATGGACGACACCGTCAGTGCGTCCGTCGCGCAGGCTCTCGATCAGCTGATGCTTTGGGCCGAGGACTGCCCCGAAGATCCGGCACCTCGTGCACGCGGATTCGGCTCCAACAATGTCCTGACGGACAATGGCCGCATAACAGCGGTCATTGACTGGAGCGAGGCGATGTTGGGATTCCCAATACGAGGTCGCCAACATCTTCTTCTGGAGGCCGTGGTTGGCTTGTATGGAGCAGCAGACGCGCTACTGAGCGGAGGCATCCGGAGCTTGCAGGATCGCCGCGGCTCCGGGCGTATATGCTCCGCATTGGTCTTGACCAACTCTATCAGAGCTTGGTTGACGGCAATTTGGATCATGCGTTTGAGCAGCGGGTCGATGCGACGCAATCGTCCGATCCGGAGCCGGGACTGTGGGGCGACACAAATCGCCCGCAGAAGCGCGGCCGTCTGGACCGATGGCTGTGTAGAAGTACTCGCCGATAGTGGAAATCAGCACCCAGGCGCTCGTCCGAGGGCAAAGGAATAGCACCGTACTACGAGATTTCGATTCCACCGCCGCCTTCTATGAAAGGTTGGGCTTCGGAATCGTTTTTGCGGTTACGGGCTGGATGATCCTCCAGCGCGGGGATCTCATGCTGGAGTTCTTCGCCCACCCCAACTTGTTTATTGCAGCTTATAATGGTTACAAATAGAGCGATAGCATCACAAATTTCACAAATAAAGCATTTTTTTCACTGCATTCTAGTTGTGGTTTGTCCAGAAACTAGTAGATGTACTTGTACCATGTCTGTATACCGTCGACCTCTAGCTAGAGCTTGGCGTAATCATGGTAGTAGCTGTTCCTGTGTGAAATTGTTATCCGCTCACAATTCCACACAACATACGAGCCGGAAGCATAAAGTGTAAAGCCTGGGGTGCCTAATGAGTGAGCTAACTCACATTAATTGCGTTGCGCTCACTGCCCGCTTTCCAGTCGGGAAACCTGTCGTGCCAGCTGCATTAATGAATCGGCCAACGCGCGGGGAGAGGCGGTTTTCGTATTGGGCGCTCTTCCGCTTCCTCGCTTCAGCTGACTCGCTGCGCTCGGTAGCTCGGCTGCGGCGAGCGGTATAAGCACTCAAAGGCGGTAATACGGTTATCCACAGAATCAGGGGATAACGCAGGAGAACACTGGCGGCGGAAGGGCCAGCAAGGCCAGGTTGGTCAAGGGCCGCGTTGCGTTTCCATAGGCTCCGCCCCCCTGACGAGCATCACAAAAATCGACGCTCAAGTCAGAGGTGGCGAAACCCGACAGGGATTATCGAGTACCAGGCGTTTCCCCCTGGAAGCTCCCTCGTGCGCTCTCCTGTTCCGACCCTGCCGCTTACCGGATACCTGTCCGCCTTTCTCCCTTCGGGAAGCGTGGCGCTTTCATAGCTCACGCTGTAGGTATCTCAGTTCGGTGTAGGTCGTTCGCTCCGACTTGGGCTGTGTGCACGAACCCCCCGTTCAGCCCGACCGCTGCGCCTTATCCGGTAACTATCGTCTTGAGTCCAACCGGGTAAAACAGCTTATCGCCACTGGCAGCAGCCACTGGTAACAGGATTAGCAGAGCAAGGGTGTGTCGGCGGTGCTACAGAGTTCTTGAAGTGGTGGCCTAACTACGGCTACACTAGAAGAACAGTATTCGTATGTGCCTCTGTAAAGCGTTACCTGGAAAAAGAGTTGGTAGCTCTTTGATGCGCTCAAACCACCGCTGGTAGCGGTGGTTTTTTGTTTTGCGAGCAGCAAGTTACGCGCAGAAAAAAAAGGATCTAAGAAGAAGAAAATGCTTGAATTATTTTCTCGGGGTCTGACGCTCAGTGGAACGAAAACTCACGTTAAGGGATTTTGGTCATGAGATTATCAAAAAGGATCTTCACCTAATCCTTTTAAATTAAAAATGAAGTTTTAAATCAATCTAAAGTATATATGAGTAAACTTGGTCTGACAGTTACCAATGCTTAATCAGTGAGGCACCTATCTCGGCGATCTGTCTATTTCGTTCATCCATGGTTCCTGAGCTCCCGTGGTGTGGATGACTGCAGTACGGGAGGCTTACCATCTGGCCCCAGTGCTGCAATGATACCGCGAGACCCACGCTCACCGGCTCCAGGATTTATCAGCAATGAACCAGCCAGCCGGAAGGGCCGAGCGCAGAAGTGGTCCTGCAACTTTATCCGCCTCCATCCAGTCTACTAATTGTTGCGGGAAACTAGGGTAGACGTTGCGCCAGTTAATAGTTTGCGCAACGTTGTTGCCATTGCTAAGTAGGTGTGTCACGCTCGTCGTTTGGTATGGCTTCATTCAGCTCCGGTTCCCAACAATCAAGGCAAGTTATGAATCCCCATGTTGTGCAAAAAAGCGGTTAGCTCCTCGGTCCTCCGATCGTTGTAGAAGTAAGTTGGCCGCAGTGTTATCACTCATGGTTATGGCCGCACTAGTAATTCTCTTACTGTCATGCCATCCGTAAGATGCTTTTCTGTGACTGGTGAGTACTCAACCAAGTCATTCTGAGAATAGTGTATGCGGCGACCGAGTTGCTCTTGCCCGGCGTCAATACGGGATAATACCGCGCCACATAGCAGAACTTTAAAAGTGCTCATCATTGGAAAACGTTCTTCGGGGCGAAAACTCTCAAGATACCGCTGTTGAGATCCAGTTCGATGTAACCCACTCGTGCACCCAACTGATCTTCAGCATCTTTTACTTTCACCAGCGTTTGCTGGGTGGCAAAAGCCGGAAGGCAAAATGCCGCAAAAAGGGAATAGGGCGACACGGAAATGTTGAATACTCATACTCTTCCTTTTTCAATATTATTGAAGCATTTATCAGGGTTTATCTCTTCATGAGCGGATACATATTTGAATGTATTTAGAAAAATAAACAAATACGGGGTTCCGCGCACATTTCCCGAAAAGTGCCACCTGACGTCGACGGATCGGGAGATCTGCTGATCCCCTATGGTGCACTCTCAGTACAATCTGCTCTGATGCCGCATAGTTAAGCCAGTATCTGCTCCTGCTTGTGTGTTGGAGGTCGCTGAGTAGTGCGCGAGCAAAATTAAGCTACAACAAGGCAAGGCTTGACCGACAATTGCATGAAGAATCTGCTTAGGGTTAGGCGTTTTGCGCTGCTTCGCGATGTACGGGCCAGATATACGCGTTGACATTGATTATTGACTAGTTATTAATAGTAATCAATTACGGGGTCATTAGTTCATAGCCCATATATGGAGTTCCGCGTTACATAACTTACGGTAAATGGCCCGCCTGGCTGACCGCCCAACGACCCCCACCCATGGCGCTGATCATGGTGACCTGTCCCATAGTAACGCCAATAGGGACTTTCCATTGACGTCAATGGGTGGAGTATTTACGGTAAACTGCCCACTTGGCAGTACATCAAGTGTATCATATGCCAAGTACGCCCCCTATTGACGTCAATGACGGTAAATGGCCCGCCTGGCATTATGCCCAGTACATGACCTTATGGGACTTCCTACTTGGCAGTACATCTACGTATTGATCGTCGCTTTACCATGGTGATGCGGGTTTGGCAGTACATCAATGGGCGTGGATAGCGGTTTGACTCACGGGGATTTCCAAGTCTCCACCCCATTGACGTCAATCGGAGTTGCTTGGCACCAAAATCAACGGGACTTCCAAAATGTCGTAACAACTCCACCCCATTGACGCAAATGGGCGGTAACGTGGTGGGAGGTCTATATAAGCAGAGCTCTCCCTATCAGTGATAGAGATCTCCCTATCAGTGATAGAAATGGTCAACAAGCTTTTTAGTGAACCGTCAGATCGCCTGGAGACACCATCCACGCTGTTTTGACCTCCATAGAAGACACCGGAGCCGATCCGGCCTCCGGACTCTAGCGTTTAAACTTAAGCTTATGGCAGATTCCAGCTACACCACATTTGGACGCCGTTGAGCAAACATTGAGGCAAGTGTCCCCAGGCCTGGAGGGCGATGTATGGGAAAGAACTAGTGGAAATAAATTGGACGGAAGTGCCGCTGAATCCCAGTGATTGACTATTACAAACCCCAGGATGTTGGGGCGATGATAAATGCGCTGACAGAGTTGGGACAAAAAGGTTGCTGGCTAAGATGACTGAAAATATAGGGGGAATGCCACCAGAACCGTAGATATTGAGTTGCCTCCTTCCAACAGGCATTCCAAGACACTGTCGCTGGTTTGAAGGAGTCCGCAGCTAAAGGCAATAAGTTGAAAGTTAGGATACTGGTTGGGGCTGCACCCGTCTACCACATGAATGTAATACCTTCCAAGTCTGGACAAGTGGCTCCAAAACTTCGCGCAAGAACATCCATTTTTTGAACATCGTATGACTACATCAAAAACAGCTTTCTCCTGGAACCATAGCAAAATCTTGGTTGTAGACGGGCAAAGTGCCTCTGGTGGAATAAATAGCTGGAAGGATGATTACTTGGATACTACTCATCCAGTGTCTGATGTTAATCTTGCACTGACCGGACCAGCTGCAGGCTCTGCCGGTAGATCCTGACACTTTGTGGACATGGACCTGCCAAAACAAGAGTAACATCGCTTCCGTCTGGTTTGCCAGCTTCCGGCAACGCAGGGTGCATGCACTATCATAAAACCAGACCCAGCGTTCACCTTGCCACCGGATGATGTCCAGGGAATAGCCGTTGAAGAGTAGGCATTGGCATCAAAGATGTGGACCCCAATCCCATTTTCAGGCCGAATCTGCCAACAGCTAGCGATACTAAGTGTGTGGTAGGACTTCACGACAATACTAACGCCGATAGAGACTATGATACAGTCAACCCAGAAGAGAGTGCCTTGAGAGCTCTTGTTGCTTCAGCAAAAGGTCACATTGAAATATCTCAGCAGGATTGAACGCTACATGTCCACCCTTGCCTAGGTATGACATTAGATTGTACGATGCCTTGGCTGCTAAAATGGCTGCTGGGGTTAAGGTGAGAATTGTGGTTAGCGACCCAGCCAACAGGGACGCAGTGGGCAGTGGGGGTTACAGCCAAATAAAATCACTTAGTGAAATATCAGACACTTTGAGAAACAGGCTTGCAAATATCACAGGCAGTAAACAAGCTGCCAAAACTGCAATGTGTAGCAATTTGCAGCTTGCAGAGAATTGCTCAAATCCTGCCCGGCAAATGAGAAGCAGGAATCCTTATGCCCAACACCATAAGTTGGTTTCCGTCGACTCATCCACATTTTATATCGGTTCAAAAAATTTGTACCCATCCTGGCTGCAAGATTTTGGCTACATAGTGGAATCCCCAGAGGCTGCCAAGCAACTGGATGCCAAATTGCTTGACCCTCGGTGGAAGTACTCACAGGAGACTGCAACAGTGGATTACGCAGAGGAATCTGCAACGCTGGTGGAATCTCCGGAGGCGGATCTGTGAGCAAGGGCGAGGAGGATAACATGGCCATCATAGGAGTTTAGTGCGCTTCAAGGTGCACATGGAGGGCTCCGTGAACGGCCACGAGTTGGAATCGAGGGCGAGGGCGAGGGCCGCCCCTACGAGGGCACCCAGACCGCCAAGCTGAAGGTGACCAAGGGTGGCCCCCTGCCCTTCCTGGGACATCCTGTCCCCTCAGTTCATGTACGGCTCCAAGGCCTACGTGAAGCACCCCGCCGACATCCCCGACTACTTGAAGCTGTCCTTCCCCGAGGGCTTCAAGTGGATGGTCGTGAACTTCGAGGACGGCGGCGTGGTGACCGTGACCAGAGCTCCTTCCTGCAGGACGGCGAGTTGATCTACAAGGTGAAGCTGCGCGGCACCAACTTCCCCTCCGACGGCCCCGTAATGCAAGGAGGCCAGTAGGCTGGGAGGCCTCCTCCGAGCGGATGTACCCCGAGGACGGCGCCCTGAAGGGCGAGATCAAGCAGAGGCTGAAGCTGAAGGACGGCGGCCACTACGACGCTGAGGTCAAGACCACCTACGGCAGAGAAGACCGTGCAGCTGCCCGGCGCCTACAACGTCAACATCAAGTTGGACATCACCTCCCACAACGAGGACTACACCATCGTGAGACAGTTCGGACGCGCGGGCCGCCACTCCACCGGCGGCATGGACGAGCTGCAGAGGGAGGCAGTACCGGTGGCGCCATGACCTCTCAAAGAAAGTGTTTGTAGAGGTTATCATCCTGGGAGATTCTGGAGTTGGTAAGACATCACTCATGAACCAGTATGTGAACAAGAAATTCAGTAATGAGTACAAAGCTGGATCGGAGCAGACTTTCTGACAAAGGAGGTGATGGTGGATGACGACTGAGTTACAATGCAGATCTGGGACACAGCAGGCCTGGAACGGTTCCAGTCCCTTGGTGTGGCCTTCTACAGAGGTGCAAGCTGCTGGTTCTGGTATTTGACGTTACTGCCCCCAACACATTCAAAACCCTCGATAGCTGGAGAGATGAGTTTTCTCATCCAGGCCAGTCCCGGGATCCTGAAAACTTCCCTTTCGTTGTGTTGGGAAACAAGATTGACCTCGAGAACGGACGAGTGGCCACAAAGCAGGCACGCCTGGTGCTACAGCAAAAACAACATTCCCTACTTCGAGACCAGTGCCAGGAGGCCATCAATGTGGAGCAGGCGTTCCAGACAATTCAAGGAATGCACTTAAACAGGAAACAGAGGTGGAGCTGTACAATGAATTCCCTGAACCCATCAAACTAGACAGACGACCGGGCCAGACCTCAGCGGAGGCTGCCAGTATCCGTACCGAGCTCGGATCCACTAGTCCAGTGTGGTGGAATTCTGCGATATCAGCACAGTGGCGCATCCGTAGAGGGCCCGTTAAACCCGCTGATCAGCCTCGACTGTGCCTTCTAGTTGCCAGCCATCTGTTGTTTGCCCCTCCCCGTGCCTTCCTTGACCCTGGAAGGTGCCACTCCCACTGTCCTTTCCTAATAAAATGAGGAAGTGCATGGCATTATCTCGTAGGTGTCAGTCTCTTCTCGGGGGGGTGGGGTTGGGCAGGACGGCAAGGGGGAAGATTGGGAAGACAATACAGGCCGTGCTGGGGATGCGGTGGGCTCTATGGCTTCTGAGGCGGAAAGAACCAGCTGGGGCTCTGGGGGTATCCCCACGCGCCCTGTAGCGGCGCATTAAGCGCGGCGGGTGTGGTGGTTACGCGCAGCGTGACCGCTGCGCTTGCCAGCGCCCTAGCGCGCCCGCTCCTTTCGCTTTCTTCCCTTCCTTTCTCGCCACGTTGCCGGCTTTCCCCGTCAAGCTCAATCGGGAACTGCTGGGTTCGGATGGTGTTGCGCTGACCCCAAAAAACTTGATTAGGGTGATGGTTCACGTACCTAAAATTGCTGTTCCGAAGTTCCTATTCTAAAAATATAGGAACTTCCTTGGCCAAAAAGCCTGAACTCACCGCGACGTCTGTCGAGAAGTTTCTGATCGAAAAGTTCGACAGCGTCTCCGACCTGATGCAGCTCTCGGAGGGCAAAGAATCTGCGTGCTTTCAGCTTCGATGTAGGAGGGCGTGGATATGTCCTGCGGGTAATCGCTGCGCCGATGGTTTCTGCAAAGATCGTTATGTTTATCGGCACTTTGCATAGGGCCACGCTGCCGGATTCCGGAAGTGCTTGACATTGGGGAATTCAGCGAGAGCCTGACCTATTCATCTCCACCATGCACAGGGTGTAGCGGCGCAAGACCTGCCTGAAACCGAACTGCCCGCTGTTCTGCAGCCGGTCGCGGAGGCCATGGATGCGATCGCTACAGCGAATGCTTCAGCCAGACGAGCGGGTTCGGCCCATTCGGACCGCAAGGAATCGGTCAATACACTACATCG
+
((**)+-'&&&''(000<<>@CCDG2222GICBCDF?CCCE5555545011396434>@AB<>6><:9981120344/.129889DAGGECCA;257=9642115689;:7;<:0,'''>@CBB?>@@@?>>@ABE?>@A?877:>C;:;>D@@@?EFFJECBAF5557DD>=<<DDDGFEF===::::HD>60/578;;681EDBE>:+)5A>?==>7JJIJFDD>>>>ABCFGFHHIGGDJBJIJIFCDEHHIIF@<<=@D@>5456CCDEHGDCCC==674+((&-.7>>??@A>>98618943478@@EJJI@A=45A?>@B@@AJJEEDGIHEEFB@<?GE>89=BCBCFHE;:;<<877:9;::><988;A<<<<>>)((*2('*+,&#$(%%%)'&&&''($%&-97779=5555F5556@==>8:BDC:DDBCA@??AC@AC&&&033.-,/55?F5'&&'1/,**)&'06>BBAABADC@@=<;;?BCCDBBDA(((*FEEDDDCDEFD<5./4/-04)&$$$%%()3--(()))68:C=;::?@FDGF99F9.,,+).&**00072/,*+498889;@DBBD=<<<EEIJJJGEDDJJJHF@<==?FE0***3/-...0.2131-$%$'&'))47;7;5566???>CDDBG9:95:45?89?@AB@ABDDDA7G4B@?@@@A@A;;;<HFGGC:9999AA??@=FEDFGC@@AC@8=<4.../0/0/5421'''&&*)+,+)),059ACCCDC>>BGJJJF;:=?B><<20008:<>2//2E??>>,('(25:%%%##$%&('%%$$$$$(&&77:;BDDEEDDA@=<>>AAAA8877>/-4((*+89>>?@JE>?=>?++++,453//'&&'(12A<=CCBADDCDDEB??@ADACAACBGEFJFCFEFFCBB@@<<<<BGEDDGEBB@@A@ACB;8*'&.-(%%&%*36ADFHDECBB@ABBECBBCDGGHGI??==@BHJIC;;;87785<943/<9/))*88=<;:99:3,**?GA=>==CFDJJJJJAGGFEDBDHGA@@AJJ@<>HJEGJCFBAAA<A200//.-/2:65559;79:;AFB@@;8763+)*)*'$$$'&'56978;8***&&&'(+34:@?;;<<///))''&$$$%%&(*,59;E;876:>BAA><>?EE;94<2*&&(-('',::<<<;891.-+(&)&%%$$$$###'%%%),21410/,)&'&%%%%$%##$#%%%+1/432)((&&%&),')&)))**35446ACIJECBCDEDFGEE>?BFIFJ?<>JIJFEECEB@@A>??CFEBA??>>C@;80.,)(&&(+('()%$$$$%&%')*.---*126435DFI?<;<<B@CDCDFDCCBCFADCEJGEBBDCCCEFFDEEGEGF9965'&'&(/+-3466:65?88<<A<==?GJFBBBBEDEDEDE*)..//044<:999F:995233387553334=@97755.++,:4/1)*0658644@?BDCJJEAAD>=;:975555-*''67CB@BBB@ABA@?@@CC.../BBDIHFBBACIHFDDA@=<:=9:6<25724,&$%'&%$&(/;<<=CBA>>@(''''''4444FAABA@?>;;7455700123764(''(++**++/210,,+(((78AB=>?HHIFDDEFA;;:;3335C8667ACCA@@866589;//63,+,$''(('&++++'%%%$#%'(%#$&$$&'(*.12AD><:946354455514)**&'$$$##$**0210%%''-6+**)*&')+'&&/45113<?B1/..((('%$%%%'(033:87365FGFBB8442.'%%&*'(.-**)))()++***++().-423&&(-;;9>?DGJCB0000:ABC?888?=;7;<EEDB9=ECGGGBJJJEA@AHCDA>?AEJIHGGID@5214320&&&)&&&,<=?DII=?>CJJJJJJ@I@IEFEJB>>=96567888JJIHGIJJFCCDEIEFEEDEFEDDEJJA@?@DAA@@FDBBCDJHGGC@A@>>>AB>=:;2//))()=42945227:G?;989?CB@@5411342225522420-'))/25.*&%%%%&&&'&%%&)**47;8.582/1136799=<;;;:666@>>-,,-3311119:999ACDC=3)%%&01),,,,,++0059BCJ96670//*++-534443112567;FBA@3///932.0.066>?@@BDHIJJDCCJFJGD???@??=?BD@><;;:0,,-:B;<=7.&',/.*'(%#%(''$#%%&'%$&(2:E>>>>CDBBCECBA?ABACCDGFEC???@B?=>-###$%$&'+,******-)):;<>@GD@@<;3344A;5557??@@<;3;'IBBC'''(&&'=>>>=32003*&&&((+38>?FECDCE?>A=@HG632676<DCCDB<;/.127551/**))/,,,-&%&+431//131266::77779<;=FBAAACB;;;<=</($$###&'&'(()0/(*%%./=>==>?DFA??>A;;;<BHGEEDBDJJJFDCBCA@@@B312583000998874586667AB3///423332****)+*--.678<>DBCDB>?@JGFCC<<E<8776665;=?4456<;794110600****()::98<9HGJJGFCAAACECF<888>JJJFDDDEJCB?@E>311??5.)('')('&$&//5:9875.,,-=E==<=@AAEDEFGIJHGJHA??=BACED/---=;;798025A@BG@<<3JDC?@:>=:=CC7203,(('(*+*)*&&&-,''()+;=;:2/.130,*'&&&&'(+-+.,(+**-<>@@BGCCFJJIIDGCDEJA-,++7.--,33/06598989:;@?@:=>@?JHI@<<=;<;887880.*>6446>@BDEF@??>BBCBCCDEEJIJIGIFFJ94.99<?JJCA?DB966452..1B;<4634DGAA@B?F91DBJJJJJ?>4444@@9:100,**'''2:>99;?/.100&&&%'+?CCFG@=<<<DDCBCCJCBFHFG:999A@@FE?>>DDE@?>?BAABEDDDCGB=<=DCFEDE:>-?>AGHGJJJJDBAA?<<<788732202267=A<878:=<3,4*125556==?BFCA@=<<<<<?9:<<;;:>?ABBBEDDEFECBAAAAADH=434;@>;;AA<6677@@>>?<>@@A@===>CDB;98:<;::<@J??=<:::6;CGGHB>FBEFHFC>;;;=GFJJ@??:99:<JI/..0JF>==DCB>=<20001=EEJIIJHHHJJH;:AG><;;<>?BB>@@@CCEDFFHHGIJ>==4334>ABFFJJJJJIJJ<;;=?<<=A?5-,.'&&'((%%())$#$%%%%$%$######%%&65A6668DEBA@3332111@=?@?<JGHJHFCBABAA@443301&+*(())),,,?>;=63---1/899=BCA@?@@CDEHCG>===A99::898:54433399<;;AE;9:9BECABACB@@ABEF?==BDDCCCCGJHJJJGEFFIIFHA9IHEDEFDDB@@DBJ=7.+222)2;:<=@>IJIEA@A??@@:6447@B;;;5-,+)('%*(/==BCBCDDEDDA<2-,GBABC?===ADF?>>AIBGDCCCDFA?>=?BBJFCCDA((((>@EBEJG<4(&&(+//=>>>??AHGHFDEF6503*''&'%###$(1:>?CEGGJJJGGJHID@<890855DJJGHCCEEJ:09.;64)(((***311456469=4.34533+&%$&%&(34131161.-/9<>==>@?@ADFDJJ?>>=CGB776;;*&&'41/-,-85?BFJB?>>A*'',+).002*((&&%%'%%+0.0000BCGDEB?:::;<;;;><=>96((((><??BEDDE:;EC?>>DEA@@@<79==;*')+,1*-**)///*((+393111>>A:855799:99<JHHGD??===///0>*)))1()-.=?IHGFGDEEDFDCDCC===;;;-+++0/03=<==>>=@<>=>DDA@CDEDFCFF=JJIGJIJIGHH>===GIJIJJJJFDAACEIJJJEEFDDCDJJGGDJC<<<GA2/++/--/*'1-,////'&&&''((*+9:<<CB@EFFEFJGFDEGIHGCBCCHJHIBCCDGJJHFDDGGEEFJHFIJJJJDAABCEDFHJFEEGB;===B@==<4,2'%&&+4531111.331389<C<</,,-,--&$$$'&&&&*))-()'+//---;<9551/024&&&(.226ACA???:=654<<4/--@CHEEDCHFEEFHFEDB;<<=GJJC=--.>F:001>>=9>AFDCCC@><?110/22B2223@ADCDC@A?5000511<:==*'&&%))))*)(')))$%(-&'&#$$$$$$%%&$$$%%&+*'')-'%&((&$%%%+17::6666C@EIJJ2-;,,51*)(*:<?AGIHFGEEDBBCJF?>>?EFHHJA>>><>A@)''),(&&'$%(.<?@45DCBBBDAACCDDGBA@@DFJG30025=>DEEFDBDDFGHJHEB@AAB<;;;;0&')+BC@@A@@BA??<<=?CECBCFJFA@AGFB@@@<<<<;:5&&(01>>??AJE@>=>A@CBBB@???B@@@AJJHFEEIH778JJH====E?4>@BEAFFE@=8--11<*'''2<GDCBAC@B?@B??5)''/,-)$$$$'*('$#$$'*+,((-+('())+%&'%,,*+)(&%&'-'&%&,'%%&0335432-+*,*,,55549??>>=9850//1,+*)%$#$%$(%$##%'%%%%(')++%'&'(.'%%%((;A@=;:88:=CCD>=<<A@@@JJF@@?@?>?@BBA<::;CGFFEDA@>==>@C7A//;878:;BCCCGFC@?>>@@DDFFHHHJJD@@???C=.,21*))+/-.000002289@DCJJFEDEDCEE>==EGAB?<2/./97611-(2218555457;B??787<>=0--.0////8...-1-**,,05633236<>CDEBCFJDDCEFHJJJDBCACDDFCCAA5557<20//.---/BBBFE>9.---@0.+,2/-.088633379<::<=ADDFD==4226<53334FGDDDFJIJHDBBAACEEHJJGFBB====AACIAA===A?==;99;<@EGGJIFECCB@<:++++++.521021575ACJFC@=<;<=>@B??@AACBDBBB@@@A?>50.0+0//,,,&##$%&%&$$$&$##'...+%%%'*.,,.(,+,0.2..55==<=+((((8410)''(/0,+2):;89;;89A====GHJHHJHIJGB@>BAA;@JJJJGHEIGC@=<=@ACCJJJJFH@AB/)@@2112<=2.))++/@CDCCEEBD@BJ?F=;;:=BDJDJJBBA?;71)(()9::FIDE>>;:-&&&*618-,,,91++((&(++()((''''(((01125455434;BAC?>>=>6555CHGFC:)%%$&0)*07:><<<2//-1++8888>CBCC@CFDFHHFC<B;::;F@A@;;989'$$%&*%&$')'&$$'013<>ACDD3224BCDCAA@@@:15///0583:3000544,*)*.1*())*+*+,5=?A??>A?=633595&$#%)-1;<>A@=???>??AEFC@@?>==;>=?ADDBA>><=@@?<<?@6400//)&%&'('4333<;::8:<AF@<<==H8766?>>?FJHFB?>?@DFA@@@EGIGDCB9BDA?>>@@CC@??<>>>B@BEC>>EDDEIIHGDHC?<<@@@AA@@DA:533/,($#$)%%%&)*)*1)1@@BA<;:;@?=<<<>A8321/0((()'&%&%%%)'---49:=>AA>@ABF?>==((((<;BFGHDCCDHFCBBED?2/2599('''833234669770//1=@==1001;2112553,,&%%%$%%57737>5''*.0462//31.-.9C@10/-+/2001.*((*8899@DGHDE>A<<==;9689=>>>EEFHHGBAAAAFD;<332>A@@A:99:FFEFE@>>>AED@A?BDEC8541)'$$%$$$%&../--.>BFDCC;???CBCEDA>;>=>>FCCAEJHHJJJGFCDDBDE===-,*)('(&(&&()78:9999?87878+**,%%&%%*)(%$$%'*)+,+)*;:66400347:<ABDFJIF;:::EC853330/-)(*3=AAA>7667@5342>=:<=B=>,(&&''&$%%%%*+++,///,')$$$$%4CJIJ@??AFCD@ECADC>:889;998:7.,,0++,;90:+,;;?ACEDAACDEC*))*@;==BIEF>(((())''''*)&'**,*##$$+++,?B?:76+)=7568A3---3AAA@ABB?>>71..441'%&430/0::8:;?7772444IGHCGCCH>76<DIBIEEIJJFA@>>44231..32511AAGJJHDEG@>==A@DECCCF?9754320*())((''((')*(/048:8566=<B>B6557J<6733BAJHHEF;889;;:;8776@JBADGD>:./EB<9:6633;3=A@>3.32-**)'**)&&)JA=><??<@>:;;;@@@JA<<<;=AA;:9650-.6>=1-('%'*(((64335CABABB83005***+,.-,/45<>>>>@BHIIGFCDC5361:50-0<;.++,87889:;+(((0.&%%'))(1333,,,,/*(((*55:9344384454('&(#&'>?@CCGGIIJG?@EIIHCCFJJIB?>;;=;;>===??E@??=@@FHHFDB?>>>?C@EJ7556B''''+()/./.0,+.=;9/.;9:3/..1///.)('%&&)''&%%''(/0188890***5?C@=5//00?@BBCJEA?FB@E?B754/('+/.156::=666684)%$%$####&((149<>=?@@GGJJCCC<555431//76445@AAA?=;@=B=;::;?DBDCAA>==?EJ=97;>@;:??;2988::==::2210+,..33001?IFBABCDDGDDG?@@BHI@@90+EB?AA001553114-*'*&&')***)1/*)))&$%$&&&'00/'%%%()(%)%$%'4>=;8630/.*$#&%$$$&%$$)&(&*++.0-('*++-./1,0+((('%##&&&$$%*AADEGIBD@?>>>>>=>?@FCDCDEGFFDDCB@?@AJJJ??>>=>>>A@@GB=<B++,FD;99=?@?@@>=BB@@@BCBCA@@@@F//,''0257A??BDCDDGH@???BDA@AADG>>>>CA??@:11/.,++,>@A@BA@D@><---00=455,),&)0)*%9=<01'9>7F>=@:>==A?C>=?@AGBAB6444:=?FJ7@<9'&$#$$%'$#$$)**,7$#$######%,)&$#&##&&'(&%$%%%'(''+,25:JJECDCEEFIB>@@@BDFGHGFBBACCB@?/)*+***+,,...=623A...22/.0(%##$&)&&)+***.@14114>:;8;234JJJJGGHC9--,***(,,'*//..///.,+,-3240../147,**-EJ@@977872001**)*2>AAAEGFHG888;?>/,-.64855*))*0-**('((0=<<B?EBEBECDDB=@.-..?AAA@?@BEEFGC???H@?93/-7553*(()89<?@A@@>?=<22&&&&7>?A6JJHDBBDCHIHGFCDDCCA>10./(&&&)5)))+0((88?=?JDB@@ACD;:89==GC><:668AAA@DC>=>;>==BCCC??;;:,++'&&&&+*%('%%$&(+-**+520../-)$$$%);@DACBDGDBJBIEIDBBBA@=692@BCGG@@<>>=B@1100000<>=<=?BDAA@?BDACC<0,,+)((($#$$)((())+(++<==777763114+**-.2-67;774566=?@C?>B?*'''BDDB>988=/,**'$
@Uematsu_g8c_1_G0_15
CGGGCGGCATTATTGGCCTTGTAGGTGGTCTTGACCTCAGCGTCGTAGTGGCCGCCGTCCTTCAGCTTCAGCCTCTGCTTGATCTCGCCCTTCAGGGCGCCGTCCTGGGGTACATCCGCTCGGAGGAGGCCTTCCAGCCCATGGTCTTCTTCTGCATTACGGGGCCGTCGGAGGGGAAGTTGGTGCCGCGCAGCTTCACCTTGTAATCCAACTCGCCGTCCTGCAGGGAGGAGTCCTGGGTCACGGTCACCACGCCGCCGTCCTCGAAGTTCATCACGCGCTCCACTTGAAGCCCTCGGGGAAGGACAGCTTCAGTAGTAGGGGATGTCGGCGGGGTGCTTCACGTAGGCCTTAGAAACTAAGTACATGAACTGAGGGGACAGGATGTCCCAGGCGAAGGGCAGGGGGCCACCCTTGGTCACCTTCAGCTTGGCGGTCTGGGTGCCCTGGTCGGGGCGGCCCTCGCCCTGGCCCTCGATCTCGAACTCGTGGCCGTTCACGGAGCCCTCCCCATGTGCACCTTGAAGCGCATGAACTCCTTGATGATGGCCATGTTATCCTCCTCGCCCTTGCTCACAGATCCGCCTCCGGAAGATCCACCAGCGTTGCAGATTCCTCTTGCGTAATCCACTGTTGCAGTCTCCTGTGAGTACTTCCACTGAGGGTCAAGCAATTTGGCATCCCATTGCTTTTGGCAGCCTCTGGGGATTCCACTATGTAGCCAAAATCTTGCAGCCAGGATGGGTACAAATTTTTGAACCGATATAAAATGTGGATGAGTCGACGGAAACCAACTTATGGTGTTGGGCATAAGGATGCCCGTCTGCCCATTTGCCGTTGGGGGAGGATGAAAGGTTGCAAGCTGCAAATTGCTACACATTGCAGTTTTGGCAGCTTGTTGACCGCCTGTGATATTTGCAAGCCTGTTTCTCAAAGTGTCTGATATTTCACTAGTGATTTTATTTGGCTGTCTAGCCCCACTGCCCACTGCGCCCCTGTTGGCTGGGTCGCTAACCACAATTCTCACCTTAACCCCAGCAGCCATTTTAGCAGCCAAGGCATCGTACAATCTAATGTCATACCTAGGCAAGGGTGGACATGTAGCGTTCAAATCCTGCTGAGATATTTCAATGTGACCTTTTGCTGAAGCAACAAGAGCTCTCAAGGCACTCTCTTCTGGGTTGACTGTATCATAGTCTCTATCGGCGTTAGTATTGTCGTGAAGTCCTACCACACACTTAGTATCGCTAGCTGTTGGCAGATCGGGCCTGAAAGTGGACTTGGGGTCCACATCTTTAATGCCGACGCCCAACCCTCCAACGGCTATTACTGGGACATTCCCGGTGGCAGGTGATGCCTTGGGGTTTGTATCTTTATGCATAGTGGGCATGCACCCTGCGTTGCCGGAAGCTGCAAACCAGACGGAAGCGATGTTACTCTTGTTTTGGCAGGTCCATGTCCACAAAGTGTCAAGGTATCTACCGGCAGAGCCTGCAGCTGGTCCGGTCAGTGCAAAATCAACATCAGACACTGGATGAGTAGTATCCAAGTAATCATCCTTCCAGCTATTTATTCCACCAGTAAGGGCACTTTTGCCCGTCTACAACCAAGATTTTGCTAGCGTTCCAGGAGAAAGCTGTTTTTGATGTAGTCATACTAGCCACGTTCAAAGTTATGTTTTCTGCGGCTTTGCCAAGTTTTGCAGTCAATTCGTCCCTATACTTGGAAGGTATTACATTCATGTGGTAGACGGTGGCCCCCCAACCAGTATCCTAACTTTCAACTTATTGCCTTTAGCTGCGGACTCCTTCAAACCAGCGACAATAGCGTCTTGGAATGCGCCGTTTGGGAAAGGTGCAAGTGTACTAATATCTACGGTTCTGGTGGCATTCCCTATATTTTCAGTCATCTTAGCCAGCAACCTTTTTGTCCCAACTCTGTCAGCGCATTTATCATCGCCCCAACATCCTGGGGTTTGCAACAACCAATCACTGGGATCAGCCAATTCCGTCCAATTTATTTCCACTAGTTCTTTCCATACATCGCCCTCCAGGCCTGGGGACACTTGCCTCAATGTTTGCTCAACGGCGTCCAAATGTGGTGTAGCTGAATCTGCCATAAGCTTAAGTTTAAACGCTAGAGTCCGGAGGCTGATCGGTCCCGGTGTCTTCTATGGAGGTCAAAACAGCGTGGATGGCGTCTCCAGGCGATCTGACGGTTCACTAAACGAGCTCGTCGACGATCTCTATCACTGATAGGGAGATCTTCTATCACTGATAGGGAGGCTTTCTGCTTATATAGACCTCCCACCGTACACGCCTACCGCCCATTTGCGTCAATGGGGCGGAGTTGTTACGACATTTTGGAAAGTCCCGTTGATTTTCGGTGCCAAAACAAACTCCCATTGACGTCAATGGGGTGGAGACTTGGAAATCCCCGTGAGTCAAACCGCTATCCACGCCCATTGATGTACTGCCAAAACCGCATCACCATGGTAATAGCGATGACTAATACGTAGATGTACTGCCAAGTAGGAAAGTCCCATAAGGTCATGTACTGGGCATAATGCCGGCGGGCCATTTACCGTCATTGACGTCAATAGGGGGCGTACTTGGCATATGATACACTTGATGTTGTGTACTGCCAAGTGGGCAGTTTACCGTAAATACTCCACCCATTGACGTCAATGGAAAGTCCCTATTGGCGTTACTATGGGAACATACGTCATTATTGACGTCAATGGGCGGGGGTCGTTGGGCGGTCAGCCAGGCGGGCCATTTACCGTAAGTTATGTAACGCGGAACTCCATATATGGGCTATGAACTAATGACCCCGTAATTGATTACTATTAATAACTAGTCAATAATCAATGTCAACGCGTATATCTGGCCCGTACATCGCGAAGCAGCGCAAAACGCCTAACCCTAAGCAGATTCTTCATGCAATTGTCGGTCAAGCCTTGCCTTGTTGTAGCTTGAATTTTTGCTCGCGCACTACTCAGCGACCTCCAACACACAAGCAGGGAGCAGATACTGGCTTAACTATGCGGCATCAGAGCAGATTGTACTGAGAGTGCACCAGTAGGGGATCGGAGATACCCAATCCGTCGACGTCAGGTGGCACTTTTCGGGGAAATGTGCGCGGAACCCCTATTTGTTTATTTTTCTAAATACATTCAAATATGTATCCGCTCATGAGACAATAACCCTGATAAATGCTTCAATAATCTGAAAAAGGAAGAGTATGAGTATTCAACATTTCCGTGTCGCCCTTATTCCCTTTTTTGCGGCATTTTGCCTTCCTGTTTTTGCTCACCCAGAAACGCTGGTGAAAGTAAAAGATGCTGAAGATCAGTTGGGTACACGTGGGTTACATCGAACTGGATCTCAACAGCGGTAAGATCCTTGAGAGTTTTCGCCCCGAAGAACGTTTTCCAATGATGAGCACTTTTAAAGTTCTGCTATGTGGCGCGGTATTATCCCGTATTGACGCCGGGCAAGAGCAACTCGGTCGCCGCATACACTATTCTCAGAATGACTTCGTTAGGTACTCACCAGTCACAGAAAAGCATCTTACGGATGGCATGACAGTAAGAGAATTATGCAGTGCTGCCATAACCATGAGTGATAACACTGCGGCCAACTTGCTTTTCTGACAATAGGAGGACCGAAGGAGCTAACCGCTTTTTTGCACAACATGGGGGATCATGTAACTCGCCTTGATCGTTGGGAACCGGAGCTGAATGAAGCCATACCAAACGACGAGCGTGACACCACGATGCCTGTAGCAATGGCAACAACGTTGCGCAAACTATTAACTGGCGAACTACTTACTCTAGCTTCCCGGCAACAATTAATAGACTGGATGGAGGCGGATAAAGTTGCAGGACCACTTCTGCGCTCGGCCCTTCCGGCTGGCTGGTTTATTGCTGATAAATCTGGAGCCGGTGAGCGTGGGTCTCGCGGTATCATTGCAGCACTGGGGCCAGATGGTAAGCCCTCCCGTATCGTAGTTATCTACACGACGGGGAGTCAGGCAACTATGGATGAACGAAATAGACAAATCGCTGAGATAGGTGCCTCACTGATTAAGCATTGGTAACTGTCAGACCAAGTTTACTCATATATACTTTAGATTGATTTAAAACTTCATTTTTAATTTAAAAGGATCATAGGTGAAGATCCTTTTTGATAATCTCATGACCAAAATCCCTTAACGTGAGTTTTCGTTCCACTGAGCGTCAGACCCATAAGAAGATCAAAGGATCTTCTTGAGATCCTTTTTTTCTGCGCGTAATCTGCTGCTTGCAAACAAAAAAACCACCGCTACCAGCGGTGGTTTGTTTGCCGGATCAAGAGCTACCAACTCTTTTTCCGAAGGTAACTGGCTTCAGCAGAGCGCAGATACCAAATACTGTTCTTCTAGTGTAGCCGTAGTTAGGCCACCACTTCAAGAACTCTGTAGCACCGCCTCTACATACCTCGCTCTGCTAATCCTGTTACCAGTGGCTGCTGCCAGTGGCGATAAGTCGTGTCTTACCGGGTTGGACTCAAGACGATAGTTACCGGATAAGGCGCAGCGGTCGGGCTGAACGGGGGGTTCGTGCACACAGCCCAGCTTGGAGCGAACGACCTACACCGAACTGAGATACCTACAGCGTGAGCTATGAGAAAGCGCCACGCTTCCCGAAGGGAGAAAGGCGGACAGGTATCCGGTAAGCGGCAGGGTCGGAACAGGAGAGCGCACGAGGGAGCTTCCAGGGGGAAACGCCTGGTATCTTTATAGTCCTGTCGGGTTTCGCCACCTCTGACTTGAGCGTCGATTTTTGTGATGCTCGTCAGGGGGGCGGAGCCTATGGAAAAACGCCAGCAACGCGGCCTTTTTACGGTTCCTGGCCTTTTGCTGGCCTTTTGCTCACATGTTCTTTCCTGCGTTATCCCCTGATTCTGTGGATAACCGTATTACCGCCTTTGAGTGAGCTGATACCGCTCGCCGCAGCCGAACGACCGAGCGCAGCGAGTCAGTGAGCGAGGAAGCGGAAGAGCACCAATACGCAAACCGCCTCTCCCCGCGCGTTGGCCGATTCATTAATGCAGCTGGCACGACAGGTTTCCCGACTGGAAAGCGGGCAGTGAGCGCAACGCAATTAATGTGAGTTAGCTCACTCATTAGGCACCCCAGGCTTTACACTTTATGCTTCCGGCTCGTATGTTGTGCTGAGAATCTAACGGGTAAGCAATTTCACACAGGAAACAGCTATGACCATGATTACGCCAAGCTCTAGCTAGAGGTCGACGGTATACAGACATGATAAGATACATTGATGAGTTTGGACAAACCACAACTAGAATGCAGTGAAAAAAATGCTTTATTTGTGAAATTTGTGATGCTATTGCTTTATTTGTAACCATTATAAGCTGCAATAAACAAGTTGGGGTGGGCGAAGAACTCCAACATGAGATCCCGCGCTGGAGGATCATCCAGCCGGCGTCCCGGAAAACGATTCCGAAGCCCAACCTTTCATAGAAGGCGGCGGTGGAATCGAAATCTCGTAGTACGTGCTATTCCTTTGCCCTCGGACGAGTGCTGGGGCGTCGGTTTCCACTATCGGCGAGTACTTCTACACAGCCATCGGTCCAGACGGCCGCGCTTCTGCGGGCGATTTGTGTACGCCCGACAGTCCCGGCTCCGGATCGGACGATTGCGTCGCATCGACCCTGCGCCCAAGCTGCATCATCGAAATTGCCGTCAACCAAGCTCTGATGAGTTGGTCAAGACCAATGCGGAGCATATACGCCCGGAGCCGCGGCGATCCTGCAAGCTCCGGATGCCTCCGCTCGAAGTAGCGCGTCTGCTGCTCCATACAAGCCAACCACGGCCTCCAGAAGAAGATGTTGGCGACCTCGTGCTGGGAATCCCCGAACATCGCCTCGCTCCAGTCAATGACCGCTGTTATGCGGCCATTGTCCGTCAGGACATTGTTGGAGCCGAAATCCGCGTGCACGAGGTGCCGGACTTCGGGGCAGTCCTCGGCCCAAAGCATCAGCTCATCGAGAGCCTGCGCGACGGACGCACTGACGGTGTCGTCCATCACAGTTTGCCAGTGATACACATGGGGATCAGCAATCGCGCATATGAAATCACGCCATGTAGTGTATTGACCGATTCCTTGCGGTCCGAATGGGCCGAACCCGCTCGTCTGGCTGAGATCGGCCGCAGCGATCGCATCCATGGCCTCCGCGACCGGCTGCAGAACAGCGGGCAGTTCGGTTTCAGGCAGGTCTTGCAACGTGACACCCTGTGCACGGCGGGAGATGCAATAGGTCAGGCTCTCGCTGAATTCCCCAATGTCAAGCACTTCCGGAATCGGGAGCGCGGCCGATGCAAAGTGCCGATAAACATAACGATCTTTGTAGAAACCATCGGCGCAGCTATTTACCCGCAGGACATATCCACGCCCTCCTACATCGAAGCTGAAAGCACGAGATTCTTAGCGCCCTCCGAGAGCTGCATCAGGTCGGAGACGCTGTCGAACTTTTGAATAGAAACTTCTCGACAGACGTCGCGGTGAGTTCAGGCTTTTTGGCCAAGGAAGTTCCTATACTTTCTAGAGAATAGGAACTTCGGAATAGGAACTTCTAGGTACGTGAACCATCACCCTAATCAAGTTTTTTGGGGTCGAGGTACCGTGTCAAGCACTGAATCGGAACCCTAAAGGGAGCCCCCGATTTAGAGCTTGACGGGGAAAGCCGGCGAACGTGGCGAGAAAGGAGAAAGGAAGAAAGCGAAAGGAGCGGGCGCTAGGGCGCTGGCAAGTGTAGCGGTCACGCTGGCGTAACCGCCACCGCGCTTAATGCGCCGCTACAGGGCGCGTGGGGATACCCCTAGAGCCCAGCTGGTTCTTTCCGCCTCAGAAGCCATAGAGCCCACCGCATCCCCAGCATGCCTGCTATTGTCTTCCCAATCCTCCCCCTTGCTGTCCTGCCCCACCCCACCCCCCAGAATAGAATGACACCTACTCAGACAATGCGATGCAATTTCCTCATTTTATTAGGAAAGGACAGTGGGAGTGGCACCTTCAGGGTCAAGGAAGGCACGGGGGAGGGGCAAACAACAGATGGCTGGCAACTAGAAAGGCACAGTAGAGCTAATCAGCGGGTTTAAACGGGCCCTCTAGACTCGAGCGGCCGCCACTGTGCTGGATATCTGCAGAGAATTCCACCACACTGGACTAGTGGATCCGAGCTCGGTACTCAGCAACTGCAGCTTTCCGCTGAGGTCTTGGCCCGGTCAGTTCTTGTCCAGTTTGATGGGTTCAGGGAATTCATTGTACAGCTCCACCTCTGTTTCCTGTTTAAGTGCATTCCTTGCAATCGTCTGGAACGCCTGCTCCACATTGATGGCCTCCTTGGCACTGGTCTCGAAGTAGGGAATGTTGTTTTTGCTGTAGCACCAGGCCTGTGCCCGCTTTGTGGCCACTTGTCTGTTTTCGAGGTCAATCTTGTTTCCCAACACAACGAAAGGGAAGTTTTCAGGATCCGGGGACTGGCCTGGATGAGAAACTCATCTCTCCAGCTATCGAGGGTTTTGAATGTGTTGGGGGCAGTAACGTCAAATACCAGAACGCAGCAGTCTGCACCTCTGTAGAAGGCCACACCAAGGGACTGGAACCGTTCCAGGCCTGCTGTGTCCCGAATCTGCATTGTAACTAGTCTGTCATCCACCATCACCTCCTTTGTCAGAAAGTCTGCTCCTATTGTAGCTTTGTACTGATTACTGAATTTCTTGTTCACATACTGGTTCATGAGTGATGTCTTACCAACTCCAGAATCTCCCAGGATGATAACCTTCAGCAACACTTTCTTCCTAGAGGTCATGGCGCCACCGGTACTGCCTCCCTTGTACAGCTCGTCCATGCCGCCGGTGGAGTGGCGGCCCTCGGCGCGTTCGTACTGTTCCACGATGGTGTAGTCCTCGTTGTGGGAGGTGATGTCCAACTTGATGTTGACGTTGTAGGCA
+
&'+****,((('''(1B@CHFEBA=>@AFECCCDC>>==?@@CDCD+****.+**+.8;;21)3322?<>BC>>>=B>>;45@=GJGDDAAEBD>?>>=<92//06(''<><><<??;>>;777?<84499<4,6(FJGECEEAAABEEDEEJFDCBDBA=>>DCA@@ABAACDHJJGGEFDDA??>EEHHFEEEIEDD@74+''%**)()),,,AEFEDCCCDEFHHHJB@@A;C2I>:7JJIGDGGFDCBCFFCCCCEEGCD@>??GHHFCEDE@>>;<4,>'@A?=AFIGGEI9656FEFBCCA-+++,92-,-,,&&&'ABAA@=<<=BBAEBA<;<<=977763-.>B('((*(()('((**-.--/../97<>FDEAADEDDA=2)78=HHIJJJIJHHHFHFD8555A?78BGAA@BE=:::FHGIA@??BCGC=;<>ACE(((('''?CFDCEEID@>=@=%%034-;6556JFEGGHE?==>DACAABCJCB???@>=@9,(((9CBDDBCBCD=>JJEFDDEDGFCCB<=?@GFEFDDDAABCFDDEHEAAA?@>>>?EIB=<?>:932347C>FCB@BCJHJHGF;G@B@==<0/+'''''57;?BBFJIFEDEEHGEECCB?@@?@==>?B?A@BBBBAA@BCCFGBBAAFE@A=8535?=AIFCHFFI?>*(%%%<-('''55>?>?@?<>ICB=>AGFEDEDEDGDDCCCCCFD6AA7449>?DECECCDDCCEGEG7AJJJFEDBA@?ADFD<AJJHIGFFFHEGA@>?@AAADIDBBBA@AAFD@A@AFFDEDEHIIJCA@C?>=:ECBCA>=<;>JFEB<<<:52<80*''&###$9;<<=DF33333FEDCEEHECBACH?HGFECCDDCJCB@BA@ACFFFCDA?>=??@CDCBBDDGIFFDDBCDDE<97:88ACJBB<;<=JFJHGHB111/+)('-)*.-,,/023855/...214621017885?>>?>?7====74../;;;<9@6555?FDBBCEGJBA9--11@-.>=>>=?@@BDFC@DIJ67?B@ACBGECAAC@;;;=BAECA@ADDEDDF<;;?78AABB??=<>>?@BDDC443/113<>AJEAB@D@67889898977::FGCDHCBHHD><<---7=><<420/324237<CCDD5445JC@=<B666BGHFC@@@CCBCBDCBA@BB@@DBBBCDEEDDDDIDECABCFFCA@<>=@ACCJJJJHB999:@EEED?==>>?@>>A@@@@;212CEDCB;=:B@ABCFIFD@@??BGDEF70/61459?=///1;;0.,+-9???BBC??>?@@DDFG@:=C><;;;=>8;;>CCDDDDBB@****C;;>A>>@??=<>>:EDHHCBCCBA@<;<<@@@B@A;9E<::<<?@5>>EDBBADFHIGGGDGC?==@B<;:;?@A@@A>@A@EEEI?>=AA??@@AAAA????BBGIBAC@?EGHA>=:;<=FABBCA@@@BACD5559=8?42+,,0)((*101155+''')?@DCCDCFEB@@ABC>==<==>B@@?DDCBD74435//+./<>=>?AGGGHCC?=?>>@AA?<874354100-./4889AAAB@???CCE?;JE;667<.,.('&&)7;ABGHAACA>HJJ===BCB@A@?@@;99:CDEA><<?CCDE@@?D@@@AJJGD<989<DJHDAA@@ADGJFEEAAA@BBC;4334<<88@CA>9::CC;;;;DEDDDFGEE@?100.*))',(*)))(')/442324234111::AA@D@CDCIGHHJJGDCDJHCA@@A@BBBDDDBB::BBBEBBCACAACCEB??@EEEEDEFDA?764/,,/.007;>DDACCABA@@ACA?888:==>BBDCDDGFEEDDEEGJJJIDCEFJJJJJJJA@@BDEEFACAA@A@@ACBCGJJJF8556?ECCCCGECBBDCEEJEDBBBCFF@@?>FFEIGIJJJCDDGGGJIJGEJDCCDEEBB<<<::8/;=.-(&&&'0.63>ACFJJJJJ....JFD@>=>CCA=B6F-../ACD@AEGC87940,,JJJFEECCBBCBFBBBAJDDDEJJIJJJJJJJHJHC@A@GGJJHGGJGIJHG:78:;GHHJJJJIECEEABA?@>>JJJH>=:67788>:<=CB;;7*.=A<D:9C9FDCCCGHGCA><<>FAB@(()JJEDCDIGDCCCDDBB@AFEGGJE@@?@JECB@??CJFBBBCGHHGGEDB..--//++++00//1GHEEDGFD=<;</,,,3/**68EDBA;<70++477513+*))))79<C>J;33458<>E@?>;<==B=888;@??;;;<>>DHFGA@@<<;=A>B???@ADEFFGDB<99<997=C@@DJJFDDECCCFHAGIB/--.?BACAABJGFHFFDADBDDEDB>=>?FBCB>?<<;=>;:85.2BIJJAGJJFDCCACCADFGEB@A@AB@@@:999@?BEJJJGIDEBBAACFJDB@@@A@@@?@ADAAABHGFDBBBCD@@>>IGFDCDCCCBBBA@@ABDGJGED@@GIIB<@F=GJJBA>>BFEEFDCCCDEDF?><4.)&&&0112:;:2>7,,.?@CEEFDCBBB@@@==6001279;?D@;;=@EFGGHIC87554(&&()'&'++30//:E@B@=,,,-32--./BB>FFIJHE9726,==<=<@<GC>>>121DCCEJJB@:9:9BHIEB@?@AB@@@EB@BCCBBCDBBADHFGGG544444)))*779AD>@><9777;=@A>99'&&&.&'5.>>@:<:89;;<<<?;<;>?@E=;;;CEC>=<@@BAADDDGJIF@@??BBBBC8777GFCCA;;:;@GJB;;;;<9656>7AIIIFGGDFGGFIGEGIFDCAA@AAA?>>;<<?JA>>>GHE>===CDCC@4444@?=;99;AGJG@>=>@?@?>>>?>>A@@?A4223CBCGA?@CEI/,,,ABC?=<<@=?>@DAHDDC?=<<<0...821J30++,;>DB?=<<>DDCBCDDBCACDAA?BJJ533430./6>@@CDGHHIEHFEGE??@<;99/.-057<<<=CIHIFDAAECFEE@A@<1***1+&$$&''*,-3*(&'&%$&&&'*).76;<<>>??===<;==;999;:8A?==?@DJFDA<;;=@98A==<==::@FHF@FBBFJGGDEFJJJJDDDHJJJJIHI?=>>JC?>>@AB'''(2268@DCDEFFGIIJJFIEDECADCDFF+***56JDB@BGABAABFEGFDEDDA@DCHHFGCC>CA@ABCBCDGCDFBB@?@JJJJEDBBBDC?JJHA@@CC?>>46GGIGCDCCCACCIHGJHIEDECGFFFIJBBAEJJJAF@71276676+***3-*)'&%'&&,8?=C:999A:9765*))**)))447A@@@BC81644=>A?CEJJFCEG>;8-<89=<JJJ@?CDDIJD=9GFIH?>=>54-.44?CDJFEEDCACBABCCA@>A?=>?@BCD;:97??ECCA?>>@FCBA:644689:@AA?>>@AA?=<<>>>?@@==??@@?CCFECAAAE0../-((''+004?>>>>?@DEB@@GJJE?>>>EEB@<<=@BAACBCC0//...6@?556531200;;>DAFF@E>CBABBEECAA@@AA>AFGDDBA@@@A?;:,+**,,.;43/-0011118767=.''(>BCA???FFDCE@JJJJJGFGBBABEBA@GEDGGJJJFBCABBADCCA,+++0/0113:BCA??>>??BEGJIHEBA@?BCBBCDHFDEAA@ABBB@AAAAAA@<;;<DCCCDD?>??DDEBB@@ABB@@@BCBCADDFJAHGDDEDDFEDDDEFD????FGAAA@A??<=;7@@BCBDFJJHHJFDAA@AABBDDDCA@??=<44<<;9)&&'.0002<:=9===A@@<778C?@C;;?>?@AABCCBA@BCDDECBCCGHBCDB?**(=<<=DB<;;<BBE;98766112245=>@BCEDB>>>?CCCACA?CCFFFEEBAAAA?A>;;7AADD@?>>@ADEDC>=<97978;:BC==70&&&1889A@FCFDEFDA<;;IIEBC?/(&&)??@?@?DDEF=<<<=<==@@??BCCD?===CECCEEGEDDHFDC???@@??@E>>==AADJJJEECJFBBBBHJHJJGIJJHDDCGE@JJJJJJJJJGEBC3212))*)9?AFB+++*4447ACCFE/--0AAAJHGGDEEGFC=<>=BAJECDBEEDHFJJEDDGEDAB=<==>>210/0.4,,,,+,/+)()1234<::>:9()**34898331AGJJJ55447;87446.,+,00/-0.EBAABG@DFGGI@=<<B@ABCCCCBCA@????AA4563/.13878<;>=>@@BAEBBCDHIIJJJJJICBCD?>==?@@@ABB?<<=;78779@@A@AACEDDIJIIFDCCBCGFFD>>=?DBBA>>>>@A@>;;=@ACFEDEDFEBBBCGDCCBD@?>>???@A1'(@>?>>BCBDABAADA@?@CCECEFE?>?>>AABCCD@?@@HJFA5550/.--.29::?@ABD=>=:;AA?320/0///-/++/GB????@??@BDFFC@??ABABDCEB?>?@B==>;<;;C?985+**,2223J?;;:>CBABCA@B@>?>@GEFDDC?>==A@BBBGEC@@@AA@@@DDFEDDDFC@@@AHIDCCJJA>>??>;;;<;4;7?>A9>:9?>=;9:9=>>>?BABBFA???BCCBBCD===??=>AAEGCB@ABGHA@??@;89B>:?>>=1+****-99;=;7;3,+,.1::<@GFJECB>;9<>GA@?AFGE:99=>>><<<CJFHDEDBCAC@A@@F<GDECDGFCBB/.-,-)*,87.*1-,-.532'&%(0,9556A?BDFEHEB00//41338??D@ACJJIHHDA@BJJHEDEBBBDFJIIFGECEEEHHIDD>>5E?@<==GGFFCIIGFGHJIGGFCCDFFGJGFDAAABFEDDBBDIHJGEDCA>>?@A@@@@BCE@A??>>>??>>>BDDCCA??==>AAC99994.,,/;<@A@?@BED?>:8/.-('()(%*++,+,67:=B;?>87:A=<>>A@FA?@ABB=<<<CCCBCFGFGHFCDAAABCDDCDCB@@BFG>=:?@?@@@EIJ>=<<?@?>=<><;<<CAAACEHJJIJHHDDAACBFGFC<;<<::A><<<5547??>?>CFJDDCBBAHCDDCBBBE@@>?@<==ABBB@B>4,,)$%&'$###%)*000('''(<<=;??@JFA??CIGGC@@@BEDA@@@CDEHGC@?@>AA?@=<<<ACCDD<99;<<;<<<=@ACDEDBABAEEDF=;;;EDDDFGFDF<::;9>9:;;77:;:;<><<;AA??<876(();@JJJJEDDGJJGGJFD@??HGGJIGFEFEABAACBA@@GDEED?I;;GB?>???>>>DGGJJJHHJIJHJJHIHDDECDCCA=:::5434-)(%%%):200/)&,'')'..0*(*))38:@EHEE>433360-./5JJIJ620197<=>>@ACCEEDCCEJHGGFFFFFECDCDFFDF?>E?@>=>HF77778@??@DEFEB@?@DJCCCIHIDACACJHH-,,,;@CBCBFGHJEHA@ACIJJFGEBEDEJIHCBBACHFEDDGH@FGBJG?;;;?ABDGCEGEHGFJIHHEDJJIAEDIFHIJGEJFDDFEDBA@@DA?=:73C?BIDC<4HJF@??985223=>88:<BDGE>;EFEBDFBDDFJIIIGGIJHHGFFGJJJHGGEEGEFDDFDDBB????J221;=;<===545=;@DEEEEDEDFBCCJIDC@@@@?DCC@DEBBCEJHJJJFGFFHEEEECBCBECAA@@BED><<??>@@=65;8@@AGFFCCCABDJJHHGEFCCCCDDEA@?@ABFDJIFIJGEBBGBBABCCDDC(''&'''89@@;1119BBBCDDDBA??@@DEFBBCEDCEBCEEHFDFGGEEEECBCCEDCCDHDDBBC<<<=A@BEFJJGA@?@@@BAHGFGGIHC@ABDDFHFEDEAFF:947,'''97,,,,6@=;=;=D?FJJJJIJHJHEBBDDED?==>AEFBAB:99:CAAABABCDEAA?@@?@@@C?@@DDCDDEFHFE?888<DCB>....FCFIGF@734/000BJJCGGFGEEEJJIIHFBBBBGHDEBAAAEDDFHEDDEGFEBA=<55??@@??ACDEGC-,,,=>>;;/-./@BDFI+)'&''1249A?>?D<<<<EC@A@@BC@???EDCEDEFCCB@A@BBDFJJDCBBAAABDGFHFD?;AFJE@?@CCCBDDHDCB?ACCFGFEDBBAECBCCEDDFGCCFBBABCCFABA?CDEGCBDCGC?A@?A?;<>EHJA?=@C/-,..0157>@9CCJFHEBADDDCCA??A9967BAAGJDCCGJJJGJJJ@??AJ>=5CJJJA?>=@@GBBCBDDBBBD?>==>AAGFAA>===?ACDCDBAAC/...AA@BAAADEHFBBBECBBCDJJJCB:=>?==411./.,,/77:?;@?BC@A?CCEB@AA?DA=<<@?@DEGFB>=>@<=<7)%'(%$%.:2333A=;@BBBA?===>:999AB@?AAA@><<798;.++.255=?CCFFDDDACCAB<?=??33DJGCDC=?><=<;<DCEJDA>>F?A@=>B?>>==<<<>?=<<?<<:;;=>@HFJFDD>;79@@:665'&&'00+'''*'(&%&&'70*''((3477BADCF744420073539>3222D70..('',4:9<;DGCHJFDBCBGEEDBC>:451--/0-0/,())*+((//-10..-5EDJIF>==>GGGFB>;=?BBACDDIIHFGF>==;<=>BA873.(((=<<>@322)&'$($%%//=CAA==::::;<<7687<<>@;:8<?=4337@;(((4=;?@AB@A??ACEFJC=<;;@ADCCBA>=====<A=<=9999<<?A@>?=>ACBB?@??EF><:8896@161+226>=978<>:B5BB@?A?@?>?>@>98?@?=5/-8=>BEHGFEFJGDCDDA@@@ABCBDABBFEG;7669BCDFFFEDC@@;;=C+((()=CFJJ@??CAAA??A>@??@BA>>A<--,718889BEE@B?>>001GGHFDCCB.../A@@DFEFEGEDECDCDCC/.-*(&5868...)'&*&&(&'*;9:99:;@BDEEA@AAA?9;88>333339::><<=?AABGCBBBCEEFFFHHGGE==10,,)222.-./514>=>98<ABA?>'&&+:ADBA@BA>==>==>>@AADB@??BDEEEGC?>=>7777A@B>45884&&(>>;;;B??=?>::;>BEFFEA<;<=A>BCBGHHFDCDIFDEBB;765689?@>>??DGJA?>=21+<@BHC@@ABA?@AA@>=+&%%%%%%'02<<>A?96:1BAABB=6---DDCB@@:<CACCCEGDG=<<<C@>>EJJHGDEE=;>CFHIJEEDD@@ABGJFEIJHIJHGICCB@@?:IHHEF;99:IFEBA2/GBJDBCABC<<<=IHGIDBBDGBBBCFJEFDEDJHFEGHEA=@E87332202/4:69//0<=<@@A@@C:=>HGCC@::1076//@EJFEGFCCA@<9<;EFHHFGDGJGBCBECA@???DDDCDFHJJJHHGGEDDEEDGFFCDA@BBDCAAABDBC@@B??>=>@AFDDEGE?A==>:55=;<;=;;FGIIHIGGGFDDC=74&%%+5>@@FFHJFGHGHDDC>><=AAECBBBCDDGFC@A@@<9HAEGGGHFJA==?FBB@@B1..--44<?BJGGEBBBCGFHEE/../B@;@C@DCDGCBA@BBCCDDEDDCB??@AGHJGFIEEEECDCA??@IIJ@CDC94;<FDDDEEDBBBF@=<<BBFFBCAGEBA1=*<>AC===???@??==>?DCAA=;;;>BCBBBCGFEDCCFDC@<<<>@??AA@@?>@@@????????>=<==>B@ABFAACD<;;=@ABEFHE>==<C??=<>>@=<:0%$$%(AHFICAA@AABCB;;;@BBBDEACCBF?<;<>?<:96-
@Uematsu_g8c_1_G0_16
CACAACGTGGGGGATCATGTAACTCGCCTTGATCGTTGGGAACCGGAGCTGAATGAAGCCATACCAAACGACGAGCGTGACACCACGATGCCTGTAGCAATGGCAACAACGTTGCGCAAACTATTAACTGGCGAACTACTTACTCTAGCTTCCCGGCAACAATTAATAGACTGGATGGAGGCGGATGACGCCAGCCGCTTCTCGCTCGGCCCTTCCGGCTGGCTGGTTTATTGCTGATAAATCTGGAGCCGGTGAGCGTGGGTCTCGCGGTATCATTGCAGCACTGGGGCCAGATGGTAAGCCCTCCCGTATCGTAGTTATCTACACGACGGGGAGTCAGGCAACTATGGATGAACGAAATAGACGAATCGCTGAGATAGGTGCCTCACTGATTAAGCATGGGTAACTGTCAGACCAAGTTTACTCATATATACTTTAGATTGATTTAAAACTTCATTTTTAATTTAAAAGGATCTAGGTGAAGATCCTTTTGATAATCTCATGACCAAAATCCCTTAACGTGAGTTTTCGTTCCACTGAGCGTCAGACCCCGTAGAGAAAAAATCAAAGAATATCTTGAGATAGCTTTTTCTGCGCGTAATCTGCTGCTTGCAAACAAAAAAACCACCGCTACCAGCGGTGGTTTGTTTGCCGGATCAAGAGCTACCAACTCTTTTTCCGAAGGTAACTGGCTTCAGCAGAGCGCAGATACCAAATACTGTTCTTCTAGTGTAGCCGTAGTTAGGCCACCACTTCAAGAACTCTGTAAGCACCACGCCTACATACCTCGCTCTGCTAATCCTGTTACCAGTGGCTGCTGCCAGTGGCGATACGTCGTGTCTTACCGGGTTGGACTCAAGACGATAGTTACCGGATAAGGCATGGTGGGCTGACGGGGGGTTCGTGCACACAGCCCCAGCTTGGAGCGAACGACCTACACCGGAGCTGAATCCTACAGCGTGAGCTATGAGAAAGCGCCACGCTTCCCGAAGGGAGAAAGGCGGACAGGTATCCGGTAAGCGGCAAGGTCGGGACGGGAGAGCGCGCGAGGGAGCTTCCGGGGGAAACGCCTGGTATCTTTATAGTCCTGTCGGGTTTCGCCACCTCTGACTTGAGCGTCGATTTTTGTGATGCTCGTCGGGGGGCGGAGCAGCCTATGGAAAAACGCCAGCAACGCGGCCCTTTTACGGTTCCTGGCCTTTTGCTGGCCTTTTGCTCACATGTTCTTTCCTGCGTTATCCCCTGATTCTGTGGATAACCGTATTACCGCCTTTGAGTGAGCTGATACCGCTCCGCAGCCGAACGACCGAGCGCAGCGAGTCAGTGAGCGAGGAAGCGGAAGAGCACCCAATACGCAAACCGCCTCTCCCCGCGCGTTGGCCGATTCATTAATGCAGCTGGCACGACAGGTTTCCCGACTGGAAAGCGGGCAGTCAGGCGCAAACGCAATTAATGTGAATTGCAGCTCACTCATTAGGCACCCCAGGCTTTACACTTTATGCTTCCGGCTCGTATGTTGTGTGGAATTGTGAGCGGATAACAATTTCACACAGGAAACAGCTATGACCATGATTACGCCAAGCTCTAGCTAGAGGTCGACGGTATACAGACATGATAAGATACATTGATGAGTTTGGACAAACCACAACTAGAATGCAGTGAAAAAAATGCTTTATTTTGTGAAATTTGTGATGCTATTGCTTTATTTGTAACCGGAATGAACAAGTTGGGGTGGGCGAAGAACTCCAGCATGAGATCCCCGCGCTGGAGGATGATCCAGCCGGCGTCAAAGCATTCAAAACCGTTCATGAAGGCGGCGGTGGAATCGAAATGTCGTAGTACGTGCTATTCCTTTGCCCTCGGACAAGTGCTGGGGCGTCGGTTTCCACTATCGGCGAGTACTTCTACACAGCCATCGGTCCGACGGCCGCGCTTCTGCGGGCGATTTGTTGTACGCCCGACAGTCCCGGCTCCGGATCGGACGATTGCGTCGCATCGACCCTGCGCCCAAGCTGCATCATCGAAATTGCCGTCAACCAAGCTCTGATAGAGTTGGTCAAGACCAATGCGGAGCATATACGCCCGGAGCCGCGGCGATCCTGCAAGCTGCGGATGCCTCCGCTCGAAGTAGCGCGTCTGCTGCTCCATAGACAACCACGGCCTCCAGAAGAAGATGTTGGCGACCTCGTATTGGGAATCCCCGAACATCGCCTCGCTCCAGTCAATGACCGCTGTTATGCGGCCATTGTCCGTCAGGACATTGTTGGAGCCGAAATCCGCGTGCACGAGGTGCGACTCGGGGCAGTCCTCGGCCCAAAGCATCAGCTCATCGAGAGCCTGCGCGACGGACGCACTGACGGTGTCGTCCATCACAGTTTGCCAGTGATACACATGGGGATCAGCAATCGCACATATGAAATCACGCCATGTAGTGTATTGACCGATTCCTTGCGGTCCGAATGGGCCGAACCCGCTCGTCTGGCTAAGATCGGCCACAGCAATGGCCCCATCCATGGCCTCCGCGACCGGCTGCAGAACAGCGGGCAGTTCGGTTTCAGGCAGGTCTTGCAACGTGACACCCTGTGCACGGCGGGAGATGCAATAGGTCAGGCTTCTCGCTGAATTCCCCAATGTCAAGCACTTCCGGAATCGGGAGCGCGGCCGATGCAAAGTGCCGATAAACATAACAGATCTTTGTAGAAACCATCGGCGCAGCTATTTACCCGCAGGACATCCACGCCCTCCTACATCGAAGCTGAAAGCACGATTCTTCGCCCTCCGAGAGCTGCATCAGGTCGGAGACGCTGTCGAACTTTTCGATCAGAAACTTCTTCGACAGACGTCGCGGTGAGTTCAGGCTTGGCCGAGGAAGTTCCTATACTTTCTAGAGAATAGGAACTTCGGAATCAGGAACTTCTAGGTACGTGAACCATCACCCTAATCAAGTTTTTTGGGGTCGAGGTGCCGTAAAGCACTAAATCGGAACCCTAAAGGGACCCCCGATTTCAGAGCTTGACGGGGAAAGCCGGCGAACGTGGCGAGAAAGGAAGGGAAGAAAGCGAAGGGGCGGTTGGGCACTGGCAAGTGTAGCGGTCACGCTCGTAACCACCACACCCGCCGCGCTTAATGCGCCGCTACAGGGCGCGTGGGGATACCCCCTAGAGCCCCAGCTGGTTCTTTCCGCCTCAGAAGCCATAGAGCCCACCGCATCCCCAGCATGCCTGCTATTGTCTTCCCAATCCTCCCCCTTGCTGTCCTGCCCCACCCCACCCCAGAATAGAATGACACCTACTCAGACAATGCGATGCAATTTCCTCATTTTATTAGGAAAGGACAGTGGGAGTGGCACCTTCCAGGGTCAAGGAAGGCACAGGGGGAGGGGCAAACAACAGATGGCTGGCAACTAGAAGGCACAGTAGAGGCTGATCAGCGGGTTTAAACGGGCCCTCTAGACTCGAGCGGCCGCCACTGTGCTGGATATCTGCAGAATTCCGACCACACTGGACTAGTGATCCGAGCTCGGTACTCAGCAACTGCAGCTTTCCGCTGAGGTCTTGGCCCGGTCGTTCTTGTCCAGTTTGATGAGTCAGGGAATTCATTGTACAGCTCCACCTCTGTTTCCTGTTTAAGTGCATTCCTTGCAATCGTCTGGAACGCCTGCTCCACATTGATGGCCTCCTTGGCACTGGTCTCGAAGTAGGGAATGTTGTTTTTGCTGTAGCACCAGGCCTGTGCCCGCTTTGTGGCCACTTGTCTGTTTTCGAGGTCAATCTTGTTTCCCAACACAACGAAAGGGAAGTTTTCGGATCCAGGGGGACTGGCCTGGATGAGAAACTCATCTCTCCAGCTATCGAGGGTTTTGAATGTGTTGGGGGCGTGACGTCAAATACCAGAAGCGCGCCATCTGCACCTCTGTAGAAGGCCACACCAAGGGACTGGAACCGTTCCAGGCCTGCTGTGTCCCAATCTGCATTGTAACTAGTCTGTCATCCACCATCACCTCCTTTGTCAGAAAGTCTGCTCCTATTGTAGCTTTGTATCCATACTGAATTTCTTGTTCACATACTGGTTCATGAGTGATGTCTTACCAACTCCAGAATCTCCCAGGATGATAACCTTCAGCAACACTTTCTTCCTAGAGGTCATGGCGCCACCGGTACTGCCTCCCTTGTACAGCTCGTCCATGCCGCCGGTGGAGTGGCGGCCCTCGGCGCGTTCGTACTGTTCCACGATGGTGTAGTCCTCGTTGTGGGAGGTGATGTCCAACTTGATGTTGACGTTGTAGGCGCCAGGGCAGCTGCACGGGCTTCTTTGGCCTTGTAGGTGGTCTTGACCTCGGCGTCGTAGTGGCCGCCGTCCTTCGCTTTTTTCAGCCTCTGCTTGATCTCGCCCTTCAGGGCGCCGTCCTCGGGGTACATCCGCTCGGAGGAGGCCTCCCAGCCCATGGTCTTCTTCTGCATTACGGGGCCGTCGGGAGGGGAAGTTGGTGCCGCGCAGCTTCACCTTGTAGATGAACTCGCCGTCCTGCAGGGAGAGTGTAGCGGGTCACGGTCACCACGCCGCCGTCCTCGAAGTTCATCACGCGCTCCCACTTGAAGCCCTCGGGGAAGGACCGCTTCAAGTAGTCGGGGATGTCGGCGGGGTGCTTAGTAGGCCTTGGGACCGTACATGAACTGAGGGGACAGGATGTCCAAGGCGAAGGGCGGGGGCAGCCCTTGGTCACCTTCAGCTTGGCGGTCTGGGTGCCCTCGTCAGGGCAGCCCTCGCCCTCGCCCTCGATCTCGAACTCGTGGCCGTTCACGGAGCCCTCCATGTGCACCTTGTGAAGCGCATGAACTCCTTGATGATGGCCATGTTATCCTCCTCGCCCCTTGCTCACAGATCCGCCTCCGGAAGATCCACCAGCGTTGCAGATTCCTCTTGCGTTAATCCACTGTTGCCATCTCCTGTAGGTACTTCCACTGAGGGTCAGCAATTTGGCATCCAGTTGCTTGGCAGCCTCTGGGGATTCCACTATGTAGCCAAAATCTTGCAGCCAGGATGGGTTCCAGTTTTTGAACCGATATAAAATGTGGATGAGTTGACGGAAACCAACTTATGGTGTTGGGCATAAGGATGCCCGTCTGCCCATTTGCCGTTGGGGGAGGATCTAAAGGTTGCAAGCTGCAAATTGCTACACATTGCAGTTTTGGCAGCTTGTTGACCGCCTGTGATATTTGCAAGCCTGTTTCTCAAAGTGTCTGATATTTCACTAAGTGATTTTATTTGGCTGTAGAGCCCACTGCCCACTGCGCCCTGTTTGGCTGGGTCGCTAACCACAATTCTCACCTTAACCCCAGCAGCCATTTTAGCGGCCGGAGCCATTGGTCCAATCTAATGTCAATACCTAGGCAAGGGTGGACATGTAGCGTTCAAATCCTGCTGAGATATTTCAATGTGACCTTTTGCTGAAGCAACAAGAGCTCTCAAGGCACTCTCTTCTGGGTTGACTGTATCATAGTCTCTATCGGCGTTAGTATTGTCGTGAAGTCCTACCACACACTTAGTATCGCTAGCTGTTGGCAGATCGGGCCTGAAAGTGGACTTGGGGTCCACATCTTTGATGCCAACGCCCAACCCTCCAACGGCTATTCTGGGACATTCCCGGTGGCAGGTGATGCCTTGGGGTTTGTATCTTTATGCATAGTGGGCATGCACCCTGCGTTGCCAGGAAGCTGCAAACCAGACGGAAGCGATGTTACTCTTGTTTTGGCAGGTCCATGTGCAAAAGTGTCAAGGTATCTACCGGCAGAGCCTGCAGCTGGTCCGGTCAGTCCGAAGAGATCGACATACAACACTGGATGAGTAGTATCCAAGTAATCATCCTTCCAGCTATTTATTCCACCAGTAAGGGCACTTTGCCCGTCTACAACCAAGATTTTGCTAGCGTTCCAGGAGAAAGCTGTTTTGATGTAGTCATACTCCACCACGTCTCAAAGTTATGTTTTCTGCGGCTTTGCCAAGTTTTGCAGTCAATTAGTCCCTATTCTTGGAAGGTATTACATTCATGTGGTAGACGGGTGCAGCCCCAACCAGTATCCTAACTTTCAACTTATTGCCTTTAGCTGCGGACTCCTTCAAACCAGCGACAATAGCGTCTTGGAATGCGCCGTTTGGGAAAGGTGCAAGTGTACTAATATCTACGGTTCTGGTGGCATTGCCTATATTTTCAGTCATCTTAGCCAGCAACCTTTTTGTCCCAACTCTGTCAGCGCATTTATCATCGCCCCAACATCCTGGGGTTTGCAACAACCAATCACTGGGATCAGCGGCACTTCCGTCCAATTTATTTCCACTAGTTCTTTCCCATACATCGCCCTCCAGGCCTGGGGACACTTGCCTCAATGTTTGCTCAACGGCGTCCAAATGTGGTGTAGCTGAATCTGCCAATAAGCTTAAGTTTAAACGCTAGAGTCCGGAGGCTGGATCGGTCCCGGTGTCTTCTATGGAGGTCAAAACAGCGTGGATGGCGTCTCCAGGCGATCTGACGGTTCACTAAACGAGCTCGTCGACGATCTCTATCACTGATAGGGAGATCTCTATCACTGATAGGGGAGGCTTGTGCTTATAGACCTCCCACCGTACACGCCTACCGCCCATTTGCGTCAATGGGGCGGGACTTATGACATTTTGGAAAGTCCCGTTGGATTTTGGTGCCAAAACAAACTCCCATTGACGTCAATGGGTGGAGTTTGGAAATCCCCGTGAGTGGGACCGGTTATCCACGCCCATTGATGTACTGCCAAACCGCATCACCATGGTAATAGCGATGACTAATACGTAGATGTACTGCCAAGTAGGAAAGTCCCATAAGGTCATGTACTGGGCATAATGCCAGGCGGGCCATTTACCGTCATTGACGTCAATAGGGGGCGTACTTGGCATATGATACACTTGATGTACTGCCAAGTGGGCAGTTTACCGTCAAATACTCCACCCATTGACGTCAATGGAAAGTCCCTATTGGCGTTACTATGGGAACATACGTCATTATTGACGTCAATGGGCGGGGGTCGTTCGGCGGTCAGCCAGGCGGGCCATTTACCGTAAGTTATGTAACGCGGAACTCCATATATGGGCTATGAACTAATGACCCGTAATTGATTACTATTAATAACTAGTCAATAATCAATGTCAACGCGTATATCTGGCCCGTACATCGCGAAGCAGCGCAAAACGCCTAACCCTAAGCAGATTCTTCATGCAATGGTGGGTCAAGCCTTGCCTTGTTGTAGCTTTAATTTTTGCTCGCGCACTACTCAGCGACCTCCAACACACAAGCAGGAGAGCAGATACTGGCTTAACTATGCGGCATCAGGAGCAGATTGTACTGAGAGTGCACCATAGGGGATCGGGGAATACCCGATCCGTCGACGTCAGGTGGCACTTTAGGGGAAATGTGCGCGGAACCCCTATTTGTTTATTTTTCTAAATACATTCAAATATGTATCCGCTCATGAGACAATAACCCTGATAAATGCTTCGATGATCTGAAAAAGGAAGAGTATGAGTATTCAACATTTCCGTGTCGCCCTTATTCCCTTTTTTGCGGCATTTTGCCTTCCTGTTTTTGCTCGCCCAGAAACGCTGGTGAAAGTAAAAGATGCTGAAATCAGTTGGGTAAGCGGGTGGGTTACATCGAACTGGATCTCAACAGCGGTAAAATCCTTGAGAGTTTTCGCCCCGAAGAACGTTTTCCAATGATGAGCACTTTTAAAGTTCTGCTATGTGGCGCGGTATTATCCCGTATTGACGCCGGGCAAGAGCAACTCGGTCGCCGCATACACTATTCTCAGAATGACTTGGTTGAGTACTCACCAGTCACGAGAAAAGCATCTTACGGATGGCATGACAGTAAGAGAATTATGCAGTGCTGCCATAACCATGAGTGGATGACACTGCGGCCAACTTATTCTGACAACAATCGGAGGACCGAGCT
+
*).,**-/04AECBHJ>=<<:9H?<:::;=225:AA<<<=@DG@???>>>?CEC?BCEEDBEECCCCHE///////BB=>>>DDB@?>?@BBACCA=<==BCA@CDFCCBACBCEB@BCJD@A@ABDIEFFC?CCFCA=<>;CCA@@?AA??851A@EGFCBBC<<<<;;:<::@CGEFFA@>987**)'&%%)%'*)(+.0*)*,''??CDBA574@@BCBA@A@BB?==<<<B6555<:6@BA@A>>==??@AA>===@@@????B@>??BEBABBCA>=/..-41277755=;<<BD?=<;?;962<BFD:99:>?BFGECA@?9999<=@B=<<6---27<>AA@>??@@@@@??JJB445('''(;;<:556A9989<<;;>;<<44343212/6('((299;;;2*(')/0..-102542253,+;65FEJEGGEGDBBFJGIFJDBBBJFEJJJJJGJJGD;AHHEF:130//..-*(''118;@BCB;:::???DBCBBCBFJJDB@?FAGDA@@BBA9@H:87:=@<=E<<<:89::??>=<==A=;247626GA>2)))/&&&&&&(0/+)(('(((,65:?@@?AC@CCCFGFGHFD=;;<CEBHHIJJJJJJC?>>A>>>?CDDAA>=<;;<>GA>8714510+12@B@@<;;=FGHDEGGHJDCHJEAACE>>>?EEDCBBBACCDFECB@@A@?>?;656:EJEB>=88,89:D=<=<EDA@:876;==;=>>A::9566/+,/11:795.//10/281,+,))=?BA@AABAA@@@??==>?@@CDB>>>?BGJHHC@@@GB@@@A@;:::BAA?@<+'&'$$##$$.+013@@BBEBBA@?BJGFFA@@65444@>==;:;::94)&%&+(&$&)'&(.35;@6668561100.--++)(''++,378AA@A@AD??;<=@@<;8-)&'/.-,)*)*+6;>=@@?BCDAAABHI???JJE7653777A;6596;344>:>>=BA==?@ABEF@@@BIEDDBBAAB:888//4061.--.***-)..++*(0**-,)')(&&%&%%&;<<BIGEEGEEDCFEDDEJJJIE??==BEGFCCBCGHAA@A@???@@BEGJCBBAAA.++,1=7DEECFECBC>65642443227/++,'%%),,1;<BCJJJI@GEFFIB@?>?-,,,,,...1477:=>=89;GDCDFA@??>=<8555871.---.04474722*@=@A=98230''((33ACCBBACEEFJGE@45341,,;/...22/;:;=>@?@@BECAB7652(&(24455=?><<;;7688;:88;;:997656))))AA@>?D@B53/,-,**'(()124.,,,74:5**)-*+.<4266>@JC??=<;85237;<>ADIGHFD>=>=FHE?6554432+**.10<=;9;DGIF@?>?C543,&&%&)000-+6644449886/++'&''')((,-,---:0/+-;;;==?HEFJHHEJFIHDEEJEJIJEC:?04CBB>??FGG5./DJJBBDBFFDA>>;::;?DDDEHJGHICBBJHEA@BJHHEABA@@?>???@??@GA@?@ABDAA@@@BBBB?@=:::;;9=<<AADECBBBCBCDFGG><<=CBCCGGIEEAAA<.;*8:@EBBAADEDB@>>@AAAABCECC@@JFC<@<<<@=<:67899DFIJJIEFEFDFECDDCCCBFJH;,D3)''%%)(%(%&11354227122?<767631/,+*((////::;:0/0/-7;<<CECABDE@<:8+**+65554+)&%(%#$(,&%##$###(*1('&$$&*)*,56888@CBD76A6<30/73+*))-9<BBBAAABA?@?/2(/1(8=:91...D/..0;:;;77;<'&%%*%2A?A:=>>@@===CDBBB;;;;CECDGFFFFCB2(&&'53226;BFHFDGABACDEJDDFB@A@F;,+&'8?AAC;;::@>>;6/+82EFIJBA@>@DB@=>>=>>AAD>===B?>:ABCFFF@@DB>>===GCDCDDDCHHHFF8;?422299?HCD>=:=989../357231?BB@BD<7878967::::;@JCAC@>/-=ECFEDDCB=*(()E8DD?=?==1111:9::=>89.+,3224<E<<<=AFA>==;67.**,.31-,,))*.1335??C:>1<?ADJJJF@@D7311?DCAC>=>@EC>?BFB@>@@BEEEGFHFFD@???BEGEDBCE@@@AECBA?@@@BAADBCCCDBABEICB>??@FEFECDGICBABEHHDCCCJGHGGHIHDDEIIGHDA;4(&&(*)--C?87779B8223?>87BBAFF6444@ABCJJJAB@@CDFEJIHCBFCBBDBBB?ABAEDDD6655;>>?EDDFGGGGFJJHGCADDBA?A@BGHJHHJJGEC+))*:9,**-FJ>=>AADFBA???@CFECECBF@@><<;99:<CA@ADECC@1:*++,=><>A9876===983234DGGB=6,*)))))*/''''''*++,,-1-''(9:=BCBBBAAAA7667FFAA>>@=@EDGGFDCCCCBAA200//,1++;5831.*)*))**>//..1+()+-77>@@B=<<:6664346:,+*)().10006/.*,6566:?AFIEA??@BEDDDDE??<;<<<B6ADJJI@=<=AA;=,+'788@A=<<DJFA?<330286656435.&&(.334.722201/@@@A??AAA??@BCA56379:4333;::8-'**455??@<:;?DEJEAAAFHDCDFJJ?>>1.-476546??AE:878>=>?CACEIHJFDD<:88:BA@??>>?===>>735-++./;:;;JFFC<<<,,>AECA@<<=<==??B=:92/.01/+'':<=0000=CA@@@B?::DBE9:276/.9<<=EFA@<;<<EB?=D>*'''4E<<;9=>@BEDB>>>@FA@@?EBA=:=8:9=?=@:>@EHH@;:;:==<<9;;<@@A;:<F@7770-,+)&%'-(%$$'''(*0-&&')3<9::C*('(2+++9;;687C=?CG><<??>===DD>==321-'&%'120..,13430..,)(()))*.,(('(5@(''(>=1001DI889BCJD+''*2&$$.3:<>?AABA@?>9::9>@A>>==>=@??===<>@C@@B>>?<;::=DC?@?>?BFGB::9:?13999;@?@?DFDC;;4;;=CCB?9CC>;:2)))2?@??;9:;AC?AA>6223@@@?@ABAAAHH<871/<=ACBABBBJIEEC@AAABC@@?>;=;9:<=C>;1ABBDFE@>:;==@DDEDDEC@?>>A?>@EFE;,,,,@;;/01.@@@AA:==/+**-58HJJ?==?BCC@?AAAA@BCB@?B>877=GBA??>=AAB@@?>*('(=@ACAB@:6574/.<>DDFGFDCDFE9774*))2*65****+%%%%)7777982111::>BFDJJDIFDC@>><<433444:99<?@@@CCCJ>===EHIJIGIAA::664.+)&(.0($$$'*-.3//3<><<=;=::<8CCFCA=>>A@ACCDEEEEDCDFDGHGJED?@>>=<>>?A@<?FCCA@?D@@BA@@@CCB::::HA>57+))&(/0:>BADEDB@?>?CEEDF==;B>=64698;8?<?@@DCHFDBBBACC?<=CHCBB;988>>>@DA@>=?@EGFFECBBEGDCCA@??@=>>?AA@@@?ABBE;98889=;:?@AHFIFGHB???>AFFCDBB??6445BAB@BEBA?<<<<D=B??>@ABFDDB?=<<<=FC:999:50002IC<<84/*A:;;=GGHEAA>@A>99BBCA@=/&%&)''%$$%)B?778==CGFIFJ:89C?B9DHJGB@BJJHEDBBDEGDDBEC@ABJJJJJJIJJC=49:A6''''00621112/0,&%$%)%%%%$$'(&',/0/020.13456>A@>>??BCEFGIJEFEDFEHJIFEE;553@@BFFHIJIJC?500&%%&'&&&&EFDGJGIEDDDHJFJJJDA@@B@@@EBCBBC>6F>E::;<>@@>13::?9764344>>=;99JB@2)''&'&&214?EJGDIHGGGGGFDEDDDECCFHGFDDCABBFGFEEGFCEA@ABFGGEIAE>>><?9DHGECCCACADEHFHGHJJJJJG=93=?HFBCBEGFGEDDCCB@BABCEEDCA=<<=AB@@CBEECDFABCCB>===?A@@@BECBBAEDBA?>>>@>>ACFA@A@JHCCCDEFDDEEIIHJHIJFEEDCC@AA@A=>;455;DCCDJHDC>>??IFCCBDCDCFA@@@EFGFDA??>@DD655/...><=>>A@<:5443@=<<=1-;?DDJDFEFBBCCEDBBAEFCDA9556B=;;0///013335<==<>=,&%&***+++=FFBA@=?840()/0A,,424391,+,.6//.....7:9;;@@BBDEGA=<=84338BBCCA<;:6B?DDA@@@E>>>=DDGHDJFB?=>:976;===540+++,../BCBEAA??AADA@?JDCCB:4//224<3B<;;ABADGIF>>>AAA@AA980)/3&&%%%%$&&&'*0>@B===DFCCDAC????CDDD@B@=>>AGID@@?=<<=BFBA>;599422AC@??A,))+::86510&%%'-.///1../.-..5><<;:;<=@@9865/-,$$$%**(*3:/.)0&''//0=?DEEA?>>CBBCC@CBEEGFGD@....=54334A>***;;:,++,2?C?DIGAAADG?@??;;89>4444555C@@ABBC0//('&'-2)))+89889ECDA?@@A>.''(*99;@AAGFBDC@@@@BDDEFB??ADEFFEFEDEDEDFFC@65+(*.>999?@<<<9865CEHJGFFEFEDDEEGEEDB:9999A/,+,*((/.476@?11138F@C><;=?ECC9995CDHCFFGDDEGJJGFFFB@@642,-;:2'(+,CCA?=<==>4)'''5571+&%$$&.01/25>CDDC??><:11C@GIGFEFCCCC@71,(&&&'-?===>CAE=<<F@<<::62114<;45<==EGJHFJIFHFBA3202,,0)*+'$%'')*133+++-@@?@AD?==IJJJFGHGJCA8/,,->>CGJFBABACC>?>>EFB<99;A53210)'&''()'67>@@>>>?DJIJA@@?=8<BAA@1-*'))+0<=@BFEFGD@?@BFBGIIEDDBBCGDFFEGIGEFGBA7/72122?:30/=?GFEGDDFDEDEFGGGEDDBDCDD31,.-/>ACCEE@@?>C<<;;>>>><7/2(((('''''&&&-??@2&%%&&(*8;;><==@BA?>;75+;;9@?AA=556=>6545;==>=?>>?ED@>?>?B@?>>>>=<>?@BBED?34;990///.**++&%&'(/223334>>=>FDEB@>>>@BB;==<@@BFFEF@==<@@@AED@@A<<::9I:G?>=<>999>@@GIDCBGIDED87EJGHEDEEIJEEDFHB?F;::88:9C?@<=BCCGJFCCJGC@@CCDA?@@CCBAACDBABBJBCF@?>=>?@FFEEHDCDACBDE@A@@C;:9++-0J<D944BDCDCCC@??@AAA?BC>0//.;5;>A?2/'.,((-(3261;B@=>>CDFEGJHG>IJJFEBAB@?<D:445CA@?AACB@???@D,,,9<A@@BBF?@<>::DEEGFEABADA>=>=<=?=ABADGIGF?><@GFDC>===<<==ABCACCBBCB?9@5683233HHCBBDEGJGJIEED=;99:666;<AB@7444>6ADHDCGF32228738/.'$$&/4>::;@ACDBAACCEEB<;:;@=<;;??;>66@@EFF@?>>AD;888:811,+,(''347;=;30012EEDADDDD>==;>>?A===@AADFIHDC??BAFCBA>=>?IFFHEB@?@5445>B;::;???FE>==;<1///@ADBBAFFHHJJGBA@@D;::98-,/0012289;0**)24GHGFAA@?<=*(('**,,((()(()*FGJJJICBAAFJJHA<7779CJDAA>??@BDJJFE=;*'''+%$%$%)).-/''(.>>>EEEDFGCBBCGJHIFDA@B=(''&&22333336699778+)),1,,4,+*./0.>?CGFFJEFECDEJIHECAA:0...4...99==>GCBD::::GFBA@ACEEFEGGJIJE@@?0..////B?@<<9//-------2../;6/**),..ABCCDCE994232+(&%&)/;BEH?===97778E>BBCDFEDEFECAJH><>>;//,,/--:989<>:B;;::890/0)((+(-7<<?JJJIJJJICIJGEEEJ41118767;;@ABA=CGGDJDCD@>>60<.;<A=IIJJJJJJIGCBDA<<>>???JJGDFHJJHGCCCDFEEB9578HCJJJJJGFFFAB@>?>@HFG7<8==>GHJJJJA@>>AAJJHIFEEGGGEGE<?@@>???41+')5531.-.=BBCDFFIHDB=779;FBBABFJG>GA=>F.0*9;C@BBCDCCCCB?<<;??8766:;IJBBA@ECDEEFGDA@==>>?EEABDEBECDB7768JICABBJIHFECB@5434CA=<8>J>934AJHD@=>42276>==;D379:FFEFEFHH@=85<2.**+')(&')44300./19:><A@:::<?>==>>@@=;::<=AAJGD=<9****0//02*('&&&'/45479@@HJ?>@JIBA>=<<?B<;;;?BGCBAA@>.=??*((*887A>CDDCA??@,+++1*))&%%*')%/5EFE?::C9853/0(&&&++3,*+33<?@?@?@??AFGHIFIJGEB@8,+;BB@?@AD1113BBABAAB??>7779;;:9:@BB@@A@ACCGFCAAA?8744**+2AHG@??B>CFEDBAACDEGHHHGFGFCC><<;=;>?DHEIDBBCDHJJD=BCEEFDDCB@@AADBAA::;@>?@BJHFBDGJH@G9996555669:@BBB?<<<DDFB??>@CB>>=:&&&)0***+=?9:55?BCB@CCDJJEEE@@@A=9=B;1/1>><=EGGE>==77767(('(*0('%%%%*+9?BCDIJHDCC>>=7778980///)&&&'''(*+**-**-2;AB?>>=@A@A<983012BFGE?>=>@CCBA?=6BAA><<<@@JJC@???BB5433766DEC>2=<>ADJDEDEJEA@@@CDFJHIEDDBEGEGEHGGJEDC@@@ADDBA??@AFGEDBAB:>21183344:99??A@==<<@EJJ>==<@?BBBAA666BC???@@BC?;;830.,-014::;AAA?B<;B;?>=C@DDDDDE@<:;5B;F<5I-,++139>=<>76612:=7778<A@??ABJJJIDGH972,+*&((&&%%%%&)8;.,+++.*)*-.44;9971**?520++36<ACEF>@CBBB>=?>GA@?7FEA1--/42/*+**&(')+@?C??@CCCEDJF<:=9,,,/@0''(CEFJHGDBA:=79<BAA@=B/////0599CGJJJGAA@FHHBBCDHJHIIJJB@@AC><<>CABB?<:::=?BCDCFGGGJJJJHDDCD>'&&&&&%((+=7JJJB?B????DDCCA@A@FFBBBCJCFDHA?>BA;98;@1..>>?<:AJJJJJJFAAAAGGGA35553552022DFGCB@,+*+8978B@@;4223FDBJJD=BIJIJAA@>.+/,*())(,*+*+)$$$&)&%&&''''''-BBBABDD>==<;70//179>>;3,(()+254.-.0'&'28'''4,++:BDDCBCC>DFEB>>CCCDBBBBGCACIFFHHJJJHFCABCAABBA?>AB=>>>AACC86.88;EC>=::;<?@A9988:91112@?BAA@@?=<=@@BAEJFC?<;::?A@>=<;=@@CDHBBABD2001DB@><<77(''(6EIJ>=:;:<;?866:@====@AA/..,+*./212334795554<=<?;)*+--03;)'''6-'')%%$*-,/00/0)''))&$$$&%%'()-*++(&$%%$$#&'%&))
@Uematsu_g8c_1_G0_17
CTCACGCTAAACGCAGCAGCCATTTTAGCAGCCAAGGCATCGTAATCTAATGTCATACCTAGGCAAGGGTGGACATGTAGCGTTCAAATCCTGCTGAGATATTTCAATGTGACCTTTTTATTTAAAGCAACAAGAGCTCTCAAGGCACTCTCTTCTGGGTTGACTGTATCATAGTCTCTATCGGCGTTAGTATTGTCGTGAAGTCCTACCACACACTTAGTATCGCTAGCTGTTGGCAGATCGGGCCTGAAAGTGGACTTGGGGTCCACATCTTTGATGCCAACGCCCAACCCTCCAACGGCTATTCTGGGACATTCCCAAGGAGCAGGTGATGCCTTGGGGTTTGTATCTTTATGCATAGTGGGCATGCACCCTGCGTTGCCGGAAGCTGCAAACCAGACGGAAGCGATGTTACTCTTGTTTTGGCAGGTCCATGTCCACAAAGTGTCAAGGTATCTACCGGCAGAGCCTGCAGCTGGTCCGGTCAGTGCAAAATCAACATCAGACACTGGATGAGTAGTATCCAAGTAATCATCCTTCCAGCTATTTATTCCACCAGTAAGGGCGCTTTTGCCCGTCTACGACCAAGATTTTGCTATGGTTAGGAGAAAGCTGTTTTTGATGTAGTCATACTAGCCACGTTCAAAGTTATGTTTTCTGCGGCTTTGCCAAGTTTTGCAGTCAATTCGTCCCTATACTTGGAAGGTATTACATTCATGTGGTAGACGGGTGCAGCCCCAACCAGTATCCTAACTTTCAACTTATTGCCTTTAGCTGCGGACTCCTTCAAACCAGCGACAATAGCGTCTTGGAATGCGCCGTTTGGGAAAGGTGCAAGTGTACTAATATCTACGGTTCTGGTGGCATTCCCTATATTTTCAGTCATCTTAGCCAGCAACCTTTTTGTCCCAACTCTGTCAGCGCATTTATCATCGCCCCAACATCCTGGGGTTTGCAACAACCAATCGCTGGGATCAGCGGCACTTCCGTCCAATTTATTTCCACTAGTTCTTTCCCATACATCGCCCTCCAGCCTGGGGACACTTGCCTCAATGTTTGCTCAACGGCGTCCAAATGTGGTGTAGCTGAATCTGCCATAAGCTTAAGTTTAAACGCTAGAGTCCGGAGGCTGGATCGGTCCCGGTGTCTTCTATGGAGGTCAAAACAGCGTGGATGGCGTTCTCCAGGCGATCTGACGGTTCACTAAACGAGCTCAGTCGACAATCTCTATCACTGATAGGGAAATATTATCGCTGATAGGGAGGCTTCTGTCTATATAGACCTCCCACCGTACACGCCTACCGCCCATTTGCGTCAATGGGGCGGAGTTGTTACGACATTTTGGAAAGTCCCGTTGATTTTGGTGCCAAAACAAACTCCCATTGACGTCAATGGGGTGGAGACTTGGAAATCCCCGTGAGTCAAACCGCTATCCACGCCCATTGATGTACTGCCAAAACCGCATCACCATGGTAATAGCGATGACTAATACGTAGATGTACTGCCAAGTAGGAAAGTCCCATAAGGTCATGTACTGGGCATAATGCCAGGCGGGCCATTTACCGTCATTGACGTCAATAGGGGGCGTACTTGGCATATGATACACTTGATGTACTGCCAAGTCGAGATTTACCGTAAATACTCCCACCCATTGACGTCAATGGAAAGTCCCTATTGGCGTTACTATGGGAACATACGTCATTATTGACGTCAATAGGGCGGGGGTCGTTGGGCGGTCAGCCAGGCGGGCCATTTACCGTAAGTTATGTAACGCGGAACTCCATATATGGGCTATGAACTAATGACCCCGTAATTGATTACTATTAATAACTAGTCAATAATCAATGTCAACGCGTATATCTGGCCCGTACATCGCGAAGCAGCGCAAAACGCCTAACCCTAAGCGGTACTTCTTCATGCAATTGTCGGTCAAGCCTTGCCTTGTTGTAGCTTAAATTTTGCTCGCGCACTACTCAGCGACCTCCAACACACAAGCAGGGAGCAGATACTGGCTTAACTATGCGGCATCAGAGCAGATTGTACTGAGAGTGCACCATAGGGGATCGGGAGATCTCCCGATCCGTCGACGTCAGGTGGCACTTTTCGGGGAAATGTGCGCGGAACCCCTATTTGTTTATTTTTCTAAATACATTCAAATATGTATCCGCTCATGAGACAATAACCCTGATAAATGCTTCAATAATATTGAAAAAGGAAACTATCAGTATTCAACATTTCCGTGTCGCCCTTATTCCCTTTTTTGCGGCATTTTGCCTTCCTGTTTTTGCTCACCCAGAAACGCTGGTGAAAGTAAAAGATGCTGAAGGAATCAGTTGGGTGCACAGAGTGGGTTACATCGAACTGAATATCAACAGCGGTAGAATCCTTGAGAGTTTTCGCCCCGAAGAACGTTTTCCAATGATGAGCACTTTTAAAGTTCTGCTATGTGGCGCGGTATTATCCCGTATTGACGCCGGGCAAGAGCAACTCGGTCGCCGCATACACTATTCTCAGAATGACTTGGTTGAGTACTCACCAGTCACAGAAAAGCATCTTACGGATGGCATGACAGTAAGAGAATTATGCAGTGCTGCCATAACCATGAGTGATAACACTGCGGCCAACTTACTTCTGACAACGATCGGAGGACCGAAGGAGCTAACCGCTTTTTTGCACAACATGGGGGATCATGTAACTCGCCTTAATAGTTGGGAACCGGAGCTGAATGAAGCCATACCAAACGACGAGCGTGACACCACGATGCCTGTAGCAATGGCAACAACATTGCGCAAACTATTAACTGGCGAACTACTTTACTCTAGCTTCCGGCAACAATTAATAGACTGGATGGAGGCGGATAAAGCTGCAGGACCACTTCTGCGCTCGGCCCTTCCGGCTGGCTGGTTTATTGCTGATAAATCTGGAGCCGGTGAGCGTGCGGGTCTCGCGGTATCATTGCAGCACTGGGGCCAGATGGTAAGCCCTCCCGTATCGTCGTTATCTACACGACGGGGAGTCAGGCAACTATGGATGAACGGAATCGACAGATCGCTGAGATAGGTGCCTCACTGATTAAGCATTGGTAACTGTCAGACCAAGTTTACTCATATATACTTTAGATTGATTTAAAACTTCATTTTTAATTTAAAAGGATCTAGGTGAAGATCCTTTTTGATAATCTCATGACCAAAATCCCTTAACGTGAGTTTTCGTTCCACTGAGCGTCAGACCCCGTAGAGAAAAGATCAAAAAGGATCTTCTTGAGATCCTTTTTTCTGCGCGTAATCTGCTGCTTGCAAACAAAAAACCGCTACCAGCGGTGGTTTGTTTGCCGGATCAAGAGCTACCAACTCTTTTTCCGAAGGTAACTGGCTTCAGCAGAGCGCAGATACCAAATACTGTTCTTCTAGTGTAGCCGTGGTTCGGCCACCACTAAGAACTCTGTAGCACCGCCTACATACCTCGCTCTGCTAATCCTGTTACCAGTGGCTGCTGCCAGTGGCGATAGTCGTGTCTTACCGGGTTGGACTCAAGACGATAGTTACCGGATAAGGCGCAGCGGTAGGGCTCAACGGGGGGTTCGTGCACACAGCCCAGCTTGGAGCAAACGACCTACACCGAACTGAGATACCTACAGCGTGAGCTATGAGAAAGCGCCACGCTTCCCGAAGGGAGAAAGGCGGACAGGTATCCGGTAAGCGGCAGGGTCGGAACAGGAGAGCGCACGAGGGAGCTTAGAGGGGGAAACGTTGGTATCTTTATAGTCCTGTCGGGTTTCGCCACCTCTGACTTGAGCGTCGATTTTTGTGATGCTCGTCAGGGGGGCGGAGCCTATGGAAAAACGCCAGCAACGCGGCCTTTTTACGGTTCCTGGCCTTTTGCTGGCCTTTTGCTCACATGTTCTTTCCTGCGTTATCCCCTGATTCTGTGGATAACCGTATTACCGCCTTTGAGTGAGCTGATACCGCTCGCCGCAGCCGAACGACCGAGCGCAGCGAGTCGTGAGCGAGGAAGCGGAAGAGCGCCCAATACGCAAACCGCCTCTCCCCGCGCGTTGGCCGATTCATTAATGCAGCTGGCACGACAGGTTTCCGACTGGAAAGCGGGCAGTGAGCGCAACGCAATTAATGTGAGTTAGCTCACTCATTAGGCACCCCAGGCTTTACACTTTATGCTTCCGGCTCGTATGTTGTGTGGAATTGTGAGCGGATAACAATTTCACACAGGAAACAGCTATGACCATGATTACGCCAAGCTCTAGCTAAGAGGTCGACGGTATCAGACATGATAAGATACATTGATGAGTTTGGACAAACCACAACTAGAATGCAGTGAAAAAAATGCTTTATTTGTGAAATTTGTGATGCTATTGCTTTATTTGTAACCATTATAAGCTGCAATAAACAAGTTGGGGTGGGCGAAGAACTCCAGCATGATCCCCGCGCTGGAGGATGATCCAGCCGCGCTCCGGAAAACGATTCCGAAGCCCAACCTTTCATAGAAGGCGGCGGTGGAATCGAAATCTCGTAGTACGTGCTATTCCTTTGCCCTCGGACGAGTGCTGGGGCGTCGGTTTCCACTATCGGCGAGTACTTACACAGCCATAGGTCCCGACGGCCGCGCTTCTGCGGGCGATTTGTGTACGCCCGACAGTCCCGGCTCCGGATCGGACGATTGCGTCGCATCGACCCTGCGCCCAAGCTGCATCATCGAAATTGCCGTCAACCAAGCTCTGATAGAGTTGGTCAAGACCAATGCGGAGCATATACGCCCGGAGCCGCGGCGATCCTGCAAGCTCCGGATGCCTCCGCTCGAAGTAGCGCGTCTGCTGCTCCATACAAGCCAACCACGGCCTCCAGAAGAAGATGTTGGCGACCTCGTATGGGAATCCCCGAACATCGCCTCGCTCCAGTCAATGACCGCTGTTATGCGGCCATTGTCCGTCAGGACATTGTTGGAGCCGAAATCCGCGTGCACGAGGTGCCGGACTGGGGCAGTCCTCGGCCCAAAGCATCAGCTCATCGAGAGCCTGCGCGACGGACGCACTGACGGTGTCGTCCATCACAGTTTGCCAGTGATACACATGGGGATCAGCAATCGCGCATATGAAATCACGCCATGTAGTGTATTGACCGATTCCTTGCGGTCCGAATGGGCCGAACCCGCTCGTCTGGCTAAGATCGGCCGCAGCGATCGCATCCATGGCCTCCGCGACCGGCTGCAGAACAGCGGGCAGTTCGGTTTCAGGCAGGTCTTGCAACGTGACACCCTGTGCACGGCGGGAGATGCAATAGGTCAGGCTCTCGCTGAATTCCCCAATGTCAAGCACTTCCGGAATCGGGAGCGCGGCCAATGCAGAGTGCCGATAAACGTGACCAGATCTTTGTAGAAACCATCGGCGCAGCTATTTACCCGCAGGACATATCCACGCCCTCCTACATCGAAGCTGAAAGCACGAGATTCTTCGCCCTCCGAGAGCTGCATCAGGTCGGAGACGCTGTCGAACTTTTCAATCAGAAACTTCTCGACAGACGTCGCGGTGAGTTCAGGCTTTTTGGCCAAGGAAGTTCCTATACTTTCTAGAGAATAGGAACTTCGGAATAGGAACTTCTAGGTACGTGAACCATCACCCTAATCAAGTTTTTTGGGGTCGAGGTGCCGTAAAGCACTAAATCGGAACCCTAAAGGGAGCCCCCGATTTAGAGCTTGACGGGGAAAGCCGGCGAACGTGGCGAGAAAAGGAAGGGAAGAAAGCGAAAGGAGCGGGCGCTAGGGCGCTGGCAAGTGTAGCGGTCACGCTAGCATAACCACCACACCCGCCGCGCTTAATGCGCCGCTACAGGGCGCGTGGGGATACCCCCTCGAGCCCCAGCTGGTTCTTTCCGCCTCAGAAGCCATAGAGCCCACCGCATCCCCAGCATGCCTGCTATTGTCTTCCCAATCCTCCCCTTTGCTGTCCTGCCCCACCCCACCCCCCAGAATAGAATGACACCTACTCAGACAATGCGATGCAATTTCCTAGATTTTGCTTAGGAAAGGACAGTGGGAGTGGCACCTTCCAGGGTCAAGGAAGGCACGGGGGAGGGGCAAACAACAGATGGCTGGCGACTGAAGGCACAGTCGAGGCCAATCAGCGGGTTTAAACGGGCCCTCTAGACTCAAGCACCGCCACTGTGCTGGATATCTGCAGAATTCCACCACACTGGACTAGTGGATCCGAGCTCGGTACTCAGCAACTGCAGCTTTCCGCTGAGGTCTTGGCCCGGTCGTTCTTGTCCAGTTTGATGGGTTCAGGGAATTCATTGTACAGCTCCACCTCTGTTTCCTGTTTAAGTGCATTCCTTGCAATCATCTGGAACGCCTGCTCCACATTGATGGCCTCCTTGGCACTGGTCTCGAAGTAGGGAATGTTGTTTTTGCTGTAGCACCAGGCCTGTGCCCGCTTTGTGGCCACTCTTCTGTTTTCGAGGTCAATCTTGTTTCCCCAACACAACGAAAGGGAAGTTTTCAGGATCCGGGGACTGGCCTGGATGAGAAACTCATCTCTCCAGCTATCGAGGGTTTTGAATGTGTTGGGGGCAGTAACGTCAAATACCAGAACGCAGCAGTCTGCACCTCTGTAGAAGGCCACACCAAGGGACTGGAACCGTTCCAGGCCTGCTGTGTCCCAGAATCTGCATTGTAACTAGTCTGTCATCCACCATCACCTCCTTTGTCAGAAAGTCTGCTCCTATTGTAGCTTTGTACTGATTACTGAATTTCTTGTTCACATACTGGGTTCATGAGTGATGTATTACCAACTCCAGAATCTCCCAGGATGATAACCTTCAGCAACACTTTCTTCCTAGAGGTCATGGCGCCACCGGTACTGCCTCCCTTGTACAGCTCGTCCATGCCGCCGGTGGAGTGGCGGCCCTCGGCGCGTTCGTACTGTTCCACGATGGTGTAGTCCTCGTTGTGGGAGGTGATGTCCAACTTGATGTTGACGTTGTAGGCGCCGGGCAGCTGCACGGGCTTCTTGGCCTTGTAGGTGGTCTTGACCTCAGCGTCGTAGTGGCCGCCGTCCTTCAGCTTCAGCCTCTGCTTGATCTCGCCCTTCAGGGCGCCATCCTCGGGGTACATCCGCTCGGAGGAGGCCTCCCAGCCCATGGTCTTCTTCTGCATTACAGGGGCCGTCGGAGGGGAAGTTGTGGTCGCGCAGCTTCACCTTGTAGATGAACTCGCCGTCCTGCAGGGAGGAGTCCTGGGTCACGGTCACCACGCCGCCGTCCTCGAAGTTCATCACGCGCTCCCACTTGAAGCCCTCGGGGAAGGACGGCTCCAAGTAGTCGGGGATGTCGGCGGGGTGCTTCACGTAGGCCTTGGAGCCGTACATGAACTGAGGGGACAGGATGTCCCAGGCGAAGGGCAGGGGGCCACCCTTGGTCACCTTAGCTTGGCGGTCTGGGTGCCCTCGTAGGGGCGGCCCTCGCCCTCGCCCTCGATCTCGAACTCGTGGCCGTTCACGGAGCCCTCCATGTGCACCTTGAAGCGCATGAACTCCTTGATGATGGCCATGTTATCCTCCTCGCCCTTGCTCACAGATCCGCCTCCGGAAGATCCACCAGCGTTGCAGATTCCTCTTGCGTAATCCACTGTTGCAGTCTCCTGTGAGAATATTCCACTGAGGGTCAAGCAATTTGGCATCCAGTCTTTGGCAGCCTCTGGGGATTCCACTATGTAGCCAAAATCTTGCCAGCCAGGATAGGGTACAAATTTTTTGAACCGATATAAAATGTGGATGAGTCGACGGAAACCAACTTATGGTGTTGGGCATAAGGAATCTTCATCTGCCATTTGCCGTTGGGGGAGGATCTAAAGGTTGCAAGCTGCAAATTGCTACACATTGCAGTTTTGGCAGCTTGTTGACCGCCTGTGATATTTGCAAGCCTGTTTCTCAAAGTGTCTGATATTTCACTAAGTGATTTTATTTGGCTGTAACCCCCACTGCCCACTGCGCCCCTGTTGGCTAGAGGTTG
+
,,,,+)((''('&&&&33;>?C>;:<;BB>=>@D@DFG>=5--(&&+756:>CCDEDEED?@BCDEAAB>@@?DBBB@/.--23;<3235HEFHJJJHFEEJJJGBADFG@??><;?>@(&&%$$$%144=GJJCAAA@JBAFCD@@CBBAJFIDJECACCCB@@AADDCDEB@?>?@A??EECEEDFFCCDDICDCBJCDCIIH>>==@@AFJJHEDCDCCDCA??=<<?BB>>?CAABDA>==BDDCDFJJDDEFEDEDECCACDFEFGDA@C=@@JBAA@CB@@B0///86=@@AC@?@DCEA899@>AB@@@:DB*&%%&('(467888DC?@B85577@AAD>><9;JJJHDCC:::;;@@@A@???CBBD9--AAAB>>>CECAABDHHIIGFGD??>AD>>=?AAB?>>>?BA???FHFD?@==?@DDCEBBACEFIJDBBB=<<=?=71002A@@?A@?A@>???A@BCDBB@;88:1---25.+'&43)'''((((()111+*&&(((*'))*+8:=>>FIGJIDCCAAFAHEEDBAACJJJJFA>?CBCD?GEAA????@B?67.0(:744.)()5=@DHIGJIC@@AB?<<<411<>CGJI===ADDJJ4444>>>>966-,--=FGFFB??BHJIJDCCECCCFJJGFECBA@BHEGECBDEJJJJIFDDECECED>>?>AA@ABBEDB>>C@@>>@GFFHGIGFFDECBDCBAA??@@DD???=ABBCDEEBAA@==<?@=;;??IJIFHGJJJHGJJJFCA><>+)(/011569FIJEFDCE====JIJFDDCA>>?@AFGHA??>=<<>HBACBIJ=9:ACHDCDBDA@@@CFIDBBBCBDE<<<<DCCDGHJJHEEDEJJHJJJBC?ADDA??8888688:FDDEJJJHA?==A@DFHIIGCA??BCEEHHHFDDCCCEEDAECCHEHJJJ>@AG>???DECIJJJF.--.0...>><CJDJJ?=>=GEDCCDCFFGIIJJJIIJJJHGCCCCGIJJJJHGAHGEEEEA@@A?;:5812@FC3334<5344CCDJJJGFFGIJIFDEIEBAB000077;<A?87775,***)+,9;DDDIGJGJDCDCEJCBBCGJGECCC>9;;=?9878@@?::+))),+,58:5?=??@EGFDCACAB@>@@BHJJJIFEEJDCDEEBA66,''0086772212GDEJEBDB>?@>>>CD<<;<;</*))/@A4335FC>;;>DCD><<::59:/./,,,,?@,+,,63+))+22-(),('),''()=JJDBA?A@AGADCACCF7778@@;6644467?AGECBBBBDBCC>@FAA@BCEFEC@@E?C::::JG??BJJFDHIDEDGJDJGJEB@AB@@@AJHF>DCCDDHGHJECBAAACFFDB?><=;1.,)))(5<>DB:7667:=BDEJGJJFDA@A@AA@?>?@@BCDGGHEEFFBBBADDGGJGEDCBBCCCCBAC?@@AECB@ABBA@@ACEHIHJJHFFGEHFCA@@BDDBACD@AFJJ=<>EAEFDFCCDEJFDDDFFGDCCCCCBBFDGGFIDEBABDCJJGGFCBDCEDFGFB@<777=@;8888<=>?E;>333BABCGGGIEDEFGFFDFE@===B6533/)'&&%&''''(244673.---+(9;;=@BFGB?>??EDEDBEJIA?A@?>>ABBEBCEDCBABIGDFDCA<91.=EGFFCCC8877:86533..07<:6GJGC?::9>==JHH@>??DADEACEFDCBB>DBHEFHFFEFGGFCCCCECDDBBFADDACCFFJJJBA@ADFJJHDBCEJGEECBDAAAEGHJJJIJCB@AGHJJFFA=8789@@@@CCCFFEEECEDCDDHBBACJGFCBBDDCEEEGJHGEDCBDGCBAADFFHJIIJDD@@@?9A+**-++(('''(.A>@JBA==>BGCCCCFFEEBA@@GFECAEAFECECCC:522HJJJJD:,,,8?J6444@B==EEEGC?>>?EDECHJJJFFG?@6-)BBCBFHIGC?>9889JC@><:9:;DFJJJDCBACBBBDEDEBABDDDEA>?7679A=<<<HIH=86;>1344:0023:878561136AAABFA@@@ABCBADDA:6:AAGJFFF====IACHDC@BB>@AJJJIJJHJJJJJA>?JJFDBCDJJGIJJFBAACF?=<=?EJDD??><>>@ECDCEDEJHJJFGDDFE==<867-,,,,8BGHE6/0&%###%$$%(-2..=CDIHIIB?@ADDAABBB@0.../;8//-/01-**+DIJJJ?=;;@>A@@G=GJJIDCCBA?ABFHFA><<>@@BCGJIJA=<=JICA>@>1*,1(&'&%'&'((((+,***((%%*--.=DED@@@>@@AJJ/////01;<<?B>>>8+*)()*+++4:FD;;>@>>??@=99:;;JFGFACCCGBCDDCFGJDEB@ACJJEGJJEDFDJFEEDDEDCCCFGB?>?@AC5C=;<=CJAAA=>>?JJE::::EC<;;=DBBBCEDDCAACBDEDCCD=(('&&'@DCCBBCACFEIHFCC@AA??@@DFGIIEBEHJJJ>>BCEEGJF???FFE@A@@DAABBB;AJJHJEGH?>==BC@>=>AAAFEECFEEC>==>DHGIDCABBB@@ADFDFECDEGEE@?@===99999212222;:=@E?=<;>>@CCDCFIJJJJJJHHAAA5444<===?DEEBAA@?@@?DCBF,++%%%&344FHF@@??>>>>GJJHGIBA@@BDDCEDFDDDF@@?AA@@BED????>>>?FDEECDA@??BDIEDDDEDC6544?;4'':<FFAA@@EJHJFDDDEEEBD5B??@@BBBA?:2?-ACFFEFHJJIJJFBBA@A@BCCCBB@?@<989<?@..--54<<;;:<<?@BCBCAAFBBBC?B?8<8>=?A@@ABBBBDGFGGCBBBFJCF>54348AAA@@??=;:33+'''*=>>>=<:9:;>=9996CCBB===>GFGG@;:9:<A>6556<<=82.)889?77*''(.<65)(((,*)*059=40-7;<>666:67++*,***)*&%&)-,++)'(./CDGEFFJIEB==>?>>??DCBB==7A@@DA>=>@GGC?/:,,66<@DDHEFFJDBBAEEJJJJFECJJ????HHF?C9BEJBBBAIFEJJJJJJCJJHDFJCABGF<<:<=<==;<35348899CC:999;;;DDDABBCIJJFA@=FAHHJI??=?CEJJGCDGIHGFDB<889GE?@:;020//-*)').//)((**''.;533463**3)54445556EJJJCA@AEIGFFFJEECBB<:;=AE732233432/.-''))***.36<;5556B?9+-)4324*:?==>AA@AAHFGJFHC@@IJJJFA@ADA@@BECCCCDGH?>?C339344=?><==ADDGHJHI@@@?BA?BB@@?AABB660(((('&&'.,+++10..-.4./76:;=>><;:8:;;0//.2.-&()+=DCC@><<=BCD@@A<>@@@CABBBCAAAADCBBAAAA?@;00556899<>;?@@BDAFDEECEBDGHGB@ABCA@A:876<CEEEB>;9=7784,,('(*0?,+++76<JJF;;:9==>??BHHD;=<9<87==ABB@)(CGBB@AD>>*)));;;??111333458853447321341311346;?=<<@@DDDDB>:?<<:9A@AABDGF@?@BEFGIDDCDFDCCABDAEDCHE@?EBCAA@CGFEBCBDB?@ABE2219351**,&%%%&-<<<?JJ4'')0<BCDFFJJJIHJC?>??EDBDDEGHA@AEAAA@C@AAAFEDB?>>ABEGJJJJJIJHGGB@@?AB5...;7:44-+1**.55<;@DJJJJFGFDEFCBBBEFCDCBHHCFD?>755502+,A=<==EFDEEDD@@FJHGGEDCFFFEEEGFEC=JIHHHFDEIFFDDD>>>?CBB@BABDFEHE?>?@J<0-+++,./*?GEDDDDEDDIDA?>?@?>DCBAABCCDDEB@@@BCCFCCCCGJHDCA2+++DEEFFIGEHGBBCFBIIGHDA@?888;877BBEJJDA@>88>4../<CJFDCCAA>>>=@=?DC>>=?GGCCCBGEICBBADBAAB@0:(8666>EGJJCD@?@??==>CFECCECGHGJJHJJJJFDDDGG=<>GEGFDE@??6666784320,,+7:@=EJAABJDHHB@@@B<=@@A@AAFCDDDHGJJDGDHJIJDCBBA@ADJDDCFGHJGBABJHFBBFJHGFDECFG@?>>ECEDFJDC>0)*@@B@BEDDA>80129<7,-*,*+21&&&,,@@BGIIH=<<<JGGIJJJ999;DA;CABBFGFECCEGDA@>?BCFDDEEFJJJJJJJGICCEJIABJGFBBBIHEE@>99:?AA?===>GFIIBDECFEFEGFGGDEDIHGDECDGJGJJJGGA>;555DA>>>@7665788A>=/..//'&'+8=@@DGFIICB@;89(('()*+)()&'+%%&16<@JJJEDAA;<?<9:667EEEBADJIFHJGFJGB?@AABCDE=<D@HD>=?;8334<@CDBAECCCEFEIJFGFI?JE?@>?BCCBBA@AA@AA?BFFJF;::;?<;;CEEJE??@@2100('&%(8<789988(&*'/('%'';ADECEHJGFFGIIFDFGDCEEJIDECCDEDEB?BDEDDBAD?IHHD@>@5DH99432358>>AA@>==D=A@79@E@?=<=??AEDECEFGGGIJJJJJJE?@@@D8888GDB>887@78<A:9:;=310,**+1000228:88<EEGJJJFGIHE>8<?=??@G????EGDJJIGCAA??83-1-6,,,-?????9667=HFGGFIC@?ADDFEGGFEFCDECEBAACCBCCCB@@BDDDDCDAHJJJJHFHG@A@@@>?C9**)&()>DD??><=:8:?FFEIGA??=ABDDEDCCBDFEEB?=;:;4444BAAAADDCDEE<:55+****356623,''(B@;***EFDCAAEB@@@EDD?==?A=71000&&'=>988682'%)*3B??BDIGIGIGDDDDFGDDA@BAEEFEFI?>=62/11000?ABDDDDEEEFBBBADIJJDGFFHHJJDDABCCDC=??>ICIIJJI@??>AABGGIHGGIJDD;::<IFDDDEFIJD@?>>A1112DEGEEDA?><89HFI@C8775488/1'')(5-);=5335FAC<J?==767CACB?>>?B1111IIIJ?@??DDCA@@?@ACDEHFD<>EBB?GGFHHGEDDCCHIHFC>=>@?>>E@GFDDEEFCC@>??@@@?C@?ABFDEFED8889JCE=:9;@...***+EIGJEFCGGDFEEEDHJHFDE?@@IFFJIED?>>=6>4EFIGHJEFHCBBDC?>@::99>=('')A?A:999EBD))((+*$$$%-.11.EFEFGH@GBA@@CDJ>===A@AAIHDC>=?>C<;;..--/22=;:==ADEIGFGHA=<=GGEDCCJJDDC=<<=@DDCBA>??BEB??>@BBCEEHFGB@@B<5))*:<;>AAAC>::;>D@;<6+**+=888J@A@@H:.....,+&''(+99=<=::<;=@BCDEJJHCCA@CCF<;?@ED@<<;<A?>991,&%&%%2267::>=<<;:0/90554=D@BBCGJDB@@A::88<<DBEHEC@?A@AIFIDGJIJJJJ=::=<>;;:9==>@??@FJJJJHC>;;<>=;;=BA@A<<=?B578.-,-3<??@JC@@@@BEDFE?;386432-,+-0***+3333?76581/,.)((++,+000//3/00>FI<:::9::<ABA>969;?BBCJIC@;:;;;;;<BBA=<99;1001445CB((()ABADECBBCCFEAA@CCCDA@?9897;:778;7J6781;>?@<999?A@0,+,0>:=::8:88:54404./*::>CBBB?<<A;<999:FDEEC?<<=AFCCAABBDDCBBABAAB>>>>BAA@@@7CCAF@32142,.*EDDDGCEDCA????@>AA>==AJIFEBA@@ABFEDCCA??@BCDDDA@@@EFG>;;;>CFECDEFDC)(())/45(((,8<EIJJD@@DCDDB@DBBBBB@@??A,)()048C@ACBCFCHA?>112JHGGGJJB<;;=EDEFHGFHEECCA?+***)'&)233???A9*)**'''''>A=;6568A>;;<EC@@A@>?>>;87765--.1-FCEDEDAAA?>??984IBB642211EFHJDC??FEEJGHIA@??///**)(-42478FFEDCB@AA>>>?ACDFEFEDBDJFIABDDDA@@@CA@@>>>=<<41113666DBAAHJJJI<;,,-0;96453762-,,16==ACIJJI@===BCBCD><HCE?@=<;<?AEFCDFFJJGGFF-**+7778EC>FCBBADDBBCFHEDCFGHGFBA?@?;>=6;CCCCA>=<?B?>>=<:899=>9<9:9>:99=ACCGED@???BCJJGGIIFI????EA:<7GEDBB;::455)'(''''(9>?@BCEGIEE@=<830001:@ACGDDCBCCJECABD?;=;B@1))+1,4,=?BF??>@@>;5+**)((.13/9889334:JJJIHJFC/,,,7889:<<CCF@?EJ4-.2@?@3335DBA@?BJJIJHGIAAAAEECCADDIFFCCFECC@@EEDCDEC<:;=>ACDC?>;:=788;:<??55530++-55C?;100/-,,2,))*.4778<<;;<::;GGBAABEBEDECA>>@BFDDABBBA@/-*FA>>>>AHA??BBEE@@?@HGGDA@ACJJHECCCCGGHCCBCEFGJJEGBCDCGDCBAA?55;>BCEF:9445887>----453===DEIJJHDBCA@A?GEFFJJIJJJHJJIJHIHIJIHIJJJJIJFA<;<<EHFGGHJJGDB?@CADFA?>>@@>?BFEHIJJJDCCEDDFGFFHGHEEECBA@BBA@>=>>C??@@F>;;<321A?>?ABDDDEHHJGHHECEBBBBCCCC>??AHJHIGFBJB@BCFGGEGGGFFDEDGGGFGHJFCCCFDDCDDDEFGIEB8777@A?A@BCCCDEJHDGGEEIFG111?BADFGFFFE>==<@CCIEEDB???@BBADFHGGEEGFGGBBBADEECCB@BA?<68BBFECGDDEI310047110.223455??HFEEDFF?===978<CCDDDC@?==?<@EDEDEEBB?@@AA?:9:>99:9:1///@ABBA@?=<??>GJIGEC93++-+''+(-,,,,*+568H7>532212238/)()&$##$;=:9:;ADCCCC2..ED@>DEGEBADFGFEEFCDABB==<=:C???GDAAACJGBBB=;8/):5BDBACDE@?>B7---?B@=<85*%$$$$$(,.0154459FEA=;3224?@?B?<;;<,+++,/599=?>1;FB@@ADJJGHHCGEB@<;<>CDGC@@AJJGBB:4GGGCD><>GJCJJHJJEDCC@?A@9:FD:88:;(()9911IIDEDDJGB@>AAFF0-,)(()23><<<DC?<;;;56447>=+))/?IAAFGGHIDFFHJHHHJJJJCCFGB@@D92112?CF===?E?EFEB)(((.,,*/((::>@GJEGGEEEFEEGFDEFCECCGEEGCBEI=>DC@:+''''6/=<;=@EAABDC@=@444443-../7778?>>=>><A<GFDCCIGBCCGIHHFFDAA@A><?==+)(()%'+,./9?DDEFA>=<BHFDC=CAIABE==8651-)()*(/BB>=<=@@@BDHIEGEF@?@AEFE545DCEFJIAAB641,-??@>B?=5((*????ABFJJJJJHGHEFDDDDJJGEJJJGGGEDB94'&&'(::<AJIA@@>AAAHFGFDCCDCCD10/-*)$$&&%%&(,****+(13JJJCEEFA??FFF>41-->>>EJC@@620,-,,,.../:;8BDBBCJGJJFCB@A?FJGBB=<<<@G<F5:;;?>>=5ADFEFGFJJHIDEGGICA8@;=:759:454221343((('<<<:99<64+*+=EJIHDDDCBB??@??CB?;::=AAA?@AB>>;853--/.-./*&%%*.*&
@Uematsu_g8c_1_G0_18
TCCCACATGTACCGAAAAAAGCGGTTAGCTCCTTCGGTCCTCCGATCGTATCAGAGAAGTAAGTTGGCCAGCAGTGTTATCACTCATGGTTATGGCAGCACTGCATAATTCTCTTACTGTCATGCCATCCGTAAGATGCTTTTCTGTGACTGGTGAGTACTCAAACAGAATCATCCTGAGAATAGTGTATGCGGCGACCGAGTTGCTCTTGCCCGGCGTCAATAGGGATAATATCTCGCGCCACATAGCAGAACTTTAAAAGTGCTCATCATTGGAAAACGTTCTTTTCGGGGCGAAAACTCTCAAGGATCTTACCGCTGTTGAGATCCAGTTCGATGTAACCCACTCGTGCACCCAACTGATCTTCAGCATCTTTTACTTTCACCAGCGTTTCTGGGTGAGCAAAAACAGGAAGGCAAAATGCCGCAAAAAAGGGAATAAGGGCGACGGAAATGTTGAATACTCATACTCTTCCTTTTTCAATATTGAAGCATTTAATCAGGGTTATTGTCTCATGAGCGGATACATATTTGAATGTATTTAGAAAAATAAACAAATAGGGGTTTCGCGCACATTTCCCGAAAAGTGCCACCTGACGTCGACGGATCGGGAAATATTCCCGATCCCCTATGGTGCACTCAGTGCAATCTGCTTCTGGTACCGTCGTCGTTAAGCCAGTATCTGCTCCCTGCTTGTGTGTTGGAGGTCAGCTCGAGTAGTGCGCGAGCAAAATTTAAGCTACAACAAGGCAAGGCTTGACCGACAATTGCATGAAGAATCTGCTTAGGGTTAGGCGTTTTGCGCTGCTTCGCGATGTCACCAGATACTGTACGCGTTGACATTGATTATTGACTAGTTATTAATAGTAATCAATTACGGGGTCATACCATTCATAGCCCATATACTGGATCCGCGTTACATAACTTACGGTAAATGGCCCGCCTGGCTGACCGCCCAACGACCCCCGCCCATTGACGTCAATAATGACGTATGTTCCATAGTAACGCCAATAGGGACTTTCCATTGACGTCAATGGGTGGAGTATTTACGGTAAACTGCCCACTTGGCAGTACATCAAGTGTATCATATGCCGATTGCGCCCTATTGACGTCAATGACGGTAAATGGCCCGCCTGGCATTATGCCCAGTACATGACCTTATGGGACTTTCCTACTTGGCAGTACATCTACGTATTAGTCATCGCTATTACCATGGTGATGCGGTTTTGGCAGTACATCAATGGGCGTGGATAGCGGTTTGACCGGGGATTTCCAAGTCTCCACCCCATTGACGTCAATGGGAGTTTGTTTGGCACCAAAATCAACGGGACTTTCCAAAATGTCGTAACAACTCCGCCCCATTGACGCAAATGGGCGGTCCGGCGTGTACGGTGGGAGGTCTATATAAGCAGAGCTCTCCCCACATCAGTGATAGAGATCTCCCTATCAGTGATAGAGATCGTCGACGAGCTCGTTTCCAGTGAACCGTAGGAATCGCTAAAATCGTTTAAGGCCATCCACGCTGTTTTGACCTCCATAGACGCCGGACCCGATCCAGCCTCCGGACTCTAGCGTTTAAACTTAAGCTTATGGCAGATTCAGCTACACCACATTTGGACGCCGTTGAGCAAACATTGAGGCAAGTGTCCCCAGGCGCCGAAAGCGGTACGGGAAAGAACTAGTGGAAATAAATTCAACAGCGGGAGTGCCCGGCTCAATCCCAGTGATTGGTTGTTGCAAACCCCAGGATGTTGGGGCGATGATAAATGCGCTGACAGAGTTGGGACAAGAAAAAAGGTTGCTGGCTAAGATGACTGAAAATATAGGAACCCACCAAAACTCGTGGAGTATTAGTACACTTGCACCTTTCCCAAACGGCGCATTCCAAGACGCTATTGTCGCTGGTTTGAAGGAGTCCGCAGCTAAAGGCAATAAGTTGAAAGTTAGGATACTGGTTGGGGCTGCACCCGTCTACCACATGAATGTAATACCTTCCAAGTATAGGGACGAATTGACTGCAAAACTTGGCAAAGCCGCAGAAAACATAACTTTGAACGTGGCTAGTATGACTACATCAAAAACAGCTTTCTCCTGGAACCATAGCAAAATCTTGGTTGTAGACGGGCAAAGTGCCCTTACTGGTGGAATAAATAGCTGGAAGGATGATTACTTGGATACTACTCATCCAGTGTCTGATGTTGATCTTGCACTGACCGGACCAGCTGCAGGCTCTGCCAATGAGAATACCTTGACACTTTGTGGACATGGACCTGCCAAAACAAGAGTAACATCGCTTCCGTCTGGTTTGCAGCTTCCGGCAACGCAGGGTGCATGCCCACTATGCATAAAGAGGTGCCGAAACCCCAAGGCATCACCTGCCACCGGGAATGTCCCAGTAATAGCCGTTGGAGTGGCGTTGGCATCAAAGATGTGGACCCCAAGTCCACTTTCAGCCCGATCTGCCAACAGCTAGCGATACTAAGTGTGTGGTGGGTTGCTTCACAACTAGGAATACTAACGCCGATAGAGACTATGATACAGTCAACCCAGAAGAGAGTGCCTTGAGAGCTCTTGTTGCTTCAGCAAAAGGTCACATTGAAATACTCAGCAGGATTTGAACGCTACATGTCCACCCTTGCCTAGGTCTGACATTAGATTGTACGATGCCTTGGCTGCTCAAGTGGCTGCTGGGGTTAAGGTGAGAATTGTGGTTAGCGACCCAGCCAACAGGGGCGCAGTGGGCAGTGGCACAGCCAAATAAAATCACTGAGTGAAATATCAGACGCCTTGAGAAACAGGCTTGCAAATATCACAGGCGGTCAACAAGCTGCCAAAACTGCAATGTGTAGCAATTTGCAGCTTGCAACCTTTAGATCCTCCCCCAACGGCAAATGGGCAGACAGGCATGTGCCACTTATGCCCAACACCATAAGTTGGTTTCCGTGGACTCATCCACATTTTATATGGGTTCAAAAAATTTGTACCCATCCTGCTGCAAGATTTTGGCTACATAGTGGGAATCCCCAGAGGCTGCCAAGCAACTGGATGCCAAATTGCTTGACCCTCAGTGGAAGTACTCACAGGAGACTGCAACAGTGGATTACGCAAGAGGAATCTGCAACGCTGGTCGATCTCCGGAGGCGGATCTGTGAGCAAGGGCGAGGAGGATAACATGGCCATCATCAGAGGAGTTCATGCGCTTCAAGGTGCACATGGAGGGCTCCGTGAACGGCCGCGAGTTCGAGATCGAGGGCGAGGGCGAGGGCCGCCCCTACGAGGGCACCCAGACCGCCAAGCTGAAGGTGACCAAGGGTGGCCCCCTGCCCTTCGCCTGGGACATCCTGTCCCCTCAGTTCTTGATGTACGGCTCCAAGGCCTACGTGAAGCACCCCGCCGACATCCCGACTACTTGAAGCTGTCCTTCCCCGAGGGCTTCATGGGCAAGGTAAAGCGGGATGAACTTCGAGGACGGCGGCGTGGTGACCGTGACCCAGGACTCCTCCCTGCAGGACGGCGAGTTCATCTACAAGGTGAAGCTGCGCGGCACCAACTTCCCCTCCGACGGCCCCGTAAACCAAGACCATGGGCTGGGAGGCCTCCTCCGAGCGGATGTACCCCGAGGACGGCGCCCTGAAAAGGCGAGCAATCAAGCAGAGGCTGAAGCTGAAGGACGGCGGCCACTACGACGCTGAGGTCAAGACCACCTACAAGGCCAGGAAGCCCGGTGCACTACCCCGGCGCCTACGACGTCAACATCAAGTTGGACATCACCTCCCACAACGAGGACTACACCATCGTGGAACGGTCCCGAACGCGCCGAGGGCCGCCACTCCACCGGCGGCATGGACGAGCTGTACAAGGGAGGCAGTACCGGTGGCGCCATGACCTCTAGGAAGAAAGTGTTGCTGAAGGTTATCATCCTGGGAGATTCTGGAGTTGGTAAGACATCACTCATGAACCAGTATGTGAACAAGAAACTCAGTAATCAGTACAAAGCTACGATAGCGGACGACTTTTCTGACAAAGGAGGTGATGGTGGATGACAAGCTGAGTTACGATGCAGATCTGGGACACAGCAGGCCTGGAACGGTTCCGGTCCACTTGGTGTGGCCTTCTACAGAAAGTTGTAAGCTGCTGCGTTCTGGTATTTGACGTTACTGCCCCCAACACATTCAAAACCCTCGATAGCTGGAGAGATGAGTTCTCATCCAGGCCAGTCCCGGGATCCTGAAAACTTCCCTTTCGTTGTGTTGCGAAACAAAATCGTCTCGAAAACAGACGAAGTGGCCACAAAGGCGGCGACAGGCCACGGTGCTACAGCAAAAACAACATTCCCTACTTCGAGACCAGTGCCAAGGAGGCCATCAATGTGGAGCAGGCGTTCCAGACAATTACAAAGAATGCACTTAAACAGGAAACAGAGGTGGAGCTGTACAATGAGTACCTGAACCCATATCAAACTGGACAAGAACGACCGGGCCAAGACCTTCAGCGGAAAGCTGCAGTTGCTGAGTACCGAGCTCGATCCGCTTGACCCATGTTGGTGGAATATTCCAGATATCCAGCACAGTGGCGGCCGCTCGAGTCTTAGAGGGCCCGTTTAAACCCGCTGATCAGCCTCGACTGTGCCTTCTAGTTGCCAGCCATCTGTTGTTTGCCCCTCCCCCCGTGCCTTCCTTGACCCTGGAAGGTGCCACTCCCACTGTCCTTTCCTAATAAAATGAGGAAATTGCATCGCATTGTCAGTAGGTGTCATTCTATTCTGGGGGGTGGGGTGGGGCAGGGGCAGGACAAGGGGGAGGATTGGGAAGACAATAGCAGGCATGCTGGGGATGCGGTGGGCTCTATGGCTTCTGAGGGCGGAAAAAGACCAGCTGGGGCTCTGGGGGTATCCCCACGCGCCCTGTAGCGGCGCATTAAGCGCGGCGGGTGTGGTGGTTACGCGCAGCGTGACCGCTACGGCTGACGCCCTAGCGCCCGCTCCTTTCGCTTTCTTCCCTTCCTTTCTCGCCACGTTCGCCGGCTTTCCCGTCAAGCTCTAGATGAACTGCTGAGGTTCCGATTAATTTACGGCACCTCGACCCCAAAAAACTTGATTAGGGTGATGGTTCACGTACCTAGAAGTTCCTATTCCGAAGTTCCTATTCTCTAGAAAGTATAGGAACTTCCTTAACAAAAAGCCTGAACTCACCGCGACGTCTGTCGAGAAGTTTCTGATCGAAAAGTTCGACAGCGTCTCCGACCTGATGCAGCTCTCGGAGGGCGAAGAATCTGGCTCACGGCTTCGATGTAGGAGGGCGTGGATATGTCCTGCGGGTAAATAGCTGCGCCGATGGTTTCTACAAAGATCGTTATGTTTATCGGCACTTTGCATCGGCCGCGCTCCCGATTCCGGAAGTGCTTGACATTGGGGAATTCAGCGAGAGCCTGACCTATTGCATCTCCCACCATGCACAGGGTGTCACGTTGCAAGACCTGCCTGAAACCGAACTGCCCGCTGTTCTGCAGCCGGTCGCGGAGGCCATGGATGCGATCGCTGCGGCCAATACAGCCAGACGAGCGGGCTCGCCATTGGCTCACGGCATCGGTGAATACACTACATGGCGTGATTTCATATGCGCGATTGCTGATCCCCATGTGTATCACTGGCAAACTGTGATGGACGACACCGTCGTGCGTCCGTCGCGCAGGCTCTCGATGAGCTGATGCTTTGGCCGAGGACTGCCCCGAAGTCCGGCACCTCGTGCACGCGGATTTCGGCTCCAACAATGTCCTGACGGACAATGGCCGCATAACAGCGGTCATTGACTGGAGCGAGGCGACCCGGATACCCAATACGAGGTCGCCAACATCTTCTTCTGGAGGCCCAATGGTCGGCTTGTATGGAGCAGCAGACGCGCTACTTCGAGCGGAGGCATCCGGGAAGCCGGAACAGCCGCGGCTCCGGGCGTACTGCTCCGCATTGGTCTTGACCAACTCTATCAGAGCGTTGACGCACGGCAATTTCGATGATGCAGCTTGGGCGCAGGGTCAATGCGACGCAATCGTCCGATCCGGAGCCGGGACTGTCGGGCGTACACAAATCGCCCGCAGAAGCGCCGGCGTGCTGGACCGATGGCTGTGTAGAAGTACTCGCCGATAGTGGAAACCGACGCCCCAGCACTCGTCCGAGGACAAAGGAATAGCACGTACTACGAGATTTCGATTCCGCCGCCGCCCTTCTATGAAAGGTTGGCCTACGGAATGGTTTCCGGGACGCCGGCATGGATGATCCTCCAGCGCGGGGATCTCATGCTGGAGTTCTTCGCCCACCCCAACTTGTTTATTGCAGCTTATTGGTTACGAATAAAGCAATAGCATCACAAATTTCACAAATAAAGCATTTTTTTCACTGCATTCTAGTTGTGGTTTGTCCAAACTCATCAATGTATCTTATCATGTCTGTATACCGTCGACCTCTAGCTAGAGCTTGGCGTAATCATGGCATTAACTGTCTAACTGTGTTGAAATTGTTATCCGCTCACAATTCCACACAACATAGAGCCGGAAGCATAAAGTGTAAAGCCTGGGGTGCCTAATGAGTGAGCTAACTCACATTAATTGCGTTGCGCTCACTGCCCGCTTTCAGTCGGGAAACCTGTCGTGCCAGCTGGTGATATGATCAGGCCAAAACCGCGGGGAGAGGCGGTTTGCGTATTGGGCGCTCTTCCGCTTCCTCGCTCACTGACTCGCTGCGCTCGGTCGTTCGGCTGCGGCGAGCGGTATCAGCTCACTCAAAGGCGGTAATACGGTTATCCACAGAATCAGGGGATAACGCAGGAAAGAACATGTGAGCAAAAGGCCAGCAAAAGGCGAGGAACCGTGGAGAAGGACGTTGCTGGCGTTTTTCCCATAGGCTCGGCCCCCTGACGAGCATCACAAAAATCGACGCTCAAGTCAGAGGTGGCGAAACCCGACAGGACTATAAAGATACCAGGCGTTTACCCTGGAAGCTCCCTGGGTCGCCCTCCCTGTTCCAGACCCTGCCGCTTACCGGATACCTGTCCGCCTTTCTCCCTTCAGAAGCATGGCGCTTTGGTGCTGCTTCACGCTGCATACGTTCGGTGTAGGTCGTTCGCTCCAAGCTGGGCTGTGTGCGCCGACCGTTCAGCCCGACCGCTGCGCCTTATCCGGTAACTATCGTCTTGAGTCCAACCCGGTAAGACACGACTTATCGCCACTGGCGACGGCGCCACTGGTAACAGGATTAGCAGAGCAAGGAGCTGTAGGCGGTGCTACAGAGTTCTTGAAGTGGTGGCCTAACTACGGCTACACTAGAAGAACAGTATTTGGTATCTGCGCTCCTTGCTGAAGCCAGTTACCTTCGGAAAAAGAGTTGGTAGCTCTTGATCCGGCAAACAAAACCACCGCTGGTAGCGGTGGTTTTTTTGTTTGCAAGCAGCAGATTACGCGCAGAAAAAAAGGATCTCAAGAAGATCCTTTGATCTTTTCTACGGGGTCTGACGCTGTTCAGTGGAACGAAAACTCACGTTAAGGATACTGGTCATGAGATTATCAAAAAGGATCTTTCGCCTAGATCCTTTTAAATTAAAAATGAAGTTTTAAATCAATCTAAAGTATATATCGTAAACTTGGTCTGACAGTTACCAATGCTTAATGAGTGAGGCACCTATTCGCGATCTGTCTATTTCGTTCATCCATGACCACGCCCCCATCGTGTGACGCTACAAATCACGGGAGGGCTTCCATCTGGCCCAGTGCTGCGATCATACCGCGAGACCCACGCTCACCGGCTCCAGATTTATCAGCAATAAACCAGCCAGCCGGAAGGGCCGAGCGCAGAGTGGTCCTGCAACTTTATCCGCCTCCATCCAGTCTATTAATTGTTGCCGGAAAGCGGCCATCAACTCTTCGCCAGTTAATAGTTTGCGCAACGTTGTTGCCATTGCTACAGGCATCGTCAAGTGTCACGCTCGTCGTTTGGTATGGCTTCATTCAGCTCCGGTTCCCAACAATAG
+
:8-2)(&(/,%$##$%(=JJJCA>>?@BBA;;=;5252667:4)((+++*(++1/-0)%%%%$'+'(./'%%(0:;>?EIJDCCCEEDBAACHH??><;;<CCDEIJGIIHIIJFD@>==??@?AABCDDCEFG?>>?GIJJJJEFDEBBDEFG3333.**+0//0:7985*'''.-*(+-.AA@<:;<ADC?@5>=;=::985/..----?CC@BCA@<7774///=:6775.+++**@B@77665556CDJEBBB=CDJJBA?A@>?@???988=BH@?<71/+**)&((**)%%7.=1/30.2--9>AFFAEF@@A@8868<<<AI:34605435>?BHFEDBA>=>>@ADECCCB:;<<<<:877?@A>;;A>H=>>GD333333273(')&)CB???@DAEJJJJJEDFD?>?@EJEA??@A=<9@JJF@=@>3))((,)'&&&08>IEAA@@BCHHDB??A:888AE@;:;JHJD><=<@,())BHE?A>92210//--8,1,((()94544343668EEDDEDDFEJJJJIG>=E89:==B978>>=...0:879@;.+&&&0465,,,-500.578@B>61)&%%&('&('(''((---211-.360+**&%')/36ACA@99:>B?@212+*(&%%%%*),**)($$'%%$$'&''%&&%%&8AA??>A?@DA@@?EB?=9DBCEDFFJJ?=850*('()'''*..03899@BHGFDCEFGGJJIJEGA@@>ABBFJFFBAABCA@AE888@=>AACBCCC@=1114=B=?GHG@A<GA?>?5333CECDDCGEDDD855210*''&*)%&&%'&'&$$$(%&$$)*.<@?EECADFHGHHDCA>?>>?@BJHIFGFCA@CCDCBCJI<:9<<;.-*))&%%':<CEEEHGEFJ7-*%%&%%$$/57B39@A6668B221177@AC942''&'03<72.'('''<<?DFFE?>=607@A@CDFGHGFCBB>>?CJHJGGDFEGC7741&(((*4BBBA@ADA@?>AB@@ADAB=@=999=;::<<>>;9:102..010.0005<?G4333CC:?>744DA=<;:>@JJFDA<>BCEDFC@>>=+(()52245CA200'')7888DDDEEBA@ABEGGDCBCDGHJIHFDDFBC?===;3//0@AEJFBBCBDD?>@=<=C?DB@BA?=>D?>=<=?AEF@>?>EGGCAA@@DDA=<::<@=><>?@?@@AFDEDDFEJ99DBA@?@ACEEFCCEAA@>@@@A@?@9999DBA8//15CFDCDDFBB????@=<=ECDCCIFDC@??@EFGC?C;;;;J6163ED???@EDEFFDCD>>;==;<A>IACDFDH<;;<ACBGDBC?<>?BDEDFE<76665589;::;931*(%&*@BCABEBD@?:>AA>?@BCBFJJFFIEDC@5447B3.-(%#$$'.-/4;+((&(((('''$&2;99:>>B:2.5.++**))*-//0001*)(/-''((78EDGA@+))*/*+*($%)+/-'&'()$$&&)(+*,<4668AA@@=<9976655991)(,+,-,+&,.--7:?B5657:5;2323333BBDBBCGIJHB@@@A?;6669@>AACDEFGB?>><?:995+.,--+3?B>=>==<++++>?@D88:0007A4444?=99=;1-,)%$&%&,2342*$$#$')AFHH??:43366CJGIGE@AAD8++++///205003/./*--582212:/,BFGGJJGAAABHGGECBC@?@A:EFDCA@@>??BBFJHB@@@FJHHD???@EDECBA?C@>@C?71-)('+;=867<AAA??CBCC<<;9;;<@@@GI@8J(&&&'&%&$&''%&,/-'''*''&&''-.467DC@?@@CBA?@@GC9BBBFDA>==?AFGGE?B><;:<<;=>:;3+$#',.3:7:21..1..-.16<@ACGHIB@BBDBB?<>9<<BF>=>A>>>??=;:;;8<>A?@A@A@@@=<;<==C??@ADFGHECBBCA<;;=@@97***+-,,1-832244=<;:64//?JEFGGGFA??@BD.,++,,0210367CBEHEGFFDBA@><989;AEECEA@AAEDEDJJHF@>=>IEC??GGCCGCEEEFDDGFGJJDCA?ADEEEEEFFFDB?3225<624585//>4451.-/.,**++++-0499?>:44:<<0+++23FJF@@?BDDCGIGGFCBBB?>>684903435579CFGDDC@?=>@ACAABAE?7>7;99.++'%#$$$$%())*)-&&AAABDIFEBABC@@@@DD@@@A>557<<83006::::432)((*-1/0170/02A=;99:;815-862337<;::>;ACBBA>?A>.+++DCBB==83-,/+(&&&'').0046???@@BB?>>=98<9GA>=<>CBABA58122023444++,+)(&'$%'*20007677CJGHIJJJHCAA??>@502,.19@@@H@<;561,.,,1//?=@BIIFECAACCB;998656:JJJ.--('%$$##&'(02/.-,*)&%%%42111<;;:89:FIIDJAAACDDCBC>>?0,,,,,)2147;;J54:;=>D;:8:879992((96556==;:<>FJJ><=DDFGGEA=E<3(&&)./>?=<=>G<;;;<<<=@@A@@<<;==<B=99;;522/)'&&./06223<?ABB????BCBBE44459.-%###$))'&&&(()=BBCEFACBC89FFCA>ECEEEF@76579=BDBBCGIHIFFEAAAADCC@?@=<:,*&*)('&%%%&)(&&&()''(''*+:BA96431*))((*'%()7;?BJJC??=>@AEGIGHEDDEDA@>=@AEJGJFJJJHBCDC;;<JD;889CBDBEE@BCHDBJJDEDBA@?>???@@?A;))(()====A@BDC>;:;>@B<....*(((%&'',+('&&('%%'%*++158@>??BBFFHHDA..,,?1/,..--.;?ADCAA?BCDJJIFDC'''(8??<<BJJ;;;;HE?@??A?=<2-(((((0ED=;FFFFJB</---12/=>@>?DFIG@<EFGJGBF>DAAGGIEE????DEEJJJJHFGFEH@>=>?BGCCBBDA??>BB0/./874)()01-***+.8CDEH@@??>978B@ADGDB@@A>==@A@>>-,*18F013@BABCFFFGIB7911;<ADACDCEEDAADFGC6556667FCFFHEFGG;859@A?>@ABAA=;;;CGECC@AAADCBAABA??=>==;=)(()@?>@('''=980--,-./AA?=EFDA@@JE?>?DJED9888@?<;779EEE===>IJGDDDGJGIHEEGEEGCBBDFHGFAABA6655158CACBDA@86678A@;6JIIIGGFFA@DCDB96242-+*)&$%'&&(/468:?DDEEECCDDFFEFI997687:;;@A?>327578<:9::ADHF???@C>@??@EGCCCAB?>A5)&%#$#$$$$$$%&&$$$#$%+++*+,--;=FCA@AAEDDEEDDCC::::?;<<;GAD?<>FB>==>A?BCEEI=<....=<5446C>><<@BHDCBCGGB?@AABB@AABBBEGIFCDAAB??;??<;;;=>9931(%%$%0677:?:::CA=<88A@??@CBF<6444?@==?@@?AABB??@<===>=>BAA?<1+*),0).*'&&''*(((4==>>C23-.7:::;AJB><<?BADDCDDED>DDBBA<9879<<<>AA>>@AACCCFBAABD?8.+))-,))'&$#$%###$$%/0;?7555<;,+++@?<====6655566<=<BFEEC@?@@FDHEEGDB@=>=?@@DGHIDDCCC@??>+)))('%'),;;=B?=>?@ACA888-,,,314,**3:;87977772213=BGEIFDA?:=721,-----,/4:C<==:7756608*+CBBA=I=@JJJJJJGA>>??C?>>>CFGEGJJFE8<30004111JFDEEGF@BBFB@AC@BBBJJ:::=CA@ABCGJJJJJJA=:9<35--./;HJ5212EHJJJJGF>0,,-*))''(23238:=;ADCDHJJJJDDD@???CDEFCCCC;;:-&&&((**,465+**)/++,..;//5?A9>?==?EDABEJJJJE::9;?<1/++5+'&()679>:=BDDD=<1.&&&*%'%%$&&**+++,>DFEFEFFDEEJGE?=>?EDDF??>?DFHEA@AACFED=>49@>?BCEDDGEFEBA=<=BJECFF/*,'?=>BDEB??770-,+(611-.,,,+*09BJFBB>?>;DHHA@@@DFDC3*'%&)(&&&'%######%%--58.*''''%&&./4+***+87/)&&&&%$$$&'(*(()+:?@@ABDGGFJJJGECEFHGIECB?@AC>:;;CAAA??>>AGEFA@@@@@BAAA@@@DABB@@@@EB@??BE8771&&%+('&$%%&)).//0231,,+&&)%5620*'88<@A@@ABBCAA?>>+(%%%%%&/0102+'&%#$*,4-,,,=CBCABC@???ADBA@?BB??@:5.(&(((222:98933*))*-.=5555:;@642//.,,**1((**)()*/+'$$%####%$&%%%%#$#%()1:=DDEECBB@?@@A>==>:99975650//+.2<;;9<=;;<F6556@;(''&')((''-;@;99?@DEA=;@<E;8889;?>>@ACBCCCDEF@@BAB?<@@A?FBJE>==???BB>>>323211/07BGA@@A@HB@@@JC====?::595=<;>IHIJJJB@?67:JJJDBBCDAAABD><2((+1:;=BA@?ADB@>>B@B?=8AEEB@ACFB@>>@>/+))('&%$$$%((++2:>6555<:868<8:558H><<<?>==>??BBB9?G@@><<=>>>@B?>>='''(1,&(+(''''*'+-+001,,-.)*,1///021012FGA@ADDGF==;;JJ((&*26665998:011.--,-3ABBFEBCCEICBCAABBBBCIJEFGECBBDCD??DB:611'''''@@?:;<>ACACCC@@<8IH@@BCJFFCC=?>8,%$$.-3559DDEDDFGCC;;;;DDJ:/=7:310////3$#####%$&%&'&&()**&(%%%$####$####%%&&$*+23404CD@@JJA?>>DGHEB???@BEGECACBBCCDC:9659A@>>;93,---.>CDFFGGCABDJIGHEDDHHJJEEEDD==E?EDCAAA2/,+-1?DECEDDCBAABCFGCCABDEEDEGE?>>?AADA?;,++,IGFEEJJJAAB@@@AFFBB>=>?CCFECBDGEGGDDDEGI@AADDIDEDDDBB?>A)&#$##&%%%'+()''((),,.<==BB?<<=CEDA?>>BGHCBBCCDEIBA@ACBA??@@BECBBDIIJG@>:?C====DDDCDEGJHF>==?@@@FDBBCA@=>=>>JCABB?===FFA???GEB>>><;<=CFA111==DBDDDFF7614186646B???@CBB*))).).+000000BEB><=?;;;7888ADEEEGHGCCBBBADGAJIEEDGFDBA@CBDDDFGIHEEDDFC0//////<?@ABEFECBA??>:;;<AHCBA?AAB)%%%&'*.45;;:4324((((+'&&&$.,&%#$%%%'&%$##$&(-,-0;?>?@<<=>GCA@@@C@77667CB@@@@@>???70--.5JFGEEB?@>>AEBAAADEEAEED?;89:('''988)(()*&%%$%')---49878999??GDBD6667AA@>:67841.-''(>;::<A@AA=EIJB==9875/-,%%%),,05999>BBBCHJG@AA?C971))*..9=<=BFFDA??A///2BA>6556CFHCBBAAAACCEGFEEFAC@?:9652*&##%$++,+*)))(&'%$%48:BDCDEGEEEDCDDDJAC<*))))()%'%(&-&''(<D>>>?DCF@@@AFJGGFEFJJI<988:877:=:77;7888:3-,,,((&#$$().7::CB@?@ADE6443+(%##$$%#%&8CE?644200+,-67778;:51+)''*)%##$%%###%)-0:CCGIFBDBEFFJICECAC<<BCCC@<=<75((((7(''''BCC33228)(()>=>>>?>>>;B<=?ACCAAB?@@>@CBHFFD5555BC;439<643*&&%&,0+((1=AA;::;=>ACEFEAAAIHGFEFFGFECBCCCBCA@DCA@;;?/--.BBHCDDCB>>>A;;6.'$$&)...322335555:5../=8;445;1.++.-.&&&$'*-.1,'0((+011EHH744/)''003::<AA--+(,+,1A>EA@A@/*'%''(*/678?DBCFJIJIHJ?@>@CCFCCGDBABAB@@A@BDEEDCDFFE@AAADBCACEFGIFEC:989:65/*%$$%%'(()/99:?=:==?>AEEGGGJJJJJJGE@@@BHCEFAC:@JJJJJJ?=<;<=?@AB@>>=;;94('(',++*;@@@?>?>>HDCDCGEEDDHFGGHIEECDEEGGFEDCFIEDDCC@AC@@>=>;;9233DFEDF?==4/'#####$%&+&%$%%%%%,(-),HJHGEGIGGHJGCC<<EDFGF821/,-&$&('&$$$*ADEDFEBABDFFGHDE?=?:221:=?@>9889<@ACEEE9889EIFDDD@A@AE>JJJJJJFFJJHHGI:::<@@CD01.?+%%&1445BGJGHFEI=;9:DC=;9-%%($#%&$%))&&%%'+'%%&$$#&'%':;;BE@?*)((1(677=ABCAB@@@@EDD@?7;<>?=:<:888;BACA?@?@BBDCBCCECCCBBBCFCAAABBEGHFDCDE>DDC>;:;@BA@@@CGJJFBCA@@ADGDCCCGFGHFB=2.))(---,0==>A@=>>?=2....0<56>FI;;ABHAAAA999:;:2**+,7510035;:;33$$$$&%$&)((*4-@?----4-225;72*94-,**(#$'.116?BCA@@@IEEEEJJJJJJJHHJGEEDGEGEEFGHIJIJIIFEDDJJJHCCCCECCBCFCBA@D@A=??=BIC>>>:'&&-34:9BAAA?7)&&&%%(),('&*2+*EDC<<-&&(+79=?HHHHHCFFDEDCCCBCC>===DB?@FAEAADD>3-.,-42&&$$&&-,+.())'&%%%'&##$'(*#%%%$$%&,,+,.BCBE?@@@CCBBCGEB@CHGGEGGFHFEHJJ?**)''&%&30,-002:>>?@?@A@A@@@?F9986333;A<>;;;;=A@FAACA@<999?>?CABBCCCDE@A=471ADAAB@>=,))$$$%&&(,,-112==ABFJA@<<411161002(((''(%%'''(((>CA@ABA>1.**+:7::68;;900(<=<????DBDBCBBDEEA@@=;;=<8835864++**6;<BBDECDB=;5/*),BCCEEDDDGFIDBBAF>;;67>=@A@?<968900///;6,())F?<<<<CHA4-('-//1?CEFA@@BFEE?;987>EGJI<86>EGAEC@??BCB@?@AA98::;*),-6>;:;;<=8633)),0.611=:=<8@C@DEEFE?==@?@@@0.+))(/131220)))ACH?==>JG?>989;:?>1<6+-*'&&)65555::?@@AB1+++0;D@???>1,()(((2//38><@JJJHJJJJIJJJCCEFFGIHJJFE@:1110333BC<6790+%%%)6AGCCC?CBAEFFE;:9;BBB@ABBAACDJJ''')<=>>@211210+*)..887>8779??GFEB@??@@?<43&%&'%&%%')*/(''$%%-%%$%&&').-+,)))55<><;6054((';@@A@BB>?2(,7777.++)&%%(/(?;;::>?AAACAAC???>BCBDDEHHIJFEFFGFFFEGIJJDBA@DCDDDDDCDDDDC>DCCDA@@58878==>A@@ADEECCDJJIEB@????>?AECC?><;==HIHFB?>?==<3/((('%#######$$$&%%&')+??AA@==>=:9;<C@>;<>>@AA@??BBECEIDAAADE999AB522-(&&')*&&(/14311/..*<+*+:=AAAABBCDFHFDDB@@;<:;=<?545('&%#
@Uematsu_g8c_1_G0_19
GGGGATCATGTAACTCGCCTTGATCGTTGGGAACCGGAGCTAAATAAAGCCATACCAAACGACGAGCGTGACACCACGATGCCTGTAGCAATGGCAACAACGTTGCACAAACTATTAACTGGCGAACTACTTACTCTAGCTTCCCGGCAACAATTAATAGACTGGATGGAGGCGGATAAAGTTGCAGGACCACTTCTGCGCTCGGCCCTTCCGGCTGGCTGGTTTATTGCTGATAAATCTGGAGCCGGTGAGCGTGGGTCTCGCGGTATCATTGCAGCACTGGGGCCGGATGGACCGACAGCCCCCTATCGTAGTTATCTACACGACGGGGAGTCAGGCAACTATGGATGAACGAAATAGACAGATCGCTGAGATAGGTGCCTCACTGATTAAGCATTGGTAACTGTCAGACCAAGTTTACTCAACATATACTTTAGATTGATTTAAAACTTCATTTTTAATTTAAAAGGATGTTGGTCAGATCCTTTTTGATAATCTCATGACCAAAATCCCTTAACGTGAGTTTTCGTTCCACTGAGCGTCAGACCCCGTAGAAAAATCAAAGGGGTCTTTCTTTGAGATAGCTTTTTCTGCGCGTAATCTGCTGCTTGCAAACAAAAAAACCACCGCTACCAGCGGTGGTTTGTTTGCCGGATCAAGAGCTACCAACTCTTTTTCCGAAGGTAACTGGCTTCAGCAGAGCGCAGATACCAAATCTGTCTTCTAGTGTAGCCGTAGTTAGGCCACCACTTCAAGAACTCTGTAGCACCGCCTACATACCTCGCTCTGCTGATCCTGTTTTACCAGTGGCTGCTGCCAGTGGCGATAAGTCGTGTCTTACCGGGTTGGACTCAAGACGATAGTTACCGGATAAGGCGCAGCGGTCGGGCTGAACGGGGGATCGTGCACACAGCCCAGAGCGAACAACGCCTCGACCGAGATACCTACAGCGCGAGCTATGAGAAAGCGCCACGCTTCCCGAAGGAAGGAAGGCGACGGTATCCGGTAAGCAGCAGGGTCGGAACAGGAGAGCGCACGAGGGAGCTTGGGGGAAACGCCTGGTATCTTTATAGTCCTGTCGTTTCGCCACCTCTGACTTGAGCGTCGATTTTTGTGATGCTCGTCAGGGGGGCGGAGCCTATCGAAGAAGCCCAGCAACGCGGCCTTTTTAGATTTCGCCTTCTAGCCTCTGCTCACATGCTCTTCCTGCGTTATCCCCTGATTCTGTGGATAACCGTATTACCGCCTTTGAGTGAGCTGATACCGCTCGCCGCAGCCGAACGACCGAGCGCCGCGAGTTGAGTGAGCGAGGAAGCGGAAGGACGCCAATACGCAAACCGCCTCTCCCGCGCGTTGGCCGATTCATCCATTCAGCTGACGGTTTCCCGACTGGAAAGCGGGCAGTGAGCGCAACGCGGTAACGGATGTTAGAGTAGCTCACTCATTAGGCACCCCAGGCTTTACACTTTATGCTTCCGGCTCGTATGTTGTGTGGAATTGTGAGCGGATAACAATTTCACGCAGGAAACAGCTATGACCATGATTACGCCAAGCTCTAGCTTGAGGTCGACGATACAGACATGATAAGATACATTGATGACTCAACAAACTGCGCAACTAGAATGCAGTGAAAAAAATGCTTTATTTTCTGCAAATGTGTGATGCTATTGCTTTATTTGCGCCGTTGTGAGCCTGCTGCAATGAACAAGTCGGAGTAGGCGAAAAGGCTTCTCCAGCATGAGATCCCCGCGCTGGAGGATCATCCAGCCGGCGTCCCGGAAAACGATCCGAAGCCCAACCCTTCATAGAAGGCGGCGGTGGAATCGAAATCTCGTAGTACGTGCTATTCCTTTGCCCTCGGACGAGTGCTGGGGCGTCGGTTTCACTATCGGCGAGTACTTCTACACAGCCATGGGTCCAGACGGCCGCGCTTCTGCGGGCGATTTGTGTACGCCCGACAGTCCCGGCTCCGGATCGGACGATTGCGTCGCATCGACCCTGCGCCCAAGCTGCACCATCATCGAAATTGCCGTCAACCAAGCTCTGATAGAGTTGGTCAAGACCAATGCGGAGCATATACGCCCGGACCGGCGGGCGATCCTGCAAGCTCCGGATGCCTCCGCTCGAAGTAGCGCGTCTGCTGCTCCATACAAGCCAACCACGGCCTCCAGAAGAAGATGTTGGCGACCTCGTATTAAAACCCCAACATCGCCTCGCTCCAGTCAATGACCGCTGTTATGCGGCCATTGTCCGTCAGGACATTGTTGGAGCCGAAATCCGCGTGCACGAGGTGCCGGACTTCGGGGCAGTCCTCGGCCCAAAGCGTCAGCTCATCGAGAGCCTGCGCGACGGACGCACTGACGGTGTCGTCCATCACAGTTTGCCAGTGATACACATGGGGATCAGCAATCGCGCATATGAAATCACGCCATGTAGTGTATTGACCGATTCCTTGCGGTCCGAATGGGCCGAAACCCGCTCGTCTGGCTAAGATCGGCCGCAGCGATCGCATCCATGGCCTCCGCGACCGGCTGCAGAACAGCGGGCAGTTCGGTTTCGGGCAGGTCTTGCAACGTGACACCCTGTGCACAAGAGCAGGGAGATGCAATAGGTCAGGCTCTCGCTGGATTCCATGTCAGAAAGGGCGGACTTGCCGGAATCGGGAGCGCGGCCGATGCAAAGTGCCGATAAACATAACGATCTTGTCGAACCATGGCGCAGCTATTTACCCGCAGGATATTCCACGCCCTCCTACATCGAAGCTGAAAGCACGAGATTCTTCGCCCTCCGAGAGCTGCATCAGGTCGAGACGCTGTCGAACTTTTCGATCAGAAACTTCTCGACAGACGTCGCGGTGAGTTCAGGCTTTTTGGCCAAGAAGATCCTATACTTTCTACCAATCAGAACTCGGAATAGGAACTTCTAGGTACGTGAACCATCACCCTAATCAGCCGGGGTCGAGGTGCCGTAAAGCACTAAATCGGAACCCTCAAGGGAGCCCGATTAGAGCTTGACGGGGAAAGCCGGCGAACGTGGCGAGAAAGGAAGGGAAGAAAGCGAAAGGAGCGGGCGCTAAGGGCGCTGGCAAGTGTAGCGGTCACGCTGCGCGTAACCACCACACCCGCCGCGCTTAATGCGCCGCTACAGGGCGCGTGGGGATACCCCTCAAGCCCCAGCTGGTTCTTTCCGCCTCAGAAGCCATAGAGCCCACCGCATCCCCAGCATGCCTGCTATTGTCTTCCCAATCCTCCCTTGCTGTCCTGCCCCACCCCACCCCCCAGAATAGAATGACACCTACTCAGACAATGCGATGCAATTTCCTCATTTTATTAGGAAAGGACAGTGGGAGTGGCACCTTCAGGGTCAAGGAAGGCGCGGGAAGAGGCAAACAACAGATGGCTGGCAACTAGAGGCACAGTCAAGGCTCGTTCAGCGGGTTTAAACGGGCCCTCTAGACTCGAGCGGCCGCCACTGTGCTGGATATCTCCAGAATTCCACCACACTGGACTAGTGAATCCGGCTCCCGGTACTCAGCAACTGCAGCTTTCCGCTGAGGTCTTGGCCCGGTCATCCTTGTCCAGTTTGATGGGTTCAGGGAATTCATTGTACAGCTCCACCTCTGTTTCCTGTTTAAGTGCATTCCTTGCAATCGTCTGGAACGCCTGCTCCACATTGATGGCCTCCTTGGCACTGGTCTCGAAGTAGGGAATGTTGTTTTTGCTGTAGCACCAGGCCTGTGCCCGCTTTGTGGCCACTTGTCTGTTTCGAGGTCAATCTTGTTTCCCCAACACAACGAAAGGGAAGTTTTCGCCGATCCGGGGACTGGCCTGGATGAGAACTCATCTGTCCGGCTGTAGAGAGGGTTTTGAATGTGTTGGGGGCCGTAACGTCAAATACCAGAACGCAGCAGTCTGCACCTCTGTAGAAGGCCACACCAAGGGACTGGAACCATTCCAGGCCTGCTGTGTCCCAATCTGCATTGTAACTAGTCTGTCATCCACCATCACCTCCTTTTCAGAAATCCTGCTCCTATTGTAGCTTTGTACTGATTACTGAATTTCTTGTTCACATACTGGTTCATGAGTGATGTCTTACCAACTCCAGAATCTCCCAGGATGATAACCTTCAGCAACACTTTCTTCCTAGAGGTCATGGCGCCACCGGTACTGCCTCCCTTGTACAGCTCGTCCATGCCGCCGGTGGAGTGGCGGCCCTCGGCAAGCTGAGTTCGTACTGTTCCACGATGGTGTAGTCCTCGTTGTGGTGATCCAGTTGATGTTGACGTTGTAGGCGCCGGGCAGCTGCACGGGCTTCTTGGCCTTGTAGGTGGTCTGGACCACCTCAGCGTCGTAGTGGCCGCCGTCCTTCAGCTTCAGCCTAGCTTGATACCGCCCTTGGCGCCATCCTCGGGGTACATCCGCTCGGAGGAGGCCTCCCAGCCCATGGTCTTCTTCTGGACCCGGGGCCGTAGAAAGGAAAGATGGTGCCGCGCAGCTTCACCTTGCTGCAGTGACTCGCCGTCCTGCGAGTGGCTGAGTTCCTAGGTCACCAGCGCATCCTGGAGTTCATCACGCGCTCCCCACTGAAGCCCTCGGGGAAGGAGCAGCTTCGAGTAGTGGGATGTGGCAGGATCTAGCGGGTGGGCCTGGAGCCGTACATGAACTGAGGGGCAGGATGTCCGGGCGAGGCGGCGGCGCGTAGCCTTGCGTTGCGGATGGGTGCGTCGGGCAGGTCGCCCTGGCCCTCGATGTCGACGTCGCGGATGCCGCGGAGCCCTCCATGTGCACCTTGGAGCGCATGAAGCTCCTTGATGATGGCCATCCTTGATCCTCCTCGCCCTTGCTCACGAATCCGCCTCCGGAAGATCCACCAGCGTTGCAGATTCCTCTTGCGTAATCCACTGTTGCAGTCTCCTGTGAGTACTTCCACTGAGGGTCAAGCAATTTGGCATCCAGTTGCTTTTGGCAGCCTCTGGGGATTCCACTATGTAGCCAAAATGTTGCCAGCCAGGATCGGTACAAATTTTTTGAACCGATATAAAATGTGGATGAGTCGACGGAAACCAATTTATGGTGTTGGGCATAAGGATGCCCGTCTGCCCATTTGCCGTTGGGGGAAAATATAAAAGTTCAACTGCGAATTGCTACACATTGCAGTTTTGGCAGCTTGCTAAGAACCACCCTGTGATATTTGCAAGCCTGTTTCTCAAAGTGTCTGATATTTCACTAAAGTGATTTTATTTGGCTGTAACCCCCACTGCCCACTGCGCCCCTGTTGGCTGGGTCACTAACCACAATTCTCACCTTAACCCCAGCAGCCATTTTGGCCAGCCAAGGCATCGTACAATCTAATGTCATACCTAGGCAAGGGTGGACATGTAGCGTTCAAATCCTGCTGAGATATTTCAATGTGACCTTTTGCTGAAGCAACAAGAGCTCTGGGACTCTCTTCTGGGTTGACTGTATCATAGTCTCTATCGGCGTTAGTATTGTCGTGAAGTCCTACCACACACTTAGTATCGCTAATCTCGGCAGATCGGGCCTGAAAGTGGACTTGGGGTCCACATCTTTTAGATCCAACACCAACCCTCCAACGGCTATTACTGGGACATTCCCGGTGGCAGGTGATGCCTTGGGGTTTGTATCTTTATGCATAGTGGGCATGCACCCTGCGTTGTGCCGGAAGCTGCAAACCGAGTCGGAAGCGATGTTACTCTTGTTTTGGCAGGTCCATGTCCCACAAAGTGTCAAGGTATCTACCGGCAGAGCCTGCAGCTGAACCGGATGGTAAAATAGACATCAGACACTGGATGAGTAGTATACCAAGTAATCATCCTTCCAGCTATTTATTCCACCAGTAAGGGCACCTACCATCTACAACCATGCTAGGAGAAAGCTGTTTTTGATGTAGTCATACTAGCCACCACGTTCAAAGTTATGTTTTCTGCGGCTTTGCCAAGTTTTGCAGTCAATTGGACCGGCTTATACTTGGAAGGTATTACATTCATGTGATGGGCGTAAGCCCCAGAACCAGTATCCTAACTATTTGAACTTATTGCCTTTAGCTGCGGACTCCTTCAAACCAGCGACAATAGCGTCTTGGAATGCGCCGTTTGGGAAAGGTGCAAGTGTACTAATATCTACGGTTCTGGTGGCATTCCCTATATTTTCAGTCATCTTAGCCAGCAACCTTTTTGTCCCAACTATCTCGCATTTATCATCGCGACATCCTGGGATTGCAACAACCAATCACTGGGATCAGCGGCACTTCCATCAATTTCTTCCACTAGTTCTTTCCCATACATCGCCCTCCAGGCCTGGGGACACTTGCCTCAATGTTTGCTCAACGGCGTCCAAATGTGGTGTAGCTCGATCTGCGGTCAGCAAGTCTAAACGCTAACAGTCCGGAGGCTGGATCGGTCCCGGTGTCTTCTATGGAGGTCAAAACAGCGTGGATGGCGTCTCCAGGCGATCTGACGGTTCACTAAACGAGCTCGTCGACAATCTCTATCACTGATAGGGAGATCTCTATCACTGATAGGAGAGCTCTGCTTATATAGACCTGCCACCGTACACGCCTACCGCCCATTTGCGTCGATGGGGCGGAGTTGTTAAACAGTTTTTGGAAAGTCCCGTTGATTTTGGTGCCAAAACAAACTCCCATTGACGTCAATGGGGTGGGAGACTGGAAATCCCGTAAGTCAAACCGCTATCCACGCCCATTGATGTACTGCCAAAACCGCACATCGCCCATGGTAATAGCGATGACTAATACGTAGATGTACTGCCAAGTAGGAAAGTCCCATAAGGTCATGTACTGGGCATAATGCCAGGCGGGCCATTTACCGTCATTGACGTTGATAGGGGGGCGTACTTGGCATATGATACACTTGATGTACTGCCAAGTGGGCAGTTTAATAATACTGCACCCATTGACGTCAATGGAAAGTCTGTACCTGGCGTTACTATGGGAACATACGTCATTATTGACGTCAATAGGGCGGGGGTCGTTGGGCGGTCAGCAGGAGCAACTACCGTAAGTTATGTAACGCGGAACTCCATATATCGGCTCCTGAACTAATGACCCCGTAATTGATTACTATTAATCTTAACTAGTCAATAATCAATGTCAACGCGTATCTCTCGGCCCGTACATCGCGAAGCAGCGCAAAACGCCTAACCCTAAGCAGATTCTTCATGCAATTGTCGGTCAAGCCTTGCCTTGTTGTAGCTTAAATTTTGCTCGCGCACTACTCAGCGAGACCACCAGACACACAAGCAGGAGCGGAGTACTGCGCTTAACTATGCGGCATCAGAGCAGATTGTACTGAGAGTGCACAAGTGGGGAATGGAAATACCCAACGTCGACGTCAGGTGGCACTTTTGGGGAAATGTGCGGGCGGAACCCCTATTTGTTTATTTTTCTAAATACATTCAAATATGTATCCGCTCATGAGACAATAACCCTGATGAACGCGATAAATATGAAAAAGGAAGAGTATCAGTATTCAACATTTCCATGCGCCTATTCCCTTTTTTGCGGCATTTTGCCTTCCTGTTTTTGCTCACCCAGAAACGCTGGTGAAAGTAAAAGATGCTCTTCAGAAGAGATCAGTTAGGATAGCGGGTAGGGGTTACATGGACTGGAATATCAACAGCGGTGGTCGCGAGAGTTTTCGCCCCGAAGAACGTTTTCCAATGATGAGCACTTTTAAAGTTCTGCTATGTGGCGCGGTATTATCCGTATTGACGCCGGGCAAGAGCAACTCGGTCGCCGCATACACTATTCTCAGAATGACTTCGTTAAGTACTCGCCGGTCACGAAAAGCATCTTACGGATGGCATAAAACGGTAAAATTATGCAGTGCTGCCATAACCATGAGTGATAACACTGCGGCCGAGCTTGCCTTCTGACAACAATGGGAGGAGCCGAAGGAGCTAACCGCTTTTTTA
+
59>CCGJIJJJFE>==<@AE@0000+****,0504346;66)((+((((;83311201DD?@@?==>DDBCCEFCDA@@?DDCBBAC??@@DC?>;:;433(''&.----/0>>:;<<JJHJG<<;;C++++4:<51110./++0)?BCDE<;;=,,,+%'%'./?DDEEEBA=99:9;:999'&&&()**+../:BA@B@AE@@@EDFE8504/0---8@??CJB@?>>EBBCEJJJGECBC@@@?AA>=97//////'&&'+,778;><:8489>><;<334A==43*884200)))'*'''&*(%%-58-+++8;:=<<100073269<,++,--53448<<5446@@@ACBCJF?===-&&&'8:;<;;;<,))))(&')2??;;<=DDCABBF;;;676643103435=<<55976544-&&&'@J?>=JEECHGGDEDJIJBJFFEFHCAJJJJJJJJJJGFJ966531('$(%$$()2+8<;<<BDBBB>>21211:;::<HJB@;9D9JD?>>ABABCJF=<>@B>AEB>/*))100-,,0C21/02587/,+))*170*)('++,/11/1,+,,/.,*228CCDCDE=<545,+++**))+,4,,/4222HGA@@B;:;;CCCEDEDBA@@?==>AA2,5.53.0.45466:44CEDF@?@BEH<<;@FIA@@AA@@BDCDCDGGECBDDABA@@B77775560///(%&+$$8567799<8899@A?@AABBA@@@@6.---3144@ECBBBGE;::::B@??>2111???@>>>?B??5-'''*8?:=6357=><<<<?@DEGA???DBBA@>>;;;>@@@AAAABDEB???>BBCB??>?DDJGJGGEFFA?@@CBBCDDGEAB??CBBB@AB>?>=:B<;;:895:1/'$$%'''',+***+/)+)),+*+)'''&))((%%&&&&$$$+000,+(('&'%$$(/3::==BEJJCBACDDBBDB<1;+)((&&&''%'%&%%%%%&)78<HGDBACBB////21.)&&'0DFHJCB?@?<=@ABABCE?A>?@4(((AAAFIDA;84367??@DGJJJED??>>?>1&#$*()+7@ABBBDFEEEEFJCA@?CCEBEHHJJJFH?@2111?42..0=A??BABDD=>87,*))'%'%&%,.7?BFICC=<<=>6.,/&$$#$%$#$*04*)++.-3('))'&&,,.3/09==9:>>>EFFEED>55BABCEA@A@AA@AB@@;::<@DB@?>???>><>ACCCBBBACDC>===BAACCBEEEDCBDDE5334422352+((*,'''&&'+3454534;0400/-'()'&$$'(&01;:::C?DHGBA:</1./0+5=JJEFEDGD00,,456.&$$%'&%%'&###')+0,2:4CCDHEGJJJ??>@A<;:9;<=@C77772&(',**,,<@77643453++.59:EDC@@CBGGF@AABJJEGCDEJJJJHHGJJFEBBDAF=@@@A@BCIIGHEHEJD><30.///-.<=>ADIJJJJJJJJ0///.*&%'-'%%&)/6EGDDDDEDDECBBAGBFD@>:;343-)%%(.-)$$#%##&+123399;;;875656>=>>9::)('')&'&&()(+%$#$$&+799>ACDDDCFCCDFJJJJGA@==C<741-&&&%&&,0++,.@@@CDBA?ABACAJG8;C;,%$(%$$#%&%&&%%%''(-,,,-544,('*$#$%*''()(*&$#$$$##$$$$+5668>:86866>??>DDGFFCB8327-,,,898641223632/,?;=CHG<;;22&'(./AA?<;6./0./0=;?GDCABEFDFFH77>7ECBBIJHGDABCIJHEBAAB@@@DDC@AJCDFB;40013*)(*-3;??;;;1/,((((0.0147BDCBDGCBBA=<<;;3222*(()**%%'',,,1255=>@EDGGDBAA@@BEE@:99:C><=9>=<<=A===>??>30'32;@B@:9::=?>?''&'.+)(&&'()+**-/0491103;===<=:3)''$%(,99:=AIJJAAHEFD<==<A62+++:<EG<;;<FFFDDB@99:A813.7B??@CF5555@<000292)&&&'((),+1222FEDF4445EA@=DDCDBBB;;9BDEAAAACAABCGB?>?ACEH====FFHHFIFDCCCCCDDDC@@@ABCGJJJJJJJIGDDBCFJJEAA5334;:%%&)+024478@@@@DCB98689B:86(''(=@ADJJIFGHGDCBBDDDFEFA?93.)(/053348?9GE>==>A:/')0-5:9><<==?CACBCCEEDBHHJD<77??GFDBB@=>;:?@DJ?866653.*++)((*7?B@JD?=A?<;>=FEBBAD8632326556:?<9877<ABCBBCCCCJHIFBCBCECA@=>??DAGFEHJDCC5445ECEDDDHFFFEJIICA@@AA@ABBA@=?2---1;975....@HECDABDDB@@@=>>?=9)((.=9887==>>B31)/.--/793332,+*)..445;999=?9EABA<:9899898=?8?CCEDCGEEEEE@@?@@?991-)&&'')&'*9:@@><<<GBA@@?>??@???A@<3/)'%$%&&&('&/2.-,//0/655569555311J526/('&&&$$$&&',(+''***(&&%$$&,''((13433:98=<=>?>;;>@BABF@@AHA<:9($$&+**++((+-03332&('&$%'5//..//0034:B?>EDAEFDDDA:72212++9:@?BACCCFHGIJIFGFDCBCCBJGD43+)*--,+//24?=;;::?>?AB>??CDGHJIG@8/%%++-/3..,++,,0-0-,++*-<:;;IBBBAE@;<<C@?=99.+*/568::99:;CC<<<HIJECBCA==**(*''*0135565<89-+(%%%%#$%*'+*'''-)(()(435401;99:@@=>>>GCCBBC@=<;<4444-$#$%.09899;:9===:0/..9AH???54460//////47'&&'7?=41024;<=<99>=>>553378BAFFHAA>>?BAA@:9567;;8>:JJ@<A=98542///,--.:?F?>==><;<2000)&&4:;==CDD;;;;D<;?>BABB><::<7414))))874589;:<=;7B@CBFB??@BBB?>?:988;??=<>???>==;:<<>977<A=+*7730=?@@@BEDCD>=<=:9667;97777@?=?A;989=@@222032,%&))))(,1,,,+%$$#$$$$146.,0*@AA??.-)(,,556<===@??>><9;???<82AECCDCDAD?@DABCCEBABB@??>CAAADCC<55441144<<<?CACBFEJF<<867=CJJ?<=CDFEAABBDDGI1112>20&%+'''''367610&&%&+0/,)',)*,54678<====<=?DBDBBBD610''6:=>DB?,,,,3.'%%%##$%.277799;?<:88::--''&&':C<777;;;>A@?@@DDEGG433@FJFGD=87:;EIGJDCA@??@FCBC@???>=:1///23(%$$$$%%(-20002<;778:11((%%'/,.+6661(((;>?;AA@B6320)%$#&2&@@?AACCEGGJ>?<32*(((),-)'&&48:;=611132/)*/23/0.///<1>AIHIJFCCBEFHG@@CBEBDB/...A@==B>>=<>?BE42,BABBDDDDB@>???DECDCDDDC???G;72.**&$#'<BEEDEGGGGJJHDDCCBCDFEI>>>:?AFJ5334=??AHDD79290//0<DBBB56GC??ACB=444AEFDI<5;AA@:;;?JHGGDEDJDFFGIJFGJ?+%####$')*4=>A77...0GHHJG;5480)1<7753&&&&))0220$$$+.+7=73366=>@ABDJEA=:A76*&&'89,,,,4213233<@@>:99;?C????BABA???@A??>@EEC@>;:<;8,''87;67;85)((('&%(+-.&&8ABBBCH>50,',(50017799;?A>??@F>A@ABBAAAA?AAADFC@??>431.($%$&2.*)),599@@>@BBA?==<=JGGDCBBCEFHIF2222HIJEEEHHGJEFDAAAA@BBE=<6566876./,*,*)))***:=8@A@=<A>94167;=>@BCFDBBDBCACEEFGAAAJFBA@CC??@@???DDCDA:953))+-,,-...47:DFEHHECDBEC@?;<4333338)(('*''&%'%&'7;==><>0++++(()--,-,-0348=?=::897>;;=?AA?>@?@@>@@<<<99/(%)))*+*&%&'56BEECCC>??IDA@>=;:::BDECBEEGIJJGEDDEG85545AA2723A@@E:9774.,&%'%%%9;98;>??=>>ABAED::::DCBABE?;<><@<;<<::&%$$&'(&'&&%&,*),)(%++*'(+&&$$''*+0336;9888:;<;=CBCA@>>53>9BFCCCD6666DDCEDBB=*'&''&(../,(($$$&&(.47??><<<CDD@@ABHDE@?>6568:D:0(''&''&+%',)))*)((..)&$%**../+*)*/,+((+,,*$$$%+-(''',-0&%%%''%)).8921421.*'(((&$&(*((+10.+))*%$$%%$$%&&-%%)),)((&)01*(&$&#&&%%%$#####'$#$&&())()((&&&*)'%%''*'&&&(')(&$#$$%$$$'$%%(.)(($%'$&&&()++,))(()%'''*'&%+)%#$%%%##$'&&&'(&&''(**+'&%&&162*))('%%%%%$'&&&)((%%&%'%&'*(((+'&'/009)((**-&%'(..0''((/.----.723:60-00)(((+-,-*'((8::41137C/0:-4334;-))*+1/677?B<@@?,,,,:69:576667;>;863226>CFFDBA@ACFEAA?BCBHFC?=>>>?<<>>>>@BB@@A@CD@AAAEE>==777655;=D?A???ACCDEC=57+))*FBBDCEB@<;?AB@?AFFBCDCCEJECB=1031;*))).*$&'&'%%$$$%%&(()()-567BFCAC9999@ADHBCHAAB862EDECDCABB=;;;GAICA1112AEFEFGGJJHH?>''''.0,,,.0A??@@CCCDEJHH?>>>:85;:<)$$%%%$$&()&'((((+)*'&'';:9;;<9:77A3BB?@ABH,,,//.,*((&%%$$%#'(((,+:?DEEFEHJHABA@@>>?@=EG=<=EHJHG<44<ACB9884??>>>AAABCIHJJHCBB984.*%$%%**/01888;>??A@?=<<<=>>>AC@A?@CBA><)(()34;9;<>@A<A=,,,-D>CFGEC@>??ACA?>>:@.---)(),+....,1-)))/../4?<>EEC@>???A@;=<:;+*,96895?>>>?--,--0.;=@DCBBBDDDEBCCCJJDA55BEJGHC@@CJJJEDCCIFDC>EB@?@HCB;J$$$$$#$%&)88?@?ACBD@>===?=<>@ACBBBC@DEE644222---000)('')*68999@?=>@?@GJJDBB;<<<<,'$$####&%$%&*('''000???@CDIGE=CDCCCCC@@?@ACCFGD7+))*&&&')'&&&'*(+**-/::AC@<<;>ADFFGGEB>@>?CCGC?=<=>@AABCDDEC@?>?A?DHI60A:975))-.)C-,,-....:::<BA@@>??A@>;<<<1'&+*,*<===99-,,-2)'$$''-1BA>>>BAAAAA@@?EEFDEJFB@?@==>>@AABA:,*<;=JJCAAABAA><<<>AA@=;:;>??@A@@?@?><4-)'&'%%$%$$$###%&$$$$%ADF>===DCFB=75000////1+)))22244DAAAC=7945?BB@?@@GFEHE@???@?>==:74/-.+('(,))))/.*))*+-('&&&&*,-.GG?>>BCGJJHGEED?><0.../6640/+../<980,,?FJEFEE@??@JA=<:3327DFDDDCCBDD;;51/-+*),*,%$###$')*+,-3233>@ACEA??BJDB:;;<D@96*$$###%%%%&(%&(3/('')22.*)(*+.,++++)(+.555;;:>CFJ@>AIHA@@@FFDB@@@@DEIJEHEEBAC;;<<GGGFC==<;A?>>A?FCDBCBCCJGA?@AHI>;<?>?>?@ADCDBBC?HDA@@CCDGCC>>?EEEFFHJCAA@DJJJJJJECA=>==AB43357DECBC@?FJJJDC@5*'''($$#$&%%%$'%###&#$#+%$'%(((//1?GBBBD@?@9330---/9899@?@JE2110337666@B((&%$$#$%'*&.??AAABJHJJJJED@HHJCDCDGCBBADA>4/0JIJHIJIFEEEDJJJJJJIGIGJCFG>>>D::99:88;;=>EF>>?@D8544*'')*B@>'&&%&&%###)%'%&AC::9)&$$$$%',.@@AB>E2,*....7;<;CCDF=::+*)+<<CC<<<>?>GJ:::;G7777755)(((989<DAGF6GJJFECDEED1110222/++,91%%%&&'&&&)556<=EEIEB?@200336333:989:>54425610/+(&&'&%)(+/226650**+28'&&&,,-18:?=>@AB?>@>A?>>@FJF?:99,***88:89:;@CCA@A=44325-(((((+:?HEBCDHGGJIJHGJJI@>>>CDDGJJIHHEFA=B>GJEEDAAB@DCCC:B=9,(&+))-.05=?<831*-**+,/-+,*(')0//1277((()5556?@:9'&&&'''>?D@6-)(''%$$&.,&'')-1334446JHBA?@AAFJJFC=34ABCBA@??@<2229879<A;223C9CDEFB@@BDDEED@@@DJHGFFDBBBCJJJDDBACBCCIIBAABFDCEBA=/,+**+,''&/BD>=?A>>>?GHEGAD<<=5454356@DEDD??>>DA@=<>=??****2&###$##$###$%)-,06ADC<;;;A;CB?@B;**)'&''.()9?DEDBAA@CD??@ABAAAFBB@?@@FDCBBCCCA3332212??>>@A:768:99:<876'%%%(*&&$$$######$>?CCDEDDDBACDEA<<:?A@@@CEGDJG-)))3/(&&)..222BBBABBB@?@CDFBA<1(((&'&%')&&%$$$$%'(')*+266-+++/A889:=A433393*+'',-FGDDA@@@BBA@@ADC@??>?@EJJGCA@A@?32.1.-11/..0.-/<99EFIGJ<;::<:989=;BA6463E<;C;FBBAA<;56./1?JJJJF88<<@?@@@A@A85665/*)(/-,-((%%%14471001-+%,((')(%&'))*'''=DDGEECBAA@AAFEE?CBDCBCDD?>>>CCCCEI>?>=;'&&'&',,+*%&()&''&&&'+*%$&*,.2336=B==>>>??9;==978@BBI@AC>>21324426<::=AACFJGHCIDEDFEF+***631113EFGHJJJGDCBC@;9:;77894/./&&&'&&'-*+++)++&'&&'*,.045545<<>=;0+,1.--9;0--->ABG333/.-*''%*'$##'(*,../<:5DABEIGEEFFFIJJ<;::<9;B;;;<ABB>>=8889@IJHGE>==8666?AA?F8:99/2(((('''%$$$()+**+++)()&''''%###$&&%%&%*.111/)&()+,,)'((''&&)**--,,+%$#####'2?A@CCD3223865:;=BECDDFJJJI@???ABEGDBB@@@=::>@E==;<<9768:>BA@>CA>=<>?BD/.'=>?BA@=<<;233@@BABFECDCDFA@@A/...3001121224634328<<;42/((%%&*),++0+(('(*('&'./))+;GJCCDA==<BA??@:84/0*(()*)*),,(&'&&&*+..12;=@??@BAIA@@ADCCBBBC?>>7774-,,-0(&&%('%##$'&*/3>===(''%&%%'&&&%'')(*+,8.03;?9-,+((())'
@Uematsu_g8c_1_G0_20
TTGGGTATGCAACGCAATGGTTTTCGCATTTATCGTGAAACGCTTTCGCGTTTTTCGTGCGCCGCTTCAATCGGTTCAAAAAATTTGTACCCATCCTGGCTGCAAGATTTTGGCTACATAGTGGAATCCCCAGAGGCTGCCAAGCAACTGGATGCCAAATTGCTTGACCCTCAGTGGAAGTACTCACAGGAGACTGCAACAGTGGATTACGCAAGAGGAATCTGCAACGCTGGGTGGATCTTCCGGAGGCGGATGTTGAGCGAGAAGGGCGAGGATAACATGGCCATCATCAAGGAGTTCATGCGCTTCAGGGGCACATGGAGGGCTCCGTGAACGGCCACGAGTGGAGAAGAAGAAATCGAGGGCGAGGGCGAGGGCCGCCCCTACGAGGGCACCAGACCGCCAAGCTGAAGGTGACCAAGGGTGGCCCCCTGCCCTTCGCCTGGGACATCCTGTCCCCTCAGTTCATGTACGGCTCCAAGGCCTACGTGAAGCACCCCGCCGACATCCCCGACTACTTGAAGCTGTCCTTCCCGAGGGCTTCGTGGGAGCGCGTGATGAACTTCGAGGACGGCGGCGTGGTGACCGTGACCCAGGACTCCTCCCTGCAGGACGGCGAGTTCATCTACAAGGTGAAGCTGCGCGGCACCAACTTCCCCTCCGACGGCGCCGCCCCGTACAATGCAGAAGAAGACCATGGGCTGGGAGGCCTCCTCCGAGCGGATGTACCCCGAGGACGGCGCCCTGAAGGGCGGAATCAAGCAGAGGCTGAAGCTGAAGGACGGCGGCCACTACGACGCTGAGGTCAAGACCACCTACAAGGCCAAGAAGCCCGTGCAGCTGCCCGGCGCCTACAACGTCAACATCAAGTTGGACATCACCTCCCACAACGAGGACTACACCATCGTGGAACAGTACGAACGCGCCGAGGGCCGCCACTCCACCGGCGGCATGGACGAGCTGTACAAGGGAGGCGGTGCCCCGGTGGCGCCATGACCTCTAGGAAGAAAGTGTTGCTGAAGGTTATCATAGCTGGGAGATTCTGGCGTTGGTAAGACATCACTCATGAACCAGTATGTTGAACAAGGATATGCGTACAAAGCTAGATAGGAGCAGACTTTCTGACAAAGGAGGTGATGGTGGATGACAGACTGAGTTACAATCCAGAAATCTGGGACACAGCAGGCCTGGAACGGTTCCAGTCCCTTGGTGTGGCCTTCTACAGAGGTGCAGACTGCTGCGTTCTGGTATTTGACGTTACTGCCCCCAACACATTCAAAACCCTCGATAGCTGGAGAGATGAGTTTCTCATCCAGCCATCCCCGGGATCCTGAAAACTTCCCTTTCGTTGTGTTGGGAAACAAGATTGACCTCGAAAACAGACAAGTGGCCACAAAGCGGGCACAGGCCTGGTGCTACAGCAAAAACAACATTCCCTACTTCGAGACCAGTGCCAAGGAGGCCATCAATGTGGAGCAGGCGTTCCAGACGATTGCAAGGAATGCACTTAAACAGGAAACAGAGGTGGAGCTGTACAATGAATTCCCTGAACCCATCAAACTGGACAAGAACGACCGGGCCAAGACCTCAGCGGAAAGCTGCAGTTGCTGAGTACCGAGCTCGGATCCACTAGTCCAGTGTGGTGGAATTCTGCAGATATCCAGCACAGTGGCGGCCGCTCAAGTCTAGAGGGCCCGTTTAAACCCGCTGATCAGCCTCGACTGTGTACGTTGCCAGCCATCTGTTGTTTGCCCCCTCCCCCGTGCCTTCCTTGACCCTGGAAGGTGCCACTCCCACTGTCCTTTCCTTAATAAAATGAGGAAATTGCATCGCATTGTCTACGTCCAGGTGTCATTCTATTCTGGGGGGTGGGGTAGGGCAGGACGGCGAGGGGGAGGATTGGGAAGACAATAGCAGGCATGCTGGGGATGCGGTGGGCTCTATGGCTTCTGAGGCGGAAAGAACCAGCTGGGGCTCTAGGGGGTATCCCCACGCGCCCTGTAGCGGCGCATTAAGCGCGGCGGGTGTGGTGGTTACGCGCAGCGTAACCACTACACTTGCCAGCGCCCTAGCGCCCGCTCCTTTCGCTTTCTCCCTTCCTTTCTCGCCACGTTCGCCGGCTTTCCCCGTCAAGCTCTAAATCGGGGGCTCCCTTCAGGGTTCCGATTTAGTGCTTTACGGCACCTCGACCCCAAAAAACTTGATTAGGGTGATGGTTCACGTACCTAGAAGTTCCTATTCCGAAGTTCCTATTCTCTAGAAAGTATAGGAACTTCCTTGGCCAAAAAGCCTGAACTCACCGCGACGTCTGTCGAGAAGTTTCTGATCGAAAAGTTCGACAGCGTCTCCGACCTGATGCAGCTCTCGGAGGGCGAAGAATCTCGTGCTTTCAGCTTCGATGTAGGAGGGCGTGGATATGTCCTGCGGGTAAATAGCTGCGCCGATGGTTTCTACAAAGATCGTTATGTTTATCGGCACTTTGCATCGGCCGCGCTCCCGATTCCGGAAGTGCTTGACATTGGGGAATTCAGCGAGAGCCTTGACCTATTGCATCTCCCGCCGTGCACAGGGTGTAGGACAACTCCGATCGCCTGAAACCGAACTGCCCGCTGTTCTGCAGCCGGTCGCGGAGGCCATGGATGCGATCGCTGCGGCCGATCTTAGCCAGACGAGCGGGTTCGGCCCATTCGGACCGCAAGGAATCGGTCAATACACTACATGGCGTGATTTCATATGCGCGATTGCTAATCCCCATGTGTATCACTGGCAAACTGTGATGGACGACACCGTCAGTGCGTCCGTCGCGCAGGCTCTCGATGAGCTGATGCTTTGGGCCGAGGACTGCCCGAAGATCCGGCACCTCGTGCACGCGGATTTCGGCTCCAACAATGTCCTGACGGACAATGGCCGCATAACAGCGGTCATTGACTGGAGCGAGGCGATGTTCGGGGATTCCCAATACGAGGTCGCCAACATCTTCTTCTGGAGGCCGTGGTTGGCTTGTATGGAGCAGCAGACGCGCTACTTCGAGCGGAGGCATCCGGAGCTTCAGGATCGCCGCGGCTCCGGGCGTATATGCTCCGCATTGGTCTTGACCAACTCTATCAGAGCTTGGTTGACGGCAATTTCGATGATGCAGCTTGGGCGCAGGGTCGATGCGACGCAATCGTCCGATCCGGAGCCGGAGCTGTCGGGCGTACACAAATCGCCCGCAGAAGCGCGGCCGTCTGGACCGATGGCTGTGTAGAAGTACTCGCCGATAGTGGAAACCGACGCCCCAGCACTCGTCCGAGGGCAAAGGAATAGCACGTACTACGAGATTTCAATTCCACCGCCGCCTTCTATGAAAGGTTGGGCTTCGGAATCGTTTTCCGGGACGCCGGCTGGATGATCCTCCAGCGCGGGGATCTCATGCTGGAGTTCTTCGCCCACCCCAACTTGTTTATTGCAGCTTATAATGGTTACAGAATAAAGCAATAGCATCACAAATTTCACAAATAAAGCATTTTTTTCACTGCATTCTAGTTGTGGTTTGTCCAAACTCATCAATGTATCTTATCATGTCTGTATACCGTCGACCTCTAGCTAGAGCTTGGCGTAATCATGGTCATAGCTGTTTCCTGTGTGAAATTGTTATCCGCTCACAATTCCACACAACATACGAGCCGGAAGCATAAAGTGTAAAGCCTGGGGTGCCTAATGAGTGAGCTAACTCACATTAATTGCGTTGCGCTCGCTGCCGCTTTCCAGTCGGGAAACCTGTCGTGCCAGCTGCATTAATGAATCGGCCAACGCGCGGGGAGAGGCGGTTTGCGTATTGGGCGCTCTTCCGCTTCCTCGCTCACTGACTCGCTGCGCTCGGTCGTTCGGCTGCGGCGAGCGGTATCAGCTCACTCAAAGGCGGTAATACGGTTATCCACAGAATCAGGGGATAACGAGAAAGAACATGTGAGCAAAAGGCCAGCAAAAGGCCAGGAACCGTAAAAAGGCCGCGTTGCTGGCGTTTTTCCATAGGCTCCGCCCCCCTGACGAGCATCACAAAAATCGACGCTCAAGTCAGAGGTGGCGAAACCCGACAGGACTATAAAGATACCAGGCGTTTCCCCTGGAAGCTCCCTCGTGCGCTCTCCTGTTCCGACCCTGCCGCTTACCGGATACCTGTCCGCCTTTCTCCCTTCGGGAAGCGTGGCGCTTTCTCATAGCTCACGCTGTAGGTATCTCAGTTCGGTGTAGGTCGTTCGCTCCAAGCTGGGCTGTGTGCACGAACCCCCCGTTCAGCCCGACCGCTGCGCCTTATCCGGTAACTATCGTCTTGAGTCCAACCCGGTAAGACACGACTTATCGCCACTGGCAGCAGCCACTGGTAACAGGATTAGCAGAGCGAGGTATGTAGGCGGTGCTACAGAGTTCTTGAAGTGGTGGCCTAACTACGGCTACACTAGAAGAACAGTATTTGGTATCTGCGCTCTGCTGAAGCCAGTTACCTTCGGAAAAAGAGTTGGTAGCTCTTGATCCGGCAAACAAACCACCGCTGGTAGCGGTGGTTTTTTTGTTTGCAAGCAGCAGATTACGCGCAGAAAAAAAGGATCTCAAGGAATAGCTTGATCTTTTCTACGGGGTCTGACGCTCAGTGGAACGAAAACTCACGTTAAGGGATTTTGGTCATGAGATTATCAAAAAGGATCTTCACCTAATCCTTTTAAATTAAAAATGAAGTTTTAAATCAATCTAAAGTATATATGAGTAAACTTGGTCTGACAGTTACCAATGCTTAATCGTGAGGCACCTATCTCAGCGATCTGTCTATTTCGTTCATCCATAGTTGCCTGACTCCCCGTCGTGTAGATAACTACGATACGGGAGGGCTTACCATCTGGCCCCAGTGCTGCAATGATACCGCGAGACCCACGCTCACCGGCTCCAGATTTATCAGCAATAAACCAGCCAGCCGGAAGGGCCGAGCGCAGAAGTGGTCCTGCAACTTTATCCGCCTCCATCCAGTCTATTAATTGTTGCCGGGAAGCTAGAGTAAGTAGTTCGCCAGTTAATAGTTTGCGCAACGTTGTTGCCATTGCTACAGGCATCGTGGTGTCACGCTCGTCGTTTGGTATGGCTTCATTCAGCTCCGGTTCCAACGATCAAGGCGAGTTACATGATCCCCCATGTTGTCAAAAAAGCGGTTAGCTCCTCGGTATTCCGATCGTTGTCAGAAGTAAGTTGGCCGCAGTGTTATCACTCATGGTTATGGCAGCACTGCATAATTCTCTTACTGTCATGCCATCCGTAAGATGCTTTTCTGTGACTGGTGAGTACTCAACCAAGTCATTCTGAGAATAGTGTATGCGGCGACCGAGTTGCTCTTGCCCGGCGTCAATACGGGATAATACCGCGCCACATAGCAGAACTTTAAAAGTGCTCATCATTGGAAAACGTTCTTCGGGGCGAAAACTTCAAGGATCTTACCGCTGTTGAGATCCAGTTCGATGGTAACCCACTCGTGCACCCGACTGATCTTCAGCATCTTTTACTTTCACCACGTTCTGGGTGAGCAAAAACAGGAAGGCAAAATGCCGCAAAAAAGGGAATAAGGGCGACACGGAAATGTTGAATACTCATACTCTTCCTTTTTCAATATTATTGAAGCATTTATCAGGGTTATTGTCTCATGAGCGGATACATATTTGAATGTATTTAGAAAAATAAACAAATAGGGGTTCCGCGCACATTTGCCCGAAAAGTGCCACCTGACGTCGACGGATCGGGAGATCTCCGATCCCCTATGGTGCACTCTCAGTACAATCTGCTCTGATGCCGCATAGTTAAGCCAGTATCTGCTCCCTGCTTGTGTGTTGGAGGTCGCTGAGTAGTGCGCGAGCAAAATTTAAGCTACAAGGCAAGGCTTGACCGACAATTGCATGAAGAATCTGCTTAGGGTTAGGCGTTTTGCGCTGCTTCGCGATGTACGGGCCAGATATACGCGTTGACATTGATTATTGACTAGTTATTAATAGTAATCAATTACGGGGTCATTAGTTCATAGCCCATATATGGAGTTCCGCGTTACATAACTTACGGTAAATGGCCCGCCTGGCTGACCGCCCAACGACCCCCGCCCATTGACGTCAATAATGACGTATGTTCCCATAGTAACGCCAATCGGTTTTTCCATTGACGTCAATGGGTGGAGTATTTACGGTAAACTGCCCACTTGGCAGTACATCAAGTGTATCATATGCCAAGTACGGCCCCCTATTGACGTCAATGACGGTAAATGGCCCGCCTGGCATTATGCCCAGTACATGACCTTATGGGACTTTCCTACTTGGCAGTACATCTACGTATTAGTCATCGCTATTACCATGGTGATGCGGTTTTGGCAGTACATCAATGGGCGTGGATAGCGGTTTGACTCACGGGGATTTCCAAGTCTCCACCCCATTGACGTCAATGGGAGTTTGTTTTGGCACCAAAATCAACGGGACTTTCCAAAATGTCGTAACAACTCCGCCCCATTGACGCAAATGGGCGGTAGGCGTGTACGGTGGGAGGTCTATATAAGCAGAGCTCTCCCTATCAGTGATAGACAATCTTCCCTATCGTGGATGAGATCGTCGACGAGCTCGTTTAGTGAACCGTCAGATCGCCTGGAGACGCCATCCACGCTGTTTCGACCTCCATCGAGCGCGGGACCGATCCAGCCTCCGGACTCTAGCGTTTAAACTTAAGCTTATGGCAGATTCAGCTACACCACATTTGGACGCCGTTGAGCAAACATTGAGGCAAGTGTCCCCAGCCTGGAGGGCGATGTATGGGAAAGAACTAGTGGAAATAAATTGGACGGAGATGCCGCTAAATGCCGTGATTTGGTTGTTGCGAACCCCAGGTGTCGGGGCGATGGTAGATGCGCTGGCGGGTTGGGACAGAAGGTTGCTGGCTAAGATGACCCAAAATATAGGGAATGCCACCAGAACCGTAGATATTAGTACACTTGCACCTTTCCCAAACGGCGCATTCCAAGACGCTATTGTCGCTGGTTTGAAGGAGTCCGCAGCTAAAGGCAATAAGTTGAAAGTTAGGATACTGGTTGGGGCTGCACCCGTCTACCACATGAATGTAATACCTTCCAAGTATAGGGACGAATTGACTGCAAAACTTGGCAAAGCCGCCAGAAAACATAACTTTGAACGTGGCTAGTATGACTACATCAAAAACAGCTTTCTCCTGGAACGCTAGCAAAATCTTGGTTGTAGACGGGCAAAGTGCCCTTACTGGTGGAATAAATAGCTGGAAGGATGATTACTTGGATACTACTCATCCAGTGTCTGATGTTGATCTTGCACTGACCAGACAGCTGCAGGCTCTGCCGGTAGATACCTTGACACTTTGTGGACATGGACCTGCCAAAACAAGAGTAACATCGCTTCCGTCTGGTTTGCAGCTCCGGCAACGCAGGGTGCATGCCCACTATGCATAAAGATACAAACCCCAAGGCATCACCTGCCACCGGGAATGTCCCAGTAATAGCCGTTGGAGGGTTGGGCGTTGGCATCAAAGATGTGGACCCCAAGTCACTTCAGGCCCGATCTGCCAACAGCTAGCGATACTAAGTGTGTGGTAGGACTTCACGACAATACTAACGCCGATGAGACTATGATACAGTCGACCCAGAAGAGAGTGCCTTGAGAGCTCTTGTTGCTTCAGCAAAAGGTCACATTGAAATATCTCAGCAGGATTTGAACGCTACATGTCCACCCTTGCCTAGGTATGACATTAGATTGTACGATGCCTTGGCTGCTAAAATGGCTGCTGGGGTTAAGGTGAGAATTGTGGTTAGCGACCCAGCCAACAGGGGCGCAGTGGGCAGTGGGGGTTACAGCCAAATAGAATCGGCTGGTGAGATGTCAGGAGCGCTTTAGACCAGCTGCAGATGTCACAGGCGGTCAACAAGCTGCCAAAACTGCAATGTGTAGCAATTTGCAAGCTGCAACCTTGGCGAATCCTCCCCCAACGGCAAATGGGCAGACGGGCATCCTTATGCCCAACACCATAAGTTGGTTTCCGTCGACTCATC
+
EA?<=>?CCBCBA@@BDDCAAABH@=<>C?IIJE==;=>DC2+,+C=D@B>=@JJ2222@EHE9999??BBA<;;=C><=JJJJGGGIGDCBBEDJFJJJJGHHGFGFECJGDBBBCEECBAA;;C=CEBGEDDCAAA@???BDDFBEEC@>7843007=@<;;;BHEC>@=<@??;;A<;::?A>?????>><;;<?BFFDBB@?@A@@??;<::=<ADDCA@@BDB@@@0-+),))).,,))25>==;,,*++((%%''346443:B>3110,-,.//0/16?AAC@A@@A?@??DEDDBCCAA@<.)%$&'$##&'),25;>BEDB<;<@D@>>>AEDA;53&%'())())*)(+)579:@FDDCBBCB???>A?=:::>B>32...15200//11345::;DIEGCFFC?>>ACBBBB>?>?@>BACECAA@BCGDEEEHAA>GAAFGBC@B>=ABC>>?DFGEEEIGGDBCGGEBCCDCCDDDDEGJIJGGIFDCBA??BBFFDA?@@?==>>ACBAABE<F7555=92=;CEFFCCC7411EAD?;;=GF>=>>>>?GIGHIGBA@BA@BBBBCCAA@:99*'$$%&'())*?BA@A@>?=@CDIFGDDDAA?=??BCD:889@BEEGDFID??>@?AA?ACCBCDFFEBC@=7310,.0//((()./,'&('&&'234---04;<<2/0:<@EGFEED>>BD@@ABACCDEEGA<;;?CC:::89:;:;=:999=>==>=832./+'%%0%*%&&888DC>>>AGFIBA@BGFC@@ACCHGEC-,,-5133466;@A@@BDGEDA@@?DDBCDGEGDF??HGHGDFCBCBDCCCCCBAA?@A>===@@=<=BC@??@@@ABC;:4253BABBCA?>;9;;@<<=<><:;;;<<@DDDBCABBCDEDBA@@A???>?>>DB@@@><;::;<==><;<=A>=<??@AAAACB@>?@ECFCCCCJG7:776)('&&&&'(357????@AECCC@>=;==?C@9BHFHFEDCB??>?B>>:;>CB?=)%%$$)-<97873112*(((9<9>?<<<=ACABA40/)+++.---./0-)&&/./'$&$%$$%%%%&/017512)%%(())*9>>>A??@IHECDEGHIJCA???@BBBAABCCA?>>*'')83///8+*-/0)(&'&')*&'%%<A=>BACBBAB@?>>=>C=::99232;===??A@>>>@CA>=>?>===BCCGCBBCDA@?@?DCB>;;<>AAAAB87768AB@@AABABBAFD:99:EJGHDBBBHC@>@=7668;;>><<<=E?>=A.((8++''47.)**-(''(325:;B=::;-+,,C1110;:7@II@>>@CDDBBA=@?EDHFEBA@@?=;:86446;?B=<<<BA@A@@??ACBIJ?<;<>::::@@EGGCCCCIEEDEEGFJJJECBEGFFEDB?A@AAB>>=@?@@?A??ACCA=<<>>?BBBCDCDHIGEDD@?@?6665C2...5557BBDDC==D>CCCBAA>?CA??>>?D?@???=>>BA@>=>C@>>BEDDDEGE?==9780/..0=?@ADEEBDCEEAAF@<<<>D@><;>@@@?>@@@B=;;;@JD>>CEEDDEHJIEB?>>>=<<;:;:55356;8BB@AACEFFEFJ211287;9989@?;;BCBDFJJHFFEC@>>>A???@AA@0'''*%%()55=@@@@?@CJJJJJHECC?<<=>@@@?BB>=>BCA8'&&'(.>?B@@BCBD???>>7:@DA=:5:?@?@>?A?A@B@>@>>>?>=00007?@BCCBCB?<;<==?;CDBBB==>=:31,)*DGGJJJED@<<>JDC/../:99<<:44/.--//3/001=DJGBABBB@?D@B;;>@D@<;:86<-))2::<5?<0--,,++@ADDFDCCA?878=BCBBEHFEDBCBBBBBABBC@CFCG<988++++A=<>>//0<CCB?@??>==<DJJJJDCBACCB8>?==<::;=?CC<:;=BEECA@@BC>>=@@@?>?>=>>@CCDBDCDFJBAAA@CCAB@@@@?@@>;:?BA@B<:*(()-,,,=?AAB@::<@ACA=70''''(6:>?AC>??JB@=953,1'(639,(-+51:78;<?A@?@@>=<=?>ACGDB=@AAAGHF?>;<5)*.0777?=;=?>?=>6444==>;B7>?BJGB@@>>?E@???@4334/((&&',-6BJJJIEDBCIJHC?>>>ADFBA@?;;<<4333==ADCCCCA@==??GGHFCDDE@?=@EDDE>;:<=HJDDBEC;<B?DDD@@A@C?>,,,JJJEEFGJJJFFEEDDA@>>??@ADBCBBDHJIGGGDD@@@AHGFHJJJGGDBBBEFDB@===DDDBBBEFIFB@=>>>JECDFDGEHJGFDCHFEEEEDBADJJFEECIEBBCEDE@>?>?BABBBAAAAB@@@AEEHCBA@AADFFHEDDBCFDBABB@@ADHEBBAAA?FJ>JJJJHFEGHGJJGCDCAA@FECCDCA>>821-0-*)*164535*>?JG?===A?=>;9:578;=:8=*%%%&*()),/0/()<<>>?@DDEE;;0...@CDB762332--1)($##$$$$$$$%'%###%,+278<A=?@BCDFEGC@BAEDFIDDEFJJ>;::<=<:<=>AABDB>=<=@>59;?IHEA@@ABA??:@4B/78<<>>>=@>=;;=@CEBA@ACDEFF014:?@AAA@>=@@=;::>;;;?EDBBBCEF?===CEGDEJ@CCA?@?@D<<<>IA<//.)))*+=>@CB?@BCBCCBAA@@>><A@?@AAA?<==>@>>>ABA@A@ABCC::9225443437698/002544;;>?D;75<2222AD>?422686774521*&&':<<9;:;<;;=A---/42/CED<;99=?>>>EEICCBABFGGCA??A111-+*(%%%(120;=>BB@CDEEHGFEDEGECCBB@@CDEEGJG968GGBB::@<AADHDDB??@;;;;ABDFGEFGHJFC@?JIFGDDCDDDDEEDDDEDDBBDEBAA?@;8;99:>A:4-),';<<@AACBBBDDFFGFCA???2''568@=<=?CEA?>>@>?A@C@?AAEAABDCCEEEDEDEB@@@F@@?>CDA@AAJIGJJJJJGGGGIECBBCEDHJJJGFFHIJJEE?CB@@<<;<CDECAA@>>=?B@@@BE???+)))A7666GDECCCB9708//1@2222FB@@@BGBCEGGGEDCBDGCBDDHFG<994433;?>C?>??EEFAFDCDJ0...B??>BA?A?>==>====>CJE<:::;>=@DCHIIGEB>=>?AAA?A?BEHHBBEB@55:::=A@@?@BCAACCG3))),::88B@ACBAAABCBCADDDJJ@?13+,,.,,,.5;9=A@>FJJJEDDE<7774/((.--*)))-6756=9:++*)&(6,,,)(**,?@ACA@>=>?>??@BBCAACBCCEFDEHEFHFBA@???@@EHGGF>=93,*'%$'/9;CB====;<CD20000DHJJJGEEEHJHGJJJDD;@JJJGA((()@??@??>@CGGDCAAFJHGDDBEGGIHIGDCBDEGFH84/,.?DDDECCCCCCCCA@@@@@?A@?>>>AAA>>>@DECCBBEFGJJHEF>>>?ECBAAABEHJEBACEJJGFIJHIHHHEEBABACDDFGHJGFCABJFECDEJDBDDIDCBBEHIFCFDJJECEEHJJFGFEDAC?>@AABBHGCAAAEF@>=>>>>>EEEFHGHJJCAA=;:>?>6'&&(-<*=<<<7?0951//.1=?<=;;83335IFEBCCEEFIHGFE@IJHA?;;<>C@??@JD>>DBBED@ACCCEEEB?>>;;;:=<<9<=;8567BBFFBAABGGCBB@AA>???ECBBBAAB@DC65222999:>112BHGDC@??@CCGEDCD@A@?ECDD?<<<<=?EB@?>@BCDC=>>??>>@FBCB===:<**(%&%&//04343/3..9<<;??IFCDGEFHFHJJFDDHDEGFDA?@A>IJJJEA>>>>ACDHFGEE?DDACD;525AA@??A>;==?DFA@>>?B@@@ABCBDFJJIJIG@????@ACEA@@CICFHJEFEEFEDDCDEDFFIEGEFADFGJJCBDHIHIJJA@@?24?>?HFFJIDDBBECDEDDEEJGFJFCDD873>;?@DFGGGJHFEADGDCB?@@A@@A@>=>CDEFJAB@>B@A8645CFGEEEECBIJIIEA?>=AABEGGEGIECDDDCBCBD***1201A?@BFGDDCEDDBBBBDDB@@ACCDFHHFFDCEJFABDDE@A>>>BCABCGGFDA===<@AAEAA<@??H;>JIFII?;;G;;;:BCADCFJG@A6768?>A?>>=@>>>@A@?@@CGBAB@AABFGHDBCBCC@@?@DCCBDHGDDEFDEEECBBDCBA===AA@@?>@@CCBCC9733JJJHGEFCCJIFFBA@AB>>=?A@@@;;=GDGDDGAACDDEC><==?EGIABAAEDCCDIGEC@ABEJCEBBFDCCBBBABEFFBAAJJEC9961.5.BCDD=83007;AB@>@AEGFIIIC@@@>BCD@A@?@ACFECADDJJHDC<7E:HEBA@@>@?>?@BFHJEDBG7668HHJ@879<79,+*)((*(),,-/%-28>BEC><<@D@?A?@@BBGHD?778=?>?E@>??FJA@??DEEE<;@:;7<63224576645557534<<AAEJJCAA?2='+***2(():9;BJIIJJJ@DJJJGDFHFGFJJJJIHHCCCCDCEGJA@ADJJDCA?@ABD????GGDDEDFCAABCEDBBEDDEGEIF4*)),''',,,,,129>?@?:96;FDDAACDJJI><=>EDC?@@B@?@DHCBABB?=<A??@>>?>AB?@ABGDEECCB@AAACEJGD<;<<==ECD@??;;:9=;789JJHIJJEDCCDDA@@>=>?CBBBCBAAC@A><<<@;::<CCDHBJJJJIHHJE5556*))****+<==AA?><>>>>=9775...;;?@@=>>>CCABCJJGF?>=<;;;:>CDCCEBCDCJGHGGFDFBA@?BCJGAAC<55542339=;@DB>==??@AAECBBAEEE@>;<>>???>=<;4*))*-DD><989:??>?CA?@@B?;:::=8331122<833263355?>==@IE@<<;940.1A@++*''()))&)8=>=??6423..=;=6JJIGGHHDD<<;AJJJJ@;:;;???A=33('*+++++-???E::::DBBCDHB@?@C@?><<;;=>BAABDGFHDCBCCCDA@ABED@?>>??ABBCBBCCGHGBBA@?BA@@BBBB@???@@@BDB@@ADEGJJJJFFFDDBAA@A@??@@CE@>?>ACEBC9999:;87781.---244<:;;;?>??@@?>??DCBA???FC@@@@@@@@@@AG?@ABC433(''(FIFGFDDEFGFFFFFEFHJJHJJJEBAB??A@CFEGCCEJJIFEGHGJJCBBG>>=>IF>71-.344BGGJJDEFDDCBABC6655568::::+)))+%%21665;==@BBBEHH@)(((-.5414/9>==>AA@?:@:::=6544444695>0-9::;;;>?BJJHFA>>A<=:<AJJCBAACCAABBJJH;;;>@BB?>@>>?@DDA@@CJEDB@@@AFJDDA@???@>==<75)...-339==?6----@BAAADFCJJJECDDCBBC@A?>>3?999<;;>@EECBB@BFCCBEFHCC50)=>@JJJJI=BF<;;<?>>?DD@@E<@D@>><<<=)'')2666JJCCADDDDEEFD@?;::;///1A<<36,+++*$$(),.112212456965778?=<<<CECDEBGGGIE@@AFDDA@A@A@>?@?DB@A@@@ABCBB>>?>CBBAABACEJJFBDBA?<<::;;??>>>>=>>?HGBAACAFJGEE04358475445=>@@@CAEECA??AAABACCCCCDEFFEFDDCBBCGDHB@>:0))4;:6<<<>EEEB=<==><@AAEIH@111;?BBCEEEGBAA@@B@B@?ABDCCEGGHBA?>>==?AHGGGIFA@@AHHDABDFJD=::778<=@>=>?BCBAA@BBCIJJJGA@>>:8@6>@AB@@@DDFCABAGHBCCEFEEBA@@@BHJJJI@)))*-,,-/2379:>@CD@55=<=@AFH@><<>=?JIGECBABEFGIFDB<EECBABD610061'$$%&%&(+-//088<:86689::8885.)(*./8=??=>BAF@?>>>===CDCEEE<998=ABDIC@@@BEGDDCCCBB=7864/,&(-,+/1::=>>CB@AABBDDEFDCEFGJJECB?>>?CDJGJGEFCCBAC@B>>=@B?AD?=C<?C@=A<;=C;A?>?BEDDEDEAAAADABFA???BCDFEDEIEC>=<<@C?>=<>==@CGJID@?@BD;977876568GEDCBD@CBCFHGC;888?BCEA<<BC88../>C?AD@>:89:>?@?BCCBB@ADDED@???ECCC7>---.9D<DHHEFFFEEFHJJJ???>ACG=;;D=G??CJJFDCEFGJGGDBFDDFFC@?>>>>???B==?BE=?CCCC@AAFGFACDCBCCHDABA>>?ABCJJE887:?D@AFCEJ>=><@=988869+**/+**,480./+<>=(''+%'*''-//3435557B?A@BAC@JE??CDFHGDD8878<=AAAAJDJ@@@@DBDEHHFGJGH;0.<'%%&:A?==>7+***.0./9;<<<<@DG<=<<BA@??BAD?<<<@@@:@>FFGIFFJF=<<;?@?ABCEEFJCC?>>>@ADCBAAB?=:8879:9<A===;;<CE@AD<<<@FE???==73343911=744AEID>===G777=@EJJJGJIGFDECABFJC=<<>F@=<8;;6(%&&%((/0%$$)######;;<CCEEDBBCCB1001;><0+(&'*'%%')+3212*)&$%'&')(-,++-+*)($%'&&(%%('2/100''''/&$$$###%#%#&'-/-//.03BFDA?=>?@A;<;;BAACCDEGJI;;;<FBA???>BAAACG>>DBADAEEDEBBC?/...<<;;ABBACECC@@BCABCFHGBC?@?==<==ACAB@BEIA>@AC@@??ABEEIIA@>>;<<>>:99;BDA>>=?BAAAABADB@?=?AABBABCDDBBEGHA?>?BA@@@?@A>;97<8:=>BGCCBB@ABCIIBA@?@ADEJJBA@A?77HDFIF@@>@A?AJHFIHJGFJIH?>><9779;6678EFIJJJJA@?@DB9:;<BDCCHBB@@;;<@GJJJIHHE@???@@@BEEEDEFFGJCE@??C?78BEEJGB>?FAJJIGFEEB<;;<??@GFJJHJE?<;?AC><<<B??FHHDDCADDGIJJJC@7@5AJJDC@??>:89)('*&'-.443145;::;<?;<<>??==:<::68C@>>>IDA?=>?>@<;<==>>?A>>DJDB<>71/(&&)*''567=/&&')++++4,*)(**/41:??C>===@=>=>?@BB>>=;?@?@BAACFGJIA@@FFDGGC?@@@?=<=?B?>>>??@BA@@A@HJDCCBC@?@@@BBA??><==?AAA@B@ADEDCCBCB???AGI?=>?=>@3222320423)(&**.*78524*')%%<<=ABCEDCB@><=??@A@?@?ABBIJJE@AA@8777:76;:9=@EDCCBAA@;;::=?*))88:>>7777<;;<6//..31...?><@B<=;;;@>DFDFCFDACA@A@>@@@B@>??FJH;;;;BBEEEDDHHJGA?>27)*,,,;882888@@?@AAA@:767<?;=A=BCBA@>>>BAB@AAACBAABB??==<<??=>>===<:33$##$$##$$%%)&'+<<@BA@970)*=AB>AAA@@@CGG;;87<<>A@776.,,/999:;@?>=>?@<;::=???C@?@@@AB<<<*))/((%%%,...210233?+%%&%$#$%'),%$$'++00533/)&&%%&&,/0843221001<;9;>;9:8=AJBA?@AAAAACD@@ABBFBEC75'&''(2681/..%#####$3558:EFEAA=<;;>@EA;889>==;::9<>?>?><46;8;;8@@CCDDCHIEA@@><<4980872223;32*
@Uematsu_g8c_1_G0_21
CTTAATGAGTGAGGCACCTATCTCAGCGATCTGTCTATTTCGTTCATCCATAGTTGCCTGACTCCCCGTCGTGTAGATAACTACGATACGGGAGGGCTTACCATCTGGCCCCAGTGCTGCAATGATACCGCGAGACCCACGCTCACCGGCTCCAGATTTATCAGCAATAAACCAGCCAGCCGGAAGGGCCGAGCGCCGAAGTGGTCCTGCAACTTTATCCGCCTCCATCCAGTCTATTAATTGTTGCCGGGAAGCTAGAGTAAGTAGTTCGCCAGTTAATAGTTTGCGCAACGTTGTTGCCATTGCTACAGGCATCGTGGTGTCACGCTCGTCGTTTGGTATGGCTTCATTCAGCTCCGGTTCCCAACAGATCAAGGCGAGTTACATGATCCCCCATGTTGTGCAAAAAAGCGGTTAGCTCCTTCGGTCCTCCGATCGTTGTCAGAAGTAAGTTGGCCGCAGTGTTATCACTCATGGTTATGGCAGCACTGCATAATTCTCTTACTGTCATGCCATCCGTAAGATGCTTTTCTGTGACTGGTGAGTACTCAACCAAGTCATTCTGAGAATAGTGTATGCGGCGACCGAGTTGCTCTTGCCCGGCGTCAATACGGGATAATACCGCGCCACATAGCAGAACTTTAAAAGTGCTCATCATTGGAAAACGTTCTTCGGGGCGAAAACTCTCAAGGATCTTACCGCTGTTGAGATCCAGTTCGATGTAACCCACTCGTGCACCCAACTGATCTTCAGCATCTTTACTTTCACCAGCGTTTCTGGGTGAGCAAAACAGGAAGGCAAAATGCCGCAAAAAAGGGAATAAGGGCGACACGGAAATGTTGAATACTCATACTCTTCCTTTTTCAATATTATTGAAGCATTTATCAGGGTTATTGTCTCATGAGCGGATACATATTTGAATGTATTTAGAAAAAATAAACAAATAGGGGTTCCGCGCACATTTCCCCGAAAAGTGCCACCTGACGTCGACGGATCGGGAGATCTCCCGATCCCCTATGGTGCACTCTCAGTACAATCTGCTCTGATGCCGCATAGTTAAGCCAGTATCTGCTCCCTGCTTGTGTGTTGGAGGTGGCTCGTAGTGCGCGAGCAAAATTTAAGCTACAACAAGGCAAGGCTTGACCGACAATTGCATGAAGAATCTGCTTAGGGTTAGGCGTTTTGCGCTGCTTCGCGATGTACGGGCCAGATATACGCGTTGACATTGATTATTGACTAGTTATTAATAGTAATCAATTACGGGGTCATTAGTTCATAGCCCATATATGGAGTTCCGCGTTACATAACTTACGGTAAATGGCCCGCCTGGCTGACCGCCCAACGACCCCCGCCCATTGACGTCAATAATGACGTATGTTCCATAGTAACGCCAATAGGGACTTTCCATTGACGTCAATGGGTGGAGTATTTACGGTAAACTGCCCACTTGGCAGTACATCAAGTGTATCATATGCCAAGTACGCCCCCTATTGACGTCAATGACGGTAAATGGCCCGCCTGGCATTATGCCCAGTACATGACCTTATGGGACTTTCCTACTTGGCAGTACATCTACGTATTAGTCATCGCTATTACCATGGTGATGCGGTTTTGGCAGTACATCAATGGGCGTGGATAGCGGTTTGACTCACGGGGATTTCAAGTCTCCACCCAGTTGACGTAGATGGGAGTTGTTGGCACCAAAATCGACGGGACTTCCGAAATGTCGTAACAACTCCGCCCCCCATTGACGCAAATGGGCGGTAGGCGTGTACGGTGGGAGGTCTATATAAGCAGAGCTCTCCCCTATCAGTGATAGAGATCTCCCTATCAGTGATAGAGATAACGACAGCGAGCTCGTTTAGTGAACCGTCAGATCGCCTGGAGACGCCATCCACGCTGTTTTGACCTCCATAGAAGAACACGGAGCCGATCCAGCCTCCGGACTCTAGCGTTTAAACTTGAGCCCTGGCAGATTCAGCTACACCACATTTGGACGCCGTTGAGCAAACATTGAGGCAAGTGTCCCCAGCCTGCGGAGGGCGATGTATGGGAAAGAACTAGTGGAAATAAATTGGACGGAAGTGCCGCTGATCCCAGTGATTGGTTGTTGCAAACCCCAGGATGTTGGGGCGATGATAAATGCGCTGACAGAGTTGGGACAAAAAGGTTGCTGGCTAAGATGACTGAAAATATAGGGAATGCCACCAGAACCGTAGATATTAGTACACTTGCACCTTTCCCCAAACGGCGCATTCCAAGACGCTATTGTCGCTGGTTTGAAGATCCGCAGCTAAAGGCAATAAAGTTGAAAGTTAGGATACTGGTTGGGGCTGCACCCGTCTACCACATGAATGTAATACCTTCCAAGTATAGGACGAATTGACTGCAAAACTTGGCAAAGCCACAGAAAACATAACTTTGAACGTGGCTAGTATGACTACATCAAAAACAGCTTTCTCCTGGAACGCTAGCAAAATCTTGGTTGTAGACGGGCAAAGTGCCCTTACTGGTGGAATAAATAGCTGGAAGGATGATTACTTGGATACTACTCATCCAGTGTCTGATGTTGATCTTGCACTGACCGGACCAGCTGCAGGCTCTGCCGGTAGATACCTTGACACTTTGTGGACATGGACCTGCCAAAACAAGAGTAACATCGCTTCCGTCTGGTTTGCAGCTTCCGGCAACGCAGGGTGCATGCCCACTATGCATAAAGATACAAACCCAAGGCATCACCTGCCACCGGGAATGTCCCAGTAATAGCCGTTGGAGGGTTGGGCGTTGGCATCAAAGATGTGGACCCCAAGTCCACTTTAGCCCGATCTGCCAACAGCTAGCGATACTAAGTGTGTGGTAGGACTTCACGACAATACTAACGCCGATAGAGACTATGATACAGTCAACCCAGAAGAGAGTGCCTTGAGAGCTCTTGTTGCTTCAGCAAAAGGTGACATTGAAATATCTCAGCAGGATTTGAACGCTACATGTCCACCCTTGCCTAGGTATGACATTAGATTGCTCGATGCCTTGGCTGCTAAAATGGCTGCTGGGGTTAAGGTCAAGTTGTGGTTAGCGACCCAGCCAACAGGGGCGCAGTGGGCAGTGGGGGTTACAGCCAAATAAAATCACTTAGTGAAATATCAGACACTTTGAGAAACAGGCTTGCAAATATCACAGGCGGTCAACAAGCTGCCAAAACTGCAATGTGTAGCAATTTGCAGCTTGCAACCTTCGAGATCCTCCCCCAACGGCAAATGGGCAGACGGGCATCCTTATGCCCAACACCATAAGTTGGTTTCCGTCGACTCATCCACATTTTATATCGGTTCAAAAAATTTGTACCCATCCTGGCTGCAAGATTTTGGCTACATAGTGGAATCCCCAGAGGCTGCCAAGCAACTAAATGTAAATTGCTTGACCCTCAGTGGAAGTACTCACAGGAGACTGCAACAGTGGATTACGCAAGAGGAATCTGCAACGCTGGTAGATCTCCGGAGGCGGAATCTGTGAGCAAGGGCGAGGAGGATAACATGGCCATCATCAAGGAGTTCATGCGCTTCAAGGTGCACATGGAGGGCTCCGTGAACGGCCACGAGTTGGAATCGAGGGCGAGGGCGAGGGCCGCCCTTACGAGGGCACCCAGACCGCCAAGCTGAAGGTGACCAAGGGTGGCCCCCTGCCCTTCGCCTGGGACATCCTGTCCCCTCAGTTCATGTACGGCTCCAAGGCCTACGTGAAGCACCCCGCCGACATCCCCGACTACTTGAAGCTGTCCTTCCCGAGGGCTTCAAGTGGGAGCGCGTGATGAACTTCGAGGACGGCGGCGTGGTGACCATAACCCAGGACTCCTCCCTGCAGGACGGCGAGTTCATCTACAAGGTGAAGCTGCGCGGCACCGACTTCCCCTCCGACGGCCCCGTAATGCAGAAGAAGACCATGGGCTGGGAGGCCTCCTCCGAGCGGATGTACCCCGAGGACGGCGCCCTGAAGGGCGAGATCAAGCAGAGGCTGAAGCTGAAGGACGGCGGCCACTACGACGCTGAGGTCAAGACCACCTACAAGGCCAAGAAGCCCGTGCAGCTGCCCGGCGCCTACAACGTCAACATCAAGTTGGACATCACCTCCCACAACGAGGACTACACCATCGTGAGACGGTCCGAACACGCCGAGGGCCGCCGCTCCACCGGCGGCATGGACGAGCTGTACAAGGGAGGCAGTACCGGTGGCGCCATGACCTCTAGGAAGAAAGTGTTGCTGAAGGTTATCATCCTGGGAGATTCTGGAGTTGGTAAGACATCACTCATGAACCAGTATGTGAACAAGAAATTCAGTAATCAGTACAAAGCTACAATAGGAGCAGACTTTCTGACAAAGGAGGTGATGGTGGATGACAGACTAGTTACAATGCAAATCTGGGACACAGCAGGCCTGGAACGGTTCCAGTCCCTTGGTGTGGCCTTCTACAGAGGTGCAAGCTGCTGCGTTCTGGTATTTGACGTTACTGCCCCCAACACATTCAAAACCCTCGATAGCTGGAGAGATGAGTTTCTCATCCAGGCCAGTCCCCGGGATCCTGAAAACTTCCCTTTCGTTGTGTTGGGAAACAAGATTGACCTCGAAAACAGACAAGTGGCCACAAAGCGGGCACGCCTGGTGCTACAGCAAAAACAACATTCCCTACTTCGAGACCAGTGCCAAGGAGGCCATCAATGTGGAGCAGGCGTTCCAGACGATTGCAAGGAATGCACTTAAACAGGAAACAGAGGTGGAGCTGTACAATGAATTCCCTGAACCCATCAAACTCAACAACGACCGGGCCAAGACCTCAGCGGAAAGCTGCAGTTGCTGGAGTACCGAGCTCGGATCCACTAGTCCCCAGTGTGGTGGAATTCTGCAGATATCCAGCACAGTGGCGGCCGCTCGAGTCTAGAGGGCCCGTTTAAACCCGCTGATCAGCCTCGACTGTGCCTTCTAGTTGCCAGCCATCTGTTGTTTGCCCCTCCCCGTGCCTTCCTTGACCCTGGAAGGTGCCACTCCCACTGTCCTTTTCCTTAATAAAATGAGGAAATTGCATCGCATTGTCTGAGTAGGTGTCATTCTATTTCTGGGGGGTGGGGTGGGGCAGGACAGCAAGGGGGAGGATTGGGAAGACAATAGCAGGCATGCTGGGGATGCGGTGGGCTCTATGGCTTCTGAGGCGGAAAGAACCAGCTGGGGCTCTGGGGGTATCCCCACGCGCCCTGTAGCGGCGCATTAAGCGCGGCGGGTGTGGTGGTTACGCGCAGCGTGACCGCTACACTTGCCAGCGCCCTAGCGCCCGCTCCTTTCGCTTCTTCCCTTCCTTTCTCGCCACGTTCGCCGGCTTTCCCGTCAAGCTCTAAATCGGGGGCTCCCTTTAGGGTTCCGATTTAGTGCTTGGCACCTCGACCCCAAAAAACTTGATTAGGGTAATAGTCACGTTGCCTAGAAGTTCCTATTCCGAAGTTCCTATTCTCTAGAAAGTATAGGAACTTCCTGGCCAAAAAGCCTGAACTCACCGCGACGTCTGTCAAGAAGTTTCTGATCGAAAAGTTCGACAGCGTCTCCGACCTGATGCAGCTCTCGGAGGGCGAAGAATCTCGTGCTTTCAGCTTCGATGTAGGAGGGCGTGGATATGTCCTGCGGGTAAATAGCTGCGCCGATGGTTTGTACAAAGATCGTTATGTTTATCGGCACTTTGCATCGGCCGCGCTCCCGATTCCGGAAGTGCTTGACATTCGGGGAACTCAGCGAGAGCCTGACCTATTGCATCTCCCGCCGTGCACAGGGTGTCACGTTGCAAGACCTGCCTGAAACCGAACTGCCCGCTGTTCTGCAGCCGGTCGCGGAGGCCATGGATGCGATCGCTGCAGCAGAAATCTTAGCCAGACGAGCGGGTTCGGCCCATTGGACCGCAAGGAATCGGTCAATACACTACATGGCGTGATTTCATATGCGCGATTGCTGATCCCCATGTGTATCACTGGCAAACTGTGATGGACGACACCGTCAGTGCGTCCGTCGCGCAGGCTCTCGATGAGCTGATGCTTTGGCCGAGGACTGCCCCGAAGTCCGGCACCTCGTGCACGCGGATTTCGGCTCCGACGATGTCCTGACGGACAATGGCCGCGTGGCGCGGTCATTAACTGGAGCGAGGCGATGTTGGGGGATTCCCAATACGAGGTCGCCAACATCTTCTTCTGGAGGCCGTGGTTGGCTTGTATCGAGCAGCAGACGCGCTACTTCGAGCGGAGGCATCCGGAGCTTGCAGGATCGCCGCGGCTCCGGGCGTATATGCTCCGCATTGGTCTTGACCAACTCTATCAGAGCTTGGTTGACGGCAATTTCGATGATGCAGCTTGGGCGCAGGGTCGATGCGACGCAATCGTCCGATCCGGAGCCGGGACTGTCGGGCGTACACAAATCGCCCGCAGAAGCGCGGCCGTCTGGACCGATGGCTGTGTAGAGTACTCGCCGACGTCGGGAAACCGACGCCCAGCACTCGTCCGAGGGCAAAGGAATAGCACGTACTACGAGATTTCGATTCCACCGCCGCCTTCTATGAAAGGTTGGGCTTCGGAATCGTTTTCCGGGACGCCGGCTGGATGATCCTCCAGCGCGGGAATATCATGCTGGTTGCTTCGCCCACCCCAACTTGTTTATTGCAGCTTATAATGGTTACAAATAAAGCAAATAGCATCACAAATTTCACAAATAAAGCATTTTTTTCACTGCATTCTAGTTGTGGTTTGTCCAAACTTGATTTAATGTATCTTATCATGTCTGTATACCGTCGACCTCTAGCTAGAGCTTGGCGTAATCATGGTCATAGCTGTTTCCTGTGTGAAATTGTTATCCGCTCACAATTCCACACAACATGGAGCCAAGGGAAGCATAAAGTGTAAAGCCTGGGGTGCCTAATTCGTGAGCTAACTCACATTAATTGCGTTGCGCTCACTGCCCGCTTTCCAGTCGGGAAACCTGTCGTGCCAGCTGCATTAATGAATCGGCCAACGCGCGGGGAGAGGCGGTTTGCGTATTGGGCGCTCTTCCGCTTCCTCGCTCACTGACTCGCTGCGCTCGGTCGTTCGGCTGCGGCGAGCGGTATCAGCTCACTCAAAGGCGGTAATACGGTTATCCACAGAATCAGGGGATAACGCAGGAAAAGACATGTGAGCAAAAGGCCAGCAAAAGGCCAGGAACCGTAAAAAGGCCGCGTTGCTGGCGTTTTTCCGTAGGCTTCGCCCCCTGACGGCGTCACAAAAATCGACGCTCAAGTCAGAGGTGGCGAAACCCGACAGGACTATAAAGATACCAGGCGTTTCCCCTGGAAGCTCCCTGGTGCACTATCCTGTTCCGACCCTGCCGCTTACCGGATACCTGTCCGCCTTCTCCCTTGGGAAGCGTAGCATTCTCATAGCTCACGCTGTAGGTATCTCAGTTCGGTGTAGGTCGTTCGCTCCAAGCTGGGCTGTGTGCACGAACCCCCCGTTCAGCCCGACCGCTGCGCCTTATCCGGTAACTATCGTCTTGAGTCCAACCCGGTAAGACACGACTTATCGCCACTGGCAGCAGCCACTGGTAACAGGATTAGCAGAGCGAGGTATGTAGGCGGTGCTACAGAGTTCTTGAAGTGGTGGCCTGACTACCGGCTACACTAGAAGAACAGTATTTGGTATCTGCGCTCTGCTGAAGCCAGTTACCTTCGGAAAAAGAGTTGGTAGCTCTTGATCCGGCAAACAAACCACCGCTGGTAGCGGTGGTTTTTTTGTTTGCAAGCAGCAGATTACACGCAGAAAAAAAAGGATCAAGAGATAACTAAATATTTTCTACGGGGTCTGACGCTCAGTGGAACGAAGAATTCACGTTAAGGGATTTTGGTCATGAGGTATCAAAAAGGATCTTCACCTAGAATCCTTTTAAATTAAAAATGAAGCCAAAATCAATCTAAAGTATATATGAGTAAACTTGGTCTG
+
>7;/=>((().999<8879;;<;;;BFB@4<=7:4367:GA<<>=@DBBCB?;'''(A@BAA>;9889?DAAACECDC?><<::21006..=C?>><@F???@D.--.CCCDCDCBCEHJDECADCC@><A>?>?@BBBBD?@@ADEDCABDCHHGC873IC<<=FIIIJIC@@@CCDEFDCAB?A??94--*&)7.))*69BAA?CCDHFFABBJJJFECBB=;89;FHGEE@?@@JJHIJJBA-,,,2,**'&&&))*+/0/1,+++*))35BDDDHDCBACGCBA@@AAADCEFFFEEBABCEFCCEFFDEFFCCCABBBEGEDCCC>??BCGJI=<<<CDCEHGHJFJIGFEDE???>655/..,))+.-,,/680////5=;45560,<?>EDBBCGDDHJJJJJJFA@@A?;7761.3,<@??==<;77=@:971222447BAA@DBB?@?<>>>CCCDBAAAEDDBCGFAAAAFGAA@>>??B@@AAJJJJJIJFCBCA??@@BB@AAADCABA@::88?>=HJJDDDCCBABADGEBA@<=>?EGD;::9?987335689DDBA>>?@ECBAAA=<<=6434?@DEB=??HD@?@ADGE><<=C???AJJGJHED=>H>B@@@A88889BC<2/ECEFJJDCAB@?AADGEF??BJJGFCDEFJB???GCA:>?IC3/0+,2107;::;;EBA@CCFEGJCJGFFCCDE=00-*4()>>><=<;;>=?ABFG?????>?E:5-0:::?GC,ICEB:81DAAAA920.223<>BB<;;8/*,8:HJIGJIEEDCJJCCAAEFA>;JJ<65=>@B@@>;=<=@BCJCCCGJFECA,**.344223333/---54:?@DJIIJGJHCBCCCJIF?>?@JHIJIFECGCD3.--*&&*::;;>=BBBCABBDDFFHIFEEDDHG==<:>FJJD7663/*($$$$$2/>+/++DCA@CFGFJB61>??AEJ@??(''''/++++./44006>?::9=43445000(***?>>?A@??A@ACDEJJJIFEEFEDEBDBBGFBBBFED<<;<@?>>@@DC@@@CDDDDEC??@>CABAABBFHJJE<3,-820(%$&&%''-,,CGJ@;:C@EHJDHGIGHBA@ACBFGDB?>?@C?>??@@?BBABDFGGHIGHDDEDDDHDBA*)))IACADGCCAAA<=99:CCCC?@@@CBABBDEED+++,9///5=JC=;989@<<<@BAAEECCCCCB?;:9:?@GHHHFFDDDCGFJHIJJIH>=<;>@ED<77CCGFFHFFDDEHJJJG??=?ABDBBBCFDFDCBCBACCHECBDEIJEEDED8566@D8/...+-**<@BBCBCB==DA99A@GHHGGA?@?BBBEIHEBA@AFE?>/+*:>AABDGA>>=>>==<9822375/,,/<EGCBBBFFEDAAABCDDB>998:888ABHHFFECB@?A@AFHB:99:CEDA@?????HHHHBBABFFDB@@A@@@>;=>=>ABBA?@@@CDDEDCCAABCJJGEA<8789:?JDCBBEECD??=<=>CDEECA@C?FA?>B<:94,;:833.+,=+++++ACEGC@@AADHHDCCBFDA??ABHDA@AAB?>>>@C<998988GEDB><;;=?D@@>55578777DA;::::>@F70/3)'(''(C=:895&%-67;@@;86::6333@744'&&))21241;>EJIJH@@@@5555<1112BC:8/7*A310<===:<<<JJ999:BA??;0/1CCEIEEDDFFJJGE<@@EEA?>=;A@867<778:>@?A>?ADBDDJJFIEEEDDDBBHD;-1=78<JEBBBE@..EB>>B0095=>GGDABBD3*)/*'%$$####$''&&&'+()3ECB@@BEJE@?40003;,))(,.,3--->==>CEDEFGGD9==<:>?DEDBBA?7621+,((%$&&+%%%;BE<9::77350:<?C??>=??@@>;<=87-''&&&''''EHHFEDDDCA@ABCDEFFEEFFFAB>>>>BJD////>>AC4667@?DB(''(83(&%()0*')*&%%%@?BC@>>>I;9223FFJIJJHE>==>@AEJF=<<>CBCFBGG;JFC@A>432/3++?C??>@AD;;;;@@@>;;:87+++414444489388EFDCCBDHJJJJJBAAAEEF;99:BB>>>A@?<?DHH?==@AA@CHEH<==7799=<@BB?>:95127<@EDB??>@@?@=8;9?:54345667@AFDCBBCC<58022/443658BFD?>=>BFHE@>;=88EFCCCBBD>==ABB85-6.-,)(%&'(*578>JJA@87768-'+,,-BGIA:))*885222;CFDH@@>><;<:81057<==@@@BCDGFGHHFGEGDC7><>>===99(('&%%%%%'(),,-<=>DJC=?=BCDCFGHE00.-33455565:E>?GEEDDEHFFDCC@??=@@GJBC?@==?@JJC>>:89?/.,,3?IIGBA@@@?@BCJJJIJHEEFGEFFIJD@EE=52.-./6777:/6GCFJIC@BDIJJHA?>@CJFJJJJHFGEHIB=>12228300/725EEDE>989>>==>94<0CJGJD=AFFCCCA@>===?@@B@AD903/44333<9@@B>=>>@734/CDGACCJEF>=@AACBBBCABBCB@AAJIIAEDCCDDCCCCA??AEE:77>DDEGJFE@@???683;;?A@==>>AA@@@?@BABBABDCCCCCFEEJJCCCFBA@7.8@@ADDAAAAB@@@@@AAA@AADHFDGE966=>EIIA?><=??DEDDCA??677AAAABCCCFHJJJJEEEECBAAA@@??CCB622868--,/5-3++9:;><AGFEC@??><<;=AA;>@@@JJA?=F=CDDB@@=@>===BHGEDBBA=<<;AABDCADA;:98&%%(0///.++')+/006::AJ<876;;>AB?@<999;>>BAB;;;;GFDBAAFG;:)'$$&;CDGHHB?>>;<DE@ABA;:EABC=4345A@AA?<;>@A@ADDCA?>?>@@BCCDCDE;978::2'''4;?ABDECGFFFDFBABCDCB>>>>GFEEDCB>76950-,+.11?>?@C;;:99=?ACAB=>?BFHDBCBBBBB>===BCEGDAADEBABBEFEEHHJECJJJJJFEEFCDCDEJJJJJGHFIIJDDDG>>=?EJHFEDABBAHJJJJJJHGFEB>=>@CDEGIGFEFBAA?ABEJIECCEFFEDEDBABDFGDDDD?>??DEDFB@@:;,&&&'-1<BBBJJJCCA@@@@?CBDB@AAAA@??>ABCE@@DBBBABBABAABBAEDDDCC660+6()*9.))*-,,,--3>>@FCCJJIJHB>?@DG?<JJJHFGEHECBAADFJJJJJJHIIIGGHFJJCBBCHA31---.?>F@GFEFFGGHFFFHHJIIGGF>EB444576555GDEFIJHHJHFE0...DDEB44434---0<=>B@??CBFGGGCDCDJJIBBBDG;56C?BFDEEEED@>>@CC@@*((+'*%&6566:67/+*()667:99=32//52=??AACCA@ACDHJCCBCCDGDE>B@?=DE??>>BC@?@@CJJFECA@CCCBCCBAA>?<<><;<<<:8/./200.--))('(***DC@AHEEEBACDABA==82*'(1;,():;AFEE>>>==A??@?DDFFD??>@FEFECFGJ@<9:GH:9:9889:::96364::==EC>=A@CDEE>>;<:AE<=>DD????EHGECBDD<<=JGEDD,+*+.333<2112<<>@@BCEEEDEE??>AA@B:88BEDCBCE?<?<4C<AAADCDGHGHFDDCCGFDBCA@>@@<;;BBA<<AAAC===>BDFEEEDGF??6)))*04=>B?>@@BBBCC/*@@@CAA@???@BCFEGAA<<<=>?DDCBCDFC@@@AB0000AA)(((<2/1117:8DBA??@ABA@ADBAA=><<:?EJJAC>DC?<;CDA=<BA?>??<>886788887999764334>>>>>=@@AA@@ABACEAB=1((+++88:FDA@@?BABBCD@@@BGCC?>?>>?BBDECCCB<;;;@>>>@===AEB@==??CE<;::::=BB@ECCCEHEDC@GF@CC?E@>;=?BDDE5334?>AAADCFEHJJGEDEADBADCEB?>?@GEFEEFDDFC??ABD:8712101/+***(''%$%(+.++++9333897;422----??CB@@ABCB;;99=B@ABFECA@ABBGA?@?=:.>==>><9<<>@?BCEEDDBAA@CCCDGGJJJJJFDCDEACBCHEA@@ADC8777?CCBGGFFGJE>>>AAAJEDCDEDEEIJJHHHHGIJJHFFCDCDGIHIJJJJJJJJJJIHJFEFI1000CCGGGJHGGJJJJIIDCBDFFH@@:JFFFGGIIJJJGG@AAAH?>>?:985(((--,.%%&(+,&%&%%&#$)('$$$%%%%%7788CDJJH@>?>2210//(**-483415<=BAEDCG?2/+,----??BED=====BAA?99<DCFBCDCF?>=>9997646@BADHECCCHJIGAAHGJHEEDDCBBFC=?7435<?=ACDA,(E;866D<;:;=7>////34457352210('(0?54525536D?;;<ABGHHFJEHIJFEAAAAABBA<<<89:HJIG?GA<;;;CB<;<;>@?A=2101*&%%*79:?EFD;:99;;GHJJEGEJJIJG>A@/0034011??@CAAAADEFD@@>?@ADFE?><=>=AAD>>>?DB@@AG3//0,+,,BBCAB=<B>CCDEA?:;@A@C>=@JFECCA<==>AAAB??@AEEBCDDJHIJIADGA>CBBIFGFFDB)((*'''(/01?><<<=>=>>=?>?A@B?<=GHBBBCEECBA>=.*1000000788:61-()78-00-,-6+(**-/.0517:867::2**,((()))?ACFGEDBA@@A@>??ECBB@@BBDDCB==<<@????@8?9<;;>>=<:??@A+*))B@>=>ED@??>AB>>4235865456;@@>?>??7001///1<>=8;8>?>=>ACD?>;.--276ADHEEC?=>>;===B=8DC?@=;8**+.11/..JJJFJFE<>A@AAA?;;>>DFEDC=55CABBDCDEEHFDD@@ABA?>;;7<;;?BB974.**)'''++*,.-+)*+070<;=AC@>@@B977;=AAAAHFB?>>@BACDGEDEDBDCDICA@?BA@@B>=>>FDBDDEEDDC@>;945;:789BBAGJGHFGCCAD(''/:9;>@DDEA>=<AB??@BDDB??>?DDDDD??A@@BB@AEDCCAFGBA?>>@BABCFJGGFB@>=>@@?=10(()'&&''1001=<;///CC>@;==78550-534A+852261?C=<<JE@>=@@ACCBCCA@6445BEID/?;ACGFC?@=B6346;=<=BA?@A@@:62+016;C:6)(((;)((((*(&$$%8:;>>=<>CEAAAJJC@;?AFEEB@>>=667'''')+**+())+48?IBA?>@<?ACAF@CBEDC<8769?@@A@ACFIJHF12.---.5..**3232>256JJJDDEFGHGEG<::=EB@:7779>66)(()?=88?;856965323/**'&((<=ECDA=889DCHEEDI????FDCCFA<<<BBDB<889=>;;FA==?;;;GC=<>>GD?>>CBBBBEBAABCAECDFFFCAAAIGJJGJJJ@??7769AA>??AEDA@=9D))((..132..AACIGFEEJJJHDAA@?>?IEE=<9899=<<=BAA?DCCEH>A:CDJG>=<<?=>?421.-789<2..--112127BEFEFGCA>>>@IGDDAA@??:EFJDDC??64446000/42344?@ACDDEGFGEGFH>JGCCCFGCBCDCCCCCCDDCDIDCC@,*****+@?>??@CA>>==?>=?BJFED>;432****(')/1'()*,C@>>>A@>=>@EEDEDFEID?11158:::932//-,000@FDDEEDDCCBDCCBAAAAEDFJJHH>>==DE=;;>A@><;=@?>>>BDB@B?CCHFFGEDDBGJICEFEFJB?===@ABBCD@CCA???B@@------/>>>>BADB>>?@@>=??BDB@AAHB?<?<<;:??@??@@8=610...667-,,.@??AAACA@AAADEIFE>>?<=777433*9111=?3333?,,,0==:42'##$%%&'55.*)))())-,2967;888AEAG<:7754EEBEED@;HDEJFEDCAA>?@@JJGG@;<:>?<AGGHHEDFHE6668????<))('*)))5;;<1012,,.-:42200))),--28:9=ABC::;64345577BDIG5445FGFDB@@ABA;3/)''*'(.-.-?@?>==ACCEFGBA>=@C>A<<>;989610**378889?A8779JJJHHJJGGGBACCD988;;B533473239<D>>==?)(((000A=>ACB@@C@???D@H?ADGC8?>;2222<=?<JHGFCBA>CBB?>9;EJC?>?BA@DIDD===>DFIJJJGCJ61-*,---(((.))())),,-../-9;=B0/.9@ABBCBA@BD@@@DDFFDFFECDJID??=;;<EAAADHGB@@AJ?<;;>?=;;@CEGHGJJJJJGFHJJIJFAAEDDBEEF97::::DDBEJJJGH>G=:;;52':<<8G@@@?A@@@BCDBJ>6?B/''''(><<;*&%%(%%%'+/6<BCB@??@BBDCFHGIHIC@@???@@DDEEDB@ABCCDEFFBHJ@:==ABDCCCEDFIJJJJJHGEEEJJ@BCFFDJFJJJJBA7778A@ADEDBBEFFDA?87J3223*))*./+./20-..1102/,,(,==DCEB@@@DFEGF3111111?;;<===ADDDEFFCEEEFEFIJIGE@??AFDDCCB?@HJCA@B@JJEHJJJJGIGHGBAABDCDEHJJHH=<J02.-+,(%$%&')''')-;<<ADHCJJDBH>>>?>83.+,?>;:::'''+''*(()*////268=EHJHGCBCBFCCCJGGFF<<;<?691:<:GCJDDCDD<DHGC???@GCCBDCB=>=<?DCEFHJC6655:999DFFEFEEJDBBHE<JICCC@A@CGEGDDEA<;<?BCEDEB==EEEFDDCBBBAECDDDCBBAADDBBCFD<7649777>888FEE=;;,+++<?7>@>=<:==>ECEFJJJFCA?>?BIFECCDEFIF@@?;((403:=<:=>>CBAAB@>4787479+'))*../...9@?@CCDCEFGFJJJJIIHA==;;8::;AJD?>A=>=>===?@C>>>;8><=32)('&**+&$%'7549AA@=2((())*>>?HJHFHJJIFFGIJCBCF>=<>@BABBABADC64326:9::>??CDFJIE@BI=995--71/+*CADDDCDHB?=702*))*7((('''(ACCE>;0==DDFGFEFC@B?JGBABCC?<<?@FD21/):(9;9@<@;;<JECB@@/.-&%$$(-13212220//2DCC=<;;('''''779EEDCEEBC>>?=@@BD=AAACCBAAADDBDC>:@98BC@A@BB??EE??@FGEDCA>>>?@IIAABFDCA>AGCA@@CECD?BEFFDBB@B@?@=>?EECB@>>?ABBCCCHDCDAJGCA@@??CDFHDDDEEEAAAABBBDGJJHFE@?@@AABBC><<<=?ACA@@?AAB@@@@?@?3..,.,...JIBAA@BAAABD=;;<;92//5>BDCAABBDD?ACCDFCCCECB?>?CFDCDEAAA@CDCD====AADDCACEGI><<;=JJJJABBDCCBBCBCB@D4445C@<;5456;9@BA@EEBABC?>>>???@@@A?AJJGB?84CBB+**+87800,-0-A))))A?86??HHJJF611*%#$'(&&(''%#$'-)(&$(')),//266771/0?=710008=>B=921',,*,,/8AA?9@E@GFGHGD@>>777&&%('')346:9H@8770..(122.0*''&(+++.1=2223CAGE?95463%$#$*6:4222///07A==>IJJJCDBABBEBAC42222/
@Uematsu_g8c_1_G0_22
GTAGAAGAAACATCACCAGACCTTCAAATTCAGCCTCCGGACTCTAGCGTTTAAACTTAAGCTTATGGCAGATTCAGCTACACCACATTTGGACGCCGTTGAGCAAACATTGAGGCAAGTGTCCCCAGCCTGGAGGGCGATGTATGGGAAAGAACTAGTGGAAATAAATTGGACGGAAGTGCCGCTGATCCCAGTGATTGGTTGTTGCAAACCCAGGATGTTGGGGCGATGATAAATGCGCTGACAGAGTTGGGACAAAAAGGTTGCTGGCTAAGATGACTGAAAATATCACGGGAATACCACCAGAACCGTAGATATTAGTACACACTTGCACCTTTCCCAAACGGCGCATTCCAAGACGCTATTGTCGCTGGTTGAAGGAGTCCGCAGCTAAAGGCAATAAGTTGAAAGTTCAGTACTGGTTGGGGCTGCACCCGTCTACCACATGAATGTAATACCTTCCAAGTATAGGGACGAATTGACTGCAAAACTTGGCAAAGCCGCAGAAAACATAACTTTGAACGTGGCTAGTATGACTACATCAAAAACAGCTTTCTCCTGGAACGCTAGCAAAATCTTGGTTGTAGACGGGCAAAGTGCCCTTACTGGTGGAATAAATAGCTGGAAGGATGATTACTTGGATACTACTCATCCAGTGTCTGATGTTGATCTTGCACTGACCGGACCAGCTGCAGGCTCTGCCGGTAGATACCTTGACACTTTGTGGACATGGACCTGCCAAAACAAGAGTAACATCGCTTCCGTCTGGTTTGCAGCTTCCGGCAACGCAGGGTGCATGCCCACTATGCATAAAGATACAAACCCCAAGGCATCACCTGCCACCGGGAATGTCCCAGTAATAGCCGTTGGAGGGTTGGGCGTTGGCATCAAAGATGTGGACCCCAAGTCCACTTTCAGGCCCAATCTGCCAACAGCTAGCGATACTAAGTGTGTGGTAGGACTTCACGACAATACTAACGCCGATAGAGACTATGATACAGTCAACCCAGAAGAGAGTGCCTTGAGAGCTCTTGTTGCTTAGCAAAAGGTCACATTGAAATATCTCAGCAGGATTTGAACGCTACATGTCCACCCTTGCCTAGGTATGACATTAGATTGTACGATGCCTTGGCTGCTAAAATGGCTGCTGGGGTTAAGGTGAGAATTGTGGTTAGCGACCCAGCCAACAGGGGCGCAGTGGGCAGTGGGGGTTACAGCCAAATAAAATCACTTAGTGAAATATCAGACACTTTGAGAAACAGGCTTGCAAATATCACAGGCGGTCAACAAGCTGCCAAAACTGCAATGTGTAGCAATTTGCAGCTTGCAACCTTTCAAATCCTCCCCCAACGGCAAATGGGCAGACGGGCATCCTTATGCCCAACACCATAAGTTGGTTTCCGTCGACTCATCCACATTTTATATCGGTTCAAAAAATTATTACGCCAGTTTGGCTGCAAGATTTTGGCTACATAGTGGAATCCCCAGAGGCTGCCAAGCAACTGGATGCCAAATTGCTTGACCCTCAGTGGAAGTACTCACAGGAGACTGCAACAGTGGATTACGCAAGAGGAATCTGCAACGCTGGTCGATCTCCGGAGGCGGATCTGTGAGCAAGGGCGAGGAGGATAACATGGCCATCATCAAGGAGTTCATGCGCTTCAAGGCATGGAGGGCTCCGGTCAACGGCCACGTTGAATCGAGGCAAGGGCGAGGGCCGCCCCTACGAGGGCACCCAGACCGCCAAGCTGAAGGTGACCAAGGGTGGCCCCCTGCCCTTCGCCTGGGACATCCTGTCCCCTCAGTTCATGTACGGCTCCAAGGCCTACGTGAAGCACCCCGCCGACATCCCCGACTACTTGAAGCTGTCCTTCCCCGAGGGCTTCGTGGAGCGCGTGATGAAGCTCGAGGACGGCGGCGTGGTGACCGTGACCCAGGACTCCTCCCTGCAGGACGGCGAGTTCATCTACAAGGTGAAGCTGCGCGGCACCAACTTCCCCTCCCGGCACCGTAATGCAGAAGAAGACCATGGGCTGGGAGGCCTCCTCCGAGCGGATGTCCCCGAGGACGGCGCCCTGAAGGGCGAGATCAAGCAGAGGCTGAAGCTGAAGGACGGCGGCCACTACGACGCTGAGGTCAAGACCACCTACAAGGCCAAGAAGCCCGTGCAGCTGCCGGCGCCTACAACGTCAACATCAAGTTGGACATCACCTCCCACAACGAGGACTACACCATCGTGGAACAGTACGAACGCGCCGAGGGCCGCCACTCCACCGGCGGCATGGACGAAGCTGTACAAGGGAGGCAGTACCGGTGGCGCCATGACCTCTAGGAAGAAAGTGTTGCTGAAGGTTATCATCCTGGGAGATTCTGGAGTTGGTAAGACATCACTCATGAACCAGTATGTGAACAAGAAATTCAGTAATCAGTACAAAGCTACAATAGGAGCAGACTTTCTGACAAAGGAGGTGATGGTGGATGACAGACTAGTTACAATGCAGGAAATCTGGGACACAGCAGGCCTGGAACGGTTCCAGTCCCTTGGTGTGGCCTTCTACAGAGGTGCAGACTGCTGCGTTCTGGTATTTGACGTTACTGCCCCCAACACGTCAAAACCCTGGGATGGCTTGGAGAGATGAGTTTCTGGTCCAGGCAGATACCGGGATCCTGGAAAACTTCCCTTTCGTTGTGTTGGGAAACAAGATTGACCTCGAAAACAGACAAGTGGCCACAAAGCGGGCACAGGCCTGGTGCTACAGCAAAAACAACATTCCCTACTTCGAGACCAGTGCCAAGGAGGCCATCAATGTGGAGCAGGCGTTCCAGACGATTGCAAGGAATGCACTTAAACAGGAAACAGAGGTGGAGCTGTACAATGAATTCCCTGAACCCATCAAACTGGACAAGAACGACCGGGCCAAGACCTCAGCGGAAAGCTGCAGTTGCTGAGTACCGAGCTGATCCACTAGTCCAGTGTGGTGGAATTCTGCAGATATCCAGCACAGTGGCGGCCGCTCGAGTCTAGAGGGCCCGTTAAACCCGCTGATCAGCCTCGACTGTGCCTTCTAGTTGCCAGCCATCTGTTGTTTGCCCCTCCCCCGTGCCTTCCTTGACCCTGGAAGGTGCCACTCCCACTGTCCTTTCCTAATAAAATGAGGAAATTGCATCGCATTGTCTGAGTAGGTGTCATTCTATTCTGGGGGGTGGGGTGGGGCAGGACAGCAAGGGGGAGGATTGGGAAGACAATAGCAGGCATGCTGGGGATGCGGTGGGCTCTATGGCTTCTGAGGCAGAAGACCAGCTGGGGCTCTGGGGGTATCCCCACGCGCCCTGTAGCGGCGCATTAGAGCGCGGCGGGTGTGGTGGTTACGCGCAGCGTGACCGCTGCACTTGCCAGCGCCCTAGCGCCCGCTCCTTTCGCTTTCTTCCCTTCCTTTCTCGCCACGTTCGCCGGCTTTCCCGTCAAGCTCTAAATCGGGGGCTAGCTTTAGGGTTCCGATTTAGTGCTTTACGGCACCTCGACCCCAAAAAACTGATTAGGGTGATGGTTCACGTACCTAGAAGTTCCTATTCCGAAGTTCCTATTCTCTCAAAAATATCAGAACTCCTGGCCAAAAAGCCTGAACTCACCGCAACATATATCAAGAAGTTTCTGATCGAAAAGTTCGACAGCGTCTCTGATGCAGCTCTCGGAGGGCAAAGATCTCGTGCTTTCAGCTTCGATGTAGGAGGGCGTGGATATGTCCTGCGGGTAAATAGCTGCGCCGATGGTTTCTACAAAGATCGTTATGTTTATCGGCACTTTGCATGGGCCGCGCTCCCGATTCCGGAAGTGCTTGACATTGGGGAATTCAGCGAGAGCCTGACCTATTGCATCTCCCGCCGTGCACAGGGTGTCACGTTGCAAGACCTGCCTGAAACCGAACTGCCCGCTGTTCTGCAGCCGGTCGCGGAGGCCATGGATGCGATCGCTGCGGCCGATCTTAGCCAGACGAGCGGGTTCGGCCCATTCGGACCGCAAGGAATCGGTCAATACACTACATGGCGTGATTTCATATGCGCGATTGCTAATCCCCATGTGTATCACTGGCAAACTGTGATGGACGACACCGTCAGTGCGTCCGTCGCGCAGGCTCTCGATGAGCTGATGCTTTGGGCCGAGGACTGCCCCGAAGTCCGGCACCTCGTGCACGCGGATTTCGGCTCCCAACAAATGTCCTGACGGACAATGGCCGCATAACAGCGGTCATTGACTGGAGCGAGGCGATGTTCGGGGATTCCCAATACGAGGTCGCCAACATCTTCTTCTGGAGGCCGTGGTTGGCTTGTATGGAGCAGCGGACGCGTTGTACTTCGAGCGGAGGCATCCGGAGCTTGCAGGATCGCCGCGGCTCCGGGCGTATATGCTGCCGCATTGGTCTTGACCAACTCTATCAGAGCTGGTTGACGGCAATTTCGATGATGCAGCTTGGGCGCAGGGTCGATGCGACGCAATCGTCCGATCCGGAGCCGGGACTGTCGGGCGTACACAAATCGCCCGCAGAAGCGCGGCCGTCTGGACCGATGGCTGTGTAGAAGTACTCGCCGATAGTGGAAACCGACGCCCCCCAGCACTCGTCCGAGGGCAAAGGAATAGCACGTACTACGAGATTTCGATTCCACCGCCGCCTTCTATGAAAGGTTGGGCTTCGGAATCGTTTTCCGGGACGCCGGCTGGGATGATCCTCCAGCGCGGGGATCTCATGCTGGAGTTCTTCGCCCACCCCAACTTGTTTATTGCAGCTTATAATCGTTACAAATAAAGCAATAGCATCACAAATTTCACAAATAAAGCATTTTTTTCACTGCATTCTAGTTGTGGTTTGTCCAAACTCATCAATGTATCTTATCATGTCTGTATACCATTGCGACCTCTAGCTAGAGCTTGGCGTAATCATGGTCATAGCTGTTTCCTGTGTGAAATTGTTATCCGCTCACAATTCCACACAACATACGAGCCGGAAGCATAAAGTGTAAAGCCTGGGGTGCCTAATGAGTGAGCTAACTCACATTAATTGCGTTGCGCTCACTGCCCGCTTTCCAGTCGGGAAACCTGTCGTGCCAGCTGCATTAATGAATCGGCCAACGCGCGGGGAGAGGCGGTTTCGTATTGGGCGCTCTTCCGCTTCCTCGCTCACTGACTCGCTGCGCTCGGTCGTTCGGCTGCGGCGAGCGGTATCAGCTCACTCAAAGGCGGTAATACGGTTATCCGCCAGAATAGGGGATAACGCAGAGGACATGTGAGCAAAAGGCCAGCAAAAGGCCAGGAACCGTAAAAAGGCCGCGTTGCTGGCGTTTCTCCCATAGGCTCCGCCCCCTGACGAGCATCACAAAAATCGACGCTCAAGTCAGAGGTGGCGAAACCCGACAGGACTATAAAGATACCAGGCGTTTCCCCCTGGAAGCTCCCTCGTGCGCTCTCCTGTTCCGACCCTGCCGCTTACCGGATACCTGTCCGCCTTTCTCCCTTCGGGAAGCGTGGCGCTTTCTCATAGCTCACGCTGTAGGTATCTCAGTTCGGTGTAGGTCGTTCACCGCTGCCAAGCTGGGCTGTGTGCACGAACCCCCGTTCAGCCCGACCGCTGCGCCTTATCCGGTAACTATCGTCTTGAGTCCAACCCGGTAAGACACGACTTATCGCCACTGGCAGCAGCCACTGGTAACAGGATTAGCAGAGCGAGGTATGTAGGCGGTGCTACAGAGTTCTTGAAGTGGTGGCCTGACTACGGCTACACTAGAAGAACAGTATTTGGTATCTGCGCTCTGCTGAAGCCAGTTACCTTCGGAAAAAGAGTTGGTAGCTCTTGATCCGGCAAACAAACCACCGCTGGTAGCGGTGGTTTTTTTGTTTGCAAGCAGCAGATTACGCGCAGAAAAAAAAGGATCTCAAGAAATCCTTTGATCTTTTCTACGGGGTCTGACGCTCAGTGGAACGAAAACTCACGTTAAGGGATTTTGGTCATGAGATTATCAAAAAGGATCTTCACCTAGAATCCTTTTAAATTAAAAATGAAGTTTTAAATCAATCTAAAGTATATATGAGTAAACTTGGTCTGACAGTTACCAATGCTTAATGAGTGAGGCACCTATCTCGGCGATCTGTCTATTTCGTTAATCATGGTTCCTCGACTCCCGTCGTGTAGATAACTACGATACGGGAGGGCTTACCATCTGGCCCCAGTGCTGCAATGATACCGCGAGACCCACGCTCACCGGCTCCAGATTTATCAGCAATAAACCAGCCAGCCGGAAGGGCCGAGCGCAGAAGTGGTCCTGCAACTTTATCCGCCTCCATCCAGTCTATTAATTGTTGCCGGGAAGCTACGAGTAAGTAGTTCGCCAGTTAATAGTTTGCGCAACGTTGTTGCCATTGCTACGGCATCGTGGTGTCACGCTCGTCGTTTGGTATGGCTTCATTCAGCTCCGGTTCCCAACGATCAAGGCGAGTTACGTGACGCCATGTTGTGCAAAAAAGCGGTTAGCTCCTTCGGTCCTCCGATCGTTGTCAGAAGTAAGTTGGCCGCAGTGTTATCACTCATGGTTATGGCAGCACTGCATAATTCTCTTACTGTCATGCCATCCGTAAGATGCTTTTCTGTGACTGGTGAGTACTCAACCAAGTCATTCTGAGAATAGTGTATGCGGCGACCGAGTTGCTCTTGCCCGGCGTCAATACGGGATAATACCGCGCCACATAGCAGAACTTTTAAAAGTGCTCATCATTGGAAAACGTTCTTCGGGGCGAAAACTCTAGAGGATCTTACCGCTGTTGAGATCCATCGAATGTAAACCCGCTCGTGCACCCAACTGATCTTCAGCATCTTTTACTTTAGCCAGCGTTTCTGGGTGAGCAGAAAACAGGAAGGCAAAATGCCGCAAAAAAGGGAATAAGGGCGACACGGAAATGTTGAATACTCATACTCTTCCTTTTTCAATATTATTGAAGCATTTATCAGGGTTATTGTCTCATGAGCGGATACATATTTGAATGTATTTAGAAAAATAAACAAATAGGGGTTCCGCGCACATTTCCCCGAAAAGTGCCACCTGACGTCGACGGATCGGGAGATCTCAATCCCCTATGGTGCACTCTCAGTACAATCTGCTCTGATGCCGCATAGTTAAGCCAGTATCTGCTCCCTGCTTGTGTGTTGGAGGTCGCTGGTAGTTGCGCGAGCAAAATTTAAGCTACAACAAGGCAAGGCTTGACCGACAATTGCATGAAGAATCTGCTTAGGGTTAGGCGTTTTGCGCTGCTTCGCGATGTACGGGCCAGATATACGCGTTGACATTGATTATTGACTAGTTATTAATAGTAATCAATTACGGGGTCATTAGTTCATAGCCCATATATGGAGTTCCGCGTTCACATAACTTACGGTAAATGGCCCGCCTGGCTGACCGCCCAACGACCCGCCCCATTGACGTCAATAATGACGTATGTTCCCATAGTAACGCCAATCAGGACTTCCATCGGCATCGTCAATGGGTAAAATATCGGTAAACTGCCCACTTGGCAGTACGGTCAGTCGTATTGCCAAGTACGCCCCCTATTGACGTCAATGACGGTAAATGGCCCGCCTGGCATTATGCCCAGTACATGACCTTATGGGACTTTCCTACTTGGCAGTACATCTACGTATTAGTCATCGCTATTACCATGGTGATGCGGTTTTGGCAGTACATCAATGGGCGTGGATAGCGGTTTGACTCACGGGGATTTCCAAGTCTCCACCCCATTGACGTCAATGGGAGTTTGTTTTGGCACCAAAATCAACGGGACTTTCCAAAATGTCGTAACAACTCCGCCCATTGACGCAAATGGGCGGTAGGCGTGTACGGTGGGGAGGTCTATATAAGCAGAGCTCTCCCTATCAGTGATGATCTCCCTATCAGTGATAGAGATCATAGAGCTCGTTTAGTGAACCGTCGGAATAGCTGGAGACGCCATCCAC
+
))))01///(%&&%&'('*+'(+/&%$$&)'''359??A@ACG@==<@EGIGEGGHJJJIH@@>?CA@@:66555+*%&'*6BC==<>DFEAB@ACDIJ=GFFDHFJJGIJGGEF@<'&'''&%%&'412BJJJC@JBIJIJJFEGGCIJJJAAAEDCDFECHJJAEGGHA?@>@?=BEB?B8???HEDIDB>EEDEFJHDAA;:::9437412289889870088<CBAAC@C?ECDAABDHJJE77@BA98AEAB;BHJECCDD;966:FCJ=:8,,,.543333/.*)'&',351+)))***+*+0853.,-0--*%%&(-**,37667BDA@AB><>>?JDA@@ABBB>8;6-+///4:>=<9729:9951-,08010/***-0)(((BCHHFCDEFEEA@@@ECFH?=+&$#$(+'*9@@EBFDECC;:82010147;;CDDCCCDDEEFJHCAA=99AABAACGGDAD@655?><=BA?@ABJJJJJJGFGDIICA@?>?AGHJGEEDEC>@JGFIHECA??=<:;<8666BAADDGJEJJJFECABDJIF@?JICBD???@@ADDGJJJIHFFGEEDCCABBBCBDEIJHCCBD;<B7;B>=@@A<=CJJJHDB?B;5./234222445981()@ABDCBAA=<B>C9/++-778@EGDD44448<4DDFDEEEB=<<>ADFFF@B@=8486544;987788A?=<<@@HD@@>AJDC@?@@?@@>>>>??A@@ABJIIDCB@@ADBDC@;;;?C?:9:=>>BCDBA><==@=@:<;==;<=>@A?<<;;?@A>===?5<DBBDDDJJA@@GFFJBAAEGCB@@>?>;;;;77<745-.:;ACEDBADCDFFFEA@@=<<;>?>ABBAA>>?><<=>>==>AAACEFFEDBBB@B@@?@EDCB532-1)0029:,%&&0:::8679HFCBABA@@@A@@AADAAJJJ7552322242./8;<=EEGC@??BD:97577:BB;;8:??ABBCEECCB====EEDJGGJJJG@?::::=>A@;3000@@B@?<;<(((::>JG>;<CEEFFIHIJJHJD?4(')67>CBAE>DF@8677>=89B??@BB@BC=:868;@AACA@??@@B<<<<BBA@=;;@CAACBDBBBABADFJJEBBCBBC=<:C974468C7007==>??HDBBC@<<;<?>>@B@ABDGHDDC;::78556CC===:77;;;CCC=<<=DFGCEDGJGDDCBCBCCEEJJIJGEEEJIGCBDJAA?BDJIEDCACEEEFHHJJ=999ECA@?==://0?A??>>>@@BEJGEAAACD@???99:?GBJIFDDBA@@?A==<;993)(((/3;BBEDFGFC@===ADHA8666;31112@ACDB?>B?AB>>>7779BDDCFJ@===@@?@@B;@@7777AADGFGCEEEJJJHFGE?<<>BA57JJJ8=3.0-+(&'',+'%$%-<@A3223?635:;<DFD<<.--/<DIHFBBCBBCDBCBDCD<=<99=GDD@ABECCAAECJEEEF?<;2---;=>?A?B:887<:9;9222:555?@A@EEA@@@ABDBAAB;@4BA>=@DDCABBBC???988+%%%%('*77:=<:6-,+*))*'(12=>?@B>?>>DB==>AFFD><::;::;;;:;??AABBBBBCDC?=<6.)*))*'$$#$'0)('(+*'%#%%$%-5+;63'#$####13123*+'&(7=CDDEEEDDACEDCCCHJIGFFDDEDACAAB?FDEDAAEDFGHJFDDDFFEEDDBA665559DABDDBE=;;>CBDCHEA@>:932.0=BA?>?BFGFFIFGGFBEGEBBBGDEGGCBBB>==CD9888C@>>?BEIJ?BCBBBCDDAEECJHJCC@CFCBEDDC@FEDBD@A@=(%$,+0../43('''+'%&'%#%(=A?@ABGDEGJ?=><99978'&&''&'',,-,.+.?B>@C==BA@AAADA@@@DHHEE;DBA@BDBCB@>=>??@ABGDBBBBC?:,,+-163.,/----.74222BAABDDEJEE?=?BCBBCD8940666@AA>?-*)(**'&%%))))04=@@;=AA@==>>@C@<=?;834-,,,,)((),+-0<>>>@CB@B>?EB=;;>BBCCBA0//0;*))*<>>BBABCBBA@@@<9.,+-1335;B<9929..543>BEEEEE607->>@AB?:999@:::...----202=;5335??BB>===C;:;<GFDC@@=>>>CABCBB?@@AAFHGAADB?>@ABB@E@>>>>?><7778=@>>ABA===@CDFEEEFD?;@?ACAD;::;GD=A=<>?@??@@A?>??AACCABABA@@?@==>@=GIJJJGEEFGCBABFH?>?AHFDA;<89:?FEDDGCBBAFBBBBBAAACCCCDEDAAABCCDEBAA?@@@CFEGC@<+()5>@BFDDBCDH2...B@C@DJFFFJ?>>=BACBDCEIFDEJFIFJIJJJHCDBBAADB@?@CCBA3223+(((*=<>=?<<==C?91//-,)'&':;<<?>AB?<<<HGGEHJCA@@C>@:CEC@B@EABCCEHEB??C?CB@<99;A@CEFEDBADDFFDBCCEAB?ACBEA?>>A@@81001:76<;::>F----9:<;A=9,)(&)'%%$(&'>CJJB@77773518%$$$'%&'&(5)&%&*+50+'&&&%%$$,@++++@@>BIIAABCIGJBDCACFJIGFCBBBDDCBBBBCBJJJJFBBCDEEECBBDDA?F@D?=;8@AA@DCDBBCDE;:::BDEEGJJJFFCGGIFIGCD@@@>510068:9455DFFED?==>@BEFGDDCBCC??>?AAFC@??AGHEEA=<<>CBBBCAADDCCBCDDDEGFB@?=@JHJ>>=<??ABB?><<??AC?>>?EIC?>:=?EDBAABHFEHGJDDEDEC@ABA?>>>:999BBACCB==8788<<=AIHDCCCDBACBEI4../CCC;;::,$$&*--6;:>>EDDECCJEBCD;99C;::??BADECFHHJHJFFB@=<=>CBBBBCCDB@@CA??>A@?@?AA@0;(9:;>9877>>@B8466:A@?@AA@@>>?BBC@>?AC??>?BBCBCCFFID0001E;<<<<>8BC<==ABBDE@?D=BC@CAFA=51,+++,(&&&(/-:FDDD?@CHDEBBDJJJEIB@9964/,+*(()*8::>ADCDA=<<A@A@ACDDEEGJEA@?FDFFGDFE@<7/7;>@AABABDCCCBEEDGC<<?BBD>>@<9::@B?>=>EEDBAACBDCCCDJCFCDD@EA?=>@??=>@?A?@??ADDDDFJHA/+)),2&&/1/18-7<;<=B..0CC?@@EEFG@>>>CC@A:@?@@?@@@BF881+*...><<????>ACDC@?AABBCBBB>A??EA?=<<=000+*))1.+***7>?.-98669<<=>5444=76607677=877<;;:@9>=?HJA?<<=>A@?@A??8777>@FE;=764110.-++/0552//283/.+&&''*%)+.1301/:?@HDCB?<=:=47'''21016462439C?>DJC/-'%'-,,1BEEEFIJHCBABGHCB@@@BGHC@@@ECABEDGDCHJHHGCC><=/,)-(''''*'',('$$''*%&-%%(+656CEE888<98777((((-%$%(+**,****)*8@@=G7668B@<;;=IG97.'&%&&&'%%)%#'.:>@;8778;:9CDCDHE+++,<''=;;?B?>@HHC@@@CD@??@B444@BCA@@?@ACFFG@?<<?BB<<BDGHJF@???@DBG@?@B@A0+G650/0+*+,9=CDGFB???BFHFEDDF?=>JFFGF((((?<;>??ABF>BCD?H=FIJFBA@BCCEEAAAAED?@@;@@:113>=@BBBBEEEDC@8888/...-*;3EEFDFDCECE???=?@9:9;BAAAAAFGFEBCDAEFFJJEBBBFGDEED?FEA>>CBBB99:<)'&''''>??A@ACCDBA??@<===EGEDDEFE<5455<=14444;::7432349AGGC>=???=>7004999?ABDC@CA@@>>AADDGIDAABBCBCEC@??@EGJDBBECC@@A>==?JED.,,-D@??ACCC?@@CCBDCAC;:6.,((++,//./66;@AA@=;:85.-./;=4446=?B>>@?ACG?:::DFC@@@BBC@ABHD@><=>?C@A@ABBBBC>>??AAAAAA7776+'')+(''(=97342.,++05/-(--/1=ACAABCIIEB>>>@HBCBADBBBDFIJHGD@??9444;E?9226@FCAAA@EDDFGJJ>;<=>96+-0(((8>;;?CDCDDCFEFFGFEGABEA@?HIDA@@DCFFIC@@@HHFHBAA@CCA??A(&%%*--+*%%&$$%*;<=C><;:;;?GFC@CCDDCDDHE762683221=>==>A>;;C>><<@=;A87*'''9;>@AIHFECCIDDDBGGC??>@>88642'(3BBB@@AAEGHJIIEEEFE?851046B989=?C*(((<A1002E;::;G((((+++,369=B2+***0043:(()A@AAADCCAABEGEFFF;;;:@@?EJIFB>@C>><<;>AB??<<>=B@AFGIEGC?@@HJJFEC>>?@???@??@::CG><::;4320168.,+,--.569?A@@?AADIJJB@FBB>=>=>?B???AEGCCCDIG=<<>@?A?A:9::AABEDCBACDEJJHD>@ADBAB;831510+&&((((//=DDBDC>?:8<862<:;=7.---5654;J3,*+)))((444=;78<>;89=<<==?@BGCDCFBBBADEE?@@?@EB=<==GHHE*))+?DCCEA?CEJ???BCBACDEECCCFJJJJEDCHGGFDHJGG??CJJJJJDAB@@<2.*.1299<ED?@AD@?<888@AB@@C:899AA@D?<<;@A@@BABA?@@?:75'$%$'&'/01/1*+>?A>?>=@@<>>ADEFHD9879@>?@@FGDBABDAA@ABFJGFHJJIGGGHJJGCCCDDDBDGBFEE>AJACFGFFDCBAAB@AABD@AAJIJJFFDFHJJFEEJGAA><=<;==JCABABBA?@?>@AF;:;<C?DHJJGHHJIHJGEDCCCCDCBABB9JJJIDCBCHDFHICC@=<22>?F@@BCGJHBBA@B@64449DDCJBB@?BFJJ??DFGJJF?>:87;444A(''(AABABC=;55466=:;>CEEEFGCCBAA???ADDDDCDCAABBADCEA@AFFGIIH=<<<ACA@B><;;????ABFJJJC@@BDDFFC7330B??==0.,((,.3(((?BBD=987/+*',+,,+'&%%%$%'14HJEEEHFGEIHJJJJJJJC?8AAACFFJJIFDGEEFEIEDB?>><9A:3-+**2-=>=:<;::9<=DEHIFDA@?;9::AAFJJJJJJGDCCCABCJIGGGIGJHFJFED666>@/733257==<<=?>766740.//3CGDEBDI?7JIJGBBCCAABAGE/...@D<==?B?BBCDCEA@A?@>@B@<;<=@DA78AAA@>>>@@ADC?>>JHEB@@?BBBAABHHEHEHEFGGGGIA>:;EEEBBBDIIHHF=5223HHIJB=<<>??@AGB5333565.**--.395..*+:;?>CEEHFFIJFDFF43321<=A?@AGFFEC@>>>@BAECDDEB@G?HJGEDEGGDCCDGFDCBDCIFDFFFDHFB?CBACDDCBA55;::8?AAEDGDEHIIIGC;;<=?>>>CDDDIA@?@C@@@A@?>::799:=;:8;BF@@@AA??@DF<555@A@GJHJJJIIHG?=<<=)((*95(((01+++45556CDIGHFDCDEHCGCCFECCCDHECA@AEGFFFDDCAA@ADGFIGEA?>JJJJEB>?>CCBCIJE@>79B?JHEDDCGJAGJHECCDABBC???@BDCC8,++*+46:A<<DEHECB@A?@@>ACCFGFFHF=60/04DFEC742254446532))+102/,667==<9215974460-,/?A989:A<<<;>F<766EJB???@@@A?6?9<:<:::06,200.0031111?===AID;:::96,9873,*''*2:;<?D@;;9;<?JJJHDGEBABDJJB?A5+++()((*)%####:J'''(=AJDBBABB???ACDA@AACABABB?@ABJG////@A=8@:;;A@@>>A7666;8++**778BII@=;;((('''%$$$%&.(&&&''(85EABBDBBCCFHHFDCBCCCDC@??DEA@9?E:996888FFGDDGGDDDJHIJAAA@DDDFEADBA@=>A@@@DBDEEFEA@?@FABDJJFD>F?2-,,478@@BDDBEEEJJGIDE=<:;974435578;HJGCB@ABCDDIFECDEJJJHFCCBB=::<@EFFIA@?>5/1-;3'''(&&**:ECA@:0*'%&)36=@BBDBCCDEEBB+(())))B;989>HIGDFA>?<;9...18953,,,+,++/0@BBFHGGDCCB995566CBAA?AAACDEEGGGIHDCB>>8=;85557=<8889B?>>ABC>==:<%%%%&##&'49:;:>-+,,6HJGB6100/,,,,,39954:5300,++,13=>??CCC@?A@@>>=<<80//567:;=CFCFFDBABACB??@AGD@@>?@ABDCBAB@AJ7><>=D????BB@A@====AB=:5546;<>A@JJJCDCAA><<<@CD>==<A@;::<ABECC?@@@AAACC;9,,,-<@C@>322,++++'$$&(+,+*,+///.11110/111////@>AFGF<;::A?>?BCD?>>>@EFB;4./../=22,+@:999CDGEAADJJD@>=:<8*'''BA422=@64-.&&&')6757;7<;4442321.-.-.-,)(%'''17-++)97.--*)+.46>D?''''BBDA.1';<>?BEEDJJE587E****+AB??@BBA78:;-,,.1,)*2DDAGHHJE@=?DHJCB@>4/,-277882218222116>A@@BFDA7;BEC?A:::<HEC0...0@></,,29??EEAAADBA=CDDEIFFEDDJIGC@@?CABCEHJH<855769:998:<@B@AABCDDEEIGEEFB>:?=<IJJFBBDEB@CGGCB@AABIH8774==322262*/5=<BJJHABB>>??>84225,++((((3))()&%$#$$#&+8?>?B::4445=<0--J;7669;6665FEEHGD@??==99:;@BECFFJGFIGGHDGF@=75+*56=>ABBCCJJJ8444777:9::5---991..47.)'')(*0//4256899<A?@BFA989:@=;<ADFDF??9997666==>AJGJIIBA@>8;4A<=<>@>;:;>?@FEA@=>>=??>=<<?@ABB@?<;;=@@DCBJHA=;::=?B@?@AACCCDED<<<<ADGECGHFHJA@@@BHA>=;=984;=??8889/.../AB@BCCDDFGJJJHCDBDDEA;;80:%$%%-,,,.32346FB@?@93444./04IJJJJJJEDB9?8887792243488;@HIIIDCBBGHHGGJIFDDEGA;::31*=AFEEJGCCC655588:92//,+'$$$'''''%$%%'&)(('84/1/+.%$%-8@ABA@@?@>>>?=?@883*('&$'((',//2((((DA?=>DCFDDFGDDABEDDB@@?==>DEFFCAABEIJGC=977:>GHGEDDDCCCDHFD@@@AEGHC>=A>GBABIEA>204+43455:AAABBBDEDDDCEH:;<9??AAEHEDCBBDB???@ACBCCCEDC@@ACJJFDEC@?>@CHHGEDGACAB9889=<<888871578:0011:BC=>?<?==DBBBDDEC@?A@DFGGGBA@?BBDD=F>?>FCA724DCDAA@ADDIHJHJGCCAC=:<C@@78FJJJHHFIJJJA@?@6433598@BABEBB@?A@<9:=544/-*)&&&&&())*(((6869;;DCFFJJ98788B@@A?JJ=;<;?C=;:<A6&%';GA====>AD@>==@+''*10?)&%%%&.566=>=8995577><=;80.2-'$$&(,./0+*++,-*))+
@Uematsu_g8c_1_G0_23
TCAAACTGATCACCTCCCACAACGAGGACTACACCATCGTGGAACAGTACGAACGCGCCGAGGGCCGCCACTCCACCGGCGGCATGGACGAGCTGTACAAGGGAGGCAGTACCGGTGGCGCCATGACCTCTAGGAAGAAAGTGTTGCTGAAGGTTATCATCCTGGGAGATTCTGGAGTTGGTAAGACATCACTCATGAACCAGTATGTGAACAAGAAATTCAGTAATGAGTACAAAGCTACAATAGGAGCAGACTTTCTGACAAAGGAGGTGATGGTGGATGACAGACTAGTTACAATGCAGATCTTGGGACACAGCAGGCCTGGAACGGTTCCAGTCCCTTGGTGTGGCCTTCTACAGAGGTGCAGACTGCTGCGTTCTGGTATTTGACGTTACTGCCCCCAACACATTCAAAACCCTCGATAGCTGGAGAGATGAGTTTCTCATCCAGGCCAGTCCCGGGATCCTGAAAACTTCCCTTTCGTTGTGTTGGGAAACAAGATTGACCTCGAAAACAGACAAGTGGCCACAAAGCGGGCACAGGCCTGGTGCTACAGCAAAAACAACATTCCCTACTTCGAGACCAGTGCCAAGGAGGCCATCAATGTGGAGCAGGCGTTCCAGACGATTGCAAGGAACACTCCACTTAAACAGGAAACAGAGGTGGAGCTGTACAATGAATTCCCTGAACCCATCAAACTGGACAAGAACGACCGGGCCAAGACCTCAGCGGAAAGCTGCAGTTGCTGAGTACCGAGCTCGGATCCACTAGTCCAGTGTGGTGGAATTCTGCAGATATCCAGCACAGTGGCGGCCGCTCGAGTCTAGAGGGCCCGTTTAAACCCGCTGATCAGCCTCGACTGTGCCTTCTAGTTGCCAGCCATCTGTTGTTTGCCCCTCCCCCGTGCCTTCCTTGACCCTGGAAGGTGCCACTCCCACTGTCCTTTCCTAATAAAATGAGGAAATTGCATCGCATTGTCTGAGTAGGTGTCATTCTATTCTGGGGGGTGGGGTGGGGCAGGACAGCAAGGGGGAGGATTGGGAAGACAATAGCAGGCATGCTGGGGATGCGGTGGGCTCTATGGCTTCTGAGGCGGAAAGAACCAGCTGGGGCTCTAGGGGGTATCCCCACGCGCCCGTAGCGGCGCATTAAGCGCGGCGGGTGTGGTGGTTACGCGCAGCGTGACCGCTACACTTGCCAGCGCCCTAGCGCCCGCTCCTTTTCGCTTTCTTCCCTTCCTTTCTCGCCACGTTCGCCGGCTTTCCCCGTCAAGCTCTAAATCGGGGGCTCCCTTTAGGGTTCCGATTTAGTGCTTTACGGCACCTCGACCCCAAAAAACTTGATTAGGGTGATGGTTCACGTACTAGAAGTTCCTATTCCGAAGTTCCTATTCTCTAGAAAGTATAGGAACTTCCTGCGGCCAAAAAGCCTGAACTCACCGCGACGTCTGTCGAGAAGTTTCTGATCGAAAAGTTCGACAGCGTCTCCGACCTGATGCAGCTCTCGGAGGGCGAAGAATCTCGTGCTTTCAGCTTCGATGTAGGAGGGCGTGGATATGTCCTGCGGGTAAATAGCTGCGCCGATGGTTTGTACAAAGAATCGTTATGTTTATCGGCACTTTGCATCGGCCGCGCTCCCGATTCCGGAAGTGCTTGACATTGGGGAATTCAGCGAGAGCCTGACCTATTGCATCTCCCGCCGTGCACAGGGTGTCACGTTGCAAGACCTGCCTGAAACCGAACTGCCCGCTGTTCTGCAGCCGGTCGCGGAGGCCATGGATGCGATCGCTGCGGCCAAATATTAGCCAGACGAGCGGGTTCGGCCCATTCGGACCGCAAGGAATCGGTCAATACACTACATGGCGTGATTTCATATGCGCGATTGCTGATCCCCATGTGTATCACTGGCAAACTGTGATGGACGACACCGTCAGTGCGTCCGTCGCGCAGGCTCTCGATGAGCTGATGCTTTGGGCCGAGGACTGCCCCGAAGTCCGGCACCTCGTGCACGCGGATTTCGGCTCCAACAATGTCCTGACGGACAATGGCCGCATAACAGCGGTCATTGACTGGAGCGAGGCGATGTTCGGGGATTCCCAATACGAGGTCGCCAACATCTTCTTCTGGAGGCCGTGGTTGGCTTGTATGGAGCAGCAGACGCGCTACTGAGCGGAGGCATCCGGAGCTTGCAGGATCGCCGCGGCTCCGGGCGTATATGCTCCGCATTGGTCTTGACCAACTCTATCAGAGCTTGGTTGACGGCAATTTCGATGATGCAGCTTGGGCGCAGGGTCGATGCGACGCAATCGTCCGATCCGGAGCCGGGACTGTCGGGCGTACACAAATCGCCCGCAGAAGCGCGGCCGTCTGGACCGATGGCTGTGTAGAAGTACTCGCCGATAGTGGAAACCGACGCCCCAGCACTCGTCCGAGGGCAAAGGAATAGCGCGTACTACGAGATTTCGATTCCACCGCCGCCTTCTATGAAAGGTTGGGCTTCGGAATCGTTTTCCGGGACGCCGGCTGGATGATCCTCCAGCGCGGGGATCTCATGCTGGAGTTCTTCGCCCACCCCAACTTGTTTATTGCAGCTTATAATGGTTACAAATAAAGCAATAGCATCACAAATTTCACAAATAAAGCATTTTTTTCACTGCATTCTAGTTGTGGTTTGTCCAAACTCATCAATGTATCTTATCATGTCTGTATACCGTCGACCTCTAGCTAGAGCTTGGCGTAATCATGGTCATAGCTGTTTCCTGTGTGAAATTGTTATCCGCTCACAATTCCACACAACATACGAGCCGGAAGCATAAAGTGTAAAGCCTGGGGTGCCTAATGAGTGAGCTAACTCACATTAATTGCGTTGCGCTCACTGCCCGCTTTCCAGTCGGGAAACCTGTCGTGCCAGCTGCATTAATGAATCGGCCAACGCGCGGGGAGAGGCGGTTTGCGTATTGGGCGCTCTTCCGCTTCCTCGCTCACTGACTCGCTGCGCTCGGTCGTTCGGCTGCGGCGAGCGGTATCAGCTCACTCAAAGGCGGTAATACGGTTATCCACAAGAATCAGGGGATAACGCAGGAAAGAACATGTGAGCAAAAGGCCAGCAAAAGGCCAGGAACCGTAAAAAGGCCGCGTTGCTGGCGTTTCCATAGCTGCCGCCCCCTGACGAGCATCACAAAAATCGACGCTCAAGTCAGAGGTGGCGAAACGCGACAGGACTATAAAGATACCAGGCGTTTCCCCTGGAAGCTCCCTCGTGCGCTCTCCTGTTCCGACCCTGCCGCTTACCGGATACCTGTCCGCCTTTCTCCTTTCGGGAAGCGTGGCGCTTTCTCATAGCTCACGCTGTAGGTAATCTCAGTTCGGTGTAGGTCGTTCGCTCAAGCTGGGCTGTGTGCACGAACCCCCCGTTCAGCCCGACCGCTGCGCCTTATCCGGTAACTATCGTCTTGAGTCCAACCCGGTAAGACACGACTTATCGCCACTGGCAGCGGCCACTGGTAACAGGATTAGCAGAGCGAGGTATGTAGGCGGTGCTACAGAGTTCTTGAAGTGGTGGCCTAACTACGGCTACACTAGAAGAACAGTATTTGGTATCTGCGCTCTGCTGAAGCCAGTTACCTTCGGAAAAAGAGTTCGACCTATGATCCGGCAAACAAACCACCGCTGGTAGCGGTGGTTTTTTTGTTTGCAAGCAGCAGATTACGCGCAGAAAAAAAGGATCTCAAGAGGAATTCCTTGATCTTTTCTACGGGGTCTGACGCTCAGTGGAACGAAAACTCACGTTAAGGGATTTTGGTCATGAGATTATCAAAAAGGATCTTCACCTAGATCCTTTTAAATTAAAAATGAAGTTTTAAATCAATCTAAAGTATATATGAGTAAACTTGGTCTGACAGTTACCAATGCTTAATCAGTGAGGCACCTATCTCAGCAATCTGTCTATTTCGTTCATCCATAGTTGCCTGACTCCCCGTCGTGTAGATAACTACGATACGGGAGGGCTTACCATCTGGCCCCAGTGCTGCAATGATACCGCGAGACCCACGCTCACCGGCTCCAGATTATCAGCAATAAACCAGCCAGCCGGAAGGGCCGAGCGCAGAAGTGGTCCTGCAACTTTATCCGCCTCCATCCAGTCTATTAATTGTTGCCGGGAAGCTAGAGTAAGTAGTTCGCCAGTTAATAGTTTGCGCAACGTTGTTGCCATTGCTACAGGCATCGTGGTGTCACGCTCGTCGTTTGGTATGGCTTCATTCAGCTCCGGTTCCCAACGATCAAGGCGAGTTGCATGATCCCCCATGTTGTGCAAAAAAGCGGTTAGCTCCTTCGGTCCTCCAATCGTTGTCAGAAGTAAGTTGGCCGCAGTGTTATCACTCATGGTTATGGCAGCACTGCATAATTCTCTTACTGTCATGCCATCCGTAAGATGCTTTTCTGTGACTGGTGAGTACTCAACCAAGTCATTCTGAGAATAGTGTATGCGGCGACCGAGTTGCTCTTGCCCGGCGTCAATACAGGGATAATACCGCGCCACATAGCAGAACTTTAAAAGTGCTCATCATTGGAAAACGTTCTTCGGGGCGAAAACTCTAAGGATCTTACCGCTGTTGAGATCCAGTTCGATGTAACCCACTAGTGCACCCGACTGATCTTCAGCATCTTTTCTTTCACCAGCGTTTCTGGGTGAGCAAAAACAGGAAGGCAAAATGCCGCAAAAAAGGGAATAAGGGCGACACGGAAATGTTGAATACTCATACTCTTCCTTTTTTCAATATTATTGAAGCATTTATCAGGGTTATTGTCTCATGAGCGGATACATATTTGAATGTATTAGAAAAATAAACAAATAGGGGTTCCGCGCACATTTCCCCCGAAAAGTGCCACCTGACGTCGACGAATCGGAAATGTACGGAATACCCTATGGTGCACTCTCAGTACAATCTGCTCTGATGCCGCATAGTTAAGCCAGTATCTGCTCCCTGCTTGTGTGTTGGAGGTCGCTGAGTAGTGCGCGAGCAAAATTTAAGCTACAACAAGGCAAGGCTTGACCGACAATTGCATGAAGAATCTGCTTAGGGTTAGGCGTTTTGCGCTGCTTCGCGATGTACGGGCCAGATATACGCGTTGACATTGATTATTGACTAGTTATTAATAGTAATCAATTACGGGGTCATTAGTTCATAGCCCATATATGGAGTTCCGCGTTACATAACTTACGGTAAATGGCCCGCCTGGCTGACCGCCCAACGACCCCGCCCATTGACGTCAATAATGACGTATGTTCCCATAGTAACGCCAATAGGGACTTTCCATTGACGTCAATGGGTGGAGTATTTACGGTAAACTGCCCACTTGGCAGTACATCAAGTGTATCATATGCCAAGTACGCCCCCTATTGACGTCAATGACGATCGCCTGGCATTATGCCCAGTACATGACCTTATGGGACTTTCCTACTTGGCAGTACATCTACGTATTAGTCATCGCTATTACCATGGTGATGCGGTTTTGGCAGTACATCAATGGGCGTGGATAGCGGTTTGACTCACGGGGATTTCGCCAGAGTCTCCACCCCATTGACGTCAATGGGAGTTTGTTTTGGCACCAAAATCAACGGGACTTTCCAAAATGTCGTAACAACTCCGCCCCATTGACGCAAATGGGCGGTAGGCGTGTACGGTGGGAGGTCTATATAAGCAGAGCTCTCCCTATCAGTGATCGAGATCTCCCTATCAGTGATAGAGATCGTCGACGAGCTCGTTTAGTGAACCGTCAGATCGCCTGGAGACGCCATCCACGCTGTTTTGACCTCCATAGAAGACACCGGGACCGATCCAGCCTCCGGACTCTAGCGTTTAAACTTAAGCTTATGGCAGATTCAGCTACACCACATTTGGACGCCGTTGAGCAAACATTGAGGCAAGTGTCCCCAGCCTGGAGGGCGATGTATGGGAAAGAACTAGTGGAAATAAATTGGACGGAAGTGCCGCTGAATCCCAGTGATTGGTTGTTGCGAACCCCAGGATGTTGGGGCGATGATAAATGCGCTGACAGAGTTGGGACAAAAAGGTTGCTGGCTAAGATGACTGAAAATATAGGGAATGCCACCAGAACCGTAGATATTAGTACACTTGCACCTTTACCCAAACGGCGCATTCCAAGACGCTATTGTCGCTGGTTTGAAGGAGTCCGCAGCTAAAGGCAATAAGTTGAAAGTTAGGATACTGGTTGGGGCTGCACCCGATCTACCACATGAATGTAATACCTTCCAAGTATCAGGACGAATTGACTGCAAAACTTGGCAAAGCCGCAGAAAACATAACTTTGAACATCGGGCTAGTAACTACATCAAAAACAGCTTTCTCCTGGAACCATAGCAAAATCTTGGTTGTAGACGGGCAAAGTGCCCTTACTGGTGGAATAAATAGCTGGAAGGATGATTACTTGGATACTACTCATCCAGTGTCTGATGTTGATCTTGCACTGACCGGACCAGCTGCAGGCTCTGCCGGTAGATACCTTGACACTTTGTGGACATGGACCTGCCAAAACAAGAGTAACATCGCTTCCGTCTGGTTTGCAGCTTCCGGCAACGCAGGGTGCATGCCCACTATGCATAAAGATACAAACCCCAAGGCATCACCTGCCACCGGGAATGTCCCAGTAATAGCCGTTGGAGGGTTGGGCGTTGGCACGAAAGATGTGGACCCCAAGTCCACTTTCAGGCCCGATCTGCCAACAGCTAGCGATACTAAGTGTGTGGTAGGACTTCACGACAATACTAACGCCGATAGAGACTATGATACAGTCAACCCAGAAGAGAGTGCCTTGAGAGCTCTTGTTGCTTCAGCAAAAGGTCACATTGAAATATCTCAGCAGGATTTGAACGCTACATGTCCACCCTTGCCTAGGTATGACATTAGATTGTACGATGCCTTGGCTGCTAAAATGGCTGCTGGGGTTAAGGTGAGAATTGTGGTTAGCGACCCAGCCAACAGGGGCGCAGTGGGCAGTGGGGGTTACAGCCAAATAAAATCACTTAGTGAAATATCAGACACTTTGAGAAACAGGCTTGCAAATATCACAGGCGGTCAACAAGCTGCCAAAACTGCAATGTGTAGCAATTTGCAGCTTGCAACCTTTGAGATCCTCCCCCAACGGCAAATGGGCAGACGGGCATCCTTATGCCCAACACCATAAGTTGGTTTCCGTCGACTCATCCACATTTTATATCGGTTCAAAAAATTTGTACCCATCCTGGCTGCAAGATTTTGGCTACATAGTGGAATCCCCAGAGGCTGCCAAGCAACTGGATGCCAAATTGCTTGACCCTCAGTGGAAGTACTCACAGGAGACTGCAACAGTGGATTACCGCAAGAGGAATCTGCAACGCTGGTGGATCTTCCGGAGGCGGATCTGTGAGCAAGGGCGAGGAGGATAACATGGCCATCATCAAGGAGTTCATGCGCTTCAAGGTGCACATGGAGGGCTCCGTGAACGGCCACGAGTTCGAGGAATCGAGGGCGAGGGCGAGGGCCGCCCCTACGAGGGCGCCCAGACCGCCAAGCTGAAGGTGACCAAGGGTGGCCTGCCCCTTCGCCTGGGACATCCTGTCCCCTCAGTTCATGTACGGCTCCAAGGCCTACGTGAAGCACCCCGCCGACATCCCCGACTACTTGAAGCTGTCCTTCCCCGAGGGCTTCAAGTGGGAGCGCGTGATGAACTTCGAGGACGGCGGCGTGGTGACCGTGACCCAGGACTCCTCCTTGCAGGACGGCGAGTTCATCTACAAGGTGAAGCTGCGCGGCGCCGACTTCCCTCCGACGGCCCCGTAATGCAGAAGAAGACCATGGGCTGGGAGGCCTCCTACAAGCGGATGCTGCCCGAGGACGGCGCCCTGAAGGGCGAGATCAAGCAGAGGCTGAAGCTGAAGGACGGCGGCCACTACGACGCTGAGGTCAAGACCACCTACAAGGCCAAGAAGCCCGTGCAGCTGCCCGGCGCCT
+
)(((&%'%#$$$#$'&(-)=:;==A?<;:;<?CBFGD6444D@BB==<;=66==DCFJ934>9A?>==?<==<?>ADCCBAAA<===DA?>?@CAD=:78:CBAA@?<;:;=>BAACBBABCCCBBB>?93&&(26:=ACJEECCCAAABEEBABAE,**)'*/0@DDEFGGHD@AEEE?>>88;<?@;666DDB<==HICCABFDDBABEJHIJJJJJJIFEDDID,,,,:?DDCE;;:=::;:;;<E><82227>=EDDFJJJJB@?BABDEEFCBBBBDFFD@??AB=>>=A===51*()%%%%#&)2226557:;=<DFFFJJG@??0***<>=>>>C>BBAAEBABBDDC@@@@ABJJGFC30000@?842267?AADCBBCAC@>=>????@BBIGDCDDHJGGGGFBJBBAB=AABBCA@CCHEGJIGFFGDGGDH:887/-/:,=422/-0.359@DA@?=?@JCABA?>>?GEAAAAIJJIFFEHJJHJ>?><<=CCDBCDFFHJJIHHFFEDBDCCCBA337DECCCDJJ@>>=DHJIHJJIIGHJHIJJJJJJHJJJIJJEECBEFGJJGFCDDCB@@BIGGDCBBACEEEDDBADCFEEEFGJJJHJJJ<889;99:FD<753'0&'*)&%$&2447IJJHAABJHHB@@=>@@ECBAAEDE===9889AEGFCEDFD@?@BJJGJHJJHGHCCBDF>55557556=??CB@;;77>@EDDFJI?=:<333479::@:9:=CBBDDDBDGGIDEAA@>AACCB@BBGEHHJHAJJIJDCDGJJJJJJECBGEFB@@?@A@??ACFHFAABG<86699:CDDBAB;FDJJJJFDDDIFHG?>=>ABAACECA?>>?CA@@>>@CCAAACEFGEFCEGE32BB??@A@=/,,1<@@@ABEE>==:=DCD@IHGIHA>?@DFDGEEC>CDDDD=>1/,FDBDJJJHJB96564)'''''))=@@AEJJGGECCC@@?>??@65557.,;?=A3219?DDCEDC@??BECC@CEFDCDEFB?BEFIED@?3+++F@DCA@CB@??@EDDBBAACEDBCCAC@??>@??@?@?A@BCCCEFFE><<;7752=:??;;=>BEJHCC@B@@3222BCB>?@CED66448J6)'&&(48>>BBDDBA=<<ADCDCDDCCDFFDCDBBCCCCCCHEFFA@AAE8812//(()((('',567<98112<=E?@??@=>922<@>8?<:;<?E@>I=@@AJJA?@EFEDBBACBB;::;BDJECCCBEEFIJEDCB3226B=>>@8+++0.+9B:GCDCEEFBBIJJAEDBEECC:657?@A?>1*+&&)<BDFEJJJCBAB@7542??ACFBAA?=000028*+9EFGGEFCA@BFEJHGHHEGECA@EJGEFCD?@@EJJFI9988:;880//$$&&'0.34EJJHGEEDFGJIFFEAADCHJICBBBFB@@BFJGD>+**1?>976:89--./;=AGIA@=;<<ECCAABCFIHDDCCBGGDEFDBCA???=AAGECDAAA>>@JJGBBBDC=>?CDDCBCB@@???AABDCGA@48+-+++,2889===;;;86667777==<B9966::BDE601HGJJJIIIJJJJIEEB===JHFFGDDBCA??CCA>=CCEEHDICGIJF@@@CECGEA?<67DBCFCFJHFA<<;=@DCDDEFGDECEFG;;:;CADCDHGEDDGGHHB@?=>=8788BBGJJJJIJJIGF?FEEJJHFFGGDDDGGDDDFJJJIIJCCBA=::;<<<AB>=>@EDDBA@@CCJHJJIFEE98876----,,+/011HGE?>==??@ADG@??@EECCEB@?===>BJFFCFDB@==?BGFFDEDECBDEFFIIHEIHIJGJJGDDDEHEDDGHCABBI?HGFEHDDDECDDBABBEGG@GFFD>>>>JCB@@ABBBBAAA<664679=;9;<3399;;@@DEJA>>>BC@AAADDEBBBJE@><;<<@>?>@@AA=JCAABACBCBD?>>?7667B???AEDBBBCBC@@BAB;<=999CB@ACDFDA>>?@BBCCABBAACDFIHFD=;<<?@ACGFGFBGFECDC@@@BDGIG@;;8AD=<:9/(;<@=888;>?A@ACEFFGCCBAEJFJFDCBBABCDEDDCCB?ABAFDBC?A==>=ABBFB99/0.-52((-.''(6:<AEFGDEEFFDEDEGBEJJJ:::<FCBAA<9546:44334?<=B888?B@>>>@EFCBCFDD@EHA<<<IJGIIEBHGFFED@@@BFAAACJJHIHIHHIHGCEBB@AGEGHDDC@A?1000B@A@CD<<<)'''?<==>D7CECCCB69B889@....FHHEGFEJHFF@??CCAF56BBGJGJD@@@HE<;;=EAAAAHIIHGFDJD@AAJJIHGGFEDEEEDCA=<<=FIEGEAB86434..////)(((<<<>BGIA?><<(1('''(()(/,,-8??AA:5545;=FCB@@EBCDCHGHJJECBDFDJJA?>C;1,FFIJC>C==IFBDJJIHIF=?=<<<A>E@H@ICBCA>=<;9:8(''&*6=21222;::;85566411346A@DEBBABBBGHJFIDIIIJECCACBBBCGHFEA@@AGGFHGHEHJ@@@DB:::;E>;79=:FJJIGBBACIFJJHFF>CJJJJJGDC?>>?IGBA@ACCDD@@AGFD=@9DGAAAAFEEGFGFFDCBBBGFBBAACAA@BCCDA???BDAAAADEFIGFFDEDEEDEA@AAEJGEDC???ACCAABCA;D;1,+.DJJJJJJJJIJJIJD@AABAA?@JIJJFDEJCAA210.'''-<;<=?==?@FEEGDDEDFEEIJIJHDCAAB:977<5666JIJIHBBCCCBCDJJFHJJJJIJIIHJJJJEEDFFEFEDEGJHF?;54357BBB@??@;222?C@96667DFJJGJGBDAA>=<=CDCAABHJA=<CDBFJEEEC@8DEDCDHDC?==>AAABBGHGD6+6(44:;EDFDDCCCABAADBBCDHID??@ECCDB???AEECCDGHFGFFBBCCJFFDDDFFHHJJJB@A???@EEDBBEFJJCA=@A6,+3.05?=6678>ACEIFFEGHHHD==>A@@5445***EEBACHFEEIEJJHGGJECABA??@AHGJJIDA@CBBCBDB@3221/)-*2''''()+'&%'(''/?;<;7656;;;;GHHJJJJHGDDDGDFFGHGFFDDECFHJH211EB(''(76222?<;;:=7<D<<FE<BB78=630477;BEGJHCBA@98<=EEFDFHFJIHHIJIJJEEC?<:?CFDDFGFGCBA@AAB@AACEDDBCA@A:ED?@@IACA@AHC@??AC@@@?DA:@??A?>>BBCC@?>>@@B===>?>ABBEGEGBBADGFA==5,,,3-..-)))*13DFGFFFGJFB@A@A@AA@ADC@@AHHFDC@??>?@?BBBBBCBJCJJGDCCDHEDCCDGGGHJHFCAA?@?BBCBECEDEFEDDCG@???GJGDEEGEFGF20/(('$%$$%()?ABIJFDCABBBGEB@B40-+**++,:<BEHECBBDJIFGFFFGHGJHJGFDDA@@@A=989B@FGDCCCDDDBBCEJJHHJHHECDEEHEDCDGECCCHDDDDGGJJFGFDCCCDDGGCFHG=;87@9?14*)*()&&')%$$%.2FGC>>CFECEIHI@?@@EGCBA@@ADEI8555547;=/++3=B??=<??IHHGGIIHGEHGD60/-07<63-,,.---33767:;A>:88<;?JFA>A=;987668=<=>BCFGEF53127BEIHAAAJJGEFEHGEF>=D<B?GBED@?BCFJIJB?974=@?@CGIIDFGFGE;((((/'$&)831=8>0--5/359;=;=JDCCCJ@6569@?<1111FICBBGJJJFEDF@@@?=?<@@??BCGD@??@GEEEDECCDDJAEB>>?>?<<>@BBABCB@999.,,'@;;ABDEGJJCABBBBBBAADBBBEFDCDC@?>=:>??;99:EDDDFDFECBBDCBDCAA@C?=<;<D4001@=>=>A=;<<677DFCB=>>AEDD@??@A?<;;<>>AC@@ABGCE<89:2-.:;7+GGJJIJJIDAAAJFAD>??>A?>?BECA@BCB>;:;8//54;A??AABEEFGCCCHGJHGDCA?>>@BGGGFC?>??JIGHFBDCDBA=?@DD@39))999<ABJB@@@@???CCDDCFCA???B>==<?ABEFEGHFEBAAADA@?ACFCAAEEFFEB@@@BEDCCCCC;;,)))C?>>>BDCDEJJFHFJFBAABDCB??<;<100((();::;;)&&&&$#$%-.00@=FICBACCDEA???BJJJJFECDFFEDCC@=D::;8>=>??1/./1/02?62005DEEBGDDB@?;;<<A?<<=@GGEDCDA@A@ABCFFDC@???@BAACEEEFFB>@@CAB@>>?@DEAAAAB?==>CDEEFFCDII>424FDCAA>?<=>?H>>=9;;>GJHGHHJJJI844EBEF@><<>>A333'::792235?7?A??AAADBDABABA:7751+(**;AEHJI@@<AGEDBCCC=<;;<@BJJJJCEEJJBA@BA@BCCCCCBAEJJJGJIA8E3333J@:79GJE3-+)'(*@GAGF<=?;<<;:9852338;:::>?;8/)3(),,-),+&&&&/++-,*111;==<<=1012BDBBDEC2104/A@CDBDAAACJGEA>=;;<=@?AEHDCCCCGCA?@DJJHGDDDCCCDJJJE>=>ACHC>=@??@@CFEECFJBA?@9::;JJIGDIE??>>B@::4>==BDA?@ABBCHEFEHFDBBCFJJIJJGGEFGGDDEA???D@A>=>=ACEBAAAAA;999FIH9994DFIJJJIE?DGDBCD4444CGHED;;;9<=DGGIGCAEI@>=BJJE?AABACCCDC>==<=>5-,-/--%+)))(&&''3451.-9@46DDBBBBBBCGFEB@AABBDCECDED???CCB<;;;@@>=?>BBAACGGFG7662200=<:>DFFGAJJJ;778=:::99::<=<=<>??CDA???ABCJGJHJ53333ABBDHFB?<=@B?;;<;=;:;;=>AACCCCBCEFEDEEFGE;9:9F@@@BBDDCBA@CFE<:EFIDEC@?CDGEHFJ<656;?@?>?;6;BAA?@BAA?@@AEFDEGDB@@@==<>CDGJJHJGEFDDEH?>?ADC0./41+))+.*+++BDIHE?FAABJ;3'(A?@@ACABDDGGFDFAA@=?8777<=8893332++**>JCIFAABA?@@@FDC;89420877@>?@@JGCA@>@ACJGFHCCBBCBCECDDDEDCDDGH?>><???@<:<:=?C>HGGHGJFBABCGDDEABBCCEFHJGEDEDCDEAJHFACAA<@CB;<<;544.++..6./:==?EEEEB@BA?@A@DEHG>>=@CAAECDF?>=9::5442*('$#&/7?@CCBCBCCCFEB???@BB@?==>=@DA>@=>AGBDB@<<:9>7B?>>?ACCBAAAAABGEA@@ACDEA@@ACDA@??A>>>?EGG@>:;<@?B@@?>>>@CFJGGFD??>=ACJJEDDBEDCD?>>DA>==;@DC?B<90))(/++-99:;CBCBCAAB@D@<;;<EFIC<B99;<DE=@BDBA@A@AAEJJJJHEA?=?:8:>5JDDIJIJFA=>=CECB@A@???AABADFC?<;;=BJEA@?<<;>;<:?BBAEEA;;;CE?C?>ABCFEBJJ522752227,,52?>9997/./7>,))*898GICBAAEFGGCBBD2101=::>>>AEB@@@B?=;:>JJHD;;<=HFEC:889;GGIGJJIDDDDCBCB::1HJGFJ@HJFBB@AA@ADDJGEFCDC@?A8B;A;<-,,,<;A<;???DFEEIB>=>CDDFGFJJJJJDEGDDCDJ=<==?==>212299878<;EFFHGEDDBBCBCAACEJHHIDJIJJEEDCDEECCDB>692*/((FFJJEBECIIGJJGHFFBIHJJIJH@>>>DEFBA?422131247?=<IGBBACC>:94/*+HIEFJHIGIHFEFCDCCI(''(0012CJIJGJG?>@AADEFB@AAIJIHEBBBCFEECCB@A3-;H?544@JI@==@???@BDCECAA?DB?@ADJJJJJG==<EHGECBA@AA=>==DBADA@B>FJJJFCCA>>??BBBBADC+'')3234>>?CCDDHGDAAB?>==>?@CBAA==>BDA43+--5''(&&&(),/348;HJFBCFEDB@@AACCIJGA<;:<<=;:99<@?B?@?@ABEDC?***))00122@CEBE@@@?CDIEBA;5;/,*.**)((((1212343466579=GJJGEBDD?@A@>=**+8ECBCCDCBCC?ADCCBD@@,&&'5G7660)0.2//1A@IJJJJHGEGFJDD=>DHIHJGIGHJ?@AEFJJHJJJJJJJGD>>DDHIIFJJJGEFC?BD<?IJIIJEGIHJJJJIIFIEB=>GFFD9999@<=977>FGB@?>BCDIJJJB::;>DEECHB<355664)*AFEDCDBBA@BCEDEDDFJEGBCCBDDFDBAAACECBA@D@FFEDDFJHCBABC????BA@@@ADCCEJFDDBBA@BD@@??BA@C>>:;>?BADHGFDAA@@BCH@@@('''BFGA@>A@<<?@DFGEEDDDDEGJJ=:<55@4445JGFDBABACBAA@A@@ABECDGE@CEFFGC@D@HGHIFCBBA@@@ACBA?B?BEDGFEDC>>=//&%.+/4))95ACBCAAAAEEHF?>?>J=:66133.723BBBEEDFJHFECA@@?@B=<<<CBAEJJE@AB@>>==?@BA>>>@EDDBABC@<::;>@A@>??>>A@BCDCEDFDBA@CBEADDF@@JJB>>?BAB>>878692/////.-1005<=FGIJIC@AGGEEEFEEIIJHCAA@DJJJHE?>F>DC@>=<<?@BBA><=>??BEDB??>==>@A@A@BEGE??<<DDEB?>>?BBBBFGEDDCA@<JJHHIECEDDFGCDCDIHJJJ@<8@<:522278A?@A/./=@AGEDCDHGIEBB@?@?A><<<@@BGICBCCBEEEDEEIIJJJIHIJHJIFFFE@?@AIJJJJJIGHFECDEJGGA?@JHFDEGIJJIIBAB53003BE@?@@B@DDEHHIIGEDABAAE<<;AAEDFBB@:;<EGHIJGHFGDDCDGBA??AA/((((56;<<>JGJHIEAAACBJ@A>?ABCCA@@>?@BFAAF@DDCBA?@ABCDEEHDBBCCCBCIIB===<<8,./9<<7//,,-,5575B;::<DE>;JJJJIIGGHDBAAEHJJ==;;;:87776359<<<@/.(()+88?CEHDB@@555?@EDEBB;=A@@>HJGFEEFA@@AJHJGFFECBA=??31<=C?>G:999C@=>><:::789@@FEFFEFECDEIEBEFEFIFEA>?A@AFDB;333=EB:>4211121/568AFGDA--.*(%&/0?AAECBBBCDDDFGEDDEEEEEGBBBCF;::;EFDCBABBCCBCBCCCDDHJHJEFDDD85///;?;8;3301/+,-0:8D7654600/.--)''''BA?>CBDFCACEFECB==<<<5==>?BCBBAFF*)))CCBBB?@@BHEDCDDEECBCEGDB999H@><9+'+046458+))*'())%<@DEGIB>222>DCCCDD===:854445:5459ABCDDDEFFHEIFF?>>=A>==>BDDEFAEFABAAAABGHG>>>>?EGDCGEJJD;:;BJFGGGJJEDC?BCDB>@?=3223310154;=?CBA=<<?@@@AHD;<;;;6778@==9>BABBBAA82,,)*@B@A@@A@BA??>?CJGHDDFGGCBAAFHB><;431-.((('*)(/'''),++0279:@@@??CGHFB<<<=DJJJJDB?AEEEE=@@?BAABBCEFJ;;('')3,%$$$$%%*8;@A<<;=??BA=;<<@BA=@<<==FJ@>===<<AECBCCHFF>==>CD@==>??DDCD@>>:988:;=<573;-(%%%5--+,:?ABEDF@=?25821.2EBAEEDDDBABB@D4332.,*
@Uematsu_g8c_1_G0_24
ATGACAAACGTAATCCAGATCTGGGACACAGCAGGCCTGGAACGTTACCAGTCCCTTGGTGTGGCCTTCTACCGAGGTGCAGACTGCTGCGTTCTGGTATTTGACGTTACTGCCCCCAACACATTCAAAACCCTCGATAGCTGGAGAGATGAGTTTTCTCATCCAGGCCAGTCCCCGGGATCCTGAAAACTTCCCTTTCGTTGTGTTGGGAAACAAGATTGACCTCGAAAACAGACAAGTGGCCACAAAGCGGGCACAGGCCTGGTGCTACAGCAAAAACAACATTCCCTACTTCGAGACCAGTGCCAAGGAGGCCATCAATGTGGAGCAGGCGTTCCAGACGATTGCAAGGAATGCACTTAAACAGGAAACAGAGGTGGAGCTGTACAATGAATTCCCTGAACCCATCAAACTGGACAAGAACGACCGGGCCAAGACCTCAGCGGAAAGCTGCAGTTGCTGAGTACCGAGCTCGGATCCACTAGTCCAGTGTGGTGGAATTCTGCAGATATCCAGCACAGTGGCGGCCGCTCAGTCTAGAGGGCCCGTTTAAACCCGCTGATCAGCCTCGACTGTGCCTTCTAGTTGCCAGCCATCTGTTGTTTGCCCCTCCCCCGTGCCTTCCTTGACCCTGGAAGGTGCCACTCCCACTGTCCTTTCCTAATAAAATGAGGAAATTGCATCGCATTGTCTGAGTAGGTGTCATTCTATCTCTGGGGGGTGGGGTGGGGCAGGACAGCAAGGGAGGAGTTGGGAAGACAATAGCAGGCATGCTGGGGATGCGGTGGGCTCTATGGCTTCTGAGGCAGAAGACCGGCTGGGGCTCTAGGGGGTATCCCCACGCGCCCTGTAGCGGCGCATTAAGCGCGGCGGGTGTGGTGGTTACGCGCAGCGTGACCGCTACACTTGCCAGCGCCCTAGCGCCCGCTCCTTCGCTTTCTTCCCTTCCTTTCTCGCCACGTTCGCCGGCTTTCCCGTCAAGCTCTAATCGGGGGCTCCCTTTAGGGTTCCGATTTAGTGCTTTACGGCACCTCGACCCCAAAAAACTTGATTAGGGTGATGGTTCACGTACCTAGAAGTTCCTATTCCGAAGTTCCTATTCTCTAGAAAGTATAGGAACTTCCTTGGCCAAAAAGCCTGAACTCACCGCGACGTCTGTCGAGAAGTTTCTGATCGAAAAGTTCGACAGCGTCTCCGACCTGATGCAGCTCTCGGAGGGCGAAGAATCTCGTGCTTTCAGCTTCGATGTAGGAGGGCGTGGATATGTCCTGCGGGTGAATCGCTGCGCCGATGGTTTCTACAAAGATCGTTATGTTTATCGGCACTTTGCATCGGCCGCGCTCCCGATTCCGGAAGTGCTTGACATTGGGGAATTCAGCGAGAGCCTGACCTATTGCATCTCCCGCCGTGCACAGGGTGTCACGTTGCAAGACCTGCCTGAAACCGAACTGCCCGCTGTTCTGCAGCCGGTCGCGGAGGCCATGGATGACGATCGCTGCGGCCAAAGTGTCGCCAGACGAGCGGGTTCGGCCCATTCGGACCGCAAGGAATCGGTCAATACACTACATGGCGTGATTTCATATGCGCGATTGCTGATCCCCATGTGTATCACTGGCAAACTGTGATGGACGACACCGTCAGTGCGTCCGTCGCGCAGGCTCTCGATGAGCTGATGCTTTGGGCCGAGGACTGCCCCGAAGTCCGGCACCTCGTGCACGCGGATTTGGCTCCAACAATGTCCTGACGGACAATGGCCGCATAACAGCGGTCATTGACTGGAGCGAGGCGATGTTCGGGGATTCCCAATACGAGGTCGCCAACATCTTCTTCTGGAGGCCGTGGTTGGCTTGTATGGAGCAGCAGACGCGCTACTTCGAGCGGAGGCATCCGGAGCTTGCAGGATCGCCGCGGCTCCGGGCGTATATGCTCCGCATTGGTCTTGACCAACTCTATCAGAGCTTGGTTGACGGCAATTTCGATGATGCAGCTTGGGCGCAGGGTCGATGCGACGCAATCGTCAGATCCGGAGCCGGGACTGTCGGGCGTACACAAATCGCCCGCAGAAGCGCGGCCGTCTGGACCGATGGCTGTGTAGAAGTACTCGCCGATAGTGGAAACCGACGCCCCAGCACTCGTCCGAGGGCAAAGGAATAGCACGTACTACGAGATTTCGATTCCACCGCCGCCTTCTATGAAAGGTTGGGCTTCGGAATCGTTCTCCGGGACGCCGGCTGGATGATCCTCCAGCGCGGGGATCTCATGCTGGAGTTCTTCGCCCACCCCAACTTGTTTATTGCAGCTTATAATGGTTACAAATAAAGCAATAGCATCACAAATTTCACAAATAAAGCATTTTTTTCACTGCATTCTAGTTGTGGTTTGTCCAAACTCATCAATGTATCTTATCATGTCTGTATACCGTGAGCCTCTAGCTAGAGCTTGGCGTAATCATGGTCATAGCTGTTTCCTGTGTGAAATTGTTATCCGCTCACAATTCCACACAACGTCAGCCGGAAGCATAAAGTGTAAAGCCTGGGGTGCCTAATGAGTGAGCTAACTCGCATTAATTGCGTTGCGCTCGCTGCCGCTTTCCAGTCGGGAAACCTGTCGTGCCAGCTGCATTAATGAATCGGCCAACGCGCGGGGAGAGGCGGTTTGCGTACTGGGCGCTCTTCCGCTTCCTCGCTCACTGACTCGCTGCGCTCGGTCGTTCGGCTGCGGCGAGCGGTATCAGCTCACTCAAAGGCGGTAATACGGTTATCCACAGAATCAGGGGATAACGCAGGAAAGAACATGTGAGCAAAAGGCCAGCAAAAGGCCAGGAACCGTAAAAAGGCCGCGTTGCTGGCGTTTTCCATAGGCTCCGCCCCCTGACGAGCATCACAAAATCGACGCTCAAGTCAGAGGTGGCGAAACCCGACAGGACTATAAAGATACCAGGCGTTTCCCCTGGAAGCTCCCTCGTGCGCTCTCCTGTTCCGACCCTGCCGCTTACCGGATACCTGTCCGCCTTTCTCCCTTCGGGAAGCGTGGCGCTTTCTCATAGCTCACGCTGTAGGTATCTCAGTTCGGTGTAGGTCGTTCGCTCCAAGCTGGGCTGTGTGCACGAACCCCCCGTTCAGCCCGACCGCTGCGCCTTATCCGGTAACTATCGTCTTGAGTCCAACCCGGTAAGACACGACTTATCGCCACTGGCAGCAGCCACTGGTAACAGGATTAGCAGAGCGAGGTACTGTAGGCGGTGCTACAGAGTTCTTGAAGTGGTGGCCTAACTACGGCTACACTAGAAGAACAGTATTTGGTATCTGCGCTCTGCTGAAGCCAGTTACCTTCGAAAAAGAGTTGGTAGCTTTGATCCGGCAAACAAACCACCGCTGGTAGCGGTGGTTTTTTGTTTGCAAGCAGCAGATTACGCGCAGAAAAAAAGGATCTCAAGAGAATCCTTTGGATCTTTTCTACGGGGTCTGACGCTCAGTGGAACGAAAACTCACGTTAAGGGATTTTGGTCATGAGATTATCAAAAAGGATCTTCACCTAAATCCTTTTAATTAAAAATGAAGTTTTAAATCAATCTAAAGTATATATGAGTAAACTTGGTCTGACAGTTACCAATGCTTAATCAGTGAGGCACCTATCTCAGCGATCTGTCTATTTCGTTCATCCATAGTTGCCTGACTCCCCGTCGTGTAGATAACTACGATACGGGGAAGACTACCGTCTGGCCCCAGTGCTGCAATGATACCGCGAGACCCACGCTCACCGGCTCCAGATTTATCAGCAATAAACCAGCCAGCCGGAAGGGCCGAGCGCAGAGTGGTCCTGCAACTTTATCCGCCTCCATCCAGTCTATTAATTGTTGCCGGGAAGCTAGAGTAAGTAGTTCGCCAGTTAATAGTTTGCGCAACGTTGTTGCCATTGCTACAGGCATCGTGGTGTCACGCTCGTCGTTTGGTATGGCTTCATTCAGCTGCAACCCAACGATCAAGGCGAGTTACATGATCCCCATGTTGTGCAAAAAAGCGGTTAGCTCCTTCGGTCCTCCGATCGTTGTCAGAAGTAAGTTGGCCGCAGTGTTATCACTCATGGTTATGGCAGCACTGCATAATTCTCTTACTGTCATGCCATCCGTAAGATGCTTTTCTGTGACTGGTGAGTACTCAACCAAGTCATTCTGAGAATAGTGTATGCGGCGACCGAGTTGCTCTTGCCCGGCGTCAATACGGGATAATACCGCGCCACATAGCAGAACTTTAAAAGTGCTCATCATTGGAAAACGTTCTTCGGGGCGAAAACTCTCAAGGATGCTTACCGCTGTTGAGATCCAGTTCGATGTAACCCACTCGTGCACCCAACTGATCTTCAGCATCTTTACTTAGCCAGCGTTTCTCGGTAAGCAAAACAGGAAGGCAAAATGCCGCAAAAAAGGGAATAAGGGCGACACGGAAATGTTGAATACTCATACTCTTCCTTTTTCAATATTATTGAAGCATTTATCAGGGTTATTGTCTCATGAGCGGATACATATTTGAATGTATTTAGAAAAATAAACAAATAGGGGTTTCACGCACGTTTCCGAAAAGTGCCACCTGACGTCGACGGATCGGGAGATCTGCCGATCCCCTATGGTGCACTCTCAGTACAATCTGCTCTGATGCCGCATAGTTAAGCCAGTATCTGCTCCCTGCTTGTGTGTTGGAGGTCGCTGAGTAGTGCGCGAGCAAAATTTAAGCTACAACAAGGCAAGGCTTGACCGACAATTGCATGAAGAATCTGCTTAGGGTTAGGCGTTTTGCGCTGCTTCGCGATGTACGGGCCAGATATACGCGTTTTGACATTGATTATTGACTAGTTATTAATAGTAATCAATTACGGGGTCATTAGTTCATAGCCCATATATGGAGTTCCGCGTTACATAACTTACGGTAAATGGCCCGCCTGGCTGACCGCCCAACGACCCCGCGCCCATTGACGTCAATAATGACGTATGTTCCCATAGTAACGCCAATAGGGACTTTCCCATTGACGTCAATGGGTGGAGTATTTACGGTAAACTGCCCACTTGGCAGTACATCAAGTGTATCATATGCCAAGTACGCCCCTATTGACGTCAATGACGGTAAATGGCCCGCCTGGCATTATGCCCAGTACATGACCTTATGGGACTTTCCTACTTGGCAGTACATCTACGTATTAGTCATCGCTATTACCATGGTGATGCGGTTTTGGCAGTACATCAATGGGCGTGGATAGCGGTTTGACTCACGGGGATTTCCAAGTCTCCACCCCATTGACGTCAATGGGAGTTTGTGTTTGGCACCAAAATCGACGGGATTTCCAAAATGTCGTAACAACTCCGCCCCATTGACGCAAATGGGCGGTAGGCGTGTACGGTGGGAGGTCTATATAAGCAGAGCTCTCCCTATCAGTGATAAGATGTCCCTATCAGTGATAGAGATCGTCGACGAGCTCGTTTAGTGAACCGTCAGATCGCCTGGAGACGCCATCCACGCTGTTTTGACCTCCATAGAAGACACCGGGACCGATCCAGCCTCCGGACTCTAGCGTTTAAACTTAAGCTTATGGCAGATTCAGCTACGCCGCGTTTGGACGCCGTTGAGCAAACATTGAGGCAAGTGTCCCCAGGGCCTGGAGGGCGATGTATGGGAAAGAACTAGTGGAAATAAATAAAACAGGAAGTGCCGCTGATCCCAGTGATTGGTTGTTGCAAACCCCAGGATGTTGGGGCGATGATAAATGCGCTGACAGAGTTGGGACAAAAAGGTTGCTGGCTAAGATGACTGAAAATATAGGGAATGCCGCCGAACCGTAGATATTAGTACACTTGCACCTTTCCCAAACGGCGCATTCCAAGACGCTATTGTCGCTGGTTGAAGGAGTCCGCAGCTAAAGGCAATAAGTTGAAAGTTAGGATACTGGTTGGGGCTGCACCGTCTACCACATGAATGTAATACCTTCCAAGTATAGGGACAAATTGACTGCAAAACTTGGCAAAGCCGCAGAAAACATAACTTTGAACGTGGCTAGTATGACTACATCAAAAACAGCTTTCTCCTGGAACCATAAGCAAAATCTTGGTTGTAGACGGGCAAAGTGCCCTTACTGGTGGAATAAATAGCTGGAAGGATGATTACTTGGATACTACTCATCCAGTGTCTGATGTTGATCTTGCACTGACCGGACCAGCTGCAGGCTCTGCCGGTAGATACCTTGACACTTTGTGGACATGGACCTGCCAAAACAAGAGTAACATCGCTTCCGTCTGGTTTGCAGCTTCCGGCAACGCAGGGTGCATGCCCACTATGCATAAAGATACAAACCCCAAGGCATCACCTGCCACCGGGAATGTCCCAGTAATAGCCGTTGGAGGGTTGGGCGTTGGCATCAAAAATGTGGACCCCAAGTCCACTTTCGCCATATTGCCAACAGCTAGCGATACTAAGTGTGTGGTAGGACTTCACGACAATACTAACGCCGATAGAGACTATGATACAGTCAACCCAGAAGAGAGTGCCTTGAGAGCTCTTGTTGCTTCAGCAAAAGGTCACATTGAAATATCTCAGCAGATTGAACGCTACATGTCCACCCTTGCCTAGGTATGACATTAGATTGTACGATGCCTTGGCTGAAAATGGCTGCTGGGGTTAAGGTGAGCTTGTGGTTAGCGACCCAGCCAACAGGGGCGCAGTGGGCAGTGGGGGTTACAGCCAAATAAAATCACTTAGTGAAATATCCAACACTTTTGAGAAACAGGCTTGCAAATATCACAGGCGGTCAACAAGCTGCCAAAACTGCAATGTGTAGCAATTTGCAGCTTGCAACCTTTAGATCCTCCCCCAACGGCAAATGGGCAGACGGGCATCCTTATGCCCAACACCATAAGTTCGTTCCGTCGACTCATCCACATTTTATATCGGTTCAAAAAATTTGTACCCATCCTGGCTGCAAGATTTTGGCTACATAGTGGAATCCCCAGAGGCTGCCAAGCAACTGGATGCCAAATTGCTTGACCCTCAGTGGAAGTACTCACAGGAGACTGCAACAGTGGATTACGCAAGAGGAATCTGCAACGCTGGTGGAGTGTTTGGAGGCGGATCTGTGAGCAAGGGCGAGGAGGATAACATGGCCATCATCAAGGAGTTCATGCGCTTCAAGGTGCACATGGAGGGCTCCGTGAACGGCCACGAGTTGGAATCGAGGGCGAGGGCGAGGGCCGCCCCTACGAGGGCACCCAGACCGCCAAGCTGAAGGTGACCAAGGGTGGCCCCCTGCCCTTCGCCTGGGACATCCTGTCCCCTCAAGTTCATGTACGGCTCCAAGGCCTACGTGAAGCACCCCGCCGACATCCCCGACTACTTGAAGCTGTCCTTCCCCGAGGGCTTCAAGTGGGAGCGCGTGATGAACTTCGGCGGCGTGGTGACCGTGACCCAGGGACTCCTGCTGCGGCGGCGAGTCATCTACAAGGTGAAGCTGCGCGGCGCCGACTTCCCCTGCGAGCGGCCCCGTAATGCAGAAGAAGACCATGGGCTGGGAGGCCTCCTCAAGCAATATACCCGACAGCGCCCTGAAGGGCGAGATCAAGCAGAGGCTGAAGCTGAAGGACGGCGGCCACTACGACGCTGAGGTCAAGACCACCTACAAGGCCAAGAAGCCCGTGCAGCTGCCCGGCGCCTACAACGTCAACATCAAGTTGGACATCACCTCCCACAACGAGGACTACACCATCGTGGATAGGTACGAACGCGCCGAGGGCCGCCGCTCCACCGGCGGCATGGACGAGCTGTACAAGGGAGGCAGTACCGGTGGCGCCATGACCTCTAGGAAGAAAGTGTTGCTGAAGGTTATCATCCTGGGAGATTCTGGAGTTGGTAAGACATCACTCATGAACCAGTATGTGAACAAGAAATTCAGTAATGAGTACAAAGCTACAATAGGAGCAGACTTTCTGA
+
DC@B@9&%$$%##&)1/0/'('%%%'&&&&0@>AB>AFC742)%##&%%(13<>BAEAABBBECBCDGFJFE6''(CADIA40000?A@:33<<=@@JDDCA=A=<<;9688=<DBC@@A67:7GEIHFHE?>=<.-,-2023778<J=<;;:80104335E>5456441...5..65556;::;CJJJA>>?>>><82335:=8J(&&'/.4.;999:88:CECCBDBCJJGFEFEFCB@:9977./9:B>??=FGHFFEFIHDDDBDDE@@@@DJJJC;::844000/56:;BBCBCA<64238CABBB@>>>@DEGFFEHJGBBABDGHHDDDEJ>::;///0=<=>@??CCJJGBBB>>>=@B>=@JFF@??>AABDCBBABDDCCDDHFJJHDB?=>EFBBA@DFGHGEBC@B@@=?@??>>@?A@<@=<>?A;@5244?AAJJC;;;>B@::86930009:A?<<;;8233>E?8@>>@CGIJHCCHEJGHEEJIJHF@<:::@@DFHFDIGECBAAC><<<@AAA8(((3=85568@AB@@@>FIJHHFEDDEDCDD=;;<ABABBEEEFD@?E994458>@BCDEDECDEGIIFEDIFG8:3=?<:DGAA@BBBFCDB>*(((+1@BEGBE?AEBB;>0/529:;@>=@CE?II78,*$$'''****;EFD@@AAA===BFEE@=<;@ADFEEIDDCCDA@.,***/0/5=@=9-,,7<556:A>>==B6668>;<<=1.54''(..:D69447E@@@BEFEDCCBCEDEEGDIB@><<==@BBAB@B@@ABDD@:;?9*'%&&4)*)&&&458<<AFE>=<=EFDACDFIJCA??CC?@@BECBBDCABCCJEDBA@?>>>BBA@ACBHBAAACCCCCBDCBCF??>=>??@<:98:<955-'3'(=;<;679:<A?=?A>?3C*CB@32-AABE=<B:;;;JICA@CCDA>==?BC:99:AFJA,93A=6667<;;:;9=<=>A::98<;:01,455451,)'(7=8>BABCAD@?>=@@@AAB<;:=@A>>BJJJJIHGFFEDB??@BCCGGHIJGGECCCABCBIJCBBBCDBABA@BAHJIJHFEDEIJGJD@AIJJJJJJ=9:@ACB=87?;3332'''DJJJIFEFHDDCBDF>>>>BAA@AFFGIFIIIHHIIECBCFHIEFHJGDDE=<<<HGED<;9::BJHBEFDFECCDDCJCC;;=?><423/1537BBAAA@@CJFGACCFHHGGGFGE>B@ADCECDBBDEF?>>?EHH6667)(((+))+@A==>>ABA@?ADDIGFH@97:42GJHGDBBCFFIIJHJHEBCIAABBEEDCABAEEA@?E>?@;.=+EEJE@@?ADDEHBCC@A?<@=8;4/--'&&%****DCCACCBDCBCDEEEEAAAGIGEEEFHJA???@AACDFJFFFEHJJHJEECBHHJJHHEEIGDA;<><@@GIIGIHIEDHF4333334DBCCDFGH2220/*))*.BABA:74330*%%%$$$%%&&5<<<:;;;42-110126AEDDIJFCA?@@@ADGB@DA+)))CCDDGHECCCDDBBCCCBCFFHJFCD@GGB=@;<66659((((A??>A@CBB@BHCBBADEFAGEECDDDBE??>=>>?BA@AABA@?>?@A@<<====<:::9:8J:6;;?A?>>>@DD@@AGB?>>>>>@@CCCHFFHB>==@CEB=977@=<7678C>>>?AACFF='&'72233DCFBB2...GIDB?>@BEEHEHDCBCBCEDIGFB@@==>>HGFFFEEIFECCABDDFHJIC?>>IAGE:985DDEGEDB???@AACGIJJDD96487FGEHDAAACEFJD@>>?FJFHHFGCECCDDGGBBB==><><77689>?DCA?@?ADFHHCB@ACBC;;1,,,22111@@EFFEGECEECBAACGIHIC655:DEEDEDDEFGJEFDDFF@>>4..DFGGFEDCDFIJGFED>=>>JJJIGFDEHGFFFDEDCFEFGEDDA@AFGIGH=<;=D:;;:533,,-.7B>BBCD?6546::;?ACCHEDCCCFEGIJJHFFDEDCCBABCBAB;99:?@?DE>>::;;EIJHGFGJJIIGIJIGDCCAABCBBA???AAEFGDDCE4445D111000+))+::7:=@==;9:69>=ABB==<<BAFGEGHC@ABJJ=<<>IEBACABBBGGJJJFEEHGIJJIGDFDC?EIGEA@F@@:98+))+8@CCBAA@ACBDJJBA?>?:9:88==B@ED?B9A33>;<BCBCBEE@?@AIGF@?>?A=>==>BCCBAFFFFHJHEFFCCEDJGGGGDDCEEFCCBCHHJBBBCB<<BDGGDDDEJJJJEE?6667DIJEC@CAJJJJJGCBAABDFFB@@CFJJEBBDJFIC?>>EEDBBEE@??DE?B;;;:AFHJHFDCCCIGJEE@E444447>=::<<=;<<4100279?GIHHA@@>AACIJGEDCA;HAHDDGJJIIEJJJJJDBABFDEFDDD@A@AC=669;.,,&'&&(*)&&+.1145GJJJJJIGIJJJJJJGAA>>@@BA@B:::8566:=6111,)'((1358;2.../-0;;>8*''().(21452FFHJFFFDHIGA??>D@@@CEFBCBBCCDIHJJIGCCC:668CCA?@CGJJF=EECJJED922357111)&%%(8C>==75567=GHIIHEB*(((75544<<BBB@>>@EGI@A;GHGHJDCBFDDEEJJJGF>==<@?;5;<:;?BDFIJJFEFCA@@DDGFEHHJHJGHFF=;:93111<==@CA@@B@B>;?FHFGHGFFGGCBDEDBJJFDFJJHDEFJJJJJHEDCGFFCCDFEJJHFBAABEEDDFFGFFCDC?<)('*,,,.04001<99BG>?==<;99::7:72@>>?HIJFCCCJFFGBIHJJJJCBBABDJIGHDECEFEH9998DDCHEDAAB?HJJFFFC??><<@DHCA?@@@FDFGDFEDDEEJJGGFEJFHDHEDEHEFFE@??>@DDDDFCA@@@@0/////30+?>=<<B:<<=HJHCAAACG@@?@E<<-.BA@?@?@A??@@C<BABDEEGCCEEJIGECECCDACBBCDECCCA===FEFHJJHJFIJJFA<<;;@@;>=ADCDFGHFED@AAABCDEDDDFIIJDHJJIECCDCEDECFEGJJ;::;@ABCGHIEE@A>BC?==@@@<?6;BEGGA@@@FJJHEFFJIIFBBBDDFGFEDFICDGE@???DFDDFEF>::;1114DFCCCC>;,,345634413<FGFGEDCCAA@@DDFCGDDEEFGDCEDEJGGHHIIGJHHFGA@@BDCBBGEDDCEDJIIJHDDDDFFGJJJJE+%%))./8)&&&43/+*)%/*6:>JHHHJHJIA@@@?6677CCCAAAAEGCB=8556?EJHB>JHIDDA<<=HJCAAAEFGEFEHD@841BC@7*''*('(-('%&0'*3135*'&&6>>>G8757//2<;;;;=ACCCDECAA@DJC@A>JJ@?>=@??@@BA<==>=HHEFEBDDBDB@ACDFGEEEEJG<8864406825,*+,1::=AE10+=:709JGCIIIIJJJJJJIJJFJCCBBIJDCCIJJIAB@@AAHDCCCBBAAABGFDCBBBBBAFDA@EHJJJIJB@@>>?>AAABECC@@GJEE>GJ>?99:AFJJAABFHJGEDCDBCCEFGDEGDGDBAAB@BBCDFFGJHJJFDCCGIECB@=?==?>;99:>>4446899>???BBCEIJC>>>@EEGHDBA;;:>;;BBIHGEDCEJJJIJJHF@><<=<877=>8888CCA>87442/..0ACIIGEAD???@ED7*(%%779?BCACCCGDFHGHFEEDCDB@@BHJHGD@>>>JJJJHDDECDA@JGJF754*%%&''''@>==>GEHFGGHIFGJDEDDHGGHAABBGGFJJGFDECCDDHHIJ@878GJJGFFABBBCDFEDEC;;+***EGDBBEFFE@>0/,,,,,+0)*((&%))122556F@DDDF?;;;:AC?;;CHJJJHGDBB@B<;;76IJJJGFEEFFDBB@1+3(...><==?9567=@ACEC>==?EED?GFGDCC4@@===?@CFHHD@@@@C@<;>>BIAA<<==AB<:6679JJHHJGG5222?333;9979;;@ACGDBACFGIJJA;99B@?CABB;7777998:<<B988762/-*&&(@@BJGGFCDEEEBA@@===>=@>>?A::::C?@?=<AFEFECDDDHA@?BGFIEG3111AB@@@BD888<@@CBD=JFJJJJGDBCCBDDCCDC>=@JJDBCEFJI7433=@,((,441*(&&**)**&%%%((+),,/112=>>?AC@AFCD>=>@FBBGGGF2,,,08BBBDD=<<=B>BA03+9@@@A54,B:5,-'))))7333.,)4%$))(('(**<><>===HJGGHCJJIFFDEE8345IHG@?@999CA;@>,+++5/013JIJIFDEEFJJHFEEFB@@AJGEBDJJJJEDFEFHECEBCFHEC=;B75,'''(*@BDCCE@;::FAA?>>>ABA@??BABJIJJFEBCDFJJ:::JJJJDFED74457111A2/?:5446==///.,4&B>>JJIEHH@@??7666641113=ADF7503./328-*-)6@BGHHIA@ACDEFEFEIJ?><<GG;:::FFEJHCBAB=988::@GJEGFGFGEEA??ADEEBDD@DCBBDGFJJJJJ611<==CBA??AAB@@?AABGIEBAABDDJJJJJJHFEDDEEIJHJFEBBCDECJHJDCBBDEGGGGGHFJIJIJIIFFEEIIIGABBCAA@?DDDFGFEDCCDAB?;<AADDDEIC877BE@@@@A=3377661///FADEEJFJIFGFDDBBCC++++I6555445HHH1111@=,,-795333>>==ADHEEDAAABIJJJ;:===>:70-/<E?>?D>?FFECEEBBBFGGJIHGFDFHJJJJJIHJJHFDA9(()00.*,-1+.=>?DGGDEBAB>@@AJJJJEEDBA@8>=?96I??>?@JGCB3223005<<;;84;0,EGEEEDDFJIGCB>A@=:;:3+++++++CEJJJJGJFECBDCCEHGCBAADGHJIHA@@AJIJJIEDD>:9;;;:=@=CADACDDGGCABAFEGEIGGDDEFJJJJIFDDDFJJJIGHIHE=/-)6111EFEFICCJDJHFAC@>?=6GF766?7GF=<;<<BB>@311611114459AAHEEFGJ?666FHGFDEDHGFDFFHJJGJGCBBACGJJJHIJCGFFGFGEDB@@@AAIEDA@C6656?DE=B@<EAAECCBEEFDEADCCFGGEED0*))(--.++**,+**-,+/>EDCCDHIJ<&%%%''(*)*(6777;>JE@??AFHHFDC=999CBBAFJGIJHD>989:=?BA@@89::FFCABIIIFEEBHB?AACDEGJJGHEEDDDDFDGJA??>AGECBCEE3-&&'&&&&))45@DFBABF-,+*+,-3335FFEDFDBCBB?FCCABBCJGCCEFJJJJJJJIIFEA@@@AABCGJJIAAAA=11.0:455BEDG+)(648&&'<985745*))).%%&&.11(@EFHFBABDCC??>DJJJGBBCA@A3333D;/...1(((*,0)&''(&&((',;<?<:8:AADDCDDJJHJJJGEDEDEEA?@53223*).(>?>CECDEJJJJIIGFDDFJJJJIGEF==<=>FHJJ6332(&&*,'''&+()((*)*,.0>@?31??JJJJJEFFDDJJJJ@@@?A@;;7JJJJJIGGHHHJGFEEJJJJJCFGGJJJG00980++,7;624;988>>@DGFGECDEBA>=AA@AAA;:8,2(&&'-,+*,,())'''1@@CGFFFIJJIJHJJ::::ABEEDFJJB7??@GDIFCEDDIHEA>==<::=DA@AABB??AA@19*EDCAA<<<:<=>EDD>EIJB@?ADEFA?@AEJJJH:((()))(++/3733448854334*:,*++78:>ABBBDDBCCDDA@AA?:8799;;AA@@FB/--/F@@?@.--.>J;=9899@EFJCA==;=HGGJFDCADDCFJHHECBDBBA@?;;5)()0013=?GGFJJJJJGDEC>8<933464375270.'+?DJJJCCCB>>=>?<<>>@@@BFGIJFBCB?@E97845>?<:>?EEGJC?>>???<A?>9;<GFECCB>=@ABB@?>@ABIJJIGFDG==<<<<>@59=9>>9<BDCB?>>:989>AAEBBB@BBAABADEFCBBBBBDDDA@:33B::::GC@=<CDBCCAAA?@@CEDBDFFF?CBBACFDDDCDA@A?@>=BBBBDDEEEBA??@BI<;;;@??ABC<;9;=>CDDDEBABCDG@AAGIJI<<<GDGJJFFFA??=<=BFEAA@?AA@:=5AADEFFGFHJGFDCCFA?@?>??=>>>7513++++1000::((((4452/063575453<8ABGI+***@('''&&%%%%'<=CFIFA@>==>BCB??@AGCDDJJHAABB<<;<@@DA@A@CDDEDB?@:76767775002002<AADCD222./0.60-??ACEJJJGGEB@A?@C?A8721*((**/./..//069GIEEDDDDFEEFGJIHGEDC?>?9746=;>?<:99<@AC>)%%&5B>@E>???AAAACCBB@@AACABCBEDC@???ADAAB...174207HB?>?@BEDEBDDDG==@=1)'&$'%+64965564541?@?=>>?@?C@==<;<<FJFGECECA<;:;>>@@ACFCCCEJIJFJJJFBBB:'''(('+(*$$$++/1D?=32C=3??JHEDC@@@?A?=>AJGF;:::A@@???>?@FGFFGCB?557B>=<=HHEFCGEABBEEGIJJIGGFEGEBB>=>@8;)&&((6757;:?ACEECCCDEBC==>>;999:ACDEECDE@@@:9A;::-***;<>C@>.**,,<79;=AAABCGDA@>@BJJJJHIJH@==@H:::GJJFEFBFECCAAA?DCGHJJHIHHGFB=7<BHEDEEGIEAAAABJCHGFGFCCA?@ACABA??>C?FGECCCDEEIFHGGFEDCCEECABCDBCC>>DAFCCED***+;65@<<<ABCCGIEA@?@EGFEEFHEDE??DCECAABCA?@@0002;.)'%$$$$&*8<<;988:=;;?<=DGFDDFE>>=<??BDCEEEEFA@@CCEFDDFHGGCDBBDCGGGDDBBDBEEFD@AA?@?@EDECBDBDDB==>>C>>>>BBECBB<@---.:;<;;<FGEDA?FDCCDCA@??@@CFF:70)((><<<<===<?B=?@;99;@AFHIDB?@AAIDB@IGIFE@DEDB>=CDEJC?>ABJJBBEEJJJGGHABFGJA?3-.>?HJIJIHHGGJHCBBDCBBEEGCCEC?D@<:;=CBCBBCDGFFCEGCDAAA?BG><;:;;:<@>@B@DDA==>EB@@ADDCA&>@EJGB@CB@DGFJFC??A.%%(59:>ACEEHHGHDDAA?2=9-+*'**,./(((*0)(()./*)))((0+*+/11?ABGBBDCC>;;B?@?2110322759;;<01.-.,)),9998;;;;;EA?ABACFEC?>?@JJHAIE::9840..*)-)###'%#$$'%&+++(&&)))424966667<;81/015=<;?<;<<>?>???ECDBEJJGFEDCB@@@57--3233<C=<;;86569202BA?>??DFGGGHB>><=:88447@CBCCCFFB<<<=?@CBBFAABBD?@=;<<>FFJJC>====DEJJDA>>??EAHEHEA@?==:::;544//.,..20)&%%%%9::?@CEFGD??@GHGHA;;1333>;??<=?DHEABABAA??@@CDGBHIJHHCFAABADCCEGHDDEEFDFDFHFFEDDDG(((9:B5JBEBDEFB::9;JFCAAEFJIEDJJIIFF=:<0*)//1>ACDEDCBBCEEHJHFGDEEDGIIJBAABF56/+...,))1::<=@@BFJI4334CBJJIJHJC5...*(''***))*,//-450
@Uematsu_g8c_1_G0_25
GCCGATGCTGAAAGTGCCGATAAACATAACGATCTTTGTAGAAACCATCGGCGCAGCTATTTTACCCGCAGGACATATCCACGCCCTCCTACATCGAAGCTGAAAGCACGAGATTCTTCGCCCTCCGAGAGCTGCATCAGGTCGGAGACGCTGTCGAACTTTTCGATCAGAAACTTCTCGACAGACGTCGCGGTGAGTTCAGGCTTTTTGGCCAAGGAAGTTCCTATACTTTCTAGAGAATAGGAACTTCGGAATAGGAACTTCTAGGTACGTGAACCATCACCCTAATCAAGTTTTTTGGGGTCGAGGTGCCGTAAAGCGCTTGAATCGGAACCCTAAAGGGAGCCCCCGATTTAAGACTTGACGGGGAAAGCCGGCGAACGTGGCGAGAAAGGAAGGGAAGAAAGCGAAAGGAGCGGGCGCTAGGGCGCTGGCAAGTGTAGCGGTAACTGTCGCGTAACCACCACACCCGCCGCGCTTAATGCGCCGCTACAGGGCGCGTGGGCGATCCCCTAGAGCCCCAGCTGGTTCTTTCCGCCTCAGAAGCCATAGAGCCCACCGCATCCCCAGCATGCCTGCTATTGTCTTCCCAATCCTCCCCCTTGCTGTCCTGCCCCACCCCACCCAGAATAGAATGACACCTACTCAGACAATGCGATGCAATTTCCTCATTTTATTAGGAAAGGACAGTGGGAGTGGCACCTTCCAGGGTCAAGGAAGGCACGGGGGAGGGGCAAACAACAGATGGCTGGCAACTGGAAGAAGGCACAGTCGAGGCTGATCAGCGGGTTTAAACGGGCCCTCTAGACTCGAGCGGCCGCCACTGTGCTGGATATCTGCAGAATTCCACCACACTGGACTAGTGGATCCGAGCTCGGTACTCAGCAACTGCAGGCCAGCTTTCCGCTGAGGTCTTGGCCCGGTCGTTCTTGTCCAGTTTGATGGGTTCAGGGAATTCATTGTAGCTTCCACCTCTGTTTCCTGTTTAAGTGCATTCCTTGCAATCGTCTGGAACGCCTGCTCCACATTGATGGCCTCCTTGGCACTGGTCTCGAAGTAGGGAATGTTGTTTTTGCTGTAGCACCAGGCCTGTGCCCGCTTTGTGGCCACTTGTCTGTTTTCGAGGTCAATCTTGTTTCCCAACACAACGAAAGGGAAGTTTTCAGGATCCCGGGGACTGGCCTGGATGAGAAACTCATCTCTCCAGCTATCGAGGGTTTTGAATGTGTTGGGGGCAGTAACGTCAAATACCAGAACGCAGCAGTCTGCACCTCTGTAGAAGGCCACACCAAGGGACTGGAACCGTTCCAGGCCTGCTGTGTCCCAGATCTGCATTGTAACTAGTCTGTCATCCACCATCACCTCCTTTGTCAGAAAGTCTGCTCCTATTGTAGCTTTGTACTGATTACTGAATTTCTTGTTCACATACTGGTTCATGAGTGATGTCTTACCAACTCCAGAATCTCCCAGGATGATAACCTTCAGCAACACTTTCTTCCTAGAGGTCATGGCGCCACCGGTACTGCCTCCCTTGTACAGCTCGTCCATGCCGCCGGTGGAGTGGCGGCCCTCGGCGCGTTCGTACTGTTCCACGATGGTGTAGTCCTCGTTGTGGGAGGTGATGTCCAACTTGATGTTGACGTTGTAGGCGCCGGGCAGCTGCACGGGCTTCTTGGCCTTGTAGGTGGTCTTGACCTCAGCGTCGTAGTGGCCGCCGTCCTTCAGCTTCAGCCTCTGCTGATCTCGCCCTTCAGGGCGCCGTCCTCGGGGTACATCCGCTCGGAGGAGGCCTCCCAGCCCATCGTCTTCTTTCGTACCACGGGGCCGTCGGAGGGGAAGTTGGTGCCGCGCAGCTTCACCTTGTAGATGAACTCGCGTCCTGCAGGGAGGAGTCCTGGGTCACGGTCACCACGCCGCCGTCCTCGAAGTTCATCACGCGCTCCCACTTGAAGCCCTCGGGGAAGGACAGCTTCAAGTAGTCGGGGATGTCGGCAGGGGTGCTTCACGTAGGCCTTGGAGCCGTACATGAACTGAGGGGACAGGATGTCCCAGGCGAAGGGCAGGGGGCCACCCTTGGTCACCTTCAGCTTGGCGGTCTGGGTGCCCTCGTAGGGGCGGCCCTCGCCCTCGCCCTGGATCTCGAACTCGTGGCCGTTCACGGAGCCCTCCATGTGCACCTTGAAGCGCATGAACTCCTTGATGATGGCCATGTTATCCTCCTCGCCCTTGCTCACAGATCCGCCTCCGGAAGATCCACCAGCGTTGCAGATTCCTCTTGCGTAATCCACTGTTGCAGTCTCCTGTGAGTACTTCCACTGAGGGTCAAGCAATTTGGCATCCAGTTGCTTGGCAGCCTCTGGGGATTCCGCTATGTAGCCAAAATCTTGCAGCCAGGATGGGTACAAATTTTTTGAACCGATATAAAATGTGGATGAGTCGACGGAAACCAACTTATGGTGTTGGGCATAAGGATGCCCGTCTGCCCATTTGCCGTTGGGGGAGGATCTAAAGGTTGCAAGCTGCAAATTGCTACACATTGCAGTTTTGGCAGCTTGTTTGACCGCCTGTGATATTTGCAAGCCTGTTACTCAAAGTGCTGATATTTCACTAAGTGATTTTATTTGGCTGTAACCCCCCACTGCCCACTGCGCCCTCTTGGCTGGGTCGCTAACCACAATTCTCACCTTAACCCCAGCAGCCATTTTAGCAGCCAAGGCATCGTACAATCTAATGTCATACCTAGGCAAGGGTGGACATGTAGCGTTCAAATCCTGCTGAGATATTTCAATGTGACCTTTTGCTGAAGCAACAAGAGCTCTCAAGGCACTCTCTTCTGGGTTGACTGTGGTACGTCTCTATCGGCGTTAGTATTGTCGTGAAGTCCTACCACACACTTAGTATCGCTAGCTGTTGGCAGATGGGCCTGAAAGTGGACTTGGGGTCCACATCTTTAATGTCAACGCCCAACCCTCCAACGGCTATTACTGGGACATTCCCGGTGGCAGGTGATGCCTGGGGTTTGTATCTTTATGCATAGTGGGCATGCACCCTGCGTTGCCGGAAGCTGCAAACCAGACGGAAGCGATGTTACTCTTGTTTTGGCAGGTCCATGTCCACAAAGTGTCAAGGTATCTACCGGCAGAGCCTGCAGCTGGTCCGGTCAAGTGCAAAATCAACATCAGACACTGGATGAGTAGTATCCAAGTAATCATCCTTCCAGCTATTTATTCCACCAGTAAGGGCACTTTGCCCGTCTACAACCAAGATTTTGCTATGGTTAGGAGAAAGCTGTTTTTGATGTAGTCATACTAGCCACGTTCAAAGTTATGTTTTCTGCGGCTTTGCCAAGTTTTGCAGTGCGAACCCGTCCCTATACTTGGAAGGTATTACATTCATGTGGTAGACGGGTGCAGCCCCAACCAGTATCCTAACTTTCAACTTATTGCCTTTAGCTGCGGACTCCTTCAAACCAGCGACAATAGCGTCTTGGAATGCGCCGTTTGGGAAAGGTGCAAGTGTACTAATATCTACGGTTCTGGTGGCATTCCCTATATTTTCAGTCATCTTAGCCAGCAACCTTTTTGTCCCAACTCTGTCAGCGCATTTATCATCGCCCCAACATCCTGGGGTTGCCAACAACCAATCACTGGGATCAGCGGCACTTCCATCCAATTCTACTGGTTCAAG
+
FDC0../742/.-,../3::>@??=7843523ABJGH=H???@ADCBABABCEG>=??>EC?EJDF@@@@DEEEECE@?=<==ABACB@BABCEJ77778B:54:64*(''')&'))))'))*6321139ABABCEGGEDCCC><<;@@@CBDB@=<>DGFEC,++/C=<;=JCCB??@>?@CBA>8888;810-,,,/*+<<<<5445233ACEH:9<=DDD@@>?977:JEE@?>691/04345<54..99@>;6569884/0*+77:>:::<C@@??DDA@>>?DFGDBDHIJJJJ=99:8;=@?9::;=;;<?GJD('''*)++:A?>==>@E?@EE@?AAEDBBF<;;<E?*(2(((0599:8<EEJH?<:;;<=?B?=<<C@?=BDGCBDGAGAEIGGC?=:1,,10=89721138::52268ABADDCE@>>==0..)**)(%$$%#$&5356?AA@BBAGC@@?A?:2-(&*&@AAA886,++*+***+843+)))*))),')1;@6557;;-.;51114346641,-)<<BFEBBBBAA=>0...13<9;;8;;<=>ED@?????>@AB@===?AC;96215=CEDCA@7CC<9A6@??>@>?BDC?D@>?AB>/->B@BFBA::<::GFEA?A@1./@BACBCDDA<;;>EECDDHFB??CFDEJJFCABAADJF989<@DCBCDDFDDEA@@@D:.,,4B9787652)*/))5---FEEBEBBAABFDJJJGEEDFFEDDEFCCB@6++((&)*245<6666212221...-.--.9:;?ABGGADBBBA?A>>968850...===@BA?@=;::<?ADEFFGFJEBBBDDCGFIJGA????CEGC@@??@=><:9:<>=>BC?:CBA@==<::9)'')-++))))*)-1=C@=8=>?A>>>?B@>?>?<<<=C===A>=<AA==>BAA88<676;>5465=EB>:-'&&&'''*)(&&279;>>=>EJJC@@CJIJJDCBBCBCC?>@ABBAB@>>>@?<<@<<;:<>ABA?????ACCFEA@??@??@=@?>>=>@A@?>>BCEC;=<>?@BBBBABG757=CBB@><<==C>;83423?B==<<@@AJEA@?=<>>CDEIFBC47CE85559:=3334DCCGFHCAD@FEDEB@??BDJH;<:EC@ABG0/&&%&68B:9>BD??@B@AA@ADIC=?;87/9<>A@@?JJIIFDCCEGJJE@<;;=HHGEFEDFJHECAFIGDDA>=8666;DJDJAFE=;;9>>EEEEEEDCEEGFDCCDGCC??A@?>=?@CDCDDDB<?<@CBCI9888=>?:DDEEDFFD@<:J10/,.../=<=@DIHHDCAC988784>@@DEBBACDCHFD@@><::D=GD@BA?C964921///237<<@98776C==:976666)''''12A@AHJGIIFDEEFB<<<AAFJJIHIDDCDDHFEDDDGEEFGFFEDDEB>?B??=8JJJGHHGJJHJIJJJIFFFJJHFGH?DDDC??=>>@AABGDDCBBBAABBDEDBA@AAC=;73;66GJJIGHGEFB>=<?@C@?@>@@6+())035>;:<=<98<=FGFC@@@@DEFEHJJGEFCBCB@@A?>AA=8878:;=;CEFJFDDEGIGE>@:6985688JJHCC@AA?>:334BBA?>>A=6556;:<<=?@>>?@JJGCBABEEDAA>???CFGGAAA<=;98:89:8;<<<=FECCCFFH-,,,,.9<=?:43367===;85688CB?@@??B<40//+244220066:BACCCEDDA9889=3215=59<9897553>B?>=<200/00*(&($$&$')*../6?>>>>>===A=8DFECCCCCBCBABACGFDCCDD>>==7/01,+++--)((&('%&''4211:770+**)((,-233????>DGJFEEDEDB@@@BAB@@@@CCEDDCCGFIA?>AA@?730;ABDGDC?=<>>??BGD@AFFF1///0GFGGED;B=:69@@?872///)'&*9<8999;@BDCCB@@=55.1?ABBBD:99<GIJFDDB@=CCC?CGCCDEGD?=:HEBBEECACB@AAAEJHC????C>78>>><<>735FDBBCCBA??@BGF;;:<??A:89:=88>D8778DEEBCDDHDDDE?;''''6<4489JJCBBBCCEI@=9::;;DJIFE@::8CFECCB?>>A@EHIGFFHGGHHC@?=?@@EDFCDEDBBBABCDDIH???=??@EEDEHCCEDCC7437;B7::;6:1944/...B;:::@?=>@AEDBBBC>=;;CDFCA@@BDD@@@C9ABBB@>?>@B>@@ADB@??>?AAA@?ABC@>=<=>FDB?>?@E@EBCDADDEJGHEEBAAA>>>?@;;75;==84-.&(((78<>AECIHIJJFHGCEEFHJIHIIEJEDCEHJJJJJJJJJGFDCA@?@BGIECJJFFBABCDD>=>>C>=<<@JB@@??>>=B@AABACDBBAABCD@<;;:>@??BABCBCAA@DJEJEDCB:6-.23''&&)&&'CD=<>ACBB@>>?CEHJJICBC6669JFFEDGE??@J;;;@5556=<7.(+*0/0/013++8;=<:72/,*+-/+*+%$$&()*,*+&)+>BEGFJJC>;;<>ABBDCCJJJGDBBBDAB<=;:;8=?>6687<;;ABA<41232(%%%//12233+'''6BA@@AFGII>999A>=B>CBAACB@@@BGDDGD7;97787>>?@CABCFHEEFHGIJA???DFJ5555;;>:>FC=<;>;:<>@BBBBC66666>=445?CDEDDFEG@==>IJJJHDFGFDCC=<DJJC@@CEGGCBCEJHIJIEFCJCADBCAAFEA=E@EFGEA?>>????>;4552((*+-,158IDA@===>?>>?CCCB@A@BDAA@<===>>>CJJCCCC?>==><<<====?@?11130--(().CDCDAHHBCEIEDD>??C@@?>=>@BB3*&++..---7:A???A@>=>@?AA?<766451***+4:=???AB>70;;BEGDCCA@?><;94))'+))))5@@BBDIFG><<=>>?@:99;@???>?>??<:::?D@9667E?>44;<>GIGGFC;::<><;;@???>??>>@@CCCJ>=<?@>>@ACC?=;9:<?EIJGEI@>??BBACABCBD>>==@??===?DCCGCA<<97)(((&&%%2010057BCDCCFEEA@A@BAB@BB8888>==89;?=DEEDEHFFEEBBC?ABDBA@ACJJCDCBDA?<=>BA><888678DAC=?*)))A<::<=ADEDFEIJH@@>>?@A@1-+''33489998:<JJJHEEB+++-:;4222245?@867?ADAF@?A>>>?DGJFCA?>?AEJJECAEBFF;::1,++)('%%$''&,6697;;CCFED?=@?B@@BCCB;;;7666<??DC@@?=>?BFFCB@5?@??ACA=;;=B@?@ACBBJDA@AACCJGFDBBCJDBBEA=2105@@>?AIGJGGFDADA@BBGHJFDBCABBCAAGCJCBBBEDFI>=<DEGHA>?EDDEEBB96545:????ABB@ACICCBBEECDDFIC@A?AHJJJH@>>?FDHEEDCCCBABBABADCGJJIGDECJDJFFFE:A//ABDFFGIIJJGEEFEFEBCBBIIJGJIFJJI56040)*358=<@@@E>>>=DBCC9,**)++)++*(''''')'$###$)0**.//-'$
@Uematsu_g8c_1_G0_26
AGTTCTTTCCAGTACATCACCCTCCAGCCTGGGGACACTTGCCTCAATGTTTGCTCAACGGCGTCCAAATGTGGTGTAGCTGGATCTGCCATAAGCTTAAGTTTAAACGCTAGAGTCCGGAGGCTGGAATCAGTCCCGGTGTCTTCTATGGAGGTCAAAACAGCGTGGATGGCGTCTCCAGGCGATCTGACGGTTCACTAAACGAGCTCGTCGACGATCTCTATCACTGATAGGGAGATCTCTATCACTGATAGGCTGCTGCTTATATAGACCTCCACCGTACACGCCTACCGCCCATTTGCGTCAATGGGGCGGAGTTGTTACGACATTTTGGAAAGTCCCGTTGATTTTGGTGCCAAAACAAACTCCCATTGACGTCAATGGGGTGGAGACTTGGAAATCCCCGTGAGTCAAACCGCTATCCACGCCCATTGATGTACTGCCAAAACCGCATCACCATGGTAATAGCGATGACTAATACGTAGATGTACTGCCAAGTAGGAAAGTCCCATAAGGTCATGTACTGGGCATAATGCCAGGCGGGCCATTTACCGTCATTGACGTCAATAGGGGGCGTACTTGGCATATGATACACTTGATGTACTGCCAAGTGGGCAGTTTACCGTAAATACTCCACCCATTGACGTCAATGGAAAGTCCTATTGGCGTTACTATGGGAACATACGTCATTATTGACGTCAATGGGCGGGGGTCGTTGGGCGGTCAGCCAGGCGGGCCATTTACCGTAAGTTATGTAACGCGGAACTCCATATATGGGCTATGAACTAATGACCCCGTAATTGATTACTATTAATAACTAGTCAATAATCAATGTCAACGCGTATATCTGGCCCGTACATCGCAAAGCAGCGCAAAACGCCTAACCCTAAGCAGATTCTTCATGCAATTGTCGGTCAAGCCTTGCCTTGTTGTAGCTTAAATTTTGCTCGCGCACTACTCAGCGACCTCCAACACACAAGCAGGGACAGATACTGGCTTAACTATGCGGCATCAGAGCAGATTGTACTGAGAGTGCACCATAGGGAATCGGGAGATGCCCGATCCGTCGACGTCAGGTGGCACTTTTCGGGGAAATGTGCGCGGAACCCCTATTTGTTTATTTTTCTAAATACATTCAAATATGTATCCGCTCATGAGACAATAACCCTGATAAATGCTTCAATAATATTGAAAAAGGAAGAGTATGAGTATTCAACATTTCCGTGTCGCCCTTATTCCCTTTTTGCGGCATTTTGCCTTCCTGTTTTTGCTCACCCAGAAACGCTGGTGAAAGTAAAAGATGCTGAAATCAGTTGGGTGCACGAGTGGGTTACATCAACCGGATCTCAACAGCGGTAAGATCCTTGAGAGTTTTCGCCCCGAAGAACGTTTTCCAATGATGAGCACTTTTTAAAGTTCTGCTATGTGGCGCGGTATTATCCCGTATTGACGCCGGGCAAGAGCAACTCGGTCGCCGCATACACTATTCTCAGAATGACTTGGTTGAGTACTCACCAGTCACAGAAAAGCATCTTACGGATGGCATGACAGTCAAGAGAATTATGCAGTGCTGCCATAACCATGAGTGATAACACTGCGGCCAACTTACTAGACAGACAATCGGAGAACCGAAGGAGCTAACCGCTTTTTTGCACAACATGGGGGATCATGTAACTCGCCTGATCGTTGGGAACCGGAGCTGAATGAAGCCATACCAAACGACGAGCGTGACACCACGATGCCTGTAGCAATGGCAACAACGTTGCGCAAACTATTAACTGGCGAACTACTTACTCTAGCTTCCCGGCAACAATTAATAGACTGGATGGAGGCGGATAAAGTTGCAGGACCACTTCTGCGCTCGGCCCTTCCGGCTGGCTGGTTTATTGCTGATAAATCTGGAGCCGGTGAGCGTGGGTCTCGCGGTATCATTGCAGCACTGGGGCCAGATGGTAAGCCCTCCCGTATCGTAGTTATCTACACGACGGGGAGTCAGGCAACTATGGATGAACGAAATAGACAGATCGCTGAGATAGGTGCCTCACTGATTAAGCATTGGTAACTGTAGACCAAGTTTACTCATATATACTTTAGATTGATTTAAAACTTCATTTTTAATTTAAAAGGATCTAGGTGAAGATCCTTTTTGATAATCTCATGACCAAAATCCCTTAACGTGAGTTTTCGTTCCACTGAGCGTCAGACCCATAGAAAAAATCGAAAGAATATTGAGATCCTTTTTTTCTGCGCGTAATCTGCTGCTTGCAAACAAAAAAACCACCGCTACCAGCGGTGGTTTGTTTGCCGGGATCAAGAGCTACCAACTCTTTTTCCGAAGGTAACTGGCTTCAGCAGAGCGCAGATACCAAATACTGTTCTTCTAGTGTAGCCGTAGTTAGGCCACCACTTCAAGAACTCTGTAGCACCGCCTACATACCTCGCTCTGCTAATCCTGTTACCAGTGGCTGCTGCCAGTGGCGATAAGTCGTGTCTTACCGGGTTGGACTCAAGACGATAGTTACCGGATAAGGCGCAGCGGTCGGGCTGAACGGGGGGTTCGTGCACACAGCCCAGCTTGGAGCGAACGACCTACACCGAACTGAGATACCTAGCGTGAGCTATCGAGAAAGCGCCACGCTTCCCGAAGGGAGAAAGGCGGACAGGTATCCGGTAAGCGGCAGGGTCGGAACAGGAGAGCGCACGAGGGAGCTTCCAGGGGGAAACGCCTGGTATCTTTATAGTCCTGTCGGGTTTCGCCACCTCTGACTTGAGCGTCGATTTTTGTGATGCTCGTCAGGGGGGCGGAGCCTATGGAAAAACGCCAGCAACGCGGCCTTTTTCGGTTCACTGGCCTTTTGCTGGCCTTTTGCTCACATGTTCTTTCCTGCGTTATCCCTGATTCTGTGGATAACCGTATTACCGCCTTTCAGTGAGCTGATACCGCTCGCCGCAGCCGAACGACCGAGCGCAGCGGGTCTCGTGAGCGAGGAAGCGGAAGAGCGCCCAATACGCAAACCGCCTCTCCCCGCGCGTTGGCCGATTCATTAATGCAGCTGGCACGACAGGTTTCCCGACTGGAAAGCGGGCAGTGAGCGCAACGCAATTAATGTGAGTTAGCTCACTCATTAGGCACCCCAGGCTTTACACTTTATGCTTCCGGCTCGTATGTTGTGTGGAATTGTGAGCGGATAACAATTTCACACAGGAAACAGCTATGACCATGATTACGCCAAGCTCTAGCTAGAGGTCGACGGTATACAGACATGATAAGATACATTGATGAGTTTGGACAAACCACAGCTCAAATGCAGTGAAAAAAATGCTTTATTTGTGAAATTTGTGATGCTATTGCTTTATTTGTAACCATTATAAGCTGCAATAAACAAGTTGGGGTGGGCGAGGACTAGGTCGATCCCCGCGCTGGAGGATCATCCAGCCGGCGTCCCGGAAAACGATTCCGAAGCCCAACCTTTCATAGAAGGCGGCGGTGGAATCGAAATCTCGTAGTACGTGCTATTCCTTTGCCCTCGGACGAGTGCTGGGGCGTCGGTTTCCACTATCGGCGAGTACTTCTACACAGCCATCGGTCCAGACGGCCGCGCTTCTGCGGGCGATTTGTGTACGCCCGACAGTCCCGGCTCCGGATCGGACGATTGCGTCGCATCGACCCTGCGCCCAAGCTGCATCATCGAAATTGCCGTCAACCAAGCTCTGATAGAGTTGGTCAAGACCCAATGCGGAGCATATACGCCCGGAGCCGCGGCGATCCTGCAAGCTCCGGATGCCTCCGCTCGAAGTAGCGCGTCTGCTGCTCCATACAGACCAACCACGGCCTCCAGAAGAAGATGTTGGCGACCTCGTATTGGGAATCCCCGAACATCGCCTCGCTCCAGTCAATGACCGCTGTTATGCGGCCATTGTCCGTCAGGGCGCATTGTTGGAGCCGAAATCCGCGTGCACGAGGTGCCGGACTTCGGGAGATCCTGGCCCAAAGCATCAGCTCATCGAGAGCCTGCGCGACGGACGCACTGACGGTGTCGTCCATCACAGTTTGCCAGTCGATCATGGGGATCAGCAATCGCGCATATGAAATCACGCCATGTAGTGTATTGACCGATTCCTTGCGGTCCGAATGGGCCGAACCCGCTCGTCTGGCTAAGATCGGCCGCAGCAATCGCATCCATGGCCTCCGCGACCGGCTGCAGAACAGCGGGCAGTTCGGTTTCAGGCAGGTCTTGCAACGTGACACCCTGTGCACGGCGGGAGATGCAATAGGTCAGGCTCTCGCTGAATTCCCCAATGTCAAGCACTTCCG
+
**+=<<=A;;:8556>=>/..0C>6.+((2335HJF><:;8=<=BBCEGGFEAGFGIJJJIGECA@AAJHJGEEDFFDEE;/+''*,(((&***,+(&%'*,///18DCBB?<<>@IEA<66ECB<3/,''&&&&11.>>@A<:;:CABGA@@<==788JJFGEDFDCBCFDD4334::==><;;;<JJGFDBEEHEDB<;<<-,,+++**//::*)))FDEBBFHFGGFFEA@;911115-,+,CECDA>:2/''(*))*-777;?JJ=>>;<16(??==@?A?<<<<?@?0../9/,*%$$$%%'(978C@???CDB><<<>@>?CHGJJ?<<?GEAA@A@@@C@;CFC+))*))))-9B@GJFECADCEGDCA=<=>GF=<:=;76223,,,+/2>JB999<888<@AABDE?=;:;<>??=<<<<=?@DBDDCDB@<10,()5BD@2223A=;:9<<::;?DCB=<==@A>@@@CCA>??@BAABA@???@ACBECB>?DJG:9>@?@GJB><<?D@DCCFED??>=.+**78>?88:AA@@B<BIFDDCDFBBCEHGDCA886/..07779;>;===FFEDGHHGDBBCACDCGFFDBAAAACEGDB?;<<,,,,DAGGDFFIJHJCB:<6CB@?@BCCBAACBDD<;6788'''&-.<FEDBACA??>@A@>@DABBBDCCDBBDFHGFHECEC8777>??CDBEC@=<<<>>>@320/+++--@@>666>?@>CIIJCAA@JHEDEDGFDGFJJIFDF<;;;;:;>JJ'''AAA@EFFGEHGHFC>=9;:;AEJJJJIHGA@@@EGJJJIJDDBBFCAB>==?DCCBA?<==>BBB@>AJFFFCCBA@AADCEB<;***+>>=<>?EGIJHCBA@335A?A@BJHFDEFJECBBJJIGCCCBGBA??ACGFFD@=C<C@@H?HFB;:3344>>EGEHJGCBBADJB?<:<;ABBEFDDECDCCBADCFJJJBBC?1544***00//0029ABBBFFFBBBABCDGEDBDDF>:8:<@>>:989;BF=>>;=><8,+,5;2())(/1($$$$#$%$$%<9<:::7557:?<<=>CCDE?:998:;BECECCC?@:=<:<BB><<<=CFHJFFFDJJJJJJEDEJGEDBCFEEEDHJJEDDCE=;;;3222A;:::AACHDCACBBGHHJHEEDCD??>@BBBADAA==JJIDDEIDBAFI=<;<@AJIGCGHHGJJFBAABA@@A=<=9@@=<:9=JJJJIDA@@A?IJD5?2B>@BFJJJJJFCBB==<<EJGJJJIIDEDEGHIJJ?>=AIJHDA?=<6<31,'&'&$&0721001*&&$%48>>?<<)%%%3124;:CFEBEEGEHC@?2-,++322..7CBBCCJB<<<<@:::<??>BA@FJJC88;>FE=<<>HF=:44447ACBDDEDACBBCDEBBADFA?>?@CDB@A>AADD@@>>?@DF???@BA@>@ABA@;;<<7433333>>::;<69,---01106?>@@>?AEFED7:<99:BAB@@A@BEDIJJJJ==>FGIGCA<<=@@A@BDEE977+)))48;8:>??999<@@ACBAABABCBAA@****=>CDBA@=<::=>>=>?@@@=2)%$%)-,+,()**,,,*'($',88:=>@9789CDDCEBHFIJA@<;11133/.25=;<@JHED@@?@@,**($%12889A>>>?E=;::>A<<<=HIGDD@??BDGE@>JE>>>:99:==>CD5555=?>?BCAA@BA===>BC@>>>>?BB@?@>=;;=?B?B>ADHFGECB@>@@???=D@>777B><<:=>?>8;:=FGFGGIJHJHFEBABAEDGFEDBAB>=><==:8712//57:9443345>=<;?-(*&=?A?;;;98;>EGDG>BBFHHGFFGEGGDDDGJDBBAAA@@@@::99====;<77;;CD>==<=;99>@?AABCBBB?@>>@BDCDBBBC?<;:>;5@=BDGE@=9555;>BD@=>=6656:>FJB@?=;;8'''511??GGEFCBBBAFED??@@6:>:@@@;;:CBCD<<<;:99:>>??CGDFC>>=?@BDGHB>>.*(()*8<;55EE=<<<BAHJJJAABJEA@ABCBBBJCB?J8888GCEJJJHHDEJDGB<JBAB@=.-,.7>:5544446<JJBAB@DHBB@?B@BA@CBEJGBA86>4DC@??AABBFJJ@??BD?@?8778/-+*&$%%'&&'')**0;<:-('(2:)($(%&%''''';:<>IIJJ;;;BBC?BBCGBA@?@?<;<;BBCJJGAHID@A===>DABBECCDAB::::::=CC80@<=;971)=:506979;;;A?>?@A@FGJJJD>?@A=<<>B@>>?BA@8100130009:<>>>>@@AGDA>=:897854;:99:;@??=:::9;;=9767<=@A?@AAA?=<>>??=?>CC@A?;:::?>>???=<<;<;;=<>8887==A@><?<?><;=<=>>A@??<<<;;;=>>==55@DEBCB=87:7A>==>ACBB><:*''';877:63./-493=?DEF?=<;=<=>@BB@<<<=B:999@>>EGB==>=>>@BACJDBA=><8999=<??;:::ABB@>>89<>?999<CCCB:::532+*,??BEDBCBC2---6>FGHEEB??=<<=>A?<@@B;99?DEHFD@@?@@CDAA@AC<;;<BDDCCBFIFFC@50/01=>:7;>JIB@@=<<;>?774333365449ADBAF8750,-365666:==DEEB@>>@AB???AEFF@>>?@?>=>>?BDIFGB>=<==?>EJJJJFFGEDBA<551*((*3=@@B>>AA????E@>DJJJJECCBAABCEA?>?@A@CEE;***1/)'%%(1>;;AFIFCDCCC?:;CGEEBAAADCDFDJIHJHFDCB@==>@FABBBFJJBAB?A@@EHFCBBAACCCAA>=;0*:.+++:A?;;:<@A?<<<?BACCDA111475695557<:;95433880..--+'''+237<9?<ED=;:9785/01:<;89<GEBBCGHHIDCA@@E63><<ADJEBA=<;>8;89<<6=@DEGEE@@>>@@FB>>>?>=;6:86.+-.211EHIJ@>>=?>>>4/01.-.35;BCCGFIHGHECA@@A@>>>7&&&(*+15;>AEDCCFFBA@@BFCJIFEFJJGEA;<<?=<<=@>??BBCCCFDJHCFHGGHE?@??<;;<ABGBCABB=4326720,.9:>=><D>>>?@@A??@AFDB>>>AGA@><>=?C@@A=::5223:9::=DDA??AAECEHC@>??BFCCDHFIGHB?;<7G;A))))A=50''***./19>?@CBFGJJJJJDB@ABJJJJJDB@@AIJJJHD?EFI@?>>CEEC=EECHJHFDDCBCBGDEFFEDBBCDEIGHGDC<9;@CBAA@>>=<7721101)&%&$$%&+1111@AC>7511,.++++,CCDG?=<=?@971)CBGJJG*'''-'&&(/'''A@A=::<3333667;=<<AA87796797<999=CCCA@BBIFGA=>>>AAADFDBBIEJB>>>>A??=<<=?@BBBBECCCCE???@?C?@A@F>//-30-*&''.48::CGBEGFGC@<;<@??/+++-7;,+,-5/++>@A>AC3222GA?@??@A??:999?@B=796<=CED?A@>A:@@BAAAC;6667<;;?;988@@AA??>>@CDEA@@BBCCCED>>>HJJFBA<;<<BBCEAA==<BBBDC<;;;@4../;8773332:;>HDCDDFEDEFCIEEEFBEFFDDCDDFD4444D<BEFHFCDCEGDCABA??>>@AE@666;A@AADGGAAADFFGCBC@??A>9,,+,,><??EFDCAAAADGJJHJJDD@@F@:9:CEECD)'&&&&'+<A?<:::<<?@@CDCCA====AAAABFJIFEDFEEEDCCBDDDB@?>??BCDDFA=;9=41+++((&&&,67FD??>@BBB@CFGEDGHD@@?C@@A@CDIECCCF0:(*)-,&&('))'%$%'&)''+;;=?DDCCBFGGDDE;?@@BBBBDCDFBBBAAB?CCECCAADEEGCB==?D<<<=BD@?@:3,-,+++*+,33@@IJIHCB4444AADDFEFEDGEEEEGFA??@AGFDBB@@BCCCCDAAA@FC@>@BEDE>6:36535;:?A=:<9?;2:8/./>AJECA6)&*00<>@>:99@D6556>>=>BBCB?<<;<===>>>>B===?EDEDHFEEDCA@???@@AA@==>BGEBA@CFBA?>>=?;;==>;<=@B@BBCFFEEE>>>=>?C?@?CC>:@AFFJGJJEB>:=A=A@5../JJFCB?@@@EEFJHG>=<53/)
@Uematsu_g8c_1_G0_27
CATAGTGTAACGCCGATGGGGACTTTCCATTGACGTCAATGGGTGGAGTATTTACGGTAAACTGCCCACTTGGCAGTACATCAAGATGTATCATATGCCAAGTACGCCTGACATCAATGAGCGGTAAATCGCCCGCGCATTATCCACTGCGTAGCCTTATCCGGATTCCTTCGCCAGTGCATACCTTCGTCATCGCTTGTGCCGGTGATGCAACTGGCATGCATCAATCGGCATGAATATTATGCCGATTTGTTCACGGGATTGCGGCTACACCATAACGTGCGAATGAAGTATTAACCAAAATGACGGATTTTGTTGTCGATGCTAATTTTAACAACTACCGGCCATTAACCAAAATGACAATGTGAGCTGCCGGTTGAAGGTGTATTAAAGTTTTCCACTATCGAGTGATAGAATGTCCTCTGGTGGGACGTGGAATAATACTAACAAGCTGGTTGATGAAGCCGTTAAATCAACTGAGGTGCCATCACGCTGTTTTGACCTCCATAGAAGACACCGGGACCGATCCAGCCTCCGGACTCTAGCATTTCCTAAACTTAAGCTTATCAGCAAGTCAGCTACACCACATTTGGACGCCGTTGAGCAAACATTGAGGCAAGTGTCCCAGGCCTGGAGGGCGATGTATGGGAAAGAACTAGTGGAAATGAATTGGACGGAAGTGCCGCTGATCCCAGTGATTGGTTGTTGCAAACCCCAGGGATCTTGGGGCGATGATAAATGCGCTGACAGAGTCGGGACAAAAAGGTTGCTGGCTAAGATGACTGAAAATATGAGGGGAATGCCACCAGAACCGGTCAGATATTGGTCTGCACTTGCACCTTTTTCCAAACGGCGCATTCCGAAGACGCTATTGTCGCTGGTTTGAAGGAGTCCGCAGCTAAAGGCAATAAGTTGAAAGTTAGGATACTGGTTGGGGCTGCACCCGTCTACCACATGAATGTAATACCTTCCAAGTATAGGGACGAATTGACTGCAAAACTTGGCAAAGCCGCAGAAAACATAACTTTGAACGTGGCTAGTATGACTACATCAAAAACAGCTTTCTCCTGGAACCATACGGTGGTTGTAGACGGGCAAAGTGCCCTTTTCTGGTGGAATAAATAGCTGGAAGTTCTGGATACTACTCATCCAGTGTCTGATGTTGATCTTGCACTGACCGGACCAGCTGCAGGCTCTGCCGGTAGATGCCTGACACTTTGTGGACATGGACCTGCCAAAACAAGAGTAACATCGCTTCCGTCTGGTTTGCAGCTTCCGGCAACGCAGGGTGCATGCCCACTATGCATAAAGATACAAACCCCAAGGCATCACCTGCCACCGGGAATGTCCCAGTAATAGCCGTTGGAGGGTTGGCGGGCGTTGGCATCAAAGATGTCGAACCCCAATCCCACTTTCAGCCCGATCTGCCAACAGCTAGCGATACTAAGTGTGTGGTAGGGCTTCACGACAATACTAACGCCGATAGAGACTATGATACAGTCAACCCAGAAGAGAGTGCCTTGAGAGCTCTTGTTGCTTCAGCAAAAGGTCACATTGAAATATCTCGAGCAGATTGAACGCTACATGTCCACCCTTGCCTAGGTATGACATTAGATTGTACGATGCCTTGGCTGCTAAAATGGCTGCTGGGGTTAAGGTGTGAGAATTGTGGTTAGCAACCCGGCCCGGCGGCATGGGCAGTGGAGTTCTTCAGCCAAATAAAATCACTTAGTGAAATATCAGACACTTTGAGAAACAGGCTTGCAAATATCACAGGCGGTCAACAAGCTGCCAAAACTGCAATGTGTAGCAATTTGCAGCTTGCAACCTTTAGATCCTCCCCCAACGGCAAATGGGCGAGCGGGCATCCTTATGCCCAACACCATAAGTTGGTTTCCGTCGACTCATCCACATTTTATATCGGTTCAAAAAATTTGTACCCATCCTGGCTGCAAGATTTTGGCTACATAGTGGAATCCCCAGAGGCTGCGAGCAACTGGATGCCAAATTGCTTGACCCTCAGTGGAAGTACTCACAGGAGACTGCAACAGTGGATTACGCAAGAGGAATCTGCAACGCTGGTGGATGCTTCCGGAGGGCGGTATTGTGAGCAAGGGCAAGGAGGATGACGTGGCCATCATCAAGGAGTTCATGCGCTTCAAGGTGCACATGGAGGGCTCCGTGAACGGCCACGAGTTGGAATCGAGGGCGAGGGCGAGGGCCGCCCCTAGAGGGGCACCAGACCGCCAAGCTGAAGGTGACCAAGGGTGGCCCCCTGCCCTTCGCCTGGGACATCCTGTCCCTCAGTTCATGTACGGCTCCAAGGCCTACGTGAAGCACCCCGCCGACATCCCCGACTACTGAAGCTGTCCTTCCCCGAGGGCTTCAAGTGGGAGCGCGTGATGAACTTCGAGGACGGCGGCGTGGTGACCGTGACCCAGGACTCCTCCCTGCAGGACGGCGAGTTCATCTACAAGGTGAAGCTAGCAGCACCAACTTCCCCTCCGACGGCCCCGTAATGCCGAAGAAGACCATCGGCTGGGAGGCCTCCTCCGAGCGGATGTACCCGAGGACGGCGCCCTGAAGGGCGAGATCAAGCAGAGGCTGAAGCTGAAGGACGGCGGCCACTACGACGCTGAGGTCAAGACCACCTACAAGGCCGACCGTGCAGCTGCCCGGCGCCTACAACGTCAACATCAAGTTGGACATCGCCTCCCACAACGAGGACTACACCATCGTGGAACAGTACGAACGCGCCGGCCGCCACTCCACCGGCGGCATGGACGAGCTGTCTTGCGAGGACAGTACCGGTGGCGCCATGACCTCTAGGAAGAAAGTGTTGCTGAAGGTTATCATCCTGGGAGATTCTGGAGTTGGTAGAGCATCACTCATGAACCAGTATGTGAACAGAAATTCAGTAATCAGTACGAAGACTACAATAGGAGCAGACTTTCTGACAAAGGAGGTGATGGTCGATGACCGACTTAGTTCAATGCAGATCTGGGACACGGCAGGCAGCTGAACGGTTCCAGTCCCTTGGTGTGGCCTTCTACAGAGGTGCAGCTGCTGCGTTCTGGTATTTGACGTTACTGCCCACGACAACTTAAAACCCTCGATAGCTGGAGAGATGAGTTTCTCATCCAGGCCAGTCCCCGGGATCCTGAAAACTTCCCTTTCGTTGTGTTGGGAAACAAGATTGACCTCGAAAACAGACAAGTGGCCACAAAGCGGGCACAGGCCTGGTGCTACAGCCAGAAAACAACATTCCCTACTTCGAGACCAGTGCCAAGGAGGCCATCAATGTGGAGCAGGCGTTCCAGACGATTGCAAGGAATGCACTTAAACAGGAAACAGAGGTGGGACTGTACAATGAATTCCCTGAACCCATCAAACTGGACAAGAACGACCGGGCCAAGACCTCAGCGGAAAGCTGCAGTTGCTGAGTACCGAGCTCGGATCCACTAGTCCAGTGTGGTGGAATTCTGCAGATATCCAGCACAGTGGCGGCCGCTCGAGTCTAGAGGGCCCGTTTAAACCCGCTGATCAGCCTCGACTGTGCCTTCTAGTTGCCAGCCATATCTTTACCCTCCCCCGTGCCTTCCTTGACCCTTGGAAGGTGCCACTCCCACTGTCCTTTCCTAAATAAATGAGGAAATTGCATCGCATTGTCTGAGTAGGTGTCATTCTATTCTGGGGGGTGGGGTGGGGCAGGACGGCGAGGGGGAGGATTGGGAAGACAATAGCAGGCATGCTGGGGATGCCGGTGGGCTCTATGGCTTCTGAGGCGGAAAGAACCAGCTGGGGCTCTGGGGGTATCCCCACACGCCCTGTAGCGGCGCATTAAGCGCGGCGGGTGTGGTGGTTACGCGCAGCGTGACCGCTACAGCTTGCCAGCGCCCTAGCGCCCGCTCCTTTCGCTTTCTTCCCTTCCTTTCTCGCCACGTTCGCCGGCTTTCCCGTCAAGCTCTAATCGGGGACTACCTTTAGGGTTCCGATTTCATGCTTTGCGCACCTCGACCCAAAAAACTTGATTAGGGTGATGGTTCACGTACCTAGAAGTTCCTATTCCGAAGTTCCTATTCTCTAGAAAGTATAGGAACTTCCTTAGCCAAAAAGCCTGAACTCGCCGCGACGTCTGTCAGAAGTTTCTGATCGAAAAGTTCGACAGCATCTCCGACCTGATGCAGCTCTCGGAGGGCGAAGGATCGTCTTCAGCTTCGATGTAGGAGGGCGTGGATATGTCCTCAGGGTAAATAGCTGCGCCGATGGTTTCTACAAAAATCGTTATGTTTATCGGCACTTTGCATCGGCCGCGCTCCGATTCCGGAAGTGCTTGACATTAGGGAATTCAGCGAGAGCCTGACCTATTGCATCTCCCGCCGTGCACAGGGTGTCACGTTGCAAGACCTGCCTGAAACCGAACTGCCCGCTGTTCTGCAGCCGGTCGCGGAGGCCATGGATGCGATCGCTGCGGCCGATCTTAGCCAGACGAGCGGGTTCGGCCCATTCGGACCGCAAGGAATCGGTCAATACACTACATGGCGTGATTTCATATGCGCAATTGCTGATCCCCATGTGTATCACTGGCAAACTGTGATGGACGACACCGTCAGTGCGTGAGTCGCGCAGGCTCTCGATGAGCTGATGCTTTGGGCCGAGGACTGCCCCGAAGTCCGGCACCTCGTGCACGCGGATTTCGGCTCCAACAATGTCCTGACGGACAATGGCCGCATAACAGCGGTCATTGACTGGAGCGAGGCGATGTTCGGGGATTCCCAATACGAGGTCGCCAACATCTTCTTCTGGAGGCCGTGGTTGGCTTGTATGGAGCAGCAGACGCGCTACTTAGGAGGCATCCGGAGCTTGCAGGATCGCCGCGGCTCCGGGCGTATATGCTCCGCATTGGTCTTGACCGACTCTATCAGAGCTTGGTTGACGGCAATTTCGATGATGCAGCTTGGGCGCGGGTCGATGCGACGCAATGGTCCGATCCGGAGCCGGGACTGTCGGGCGTACACAAATCGCCCGCGAAGCGCGGCCGTCTGGACCGATGGCTGTGTAGAAGTACCGCCGATAGTGGAAACCGACGCCCCAGCACTCGTCCGAGGGCAAAGGAATAGCACGTACTACAGTCCGATTCCACCGCCGCCTTCTATGAAAGGTTGGCTTCGGAATCGTTTTCCGGGACGCCGGGCTGGATGATCCTCCAGCGCGGGGATCTCATGCTGGAGTTCTTCGCCCACCCCAACTTGTTTATTGCAGCTTATAATGGTTACAAATAAAGCAATAGCATCACAAATTTCACAAATAAAGCATTTTTTTCACTGCATTCTAGTTGTGGTTTGTCCAAACTCATCAATCTGCTCTTATCATGTCTGTATACCGTCGACCTCTAGCTAGAGCTTGGCGTAATCATGGTCATAGCTGTTTCCTGTGTGAAATTGTTATCCGCTCACAATTCCACACAACATACAGAGCCGGAAGCATAAAGTGTAAAGCCTGGGGTGCCTAATGAGTGAGCTAACTCACATTAATTGCGTTGCGCTCACTGCCCGCTTTCCAGTCGGGAAACCTGTCGTGCCAGCTGCATTAATGAATCGGCCAACGCGCGGGGAGAGGCGGGATTTACGTATTGGGCGCTCTCCGCTTCCTCGCTCACTGACTCGCTGCGCTCGGTCGTTCGGCTGCGGCGAGCGGTATCAGCTTCACTCAAAGGCGGTAATACGGTTATCCACAAATCAGGGGATAACGCAGGAAAGAACATGTGAGCAAAAGGCCAGCAAAAGGCCAGGAACCGTAAAAAGGCCGCGTTGCTGGCGTTTTCATAGGCTCCGCCCCCCTGACGAGCATCACAAAAATCGACGCTCAAGTCAGAGGTGGCGAAACCCGACAGGACTATAAAGGATCCAGGCGTTTCCCCCTGGAAGCTCCCTCGTGCGCTCTCCTGTTCCGACCCTGCCGCTTACCGGATACCTGTCCGCCTTTCTCCCTTCGGGAAGCGTGGCGCTTTCTCATAGCTCACGCTGTAGGTATCTCAGCCTCGGTGTAGGTCGTTCGCTCCAAGCTGGGCTGTGTGCACGAACCCCCCGTTCAGCCCGACCGCTGCGCCTTATCCGGTAACTATCGTCTTGAGTCCAACCCGGTAAGACACGACTTATCGCCACTGGCAGCAGCCACTGGTAACAGGATTAGCAGAGCGAGGTATGTAGGCGGTGCTACAGAGTTCTTGAAGTGGTGGCCTAACTACGGCTACACTAGAAGAACAGTATTTGGTATCTGCGCTCTGCTGAAGCCAGTTACCTTCGAAAAAGAGTGGTAAGCTGATCCGGCAAACAAACCACCGCTGGTAGCGGTGACTTATTTGCAGCAGCAGATTACGCGCAGAAAAAAAGGATCTCAAGGATAGCTACAATCTTTTTCTTACGGGGTCTGACGCTCAGTGGAACGAAAACTCACGTTAGGGATTTGGTGATAAAGGAGTATCAAAAAGGATGCTTCACCTGAATCCTTTTAAATTAAAAATGAAGTTTTAAATAAATATGAAAGTATATATCAGTAAGAACTTGGTCTGACGGTTACCAATGCTTAATCAGTGAGGCACCTATCTCGGCGATCTGTCTATTTCGTTCATCCATCGTTGCCTTGACTCCCGTCGTGTAGATAACTACGATACGGGAGGGCTTACCATCTGGCCCCAGTGCTGCAATGATACCGCGAGACCCACGCTCACCGGCTCAGATTTATCAGCAATAAACCAGCCAGCCGGAAGGGCCGGCGCAGAAGTGGTCCTGCAACTTTATCCGCCTCCATCCAGTTATTAATTGTTGCCGGGAAGCTAGAGTAAGTAGTTCGCCAGTTAATAGTTTGCGCAACGTTGTTGCCATTGCTACAGGCATCGTGGTGTCACGCTCGTCGTTTGGTATGGCTTCATTCAGCTCCGGTTCCCGACGATCAAGGCGAGTACATGATCCCCCATGTTGTGCAAAAAAGCGGTTAGCTCCTCGGTCCTCCGATCGTTGTCAGAAGTAAGTTGGCCGCAGTGTTATCACTCATGGTTATGGCAGCACTGCATAATTCTCTTACTGTCATGCCATCCGTAAGATGCTTTTCTGTGACTGGTGAGTACTCAACCAAGTCATTCTGAGAATAGTGTATGCGGCGACCGAGTTGCTCTTGCCCGGCGTCAATACGGGATAATACCGCGCCACATAGCAGAATTTTTAAAAGTGCTCATCATTGGAAAACGTTCTTTGGGGCGAAAACTCTCAAGGATCTTACCGCTGTTGAGATCCAGTTCAATGTAATTCACTCGTGCACCCGACTGATCTTCAGCATCTTTACTTTCACCAGCGTTTCTGGGTGAGCAAAAACAGGAAGGCAAAATGCCAGAAAAAGGGAATAAGGGCGACACGGGAAATGTTGAATACATGTATTTTCCTTTCAATATTATTGAAGCATTTATCAGGGTTATTGTTCATGAGCGGATACATATTTGAATGTATTTAGAAAAATAAACAAATAGGGGTTCCGCGCACATTTCCCCGAAAAGTGCACCTGAGCATCAAGCGGATCGGGAGATCTTCCCGATCCCCTATCGTGCACTCTCAGTACAATCTGCTCTGATGCCGCATAGTTAAGCCAGTATCTGCTCCCTGCTTGTGTGTTGGAGGTCGCTGAGTAGTGCGCGAGCAAAATTTAAGCTAACAACGCCTTTAACCAAGCAATTTCATGAAGAATCTGCTTAGGGTTAGGCGTTTTGCGCTGCTTCGCGATGTACGGGCCAGATATACGCGTTGACATTGATTATTGACTAGTTATTAATAGTAATCAATTACGGGGTCATTAGTTCATAGCCCATATATGGAGTTCCGCGTTACATAACTTACGGTAAATGGCCCGCCTGGCTGACCGCCCAACGACCCCCGCCCATTGACGTCAATAAT
+
[truncated: 4,062,435 more chars]
