# Supplementary material for: Barcode-free multiplex plasmid sequencing using Bayesian analysis and nanopore sequencing
Source: eLife. 2025 Apr 25;12:RP88794. doi: 10.7554/eLife.88794 (PMC12029211; doi:10.7554/eLife.88794)
Supplement: Figure 4—source data 3. [file elife-88794-fig4-data3.zip › Figure 4ΓÇôSource Data 3.fastq]

@Uematsu_g8c_4_G3_0
TGACCGTCATATTCAACATCAATGAGTAACGCTGGCAACATGATACACTTGATGTACTGCCAAGTGGGCGGTTTGACGAATACTTCCACCATTGACGTCAATGGAAAGTCCCTATTGGCGTTACTATGGGAACATACGTCATTATTGACGTCAATGGGCGGGATGATTGGGCGGTCAGCCAGGCGGGCCATTTACCGTAAGTTATGTAACGCGGAACTCCATATATGGGCTATGAACTAATGACCCCGTAATTGATTACTATTAATAACTAATGCATGGCGGTAATACGGTTATCCCGCAGAATCAGGGGATAACGCAGAAGACATGTGAGCAAAAGCCAACAAAGGCCAGGAGACCGTGGAAAAGTAGTTGCTGGCGTTTTTCCATAGGCTCCGCCCCCCTGACGAGCATCACAAAAATCGACGCTCAAGTCAGAGGTGGCGAAACCCAACCAGACTATGAATTGCCGAGCATTTCCCCTGGAAGCTCCTCGTGCGCTCTCCTGTTCCGACCCTGCCGCTTACCGGATACCTGCCGTCTCTCTCTCCCTTCGGGAGGCGGCGCTTCATAGCTCACGCTGTAGGTATCTCAGTTCGGTGTAGGTCGTTGGCTCCAGTTGGGCTGTGTGCACGAACCCCCGTTCAGCCCGACCGCTGCGCCTTATCCGGTAACTATCGTCTTCAGTCCAACCGGTAGAGACCGACTTATCGCCACTGGCGAGCAGCCACTGGTAACGAATAAGCGAGCGAGGTATGTAGGCGGTGCTACAGAATTATTGAAGTGGTGGCCTAACTACGGCTACACTAGAAGAACAGGTCCTTGGTATTATTGCGCTCTGCTGAAGCCAGTTACCTTCGAAAAAGAGTTGGTAAGCTCTACGATCCGGCAAACAAACCACCGCTGGTAGCGGTAGGTTTTTTTGTTTGCAAGCAGCAGATTACGCGCAGAAAAAAAGGATCTCAAGAAGATCCTTTAGATACCTGCGGGGTCTGACGCTCAGTGGAACGAACACTCACGTAGAGGGATTTTGGTCATGGGGTCTGCAAAGGAATCTAGCCTAAATCCTTTTAAATTAGAAGTGAAGTTTTGAGATCAATCTGAGGTATACGTAACTGTGAGGCTATGGCAGGGCCTGCCGCCCGACGTGCCGCTGCAGACCCTGGGCCTTCACCCGAACTTGGGGGGTAAGATCGGGAAAAGAGGAAGAAACGCGGGCGTATCGGCCCCGATGGGGTCTCGGTGGGGTATCGACGGAGTGCCCAGGCCGCGACCGAACCCCGCGTTTATGAACAAACAACCCAACACCGTGCGTTTTCTCTGTCTTTTTATTGCCGTCATAGCGCAGGTTGCTTCCGGTATTGTCTCCTTCCGTGTTTCGGTTTCCACCTCCCTAGGGTGGGCGAAGAACTCCGGCGTGGAATTCCCGCGCTGGAGGATCATGAGCCGGCGTCCCGGAAAACGATTGGAAGCCCAACCTTCATAGAAGGCGGCGGTCGATCGAATGTCGTGATGGCAGGTTGGGCGTCAGCTGGTGGGTGGTTTTTGAAACCCAGAGTCCCGCTCGGAAGAACTCATCAAGAAGGCGATAGAAGGCGATGCGCTGCGAATCGGGAGCGGCGATACCGTAAAGCACGAGGAAGCGGTCAGCCCATTCGCCGCCAAGCTCTTCAGCAATATCACGGGTAGCCAACGCTATGTCCTGATAGCGGTCCGCCACACCCAGCCGGCCACAGTCGATGAATCCAGAAAAGCGGCCCAATTTCCACCATGATATTCGGCGAGCGGCATCGCCATGGGTCACGACGAGATCCTCGCCGTCGGGCATGCTCACCTTGAGCCTGGCAAACCGTGGGCTGGCGCGAGCCCCTGATGCTCTTCGTCCAGATCATCCTAATGAGCAAGACCGGCTTCCCCGTCCGTACGTGCTCACTCGATGCGATGTTTCGCTTGGTGGTCGAATGGGCAGGTAGCCGAATCAAGCGTATGCAGCCGCCGCATTGCATCAGCCATGATGGATACTTTCTCGGCAGGAGCAAGGTGAGATGACAGGAGATCCTGCCCCGGCACTTCGCCAGAATAGCAGCCAGTCCCTTCCCGCTTCAGTGACAACGTCGAGCACAGCTGCGCAAGGAACGCCCGTCGTGGCCAGCCACGATAGCCGGGCGCTCCTCGTCTTGCAGATTCATTCAGGGCGCCGGACAGGTCGGTCTTTGGCACAAAAAGAACCGGGCGCCCCTGCGCTGACAGCCGGAACACGGCGGCATCAGAGCAGCCGATTGTCTGTTGTGCCCAGTCATAGCCGAATAGCCTCTCCACCCAAGCGGCCGGAGAACCTGCGTGCAATCCATCTTGTTCAATCATGCGAAACGATGCCTCATCCTCTCTTGATCAATCTTTGCAAAAGCCTAGGCCTCCAAAAAAGCCTCCTCACTACTTCTGGAATAGCTCAGAGGCCGAGGCAGGACCTCGGCCTCTGCATAAATAAAAAAAATTAGTCAGCCATGGGGCGAGAGAATCGGCGGAACTAGGCAGGAGTTAGGGGCGGGATGGGCGGAGTTGGGCGGGACTATGGTGTTTAACTAGAATTGAGATGCATGCTTTGCATACTTCTGCCTGCTGGGGAGCCTGGGGACTTTCAGCACACCTGGTTGCTGACTAATTGAGATGCATGCTTTGCATACTTCTGCCTGCTGGGGAGCCTGTGGGACTTTCCACACCCTAACTGACACACATTCCGCAGCTGGTTCTTTTTCCGCCTCAGGACTCTTCCTTCTTTGGATCTTTATTGAAGCATTTATCAGGGTTATTCTCTCATCAGCGGATACATATTTGAATGTATTAGAAAAATAAACAAATAGGGGTTCCGCGCACATTTCCCCGAAAAGTGCCACCTGAGCGCGCCCTGTAGCGGCGCATTAAGCGCGGCGGGTGTGGTGGTTACGCGCAGCGTGACCGCTACGCTTGCCAGCGCCCTAGCGCCCGCTCCTTTCGCTTTCTTCCCTTCCTTTCTCGCCACGTTCGCCGGCTTTCCCCGTCAAGCTGATGGGGGCTGAGCTAAGGATTGATTTAGTGCTTTGCACGGCACCTCGACCCCAAAAAAACTTGATTAGGGTGATGGTTCACGTAGTGGGCCATCGCCCTGATGACGGTTTTTCGCCCTTTGACGTTGGAGTCCACGTTCTTTAATAGTGGACTCTTCTGCAAACTGGAACGACGCTCAACCCTATCTCGGTCTATTCTTTTGATTTATAAGGGATTTTTGCCGATTTCGGCCTATTGGTTAAAAAATGAGCTGATTTAACAAAAATTTAACGCGAATTTTAACAACATGTTAACGCTTACAATTTTACGCCTTAAGATACATTGATGAGTTTGGACAAACACCAGTTAGATGCAGTGAAGAGATATATGCTTTATTTGTGAAATTTGTGATGCTATTGCTTTATTTGTAACCATTATAAGCTGCAATAAACAAGTTAACAACAACAATTGCATTCATTTTATGTTTCAGGTTCAGGGGGAGGATGTCGGAGGTTTTTAAAGCAAGTAAAACCTCTACAAATGTGGTATCACTAATTATGATCTAGAGTCGCGGCCGCTTTACTTGTACAGCTAGTCCATGCCGAGAGTGATCCCGGCGGCGGTCACGAACTCCAGCAGGACCATGTGATCGCGCTTCTCGTTCATATTGCTAAGGGCGACGGTGCTACGGTGGTGGACTGCATCGGCCGCAGCACAGGGCCGTCGCCGATGGGGGTGTTCTGCTGGTCAGTGGTCGGCGAGCTGCACGCTGCCGTCCTCGATGTTGTGGCGAATCTGGAGTTTCACCTTGATGCCGTTCTTCTGCTTGTCGGCCAATGATATAGACGTTGTGGCTGTTGTAGTTGTACTCCAGCTTGTGCCCCAGGATGTTGCCGTCCTCCTTGAAGTCGATACCCTGCGCTCGATGCGGTTCACCAGGGTGTCAGCCCTCGAACTTCACCTCGGCGCGGGTCTTGTAGTTGCCGTCGTCCTTGAAGAAGATGGTCGCTGCCTGGTAGGTAGCCTTCAGGCATGGCGATTGAAGAAGTCGTGCTGCTTCATGTCGTCGGGGTAGCGGCTGAAGCACTGCACGCCGTAGGTCAGGGTGGTCACGAGGGTGGGCCAGGGCACGGGCAGCTTGCCAGATGAGCGGTGCGGATGAACTTCGCGGGTCAGCTTGCCGTAGGTGGCATCGCCCTCGCCCTCGCCGGACACGCTGAACTTGTGGCCGTTTACGTCGCCGTCCAGCTCGACCAGGATGGGCACCACCCCGGTGGACGGCTTCCTCGCCCTTGCTCACCATGGTGGCAACCGTGAAGTCCCCGGGCCCGCAGTACCGTCGACTGTGTCTGTACTAGGGCAGCATCTAACATGGCTTTCATCCACAACTCCATTTCCTTTCCTGTATCAGTGCAGAAATAATAGGTCCGCGAGTGTTTGGATGGGCTGCCTTAAAAAGCATATTTGCGATTAATGTGATGCTTCAGAGGTAAGCAAAGCTATCTGAAAACTAGGTAACAGTATGCTTCCAAGAAATTATCTTCTTCTCATCTGTATAATAAAGAGGCAAAGGTAGGAAGCACGAACCAGCGTTTCTTCCACAATTTCATGCCAGTACTGTCCTGTTTATAAAGCCAACCTCGTCTGACAACCGGTGCATTCAGATCCTTTAATATCATTTGACCTCTTTCCCAAAATTATGAACTTTTTTTGAAGCTCGTGAAGTTCTGCCCATGGTGCTAGCGATCTGACGGTTCACTAAACCAGCTCTGCTTATATGTCGACCTCCCACCGTACACGCCTACCGCCCATTTGCGTCAATGGGGCGAGGTTGTTACGACATTTTGGAAAGTCCCGTTGATTTTGGTGCCAAAACAAACTCCCATTGACGTCAATGGGGTGGAAACTGAAAATGCCGTGAGTCAAACCGCTATCCACGCCCATTGATGTACTGCCAAAACCGCATCACCATGGTAATAGCGATGACTAATAGTAGATGTACTGCCAAGTAGGAAAGTCCCATAAGGTCATGTACTGGGCGTAATTG
+
0%%%$$$%$%%%(,$%%'(''))%###$$$$$$#$####(('()'(789:<BCDE8666<?BCAAB===*(((*$#$$#$(....)+(36*...IF@??>@@@CAEJF99:@?>@CDA@>@D9989C=<<=EDEFDFA@A@DEGFEFFC@>=564-.--,)*.3+++,244>>==;200398=5855=<;88>:9969:DCDDE@?>?EEBAABBD8778@AAJJJ7223BBCEGIFBEEHIH@:5549>BIIIIIDCBAACDA>?42227798::<EBA211099:>=>B;6<<DDBFDA@@@B<<;;>?@><<<;1.*('')),00.-..++,,+&%''%&+19<<><872+'&&(&&(1)(%'$$$$%2;B;99854403++'((((&'('&)+--.4:934=:7788800//..,+,2<??>>>FJJJHFCBBCB<<<<<<=<;6*)))(+()+,/&&%%)++,&&&'()*'&'0+%&*348441210,--BC@@BBJAA@@EAG9777<?;<A;?9:9@@9522-+*.++)&&%%&-3:51JA@?A0*(&%###'&%'')&$%&56:=+)*<=EED==;;=?;;:987577;@ACB;::86/.*,-.+&$##&'+@BCCCFJJ?////5118<>54449BBB=;==A@ABCC=A?>E>E@G>=930/1/.(&&'-3*(((1338/=,*(&'$%&-(015>??DDAACBCCA>>*&%%%$$('034341,*&%%&&+'),,.4798788=><;<;;50-++++,-++*****+*69CA@@@CBBCB7766//,../*(%%&&&&&**+*,,,+.../-89674)('''%%(+.3:E31113BCEEDA?>?D@8**4BHA<2222=>7544739&%%%)*621003BD?>@BH;;;;@AD??9899;9/('&'++/15:84=873)+-56:>=<AAA@=<*+)((*+*+)')+)+,+**224/().0.---)%%&$#$##((*+,,,*+1<643+('(0,,1,2.)'&$%%&+++<;422;;<>GIB>=?66/-*))('&$$%/4)'*&')&&''(('(-/00/057988970000223@?;70340-,)*0100300/0.-+,+++*+-,++12?<<>BAAAACDD@@@AB><0((.-*)((''&'$&20-++++1?>@FGEBDB)(((1-*'*+),1<:97*%%%&$$%*.--,*'&-(*(()5133/.)'((('((++123(''(876,,,,-78==<<;9:;344/+++/..-*&&%#$##$*+51:999:<<A@?755679:;*))+,,,,7-+++879AFECE8;=****;3235<;??BCJJJJGDBC<<==@+++,?8(%''89?CBED>?>>CABAACDCE===;6/-,)%$$%((.+864459>----@;8713/0.'%&*54/-,++*((++7;><<5/1+).1,,))()9443,,**32701.,+)++)'&&'/224975.)/'5::=@EECAA??@>8%##$%$#&())*,-7>DDCCEA?=<><DB<:,+*),(*1((()'&''&'**((.*%(%%'(.52>7<<<,*))'&(%'%$&$$%&3;88==>?@ECEJB@??@BCB@A@B@</*+@>=>>><<>6665;;9;:<??<9888<?BFJIJGF@?>?AA>>><>@???A<DGBAAAFE=?;;@B@?200,,.=<<<<=A???>??@BBAC?>?D>=9788:22120.-,,06,,0///B>875*&%&'&&342039:>CB:-*(**&&&%&&'/0/))-0@8664122-,,-)(*0@=BFCB@9;<DB32004/.*)),**)(),++,...:2002@>*))*+,,,)('-.B'&&((%%$#$#+1***,;33399@A<=BDB@@=A854/./38:786665111=<;;443588982130/,-*+*&%%%5654342.-.,.56A;899BEEG::98945AEDAB>:;;@??@7777833:)&&%&;;;;A@ABFGFFFFGEEED6666=,+++++,?A@AC0///6664F::3110**)*22499;?@BBC<,,,,3449(((>@00*)))-*)-,,/,,)'*%%&())*.12165--66<8@C>;::6-)'(',/336<7+)))'&&%((**,./13001113455@CCDDCBBACEECA==<44431.-+...(()<89:?EFGE>8334:;7-**,-6-,,,;@A43331..,-0.,&-../')26GJEHEEBA@;DD@=>>BDBBBFEFCBAB;;99A;A3333444?323?@AFDH@>>>BCGC@@AC63*((132001>AABC9544.-,,2-15-'(0/06570//03/-*;126456:;??@DDCDCDEAAAEJ;///1>>/.++-88///,+*+/--,+,''),)&'(&$$$'''*('(((;;5462042268211182119:?@@CB?>>>@@A@F0/..70//474/..:C70002:8531-0)/---77102<>@CHGF?<<<JJI@==643-(%%&49:=773.(&)&+++*(()8;;=>?,+++1,,,4,,,9<;ABA@?BBA?>;3/./,,&&+>AA@B;;9:200/**)&&&&0'&(&+348:<FDDCD<::JDDBCBAC@;:;:947<@***BD@ABCCBBGA;;;<,(&'**74==FFHFJIIHHJJJIJHJJJGGIIFC<76/C@AFFCAA?=986:587:'&&&&%%*%%%$'10112;:DAFJGH6+1--.255+*/.6/1()%%##%$$%+,+-+-,-,0,777<730))0.141/2/*()3577/(&'*&4@@ABBI=9<8598:88640*/3*'')0,-'%%%.468<:9:7789:;;=DC@2/-*((9CGD:<=;('''''''64/+.+33324/...80.-95,03++++51//0,,-**+J95507=BCBFCDBBBCEA777?AA>BDFCBCGICCCBABBBA@@CAAEBC1111;-+((**/19:@@@==<>;0+++,-9==>?>=4:<9>>>@<9@@BC>:J>976JFB=9;<=A<;;<><98:<@CE-+027?>A?=;-$$##$$'''(+&$$%%%)('')%%&141:;5(((4/0-++,,-342*((('8;9632?@;3/016<BBA?;:88@=>>=?2112'&&&*-.98887<9=9999+****,,.-/07<=>B?>8F><;<@@?>?>><<<==9=9:3@=500510/./.,'(124446:3((*(''&%%%%&(((6656<>>>A@?A==>943:;>@=?D>@??D<==<79793323655>9222;=<=B999;?<63<(&&+6;@ACCCE?DDE5<?JGEFCB<;;7889C=A<76)('('&)-,,/*(((**245452@=//.)+)88EDCCBCEEGH>><6.1(((())%$%%'&&$),-.128///-.)%''&((),..-..94>@FDCAADJJJJEB@?DACBB<===FJJ?>>BDE@@CCDA@>=:7*+?=>DEFHJGJJHHCFAAG;:9:?B@AAEDCCCFEEB:JJJCDA@H779:9=>61.289921'(%&$$$%35516:?BFHJ?;;<<<:JJIBAAABB:1H=<<4555=+)))(()1--+,/,,(&'(*311/1111113@.,+1+;98421,'&&'('&&';---4;>7689<,'1/4;6564//002889:>88878.++./658::EE?>?D;;;<7444-$&))))16)(('+(+'%#&(1.+,.,,+(&'%&$#%&%&&(''(+((%((*/---./-,,,666596012851/..,,*(%&,-/.'()8=<<<<?FC=<<=@??==<:<<<><=?@DEI@?;;99:-'&&()'&&)*(('+0101,-@AB?==>?@C454/+++/.-/037,'+::<GF>?CCDFHIJGIGEEDCBAA@CEF:50.-.0CCDDC@??EJBA@?@;)((0:92223;9<C9IICB84210,,,/)('')@ADEHJEEDCAFGDB/2220/*&%%%''()**,=B?1///;334CJ?:+1'&'+5....6=B>><7788>@9966300-(%%%(&&(-*)(,*&%%%%&++,2=9+(('))$$&('$&(-@JJJJJCA@@CAAAAB@BAA@400/2..2??DBBBBEF>><>:9::CCGC@A;JFD@@ACFC>=....=A9998B@@ADHEGHFHHHJEFG?*)))-'&&$$$%%$%(+./55((()*)))-)&$$$&'----2;@@EEFC?@@BFFFIJJB@@<?0/0BBC)(()B@DDBAABEFFJGFEDECCDCC@BCEBBBA>>>A>==<?99A?>?@BEGGCF?BD*)))000:0/+,))(&'&()&&-1;?BBCGA>??=><=?CAA??=0//20,*((('(*//4AA@EDBC521131)''(11103./02651..-.01:=<::;9877=B@<=<?;DA<<<8;;:@BDA?@@GHJ>21GD<;;<ECB2112>841123343:6477610*))+.2=72==<=<999730-+''((::=BDDGHHFB@>?@:;9--((0+**,+:;<<420///..0/)'''//0155@??8:;=>==.++..--2121/)&&&&'%$%%&---..;:89))((,,;<<:9:852/.'&(//..,+*)')))'''':8;=53..-.;9ECHBCCAJGCCBAA@AABBA@??;<=@FIJGBA?=@>6677?2001>DA93,+,/0023444,*++0+-2,JJJJGJHHFJJGGB??>98A:0-(AEJJIHIJJJF@?EJJJJJG@IFFCBCBFDA@@@BB@@@?BCAA@@@@@A9.,-:;<?6668A;;<=DGA6,+++,,,*%%'*%())+((()4,++'<;7888@>;;;;>==>?>>>@EIDB===/,*++'&&)&%'$'*1102<>@AA@FJF@A<;;::;A=BABAAFFJG@@@@=<<=D<3666847==B@BB?<<<>EDB@>>:;;544341..-04-+,&334448678=><<>>CAAA@<999>@A6665/*(((-22>CJJBBAAEEEDBDCC==::;:::32221//**)($%%(+301/+''(45=@CB>=>?JH=<?@>@EDDDBBEFDED:666A@=<<;92)
@Uematsu_g8c_4_G3_1
TGACCCTGACCTACGGCGTGCAGTGCTTCAGCCGCTACCCCGACCACATGAAGCAGCACGACTTCTTCAAGTCCGCCATGCCCGAAGGCTACGTCCAGGAGCGCACCATCTTCTTCAAGGACGACGGCAACTACAAGACCCGCGCCGAGGTGAAGTTCGAGGGCGACACCCTGGTGAACCGCATCGAGCTGAAGGGCATCGACTTCAAGGAGGACGGCAACATCCTGGGGCACAAGCTGGAGTACAACTACAACAGCCACAACGTCTATATCATGGCCGACAGAGCAGAAGAACGGCATCAAGGTGAACTTCAAGATCCGCCACAACATCGAGGACGGCAGCGTGCAGCTCGCCGACCACTACCAGCAGAACACCCCCATCGGCGACGGCCCCGTGCTGCTGCCCGACAACCACTACCTGAGCACCCAGTCCGCCCTGAGCAAAGACCCCAACGAGAAGCGCGATCACATGGTCCTGCTGGAGTTCGTGACCGCCGCCGGGATCACTCTCGGCATGGACGAGCTGTACAAGTAAAGCGGCCGCGACTCTAGATCATAATCAGCCATACCACATTTGTAGAGGTTTTACTTGCTTTAAAAAACCTCACACCTCCCCCTGAACCTGAAACATAAAATGAATGCAATTGTTGTTGTTAACTTGTTTATTGCAGCTTATAATGGTTACAAATAAAGCAATAGCATCACAAATTTCACAAATAAAGCATTTTTTTCACTGCATTCTAGTTGTGGTTTGTCCAAACTCATCAATGTATCTTAAGGCGTAAATTGTAAGCGTTAATATTTTGTTAAAATTCGCGTTAAATTTTTGTTAAATCAGCTCATTTTTTAACCAATAGGCCGAAATCGGCAAAATCCCTTATAAATCAAAAGAATAGACCGAGATAGGGTTGAGTGTTGTTCCAGTTTGGAGCAAGAGTCCACTATTAAAGAACGTGGACTCCAACGTCAAAGGGCGAAAAACCGTCTATCAGGGCCGATGGCCCACTACGTGAACCATCACCCTAATCAAGTTTTTTGGGGTCGAGGTGCCGTAAAGCACTAAATCGGAACCCTGAAGGGAGCCCCCGATTTAGAGCTTGACGGGGAAAGCAGGCGAACGTGGCGAGAAGGAAGGGAAGAAAGCGAAAGGAGCGGGCGCTAGGGCGCTGGCAAGTGTAGCGGTCACGCTGCGCGTAACCACCACACCCGCCGCGCTTAATGCGCCGCTACAGGGCGCGTCAGGTGGGCGCTTTTTCGGGGAAATGTGCGCGGAACCCCTATTTGTTTATTTTTCTAAATACATTCAAATATGTATCCGCTCATGAGACAATAACCCTGATAAATGCTTCAATAATATTGAAAAAGGAAGAGTCCTGAGCAGGAAAGAACCAGCTGTGGAATGTGTGTCAGTTAGGGTGTGGAAAGTCCCAGGCTCCCCAGCAGGCAGAAGTATGCAAAGCATGCATCTCAATTAGTCAGCAACCAGGTGTGGAAAGTCCCAGGCTCCCCAGCAGGCAGAAGTATGCAAAGCATGCATCTCAATTAGTCAGCAACCATAGTCCCGCCCCTAACTCCGCCCATCCGCCCCTAACTCCGCCCAGTTCCGCCCATTCTCCGCCCCATGGCTGACTAATTTTTTTTATTTATGCAGAGGCCGAGGCCGCGGCCTCTGACTATTCCAGAAGTAGTGAGGAGGCTTTTTTGGAGGCCTAGGCTTTTGCAAAGATCGATCAAGAAGACAGGATGCAGTGGTTTCGCATGATTGAACAAGATGGATTGCACGCAGGTTCTCCGGCCGCTTGGGTGGAGAGGCTATTCGGCTATGACTGGGCACAACAGACAATCGGCTGCTCTGATGCCGCCGTGTTCCGGCTGTCAGCGCAGGGGCGCCCGGTTCTTTTTGTCAAGACCGACCTGTCCGGTGCCCTGAATGAACTGCAAGACGAGGCAGCGCGGCTATCGTGGCTGGCCACGACGGGCGTTCCTTTCGCAGCTGTGCTCGACGTTGTCACTGAAGCGGGAAGGGACTGGCTGCTATTGGGCGAAGTGCCGGGGCAGGATCTCCTGTCATCTCACCTTGCTCCTGCCGAGAAAGTATCCATCATGGCTGATGCAATGCGGCGGCTGCATACGCTTGATCCGGCTACCTGCCCATTCGACCACCAAGCGAAACATCGCATCGAGCGAGCACGTACTCGGATGGAAGCCGGTCTTGTGGATCAGGATGATCTGGACGAAGAGCATCAGGGGCTCGCGCCAGCCGAACTGTTCGCCAGGCTCAAGGCGAGCATGCCCGACGGCGAGGATCTCGTCGTGACCCATGGCGATGCCTGCTTGCCGAATATCATGGTGGAAAATGGCCGCTTTTCTGGATTCATCGACTGTGGCCGGCTGGGTGTGGCGGACCGCTATCAGGACATAGCGTTGGCTACCCGTGATATTGCTGAAGAGCTTGGCGGCGAATGGGCTGAGCTTCCTCGTGCTTTACGGTATCGCCGCTCCCGATTCGCAGCGCATCGCCTTCTATCGCCTTCTTGACGAGTTCTTCTGAGCGAGACTGTGGGTTCGAAATGACCGACCAAGCGACGCCCAACCTGCCATCACGAGATTTCGATTCCACCGCCGCCTTCTATGAAAGGTTGGGCTTTTCGATCGTTTTCCGGGACGCCGGCTGGATGATCCTCCAGCGCGGGGATATTCATGCTGGAGTTCTTCGCCCACCCTAGGGGGAGGCTAACTGAAACACGGAAGGAGACAATACCGGAAGGAACCCGCGCTATGACGGCAATAAAAAGACAGAATAAAACGCACGGTGTTGGGTCGTTTGTTCATAAACGCGGGGTTCGGTCCAGGGCTGGCGCTCTCGATCCACCGAGACCCCATTGGGGCCAATACGCCCGCGTTTCTTCCTTTCCCCCACCCCACCCCCAAGTTCGGGTGAAGGCCCAGGGCTCGCAGCCAACGTCGGGGCGGCAGGCCCTGCCATAGCCTCAGGTTACTCATATATACTTTAGATTGATTTAAAACTTCATTTTTAATTTAAAAGGATCTTAGGTGAAGATCCTTTTTGATAATCTCATGACCAAAATCCCTTAACGTGAGTTTTCGTTCCACTGAGCGTCAGACCCCGTAGAAAGAATCAAAAAGGATCTTCTTGAGATCCTTTTTTTCTGCGCGTAATCTGCTGCTTGCAAACAAAAAAACCACCGCTACCAGCGGTGGTTTGTACCGAATCAAGAGCTACCAATTCTTTTTCCGAAGGTAACTGGCTTCAGCAGAGCGCAGATACCAAATACTGTTCTTCTAGTGTAGCCGTAGTTAGGCCACCACTTCAAGAACTCTGTAGCACCGCCTACATACCTCGCTCTGCTAATCCTGTTACCAGTGGCTGCTGCCAGTGGCGATAAGTCGTGTCTTACCGGGTTGGACTCAAGACGATAGTTACCGGATAAGGCGCAGCGGTCGGGCTGAACGGGAGACGTACACAGCCCAGCTTGGAGCGAACGACCTACACCGAACTGAGATACCTACAGCGTGAGCTATGAGAAAGCGCCACGCTTCCCGAAGGGAGAAAGGCGGACAGGTATCCGGTAAGCGGCAGGGTCGGAACAGGAGAGCGCACGAGGGAGCTTCAGGGGGAAACGCCTGGTATCTTTATAGTCCTGTCGGGTTTCGCCACCTCTGACTTGAGCGTCAATTTTGTGATGCTCGTCAGGGGGGCGGAGCCTATGGAAAAACGCCAGCAACGCGGCCTTTTTACGGTTCCTGGCCTTTTGCTGGCCTTTTGCTCACATGTTCTTTCCTGCGTTATCCCCTGATTCTGTGGATAACCGTATTACCGCCATGCATTAGTTATTAATAGTAATCAATTACGGGGTCATTAGTTCATAGCCCATATATGGAGTTCCGCGGTTACATAACTTACGGTAAATGGCCCGCCTGGCTGACCGCCCAACGACCCCCGCCCATTGACGTCAATAATGACGTATGTTCCCATAGTAACGCCAATAGGGACTTTCCATTGACGTCAATGGGTGGAGTATTTACGGTAAACTGCCCACTTGGCAGTACATCAAGTGTATCATATGCCAAGTACCCTATTGACGTCAATGACGGTAAATGGCCCGCCTGGCATTATGCCCAGTACATGACCTTATGGGACTTTCCTACTTGGCAGTACATCTACGTATTAGTCATCGCTATTACCATGGTGATGCGGTTTTGGCAGTACATCAATGGGCGTGGATAGCGGTTTGACTCACGGGGATTTCCAAGTCTCCACCCCATTGACGTCAATGGGAGTTTGTTTTGGCACCAAAATCAACGGGACTTTCCAAAATGTCGTAACAACTCCGCCCCATTGACGCAAATGGGCGGTAGGCGTGGGTGGGGAGGTCTATATAAGCAGAGCTGGTTTAGTGAACCGTCAGATCCGCTAGCACCATGGGCAGAACTTCACGAGCTTCAAAAAAAGTTCATAATTTTGGAAAGAGGTCAAATGATATTAAAAGGAATCCTAATGCACCGGTTGTCGCAGAACGAGGTTGGCTTTATAAACAGGACAGTACTGGCATGAAATTGTGGAAGAAACGCTGGTTTGTGCTTTCTGACCTTTGCCCTCTTTTTATTAGAGATGAGAAAGAAGGGTATAGCTGGGAAGCATACTGTTACCTAGTTTTCAGATAGCTTTGCTTACCTCTGAAGATCGCATTTAATCGCAAATATGCTTTAAGGCAGCCCATCCAAACATGCGGACCTATTATTTCTGCACTGATACAGGAAAGGAAATGGAGTTGTGGATGAAAGCCATGTTAGATGCTGCCCTAGTACAGACACAGTCGACGGTACCGCGGGCCCGGGATCCGCCGGTCGCCACCATGGTGAGCAAGGGCGAGGAGCTGTTCACCGGGGTGGTGCCCATCCTGGTCGAGCTGGACGGCGACGTAAACGGCCACAAGTTCAGCGTGTCCGGCGAGGGCGAGGGCGATGCCACCTACGGCAAGCTGACCCTGAAGTTCATCTGCACCACCGGCAAGCTGCCCGTGCC
+
'%%%%-0BCFDFCFHIIGCBBADDDJIHIHEEEDEDDDEC@CCCFFFIF:::@BCCEFIB>EDFGJJE::FDECAABBCEEF?>>?JGFDCCDIJGDIEJHHFFECCDHHGFEJJJJJJJJJAA@ACC<<;?<<<<EDCCDDHHGEECDABDGJJJJJGEDBFFDCDDHIJJIFEEFGIDDDCGFHFEDEEHJJHFCCCC>>>?8448CCIGEFEFGGEFGHJHJJHFDDDEIFIJJJJIHEEDDJHGEFDFGIIJFEFDEEFHEB@@AGFHFDBA@@@AA?0''(;66.*+BCDEIGG??>??FIHJIII>:44955?<>>222267966==?A?9789EGEFIHGFEDEDDBCCDDDCC@B:78:>>:96,++-49;@AAAB:GBBBA@FGGCCCBF><<<A?;;<;>>=310//12977956230JHDCABCIGB@@?ABDGFCCCFIHEGHIIHDEFHJJEIBAABHDDCACCGIHJJFHFECCCECBABED@A?I<7<<3+3''=;BB?AA@DA<<<=FFGEDCHBA@?CEB?>??A@???A@<60///<@@DJGF?<;=BDBAAACDF@>@??@A@BDGJJEECCA@AJHEIJJ6,,'$$'3575''3:@EBABD@??@HJFFDEIJJHB?@@A@@?ABCHIEDDCCDDGBCDBBA?>>@@AB@?@ABIGGDDABBCCCFIIGGHJ@>>BB????DAAAEFJJJIEBBCDEFGHI@@@DJJJJJD66CBCABCAD?=>>@C***+HCEC=6677A@@CFCBBBDCDA??>FFC@@BCCFJIGEFEA?>>@DFGHIJJJJHDCJJJJGB<<<=ADFJJJJJJA@@BIJGDGBB@?@B@JJJJJGCBCCFDA=;51-+A>,%%'EGJJJDCCBEABHJHGJJJJJJEFECCCC@=<=>GB>=?BDDCBBA:B68645565484.)(%$$&(),,-09CDDFFIJJBBB@?@@A====@@C@?@BGII=>?B?@EJJHDBAABDEB;::??>ACBBCB?>::<=BEE>>>?DA@CBA><=58-DFGJCCCIJJ=;:<9:<@?=>>?>BBBBFIHEFE1.-//111>@CBC....8>>7--,2:;;;=G?A>>=AB>==556=@C=;6&&'';<61-,++/,+*)1**25552498@>?B??>FIJD@@>;==>BA@2,,57;ABEJJCCCCFFDDDDEGHGGDCCCDEIDBA@ACA@BDGJ@<<;CDECEB@A@GDCBAC;:6689CABBA@BA@A@>A<64/-100098;9544ADJJDJD<<9<:;?@GEEFI@@CHHHJHFEIJJJJCA@@EJEEGGJIHIJJJDCCDHCAAABCEA6666@@@AJIIFHEFIHJJEGB:9777EFHFE?F<E@@>>;7;A???>0<.1,,+-;;;ACF@BCDGDDCCDECCFGEFFJJBAA@A@EFC@??CIFF@AA?>1<:CD=@>=<;BDEGJJFDEFFJJJGFFFHFJJ<<<;BBECDBEDFGBA;21/.,,-9?A=>;+'&'1/-('**<=>E>BCCCGJGIGDDCCIJJIFGDEEDJF:::=***+BBEC@FCDEEJJJJJFJJIIFFEB8ECA>@9:BFHEHDCEGF6<1AB?@A=>@EDEECDCEFECCI@HCBBCJEGD@8@?AECCDDFBFFBA??B>IJJJJJIIDJCECBDCBBCB<88987.)('()-6*'''((*06345EJJJJCAA=61-((1/00<<=>>@ACFD;:7789:9757:879:;=3*(''('&&%%%&(*210+%#$%%%%&2034?BEFHIIIJHGGDDCEDDEFECCCBBBDEFGECC?>=?@GC?945+'@@=>CE@@>??ADDCBAAABBC@A?BIAAAAGGJGGBBCDFFDFFDDECDDEEEDEDDECCDFEEDCADCBCBAEDFDC>>>?IC@?<DCHHFED?A3,,,668>A::??DAB@?ACBB??BBFJJJHJIJJFEECA>==?A@BBBA@HCBCBCCDGHHJHIDGDDCABA@@@@FEEEG@?;<9::GDB?@ACFCBBCDDEEFGEBABDDFGFGFFJGCDDBCCCCFFEBB@@BAACDEDEB@>;B><9=HJFGIJJ@88GJIJDDBAC@BABHFDECCFBA4,.@DCDBB@B>>==ECEEEHGFGHHGDFDEHGJDCCCEFEAB=;7562+,..D??>?B@@ACD?A@BGG@??AGEEFFGCCDGJIGFDCACFAA@@G865</.**64112;<DDEEJIJJHF@>AA<9((',<798=GDBFFHG@@?7551000*******B@A?>?@@@AJJHGCCCA;;;<CFED;G6HB@>9@EJHJJ;::;DBBDHIJIHA>>?IHHDEJGFFEGDDDDHJHGFFEHFFEFEDEBHC?=@DFDBBACFED?<>JHHFEEG>>>>C@:?005AJ;77FBBBCCBA>?=>;@CEF@>>ADDDGDA??<;<<C1)(((((.('''(<59=BBABA?DBDGJHGGHJDBABACAABDGGJHIIJJJ=<;;A:1)$#,-3/BCBABCJJJJGGEFGDBBCGGEEFHDFGIJFGCAA@CDDFCAACJJHFFFCCCEHHCFCECBADFGFGHFHB??BB765581114BAB<;<=EF@@?AD?@>::::AAA@DCEAABCHGHHHGFGJJFECCHGEBAAECDA@ABFIHGHGJJFDCFEJJJJG@:-+)2&%%&&$),11211-,-/@EB@@@5</DJIFCA@BD>@:;BCFAD=9=>E;+***+>DGJG>>=@BCEDCA@??>>@@DA@=<>=>><;;0---?@@>999>>@EGFFB>>11,,--,55?A><@>?@>?))))<9:CECCDFHJJIJJJEB@@?ADEEJJGECBCBCDCBA@?=>=<=>DCDFEHIFGGIHDDCAA?>,***:0*+++);:66(((()+%%$$$%--+)***,=A544498;;>@ACIJA??ADE>97<8<@9/1*;:521228?@@@=96BEDAABHHGCCBBEFFHGFEEFIGFD@?=>?FCC?>==@ACADCA@;21127AA@GIHICBCCEFGGFDEBBABCDFHJJJ@>;B+*).1//7581CEJHEDEHD?JJJJJHIJEJEJJJJJE@/&&+-;CFFGF:989;HICBBAABACBBFFEIDFD@CEBA@?F@FHFE;;;:9<A76567;5:@8889;ABBDEBACI@@>:70?5))(--*&',1/./021'*2)011./757?FJJJIEEBBDA?@@FDEEGHIDBAAG;5>ABAEJJJJCA@@D@@A>>??ECAAAA<:9831123+))*+::9:==BEC@?=((((CEHII?:::>B?>@AEE?ABBDDEGICA=;;:<=?@@A@A@DEEBAAAD@33:;@=>==?@B>8889>@?><;<<=?BCFEG?<>=B@@A@D@B<<<;=899<@AADECBCBBAA@ABCC@@BCEBB>C;BBBCFDEDFFDFDEFDCCBACCCD=;:<9886667><@@@BB?=6733/-,003<>@@G@?@@DBA???AAAB>>ABBD;;;;:::CE??@?<::;00/./)().*+/.745325336CBDDFHJJFCC@A??A?BBCDDB=<<=AA@@BE@?BBEEC@@?B?@?@FJI@@AGCAA@DDA?D@A=??>?<=>>:><>:8899<=?@BFFFCCBBIGDC+(&(,)'((/5300028>95554,,-<>B=>>>@+*11>CDEJBBA:22>AGJ@@BF<IFDC;=6>?EGDCCCFJEFDCA@@@EFJGIJ@@AA>?7'''+IFGJHHHHEFB??942117@<;>42221123679:C>F=>BEFIHGFFFFFCB@AEJGJJHHFGHIHDAAC>>CJJHDEEEECBFJJIGFHEEEHHFHHIJJJJGFD@@@AJJFEDEBCFHFBB?BAAFIJJBB@AECDB>===AB@?@ABD@@AAJIJJJGCCDDJIHHGEGE333A?@>??FCFEDDEDDCBABCGJJJHHFDEFG=;9/<=H?@EEBCA@AACAACBEFIFEFGGHHHJJJJJJJIHGFGEEFJ?>=899@CEEDDDEEEDBAA@CCBFGJIGEDCDAAA?@C:JHFFEEFDAA0000A>BIBBCC>FBBIFFC@??@FDBCBBC??@@DIBIGJIECC@EHFEEGGGDDDCDGC=::;AEGGED>>>=ABCHBA?>=:8:<:)&0932338CHGGAAB@B@766,++-97;@@>?ADJHGEDDFHICCA;CBA?<>>@C@@CAFHD@D><=?;FFA@@C@DEAA??@BDCAA@BDEHIFEDCCFGGEFFDIDAABBDAABBFGFCCABHGFCDAA@@@66.,,-:>>B66668644459DDF=A@@B@A@@>EB?CJJ?98::=<EE?DD>==>CCGC@==?GFFC>B9:;<J:8BCECCCBCCCJJJGCCBBC@B==@D>B<=FJJJFCACDJHBA?@@=>?>>BBDJDFCACCFE??:=::99=79776)&&*3/-1:==:<@99CJJJGDECCAABBCBDEECAAACDB=<8/.+++71@@;;;EDDDB::9<<<;;:73255<>??@CFGB;JJJJHEEDEFIFF2HHFCBIJJJHHGGHFJJIIJHFIHGGII>;>?ABBBHFCCBBEFBBDA@6*&&,-447;;<@AA@>>>JFJGEHGED??@BAABCJJGJHGBB@JHJGHECCEDDEJJIEB@@BCGHFC<<=FBDFFBBCEFA>20,;;5659-++&$$$+3)&&*+/(2.)'/1..--.02;<EIIGAAA>:7//(())(&&&3+?BAEAACDFEHE@?C<ECC:99;A==A9+**+,-*ACCEDEGIJJDA9665/./4:::::>DEEDBBEFGECCCDEDABBED=>JJJHIFECCBBDEGEDCDFJHB@BJIGCAAACDA:0,))))):?=8989??AEFFA===>???CDEEGBBBAHFECBACCGDDCA?>>==;:BIIG;8@43.0//100000;@@@ECCABBBGGGIJJIJGHGGHFGEFE849:36;A@DAADBGFDHEB@JJJJCCAADEFJEFFDFDCB@@AEGDCBCEEHHIDDCCGF@11A==ACEHFA?B??>>>CB@@?@DCDDD=DDDBDEGEAAACCB@A:89HDEC9E449BDBBCBA>=?DIIFDE>4=2../+
@Uematsu_g8c_4_G3_2
TACACATGTAAATTTTTGTTAAATCAGCTCATTTTTTAACCAATAGGCCGAAATCGGCAAAATCCCTTATAAATCAAAAGAATAGACCGAGATAGGGTTGAGTGTTGTTCCAGTTTGGAACAAGAGTCCACTATTAAAGAACGTGGACTCCAACGTCAAAAACCGTATATCAGGGCGATGGCCCACTACGTGAACCATCACCCTAATCAAGTTTTTTGGGGTCGAGGTGCCGTAAAGCACTAAATCGGAACCCTAAAGGGAGCCCCCGATTTAGAGCTTGACGGGGAAAGCCGGCGAACGTGGCGAGAAAGGAAGGGAAGAAAGCGAAAGGAGCGGGCGCTAGGGCGCTGGCAAGTGTAGCGGTCACGCTGCGCGTAACCACCACACCCGCCGCGCTTAATGCGCCGCTACAGGGCGCGTCAGGTGGCACTTTTCGGGGAAATGTGCGCGGAACCCCTATTTGTTTATTTTTCTAAATACATTCAAATATGTATCCGCTCATGAGACAATAACCCTGATAAATGCTTCAATAATATTGAAAAAGGAAGAGTCCTGAGGCGGAAAGAACCAGCTGTGGAATGTGTGTCAGTTAGGGTGTGGAAAGTCCCAGGCTCCCGGGGCCGGCAGAAGTATGCAAAGCATGCATCTCAATTAGTCAGCAACCAGGTGTGGAAAGTCCCCAGGCTCCCCAGCAGGCAGAAGTATGCAAAGCATGCATCTCAATTAGTCAGCAACCATAGTCCCGCCCCTAACTCCGCCCATCCCGCCCCTAACTCCGCCCAGTTCCGCCCATTCTCCGCCCCATGGCTGACTAATTTTTTTTATTTATGCAGAGGCCGAGGCCGCCTCGGCCTCTGAGCTATTCCAGAAGTAGTGAGGAGGCTTTTTTGGAGGCCTAGGCTTTTGCAAAAATCGATCAAGAGACAGGATGAGGATCGTTTCGCATGATTGAACAAGATGGATTGCACGCAGGTTCTCCGGCCGCTACTGTGGAGAGGCTATTCGGCTATGACTGGGCACAACAGACGATCGGCTGCTCTGATGCCGCCGTGTTCCGGCTGTCAGCGCAGGGGCGCCCGGTTCTTTTTGTCAAGACCGACCTGTCCGGTGCCCTGAATGAACTGCCGACGAGGCAGCGCGGCTATCGTGGCTGGCCACGACGGGCGTTCCTTGCGCAGCTGTGCTCGACGTTGTCACTGAAGCGGGAAGGGACTGGCTGCTATTGGGCGAAGTGCCGGGGCAGGATCTCCTGTCATCTCACCTTGCTCCTGCCGAGAAAGTATCCATCATGGCTGATGCAATGCGGCGGCTGCATACGCTTGATCCGGCTACCTGCCCATTCGACCACCAAGCGAAACATCGCATCGAGCGAGCACGTACTCGGATGGAAGCCGGTCTTGTGATCAGGATGATCTGGACGAAGAGCATCAGGGGCTCGCGCCAGCCGAACTGTTCGCCAGGCTCAAGGCGAGCATGCCCGACGGCGAGGATCTCGTCGTGACCCATGGCGATGCCTGCTTGCCGAATATCATGGTGGAAAATGGCCGCTTTTCTGGATTCATCGACTGTGGCCGGCTGGGTGTGGCGGACCACTATGCGGACATAGCGTTGGCTACCCGTGATATTGCTGAAGAGCTTGGCGGCGAATCGGCTGACCGCTTCCTCGTGCTTTACGGTATCGCCGCTCCCGATTCGCAGCGCATCGCCTTCTATCGCCTTCTTGACGAGTTCTTCTGAGCGGGACTCTGGCGTTAGAAAATGACCGACCAAGCGACGCCCAACCTGCCATCACGAGATTTCGATTCCACCGCCGCCTTCTATGAAAGGTTGGGCTTCGGAATCGTTTTCCGGGACGCCGGCTGGATGATCCTCCAGCGCGGGGATCTCGTGCTGGAGTTCTTCGCCCACCCTAGGGGGAGGCTAACTGAAACACGGAAGGAGACAATACCGGAAGGAACCCGCGCTATGACGGCAATAAAAAGACAGAATAAAACGCACGGTGTTGGGTCGTTTGTTCATAAACGCGGGGTTCGGTCCCAGGGCTGGCACTCTGTCGATACCCCACCGAGACCCCATTGGGGCCAATACGCCCGCGTTTCTTCCTTTTCCCCACCCCACCCCCAAGTTCGGGTGAAGGCCCAGGGCTCGCAGCCAACGTCGGGGCGGCAGGCCCTGCCATAGCCTCAGGTTACTCATATATACTTTAGATTGATTTAAAACTTCATTTTTAATTTAAAAGAATATAGGTGAAGATCCTTTTTGATAATCTCATGACCAAAATCCCTTAACGTGAGTTTTCGTTCCACTGAGCGTCAGACCCCGTAGAAAAAATCAAAGGATCTTCTTGAGATCCTTTTTTTCTGCGCGTAATCTGCTGCTTGCAAACAAAAAAACCACCGCTACCAGCGGTGGTTTGTTTGCCGGATCAAGAGCTACCAACTCTTTTTCCGAAGGTAACTGGCTTTTAGCAGAGCGCAGTACCAAATACTGTTCTTCTAGTGTAGCCGTAGTTAGGCCACCGCTTCAAGAACTCTGTAGCACCGCCTACATACCTCGCTCTGCTAATCCTGTTACCAGTGGCTGCTGCCAGTGGCGATAAGTCGTGTCTTACCGGGTTGGACTCAAGACGATAGTTACCGGATAAGGCGCAGCGGTCGGGCTGAACGGGGGGTTCGTGCACACAGCCCAGCTTGGAGCGAACGACCTACACCGAACTGAGATACCTACAGCGTGAGCTATGAGAAAGCGCCACGCTTCCCGAAGGGAGAAAGGCGGACAGGTATCCGGTAAGCGGCAAGGTCGACAGGAGAGCGCACGAGGGAGCTTCCAGGGGGAAACGCCTGGTATCTTTATAGTCCTGTCGGGTTTCGCCACCTCTGACTTGAGCGTCGATTTTTGTGATGCTCAGTAGGGGGGCGGAGCCTATGGAAAAACGCCAGCAACGCGGCCCTTTTACATTTACTGGCCTTTTGCTGGCCTTTTGCTCACATGTTCTTTCCTGCGTTATCCCCTGATTCTGTGGATAACCGTATTACCGCCATGCATTAGTTATTAATAGTAATCAATTACGGGGTCATTAGTTCATAGCCCATATATGGAGTTCCGCGTTACATAACTTACGGTAAATGGCCCGCCTGGCTGACCGCCAGACAACCACCCATTGACGTCAATAATGACGTATGTTCCCATAGTAACGCCAATAGGGACTTTCCATTGACGTCAATGGGTGGAGTATTTACGGTAAACTGCCCACTTGGCAGTACATCAAGTGTATCATATGCCAAGTACGCCCCCTATTGACGTCAATGACGGTAAATGGCCCGCCTGGCATTATGCCAGTACATGACCTTATGGGACTTTCCTACTTGGCAGTACATCTACGTATTAGTCATCGCTATTACCATGGTGATGCGGTTTTGGCAGTACATCAATGGGCGTGGATAGCGGTTTGACTCACGGGGATTTCCAAGTCTCCACCCCATTGACGTCAATGGGAGTTTGTTTTGGCACCAAAATCAACGGGACTTTCCAAAATGTCGTAACAACTCCGCCCCATTGACGCAAATGGGCGGTAGGGCGTGTACGGTGGGAGGTCTATATAAGCAGAGCTGGTTTAGTGAACCGTCAGATCCGCTAGCACCATGGGCAGAACTTCACGAGCTTCAAAAAAAGTTCATAATTTTGGAAAGAGGTCAAATTCAATTAAAAGGAATCCTAATGCACCGGTTGTCAGACGAGGTTGGCTTTATAAACAGGACAGTACTGGCATGAAATTGTGGAAGAAACGCTGGTTTGTGCTTTCTGACCTTTGCCTCTTTTATTATAGAGATGAGAAAGAAGAGGGTATAGCTGGGAAGCATACTGTTCTGAGTTTCAGTAGCTGCTTTACCTCTGAAGATCACATTAATCGCAAATATGCTTTTAAGGCAGCCCATCCAAACATGCGGACCTATTATTTCTGCACTGATACAGGAAAGGAAATGGAGTTGTGGATGAAAGCCATGTTAGATGCTGCCCTAGTACAGACACAGTCGACGGTACCGCGGGCCCGGGATCACCGGTCGCCACCATGGTGAGCAAGGGCGAGGAGCTGTTCACCGGGGTGGTGCCCATCCTGGTCGAGCTGGACGGCGACGTAAACGGCCACAAGTTCAGCGTGTCCGGCGAGGGCGAGGGCGATGCCACCTACGGCAAGCTGACCCTGAAGTTCATCTGCACCACCGGCAAGCTGCCCGTGCCCTGGCCCACCCTCGTGACCACCCTGACCTACGGCGTGCAGTGCTTCAGCCGCTACCCCGACCACATGAAGCAGCACGACTTCTTCAAGTCCGCCATGCCCGAAGGCTACGTCCAGGAGCGCACCATCTTCTTCAAGGACGACGGCAACTACAAGACCCGCGCCGAGGTGAAGTTCGAGGGCGACACCCTGGTGAACCGCATCGAGCTGAAGGGCATCGACTTCAAGGAGGACGGCAACATCCTGGGGCACAAGCTGGAGTACGACTACAACAGCCACAACGTCTATATCATGGCCGACAAGCAGAAGAACGGCATCAAGGTGAACTTCAAGATCCGCCACAACATCGAGGACGGCAGCGTGCAGCTCGCCGACCACTACCAGCAGAACACCCCCATCGGCGACGGCCCCGTGCTGCTGCCCCGACAACCACTACCTGAGCACCCAGTCCGCCCTGAGCAAAGACCCGACGAAGCGCGATCACATGGTCCTGCTGGAGTTCGTGACCGCCGCCGGGATCACTCTCGGCATGGACGAGCTGTACAAGTAAAGCGGCCGCGACTCTAAATCATAATCAGCCATACCACATTTGTAGAGGTTTTACTTGCTTTAAAAAACCTCCCACACCTCCCCCTGAACCTGAAACATAAAATGAATGCAATTGTTGTTGTTAACTTGTTTATTGCAGCTTATAATGGTTACAAATAAAGCAATAGCATCACAAATTTCACAAATAAAGCATTTTTTTCGCTGCATTCTAGTTGTGGTTTGTCCAAACTCATCAATGTATCTTAAGGCGTAAATTGTAAGCGTTAATA
+
%#%('''(((/344:;2//=<?GHJFEA??@>GJJJJJHCBBAC???@>4)()+0002EFIJG?=><C?C?EBBFDDDJJ@@ACBBB@==>?BDB?BAEFCBBBBDCBA7A0//1HHEEFHGJBA?>?@@@BBFFFGJJHFCB@@::::@?@?A444--&%%$%%&&&('888:?EDECB@=;;<=ACBBBA@@@@CBDCAA?BABE8=000366;EC;:;7778869//.*)&',2>?@GDDEED<99<?;CE::;ECDEGDCDFHECDFE>?BA===>JHA?:9:10**))*/2:FGFECB?6*((**&+,20.3/;:4<DCABBDJJ===>AABCCBA@>:==>BAFGFGEB@@@ACBBAACCA@?@BBAA=>>>>@BBBBBCDCA@FEECHHCEDIECBAC>>>><==<9EFFID@??@B?@?=>>?FJG9730AB;<89A-+)+,-089999:==BGFGGHJCJJJJJGEEHJGEEDFJJJJJJHFCCE001AA@ACDCBAA877<EGJIJGGIIJJCCAAFFFGBB@@IJBABJJJIFB@B:898-.8400>>>CAAJJFFBA@@AAAAA==@CECBJJFDDGHHGFACCDCJ@?9?=968;8BHBFC=E65+.002356323674.*+66<HIHHB@====@@@@=77763'''''):BE=IJJEECFED7@31BFEACB>@E-*%&))+;B=B620001<<==A>;8577;;EBDCGGCBABDEJHEFEE8888@@;@8ADE==>BECA64>9IJGDAB>>=><@????@>=BAGDDE>?>=AACHEDC>;::<CAABABCCDBDE@FHJJJJJJFEHJHJGFGECA>?>>>>@C@2///44CCBBCACCFBBBDJHGDBEED?<;<>:<EFGC=<?DCGF???@@AAC@@AC=CIFDB<:::532((((324ACACDFEFHH@81-+*))*0/15=ADFJFFEFDDCACB@??@9@CAA@BDGEFHFBAA@??=:52+(%%%%))*)/3'7==>==DBCBCEJFDBCCJFD1000235))))AABDEFEFAAADGGFFFEFDCEFJEEDABBADDBECC??@@IHJHEA7;2?<>;FJD8776889ECEEHFEEHJHECAAAACDEFFB((((=;<4,+((+06/?CB?@AAFBACEJJIFEFEJECCBB>=>?AGIHE?>=E?BCF9988=<----35EEFEEFECBBBDEGEEGEJAABAE?ADHHJIFEBABBACAAA@A@?><6235534.,-/<77D?><<<3000::;<79CECEEFCBABJJJJA@BCAAAECEDDGFHJDEGFFEEDCCCDGFFCGHJECAAD>((((0**9BCBBEEEJJJJJIGFEEFEIJHHEECEJJIEFEHJFB@@AEEGJJHEFEIFDDBFEDDBBIEJIEDEECD>.&%%:===BI9898JJJJEEDEDCDD>>>>===EED3///J?@@??A=@DEJAAA@JIJHFFHABCHHJIJJIIGEGDEDEIFJHHD??@J@J?@JGHFFDC?AAEGFECDBCDCCBBCECFDDCDIHI666/,-6510557CBAA1000129<66;FIECCD>==?CBB>><<>=<>=>>>?ECBFCB=B////B+''''@CFJJJJJJEEDDEAA?>BBHFIHJIJJIHFDCDBCDDFHGFGCBBD))))EGECB=56D?@DDFCBCCDJ==<=A@AADDCECBCCFEDDEB@@@CCCEEFEDDDFGB@ABGEEFHJHD?;<<>>=;=60/.7--.1CEDJ@@@@B=*'''*(()--///B>EDCBCBIDGHFDFCABBIJIIJIFFFGFDCBCFGJ:777>>?:9??CGHFGJJIHFF1111CEBBJFEBFHB>22323HEEFJJJFGFIFDDCAB@?893DBBFEGHDFABA>BB9<==3/..''''118;AA@=?A??AADAA@>?<:8;?BCABDE;:::EGJC@<;;:>BDCFDCB7777==;@?;D=>C8777:B@@BBEEB@>>AEFFEC:IHECA=<>@IHIJCA@@AA@@@@BCB??=;;<B?0B'4456C@1....BCBD?BGA@A<>>>AADDCCCEDDDCA??@DGDEEEGE@@?<==?FDDCC>;<<>=<==JCCA@>><725158253.-+-0...>?EGC@7:GEDCFFJIBA@@FBC672///.66@BD@AADEFDDBABBFDCEC><88::;<AEC?CCCDEC<;;;CBAAA@AABEEFJJJIGCJJDDEDJIHJJJIJJJIJGGIAJJJJJJJJ775<>)'&/13/126A<,+***++1356=?CDJBBA@EFECCCBIJJFABAGCJJFC,+++27F6445?DBED??@ADCDCA@@ABGBB8300.1<201---0888723)(((:990087;AIGDD4334>A@?@AEDEDCCB@BDBH@??@FCEJJJJDB@?A@@AAABCBECAA<:::BJE..(884:,11222<FDCFDGDDCDDDJJJJJFAADFBB?@:8-,,)'''(()+(,((4415***=0003<60))))4*,=>?BBCCCB>===@BDCBA??4333<84..5=FB<<111CBAC??=:;AA@@@ADDB?>==B?@@?B??A@ECED<55@?>??BCDF<;;;DD?>-,()(*&'*5788@BCAC?EEEDDCBCA@@ABCJGEA?@@D@@BACB=>=ABCDA>=>??A@BACBBBBCBBCA;;:@EC@AB???@DFIJJEFCECA?>AE@@@?65563223D7666856=@GHB@?>@AAA@BCB=<<=@ACC@B3-/7465;?<>ACC@@@:996:::?>?AFHIEB?===AFFBBAGGJHGFFGEEGHJB11<10)((,/@AA@>=DE;::;@?=:><9;3>8;;ACAAAJFA=8../0<><>=@>HDDFCCBBD>=<<FIHAECCB@>>@CEFGIJBDC@??A>=<ACJJJHGFFDCE=/***+()4654652132210//001033554292.,+''$%'(0.****5('''%%%%;D?ABJJIICA??>>BEFGFCDCEDE=<E8811-GDCEGGIFJIGIHHBCCHA?@@GFHGIFDCEE?>;,***-9DCCCBBG?>7778EBA@@@?<>>6334645'&&/<'%%%@??>?IHFGIDEFEHJJJFAA>?A@EEDDDECDCDEFB@@@GIDEDEFJJEDDEEJJJJJGE<;8.(((-2//&%%')00+&7:<ABGFEFGJJJJJEDCCCEAAB@A?<CDBBEFGEDC;99444=B;;:C=JGGJIGDBBCCEDCDABBBBDEH=9;9???BIBHIGIFDDBBBCCGJ@;:9:;?B@;9:=>A@BBCDDCDEHFD@ABA>=>>ACCCGDBCAAA?AABFECBAABCEJAA@??CGJIHGBBCCFG6;(42..13FED@@A9:GGB?@==C7B>>BCEDEDCAAAABDEBA@ABCFGECAAAEECABBDGA>>>?AAADEDFEDD;9DF@?ABA@?==@>>GECD@AAADEDGB?>;;;=DIGDCC@A>=:DEBDGEH@A@>>>@?@@C????CCC@=<=;>=4446*))+1523;=BD@@?@DJJJGFFG@?;A;:>82FABDJJHIECCEFHJHHHECCBBABABEDA???BFGCE<??>>>C335/98445<=;<=<<@@CF===<CJJEC@@ABABCBCDDFGDDCDGDCAAAC****=9;;,++++,-<<=>@?@@A?B....>>A==>AC@;?JJH3111GHIHFBJB><<AJJIIGHJJGIFJJJJHGB3234.,/.043:?JH????A@@BCDDCEEC<;;;?@A@=;<JJIEHHHDE@?@@@@@ABA@BBB@A=JJGECB?@CFGJJ@=<<?@ABEGFA>>@HICCDDAACHC-0(,,,+5DEFDJJCAAFCABBJA@=B856--30-+*+-/3=<BB?>:9975448&$#%))*50445658999?86/+**,*,28:=<9::;<BGGJ@888:FGHGA??@JJBA?>==@A@@@AAA?@DEDDEEBBA@@??BFFDCJFAAACA@AABCDEDFFFJJEDEJEHECBBDGIH???CHHJJHFDCBBDDDDDCDCCDFGG:892)%%*%%&=8<9;<<654+**+;BBACF9>7/)2,%&)*143346<<<=JJGEEDEHFGEEIGJJJF4445FEFDGJIEFCDA@?@@@FEDJHGFFEB@>??AEGFHEHGHIIGDA@BDJIGGJHGFFGFFEEJGHFDDDGHHIJJGFIIFECADEGJGHGEEDGGGIIHJJJGFEFJDJGJAJJJ?::2223EEFEIHHHECBCEDD@DE<:5AAC?@@AHJEB@?A@?B>>=>AJJIFEECDFDE98878ACEFGJGEHJC@>>@A=>==>>;=<<AFAAAAGIHFEDEEFDEDCEEEJII55HCBBDEEEDFCC@=?@IIFE==<<84138>=999AAABDGGGGJJJJJIFCAAADECDFIHJIHDABAAACBCDHECCB@@ADIJJJHEA@JJJ?=<;@:;<@BA@AAH@???DDBCCCDDDEC@A@ACF??>>BBJGGFFD@?=<>=>?@:920-,--<<>CEHIIFDCGDDC<:8:?530'$59<=BCCCDGGHBBAAFFGEECDAABCGJJJIJJ833EFGDEFHJJFEEEEIHEB@*)((201><===DBA@ACHEDC=>=:::9?@@ED<;:8:;;HGFECDDEEBBDGJJJDBEDFGFGJIHHHCCACFDBABDEHFBBCCGCBBB8=5>;<HHGGFDDABCDIEJJJEDDDHC>;:;@GHHIEEA==>?<;>+'',//.--.3,.0=>=<==CCABCEHGFEGEEGGHEIDBBAD=;;<DHEJJ9774:97>=<=>;<<;==>@>DEEGGDC>?FG<:9:;;<444;DJ.--199:;@FEC=:::A@??ABHIJ<::::AA?::;@IBCBAA@AJJHDJJJ@>>??A@@DECCCDEFGHDB>>==@AFHCDCCEJJH><<>B???BFEFFGFED@@@BBAA>;9<<?BDA@>>>?@GHGJJBABBBB9998=DG===CDBACACC@@ABJJHJCBBEGIIJJJJAD@==?D@?.--.;;<C?==;===BA?@AFEEC?@@D?>76311>GDCCEB?@@EB?<;<=>GJIDCCDA99898873
@Uematsu_g8c_4_G3_3
CGCAACGCGTAGCGCTGGAGTTCGTGACCGCCGCCGGGATCACTCTCGGCATGGACGAGCTGTACAAGTAAAGCGGCCGCGACTCTCAATCATAATCAGCCATACCACATTTGTAGAGGTTTTACTTGCTTTTAAAAAACCTCCCACACCCTCCCCCTGAACCTGAAACATAAAATGAATGCAATTGTTGTTGTTAACTTGTTTATTGCAGCTTATAATGGTTACAAATAAAGCAATAGCATCACAAATTTCACAAATAAAGCATTTTTTTCACTGCATTCTAGTTGTGGTTTGTCCAAACTCATCAATGTATCTTAAGGCGTAAATTGTAAGCGTTAATATTTTGTTAAAATTCGCGTTAAATTTTTGTTAAATCAGCTCATTTTTAACCAATAGGCCGAAATCGGCAAAATCCCTTATAAAATGGGAAAAAAATAAGCCGAATAGGGTTGAGTGTATTCCAGTTTGGAACAAGAGTCCACTATTAAAGAACGTGGACTCCAACGTCAAAGGGCGAAAAACCGTCTATCAGGGCGATGGCCCACTACGTGAACCATCACCCTAATCAAGTTTTTTGGGGTCGAGGTGCCGTAAAGCACTAAATCGGAACCCTAAAGGGAGCCCCCGATTTAGAGCTTGACGGGGAAAGCCGGCGAACGTGGCGAGAAAGGAAGGGAAGAAAGCGAAAGGAGCGGGCGCTAGGGCGCTGGCAAGTGTAGCGGTCACGCTGCGCGTAACCACCACACCCGCCGCGCTTAATGCGCCGCTACAGGGCGCGTCAGGTGGCACTTTTCGGGGAAATGTGCGCGGAACCCCTATTTGTTTATTTTTCTAAATACATTCAAATATGTATCCGCTCATGAGACAATAACCCTGATAAATGCTTCAATAATATTGAAAAAGGAAGAGTCCTGAGGCGGAAAGAACCAGCTGTGGAATGTGTGTCAGTTAGGGTGTGGAAAGTCCCAGGCTCCCCAGCAGGCAGAAGTATGCAAAGCATGCATCTCAATTAGTCAGCAACCAGGTGTGGAAAGTCCCCAGGCTCCCCAGCAGGCAGAAGTATGCAAAGCATGCATCTCAATTAGTCAGCAACCATAGTCCCGCCCCTAACTCCGCCCATCCCGCCCCTAACTCCGCCCAGTTCCGCCCATTCTCCGCCCCATGGCTGACTAATTTTTTTTATTTATGCAGAGGCCGAGGCCGCCTCGGCCTCTGAGCTATTCCAGAAGTAGTGAGAAAGCTTTTTTTGGAGGCCTAGGCTTTTGCAAAGATCGATCAAGAGACGGGGTAAAGAGGATCGTTGCGCATGATTGAACAAGATGGATTGCGCGCCAGTTATTCGGCCGCTTGGGTGGAGAGGCTATTCGGCTATGACTGGGCACAACAGACAATCGGCTGCTCTGATGCCGCCGTGTTCCGGCTGTCAGCGCAGGGGCGCCCGGTTCTTTTTGTCAAGACCGACCTGTCCGGTGCCCTGAATGAACTGCAAGACGAGGCAGCGCGGCTATCGTGGCTGGCCACGACGGGCGTTCCTTGCGCAGCTGTGCTCAACGGTCCACTGAAGCGGGAAGGGACTGGCTGCTATTGGGCGAAGTGCGGGCAGGATCTCCTGTCATCTCACCTTGCTCCTGCCAAAGTAATCCATCATGGCTGATGCAATGCGGCGGCTGCATACGCTTGATCCGGCTACCTGCCCATTCGACCACCAAGCGAAACATCGCATCGAGCGAGCGCGTACTCGGATGGAAGCCGGTCTTGTCGATCAGGATGATCTGGACGAAGAGCATCAGGGGCTCGCGCCAGCCGAACTGTTCGCCAGGCTCAAGGCGAGCATGCCCGACGGCGAGGATCTCGTCGTGACCCATGGCGATGCCTGCTTGCCGAATATCATGGTGGAAAATGGCCGCTTTTCTGGATTCATCGACTGTGGCCGGCTGGGTGTGGCGGACCGCTATCAGGACATAGCGTTGGCTACCCGTGATATTGCTGAAGAGCTTGGCGGCGAATGGGCTGACCGCTTCCTCGTGCTTTACGGTATCGCCGCTCCCGATTCGCAGCGCATCGCCTTCTATCGCCTTCTTGACGAGTTCTTCTGAGCGGGACTCTGGGGTTCGAAATGACCGACCAAGCGACGCCCAACCTGCCATCACGAGATTTCGATTCCACCGCCGCCTTCTATGAAAGGTTGGGCTTCGGAATCGTTTTCCGGGACGCCGGCTGGATGATCCTCCAGCGCGGGGATCTCATTCTGGAGTTTGCTTCGCCCACCCTAGGGGGAGGCTAACTGAAACACGGAAGGAGACAATACTTCGGAAGGAACCCGCGCTATGACGGCAATAAAAAGACAGAATAAAACGCACGGTGTTGGGTCGTTTGTTCATAAACGCGGGGTTCGGTCCCAGGGCTGGCACTCTGGATCCACCGAGACCCCGTTGGGGCCAATACGCCCGCGTTTCTTCCTTTTCCCCACCCCACCCCCCAAGTTCGGGTGAAGGCCCAGGGCTCGCAGCCAACGTCGGGGCGGCAGGCCCTGCCATAGCCTCAGGTTACTCATATATACTTTAGATTGATTTAAAACTTCATTTTTAATTTAAAAGGAATTTAGGTGAAGATCCTTTTTGATAATCTCATGACCAAAATCCCTTAACGTGAGTTTTCGTTCCACTGAGCGTCAGACCCCGTAGAAAAGATCAAAGGATCTTCTTGAGATCCTTTTTTTCTGCGCGTAATCTGCTGCTTGCAAACAAAAAAACCACCGCTACCAGCGGTGGTTTGTTTGCCGGATCAAGAGCTACCAACTCTTTCCGAAGGTAACTGGCTTCAGCAGAGCGCAGATACCAAATACTGTTCTTCTAGTGTAGCCGTAGTTAGGCCACCACTTCAAGAACTCTGTAGCACCGCCTACATACCTCGCTCTGCTAATCCTGTTACCAGTGGCTGCTGCCAGTGGCGATAAGTCGTGTCTTACCGGGTTGGACTCAAGACGATAGTTACCGGATAAGGCGCAGCAGTAGGGCTGAAACGGGGGTTCGTACAGCCCAGCTTGGAGCGAACGACCTACACCGAACTGAGATACCTACAGCGTGAGCTATGAGAAAGCGCCACGCTTCCCGAAGGGAGAAAGGCGGACAGGTATCCGGTAAGCGGCAGGGTCGGAACAGGAGAGCGCACGAGGGAGCTTCGGGGGAAACGCTGGTATCTTTATAGTCCTGTCGGGTTTCGCCACCTCTGACTTGAGCGTCGATTTTTGTGATGCTCGTCAGGGGGGCGGAGCCTATGGAAAAACGCCAGCAACGCGGCCTTTTTACGGTTCCTGGCCTTTTGCTGGCCTTTTGCTCACATGTTCTTTCCTGCGTTATCCCCTGATTCTGTGGATAACCGTATTACCGCCATGCATTAGTTATTAATAGTAATCAATTACGGGGTCATTAGTTCATAGCCCATATATGGAGTTCCGCGTTACATAACTTACGGTAAATGGCCTGGCTGACCGCCCAACGACCCCCGCCCATTGACGTCAATAATGACGTATGTTCCCATAGTAACGCCAATAGGGACTTTCCATTGACGTCAATGGGTGGAGTATTTACGGTAAACTGCCCACTTGGCAGTACATCAAGTGTATCATATGCCAAGTACGCCCCCTATTGACGTCAATGACGGTAAATGGCCCGCCTGGCATTATGCCCAGTACATGACCTTATGGGACTTTCCTACTTGGCAGTACATCTACGTATTAGTCATCGCTATTACCATGGTGATGCGGTTTTGGCAGTACATCAATGGGCGTGGATAGCGGTTTGACTCACGGGGATTTCGAAGTCTCCACCCCATTGACGTCAATGGGAGTTTGTTTTTGGCACCAAAATCAACGGACTTTCCAAAATGTCGTAACAACTCCGCCCCATTGAGCGCAAATGGGCGGTAGGCGTGTACGGTGGGAGGTCTATATAAGCAGAGCTGGTTTAGTGAACCGTCAGATCCACTAGCACCATGGGCAGAACTTCGCCGACTTTAAAAAAAGTTCATAATTTTGGAAAGAGGTCAAATGATATTAAAAGGAATCCTAATGCACCGGTTGTCAGACGAGGTTGGCTTTATAAACAGGACAGTACTGGCATGAAATTGTGGAAGAAACGCTGGTTTGTGCTTTCTGACCTTTGCCTCTTTTATTATAGAGATGAGAAAGAGAGGGTATAGCTGGGAAGCATACTGTTACCTAGTTTTCAGATAGCTTTGCTTACCTCTGAAGATCACATTAATCGCAAATATGCTTTTAAGGCAGCCCATCCAAACATGCGGACCTATTATTTCTGCACTGATACAGGAAAGGAAATGGAGTTGTGGATGAAAGCCATGTTAGATGTCTGCCCTCGTACAGAGCACAGTCGACGGTACCGCGGGCCCGGGATCCCACCGGTCGCCACCATGGTGAGCAAGGGCGAGGAGCTGGTTCACCGGGGTGGTGCCCATCCTGGTCGAGCTGGACGGCGACGTAAACGGCCACAAGTTCAGCGTGTCCGGCGAGGGCGAGGGCGATGCCACCTACGGCAAGCTGACCCTGAAGTTCATCTGCACCACCGGCAAGCTGCCCGTGCCCTGGGCCAGCCAGCCCGTGACCACCCTGACCTACGGCGTGCAGTGCTTCAGCCGCTACCCCGACCACATGAAGCGGCGCGACTTCTCAGTCCGCCATGCCCGAAGGCTACGTCAGGAGCGCGCCGTCTTCTTTTTCAGAGGACGACGGCAACTACAAGACCCGCGCCGAGGTGAAGTTCGAGGGCGACACCCTGGTGAACCGCATCGAGCTGAAGGGCATCGACTTCAAGGAGGACGGCAACATCCTGGGGCACAAGCTGGAGTACAACTACAACAGCCACAACGTCTATAGTGGCCAACAAGCAAAAACGGCATTAAGGTGAACTTCAAGATCCGCCACAACATCGAGGACGGCAGCGTGCAGCTCGCCGACCACTACCAGCAGAACACCCCCATCGGCGACGGCCCCGTGCTGCTGCCCGACAACCACTACCTGAGCACCCAGTCCGCCCTGAGCAAAGACCC
+
/*)('%#$%&%$$%%&5CEFFHEBBBED@>>@BDC=685<E;773J65??CCD@?><==?CCDCCCCBBBAHJ;:9<=>=*))))&%&))-89;CF@:::>>77B@@@DGJ@@?=>?@:;;=IHCB>822-.-.ABFJJDA?>=?:@97-2.0/16<A?@AB?>>@DJHFEFHHJJBA@BAABCCDCCCECAAADEIBA@?DECDFECAA?>??@DEFEB=<;<833=@AFB@1++,:::@EEBBBDIDBBBEGGHIIFCIJ@@?<?FJJJIECB?>?@FC@?>ACBCB??@DBA@>>>@@@@@BBJGHEFDGIEECB>>:;>>?FHFBAABFEE?@@@HIJJJJHDBBEGJJJB<;<AACACFJJJJIGDFJJJHHC=75110??CJJC@@ABB?=><==>JDC@?AIHJJJDCA>D9<=31240/..-.12*(**((')-2)))1152B887741.*+),+898FDB@AE2102-+++17::<DDFJFEEECDB0/../6---,./07:EBDB<88:BC@AB?<:11=>>?@BGGFD@>>>=>@AE@777>@@BC>///0<,*),44565ABED433;88:=;;@AB??@@BGFGAAA>;99;;::??@ABAABCD@CA><8?B>::;HC@==:78889777DDEJGCA@@@=>>@;:::=>57?45457A>BBC>HJIJIFEDFJJCA@@=<<=@@@<99;@BBCHGIH@CAA?ABACBDEECAA@AADGEAABBBCADECHFAAACDEAEC@BBGEDCBCBA@><<<;;<:<A=<>>>;:;?ACCBCGGD??=AIJJFFE??>=?99@<=;==<<AIDCCFJJJJJJJEFFJGED;;;:889>@J4111?:66;:;<999A>ABCFGEHDGDDHIJJIH@<9655@@EDEEB??=DIIC<<??@AABCCDGEBAAABIJJDEDDECBB@CFBBGEGEFJJC@@BBB;::;>;94./..-///3/2:0>4>AC:::GFCBCCEGCCCCGDDEHJCCC>::;BABCEJJHEEBB@@<<=>BJJGHHJ@>///,/./26@?9:?6448=99;97)((2256666334E>CF@>BICB@>@>ECABAAFEEEGE>=/....@:BBC@?;=EFDD=89AAC?:50B>?<<<@AAA@>>:428:7466?CGCCEEF93*+-178@8778JFGF@E>EGJJJJJJHIJHFDEDHDCED?>>>DGDA??ACCDDCCBAFGEBCCFJGGCCJJJJB??80.('&$&)*,/35:CCEC???@=>?CGGJFAA=90000,**+0/)()''&%'(*))(***++)*3111,*)(+.<=AGCCCB:5443++++530)&&,*(0+.++,,,-9??=>A@BCBEGGFGIB@@@AB6599888=@??>=BBAAABJGEEAACDCECCDEHJFB@@BDDAABBDBBCEEF???BCCDCBCACCGJEEC)'''050301:<<=>>0/025::9ABDDCFEBAA@BCA@C@DIIHJHGEEF@>>C@=>??BABAAFC@@@@@@76**,>DB@?A@:98344@ADDA?>>>CEAABBDDDAAB/))())%$&#%/..///004?DEGDEBCBDFEECBAABECB==>=@?82-03??@@?=<8''3335=?@@C@A@>A>12))5540('(-+'ACCBBBEDDDEEHHEBEDDEDDF@@??DDG@FEEEGGID://=AJJHFJGECBA@9EA@AJ@??@DABB@@@EFHJJJHFDCBEGIFFEDDEH<<::H@?>=@@ACCCIEGGFGDACA@?3../579:>?<<=>IGCC<76758711288888CBCC8889EDGGGGJHJJJ00009EHJJFFFGIJJGJEFGDBBABD@?@<<998646993))==???@?BDCFEEGCCBCCA@@>@A@BCDBCHHJ98888EEC>:==>E<@8=<?>==BBBABFEIEDFBA??@ABCC=====:4469EDGECA?====@AB33235AADDFCCCC@@A@@????@@DDHEECCGGHJFBBADDEGEFFDBBBAEEDFFGGDCAABCFD>>CCCDDGJIFDB?@AAFCEA>>=:<:>?DD@?ACCCBCCBAAAAEDGGEDB@@ACC@A;B@AAAFEDGHFEAACA@><@;<>>CE<<;=BBB?IHHEEBC?==>DCAAAFAA@@CCGDCBCDGEGAA??BFHHJ,,,.9???ACDDDDCFEJFIGFFHJGIFBCIBJGII?<)'''(A=8<=8:7@AFDCBCC=93''%&$$$%(())*,,,2+'(15333339-((*44442.**)'&'1<>3333;55;@BCDBBBBCCEFFHJJHFBBBBFA:988:9:9,&$##$'-@?><>?>?=?DBAAACEA@??BEGCFDJJJJC=89;@AEDJA?ACBCCBAA@=>>A:4))*9::<GJHEDBA@?<<A@CGDDDCEJHHFGBJHFH*)))J-*''))'7:5656??=?,))*-,0?@@?@CEA@CDFHGJJ?@;:A<8850.-99;;<>CCA@:;FIFBAAC>;?GFEEGBC@>=<?AJE?=9998<=DBA7777==>;1/012535CCGIGDC:--231,,,-:;<?EFJCJJJJ>75D?GIJJJIFFJJJJJJJJFGECJIJGID9D@HDHJDCA@?5/.--3;=CJJ88888CEDIC;:::<<<ECBBBDDJJJCAA@EAIJFEDEFFGHJJHHIHICBCBCFB@?B>=:9:;>;;8*&%%(*)-33445@@@E;9(3;00/1//235=;ADIECB<=>3334<9:9;@?@FDCIEHIIDFJJJJJB>==A>=>>@ADDC?==7557D@:4623/./+,-.-.5--ABCGFEFD0,*+%)7:<BB@??ABCD@@@?EFIHBAA@?>>?CDCBBACGHEB@@ACCCDC@><==>A@B@<;9:<<B=989;<@<;=>IJGGIICCA@A@A@>;;::;;<??@?B@??=>>>AAB>;;=FDCB@@B+ABFFDABADDCCBA@8777@A>9872-3<<;:>@AEDEA@@CCD@>>=@ABHGEA>==@>>>>?@?@BCEEC?<:<666-,,--.0:7*)'1.;8553-+((**)(-20.*446778;B@@A@FEECA@?@BAA??@BFD@>>?B@>==?CCCBABCEA@@AACDJJJJBA@CBBB>?>85B:875798::;@?>;<AAEFFDDCEEA@??ABBFBAB???=<:<>@DJIFCCGJGA=<::<>A??A==>=4+,.EEFFGA=:'(.36;0044/DEB@@>@A>A?>??ACDA@?1005-,,,>CH@@=;<=ADECFHHJIGFEDG5332998767=DCBBC@B=:<;=@@@C@?@A?DD>>?AEB>??ACB@CJJJJE<::<@A@JJFA?DGFHEDEDGDBJJJIDBBBCEDGFG>>>@=JEDGEDCDEH;5:EA@CJA?;;5:6EIIEHDD<:=98889ACB@??@ADCBBFGG2112001IIGEEFHJJA<;=;=<@AEECCCFEDDECDCCFIJJFBA?ADEGBBB@A@ABBCDCCDDJIFIC@?>3//-233:ED@AB/./8?E<878:CDF@89==@EEGGDCCBECEFFGFDDCCCBCBBA@;EC@?@BDDA?999224@D76687F>BGEGDCBCCDB@AABB@AABEFHGBC5579@JBBAADDB@A?,,,,//.-11==A@A@F??AAGHHEDD@@>>ABCABBEDDBBEEGIA@<787445=>BDFHGJDHBA??AABBDDIHJJJFFFCCBBBFEFED??E=AEB@A>>?JCECAAABBGHFA@??AACCFEGIEA???BBBCDBA@BBDF@@@@JJGGGGHGBA?CII<<<EB??=>@CEGEDD?@??@ADBA=;;;=BGCB>B@<<5419>75<,(%%+&&&01;?@?CBBB@@?=<=>EGEC>D:990.'',+2=@A;:::<><;.,,.)*&(''))+113AB9?:::<EH;::;1../4111;;=<,)))87896567?==>?>=::;=CB@@@DB?@??A?@@@BJJFFFICD>===>ACHJGDHGJGC@><:5444B((((89AACBBB?==?=>A8>54+)('0'(',%%%@JJJJB@?@@EB>@DA>=>AHJ@=9:@A@CHGGEFFF434CF;:<<?CEDFJEBB@>666;@F?===>==<=<==A=<=EDC7668DB@@@A@???ABEEEDDDCJJGEB@<<?EFHJA>>=??@CGFC?=>@JHEDCAA@@?93;08:9766CA@E8333E>2///..,55754>>8732233::FHCBAADBCBBEFC@?<;33@EFB:;=CCDCDJFCCBBA=<<;:15CEFDA@@@EGHJC>==AGJJJ<788AAFEFCAABB@=?@CCDDGHHECC431<;<<@BDFJIIGDBA@@??ABBCBAAAGJ><>JEE@?>>@BDC@@@CGGJI???A@@AAAAAA3***@@<<*((*.--1/)),1111@@@@@?8859<>?@BFHFF<A::@2.CA>>>??>>@ABB??>>9999;;::@>@AADDCAA@FJJHEDG<GFFC=440//.,.02JJJJEEEDCDDDDACCCEEDCCFFIJJHGE@@?@JJJJJJJGEEDDJIJJJJGFJGDCAAGHIHGEDB@@?@AACEGJFDBEFEFGDGBHIIJH1110::;FDCCDGFFGJJJHGA@<8-,,,+(&''''&%&%&&'%%&',;<<EA@@;599:CF::::ADFJJHIGFIIHD?>@B:::899818;=CCDABHBBBC0...//-//3/.'(-026:5.+*,,03/,*+,3943234**5<BBCD*-*****:298)(+**('*,86,++'''',,-&&%%%').2+,+,-+&'(9IJGJJJJ=<<??A><<<CBCBGGHHIJGCCBBFDDDEFHGIJJDDBDJJA@@??<=HH;DCAA?ABBEHIJJJJJJIGGGGJJJFCBABHFCCCDIGHFGGJJHIGGFGHJHHIDBDD6///0:>'&''++**())&'...01,('(/14770)(&&%%(()+**,9?***''')4/'::8777==>BFEEFFGHDCA@AACDCBAAACCCB=;=:=>=<A>=>4100888777,*++>BBCCBBAB>:99;BCAAABCBC@?>?HHHGGFFEDA=<;<>@?=;8/.//2,('
@Uematsu_g8c_4_G3_4
TTGACCAGGAGGACGGCAACATCCTGGGGCACAAGCTGGAGTTCATTACAACAGCCACAACGTCTATATCATGGCCGACAAGCAGAAGAACGGCATCAAGGTGAACTTCAGAATCCGCCACAACATCGAGGACGGCAGCGTGCAGCTCGCCGACCACTACCAGCAGAACACCCCCATCGGCGACGGCCCCGTGCTGCTGCCCGACAACCACTACCTGAGCACCCAGTCCGCCCTGAGCAAAGACCCAACGAGAAGCGCGATCACATGGTCCTGCTGGAGTTCGTGACCGCCGCCGGGATCACTCTCGGCATGGACGAGCTGTACAAGTAAAGCGGCCGCGACTACTAAATCATAATCAGCCATACCACATTTGTAGAGGTTTTACTTGCTTTAAAAAACCTCCCACACCTCCCCCTGAACCTGAAACATAAAATGAATGCAATTGTTGTTGTTAACTTGTTTATTGCAGCTTATAATGGTTACAAATAAAGCAATAGCATCACAAATTTCACAAATAAAGCATTTTTTTCACTGCATTCTAGTTGTGGTTTGTCCAAACTCATCAATGTATCTTAAGGCGTAAATTGTAAGCGTTAATATTTTGTTAAAATTCGCGTTAAATTTTTGTTAAATCAGCTCATTTTTTAACCAATAGGCCGAATCGGCAAAATCCCTTATAAATCAAAAGAATAGACCGAGATAGGGTTGAGTGTTGTTCCAGTTTGGAACAGAGTCCACTATTAAAGAACGTGGACTCCAACGTCAAAGGGCGAAAAACCGTCTATCAGGGCGATGGCCCACTACGTGAACCATCACCCTAATCAAGTTTTTTGGGGTCGAGGTGCCGTAAAGCACTAAATCGGAACCCTAAAGGGAGCCCCCGATTTAGAGCTTGACGGGGAAAGCCGGCGAACGTCGGCGAGAAAGGAAGGGAAGAAAGCGAAAGGAGCGGGCGCTAGGGCGCTGGCAAGTGTAGCGGTCACGCTGCGCGTAACCACCACACCCGCCGCGCTTAATGGCCGCTCAGGGCGCGTCAGGTGGCACTTTTCGGGGAAATGTGCGCGGAACCCCTATTTGTTTATTTTTCTAAATACATTCAAATATGTATCCGCTCATGAGACAATAACCCTGATAAATGCTTCAATAATATTGAAAAAGGAAGAGTAGGGCGGAAAGAACCAGCTGTGGAATGTGTGTCAGTTAGGGTGTGGAAAGTCCCAGGCTCCCCAGCAGGCAGAAGTATGCAAAGCATGCATCTCAATTAGTCAGCAACCAGGTGTGGAAAGTCCCCAGGCTCCCCAGCAGGCAGAAGTATGCAAAGCATGCATCTGGATTGAGTCAGCAACCGTCGTCCCACCCTGACTCCCGCCCATCCCGCCCCTAACTCCGCCCAGTTCCGCCCATTCTCCGCCCCATGGCTGACTAATTTTTTTTATTTATGCAGAGGCCGAGGCCGCCTCGGCCTCTGAGCTATTCCAGAAGTAGTGAGGAGGCTTTTTTGGAGGCCTAGGCTTTTGCAAAGATCGATCAAGAGACAGGATGAGGATCGTTTCGCATGATTGAACAAGATGGATTGCACGCAGGTTCTCCGGCCGCTTGGGTGGAGAGGCTATTCGGCTATGACTGGGCACAACAGACAATCGGCTGCTCTGATGCCGCCGTGTTCCGGCTGTCAGCGCAGGGGCGCCCGGTTCTTTTTGTCAAGACCGACCTGTCCGGTGCCCTGAATGAACTGCAAGACGAGGCAGCGCGGCTATCGTGGCTGGCCACGACGGGCGTTCCTTGCGCAGCTGTGCTCGACGTTGTCACTGAAGCGGGAAAGAACTGGCTGCTATTGGGCGGTTAAGGACAGATCTCCTATTGATCTCACCTTGCTCCTGCCGAGAAAGTATCCATCATGGCTGATGCAATGCGGCGGCTGCATACGCTTGATCCGGCTACCTGCCCATTCGACCACCAAGCGAAACATCGCATCGAGCGAGCACGTACTCGGATGGAAGCCGGTCTTGTGGATCAGGATGATCTGGACGAAGAGCATCAGGGGCTCGCGCCAGCCGAACTGTTCGCCAGGCTCAAGGCGAGCATGCCCGACGGCGAGGATCTCGTCGTGACCCATGGCGATGCCTGCTTGCCGAATATCATGGTGGAAAATGGCCGCTTTTCTGGATTCATCGACTGTCGCCGGCTGGGTGTGGCGGACCGCTATCAGGACATAGCGTTGGCTACCCGTGATATTGCTGAAGAGCTTGGCGGCGAATGGGCTGACCGCTTCCTCGTGCTTTACGGTATCGCCGCTCCCGATTCGCAGCGCATCGCCTTCTATCGCCTTCTTGACGAGTTCTCTTGAGCGGGACTCTGGGGTTCGAAATGACCGACCAAGCGACACCCAACCTGCCATCACGAGATTTCGATTCCACCGCCGCCTTCTATGAAAGGTTGGCTTCGGAATCGTTTTCCGGGACGCCGGCTGGATGATCCTCCAGCGCGGGGATCTCATGCTGGAGTTCTTCGCCCACCCTAGGGGGAGGCTAACTGAAACACGGAAGGAGACAATACCGGAAGGAACCCGCGCTATGACGGCAATAAAAAGACAGAATAAAACGCACGGTGTTGGGTCGTTTGTTCATAAACGCGGGGTTCGGTCCCAGGGCTGGCACTCTGTCGATACCCCACCGAGACCCCATTGGGGCCAATACGCCCGCGTTTCTTCCTTTTCCACCCCACCCCCCAAGTTCGGGTGAAGGCCGAAGGGCTCGCAGCCAACGTCGGGGCGGCAGGCCCTGCCATAGCCTCAGGTTACTCATATATACTTTAGATTGATTTAAAACTTCATTTTTAATTTAAAAGGATCTAGGTGAAGATCCTTTTTGATAATCTCATGACCAAAATCCCTTAACGTGAGTTTTCGTTCCACTGAGCGTCAGACCCCGTAGAAAAGATCGAAAAGAATCTCTTGCGAATCCTTTTTTTCTGCGCGTAATCTGCTGCTTTCAAACAAAAAAACCACCGCTACCAGCGGTGGTTTGTTTGCCGGATCAAGAGCTACCAACTCTTTTTCCGAAGGTAACTGGCTTTCAGCAGAGCGCAGATACCAAATACTGTTCTTCTAGTGTAGCCGTAGTTAGGCCACCACTTCAAGAACTCTGTAGCACCGCCTACATACCTCGCTCTGCTAATCCTGTTACCAGTGGCTGCTGCCAGTGGCGATAAGTCGTGTCTTACCGGGTTGGACTCAAGACGATAGTTACCGGATAAGGCGCAGCGGTCGGGCTGAACGGGGGGTTCGTGCACACAGCCCAGCTTGGAGCGAACGACCTACACCGAACTGAGATACCTACAGCGTGAGCTATGAGAAAGCGCCACGCTTCCCGAAGGGAGAAAGGCGGACAGGTATCCGGTAAGCGGCAGGGTCGGAACAGGAGAGCGCACGAGGGAGCTTCCAGGGGGAAACGTGGTATCTTTATAGTCCTGTCGGGTTTCGCCACCTCTGACTTGAGCGTCGATTTTTGTGATGCTCGTCAGGGGGGCGGAGCTTTTTCTATGGAAAAACGCCAGCAACGCGGCCTTTTTACGGTTCCTGGCCTTTTGCTGGCCTTTTGCTCACATATTTCTTACTGCGTTTATCCCCTGATTCTGTGGATAACCGTATTACCGCCATGCATTAGTTATTAATAGTAATCAATTACGGGGTCTTAAGTTCATAGCCCATATATGGAGTTCCGCGTTACATAACTTACGGTAAATGGCCCGCCTGGCTGACCGCCCAACGACCCCCGCCCATTGACGTCAATAATGACGTATGTTCCCATAGTAACGCCAATAGGGACTTTCCATTGACGTCAATGGGTGGAGTATTTACGGTAAACTGCCCACTTGGCAGTACATCAAGTGTATCATATGCCAAGTACGCCCCCTATTGACGTCAATGACGGTAAATGGCCCGCCTGGCATTATGCCCAGTACATGACCTTATGGGACTTTCCTACTTGGCAGTACATCTACGTATTAGTCATCGCTATTACCATGGTGATGCGGTTTTGGCAGTACATCAATGGGCGTGGATAGCGGTTTGACTCACGGGGATTTCCAGAGTCTCCACCCATTGACGTCAATGGGAGTTTGTTTGGCACCAAAATCAACGGGACTTTCCAAAATGTCGTAACAACTCCGCCCCATTGACGCAAATGGGCGGTAGGCGTGTACGGTGGGAGGTCTATATAAGCAGAGCTGGTTTAGTGAACCGTCAAATCCGCTAGCACCATGGGCAGAACTTCACGAGCTTCAAAAAAAGTTCATAATTTTGGAAAGAGGTCAAATGATATAAAAGGAATCCTAATGCACCGGTTGTCAGACGAGGTTGGCTTTATAAACAGGACAGTACTGGCATGAAATTGTGGAAGAAACGCTGGTTTGTGCTT
+
/.****++,;A??=A@B:9967001111??87+**((%%$&%&$$'*&%%&&22225DCFDDDE@@?AGD><;;=>AFGGGHJJJJB<<JGDCDGJJJJJIFGIDEFDHE.+1+.@=>EGD???@AA???;<<;===BACCBBBFDEEBCDCGDEABC?<;7667200../018?DIIECEEFCCBDFEHGBCBCHEEEDAJGA?E@?@66778=5;;IJIHHHFHECBBDG@9FFHHJHFGA56@>GJDDCDJDA@DE@9A>==>GA@@?BDDGGBBBBDDAABE?>2223DDE<;:<C200/0<:??@CCACC?=<>C@EFGFGCAA=AD?;:;;<<---,*'&%&(*''''/'-++,8;?A@>?>ADEHDCB@@@;<=?JIBAAAEDBJ;45JJJA>===<5BHCBA<7GDFGCCBC@?@CHA???EEFED:88:CC>=<=@><;<75692?BAA?BCDIGDB@@@@ABBDGFEEBBCA???BCCBFJ=<=BAABCFFCCBEJJHJJGI=<=>JJJJFEEJJJJCFHA>=<=?BFDBBBFEDEB<<=C@@<999C>===DEFECDDDHA<<;BA><;<=?DGFCDBDE@??@FJHHHHIJFBBBIJJJJJ;:::ACHGC?JJJDDDEJJJFE@>>::;8AJJDBDB@7777989<2**'6434ACGJJA>A>D;=DGJJHJJIJJ?=663.-.08;>>><:<>G==<<DDEEHFDEAAACJ>1,,,+'(-26767=>>@AIJJDB@<<;41))))CCB==<>ABCAB?>>?GJJGC?>>?@DHFC?B@??@>>==@>==>>@A@DECBAA@<;;:<=>C4221/056:@877>>CCBA<<;42-,,,?FD1112788=8668==<789?DF?DA?=?HFDACJJEJHDCBDDDA?@>CCDEA:5-89BBAB63+'''40/015)39<:>;@:7:620122?IJ?==>===?B?><:8:;>??@DD>CAB@B>>>=::88767:72-0+-..1;:;@AAC><@==:,*.+,)''1-**((()$$%)+67J-++-569?A@@?@BJI?=<>DHGJJIHCA;9:99CD@?A@=>@GBBABGFIJJJ:=23JIIBA@ACHJJJJGBBEDE?<;<>CFDDDGC>>?DEA@??BEGGJJIFABBECBCDFDCBD@CCIJJJ@?@;654)##&%());EFAAABDCCDDDEA?@JBABJJJDA?>@@BAACDGIDD;7879.A<BCAB@BCABCEEEB9?>=>=;:;>BDFFJCBBBCFFDBAADHJIEEC@?><:98:;<6A?@=C=IGAA@AADGJAFJGFJIJIGGJJDB?9:?<99:DCCGHJHGFHJGD****,/(&&'%&(022379;;;<DF0/0=C((()50+&ABEEIE=@=@@BCC>?>CDDHEDDBFIJGGCADDFHJC@??:998FEDAAAGHFEFFBJ@CJJJJJIGJJJFCBAAED?@@BCCCCDDDCB=<??B?<9,,-?@@EGHJDGJJHD@@@BEB>?@B<;AJJJJJFFB@A@DABDHGIIH=988:=B<34267JEDBEBC><;::0//018A==<A@<:<CEEEFHEHGJEDB@>=<=>ABCABAABACCBA@=<<=?CDB812>>AED@AF>?>>>@6565@??@AA?:978:-(((9:;<9:;<DCCFFFG;BABBEEA@@@BDDFEEB@@@@@@;633368998<;++*/8:8@>?AHJJGEGEF?=::;;<<DCCD@?>?BCBADABJGCFDEGHHBIHIEA@?>>?BA>@?===>>=<<<@@AABAAA<:::==>B@@AA@>?A@=<<>?AABCAAA==>>?>@CB>>=A?ABA64444&(%%>AFHJGFA@>>B6/.,%%%&$$$%&%%(+//911>&&&&&)1455:;<FC@CBADFGEDFEIHJICBCECCDEBBCEIIHGCBB<<<>GEFEDHDCC?9CCCABEC;9=?FEGA?=<<>AAADDEJICDAA?:::CA@A@GJIJEAA@?@DBCABBACDCBCEF??=9::CHDFIIIJEBABEGHH)'''/555641125GJCA9'''''>ADFIHHC>?>?4215HJGHHHFDEGG?HEFDAC=>C:B8665?FFB?<++*+7659:97755459?677:CFECCDBBCBCBDD0//1DAA@;777?BAAFJHGFEE???DDADHIJHBA>==<6314?;<=>IAAAF>>=??@633010:>FC??>BDEDC?>=<<<?@EIGDDDCEFDA@??ABC???<=<<?@EF0.../EDGGFFDCDFDCB;:82&&%&''5===?B?AAAG@?=>BCBCEJHFB@@@AA>>>@ABB<:9:;FD>>>@AABBFB??>@CFBBBC@?@BEB@?;>==;/*3)'((1&)<;;:;?<=<<??EA?>>>;<AEHEB@???@BB@=0..)+++;<DCCBCBCFFF?==<>ABD((()99;9;?=<<::;<BB>>=>>AGH988)'&&)/776978HFEJJJJJFCHBBDD3;-:?A:9769<CDDEHHJFD;19?F;;;;;BCBCBBDCFEDEDBAAACB?@@A9767>===>>AEDEE9DEIHGEBA96;11022269,()'>@CB<:>=<<;=CC@@B?;:867344463<:832.,,12;<AJIEB@@@@@@@AAA?>><==ADCCCCDCEIFFDA@AFC@=>>>>:94F===>DCBDABBBGD:889==<<<<>B:=<DC???>>A889;;A===?>==CCDFEDEGFFEH8;=73:A6>BBH;59;=BC?<;:?3126ADDCCA>:+**+.2@??>?AEDDDDDCBBBCDGGA??==>@@@?@AAAFFBBBBCCFEAB>>>?BDCGJJJDB@@<FFFGJFJJJJJGJIGGCEFAJJJJJIJID?>>@;761*)(((+,-1011==>DJJFGFCCC@@@@HFGA@A@FGCB>@@CBFFDDCF@?@?JG:9952('''68:?AB?@@?>BC=;<A?765+1()+'&&),&&')*((43/*%&(2CCD<<JHA@?DC@@=<>ADCBB@B?87-,'''/6FFHJJJJDBAAA?>==>>ABD@?>>;;<D=3/C:8421+()(')==?AFDFDDBBBCJJJJJEAAAD?>>?>==<?>@?@AIHHDBA???@CB@??BCBEGIDDCADCDIGC@>>>=?@@@>>==>>??=<<>>ABBFEJJFCAA?@@@CBC@??>=>=<===@AB@>>====?@@AA@AEDC@@@B@=<<=BA@@ABBBCBABBB@AA@>=>ACBA??AA@>>=A?DDFDJGFBACA9:EDCCDDC?>>>@@@BCFFGFB@=?...)))((''*.++,.7<=FH?84((()1*))-0/8998;>BFHGGHBCCCJBA<<=>?;:;:?>@B@8934;:;==CDFECBCCDAAAA<==DEJJCBBDCBBBBCCED;A><=99<;:<6>=BCCDAA@AEEDEDDB@??ABCFHFEC@;;>=CJGE>?>BCABBAA@ACCCE?>>>@(&&''2?=460*&%$%'++09;7B8660'&&+,--.;CBBB???>>==?ADCADCD?=<<>@CEIJHJJGFGFFCAA?A:-***2?>6655420,,,,,102543577;99:9778<;<;>===?<=BGC97445:=?:?DECBDFGC@@@?A@BEJJGDC86633,,++))*',,,1&''879;??>B99DHIJGDB@?@FEC@>>>BHE?>><@@@?>??AC@ACBGGJHFB9:>?JH====EC42020*((%&%%))0?CCA??@BEJJJECD??@A?<::<>ACABAC?>??BA===?B@=;;;=655'%%%$####$(///9;::;<CHIA<;>@DGFGHGFGGIFFDDGFABBCH=<;::=9FFGEFJJ/+++>>=<<<IA==?9IFGHIIHDBCBEC>?>DB745248532233;B;IB@@@EC:BA@@BGCA@@BFIIJJH==<=EEDCDDGC>:9::???<92.4667DCDD?===GEEGGHDEEGJGDD@89667:DHHJ6666FFEBA@@A@BEHFD>>D=CC?;?::>F@A>>AA@?@HGCBAAFFCBA@BBBEEB@@@BEGCABBCFA?>??DCBFFGEECB?AADDCBDBB=<=>G>===@?@BBDG833337=>?HHEBCCDEB@AFFCFGAD1110/.0('%&(45:CFDA><=>GFGB=@76665,.112DEBABA=JJHDCC>=;><<@JFJFFHJIJFCCBFJH?===54249656BA>>?ADEGGAB==<;:;<>?><=>?B@>==BECDBBCCC@@CJJBABAABBCDDBBCFHBA:::95())::98?=;=<;;;?@CBB@942:?@CACCABB@AACFGJGA>>JJJI@??@D?>;<AA+***3=@BB@95548*)((>2/:CD<;@>CEGCEFGCCBB@>>AEJB@@@A==>BCCCC@>?JIJJFJGG@AADDBBAABADDDECC=IHJDCC@?AHIJJDAA@<876:46101&
@Uematsu_g8c_4_G3_5
ACGGATCTTGGTCGTTTGTTCATAAACGCGGGGTTCGGTCCCAGGGCTGGCACTCTGTCGATACCCCACCGAGACCCCATTGGGGCCAATACGCCCGCGTTTCTTCCTTTTCCCCACCCCACCCCCAAGTTCGGGTGAAGGCCCGGGCTCGCAGCCAACGTCGGGGCGGCAGGCCCTGCCATAGCCTCAGGTTACTCATATATACTTTAGATTGATTTAAAACTTCATTTTTAATTTAAAAGGATACCAGGTGAAGATAGCTTTTGATAATCTCATGACCAAAATCCCTTAACGTGAGTTTTCGTTCCACTGAGCGTCAGACCCCGTAGAAAGAATCAAAGGATCTTCTTTGAGATCCTTTTTTTCTGCGCGTAATCTGCTGCTTGCAAACAAAAAAACCACCGCTACCAGCGGTGGTTTGTTTGCCGAATAAGAGCTACCAACTCTTTTTCCGAAGGTAACTGGCTTCAGCAGAGCGCAGATACCAAATACTGTTCTTCTAGTGTAGCCGTAGTTAGGCCACCACTTCAAGAACTCTGTAGCACCGCCTACATACCTCGCTCTGCTAATCCTGTTACCAGTCGCTGCCAGTGGCGATAAGTCGTGTCTTACCGGGTTGGACTCAAGACGATAGTTACCGGATAAGGCGCAGCGGTCGGGCTGAACGGGGGGTTCGTGCACGCAGCCAGCTTGGAGCGAACGACCTACACCGAACTGAGATACCTACAGCGTGAGCTATGAGAAAGCGCCACGCTTCCCGAAGGGAGAAAGGCGGACAGGTATCCGGTAAGCGGCAGGGTCGGAACAGGAGAGCGCACGAGGGAGCTTCGGGGGAAACGCCTGGTATCTTTATAGTCCTGTCGGGTTTCGCCACCTCTGACTTGAGCGTCGATTTTTGTGATGCTCATCAGGGGGGCGGAGCCTATGGAAAAACGCCAGCAACCCGGCCTTTTTACAGTTCCTGGCCTTTTGCTGGCCTTTTGCTCACATGTTCTTTCCTGCGTTATCCCCTGATTCTGTGGATAACCGTATTACCGCCATGCATTAGTTATTAATAGTAATCAATTACGGGGTCATTAGTTCATAGCCCATATATGGAGTTCCGCGTTACATAACTTACGGTAAATGGCCCGCCTGGCTGACCGCCCAACGACCCCCGCCCATTGACGTCAATAATGACGTATGTTCCATAGTAACGCCAATAGGGACTTTCCATTGACGTCAATGGGTGGAGTATTTACGGTAAACTGCCCACTTGGCAGTACATCAAGTGTATCATATGCCAAGTACGCCCCTATTGACGTCAATGACGGTAAATGGCCCGCCTGGCATTATGCCCAGTACATGACCTTATGGGACTTTCCTACTTGGCAGTACATCTACGTATTAGTCATCGCTATTACCATGGTGATGCGGTTTTGGCAGTACATCAATGGGCGTGGATAGCGGTTTGACTCACGGGGATTTCCAAGTCTCCACCCCATTGACGTCAATGGGAGTTTGTTTGGCACCAAAATCAACGGGACTTTCCAAAATGTCGTAACAACTCCGCCCCATTGACGCAAATGGGCGGTAGGCGTGTACGGTGGGAGGTCTATATAAGCAGAGCTGGTTTAGTGAACCGTCAAATCCGCTAGCACCATGGGCAGAACTTCACGAGCTTCAAAAAAAGTTCATAATTTTGGAAAGAGGTCAAATTCAATTAAAAGGAATCCTAATGCACCGGTTGTCAGACGAGGTTGGCTTTATAAACAGGACAGTACTGGCATGAAATTGTGGAAGAAACGCTGGTTTGTGCTTTCTGACCTTTGCCTCTTTTATTATGAGATGAGAAAGAAGGTATGGCGAACATACTGTTACCTAGTTTTCAGATAGCTTTGCTTACCTCTGAAGATCACATTAATCGCAAATATGCTTTTAAGGCAGCCCATCCAAACATGCGGACCTATTATTTCTGCACTGATACAGGAAAGGAAATGGAGTTGTGGATGAAAGCCATGTTAGATGCTGCCCTAGTACAGACACAGTCGACGGGTCCGCAGCCGGATCCACCGGTCGCCACCATGGTGAGCAAGGGCGAGGAGCTGTTCACCGGGGTGGTGCCCATCCTGGTCGAGCTGGACGGCGACGTAAACGGCCACAAGTTCAGCGTGTCCGGCGAGGGCGAGGGCGATGCCACCTACGGCAAGCTGACCCTGAAGTTCATCTGCACCACCGGCAAGCTGCCCGTGCCCTGGCCCACCCTCGTGACCACCCTGACCTACGGCGTGCAGTGCTTCAGCCGCTACCCCGACCACATGAAGCAGCACGACTTCTTCAAGTCCGCCATGCCCGAAGGCTACGTCCAGGAGCGCACCATCTTCTTCAAGGACGACGGCAACTACAAGACCCGCGCCGAGGTGAAGTTCGAGGGCAACACCCTGGTGAACCGCATCGAGCTGAAGGGCATCGACTTCAAGGAGGACGGCAACATCCTGGGGCACAAGCTGGAGTACAACTACAACAGCCACAACGTCTATATCATGGCCGACAAGCAGAAGAACGGCATCAAGGTGAAGCTCAAAATCCGCCACAACATCGAGGACGGCAGCGTGCAGCTCGCCGACCACTACCAGCAGAACACCCCCATCGGCGACGGCCCCGTGCTGCTGCCCGACAACCACTACCTGAGCACCCAGTCCGCCCTGAGCAAAGACCCCGACGAGAAGCGCGATCACATGGTCCTGCTGGAGTTCGTGACCGCCGCCGGGATCACTCTCGGCATGGACGAGCTGTACAAGTAAAGCGGCCGCGACTCTAAATCATAATCAGCCATACCACATTTGTAGAGGTTTTACTTGCTTTAAAAAACCTCCCACACCTCCCCCTGAACCTGAAACATAAAATGAATGCAATTGTTGTTGTTAACTTGTTTATTGCAGCTTATAATGGTTACAAATAAAGCAATAGCATCACAAATTTCACAAATAAAGCATTTTTTTCACTGCATTCTAGTTGTGGTTTGTCCAAACTCATCAATGTATCTTAAGGCGTAAATTGTAAGCGTTAATATTTTGTTAAAATTCGCGTTAAATTTTTGTTAAATCAGCTCATTTTTTAACCAATAGGCCGAAATCGGCAAAATCCCTTATAAATCAAAAGAATAGACCGATGGGTTGAGTGTTGTTCCAGTTTGGAACAAAGTGCCACTATTAAAGAACGTGGACTCCAACGTCAAAGGGCGAAAAACCGTCTATCAGGGCGATGGCCCACTACGTGAACCATCACCCTAATCAAGTTTTTTGGGGTCGAGGGTCCGTAAAGCACTAAATCGGAACCCTAAAGGGAGCCCCCGATTTAGAGCTTGACGGGGAAAGCCGGCGAACGTGGCGAGAAAGGAAGGGAAGAAAGCGAAAGGAGCGGGCGCTAGGGCGCTGGCAAGTGTAGCGGTCACGCTGCGCGTAACCACCACACCCGCCGCGCTTAATGCGCCGCTACAGGGCGCGTCAGGTGGCACTTTTCGGGGAAATGTGCGCGGAACCCCTATTTGTTTATTTTTCTAAATACATTCAAATATGTATCCGCTCATGAGACAATAACCCTGATAAATGCTTCAATAATATTGAAAAAGGAAGAGTCCTGAGGCGGAAAGAACCAGCTGTGGAATGTGTGTCAGTTAGGGTGTGGAAAGTCCCCAGGCTCCCCAGCAGGCAGAAGTATGCAAAGCATGCATCTCAATTAGTCAGCAACCAGGTGTGGAAAGTCCCAGGCTCCCCAGCAGGCAGAAGTATGCAAAGCATGCATCTCAATTAGTCAGCAACCATAGTCCCGCCCCTAACTCCGCCCATCCCGCCCCTAACTCCGCCCAGTTCCGCCCATTCTCCGCCCCATGGCTGACTAATTTTTTTTATTTATGCAGAGGCCGAGGCCGCCTCGGCCTCTGAGCTTATTCCAGAAGTAGTGAGGAGGCTTTTTTGGAGGCCTAGGCTTTTGCAAAAATGAATCGAAGAGACAGGATGAGGATCGTTTCGCATGATTGAACAAGATGGATTGCACGCAGGTTCTCCGGCCGCTTGGGTGGAGAGGCTATTCGGCTATGACTGGGCACAACAGACAATCGGCTGCTCTGATGCCGCCGTGTTCCGGCTGTCAGCGCAGGGGCACCTTTGTCAAGACCGACCTGTCCGGTGCCCTGAATGAACTGCAAGACGAGGCAGCGCGGCTATCGTGGCTGGCCACGACGGGCGTTCCTTGCGCAGCTGTGCTCGACGTTGTCACTGAAGCGGGAAGGGACTGGCTGCTATTGGGCGAAGTGCCGGGGCAGGATCTCCTGTCATCTCACCTTGCTGCCTGCCGAGAAAGTATCCATCATGGTTGATGCAATGCGGCGGCTGCATACGCTCAATCCGGCTACCTGCCCATTCGACCACCAAGCGAAACATCGCATCGAGCGAGCACGTACTCGGATGGAAGCCGGTCTTGTCGATCAGGATGATCTGGACGAAGAGCATCAGGGGCTCGCGCCAGCCGAACTGTTCGCCAGGCTCAAGGCGAGCATGCCCGACGGCGAGGATCTGGTGACCCATGGCGATGCCTGCTTGCCGAATATCATGGTGGAAAATGGCCGCTTTTCTGGATTCATCGACTGTGGCCGGCTGGGTGTGGCGGACCGCTATCAGGACATAGCGTTGGCTACCCGTGATATTGCTGAAGAGCTTGGCGGCGAATGGGCTGACCGCTTCCTCGTGCTTTACGGTATCGCCGCTCCCGATTCGCAGCGCATCGCCTTCTATCGCCTTCTTGACGAGTTCTTCTGAGCGGGACTCTGGGGTTCGAAATGACCGACCAAGCGACGCCCAACCTGCCATCACGAGATTTCGATTCCACCGCCGCCTTCTATGAAAGGTTGGGCTTCGGAATCGTTTTCGGGACGCCGGGCTGGATGATCCTCCAGCGCGGGGATCTCATGCTGGAGTTCTTCGCCCACCCTAGGGGGAGGCTAACTGAAACACGGAAGGAGACAATACCGGAAGGAACCCGCGCTATGACGGCAATAAAAAG
+
,+,+&%$$##&(+--/?>=C9??DCJFID:::BCFJA>=96GBD?@@>DDC42/**,0--<=@A??CBGEB@>988<GHHD@<<<<???@FGGFDEDFEE>@=IIJBAEJE?>;;;A>>@?>1-BFDFFIHCA@ABCEHEFDC5,,,;=43337:9>@ABBDABADB/..-1113DAGGGCCAAC@??@DCAA?AAB>==@JJJA@ABB<;;<HHFEB<EDJB=<777679>GF@@A@H@IF>7/)))'((*.;>??9&&%%+789?BDCEACCBGGHECDEJJG?A<<C8EDBA@@?@BCJJBAADHCBCA==<;=>=<;;;>C??.'(;BC:957<::99==;>=147+()((((99:766AHB;87888445B0000;9768,(<720A73>JJJB>==>;;<?B??><;:;<<;2C*)()2/,(%&&'((978@>?@=A@ABBIIGJJD?>?BA?>@DFDCAAA?;3226;66>=AA@ACHGGGHIJ>==<BBBDDGFCEBEDCGB@@@AADGFDAA>>?1///<@>???@?@BECC@>>=>>>>?>?@ACB@A?===?>?=>>>DCDB?:6+1.-.-)%$&'+00<<<BB>991169==>A>7574@@AADDFFCDCBBBFDEB@AAB@??@AB@?@ACBC>;;@@CC><<:///=BCCE@?><BA><?0001653*((+02,ABBCC@@????AEAA?>?>@?>>=@AA?>>>DB???>CEFFCCHEBBCCBCDG=<<JJCB@@?==<=><;?<<<A?>?A@EJHC?@@?@BCBBACCA@?AEEA>;;<ADDEE;8999@?=;;<CB?@??@ABA@?@<<<<811.2AAAD@??<972212+,12,GCBBAABC@A?=>?@CC?==<<<;<>AB@AB?><:;<@??@AJJJFCBDEB>>9(''''')>=966.++'$##$%0BEJJGB.-,*)))*+(&;;??BEFED33-(''(--.>CA@CFCA<<<<@=<DJJFCDCCDBBABE@=:;8D?>DBBBCJIGDDCBCFIEBCBEEEEGGDDAAABEE??>>ABBBAAAECA@ACHJIIIFBABCIJIHGFHGCB@CAA@AA76667BCDDF@@??BCJD@?B?@BBB@@@;:::>?BBCBCBDC@BDGJIJEDCBAABD@@;1))((&&47>ADDD@636<EDEFCDDDBCA@AAEGGHHJJDBBBDEAB>5*=FGEDGDCBA===>FA@B=?AHDD?FFGIHFDEEIGEDCCB?>?@C72225<<=BCGEEDCABBADFEGJG@===@AA@BA?>>?AECDDDEDC>9::977502779>FFHECBBBCBDHEA@@BFHJJIFEDDFHJJIFFDCDEFDBA>@@BCCFDCB?@A@CC@>A=>@GCFDABBCDDCCBBBADDCCB@@?@BJHCAAADGDAABCFE?>>>D@?@AEEC<<1-;<111EC@@?@ADFJFEDAA@AABDCD@>==?ADEDEHG7776@FE=<83A<=BECBA?@ACABA@CAEB<::3333=9<8899<1-=;B@AAACBDJJF>>=88:9766=4A=?EJHGCBAADHIJGDDB>==><@@DFDB@?@BDI?A?@@??@>ADDCBABABBCBB@<@=899=DDJJJBB@AAE??@@AAAHFEEDDFEA<;<8667=DDD<<::<<@@@A@=>?CGHEHHHHC@?=<>?HFC>=JJH7655<FGEFDB@?>AAJJA>76-&&&7EECDCCEBABC=;>=>BCCEEC@@@A?>>ABDDCCCA?>>?B<13,22?>ADDGFFE>>=?AAA@BBAFECBCDIJJFGECBDB?3C?;98445CHIDE-,,FECCECAABD;897===>=DA@@G,*+1231113300'#(&&&((-,,/-./58;;>ECDA???CBCJJJDBBB>?GEFBBCCFCA?=;<7302>9==<>A7112=<=BIE??99=>DBBA>=<<BDB@AB>=<@DD@A8911567895778FJJDB@A@BBBDCE@=:<?DF>=?IB@>@?@CBEC<=<>BCIJA@@@<<<53236(&&%%$$&(()330---1<842133///000030/-//4-325/488??A@??BDDD@@?>BBB@?@?AEAC?<;6655;::7----HEA>>>A@@?CA@AAG?JEFEBB<;569BBBBDCDDFGHJIFFEDECEDJJJJJHHEA@>?EGFHIJCAGEGJFDGIJJIJGHEDDDBAACGEECCBFHIHCFCDGJJJIJIHGEFEDEEFFBBBEFDCBBJFCFEFFGIJIHJCAAAGHJHGGHJGI;::<IEGEDD??>>BG===<>AAABFG89DA@;;2--.;888BDDFFIIHJHDFFIHGFDGFFJJJJJECCDDCDBCCBB??@@JIFGFIHGFH?BDAB?@?EBBBCGFGFJJJJJJIECCCCDBCDFJJJJFDB@??AACEEDBACBCEGHHEG4../;>@988:CCEHGEHABABDB@@DCEDDCEDFFEAA@BGGHDDDDDFJFECC>>==??>==43/01-,,CDDGFFCJEB?@A@?@CDGEIGIGHGGEDCDDFCBBA@A?BECCDDCB?>>>BFJHJIJ>88DCEBBCEEFEIDCA967//...-,/3>>AC<743500-%%%*(&'((+*(()79<?BCCBA>;;;>?A?=;866:??@AFEBBAE@?BBB?>>?A@?>>@C??@EEBAAAC<B???CHBB@>@????@:9966566>;;<=BC;;AADA>>>>?:97:)((*=>ADABAB@;9AGECCCBB@??@BFA=;?62//2A@@E<::6235DDBJIA<7+-+,89BFCCDC@@@AFCF@>975444;>A@@@@CC;::<9J*&''3==BDJJG?>>>AA@@A@CEGIHF==>=::<>JJA@@??@@G000JJJD?=<=@=>9686112;?DBBCCA@@AEJHHGFJJJJB@?BBBBBEFFEDDDEDCDEH@??>CCEHIIFCCB???@JJIGDBBCDHFFGIGHJJB:9:80/34D@???GJJJJJJ@>CCBHHJDDE>JJJJJJDBBAAA@BB??>FFEDB@@DHGE@:::ECB@AC?>?GDDBBCABA@AA>;;;=CGFGD@??;;;BHJJHJHJJJJFCFJJJJE>===@CHJJJJJJJEGFCDDDEB?>>>@68JJIB@?@@ABA@=>?;778HB?>?DEJJ@:>@=E;DHFDBHGFGHJ??==85555--127;?3223FDF?=>9<;=/&D:558?;4&'*+)))/;=>DDJJJFFCA??>???A>555++))-.ABDA?=>DJJBB@@>==?HGDDED@>>>;9976:;=<777>?=AAAFEC@??:=3?AAA8;94==.*''''()*0666558;<JJFA@A@<;:0///667;<6333+(<98657=?@=:JFCBBBDDDED88:EEDJJ@==@?EDED??>?EBA@BEJGEDFJEACBB=ECEB?A@JJDCB?===ABA=:98=?@DDGGHJGEAAABBCCCEGB@>>>437997558:::;=BDCBBCDEEBEB@BBJEDDCD;:99;?>?@@?>@@?AA><78<4444ADC@<<<?BEJGJJA>8;=<>AAA>@?<>?IFDEFJAHJJJIBBCJJJECEFJJJIHHGB@?ACBA@?BACEFEDA4446IDDBCBDIJJJHDJIEDCBEFEEFGI?AGHJJJCBEEC@=<<=---.3///<B?CCACBAAABBDAADFFEEJJEA=<<<==<??>?JFC/---;:989HJF>=EHHGGIJJJGJJJJJJDA?<<<=JJIIGDJIJFGGFJJB??>>FEGHJJJIJGHJA:3-++*,+,,:<7<=22/(&&&&&';<=>JJHJIJIJJJHECDEIGJGH7778>6557CCHJEDBADEFGFF@A@ACE??@FEFEDDBCHHB=572829,,AEFC8889DGGJHFC?>==@IE?><::9:@?CEFEF@<:=88AHJJJJJHD@AIBJHJGHHC@@;:::=??:99:5354CA<>54321/():/..?HJGCA@ABDC??@ECFGJJJJGDC@>>@BABBC???<9955670.%$$%/333/.30/239;<<=DD@B;888FGBA@AABEGJHJHJC;;@@?@?AECAB@BBABA?::::BAA@@?@B87:=EC@?BA;;<=?AEFD@@??CFD:99:BAADGFDC>>;==?CBBDFEDC@@ACEECCCCDCDDDDB???@BBC@@@?DCCA@@?-,,-7;5779ED@???ABCDEEEEFGHFGB@A=?JIEHHGDCCDFDCA????@@CBAAB<9@AC<;;;BB>FDDAA?@@?BAABEFC<:7;7?GFEFDBBABEDFDFCBBACDCA@ADBBBBABDFHCCDCCBAABBB><;9999=CDDDFGFFDABEJJD65CJJB::B<<<>?DDA***+,+:9+(((;;=9<==;:711272/0;<A99.-)(**3<>?@A?>?>??A?8332/++*#$&(-::??A?AABCCABBBIE??<>=<?BEEA??@JIJGFFCCDFB@>?>@BDFCCCEEHE==<?CFEJFEECEDCBBBG/--0=?>7;;6677JJHJE7652565*)(()))6>>>>CDGIGJJBF><=@EFIIHJJJJJFGJJJIJGJHHJBAA@=<<<ABBBFD@ABHDC)''#&'.16:?@D@@=>@@@?ACEDEDDBDCDHEDIGCBA@@DHJJG@=:655697;BAEGJGGGIHB@??@@><=;=>=?BCFDBDDCCCCB@@@@CEB)''-/223<;;;;<666@E>><:A?DDDHGFEFGHJFDCBCCEGCDBCDFFEFGCEEDECDCCFHEB?>ABBGGJJJIEDBBAABBDCA@97559;;=<<AACCCFGGA@@@JECBCFECBBDD?C<EEEB?;;:9:;FDEC?=<<@?@CBIHCCB?@/,,/;;<=;;:8657EFEDABB@=:;=ACCCDBBCDDBB??@@JD;99:?999@@CCAAADEGHHEGHIJJEBDFEDBBEHC64545CB=BE+**6?B@@@=75/?8@6:656/01:=>DGDD?8>CFAAA>>B<:9:AC;;;:=@?::9<?>>;=334>B?@<;8788AEGIJJFE@>??ED>>>>@?AA?A@=>AD?76;79:99:<;>??A><::=BCC@962+
@Uematsu_g8c_4_G3_6
GCTTCAATAATATTGAAAAAGGAAGAGTCCTGAGGCGGAAAGAACCAGCTGTGGAATGTGTGTCAGTTAGGGTGTGGAAAACCCAAGGCTCCAGAGCAGGCAGAAGTATGCAAAGCATGCATCTCAATTAGTCGGCCGAACGAGGTGTCGGGAAGCGCCAGGCTCCCCAGCAGGCAGAAGTATGCAAAGCATGCATCTCAATTAGTCAGCAACCATAGTCCCGCCCCTAACTCCGCCCATCCCGCCCCTAACTCCGCCCAGTTCCGCCCATTCTCCGCCCCATGGCTGACTAATTTTTTTTATTTATGCAGAGGCCGAGGCCGCCTTCGGCCTCTGAGCTATTCCAGAAGTAGTGAGGAGGCTTTTTTGGAGGCCTAGGCTTTTGCGAAAGATCGATCAAGGACCAGGATGAGGATCGTTTGGCATGATTGAACGGAGTTGGATTGCACGCAGGTTCTCCGGCCGCTTGGGTGGAGAGGCTATTCGGCTATGACTGGGCACAACAGACAATCGGCTGCTCTGATGCCGCCGTGTTCCGGCTGTCAGCGCAGGGGCGCCCGGTGCTTTTTTGTCAAGACCGACCTGTCCGGTGCCCTGAATGAACTGCAAGACGAGGCAGCGCGGCTATCGTGGCTGGCCACGACGGGCGTTCCTTGCGCAGCTGTGCTCGACGTTGTCACTGAAGCGGGAAGGGACTGGCTGCTATTGGGCGAAGTGCCGGGGCAGGATCTCCTGTCATCTCACCTTGCTCCTGCCGAGAAAGTATCCATCATGGCTGATGCAATGCGGCGGCTGCATACGCTTGATCCGGCTACCTGCCCATTCGACCACCAAGCGAAACATCGTTAGAGCACGTACTCGGATGGAAGCCGGTCTTGTCGATCAGGATGATCTGGACGAAGAGCGTCGGGGCTCGCGCCAGCCGAACTGTTCGCCAGGCTCAAGGCGAGCATGCCCGACGGCGAGGATCTCGTAGTAACCCATGGCGATGCCTGCTTGCCGAATATCATGGTGGAAAATGGCCGCTTTTCTGGATTCATCGACTGTGGCCGGCTGGGTGTGGCGGACCGCTATCAGGACATAGCGTTGGCTACCCGTGATATTGCTGAAGAGCTTGGCGGCGAATCGGCTGACCGCTTCCTCGTGCTTTACGGTATCGCCACTACCCGATTCGCAGCGCATCGCCTTCTATCGCCTTCTTGACGAGTTCTTCTGAGCGGGACTCTGGGGTTCGAAATGACCGACCAAGCGACGCCCAACCTGCCATCACGAGATTTCAATTCCACCGCCGCCTTCTATGAAAGGTTGGGCTTCGGAATCGTTTTCCGGGACGCCGGCTGGATGATCCTCCAGCGCGGGGATCTCATGCTGGAGTTCTTCGCCCACCCTAGGGGGAGGCTAACTGAAACACGGAAGGAGACAATACCGGAAGGAACCCGCGCTATGACGGCAATAAAAAGACAGAATAAAACGCACGGTGTTGGGTCGTTTGTTCATAAACGCGGGGTTCGGTCCCAGGGCTGGCACTCTGTCGATACCCCACCGAGACCCCATTGGGGCCGAATACGCCCGCGTTTCTTCCTTTTCCCCACCCCACCAGTTCGGGTGAAGGCCCCAGGGCTCGCAGCCAACGTCGGGGCGGCAGGCCCTGCCATAGCCTCAGGTTACTCATATATACTTTTAATTAATTAAAACTTCATTTTTAATTTAAAAGGATCTAGGTGAAGATCCTTTTTGATAATCTCATGACCAAAATCCCTTAACGTGAGTTTTCGTTCCACTGAGCATCAGACCCCGTAGAAAAGATCAAAGGATCTTTGTTGAGATCCTTTTTTTCTGCGCGTAATATCTGCTGCTTGCAAACAAAAAAACCACCGCTACCAGCGGTGGTTTGTTTTGCCGGGATCAAGAGCTACCAACTCTTTTTCCGAAGGTAACTGGCTTCAGCAGAGCGCAGATACCAAATACTGCTCTTCTAGTGTAGCCGTAGTTAGGCCACCACTTCAAGAACTCTGTAGCACCGCCTACATACCTCGCTCTGCTAATCCTGTTACCAGTGGCTGCTGCCAGTGGCGATAGTCGTGTCTTACCGGGTTGGACTCAAGACGATAGTTACCGGATAAGGCGCAGCGGTCGGGCTGAACGGGGGGTTCGTGCACACAGCCCAGCTTGGAGCGAACGACCTACGCCGAACTGAGATACCTACAGCGTGAGCTATAAGGGAAAGCGCCACGCTTCCCGAAGGGAGAAAGGCGGACAGGTATCCGGTAAGCGGCAGGGTCGGAACAGGAGAGCGCACGAGGGAGCTTCAGGGGGGAACGCCTGGTATCTTTATAGTCCTGTCGGGTTTCGCCACCTCTGACTTGAGCGTCGATTTTTGTGATGCTCGTCGAGGAGGCGGACCTGGAAAAACGCCAGCAACGCGGCCTTTTTACGGTTCCTGGCCTTTTGCTGGCCTTTTGCTCACATGTTCTTTCCTGCGTTATCCCCTGATTCTGTGGATAACCGTATTACCGCCATGCATTAGTTATTAATAGTAATCAATTACGGGGTCATTAGTTCATAGCCCATATATGGAGTTCCGCGTTACATAACTTACGGTAAATGGCCCGCCTGGCTGACCGCCCAACGACCCCCGCCCATTGACGTCAATAATGACGTATGTTCCCATAGTAACGCCAATAGGGACTTTCCATTGACGTCAATGGGTGGAGTATTTACGGTAAACTGCCCACTTGGCAGTACATCAAGTGTATCATATGCCAAGTACGCCCCCTATTGACGTCAATGACGGTAAATGGCCCGCCTGGCATTATGCCCAGTACATGACCTTATGGGTTTTTCCTACTTGGCAGTACATCTACGTATTAGTCATCGCTATTACCATGGTGATGCGGTTTGGCAGTACATCAATGGGCGTGGATAGCGGTTTGACTCACGGGGATTTCCAAGTCTCCACCCCATTGACGTCAATGGGAGTTTGTTTTGGCACCAAAATCAACGGGACTTTCCAAAATGTCGTAACAACTCCGCCCCATTGACGCAAATGGGCGGTAGGCGTGTGCGGTGGGAGGTCTATATAAGCAGAGCTGGTTTAGTGAACCGTCAGATCCGCTAGCACCATGGGCAGAACTTCACGAGCTTCAAAAAAAGTTCATAATTTTGGAAAGAGGTCAAATTCAATTAAAAGGAATCCTAATGCACCGGTTGTCAGACGAGGTTGGCTTTATGAACAGGACGTACTGGCCCACAATTTCATGCCAGTGCTCTCCTGTTTATAAAGCCAACCTCGCTGTAAAAACAGTACATGATTCCTTTTTAATTGAATTTGACCTCTTTCCAAAATTATGAACTTTTTTGAAGCTCGTGAAGTTGCTGCCATGGTGCTAGCAATCTGACGGTTCACTAAACCAGCTCTGCTTGTATAGACCTCCACCGTACACGCCTACCGCCCATTTCGTCGATGGGGGTTGTTACGACATTTTGGAGAGTCCGTCATTTGGTGCCAAAACAATTTCCCATTGACGTCAATGGGGTGGAACTTGGAAATGCAGTGAGTCAAACCGCTATCCACGCCCATTGATGCTGCTGCCAAAACCGCGTCGCCATGGTGATGGCGATCAGATGTACTGCCAAGTAGAAGTCCCATAAGGTCGTGTGCTGGGGCATAATGCCAGGCGGGCCATTTACCGTCATTGACGTCGATGGGGGGTTGTACTTGGCATTTGATGTATGCCAAGTGGGCAGTTACATTGGATGCCGCCCATTGACGTCAATGGAAAGTCCGGTATTGGCGTTATTATGGGAACATACGTCATTATTGACGTCAATGGGCGGGGGTGGTTGGGCGGTCGGCAGAGGCGGCCGTTACCGTAAGTTATGTGACGCGAACTCCATATATGGGCTATGAACTAATGACCCCGTAATTGATTACTATTAATAACTAATGCATGGCGGTAATCAGGTTATCCACAAATCAGGGGGTGACGGAGAAGAACATGTAGAAAGGCCGGCGAAGGAACAAGGCCGCGTTGTGGCGTTTTCATAGCACCCCTGACGAGCATCACAAAAATCGACGCTAAAGTGGTGGCGAAACCCGACAGGACTATGATTCAGGCGTTTCCCCTGGAAGCTGCCTGGTGCGCTCCTGTTCCGACCCTACCACGGATACCTGTCCGCCTTTCTGCTTCGGAAGCGTGGCGCTTCTGGTGGCCCACGCTGTCCACTCAGTTCGTGTCGGTCGTTCGCTCCAAGCTGGCTGTGTCACGAACCCCGTTGGGCGCCGCTGCGCCTTATCCGGTAACTTGTCGTTTCGGTCCAACCGGGTGAGACACAAACTTATCGCCACTGGCAGCAGCCGGCTGACGGATTAGCAGAGCGACATGTAGGCGGTGCTACAGAGTTCTTGAAGTGGTGGCCTAACTACGGCTACACTAGAAGAACGGTATTTTGGTATCTGCGCTCTGCTGAAGCTGTTACCTTCGGAAAAAGAGTTGGTAGCTCTTGATCCGGCAAACAAAACCACCGCTGGTAGCGGTGGTTTTTTTGTTTGCAAGCAGCAGATTACGCGCAGAAAAAGGATCAGAAATCCTTTAAATATTTACTACGGGGTCTGACGCTCAGTGGAACGAAAACTCACGCTAAGGGATTTTGGTCATGAGATTATGAAAAAGGATCTTTCACCTAGAACATGCCTTTAAATTAAAAATGAAGTTTTTAAAATCAATCTAAAGTATATATGAGTAACCTGAGGCTATGGCAGGGCCTGCCGCCGACGTTGGTTGCTCGGTGAGCCTAGTCGCCCGAACTTGGGGGGTGGGGTGGGGAAAAGGAAGAAACGCGGCGTATCGGCCGATGGTGGGATTATCGACAGAGTGCCAGCCCTGGTACCGAACCCCGCGTTTATGAAACAAACGACCCGACACCGGTGCGTTATTGTGTCTTGCCGTCATAGCGCGGGTTCCTTCCGGTATTGTCTCCTTCCATGTTGTTGCACCCTCCCCCCTGGGTGGCGAAGAACTCCAGCATCAAGAGGAATCCCCGCGCTGGAGGACCTCCGGAAAATGCAAAACCCAACCTTCATGAGAAAGGCGGTAATGGAAATCTCGTGATGGCGGGTTAGCGGCTTTGGTCGGTGGTTTCAATTCCCAGTGCCGCTCAGGAGACTCATGAGGAAGGACGATGAAGGCGATGCGCTGAGATCGGGAGGCGGCATACCGTAAAGCACGAGGAAGCGGTCGCCATTCGCCGCCAAGCTTGTTCAGCAATATGACGGGTAGCCGACGCTATGTCCTGATTGGCGTCGCCACACCCAGCCGGCCACAGTCGATGAATCAGAAAAGCGGCCGTTTTCCACCATGATATTCGGCAAGCAGGCATCGCCATGGGTCACGACGAGATCCTCGCCGTCGGCATGCTCACCTTGAGCAGCCGCGACGGTTCCGGCTGGCGCGAGCCCTGATGCTCTTCGTCCGGATCATTTGCCTGATCGACAAGACCGGCTTCCATAAAATCTCGTGCTCACTCGAAGTGAATGTTTCGCTTGGTGGTCGAATGGGCGGGTAGCCGGAATAAAGCGTATCGCGCCCACATCATCAGCCATGATGGATACTTTTCTCCAGGAGCGAGGTGAGATGACAGGAAATCCTGCAGAAAAAGAGCTCGCCCGATGGCGGCAACCCCTCCCGCTTCAGTGACAACGTCGAGCGCGGCTGCACAAGGAACGCCCGTCGTGGCCAGCCACGATAGCCGCGCTCCTGCGTCTTGCAGTTGATGCGGGCACCGGACAGGTCGGTCTTGACAAAAGAACCGGGCGCCCTGCGCTGAGACAGCCCGGAACGCGGCGGCATGGGAGCAGACCGATTGTCTGTTGTGCCCAGTCATAGCCGATGGCCTCCACCCGACGACCGGAGAACCTACGTGTTTGTTCCGATGGTGCGAAGCCATCCCTGTCTCTTAAATGGAGTTCTTTTTAGAAAGCCTAGGCCTCAAAAAAGCCTCCTCGCTACTTCTGGAATAGCTCCAAGGCCGAGGCGGCTGCGGGCCTGTCATAAATAAAAAAAATTAGTCGGCCAATCGGGCGGAGAATAGGCGGGAACTGGGCGTGGGGCGGTGGGGCGGGGCGGGACTATGGTTGCTAACTAGTAGATGCATGCTTTGCATACTTCTGCCTGCTGGGAAACATGGGGACTTTCCACACCTGGTTGTTAGGTGATGCATGCTTTGCATGCTTCTGGGGGAGGCCTGGATCACAGCCCTAACTAACACAGTTCACCTGCATATTGCACCTCGCCTTCTTGTT
+
7755,(((+,-+)*+002?@:4570/.+''3111>==>=BIG>>C:999ECDE??EBDDDJJJEB@>><:9:<<?A:7)('$$&'(&())(&%%$#$'56:?DDHHEBABBDCDG?==??CCDCBABD@><=7)&(((''&&''&%%%%%(((,+('&&%&+*5766;;=@DFFDAAACHB@==>GFHJD>==<AAA?@AECE10000>><<>9881111373628=>89<99:75599BE890556@@777:B@?==?@FJIFD@>@@@AEB?=80134A@@@@BDDECCB?A5FCJJJJJEFJJFDCCBB?::::::;=<87880((88<?0+))./002G0//HJJFE??;::@B?AB;99>@A;<CDCDDCEDDGJJGJG65)((,3222-.-.-,-+,,-*+27787>CHJFF?>1*(((;<BGGECC?/--.----255345566EJFEDCCB@@><>@CCD<<=>FFECFFBA@@ABDBBA@?@BEEEDDEGCBCEEHFDEDFEBBAACDEFCAA@BBBBBCCFDCGJIA<<<@CBCCBBAC@@>?AADDB?/,,&&''/?EF>:::JJJFDAABBCCDGB@A?BBBBDBDJFFHEHGGJD<86001>=AA@A@ADA@B@@??@?AAFEECBB?;:9;@BEFFF@AE=77@?ACCDCBB@CC====BBCECBACECDDEEEEGB@D<B;<@EFJFEC@@AB?AC@AAACBCGFHFJGCFEBA:<:;HGEEIH@???DBADCDDC@BCJGGGIHJJJBA@<<BDHBBA@CCDGDDEEFEEECDCCCB@?@AC/,,,>5&&))B>?<===BBB>C7.56F:::;DCCDEDBAAFGE860%%(''()5889:B@BA@EFGIJIJJJJFGBAHFCE3,**-)))7>3333JGCDA=>?7777*''''(FCCA>?>A@>@=>>GFFIGBA><@AFB>991.---=>AAEBAA@CB?@@@BCDC=:.,+,,+-)())***>=>BBDA@@@BAA@CCCAAB@@@HJGIGDCAA@?:;GJJC>?=-+++20?<//19IDEEFDA@?@BDDD@@@@A75C?>?JCCD>><?>>@@CF>;;;DEFHJJJJ9668ED>>==DDJJJJIGIF@FFGEC?@ACDDCCBBCA@)(((HIHEECBCC>;77;AB;;;F==;;?<;7556(((&&&'+,,,/,+**43379::<=DHGFEJHGGEFIGDEDJGDC727%&&)*123;;??D==;:<<FFEFGF@BJCCCDAAA@ABAFBFDFFFCGAABAA79,+++-76521*)''/558BC@=A0//0FE:856EDHHJJJFD@CCCBDIHG=;=<=DBB;AC>=>?JG?>>>D??9D8CABBDGGEGFFF=<@5022)))))544449@==>>BC@AA?A8879>997@D@A<=;:64443345?<<::?BB>><=?@FGGGDA>>?=<:?<<@?BED@ABEE?><=AFJDA?BJH>A4(((:CA?JDBA@@>?>@BDFEEE<;9:I@=A;EGEIGFGCA@@FEFE???>BCCDCDAAG?>>=A31234458:;;<A<<><>=D83/2944//.521-,+)38569>2H:66JHFGB98=G?64646AABA851+)(.0139HDEDCFB?:99;;GHJCCCCA@ACBC66558;CC1000ACBEFBFECEDD@@@A@ADDBCBAAA@EFIJJJ974.224/553473;HJJFJHH?HGJJHJFAA=:CEJD<<>;0(((*>;:@86857;AECBC=?941--0>IA@@@HJJECBAFDHHGEEFCHI>=C>>>EG765,,,5***,../3386753:=@=-()+((),10000/,'*+*2135511116;=AFCCA@A<9101**,200001//1=3-4A544=JJG=;::>;;<<CA999''')../504/*-2010;./.*+++:C@AAECBABCCCJJJJJD@@AC@?>@BCC?EFG?<;<IC@=<<<?AB@?;=4348BCC820*)+57A?@?@AAAA<;;;;;:;99;>?B,,,,<=>;832/))@>>==A@@>==>?>>@ABBB@???CCCABABFDDCCB601>;;==@BBB@AAAB?@=>CA@;:-((+++)))*>4454:<=EFBB@CB>?>>>=?????@?C?9==@DDD?==>@ABBAA?;:<;><<><<<8EDB???=??CBCEJIDFDDEDCDEE>>>:::;JFEB@A;:*)))233GGFA?>?@??=>@?@???@B@BAB0,(&/7;GJCBBCB@@@D@3,>---3399=9=HGEACCBCBFCDCDIFEDCCDBBBBFHG@=<7558>C@@<<<@@>AAAC(''+24.**++(),,,6+14%22,))*19B99>@:JHCCCBCDC@A>>?>?B<=DCA???BEFDEGA@>;;=?<:;EDAFFHHJFICB+****%#$%&&'*('%&&)+;=HJJJ@EEFGHHGHFG>>:=7AA>C<<BCDD=@88;GCBFIJJJJJFGCFIJGGECCDFHEEEFGEEICJFCDDEDEIJFJJIHGJJEBCACBCDFGJHED@ABAB??>>AAEGDA>66569::FFHEECFJJIHIJJJJJCBB@BACCG?==>FECCDDEHIGJJE@@FBBCDFCDDCDDACC>@==>=???CFGGEEB@<<<>CFHHEFB=AB?BB?;ADDEC>>@C;99<>EGFEDBAB>>=>FIFHDCCBA@AA@A60ECA@AEFEBA@@A?@=>>=@AHBA:;;>BCCDCEJJHFCBAABCFHJIHA?>>BFBFCAAACDC@BBBJJFA=<<>DEGGD>=<=AEDDEACBBE@::ABCBAAADC@@BCEECBB@BADEGDBAABEGJHGFBCACGHFF@??@C@<:;4<;;<=@@A@==A>DB>4...//0>>=?AAAEDB@???CFE@?>?@?BGECBCDJGD@@A@BA???@CBCBBDCA<:,)>798:?>>>?CECDC==<=3223;90----.8?;:;<?;;::@EHCBJD745=@??DCDDCBAABFEEA<<<;=>>DBF<<<<@>2444A@?>>?AFJJJAA@==<>>>BJBGABIJJJFFFDEGJGFCBB?;:::AAEDC?>>?ADHHEF@?++*(**))302*)))1*,<>?=>>@BBGJJJC@@?A>???AABCDA@AADB?==>42222E@@=<<<A@BCCA<:;;>?JFHGDED@AAABBBDC=@JJJI@>:;EEFFIJJHCBDFEDDC:::99>D7223>?>>EF:9<=DEEDIIGEFD@<::<?CB?@??=>>@@AAE@??EAH&&&'0--,.+))-/.,&&'&+()*+8899,++'*'&,)%&%%.0./<>DDCEDA@>==<;1*)&&''(**)%$$''&%&$$&+,,();>BCHBDDDFFJJ8777<;;;:2=7=EJJFA@7779D;GEIGDCD@>?4111937,,*++*-+)-01552,,,.--113332)(')&&%%*-77520+*+''(('&'&&(')))0('&341344::5454766330943/1*''()'&')'&%##$')()//434567;73+,***(&*(%&&(+-,-00,++,(%%$$%%(2.1/+*-++++.24<=<9:2')$%/-3-.--+,**-*,,.:;;88<6;;9953,*'&'*..06:<:*'&&%&,2025>=<;=*((),+*.,-/)(('&&&,+%#$')+-5633482.,(%##&$&'(1023446<(&&&/)(((2-.0)('(('(''+,,,--/40/00,47576.---21-+'%&-.*'()))($$%',+)))'&%&'(**'&&&&,,0-.55753/.-)51--%%%###$$)+.78;;GE=;2111771122)(('('&(,*()'()&###%,--/<::;:644:01;;=>:9:311*)(.46:20/32/*(''*-/--++'&&$$%$%*((('-))))4;78:<65989;8(&&&*(%$$%%&,-48J93079::98-,,/000'%$$$&'*,233=746---,/0,+,/301,,6-))*68A976311'%%&&78:70&&$#$$+++,-0*())**)((-+*))%&'('*((,269:911033-*-',****113++)),*)((**+,-.3..+'$$$$$++014>>>A?@A<=<<AC=<8544547.--./)'$(++4433---+.//43./...(&&&'(*+.,,,+(.///10/&'',(%&')))(*('%'(1--4+1-,&'(*(')*,--000.--,/--.4,():69&&%(+***0*(()&%%&,+1/8%%%###$)()./988*'%$%%&))*/-'(1,&%%*()+)).3-+)*)'&&));>=@J+(())-*(4/*'&###$)'&$&/14+::66./88491,,()*'''&''((%%%&(%*&112.+&&&&)*)'%&&141473222//.56599554/,+**)())+./4343,**)+*''$$$+./4420004...3/.--//140BEBCA?93,++*++/-,,132655*()(,'('+,()*)+,,+,,-.48=@@?B@?@@?;:2/01/+)()&0204/,+)/33:92/-/-03)&&))+/''''--.13:C>-++27766A?>??AB98845544456<?AB=95?53*&&$&&,,++*,2><::8994+ACB@,))('&&(*+&###&'&&(('(*,**)('''--*(''498973235,((&%$&(688.***&&&'=:<;::><573/--,,+-,/13***+:@?0.,,,,/)2333,('&%#''''()3110.@=>CGJH?@A?@<94;8847;*(((/5,++*)))):8J..--.2300/2444334<<;.,*--.2-**(&$%-,++,&&$%''(%%%####%&)-16633334786:8/./;C?:4+51//031//7662346552.,,((((+(($#$$'(*)*10.022&///2,++*'&')*++*+1440'&%$#$$%%$%&)),+,2:9:7421/-,-.*(%'-))**..**%%)*)+(((&'++4473;:889888=<89745592-()15358:<<4211/000/1()-/950/+*''((%0-)()'&++-.-*(**++*+()+,&''''%$%%&*)(*'*++*%$%,***,**&%%'$%%))(*('$$##$%$$#$$$()/',-'''((,,(%'*&%%&('''++)(''+,:;986)&&%'&'))*)**('(,,,,.32///.,*)*522.1-,-3134&%%&''$$)*''%%''%&)'&%%&-,,++*&)''&&))).%$&###$-0*(%'0,''&')(*('(*/,-,+,+'.'(432.,+*&&')**0'&&'654-*))/.222.---/'$$$&022/((//149==<<;+***+**&'/42/-/71/))',233518348789=<20006653+++2789420*+%$$,5;1+,56??>@?AB8566432**::<895345881''(+++)*+.*))))0+.**++,+()(332367*))+3*)+,+*)'%%&,+++)+-.)%%%%$$%''(&$$(+6:?C?>::?7431,)('()'&')%%%&+25455467@?@;4434:5/')&%%&'&&%%'+7>1'&&'1+('%&&&&'+/350../0?>D>==5226<;;>*))*)(()()&)((&&%*-,-..('**-.'('-$%'/0/.11:+++)*((.,+,44--&))(*)('('(.424222568845/)**+))&&#%'&&&&&&)&&&(.02&%%%%%$$%%%$$%&*$$86<=>6+*+,/-,-17:60..-+,++01<;***+55;<8.-,-),.246:;@@@@@=:5456;:92154-%%$)'%$(/1.//,))&####'(,1000.2/3*((('')0200/0>A9<<;5556241,)2/22673110-((+////2-42>>,,++;8776;)))(1410-)**1+.039:;=B@?><;8*))('&&&22,,&&'''32/))++($%)&&&$%&'&&%$%#$&',,.,)1214--1,++))'&&(%%$%((*(3333577,*)'())))(''&&(+'&&&<D;;;;:30111()5?JJJB>?A::3..10-,1(**+-,,+)''$%&)**9::;:97/.(%%%%#%$(*%%&&*.1=;:<CDJGA;95/./.*)(+)&#$,,24534/)+,+)*+:653611/..,,(&&'02)%%&'''('##,-32.+(((*,-53,&%%'554,-,+-136450(&'98:11,**+*&&.0057860//*)(&%$$(''$%$,,60043420/+-+*)$##%&'(,)))*,56=3/&%$#$%%''(.7:;3/+$#$%$$#$%'()*.2/)''&&&'2J*$$$%'))('()(%''+))))%##$%%&(+$%%
@Uematsu_g8c_4_G3_7
CTGGGCGGATTTGGGCAGGGATGGCAGGTCGCGGGTATGGTTGCTGACTAATTGGAATAGTCTGTCATACTCTGCCTGCTGGGGAACTGGCAACTCCACACATTGACTGATTGAGATGCATGCTTTGCATACTTCTGCCTGCTGGGGAGCCCTGGGATTTCCACACCCTAACTGACACACATCCACAGCTGGTTTCTCCGCCTCAGGACTCTTCCTTCAATATTATTGAAGCATTTATCAGGGTTATTGTCTCATGAGCGGATACATATTTGAATGTATTTAGAAAAATAAACAAATAGGGGTTCGCGCACATTTCCCCGAAAAGTGCCACCTGACGCGCCCTGTAGCGGCGCATTAAGCGCGGCGGGTGTGGTGGTTACGCGCAGCGTGACCGCTACACTTGCCAGCGCCCTAGCGCCCGCTATTATTCCGCTTTCTTCCCTTCCTTTCTCGCCACGTTCGCCGGCTTTCCCCGTCAAGCTCTAAATCGGGGGCTCCCTTTAGGGTTCCGATTTAGTGCTTTACGCACTCGACCCCAAAAAACTTGATTAGGGTGATGGTTCACGTAGTGGGCCATCGCCCTGATAAACGGCTTTTCGCCTTGACGTTGGAGTCCACGTTCTTGATCGTGGACTTGTCCAAACTGGAACAACACTCAACCCTATCTCGGTCTATTCTTTTGATTTATAAGGGATTTTGCCGATTTCGGCCTATTGGTTAAAAAATGAGCTGATTTAACAAAATTTAACGCGAATTTTAACAAAATATTAACGCTTACAATTTACGCCTTAAGATATCCATTGATGAGTTTGGACAAACCACAAACTAGAATGCAGTGAAAAAAATGCTTTATTTGTGAAATTTGTGATGCTATTGCTTTATTTGTAACCATTATAAGCTGCAATAAACAAGTTAACAACAACAATTGCATTCATTTTATGTTTCAGGTTCAGGGGGAGGTGTGGGAGGTTTTTAAAGCAAGTAAAACCTCTACAAATGTGGTATGGCTGATTATGATCTAGAGTCGCGGCCGCTTTACTTGTACAGCTCGTCCATGCCGAGAGTGATCCCGGCGGCGGTCACGAACTCCAGCAGGACCATGTGATCGCGCTTCTCGTTGGGGTCTTTGCTCAGGGCGGACTGGGTGCTCAGGTAGTGGTTGTCGGGCAGCGGCCAGGGGCCGTCGCCGATGGGGGTGTTCTGCTGGTAGTGGTCGGCGAGCTGCACGCTGCCGTCCTCGATGTTGTGGCGAATATTCAAGTTCACCTTGATGCCGTTCTGCTGTCGGCCATGATATAGACGTTGTGGCTGTTGGTCTATCCAGCTTGCCAGATGTGCCGTCCTCCTTGAAGTCGATGCCCTTCAGCTGGATGCGGATTAGCCAGGGTGTCGCCCTCGAACTTCACCTCAGGCATTGTAGTTGCCGTCGTCCTTGAAGAAGATGGTGCGCTCCTGGACGTAGCCTTGGGCATGGCGGACTGAAGAAGTCGTGCTGCTTCATGGTCGGGGTGACAGGCTGAAGCACTGCACGCCGTAGGTCAGGGTGGTCACGAGGGTGCCAGGGCACGGGCAGCTTGCCGGTGGTGCAGATGAACTTCAGGGTCAGCTTGCCGTAGGTGGCATCGCCCTCGCCCTCGCCGGACACGCTGAACTTGTGGCCGTTTACGTCGCCGTCCAGCTCGACCAGGATGGGCACCACCCCGGTGAACAGCTCCTCGCCCTTGCTCGCCATCGTGGCGACCGGTGAATCCGGGCCCGCGGTACCGTCGACTGTGTCTGTACTAGGGCAGCATCTAACATGGCTTTCATCCACAACTCCATTTCCTTTCCTGTATCGTGGCAGAAATAATAGGTCCGCATGTTTGGATGGGCTGCCTTAAAAGCATATTTGCGATTAATGTGATCTTCAGAGGTAAGCAAAGCTATCTGAAAACTAAGTAACAGTATCTCCCAGGATCCCTCTTCTTCTCATCTCTATAATAAAAAACGACAGCAAAAGCACGGAGCCAGTTCCACAATTTCATGCAGTACTGCCTGTATCAAGCCAACCTCATCAACAACCAGTAGTAGGATTCCTTTAATTCAATTTGATTCTCTTTACCAAAAATAAAACTTTTTTGAAGCTCGTGAAGTTCTGCCCATGGTGCTAGCGGATCTGACGGTTCACTAAACCAGCTCTGCTTATATAGACCTCCCACCGTACACGCCTACCGCCCATTTGCGTCAATGGGGCGGAGTTGTTACGACATTTTGGAAAGTCCCGTTGATTTTGGTGCCAAAACAAACTCCCATTGACGTCAATCGAGTGACTTGGAAATCCCCGTGAGTCAAACCGCTATCCACGCCCATTGATGTACTGCCAAAACCGCATCACCATGGTAATAGCGATGACTAATACGTAGATGTACTGCCAAGTAGGAAAGTCCCATAAGGTCATGTACTGGGCATAATGCCAGGCGGGCCATTTACCGTCATTGACGTCAATAGGGGGCGTACTTGGCATATGATACACTTGATGTACTGCCAAGTGGGCAGTTTACCGTAAATACTCACCCATTGACGTCAATGGAAAGTCCCTATTGGCGTTACTATGGGAACATACGTCATTATTGACGTGGATGGGGGGTCGTTGGGCGGTCCGCCAGCCATCTGCCGGTAAGTTATGTAACGCGGAACTGCCGATCTGGGCTATGAACTAATGACCCCGTAATTGATTACTATTAATAACTAATGCATGGCGGTGATCTGGTTATCCGCGGATCAGGGGATAACGCAGGAAAGAACATGTGAGCAAAAGGCCAGCAAAAGGCCAGGAACCGTAAAAAGGCCGCGTTGCTGGCGTTTTTCCATAGGCTCCGCCCCCCTGACAAGCATCACAAAAATCGACGCTCAAGTCAGAGGTGGCGAAACCCGACAGGACTATAAAGATACCAGGCGTTTCCCCCTGGAAGCTCCCTCGTGCGCTCTCCTGTTCCGACCCTGCCGCTTACCGGATACCTGTCCGCCTTTCTCCCTTCGGGAAGCGTGGCGCTTTTCATAGCTCACGCTGTAGGTATCTCAGTTCGGTGTAGGTCGTTCGCTCCAGACTGGGCTGTGTGCACGACCCCCGTTCAGCCCGACCGCTGCGCCTTATCCGGTAACTATCGTCTTGAGTCCAACCCGGTAAGACACGACTTATCGCCACTGGCAGCAGCCACTGGTAACAGGATTAGCAGAGCGAGGTATGTAGGCGGTGCTACAGAGTTCTTGAAGTGGTGGCCTAACTACGGCTACACTAGAAGAACAGTACCTGGTATCTGCGCTCTGCTGAAGCCAGTTACCTTCGGAAAAAGAGTTGGTAGCTCTTGATCCGGCAAACAAACCACCGCTGGTAGCGGTGGTTTTTTCTTGCAAGCAGCAGATTACGCAGAAAAAAAAGGATATTTGAGGAAGAAATCCTTGATCTTTTTTCTCAGGGTGTGGACCTTCAGTGGAACGAAAACCACGTTAAGGGATTTTGGTGATAAATACAAAAAGATACTACCGCCTAAATCCTTTAAATTAAAAATGAAGTTTTAAATCAATCTAAAGTATATATGAGTAACCTGAGGCTATGGCAGGGCCTGCCGCCCCGACGTTGGCTGCGAGCCCTGGGCCTTCACCGAACTTGGGGGGTGGGGTCGGGGAAAAGGAAGAAACGCGGGCGTATTGGCCCCGATGGGGTCTCGGTGGGGTATCGACAGAGTGCCAGCCCTGGGACCGAACCCCGCGTTTATGAACAAACGACCCAACACCGTGCGTTTTATTCTGTCTTTTTATTGCCGTAGTAGCGCGGGTTCCTTCCGGTATTGTCTCCTTCCGTGTTTCAGTTAGCCTCCCCCTAGGGTGGGCGAAGAACTCCAGCATGAGATCCCCGCGCTGGAGGATCATCCAGCCGGCGTGCCGGAAAACGATTCCGAAGCCCAACCTTTCATAGAAGGCGGCGGTGGAATCGAAATCTCGTGATGGCAGGTTGGGCGTCGCTTGGTCGGTCATTTCGAACCCCAGAGTCCCGCTCAGAAGAACTCGTCAAGAAGGCGATAGAAGGCGATGCGCTGCGAATCGGGAGCGGCGATACCGTAAAGCACGAGGAAGCGGTCAGCCCATTCGCCGCCAAGCTCTTCAGCAATATCACGGGTAGCCAACGCTATGTCCTGATAGCGGTCCGCCACACCCAGCCGGCCACAGTCGATGAATCCAGAAAAGCGGCCATTTTCCACCATGATATTCGGCAAGCAGGCATCGCCATGGGTCACGACGAGATCCCTCGCCGTCGGGCATGTCTGCGCCTTGAGCCTGGCGAACAGTTCGGCTGGCGCGAGCCTGATGCTCTTCGTCCAATACATCCTGATCGACAAGACCGGCTTCCATCCGAGTACGTGCTCGCTCGATGCGATGTTTCGCTTGGTGGTCGAATGGGCAGGTAGCCGGATCAAGCGTATGCAGCCGCCGCATTGCATCAGCCATGATGGATACTTTCTCGGCAGGAGCAAGGTGAGATGACAGGAGATCCTGCCCCGGCACTTCGCCCAATAGCAGCCAGTCCCTTCCCGCTTCAGTGACAACGTCGAGCACAGCTGCGCAAGGAACGCCCGTCGTGGCCAGCCACGATAGCCGCGCTGCCTCGTCTTGCAGTTCATTCAGGGCACCGGACAGGTCGTCTTTGACAAAAAGAACCGGGCGCCCCTGCGCTGACAGCCGGAACACGGCGGCATCAGAGCAGCCGATTGTCTGTTGTGCCCGTCATAGCCGAATAGCCTCTCCACCCAAGCAGCGAGAACCTGCGTGCAATCCATCTTGTTCAATCATGCAAAACGAATCCTGATCCTGTTGTTGATCAATCTTGGAGAAAGCCTAGGCCTAAAACTGCCTCACTACTTCTGGAATAGCTCAGAGGCCGAGGCGGCCTCGGCCTCTGCATAAATAAAAAAAATTAGTCAGCCATGGGGCGAG
+
65.-+*-*&%$$#%''(%%&(&&&%&%%%###$(*+(('&'&%##%(++((((/*)+)&&&%(()'')..2**5476=?B>8=84'&#$'(&&%&&&$$$%.++''++%$#'')((''99:B/--D80119:@CBEECBABAD?>8:851.,,(''*+)..32577@?AACCCCDA;=JJJ+&'-.-+++,((((&+)+,224;<@>??BAACB.,,,::;A@A;,,,,ADECDFGEEEJJCBABDGF@?=:2242246899GA??A;::;>FFFFCDEEGBEEBJJJJEJJIFCDFIB@AB<641137>?=>??=9)5<=<?JJJHH8333201-/0?FBBCCCCC@@?@BCBBECDCBBBA>?@@>??DH@@AABBCAA@@FAB@?@?@@@@=<888652,)))7?<==>B=<=99;;211,*(%%%$.&'9:?;A?>:.-1*:9;B@A=<=>A@>>>B>=999:?EJHE<<ACDIJFAA@C;888:;::>A?@@?B>?=6668==2/,-23A?BBBBC@=10,,,,++00--1;DEFHJJIHFGIJJJEBBAAEEIHGHIBB??1001877ADE5222C@B?A:)('&)&%&,/2456:A<@B@AAC>>====<<;;<(&(&$$$%%%)&'('%*+0000:JBA@>B888)))(+*+0>@?@EHHIFF@@??IIEEJG;::=75;--7B@G?==>?<6666GJJGCCBCCDD/++*(,.2333.--.;65524--,+,/C::::JGFDCGEHJJJC@AB@DJJJJJHGEDBBCCFFGFJJJJIECBF?BCFC:0+(*+.:;JAB@@@?=B?B@ABBCBC+)('3>;;==CB@@@ACHJJJJJDBBCJJJJHFDDBEEJJIJJHFGEEDABCACCABJHGGJIHGFBCBCGJHEFFDCCFFGGFIGGGECEEDGGFGGHJJIJIJJA=>?<::7:;;9769@;AAD>:76+++;<<?@A@DD??GF?>=CJJH@??=ABCCDCHJJA@?=?=BBBECB@AABDDDBB@@@A>><:<>@?===?EEGEDCBBCC?JJIJJ@BBCEDBC@?@CDEHHEGA@=;7623=GF@<@@AABDA@@@AAAD3222GFGEJA@==<<=933?BFEEICBBA??GHG=<==@@AGCFG:85331;/.(()79;=@BD;001EEDCDEE?>=212--,,())'%&''7<<99:,++,?A?@@BDCDEEECDEJJJHGDDEFJHJGGC<<;9@@//..2..82@C@AAAGFGJGBA4345.--'%%$$%&(((/..2<1<>>BB:/*,880-,-988:ECC>==84('''(/4022366983+')')(*(((),,4*')&')***+9<988:<=<=F?EDHIC;::;EEDDJ@>>>@300-'&%&)**$$%&%&&.3..)''%$$%&&(-,,*&&&&1*%&&2///710005=?000////42+,<<5+'-///0;@?=>34,4ABC11017664''';BC=<<<100169<HEHHEA>?AA?=<?>20.--42//140'&&&&''9><=>B<<92''(78ABB>FDDDFJJGJ521/)(()+)(('))+222:@>@@@C?,,,.;C@>BCHECDFGJJFFEFHHFGFHIFEBJHHGHFHFEC>?;<>@CDCDBCBABBBDDBDA>??ED@@:989CDFEEDEDEEDDA?>>@?>?>;65578;BA@CCDA@A9778EIBBAC+**)..(((+.4?>G888<@A?CDECCDGBDDE(''';*)FGI@)))))CA7'''(4-366=?7644:9=A@AABA???@FIFCBABABB?@@@@@AAB<999ACA>>=CDHEAB887A>?CDBABABCA=86B::8=>==(%%$'''((.08;A?>=;<9888;>@7767@BCHEB@@@@@AACDJJJA@BCHHGBDCBCDDFGCB98=EDD?@=<;;>>BA==;GG;;9@@??=:<965)$$$&''%%$#$##$')&),)*&&*/934-01+0)'('+++***))(&%*-+('%$###$%%&'+-+&%&'-.)%$$&*+,+1/1:'%%%&%$*+-..397:94==8769978888'&&%$$$%+*,+*(%$%$$%*./..1+9101,'%%%(+&&%%%&*++.)('%'),1'&%%$$+2:;@CCFDGCBA>@>@BAEEBCC?@A=DEDDBB?988677=>?9:><;;?FDDC;;;<FB;90-&&2;=?HAJ<5854447@=@>=?@CB@4334>;;;;<<<?BHF?<;;:==>??D=<<;=?@@BCB<7778BACJF;:=GFCB=;99<@CCDGIJEEEFA@ABDJABB<==;@>@CEEB@@>9:8/,***&&%(((3=?GCAACCACAB?>??JJ?=:9<<<=>>>;:98:<BBDCCBB?>==>?BJJE=;;;>BB@???B?@ABFDB<;;<ABAABCDE>;;;<=FDCA@@@ACDB@@=B?@DJJCA?B>BCC@@=>EJJH@???BDFEFGGFHGFJJJJIHFADE@>DDDCCCDDDDEDB@?@?@@@B99:@=<=ACDEFIGGIFGEEFDDDCIIIHEDECCCAAABDC@?>?ABBCCEJHE><3,,/*++(()?ABD@GGDCCDCDDJFEJJJFA?9?45HGDDABCA@?>?BB@CEDDFCB@@ACJFA;;53212+*')((')(-,-(((0005)))()'&&$%$$%&'%$$&#)##(&&'''('$$$$&%&&&%'$$%%$$$&%&,.667.,,)(()78744998;4444/,))&&&&*01398875556;=<=@AC:99'&&%&$%'127-)'))*++++,-48;?ABBE?::BCEJJJG@11112DDFGDGJJFDDEFFJJJJJJJJJJICEGFDFFIJJJJHDBDDEFEDHJJGGFIDB?C=;8:FCBAAB?@?@?BEJG=;8'&&&'&&'9:;GJJJJGHGGGIEDCCEC632334BD=889<6*/.9>@?==>?@C75*(('&'55:GE>===:6HJEBAAAGA@@=@??>=>@JFEA?JHAAABECB>A?CABDDDBBADCHA>>>AC>==1F77B@@?AEBDB@A?A9344AIECCCCCBFB?+)%%'6BEBBABBBB@@@ACBBBDAA@>@@EEEDCD?>?>AB?@@><<:0+('%%%%432<EGAJ@=?@9989=A@>?@EHGFB@??@@@@@CCAC@@E?EHD;;;=GE?>>?GEHEFB?>?><<=??@?CC;::;@BEBA?17-=?BABCDCEDDCBA?>??=<<<CDCDDEEA@@=<<=DFEED?>=<==CDB?A@DCB<<<<ABC=;;>B@?A>JJFCBA@BAB?=<>@ABAFEFEHGFCBECDDBBJJJHCCD@@@@CDEEFEFGGIHDCBB@A>A76.,)*(&%&*'*2344>>:20/45<?@@DGC>A689886680//012:;=93928;=BAAAA???3100.67;---/8.**+++-(''')*)()(((),18@>45*&&&'&&%&$&'+*+*..,++-%'''+*()/2++&&&(&*%%&%(*---))-.225=;75353*&&&00869@ACDE@@?<;;.**&%&'%%%&+63-'(+'''((&'(*/./8511/2/.)'18<=DHE@CGIHFBJJEBBA;:;7989>JCACHJJJFHCBBBECBABECCAABC@???A@@@AABBB@A@@;:98****6763//17>CEFJJHDEHD2110666JG>=<BDGCC??><)>>;::7EED?BBB@DDDEGBA@AADCEIHG@>?B000,-+26+))45688<;;=>=<<=?<<<;;:<??@ADFEFAD<;<=AFECDA@530FHJJGJHHFGGFEDDF@@A@HDBC998867:8+++*++0511147?FDDCDE11111H<=7>=ACA@>>=??CCDCCCB9IFCDCEDEBCCCJJJGFHFCDAA@898=C777CDDEFBCBBG@B??<4$$$%%%%%%&*78?<=?DCDFF=IHJJIJHDHEEB76319'&&&AAEJJEECED?@CEFFEBBDED@?AHCGHDBBDDA@?ABCCBA>>CBH@??JJJHIGDDDCDDD@=;<>AACB@@@ACAAB898=@@<999>J@@?=?>@@ACAAB@BA@BCDEEB>A:001)))338=?55?@CCBCDDFA@??BBCDCA@>=>>AEA=<>>CCDEFFDC@@@AAADD@??+**+<?C@??BCCEFAA@AC>BBAB@CBBCC@7B<812@DDDFBBB>=:;=;<;::?>>>=@??@ADEEGB?=<>@AB@@?>?>ECABBHJ@@@AGIFB@@:43334?CB?;@@DEDG=8;4>;;<;EC@;=>?AFCEDFJH><<?BHH@?@?EGEA@@AB??@A=>>888*))**,//0..5?4322224544,'&%&''<@D@BECCDJJJJJJJAA@A<113C@??@C3()'''<=CGIGGGI?.-,-+0*1*(()*>>>BCCBBCDDFGDC?=>@5A+BFFDDB@AABAABABAAD;556>=;==BBAB@;:<:9:FGDDBC@CEG@>>>>>=>CCEB?<=AEJDCB@BBCCCCDCCCACBBDBCBCDJHGFDDBDEEE????>>>FEIECDDFFCCCEFGF@@@?ADECF>(&&'1///ECBA=;:;DEE@>?>==;=::;;;:00060000787A:<@<DFE;6559AB:999DAEEHHFGFHFDA@@BCHHEBD??@??>ACCDEDCB???@FCCBAA?=>?@JFBB@??>????@AEEFDE:9:9@<:9:ABAD:82***,)))))(,+)>BCACJJJFGDA@?ACDC9743-(((BCFFEFGDCBBCEBAABACBABD,'(-7=BCF;5558FI9788<5333=;...7?CEEBABCHJDAAB0E?>A=:B/---+++)))-///:<><:<=>EEEHFDDCBCDD?32239998+**0A42122861-..8=33)'(,+0.,)((+,,%)*./...,,-,,-,-3'&&'####$$&&'358;=ADB@@EBB?@G??@?????????A?===>CABA@A@?AA>=,***0-.;JJJJIJDC@=;4223<A=6650)'
@Uematsu_g8c_4_G3_8
GCCACTACGATTCGCAGCGCATCGCCTTCTATCGCCTTCTTGACGAGTTCTTCTGAGCGGGACTCTGGGGTTCGAAATGACCGACCAAGCGACGCCCAACCTGCCATCACGAGTCGATTCCACCGCCGCCTTCTATGAAAGGTTAGCTGGAATCGTTTTCCGGGACGCCGCTGGATGATCCTCCAGCGCGGGGATCTCATGCTGGAGTTCTTCGCCCACCCTAGGGGGAGGCTAACTGAAACACCGGAAGGAGACAATACCGGAAGGAACCCGCGCTATGACGGCAATAAAAAGACAGAATAAAACGCACGGTGTTGGGTCGTTTGTTCATAAACGCGGGGTTCGGTCCCAGGGCTGGCACTCTGTCGATACCCCACCGAGACCCCGTGGGGCCAATACGCCCGCGTTTCTTCCTTTCCCCACCCCACCCCCAAGTTCGGGTGAAGGCCCAGGGCTCGCAGCCAACGTCGGGGCGGCAGGCCCTGCCATAGCCTCAGGTTACTCATATATATTTTAGATTGATTTAAAACTTCATTTTTAATTTAAAAGGATCTAGGTGAAAATCCTTTTTGATGATCTCATGACCAAAATCCCTTAACGTGAGTTTTCGTTCCACTGAGCGTCAGACCCGGTAGAAAAGATCAAAGGATCTTCTTGAGATCCTTTTTTTCTGCGCGTAATCTGCTGCTTGCAAACAAAAAAACCACCGCTACCAGCGGTGGTTTGTCTGTTTGCCGGATCAAGAGCTACCAACTCTTTTTCCGAAGGTAACTGGCTTCAGCAGAGCGCAGATACCAAATACTGTTCTTCTAGTGTAGCCGTAGTTAGGCCACCACTTCAAGAACTCTGTAGCACCGCCTACATACCTCGCTCTGCTAATCCTGTTACCAGTGGCTGCTGCCAGTGGCGATAAGTCGTGTCTTACCGGGTTGGACTCAAGACGATAGTTACCGGATAAGGCGCAGCGGTCGGGCTGAACGGGGGTTCGGTCCGCAGACCAGCTTGGAGCGAACGACCTACACCGAACTGAGATACCTACAGCGTGAGCTATGAGAAAGCGCCACGCTTCCCGAAGGGAGAAAGGCGGACAGGTATCCGGTAAGCGGCAGGGTCGGAACAGGAGAGCGCACGAGGGAGCTTCCAAGGGGGAAACGCCTGGTATCTTTATAGTCCTGTCGGGTTTCGCCACCTCTGACTTGAGCGTCGATTTTTGTGATGCTCGTCGAGGGGGGCGGAGCCTATGGAAAAACGCCAGCAACGCGGCCTTTTTACGGTTCCTGGCCTTTTGCTGGCCTTTTGCTCACATGTTCTTTCCTGCGTTATCCCCTGATTCTGTGGATAACCGTATTACCGCCATGCATTAGTTATTAATAGTAATCAATTACGGGGTCATTAGTTCATAGCCCATATATGGAGTTCCGCGTTACATAACTTACGGTAAATGGCCCGCCTGGCTGACCGCCCAACGACCCCCGCCCATTGACGTCAATAATGACGTATGTTCCCATAGTAACGCCAATAGGGACTTTCCATTGACGTCAATGGGTGGAGTATTTACGGTAAACTGCCCACTTGGCAGTACATCAAGTGTATCATATGCCAAGTACGCCCTATTGACGTCAATGACGGTAAATAGCCCTGGCATTATGCCCAGTACATGACCTTATGGGACTTTCCTACTTGGCAGTACATCTACATTAGTCATCGCTATTACCATGGTGATGCGGTTTTGGCAGTAACATCAATGGGCGTGGATAGCGGTTTAACTCACGGGGATTTCCAGAGTCTCCACCCCATTGACGTCAATGGGAGTTTGTCTTGGCACCAAAATCAACGGGACTTTCCAAAATGTCGTAACAACTCCGCCCCATTGACGCAAATGGGCGGTAGGCGTGTACGGTGGGAGGTCTATATAAGCAGAGCTGGTTTAGTGAACCGTCAGATCCACTAGCACCATGGGCAGAACTTCACGAGCTTCAGAAAAAAAGTTCATAATTTTGGAAAGAGGTCAAATGATATTAAAAGGAATCCTAATGCACCGGTTGTAGACGAGGTTGGCTTTATCAACGGGACAGTACTGGCATGAAATTGTGGAAGAAACGCTGGTTTGTGCTTTCTGACCTTTGCCTCTTTTATTATAGAGATGAGAAAGAAGAGGGTATAGCTGGGAAGCATACTGTTACCTAGTTTTCAGATAGCTTTGCTTACCTCTGAAGATCACATTAATCGCAAATATGCTTTTAAGGCAGCCCATCAAACATGCGACCTATTATTTCTGCACTGATACAGGAAAGGAAATGGAGTTGTGGATGAAAGCCATGTTAGATGCTGCCCTAGTACAGACACAGTGGACGGTACCGCGGGGC
+
558('''.--/>>?=55>??EFDBCBBJEEEFJCABBF>4;1AB=<<=A@GEDC666BA@@C@@@@CC@@@CFEC>JF??><555666IECBC?>>>0000@;<2..,*,,+****23@@?@@CBCFDFGGJJIIHGGJHIA=>/++,**+--/11/,6113@@JJ::9.))*.(*&&%$269;8933351.7D?>?>=FDBBABBABCBCDCCA@????@A=;::@?A==A?/++,89:B>..,&(->BABA@@@CDCCC@>=AA>=@???=@FBAABFGAA@@DEFEJJJJJDBA?>?>BBFJHFEFDAAABDFCA@;=<<<F30@-@A@GJHFC@AAJGAD?>?=@<7??IEDIHJJHG@?@@?>?@DDDEGCDB@CDA??@E0/'''*+*&%$%'().1/877861;94;6142=>@A9>CE--,4<D=::;G>69<<BECDGD??:223BDD21..14111+,(&''3600/.0676:8=CEEECA@?@BBGHCBB@AA@BCFJJJ+**>B>@ADDIJIJHIJJGEFHGA=JJJJJHIHDE@HJECC84334BCDC55563345HJDDD)(((433?3336000EDDFEBHBGJGFA@<<511865735**;777=>>966633460*''),-3549>:9@C@>@GA?526/<9<:;:::<ADDE999<;:5<?@CBA??CD@AAAJJIJJB;AHJJJDA@@A@@@A@BCCD>====<=?A;,)(())*//.,)*4:;;=CBFFAAAAGHHGJIGJJHDDEJBBABFHAECDEDCDDB;<?>A??@>>?@CCBEFCEEDD?99::FB@@>BBBCA???@@@B>;:;>?ACCHIJDA@>@ACCACAA??@?AAABA?>=>@?@A@@?>??ABA@@BBB?@ACGDB@?@=<?>>6?CCB>=>>CB?>=<;558888:79:7A?>>??A;;;9<;;AAFDA@ABA@A@DC==@BEECB??ABCE>>>90007>+(,&0(')(()(')''%$&&%'&'&3344@AAB?AAAH?>==A55,,--9@ADDA<;;=====@@:;31---+..8+++,BGHEEDEDBA@BD?8@0((((/1346D@A@@@@BDECCCFFCBA?>>>EDEGHCCD<>=877?BDA@?BC@?=>>A>87::53347+(5799FCEBHFDAA;:ADCHFHGJJJGD@@??CDIGEDDFHJIGEDBAAABDFGFFEHJJGFA2,**6,IBB=<AA@@-'''3(''(>AA@BBAA?=???CBDGJJJIDCDABCHHFFDGBBAAGHGJJHB<>>887DED@@DIJJJJJIHB@IIHFDCDCEGEEFIJHJIEJJJJJIJFJHD>@CBBJJIHHH111153331000/.1667ADDCCBCGEA???DHAA@A@@AIGHDCCCFICA@BBBABCB@AAEFFEGDCCCEJJJJEEECDEEGBBDBDCBDDCDBACDIJFGCIJIIGFGD=<<=DDA?,,,,,67>>CA9849;>A@30@@DGGJHFDEGJIIJIFFDDCDFFFHFEC?DBA@BDB@??9884446610/.,/:<?>HGDCCBFCCA@@ACDGFGCCCCJFDABAEFDCCBBABEFFIIEA?>>?AEJGG?===CCDDFJGFE@99999;1,:6-..2389;;<CBBHECBAA@D:('&%''(,8DBBCFHEC6554:;=>=@EA@F?FFB=B<;>?<B@84468?FE><<;>B964477:66667IFA?@BBF@<;;AEEDEFGEECBDDEJIFBB>=:BBCFFDEB@CBDDDDGIJ5331/'((+./14,,,,5BDCCH:<33))+???>DDFAA?>?ACCEDBBCCHHDJACD756*('&-AA?>>ACHGEEEECA<A99:2,F;CFJJJIB===@IIFA@?>A@BBA?ADFEDEFGJJDE=BB@@A4/116630.2134:8<=><=>ADCFJ323=??B=<==CEFGGDD>>??J?>:9'&''9('''******=A=;<<;BF=FHHJFDCCCC2//+((*8EGJIC@>?HJJGGFA45.7CC;:;7:7547///*((''4AB<:<<=DCDCFB@@ACA??ACE(((79;<=C8444<=@98+&&&(*(&00.--.1)*44C>>>JHJEHEC@@JFDJEBAABABDFJHC<<<JEC@??BBA=7.3,-,.1.0///0<326:630.021(<145..5458;;<>@B@FFC@@ACDCBDIHCAA@CFC@?JGGIHIE@@@GC@AB?>==>?CEB@AC=?=AABIGFD???AHGFGA???GEDDC@?>====BB=89>AGEC>3)+7999;9:::9:>=>>F@970-**:?AJJ?=@JGE??>=@CG=9342217>9;488:@CA@@??>>?@@A+**+@>>>=7885611/.+))*++((('%%$
@Uematsu_g8c_4_G3_9
CAGGGGATAGCGCCAAAATTATGCAGCAAAAGGCCAGCAAAAGCCAACCGTAAAAAGGCCGCGTTGCTGGCGTTTTTCCATCAGGCTCCGCCCCCTGACGAGCATCACAAGAATCGACGCTCAAGTCAGAGGTGGCGAAACCCGACAAAGCTATAAAGATACCAGGCGTTTCCCTGGAAGCTCCCTCGTGCGCTCTCCTGTTCCGACCCTGCCGCTTACCGGATACCTGTCCGCCTTTCTCCCTTCGGGAAGCGTGGCGCTTTCTCATAGCTCACGCTGTAGGTATCTCGTCGTGTAGGTCGTCGCTCCAAGCTGGGCTGTGTGCACGAACCCCCGTTCAGCCCGACCGCTGCGCCTTATCCGGTAACTATCGTATCATCCAACCCGGTAAGACACGACTTATCGCCACTGGCAGCAGCCACTGGTAACAGGATTAGCAGAGCGAGGTATGTAGGCGGTGCTACAGAGTGTTGAAGTGGTCGGCCTAACTACGGCTACACTAGAAGAACAGTGCTTGGTATCTGCGCTCTGCTGAAGCCAGTTACCTTCGGAAAAAGAGTTTGGTAGCTCTTGATCCGGCAAACAAACCACCGCTGGTAGCGGTGAGTTTTTGTTTTGCAAGCAGCGGATTTACGCGCAGAAAAAAAGGATCTTAGAAGATCCTTTGATCTTTTCTACCGGGGTCTGACGCTCAGTGGAACGAAAACTCACGTTAAGGGATTTTGGTCATGAGATTATCAAAAAGGATCTTCGCCTGATCGTTTTTAAATTAAAAATGAAGTTTTAAATCAATCTAAAGTATATATGAGTAACCTGAGGCTATGGCAGCCCGCCCGGACAACCGCTACCGGGCAGGACGGGCCTTCACCCGAACTTGGGGGGTGGGGTGGGGAGAGAGAAACGCGGGCGTATTGGCCCCAATGGGGTCTCGGTGGGGTATCGACAGAGTGCAGGCCCTGGGACCGAACCCCGCGTTTATGAACGAACGACCCAACACCGTGCGTTTTATTCTGTCTTTTTATTGCCGTCATAGCGCGGGTTGCCTTCAGGTATTGTCTCCTTCCGTGTTTCAGTTAGCCTCCCCCTAGGGTGGGCGAAGAACTCCAGCATGACGATCCCACGCTGGAGGATCATCCAGCCGGCGTCCCGGAAAACGATTCCGAAGCCCAACCTTTCATAGAAGGCGGCGGTGGAATCGAAATCTCGTGATGGCAGGTTGGTCGGTCGCTTGGTCGGTCATTTCGAACCCCAGAGTCCCGCTCAGAAGAACTCGTCAAGAAGGCGATAGAAGGCGATGCGCTGCGAATCGGGAGCGGCGATACCGTAAAGCACGAGGAAGCGGTCAGACCATTCGCCGCCAAGCTCTTCAGCAATATCACGGGTAGCCAACGCTATGTCCTGATAGCGGTCCGCCACACCCAGCCGGCCACAGTGGATCGATCCAGAAGAGCGGCCATTTTCCACCATGATATTCGGCAAGCAGGCATCGCCATGGGTCACGACGAGATCCTCGCCGTCGGGCATGCTCGCCTTGAGCCTGGCGAACAGTTCGGCTGGCGCGAGCCTGATGCTCTTCGTCCAATCATCCCTGATCGACAAGACCGGCTTCCATCCGAGTACGTGCTCGCTCGATGCGATGTTTCGCTTGGTGGTCGAATGGGCGGGTCGCCGGATCAAGCGTATGCAGCCGCCGCATTGCATCAGCCATGATGGATACTTTCTCGGCAGGAGCAAGGTGAGATGACAGGAGATCCTGCCCCGGCACTTCGCCCAATAGCAGCCAGTCCCTTTCCCGCTTCAGTGACAACATCAAGCACCACTCGGCAAGGAACACCGTCGTGGCCAGCCACGATAGCCGCGCTGCCTCGTCTTGCAGTTCATTCAGGGCACCGGACAGGTCGGTCTTGACAAAGAACCGGGCGCCCCTGCGCTGACAGCCGGAACACAGCAGCATCAGAGCAGCCGATTGTCTGTTGTGCCCAGTCATAGCCCGATCAGCCTCTCCACCCAAGCGGCCGGAGAACCTGCGTGCAATCCATCTTGTTGGATCATCCGGAAGACGATCCTCATCCTGTCTCTTGATCAATCTTTGCAGAAAGCCTAGGCCTCCAAAAAAGCCTCCTCACTACTTCTGGAATAGCTCAGAGGCCGAGGCGGCCTCGGCCTCTGCATGAATAAGATTAGTCAGCCATGGGCGAGAGATGGGCGGAACTGGGCGGAGTTAGGGGCGGGATGGGCGGAGTTCAGGGCGGGACTATGGTTGCTGACTAATTGAGATGTCGTGCTTTGTCATACTTGTGCCTGCTGGGGGAGGCTGGGACTTTCCACACCTGGTTGCTGACTAATTGAGATGCATGCTTTGCATACTTCTGCTGCTGGGGAGCCTGGGACTTTCCAGCGAGCAGCTAACTGACACACATTCCACAGCTGGTTCTTTCCCGCCTCAGGACTCTTCCTCTTTCTCAATATTATTGAAGCATTTATCAGGGTTATTGTCTGATCAGCGGATACATATTTGAATGTATTAGAAAAATAAACAAATCAGGGTTCCGCGCACATTTCCCCCGAAAAGTGCCACCTGACGCGCCCTGTAGCGGCGCATTAAGCGCGGCGGGTGTGGTGGTTACGCGCAGCGTGACCGCTGCACTTGCCAGCGCCCTAGCGCCCGCTCCTTTGGCTTCTTCCCTTCCTTTCTCGCCACGTTCGCCGGCTTTCCCGTCAAGCTCTAAATCGGGGGCTCCCTTTAGGGTTCCGATTTAGTGCTTTACGGCACCTCAAGCCCAAAAAACTTGATTAGGGTGATGGTTCACGTAGTGGGCCATCGCCCTGATAGACGGTTTTTCGCCCTTTGACGTTGGAGTCCACGTTCTTTAATAGTGGACTCTTGTTCCAGAACTGGAACGACACTAGACCCTATCTCGGTATTCTTTTGATTTATAAGGGATTTTGCCGATTTCGGCCTATTGGTTAAAAAATGAGCTGATTTAACAAAAATTTAACGCGAATTTTAACAAAATATTAACGCTTACAATTTACGCCTTTAAGATACATTGATGAGTTTGGACAAACCACAACTAGAATGCAGTGAAAAAAATGCTTTATTTGTGAAATTTGTGATGCTATTGCTTTATTTGTAACCATTATAAGCTGCAATAAACAAGTTAACAACAACAATTGCATTCATTATCTTTCAGGTTCAGGGGGAGGTGTGGGAGGTTTTTAAAGCAAGTAAAAGTATACAAATGTGGTATGGCTGATTATGATCTAGAGTCGCGGCCGCTTTACTTGTACAGCTCGTCCATGCCGAGAGTGATCCCGGCGGCGGTAAGACAACTCCAGCAGGACCGTGTGATCGCGCTTCTCGTTGGGGTCTTTGCTCAGGGCGGACTGGGTGCTCAGGTAGTGGTTGTCGGGCAGCAGACCAGGGCCGTCGCCGATGGGGGTGTTCTGCTGATTAATGATCAGCAAGCTTCCGCGCTGCCATCCTCGATGTTGTGGCGGATCTTGAAGTTCACCTTGATGCCGTTCTTCTGCTGTCGGCCATGATATAGACGTTGTGGCTGTTGCGTCTATCCAGCTTGTGCGCGGATGTTGCCGTCCTCCTTGAAGTCGATACCCTGGCTCGATGCGGTTCACCAGGGTGTCGCCCTCGAACTTCACCTGGCGCGGGTCTTGTAGTTGCCGTCGTCCTTGAAGAAGATGGTGCGCTCCTGGACGTAGCCTTCGGGCATGGCGGACTTGAAGAAGTCGTGCTGCTTCATGTGGTCGGGGTGACAGGCTTGAAGCACTGCACGCCGGGATAAACCGGTGGTCGCGGAGTACAGGGCACGGGCAGCTTGCCGGTGGTGCAGATGAACTTCAGGGTCAGCTTGCCGTAGGTGGCATCGCCCTCGCCCTCGCCGGACACGCTGAACTTGTGGCCGTTTACGTCGCCGTCCAGCTCGACCAGATCGGCGCCCACCCCGGTGAACAGCTCCTCGCCCCCTTGCTCACCATAGTGGCGACAGGTCGATCCAGGCCCGCGGTACCGTCGACTGTGTCTGTACTAGGGCGGCGTACACGACGTGGCTTTCATCCACAGCTGACTTCCTTTCCTGTATCAGTGCAGAAATGATAGGTCCGCATGTTTGGATGGGCTGCCTTAAAAGCATATTTGAGATTAATGTGATCTTCAGAGGTAAGCAAGAGCGTCTGTGAAAACTAGGTAACAGTATGCTTCCCAGGATACCCTCTTTCTTTCTCATCTCTATAATAAAGAGGCAAAGGTCAGAAGCACAAAGCCACACTCTTCCACAATTTCATGCCAGTACTGTCCTGTTATAAAGCCAACCTCGTCTGACAGGTGCATTAGGATTCCTTTTAATTGAATTTGACCTCTTTCCAAAATTATGAACTTTTTTTGAAGTTCGTGAAGTTCTCCATGGTGCTAGCAAATAACAGTTGGCTTAAACCAGCTCTGCTTATATAGACCTCCCACCGTACACGCCTACCACCATTGCATCAATAGGGGCGGAGTTGTTACGACATTTTGGAAAGTATCCCGTCGATTTTGGTGCCAAAACAAACTCCCATTGACGTCAATGGGGTGGAGGATTTGGAAATCCCCGTGAGTCAAACCGCTATCCACGCCCATTGATGTACTGCCAAAACCACATCACCATGGTAATAGCGATCGACTAATACGTAGATGTACTGCCAAGTAGGAAAGTCCCATAAGGTCATGTACTGGGCGTAATGCCAAGCGGGCCATTTACCGTCATTGACGTCGATAGGGGGCGTACTTGGCATATGATACACTTGATGTACTGCCAGTGGGCAGTTTACCGTGAATACTGCCCGCCCATTGACGTCAATGGAAAGTCCCTATTGGCGTTACTATGGGAACATACGTCATTATTGACGTCGATGGGCGGGGGTCGTTGGGGCGGTCAGCCAGGCGGGCCATTTACCGTAAGTTATATTTAACGCGGAACTCCATATATCGGCTATGAACTAATGACCCCGTAATTGATTATTATTAATAACTAATGCATGGCGGTAATACGGTT
+
1,,,042+(%&&'(%#$&%%%%%%$$&(,2;@?@A<::953+*%')''*03---CFDA=:=>BCDCCA>7541.--02:793//0?C<<344.-3C==85445>BH??9=(.+&'>>>AEH=:986/,+,2@?<=<<=>FA60+---***,0068=<=@B@BH@DJ=?>91-+<:<=;:95558855..1BJJJHJAB9?=?9;:CAEFHHHEEDBD>>=+*((**-0:A9:CEA?AJGFB>A>=*((+,:;***<=BC;9:A?=::CBB@DE999;HF;43443/+*(&'''%%''''&&)+*)''%&&//0A@BDDEEGIJJB?>*))*.24781111?BA>=>=@AABCDDDDBHCGEA7777??D@@411--&%'(/28:;==<9:;<>CDBAB@BDCEB===A>?>>C<;;10010000@A655.**++.++1<>ABDB@=<=?DDDA?==?@AABCDB3211.$#$$'((%$%&%%$$+.)((.***+5832,,,%##&*')'*,((((()9:==>DDDIFFFCEEDGEDDCDDGIA855891/0013<AB46-(,)G>999>;77-./:F;;:9=>@BDCCB7777FDGA???FBB</)(((1;=:-+47GJJFA>>?G>;;:9><FHD<;986&&)6632+)),('##$('-''***+,3835334(((30'(+--+,,1@<;:+(')13454233FB....67AA@>A88899BE??A>>>7878;98:41.-150,**.,0)&&&(&&&)(&&&8<EDFJDHJJJJFE?JJIG>JJEGGG@@A?C7778@??DJJFDFA?@@DCBAB@==>AC<<<5&##&$%&&*/*'&$####&&%%%&%#$%&$$%%-0112:1011222102048=AB@65=>=21021((*)/2/305>==63;:::>@AB;;;898)))=>=>4)))AB<?>>CDFDDB;55588))++2BDCF@C=@<<==000.1-+*+335454/+,,++*,3+<==GEFGHHDDBIJJFGFEHFB@?FDEE>>>=DEH644247131/007/,+*/)+++-BDHFH@=<<EICHA@@ACEEGFFFECECDF@>AB>99<A?>>?ADCB@;7320.+,.---)%##'-):00/17:76410/-+++766<@8666;99<<EDHIJ<,,,58@9CCEEFDBB?>=:GEDDDCEHDEDDBC?></)&'&*10-&&+111<DFDFGHEB?60(''#$%%&)(&1(<@ABCCB@=>AD>53104-34456AAFBBA@<;=5**?==;::;C@@B?@<;,+++0122664777DEDD32)&&-.07;>CI====HEDHHBA?>@AA?>>>BABFEDECG4-&&&&&033.//0553;===6?>:;=><==<<62222<=)(()*7:=BCCCABBEHIHFDBBCDECDDEFHCEA?BBGG76=5BED;98++++*&%%')'().))''8==:112;=>A<=DDCDDDHIHC>>D==<<::;7-**+9=@>;;=E>/..0=98011?BA978;>D=<;;A<;;;B@7778HAGHGJJJJHFFFJJIJJB@?@A<;;=F>:::::31,,,-23:8786320.+(.''>?GIIC<;<;B?EA?><@ADDD@BGEC@??@BC@@@@DDBDBACCEDFGHHIJJJJHA;55BA=;:<<=?FHGG9889BCED@>7>A<;9:888:GDDFEFEDADAACBCCEEGEEDFFEEDEEFGJIECBEBI;:<<EEFDDGGGHGGGHFGF:::**:99AE:?6DDAAAAEF:888;6669=>A??>;;<==??10100/,80++*+-,)&''*/--)'$$''*00.-,,)('%%)'&&&*0.-++)''&&&&)+-/./13=:::<?FIICCBAAABD@9<5<DGBBB;8815013/)%%&'*---5AA=<9:;7**,),++-+'()<=FFFECGDEDFJJJIJ>>>=EDDCCBC=DD;::::::;<<AJJJHEBCBCECJGGFEDA@DEEH@://('''*+,.0/,-07437>;<BACJJJFDDBJIJHJA?>>C?920006:;JFHGHHC89,,&()(*)&'),**+)*//1@?@@@B?@@A578-4%'''())1545654-()8D555@@=;>DB@999CHJIGFDEDFEFEDCCDFHGJGFJIAA@ACIFEB?>>ABBBA@AA????BA???>@?==41-)(&'(&)-566554/,,,+34/-+1102345?C;=546))))755512+(((,?BFEFF@BA<322:77.**,133467;;<?;:865565664///5778877-('(%&''0/1('*66763445;=A@634/.@A=,'##%')(())(+././.07@5@BBBCBBGEJJJJJIJGCB>>>=>=D8611/,+*%&%())(((/2@@9762/-(0))..*11//-)(''(%$$&162221<JJGCF?@BE,-89;;29++*)')-(-.---/-))4,-,''@9601.500GHIHFDCDCEJIH851+),,,,,,.A@A;886.&%&'''':97524:=;79;;FGDCF@0/+453?@;=98::3.--(''+>8978))*)34666698=BB;;;@JJECBB;;;;CCAB@DE@BBFBCCAEFDEEFJJGFDAAB<<A@@>BDECEBBBBCBBBBDI@AABG>>=47/.)'''236A@>@A@A@AA>?@ACA<<;=B@C87...08/9:8:=<@=BBBJJDC>???BAABD@@>=>:<;8222/A8@@>?@=@>>B@742/2;777655+&%'-/.BCD;;;;B5444350-&,,-58:990+))('-.--7@52*)&&&%111;<899-+++'$$$$'&&'*.7@@@@AAABCCB=-&&'((8=@GIF???ACBFAGCA@@B>>=<=<=>ACEHJJJJJIHFDCBCFFHEF@=<84+&&&/<///0A-+++::/..124=>A@?:20-&&(((*029FBDHCC=>C=>?@DJJEA>999:JHA<<;<::<7306/;?JBA@<<<<@<<<=JHHJ5335AG>AEJEDB@BBEHJJAA@:876111B@CJA?>?ABFJF?JJJ@>=<73.B????DBAB>A='''')*),,,3:>BECDEEGGFBCDCDBA???BEJJJJJEGC::A:3,HDCBBCJJJJHEDDEECBABEEGFCDC=?JEFEECDDDHHGGGGDFDECEEDIIGJDD@@@BHFDIIJJGGF<64(''%&''$&%$$0:DDCDB8777CGFFC@?>J946:===<730,),-+&&&))))*%%%&'(7567>@<<=;>?>A>>>A??@=>?<96435898:9<<>:766;3?@@5555;:::/,,++*+*+2,('*+,%%**,+&)))--1-)(('''&(*1-.:;;764111,-+,--223200-.560,,,,-,1345GGFIJIFB@?8;.----823223++*+-6667AGA87767780//.-*)+,79:81//0>>>@GA@??AC=98832320,(&&&%%#$&%%&&)+++-+$%%')(*('('*'')*)(*5630012@?:<<==C9DDEA@::==@EADHFHGB><-+)')<3,)(,++,DEDDFGHJJDEDFHJJIDDDGFGF1+)*)(((.-+,,,?66))****&/213125<====>>BB@FFDB6333,++/3%%%*556<DD8767CACC:257444.,,167>=>=;;;82113&&'@C@=>A>>>=D8777CFEDBDDFFCDEAEFJJICA>9999?@>>2229867663320//02@@?AB??@DC?==;67@FFHHIDDD>EECDC@>@FGF=<<996AC<*''&%%'44,-5=BA???G55346-,-+%$###%##$(((+)((''((('$#&0-87:<=???>@?=>@53227500001432226=<656@=?:77:@>BABB=>==@CC::::ECBEDEDCBDB@AACCBA<<;;@BJIEFF1F((<<974)/-)())))*232,,++9''./-../,(((.-,-+.-06&%%,HIJJIGIBA?B@@0)',DFBDED(((*@((((//,,*),01655433)223@@::5567>;9::AA???@EFBAAADBB?<;?;---+,)*(('&&%%%%226;642*))))%%'$$$'((;=?EBE@ADGJJFB@@@DEE433))(*./16<===>ADED@<;=CA@>>==<55.6551+*+)(((&%$#&,,.-88+***,,+./0?A@;::;E<886-,,'%%&((DEHED:8877?>>8888;/++'***=?@@;9::;=5,*'*,-,3//B=<=ADBBCF0-+'/&&23:<@;91)'%%&##$$%&'''&$$###$,)-,0<?BGHGCA?>===>>>=::::==00$'%%'0(((556<9561**--+($#%()))'(,+-56668B?;;<EBCDCCCCEEA@=/-DCCDEIJJJGDCCDC?ACJJJG>;97*))*55322595887?@ECBB@@@@A62238::4320&&&'+..CFDFFFE766+*4(:>JJ)))2:<77/986788<=:99:=<:(&&%$###$'('+*)&%%14/)'(*+.242498;@AA@D??;;99:1,('(&*&$%$()++67BDA???=G>?@?D>@DBFJGEB@?@?BACC?A?@?420+')*8<<>EBA??CEGEF???>CECDAAA@@ACDBCB?>>?GEDDFGG6111=<=?J=9''')88:::DA<<0+*)**,..,&&&1---,,)*+()))*('''*-*+))+''()64000:4@ACGCB>7:++++-.377****>(''&'%%')*,/000547::@87788JB><.&%&%))/2?;444340.0:8:::B@A4344<==>BFFFCAAADEB>=<=B>=>>E?<<8<3/,.(''###$&''*/++)(''('&),=DGHIHFA>@?=>GIEEBCEDCBBBECBFGECCBDCBBBCDDEGID?=;<''''//EBBAB=880///4./@A@@2100556DA???@@@@BGC@>>ABEB@A>9(($$$&)+,()*39=?@@BCGJJ,)))99;2222>>>A777=>B321177984)'''129;BBCFA?=<?=>=;/**((((...0)(((
@Uematsu_g8c_4_G3_10
TTAGATTGATTTAAAACTTCATTTTTAATTTAAAAGGATCTAGGTGAAGATCCTTTTTGATAATCTCATGACCAAAATCCCTTAACGTGAGTTTTCGTTCCACTGAGCATAAACACCGTAGAGAAAAATCAAAGGATCTTTGTTGAGATCCTTTTTTTCTGCGCGTAATCTGCTGCTTGCAAACAAAAAAACCACCGCTACCAGCGGTGGTTTGTTTGCCCAGATAAGAGCTACCAACTCTTTTTCCGAAGGTAACTGGCTTCAGCAGAGCGCAGATACCAAATACTGTTCTTCTAGTGTAGCCGTAGTTAGGCCACCACTTCAAGAACTCTGTAGCACCGCCTACATACCTCGCTCTGCTAATCCTGTTACCAGTGGCTGCTGCCAGTGGCGATAAGTCGTGTCTTACCGGGTTGGACTCAAGACGATAGTTACCGGATAAGGCGCAGCGGTCGGGCTGAACGGGGGGTTCGTGCACACAGCCCAGCTTGGAGCGAACGACCTACACCGAACTGAGGATACCTACAGCGTGAGCTATGAGAAAGCGCCACGCTTCCCGAAGGGAGAAAGGCGGACAGGTATCCGGTAAGCGGCAGGGTCGGAACAGGAGAGCGCACGAGGGAGCTTCCAGGGGGAAACGCCTGGTATCTTTATAGTCCTGTCGGGTTTCGCCACCTCTGACTTGAGCGTCGATTTTTGTGATGCTCGTGGGGGCGGAGCCTATGGAAAAACGCCAGCAACGCGGCCTTTTTACGGTTCCTGGCCTTTTGCTGGCCTTTTGCTCACATGTTCTTCCTGCGTTATCCCCTGATTCTGTGGATAACCGTATTACCGCCATGCATTAGTTATTAATAGTAATCAATTACGGGGTCATTAGTTCATAGCCCATATATGGAGTTCCGCGTTACATAACTTACGGTAAATGGCCCGCCTGGCTGACCGCCCAACGACCCCCGCCCATTGACGTCAATAATGACGTATGTTCCCATAGTAACGCCAATAGGGACTTTCCATTGACGTCAATGGGTGGAGTATTTACGGTAAACTGCCCACTTGGCAGTACATCAAGTGTATCATATGCCAAGTACGCCCCCTATTGACGTCAATGACGGTAAATGGCCCGCCTGGCATTATGCCCAGTACATGACCTTATGGGACTTTCCTACTTGGCAGTACATCTACGTATTAGTCATCGCTATTACCATGGTGATGCGGTTTTGGCAGTACATCAATGGGCGTGGATAGCGGTTTGACTCACGGGGATTTAGAAGTCTCCACCCATTGACGTCAATGGGAGTTTGTTTTGGCACCAAAATCAACGGGACTTTCCAAAATGTCGTAACAACTCCGCCCCATTGACGCAAATGGGCAGTAGCGTGTACGGTGGGAGGTCTATATAAGCAGAGCTGGTTTAGTGAACCGTCAAATCCGCTAGCACCATGGGTTAAACTTCACGAGCTTCAAAAAAAGTTCATAATTTTGGAAAGAGGTCAAATGATATTAAAAGGAATCCTAATGCACCGGTTGTCAGACGAGGTTGGCTTTATAAACAGGACAGTACTGGCATGAAATTGTGGAAGAAACGCTGGTTTGTGCTTTCTGACCTTTGCCTCTTTTATTATAGAGATGAGAAAGAAGAGGGTATCCTGGGAAGCATACTGTTACCTAGTTTTCAGATAGCTTTGCTTACCTCTGAAGATCACATTAATCGCAAATATGCTTTTAAGGCAGCCCATCCAAACATGCGGACCTATTATTTCTGCACTGATACAGGAAAGGAAATGGAGTTGTGGATGAAAGCCATGTTAGATGCTGCCCTGGTCCAGACACAGTCGACGGTACCGCGGCCCGGGATCCACCGGTCGCCACCATGGTGAGCAAGGGCGAGGAGCTGTTCACCGGGGTGGTGCCCATCCTGGTCGACTAGACGGTCGAGTAAACGGCCACAAGTTCAGCGTGTCCGGCGAGGGCGAGGGCGATGCCACCTACGGCAAGCTGACCCTGAAGTTCATCTGCACCACCGGCAAGCTGCCCGTGCCCTGGCCCACCCTCGTGACCACCCTGACCTACGGCGTGCAGTGCTTCAGCCGCTACCCCGACCAGCATGAAGCAGCACGACTTCTTCAAGTCCGCCATGCCCGAAGGCTACGTCCAGGAGCGCACCATCTTCTTCAAGGACGACGGCAACTACAAGACCCGCGCCGAGGTGAAGTTCGAGGGCGACGCCCTGGTGAACCGCATCGAGCTGAAGGGCATCGACTTCAAGGAGGACGGCAACATCCTGGGGCACAAGCTGGAGTACAACTACAACAGCCACAACGTCTATATCATGGCCGACAAGCAGAAGAACGGCATCAAGGTGAACTTCAAGATCCGCCACAACATCGAGGACGGCAGCGTGCAGCTCGCCGACCACTACCAGCAGAACACCCCCATCGGCGACGGCCCCGTGCTGCTGCCCGACAACCACTACCTGAGCACCCAGTCCGCCTCGAGCAAAGACCCCAACGAGAAGCGCGATCACATGGTCCTGCTGGAGTTCGTGACCGCCGCCGGGATCACTCTCGGCATGGACGAGCTGTACAAGTAAAGCGGCCGCGACTCTAGATCATAATCAGCCATACCACATTTGTAGAGGTTTTACTTGCTTTAAAAAACCTCCCACACCTCCCCCTGAACCTGAAACATAAAATGAATGCAATTGTTGTTGTTAACTTGTTTATTGCAGCTTATAATGGTTACAAATAAAGCAATAGCATCACAAATTTCACAAATAAAGCATTTTTTTCACTGCATTCTAGTTGTGGTTTGTCCAAACTCATCAATGTATCTTAAGGCGTAAATTGTAAGCGTTAATATTTTGTTAAAATTCGCGTTAAATTTTTGTTAAATCAGCTCATTTTTTAACCAATAGGCCGAAATCGGCAAAATCCCTTATAAATCAAAAGAATAGACCGAGATAGGGTTGAGTGTTGTTCCAGTTTGGAACAAGAGTCCACTATTAAAGAACGTGGACTCCAACGTCAAAGGGCGAAAAACCGTCTATCAGGGCGATGGCCCACTACGTGAACCATCACCCTAATCAAGTTTTTTGGGGTCGAGGTGCCGTAAAGCACTAAATCGGAACCCTAAAGGGAGCCCCCGATTTAGAGCTTGACGGGGAAAGCCGGCGAACGTGGCGAGAAGGAAAAGAAAAAGCGAAAGGAGCGGGCGCTAGGGCGCTGGCAAGTGTAGCGGTCACGCTGCGCGTAACCACCACACCCGCCGCGCTTAATGCGCCGCTAAGAAGGGCGCGTCAGGTGGCACTTTTGGGGGAAATGTGCGCGGAACCCCTATTTGTTTATTTTTCTAAATACATTCAAATATGTATCCGCTCATGAGACAATAACCCTGATAAATGCTTCGATAAATATGAAAAAGGAAGAGTCCTGAGGCGGAAAGAACCAGCTGTGGAATGTGTGTCAGTTAGGGTGTGGAAAGTCCCAGGCTCCCCAGCAGGCAGAAGTATGCAAAGCATGCATCTCAATTAGTCAGCAACCAGGTGTGGAAAGTCCCAGGCTCCCCGAGCAGGCAGAAGTATGCAAAGCATGCATCTCAATTAGTCAGCAACCATAGTCCCGCCCCTAACTCCGCCCATCCGCCCCTAACTCCGCCCAGTTCCGCCCATTCTCCGCCCCATGGCTGACTAATTTTTTTTATTTATGCAGAGGCCGAGGCCGCCTCGGCCTCTGAGTTATTCCAGAAGTAGTGAGGAGGCTTTTTTGGAGGCCTAGGCTTTTGCAGAAGATCGATCAAGAGACAGGATGAGGATCGTTTCGCATGATTGAACAAGATGGATTGCACGCAGGTTCTCCGGCCGCTTGGGTGGAGAGGCTATTCGGCTATGACTGGGCACAAACAGACAATCGGCTGCTCTGATGCCGCCGTGTTCCGGCTGTCAGCGCAGGGGCGCCCGCGTTTATTTTTGTCAAGACCGACCTGTCCGGTGCCCTGAATGAACTGCAAGACGAGGCAGCGCGGCTATCGTGGCTGGCCACGACGGGCGTTCCTTGCGCAGCTGTGCTCGACGTTGTCACTGAAGCGGGAAGGGACTGGCTGCTATTGGGCGAAGTGCCGGGGCGGATCTCCTGTCATCTCACCTTGCTCCTGCCGAGAAAATATCCATCATGGCTGATGCTGCAATGCGGCGGCTGCATACGCTGATCCGGCTACCTGCCCATTCGACCACCAAGCGAAACATCGCATCGAGCGAGCACGTACTCGGATGGAAGCCGGTCTTGTCGATCAGGATGATCTGGACGACATCAGGGGCTCGCGCCAGCCGAACTGTTCGCCAGGCTCAAGGCGAGCATGCCCGACGGCGAGGATCTCGTCGTGACCCATGGCGATGCCTGCTTGCCGAATATCATGGTGGAAAATGGCCGCTTCTGGATTCATCGACTGTGGCCGGCTGGGTGTGGCGGACCACTATCAGGACATAGCGTTGGCTACCCGTGATATTGCTGAAGAGCTTGGCGGCGAATGGGCTGACCGCTTCCTCGTGCTTTACGGTATCGCCGCTCCCGATTCGCAGCGCATCGCCTTCTATCGCCTTCTTGACGAGTTCTTCTGAGCGACTGTGGGTTCGAAATGACCGACCAAGCGACGCCCAACCTGCCATCACGAGATTTGGATTCCACCGCCGCCTTGTATGAAAGGTTGGGCTTCGGAATCGTTTTGCCGGGACGCCGGCTGGATGATCCTCCAGCGCGGGGATCTCATGCTGGAGTTCTTCGCCCACCCTAGGGGGAGGCTAACTGAAACACGGAAGGAGACAATACCGGAAGGAACCCGCGCTATGACGGCAATAAAAAGACAGAATAAAACGCACGGTGTTGGGTCGTTTGTTCATAAACGCGGGGTTCGGTCCCAGGGCTGGCACTCTGTCGATACCCCACCGAGACCCCATTGGGGCCAATACGCCCGCGTTTCTTCCTTTTCCCCACCCCACCCCCCAAGTTCGGGTGAAGGCCCAGGGCTCGCAGCCAACGTCGGGGCGGCAGGCCCTGCCATAGCCTCAGGTT
+
75555DGGFIIJJJGJCBBBE?=CEIBA@=E<;7:;5//,'%%&&&-@>;:8779DGGDDB43302227ABAACBGJIGB?@D>CIGEBB?CFEJ?;;;<6/.21/--,-../-***+.--))*02**,7>@FHDABCB@94443;>?CA;:5@HJJ>---.:=:8:;FEFEEDECCBBEABDDD;;HJJJDDBAA@?ABDE@@>655533323-++(23,&&&(&**55578?@AFIFB<<??CDFDDEDA@?ABDD@A?@@DFGH>=98==::9:/+++:?HFDCBACABECDD@A??@?@@>?>=<;;>:8:<;?=<>AFDBA@BABB@@>>>?CCB@???@@??AA@??>ABAB@?@>>@AC@@ABC@@@AEABA@<::946/7.-11=<100@BB@A??@@A??>=>A@A@@AACDEJEDB?@@DA?A846155=BDC@>>@ABDBBCB>>??@@@B@><:???>==998:<<?CF@FCB9989E@<=@?>??C43201*(&&((58:>>==:::<?>>>ADEFFDFHG@@>>5336:;A>>?EA999@;?@;489<>@BBCEGG>;;?@ABBACBDEFFDECCAAAAGCEE@<6..,.?>=;<:<=<BADGEEECCEAAAA@41113:?@DICCC?99?BHIDCDGCJFDAB??@@FFB@?@DEA?@@@@@?=>@GCECC:988:89:CGHJGCABCD<;:8;..9::990/5445==A@CHJJJJJHIHJHEEBBCB?>=<CJIJJFC@@CJJDAIIB@EHJJIIJFDBAFJJHFECCBDDFHFE0?-@>@=99:8=444AHAAJJHECCFJHIIJHGHECBCDBCA@AAAAAABDD@<==@IIIGHEGFIJGDDDGIJICBCBDAAA?===?DDFEEDDEEFJJJGCCACDEHEEDDEDCCDEGFGGEA44FEEGHJ@>:<<?@B@D?JJGIIFE@D>AA>>?@GGICA@A>=>=GA??5334ACBGIC>??AHG@<=EDEEFDDEDBAA==>;:::CBCDB;GCBFHECA?@AEE;;:;B?>==?;798BCACDAHEDCBCC@>>>>BC?:889BDEGIF>==>DEDEEGFFFEEDABAB?@?=AA?>AACDAAACHFHJHECBABCFHBBAABDGGEBCCCEGEFFDDCA@??BCA@@>?C?F@>;?:=?C>E??AB@>?>84444665699EEABCCDBBCCDA@@CEHG=<;<B===?DBA@?@BEJJHGFCB@?ABDHIGEE?>>>AEHGEA@A>ABF544?>;;***86136((()?@@>@@@=0<0*2'33@>>?JIJC=B:::;BB332167?AB@?8FJIDCEBB?C?>@IEH==>JJHD3111DJJJECB>=<<?C@A@?A@BBDFJ?>@AA***,///2+))//04>B@CB@CABCCIJJIHFFFE>=>???@CHDBBCEBA>=<2113;CB@A>=<==@?@4432,(())>>=DBA@??@AFDECJJJJJA@AEEHHJ>FEEBCDJI@C@DEDFEFIIGGDDEBDEF>=>>@CACFFJHEFD@??AHJJF?>>????CDHFB>>DAJ;::>@C@???===>DDDFFDEEBJIHEFDCCDHJIJHECBCADDHIC@?@BJJEEDCAACJF@@6***--<768J=77:JCDEFHBC9=,)*>>>><<<999F@DHDDCBDFEJHJFBBBACEDBCA:,,-EB=97HAA@@;CBA@?A?:66F<A?AAGCEFA;::=GGFH@>>>JJBA@?>?@@?>?@A??@EHFF<:7778=??@DDDFJJCA?@>>==??CA?<=?EC;89HDE>=::<<@?88:AHFGIDDD@@@?@?@??:768@AA-(('&&&'449@?AA?AB@@B>;;9;420/2062+5:A=??8AAEEGIGDCDFECBBCDJGB==GBHFEIFIFFFIJJJJJIECA@?<=>?DEEJJJJJJG>65(((***47>::::>?@JJJHFEEEECDCHIIJJGGGDDJJJJJJJJJJ@@@AFHGEFEEECEFGDECBEEIHB@@AIJHJHHJJIJJJJHDCDCDCDEFFGFGHHFH@B2C778DCGHGFJJGFFFGGGGFHHFFBBCCJJJGHFDFGHJJJHEDEEBCCEIJEDEDFCBAB@@>?@DC.(((AGGHFBBB@@1001EA:1(%&%&/1/=A@BAADCDEFJHGFBD4332129@@@@@B@@ADIGD?6>'''''@ACBDFJIJJJJFHEFDEBAA5588@??FDEFIHGGG=4...0D<::9;;;>DFEFFGJJJJFH>H@@A@GIIHDBBBEGJHHJJJJECCEBAAABB@DHHIJDFGGGAGFFHIJGJC=<<;?>ABCA><;;;<IFEDEHIGHFEEA??BDGIGHEHFEFFDDEB<2.*'*9=>?@HGJJHJJGIJJGDDAC*)8)):2=>=AAAC>>87:98;:43338888?@@@@A@AB@?@@ABAB?=;66763368,,,,/;;CDB@BAB@@??ABC@@@BADDEJHHB:::;BBCB@@?@BCAADD@A92.//87.,,-8668FIJIJEA??FJIFDEFJI@ABAHCCE?>=>A@BBDGHJIJIHHHE9899EFBBBCEFIDDHCIJA9701?;??AD@@@>9877;9830---/-)))'&&+---2;:;99.'&&&0336IEE<<<=?@>>??BDDHFC=<<>;=<BJH851,***/('()3<:10/,<:=D?CB6367=DAAB@===@CFB?B==GGF???AAA>>?CFJFJA@=<DAIDCDBDFFGJJECBAA???FEEEGBABBEDDGHHECDAAABECBCCFDCCCFJJJJJIGIJHHJJJED>9EJJJJJGBA><=>BC@=<>?@B@=>:A44385<B?>>?EGEHFDCCEFCBBIEA>?AAA@6556=@F@@@EGJFGGGIJFCBAEHJJJH==<>BACDJJJJJH?==>JJ;;;<AAAC7>JJJHFBAA@C@><=;<<<GJA>==DFJJJE@?>A?EEA=8DA?@@B863++2589:=AB@999;@....21*&.1),3444IFCBDD@@?>=<<>@@ADDA:::FEC>?@>210337::?>=?B<;;:C????CJJFB?=<==B<//>BB@AA@AA>?>=>>>>@<=><>>?B@@>=?>@EFJIHHIJJJJE<9868:===@@C83335<BEDCFAA@AD999@@A>@=<ACBAD@4337=>=>@JJHHFEEHEGE:;:EBFJJC?=>?FFGEEEEIE@<:2/'/-(+'(&&')25?ABCJJCAAA@@@BDA?-''(@FEGFFHFGGDDA?@@CBCCCCBBBBBABA@BCFB>>>BDJFFD@DDC7JB@BBFFBBAB=<;:-''''''379?=<;<999==?>>>>;:-,-@AA6559<44-.71<GEFEDE?@EGFDEIHFGJJJIGCCJHJI><;2))*012./22A>>=>===<;988677:AA?AA@CGIJJFDCCB1(''(,)*(,((:EFJJ;;A9888=<:(()5;<?@CJJEFDDDBBB@?;;;C>DDDJJGE76679771002221,(+')../6=3==?B<@@ADCAACIJJJJJJEHJGHIBABCB?D433?HJGC??<.))''&&(*+((.4/.)**,(&'',-.8467/3+)*...././56><<?@DDEJEBAA@@AAC;32).'&'-.<=ABCD@@66669ICCBAAC@BDED?>=;@@D:@/:99;:88=DBC>0.@===>ABAB@CBDEDDD@=<<=CBBA@A@A?<<;;A<BBJJIHGEDJHIDCD??>=>>???BBB=<<=@?BBCC/.,//-.+163;<@CEDB@>?@DDDCCD@C=:::;9<==;::<788AHCIG860+('&(&&(()/..-3+,78<CFGJBGIJJF><>A<769=DDGFGJHJA@?>@A>>>ADCCBCBDEDDD@A@<:4001110,,7:CA=:=@A??@BE@?><===DEDEGBAA:810//6/-.-..,,-,:3222112<@@BDDDEBCEEJJCCCEIGGEEDDDAA?=>E42212333663439>?<==?@??>>>763233ABFGFF??@ACBFHEEFEEAB@ABCDBBABDDEFFGEA?DBHFDB;<BAHE==;:88789:CFFEEGHHHIGEDDCBCC@@@@9)'&&27>>;;<8999A?>85:-*)(),--<FEACABDFDDDCCCCCBBBBB?@?)&&/24147*/=@AAAA?AA@C<<E=;=61<5/02+'&&''().578@EFG@IHA@@>??@IFIGBAA@DCCHDAC>;<<D1))=GFDAABBBDFGHJIGJJEDABCDEFEB@BCEJJHJJIJGGIIGGFDEGJHDFDGFHD?>>@CCCJJJ>:>87676>+***0..02;6677D=7442.+'&''''(;@B<99;>:4567<BBGIJDEEEII>;D7DBBAA99:DEGEFEED@000064...//1/..2<CCCBB?=<<>@BCBABBB@??>?@@GE@?ACAA100--//17**JI99994,)*)98>AGFEDDH>>=>BCCA@<==>HBGGDDA<981----(((*BBAA>>@ADGEBCBIIJJIDBB@?DBEHECCBAHGID@JGCDCAADEEFJJJCDCDIGIEEEDDGGJGAAFEFCBDJJJIFFFEEEEC@AE0/059:FF@?BACCFFFFBBCCIGHFF;:9:AJC?A;@BCFEJJHJIF@745;*''11224:6,&'''49::EGDCCCEFGFCCBBCBCCBDEDDGHDCDJIGFB@@?D*)''7:998<7776:::C----AAJJJGC@E?><?C@:/.///99:=@''''<??A@9<24,?C:4A<<=<==;;?ACAJ1036@??@>>DD;;:5777<88756::A@@A@B@<?>C@?72.///2458EGE<:98;AB==:76--.+**)96525.?;<<;@ACAABDD@>==?A@?@<6BFDB?<99?DCEJFC@@AAA@>??@A@@=::;BHDBEDDDFJEC<:;:@@BJCBBA>=>F>???CBAAAACBDD@>ABD@>?@?CC>??>@?=?101)*+996++*,**+23+*+*1,(182><?<<C0-.6889CB7766?F?;:87/-/9:<BADHC?@<888ADC====@@ABCAAA@??EA2112778?ACBBCDDDA@<<21..**
@Uematsu_g8c_4_G3_11
CTAAAACAACACTCAACCCTATCTCGGTCTATTCTTTTGATTTATAAGGGATTTTGCCGATTTCGGCCTATTGGTTAAAAAATCAGCTGATTTAACAAAAATTTAACGCGAATTTTAACAAAATATTAACGCTTACAATTTACGCCTTAATATACATTGATGAGTTTGGACAAACCACAACTAGAATGCAGTGAAAAAAATGCTTTATTTGTGAAATTTGTGATGCTATTGCTTTATTTGTAACCATTATAAGCTGCAATAAACAAGTTAACAACAACAATTGCATTCATTTTATGTTTCAGGTTCGGGGGAGGTGTGGGAGGTTTTTTAAAGCAAGTAAAACCTCTACAAATGTGGTATGGCTGATTATAATCTAGAGTCGCGGCCGCTTTACTTGTACAGCTCGTCCATGCCGAGAGTGATCCCGGCGGCGGTCACGAACTCCAGCAGGACCATGTGATCGCGCTTCTCGTTGGGGTCTTTGCTCAGGGCGGACTGGGTGCTCAGGTAGTGGTTGTCGGGCAGCAGCACGGGGCCGTCGCCGATGGGGGTGTTCTGCTGGTAGTGGTCGGCGAGCTGCACGCTGCCGTCCTCGATGTTGTGGCGGATCTGAAGTTCACCTTGATGCCGTTCTTCTGCTTGTCGGCCATGATATAGACGTTGTGGCTGTTGTACATATATCCAGCTTGCCAGGATGTTGCCGTCCTCCTTGAAGTCGATGCCCTTCAGCTCGATGCGGTTCACCAGGGTGTCGCCCTCGAACTTCACCTCGGCGCGGGTCTTGTAGTTGCCGTCGTCCTTGAAGAAGATGGTGCGCTCCTGGACGTAGCCTTGGGCATGGCGGAGCTTGAAGAAGTCGTGCTGCTTCATGTGGTCGGGGTAGCGGCTGAAGCACTGCACGCCGTAGGTCAGGGTGGTCACGAGGGTGGGCCAGGGCACGGGCAGGCCGGTGGTGCGGATGAACTTCAGGGTCAGCTTGCCGTAGGTGGCATCGCCCTCGCCCTCGCCGGACACGCTGAACTTGTGGCCGTTTACGTCGCCGTCCAGCTCGACCAGGATGGGCACCGCCCCGGTGAACAGCTCCTCGCCCTTGCTCACCATGGTGGCGACCGGTGGATCCCGGGCCCGCGGTACCGTCGACTGTGTCTGTACTAGGGCAGCATATAACATGGCTTTCATCCACAACTCCATTTCCTTTCCTGTATCAGTGCAGAAATAATAGGTCCGCATGTTTGGATGGGCTGCCTAAAAGCATATTTGCGATTAATGTGATCTTCAGAGGTAAGCAAAGCTATCTGAAAACTCAGTAACAGTATGTGTCCCAGGATACCCTCTTCTTCTCATCTCTATAATAAAAGAGGCAAAGGTCAGAAAGCACAAACCAGCGTTTCTTCCACAATTTCATGCCAGTACTGTCCTGTTTATAAAGCCAACCTCGTCTGACAACCGGTGCATTAGGATTCCTTTAATTGAATTTGACCTCTTTCCAAAATTATGAACTTTTTTTGAAGCTCGTGAAGTTCTGCCCATGGTGCTAGCGGATCTGACGGTTCACTAAACCAGCTCTGCTTATATAGACCTCCCACCGTACACGCCTACCGCCCATTTGCGTCGATGGGGCGGAGTTGTTACGACATTTTGGAAAGTCCCGTTGATTTTGGTGCCAAAACAAACTCCCATTGACGTCGATGGGATGGAGCTGGAAATCCCCGTGAGTCAAACCGCTATCCACGCCCATTGATGTACTGCCAAAACCGCATCACCATGGTAATAGCGATGACTAATACGTAGATGTACTGCCAAGTAGGAAAGTCCCATAAGGTCATGTACTGGGCATAATGCCAGGCGGGCCATTTACCGTCATTGACGTCAATAGGGGGCGTACTTGGCATATGATACACTTGATGTACTGCCAAGTGGGCAGTTTACCGTAAATACTCCACCCATTGACGTCAATGGAAAGTCCCTATTGGCGTTACATACGTCATTATTGACGTCAATGGGCGGGGGTCGTTGGGCGGTCAGCCAGGCGGGCCATTTACCGTAAGTTATGTAACGCGGAACTCCATATATGGGCTATGAACTAATGACCCCGTAATTGATTACTATTAATAACTAATGCATGGCGGTAATACGGTTATCCACAGAATCAGGGGATAACGCAGGAAAGAACATGTGAGCAAAAGGCCAGCAAAAGGCCAGGAACCGTAAAAAGGCCGCGTTGCTGGCGTTTTCCATAGGCTCCGCCCCCCTGACGAGCATCACAAAATCGACGCTCAAGTCAGAGGTGGCGAAACCCGACAGGACTATAAAGAGTACAGAGCATTCCCCTGGAAGCTCCCTCGTGCGCTCTCCTGTTCCGACCCTGCCGCTTACCGGATACCTGTCCGCCTTTCTCCCTTCGGGAAGCGTGGCGCTTTCTCATAGCTCACGCTGTAGGTATCTCAGTTCGGTGTAGGTCGTTCGCTCCAAGCTGGGCTGTGTGCACGAACCCCCCGTTCAGCCCGACCGCTGCGCCTTATCCGGTAACTATCGTCTTGAGTCCAACCCGGTAAGACACGACTTATCGCCACTGGCAGCAGCCACTGGTAACAGGATTAGCAGAGCGAGGTATGTAAGGCGGTGCTACAGAGTTCTTGAAGTGGTGGCCTAACTACGGCTACACTAGAAGAACAGTATTTGGTATCTGCGCTCTGCTGAAGCCAGTTACCTTCGGAAAAAGAGTTGGTAGCTCTTGATCCGGCAAACAAACCACCGCTGGTAGCGGTGGTTTTTTTGTTTGCAAGCAGCAGATTACGCGCAAAAAAAGAATATCAAGAAGATCCTTTAATCTTTTCTACGGGGTCTGACGCTCAGTGGAACGAAAACTCACGTTAAGGGATTTGGTCATGAGATTATCAAAAAGGATCTTCACCTGAATCCTTTTAAATTAAAAATGAAGTTTTAAATCAATCTAAAGTATATATGAGTAACCTGAGGCTATGGCAGGGCCTGCCGCCCCGACGTTGGCTGCGAGCCCTGGGCCTTCACCCGAACTTGGGGGGTGGGGTGGCGGAAAAGAAAAACGCGGGCGTATTGGCCCCAATGGGGTCTCGGTGGGGTATCGACAGAGTGCCAGCCCTGGGACCGAACCCCGCGTTTATGAACAAACGACCCAACACCGTGCGTTTTATTCTGTCTTTTTATTGCCGTCATAGCGCGGGTTCCTTCCGGTATTGTCTCCTTCCGTGTTTCAGTTAGCCTCCCCCTAGGGTGGGCGAAGAACTCCAGCATGAGAATCCCCGCGCTGGAGGATCATCCAGCCGGCGTCCCGGAAAACGATTCCGAAGCCCAACCTTTCATAGAAGGCGGCGGTGGAATCGAAATCTCGTGATGGCAGGTTGGGCGTCGCTTGGTCGGTCATTTCGAACCCCAGAGTCCCGCTCAGAAGAACTCGTCAAGAAGGCGATAGAAGGCGATGCGCTGCGGATCGGGAGCGGCGATACCAGTAAAGCACGAGGAAGCGGTCAGCCCATTCGCCGCCAAGCTCTTCAGCAATATCACGGGTAGCCAACGCTATGTCCTGATAGCGGTCCGCCACACCCAGCCGGCCACAGTCAATGATCCAGAAAAGCGGCCATTTTCCACCATGATATTCGGCAAGCAGGCATCGCCATGGGTCACGACGAGATCCTCGCCGTCGGGCATGCTCGCCTTGAGCCTGGCGAACAGTTCGGCTGGCGCGAGCCCTGATGCTCTTCGTCCAGATCATCCTGATCGACAAGACCGGCTTCCATCCGAGTACGTGCTCGCTCGATGCGATGTTTCGCTTGGTGGTCGAATGGGCAGGTAGCCGGATCAAGCGTATGCAGCCGCCGCATTGCATCAGCCATGATGGATACTTTCTCGGCAGGAGCAAGGTGAGATGACAGGAGATCCTGCCCCGGCACTTCGCCCAATAGCAGCCAGTCCCTTCCCGCTTCAGTGACAACGTCGAGCACAGCTGCGCAAGGAACGCCCGTCGTGGCCAGCCACGATAGCCGCGCTGCCTCGTCTTGCAGTTCATTCAGGGCACCGACAGGTCGGTCTTGACAAAAAGAACCGGGCGCCCCTGCGCTGACAGCCGGAACACGGCGGCATCAGAGCAGCCGATTGTCTGTTGTGCCCAGTCATAGCCGAATAGCCTCTCCACCCAAGCGGCCGGAGAACCTGCGTGCGATCCATCTTGTTCAATCATGAAACGATCCTCATCCTGTCTCTTAATGAATCTTTGCAAAAGCCTAGGCCTCCAAAAAAGCCTCCTCACTACTTCTGGAATAGCTCAGAGGCCGAGGCGGACCTCGGCCTCTGCATAAATAAAAAAAATTAGTCAGCCATGGGGCGGAGAATGGGCGGAACTGGGCGGAGTTAGGGGCGGGATGGGCGGAGTTAGGGGCGGGACTATGGTTGCTGACTAATTGAGATGCATGCTTTGCCATACTTCTGCCTGCTGGGGAGCCTGGGGACTTTCCACACCTGGTTGCTGACTAATTGGGATGATTCTTTGCATACTTCTGCCTGCTGGGGAGCCTGGGATTTTCCACACCCTAACTGACACGCATTTCCACAGCTGGTTCTTTTCCGCCTCAGGACTCTTCCTTTTTCAATATTATTGAAGCATTTATCAGGGTTATTGTCTCATGAGCGGATACATATTTGAATGTATTTAGAAAAATAAACAAATAGGGGTTCCGCGCACATTTCCCCGAAAAGTGCCACCTGACGCGCCCTGTAGCGGCGCATTAAGCGCGGCGGGTGTGGTGGTTACGCGCAGCGTGACCGCTACACTTGCCAGCGCCCTAGCGCCCGCTCCTTTCGCTTTCTTCCCTTCCTTTCTCGCCACGTTCGCCGGCTTTCCCCGTCAAGCTCTAAATGGGGGCTCCCTTTAGGGTTCCGATTTAGTGCTTTACGGCACCTCGACCCCAAAAAACTTGATTAGGGTGATGGTTCACGTAGTGGGCCATCGCCCTGATAGACGGTTTTTCGCCCTTTGACGTTGGAGTCCACGTTCTTTAATAGTGA
+
:9,*))(&%%%&$$&888>>,)''),45::9:FECCJJEDACIHFGFD<<<<?DEFD@==>AJI@>=>??AF>8/2'==JJE9('')9:DCFHHJJGHGJJJIJ::99<;;<@IJJJIJIJEJC99G7BB<;:<BHFEEFIJB:9855.$#*--+..24AJEE>=>>@<<=?FGDCCCCBAAB@@ABA?>=??ADJJJJJHDCDDJJ9;JEDA@AJJJJBABBFEA@@ACDCBCJJJJJECCCA??@BEHFEEBAAACFJGJGFGHDECCFEDDFEECDIIGEBA??>34@;;CABCDGJEB>=>9'''588@>??DA=<=@>;9=BJJHGFJBBDCBCAIJB??>?@@FEJJEFD???A===CFDEC:8/...?;89BBDDFFEDDEECIJEDFICFDDEB::76=ABFEFEEBBBD?:89@HE>:DGJJJJJJIJHGEDIJJJJJJGJCB@@ACEA77?J@ABD>>,+**3=D@??==@CC@EJGHFCBBEA>>=>B=>>>EED@??CBBBACEFJIHFGFGCECECDB899BCBAAB@???CGEFDJC;:971.00;=BGCAACCDCCCEIEEEFHF('')8-,-,,,,DEEJHIGEFA?=6?64237//0@CDCEE>>@=BCEFEFGIIHGHIHGFGIJGFECDCDCDHCJJGHIFHGGHGGJJFFEB>/-&&&-81/043212-&'%,,127,-+,211369@BEJEJJGFGCBBEEDADG?AEFD@===EGEAAADFIHJJHJGFEFFEFIIHFIGGEGDCBBAEEFJJJJD@@@AECEC@@AEFDCDDAA>AA@;<CJJJEHGA?>@CBABB@@@DBB@@6945;;))*;=;5**))))*+)%'B@@@AGECBCEEDCCECEJEDDBDF@=>EIGIGFGJDDBBFCCAABCCB@AAADCB=>>?GDA@?>??AEDDBCFDBBBA?/-,,5BA766476.)).89DCBED0...8565686222@CEFHFFEEHEEEA@?>?@ADEDCFFCFBBDEEIDACEFFDAA@ACEEFGJF74B,,88>8=E630/22;80..0;:999331../555////554---.::B?BJJJGJFIDABBIJJDGG?@CB@ABDGFEGEGECCCGEBD2222DCB>ECDB===:<<<>84.+('$$$%58<899BAABAABA?;99:))*)3<<6666;F@@??CBCCDDEC?ABGJJ><:;7;0=>ABCFDCABDFJJJGJGC=;;<=;;<=@ADFJJHGFABACE@?32)*?JICAACFHJEDA@BCBBA=0)))8::923AECBACAAABHJ@@@FHHCB??=65.'&&&&%$#$%)))&%%$')69AAC==<<?7;30:*A?@EA@A?BBFHJJGIJJFD=>?0002BBDFHHJECBBBDEFFC@?989<JEGEEC@@@@>HD@@@AA@>??ACCBA<<<?GJJFFHJJCA@B@<<41229>=;:;=2212EB??@7764491.+'44FC@??AHHGEHE;8875HECABGJJJHGEFD@<=>JJJJIHGGBA@?BBFFCBBFFFEFGGEGGFB@?=89C@CC@@66B<<;<=:??@?HGDCBEHCA@@BEEHJJB>=>=@@CGBDCAAAAAA@A??>?@@@AABDJIHF=<;-++,65;=??>BCCBCC<;;>?>;;;@;8<AJJCCEGDDEGHEFIJJ=<<;>=>EJIH@HED?=B>GHHFE><<,+++2.,.(%%&%(),?DHHJ@DCDFBD@ABAGFGEBAA?@@@@???>==?FGFEDDDB@@@ACCFJJJHFGEDCAAB@A?@CDECBBCFED@A@AACDDEDD@@@AECA@?@BAABBDD?@EHI878=<?GGFCAADGEDEDJFFHJ@>76669978:==BA@BA@>GGJJHEFEFGGDCA@A???=>:9;=>BBDEHGFIIHGEFACEFHDCCA?@BBGE:889EDEC?>==@>>??AGHC556CFIF=<9:9DCDDEGFFCBBBEIJEDDDC?886,0&&878;:88)'&&(345AEIIFGEDECBAA.--.;7EA@@F?632233356654-)))328;8???@DCDEHFEA??@BABBBEDA;;;:9778@>=;:;=@@JJD====@@''''ACDFECBB@A<<=GIIGGHIIDBBACFGJIJIDF@ECCCFCBAA@@@BEJGB@AFJJGCCBCBCGFF7432:<@B@<))('+)6?@BDE@@>A2234:9?DD@ABDDDGFJJJJIHJE?GDCAAAAIIJJJGB??>?ACDDGFGGBDEFID912@BDDB;;:=/777?E;;<CBBD===<A@4@GGEDEGFEEEFIJJIJJJJGEDAA@@BHEB@>??AGCCCCDE?:5/4+$$&##&##%%%&++2<@AAJJECB?BACBCDDDJHFJGDDDEHFFEEAGDFFHFECAB<@AA@@BBCA@BCEBCB977FBGB?@=ECB??CDFEDECFEGDCEGCA==EEEDA@BBAABCCA@@@>:+(((@?@DEDBCDDGFB7667=AABEEB98777EDCDCDJJA>>=<:;<C;;C*&%%'(;CA?<<<<>=?@?>>>?EAGD?=<<ACDCB@@==>@A@A=<<;@@?>?>>===?A@ABACBCDCEC>==?@@@ADEBBB@A@?>??@@BAJDCA@A@@A@BAC@@??=999@?>3+))----.<=????@@@B??@BJJHFDB=<;;=>=>?>A@768<@@?@ABAAA@AABFHGEGEJCBAAACA@@@@?CBFDBA@@A?B????CDDDGGDBA@JJJJ<<;B?A@??ABDB<89BCIG@??@GE?FJJJFFGFHHHBA@ABCBBAB<?8IJJJC:8HGG>;98;<FD@AABAJGGJJ=62/CD8;''&''&(:<<AA@?@8654(((+001J7667;;:@@???@EFBC6579<>ABFCBAD=:9*('''2-+0(((***)5553333224448DDCB>IF733743/.001%$%&+@ADHJHB?>A>CJJJGECGEGFJJJJFHGGJJEIHHIJ@@@JJJG-,,-1BA@BAEGCCDEDEEEFECA@?>>@@A??796789988>?@@;21138777IJEA@EBA36/*DEDDE@AACEBA==EFA;4.()(/2.,'%&$'&&).2<>;><>>?>BA>>888:BBA833@?CCGEEEFDDCDGHJEB@@=@;@@<;>A=:6/::9:>@DABCFCBA5333;;>@@@ABABACBCCBCBA?@A@A>DHJJG::=>@BADDGFEGGECA@BCABA?@@@<;<>AB@?@EABBDEFBAJJ;:6623DABDDJJJDCDHCCAACBEDA@@?@BAABDDCFA?=ABACD?====@/--*)*88A>ABB@??@?>?@?>A@??FH?=<=AA>>?<>HGJJJDAA;432;=GJED999:A?83CECFFJGDACFHGGBA<:C?FCCCJJEFCBEEHGHFHHHGE>78;>@A@@=<754@=;;=3111HF:99:A67AAA@A:-@:BCGEED933FEJC?>>B@AACBJF655*))++==ACBBGDDGEF9-+++ADCFFF2222:9977,((*2555..--/5;BHHFCEBAABCEA@;666?@CEEDIFGFGHHGJIHJFGJHFCA@?@ABACDFFEDBB@ABDEDEFGJIGIFCFEEFEFE-.---.----+-*(('&'%&&(3+*7*@@CJJJGBHBIGDCJJJ=77EDEFEGGJJJIEBDDCCA@BAEGE=<<<FCDFG@AB==:;FFFFE=<=<?<976444A76667412271)*BCGIJJJJJIJJJJHCAAAFJJJJJ@442-2==?FHDDEEJIFDEFEDB;I:99:FEFJFBDFEDBCDA@?<@DBD@AFEECC@@A=>><>,++,>>>?GFGGDGHHJJDBCEDEBBA??721-/7??;;;9'''-.3/559:;>:::;DDCABA@A@@@ABEECCCEGGCCCCGHHG@??AB?20,B85889@=CEJHJIIH*'''.,/,*-976A?BDCCB9=DDDEDCBBA>?>C988,+++,35@IGFBAAC@CDA@DB;899<ABBBACFEJIIHFEDDEEECBB::::@A?>>?@>?=77BEEEEHII??=<>>BABCFIHDCB@?>>A9999JJIGFJFAF=<:9=@@F<4-/<<BDFEFGFEGEJHFEFJHD?>932225CC=4134234==FGDDFDCBAB@3334@BDDDHHIEEFGFCDDCCBHJFCAABEFGHGEEA??ACDDCCA@A@AFBCBB@C@>DDGCBDCAAADCC@?AD9889BCAACB((((GGFFBBBEH;)((*46-((6=8789?>??HHBA?B;;8:1&%%&&&&*A>B<?AAJJJFDEEA?>=???CCEJJJJFBBB@@@BBBAACEEJEDCHEGD8>/,.34BE;+++44731/11(&'';=<;?ADCBEGFFCDJJJJJJGC@?>>BCDDA@><C@B@A@@A?211:@?<JGCBA?@8777>>:AAAFD;;>@@CCCDEC>>?@?>>?H>===DDECCC@@@ADDCCCCDADECC@@?BCCC@888H;9A<<<<?@@ABACEEGIIJBCD<<<<IJA@A?>?J@GADFDJIHHJEFDBEFIGHHJG;)&'(/'''''(63<;<:8898<BADEECA@A7<?7631/.-.--...4.8;<<<:@HHEDEF9:-,,,11.>;<AA?ACCCBAA@>67=4228(''(&&'''1.0>@JHHIG?GEHIHGFEDGFDDEGJJJGE@>@>CEGIHIA;;:GBBBBA@@@DBAB?>@A@@@@GCDAAIA=<<JJJHDGIJ?>>>=BA@CCFF=4458??BDGGJ;JFEDDDCA=99::CCCCFCB>>D?CAECB@?@?@@ABGGEDCBBA@@@AA?ACEBBABABCBDDCDFCFED:989@5/0----77=???CB?@??B@AABBA>>>?C@@@JJBA==<8A@>>A>?91)&DB>;;?AACA@???@;:::?@FC=41>@ABBAA@?A<;<?)((B@1...=:96.223>=;<6:>AJEEEBAB@G?;7777884643155=<>BJJJIHHGIJGIC==<<=??BCBCCCAAA@AA>==>BCE6666DBBBABA><;;?CGHC>>>>><?8JA>>>@?>=>??A@AAB?>43+***++,+
@Uematsu_g8c_4_G3_12
GCTGGCACTCTGTCGATACCCCACCGAGACCCCATTGGGGCCAATACGCCCGCGTTTCTTCCTTTTCCCCACCCCACCCCCAAGTTCGGGTGAAGGCCCAGGGCTCGCAGCCAACGTCGGGGCGGCAGGCCCTGCCATAGCCTCAGGTTACTCATATATACTTTAGATTGATTTAAAACTTCATTTTTAATTTAAAAGGATCTAGTGGAAGATCCTTTTTGATAATCTCATGACCAAAATCCCTTAACGTGAGTTTTCGTTCCACTGAGCGTCAGACCCCGTAAAAAGGATCAAAGGATCTTCTTGAGATCCTTTTTTTCTGCGCGTAATCTGCTGCTTGCAAACAAAAAAACCACCGCTACCAGCGGTGGTTTGTTTGCCGGATCAAGAGCTACCAACTCTTTTTCCGAAGGTAACTGGCTTCAGCAGAGCGCAGATACCAAATACTGTTCTTCTAGTGTAGCCGTAGTTAGGCCACCGCTTCAAGAACTCTGTAGCACCGCCTACATACCTCGCTCTGCTAATCCTGTTACCAGTGGCTGCTGCCAGTGGCGATAAGTCGTGTCTTACCGGGTTGGACTCAAGACGATAGTTACCGGATAAGGCGCAGCGGTCGGGCTGAACGGGGGGTTCGTGCACACAGCCCAGCTTGGAGCGAACGACCTACACCGAACTGAGATACCTACAGCGTGAGCTATGAGAAAGCGCCACGCTTCCCGAAGGGAGAAAGGCGGACAGGTATCCGGTAAGCGGCAGGGTCGGAACAGGAGAGCGCACGAGGGAGCTTCCAGGGGGAAACGCCTGGTATCTTTATAGTCCTGTCGGGTTTCGCCACCTCTGACTTGAGCGTCGATTTTTGTGATGCTCGTCAGGGGGGCGGAGCCTATGGAAAAACGCCAGCAACGCGGCCTTTTTACGGTTCCTGGCCTTTTGCTGGCCTTTTGCTCACATGTTCTTTCCTGCGTTATCCCCTGATTCTGTGGATAACCGTATTACCGCCATGCATTAGTTATTAATAGTAATCAATTACGGGGTCATTAGTTCATAGCCCATATATGGAGTTCCGCGTTACATAACTTACGGTAAATGAGAAGCCACGGCTGACCGCCCAACGACCCCCGCCCATTGACGTCAATAATGACGTATGTTCCCATAGTAACGCCAATAGGGACTTTCCATTGACGTCAATGGGTGGAGTATTTACGGTAAACTGCCCACTTGGCCATACATCAAGTGTATCATATGCCAAGTACGCCCCCTATTGACGTCAATGACGGTAAATGGCCCGCCTGGCATTATGCCCAGTACATGACCTTATGGGACTTTCCTACTTGGCAGTACATCTACGTATTAGTCATCGCTATTACCATGGTGATGCGGTTTTGGCAGTACATCAATGGGCGTGGATAGCGGTTTGACTCACGGGGATTTCCAAGTCTCCACCCCATTGACGTCAATGGGAGTTTGTTTTGGCACCAAAATCAACGGGACTTTCCAAAATGTCGTAACAACTCCGCCCCATTGACGCAAATGGGCGGTAGGCGTGTACGGTGGGAGGTCTATATAAGCAGAGCTGGTTTAGTGAACCGTCAGATCCGCTAGCACCATGGGCAGAACTTCACGAGCTTCAAAAAAAGTTCATAATTTTGGAAAGAGGTCAAATTCAATTAAAAGGAATCCTAATGCACCGGTTGTCAGACGAGGTTGGCTTTATAAACAGGACAGTACTGGCATGAAATTGTGGAGAAACGCTGGTTTGTGCTTTCTGACCTTTGCCTCTTTTATTATAGAGATGAGAAAGAAGAGGTATCACTGGGAAGCATACTGTTACCTAGTTTTCAGATAGCTTTGCTTACCTCTGAAGATCACATTAATCGCAAATATGCTTTTAAGGCAGCCCATCCAAACATGCGGACCTATTATTTCTGCACTGATACAGGAAAGGAAATGGAGTTGTGGATCAAAGCCATGTTAGATGCTGCCCTAGTACAGACACAGTCGACGGTACCGCGGCCCGGGATCCACCGGTCGCCACCATGGTGAGCAAGGGCGAGGAGCTGTTCACCGGGGTGGTGCCCATCCTGGTCGAGCTGGACGGCGACGTAAACGGCCACAAGTTCAGCGTGTCCGGCGAGGGCGAGGGCGATGCCACCTACGGCAAGCTGACCCTGAAGTTCATCTGCACCACCGGCAAGCTGCCCGTGCCCTGGCCCACCCTCGTGACCACCCTGACCTACGGCGTGCAGTGCTTCAGCCGCTACCCCGACCACATGAAGCAGCACGACTTCTTCAAGTCCGCCATGCCCGAAGGCTACGTCCAGGAGCGCACCATCTTCTTCAAGGACGACGGCAACTACAAGACCCGCGCCGAGGTGAAGTTCGAGGGCGACACCCTGGTGAACCGCATCGAGCTGAAGGGCATCGACTTCAAGGAGGACGGCAACATCCTGGGGCACAAGCTGGAGTACAACTACAACAGCCACAACGTCTATATCATGGCCGACAAGCAGAAGAACGGCATCAAGGTGAACTTCAAGATCCGCCACAACATCGAGGACGGCAGCGTGCAGCTCGCCGACCACTACCAGCAGAACACCCCCATCGGCGACGGCCCCGTGCTGCTGCCCGACAACCACTACCTGAGCACCCAGTCCGCCCCCTGAGCAAAGACCCCAACGAGAAGCGCGATCAGCATGGTCCTGCTGGAGTTCGTGACCACCACCGGGATCACTCTCGGCATGGACGAGCTGTACAAGTAAAGCGGCCGCGACTCTAGATCATAATCAGCCATACCACATTTGTAGAGGTTTTACTTGCTTTAAAAAACCTCCCCACACCTCCCCCTGAACCTGAAACATAAAATGAATGCAATTGTTGTTGTTAACTTGTTTATTGCAGCTTATAATGGTTACAAATAAAGCAATAGCATCACAAATTTCACAAATAAAGCATTTTTTTCACTGCATTCTAGTTGTGGTTTGTCCAAACTCATCAATGTATCTTAAGGCGTAAATTGTAAGCGTTAATATTTTGTTAAAATTCGCGTTAAATTTTTGTTAAATCAGCTCATTTTTTAACCAATAGGCCGAAATCGGCAAAATCCCTTATAAATCAAAAGAATAGACCGAGATAGGGTTGAGTGTTGTTCCAGTTTGGAACAAGAGTCCACTATTAAAGAACGTGGACTCCAACGTCAAAGGGCAAAAACCGTCTATCAGGGCGATGGCCCACTACGTGAACCATCACCCTAATCAAGTTTTTTGGGGTCGAGGTGCCGTAAAGCACTAAATCGGAACCCTAAAGGGAGCCCCCGATTTAGAGCTTGACGACTTCGGCGAACGTGGCGAGAAAGGAAGGGAAGAAAGCGAAAGGAGCGGGCGCTAGGGCGCTGGCAAGTGTAGCGGTCACGCTGCGCGTAACCACCACACCCGCCGCGCTTAATGCGCCGCTACAGGGCGCGTCAGGTGGCACTTTTCGGGGAAATGTGCGCGGAACCCCTATTTGTTTATTTTTCTAAATACATTCAAATATGTATCCGCTCATGAGACAATAACCCTGATAAATGCTTCAATAATATGAAAAAGGAAGAGTCCTGAGGCGGAAAGAACCAGCTGTGGAATGTGTGTCAGTTAGGGTGTGGAAAGTCCCCAGGCTCCCCAGCAGGCAGAAGTATGCAAAGCATGCATCTCAATTAGTCAGCAACCAGGTGTGGAAAGTCCCCAGGCTCCCCAGCAGGCAGAAGTATGCAAAGCATGCATCTCAATTAGTCAGCAACCATAGTCCCGCCCCTAACTCCGCCCCTCCCGCCCCTAACTCCGCCCAGTTCCGCCCATTCTCCGCCCCATGGCTGACTAATTTTTTTTTATTTATGCAGAGGCCGAGGCCGCCTCGGCCTCTGAGCTATTCCAGAAGTAGTGAGGAGGCTTTTTTGGAGGCCTAGGCTTTTGCAAAAATGGATCGACAGGATGAGGATCATCGCATGATTGAACAAGATGGATTGCACGCAGGTTCTCCGGCCGCTTGGGTGGAGAGGCTATTCGGCTATGACTGGGCACAACAGACAATCGGCTGCTCTGATGCCGCCGTGTTCCGGCTGTCAGCGCGGGGCGCCCGGTTCTTTTTGTCAAGACCGACCTGTCCGGTGCCCTGAATGAACTGCAAGACGAGGCAGCGCGGCTATCGTGGCTGGCCACGACGGGCGTTCCTTGCGCAGCTGTGCTCGACGTTGTCACTGAAGCGGGAAGGGACTGGCTGCTATTGGGCGAAGTGCCGGGGCAGGATCTCCCTGTCATCTCACCTTGCTCCTAGAGAAAGTATCCATCATGGCTGATGCAATGCGGCGGCTGCATACGCTTGATCCGGCTACCTGCCCATTCGACCACCAAGCGAAACATCGCATCGAGCGAGCACGTACTGGATGGAAGCCGGTCTTGTCGATCAGGATGATCTGGACGAAGAGCATCAGGGGCTCGCGCCAGCCGAACTGTTCGCCAGGCTCAAGGCGAGCATGCCCGACGGCGAGGATCTCGTCGTGACCCATGGCGATGCCTGCTTGCCGAATATCATGGTGGAAAATGGCCGCTTTTCTGGATTCATCGACTGTGGCCGGCTGGGTGTGGCGGACCGCTATCAGGACATAGCGTTGGCTACCGTAATATATGCAAAGCTGGCGGCGAATGGGCTGACCGCTTCCTCGTGCTTTACGGTATCGCCGCTCCCGATTCGCAGCGCATCGCCTTCTATCGCCTTCTTGACGAGTTCTTCTGAGCGGGACTCTGGGGTTCGAAATGACCGACCAAGCGACGCCCAACCTGCCATCACGAGATTTCGATTCCACCGCCGCCTTCTGAAAGGTTGGCTTCGGAATCGTTTTCCGGGACGCCGGCTGGATGATCCTCCAGCGCGGGGATCTCATGCTGGAGTTCTTCGCCCACCCTAGGGGGAGGCTAACTGAAACACGGAAGGAGACAATACCGGAAGGAACCCGCGCTATGACGGCAATAAAAAGACAAGAAAAACGCACGGTGTTGGGTCGTTTGTTCATAAACGCGGGGTT
+
892,+-AFEDDEDDCCDDEA>>:;:79;;><<?>CDD;:;:@@=>?655CB@@ABDCCBA@A@2@5=30/0:<?DB97AAA@AACJD:<@CDDCBE@CGIGGGFFDCEEFDDFGGFE?FCBDEEDD9BC;::9BFEEDDCA@@AAFC@@@@BBABBGJJJDEDJJEEDEHHIGIHHHJHFFHGEEJJJJHJJJJJCEJ4330,('())%&668854<AGIGFE:99:A@@HHHBBAAJJJB??=C<?JHI?=;=<127779?D:>><94//29)('''<D--+&'+0,*''2-.3;:=?@@=11:2323236699@HIHFA?<;=<;?@@?AAACB>>>>E9999@D>BC?;;B;;;:>>@CDDCA=<;888:@986A>>;889>>89544599;GGIHHDBCEIJJE;:;>=<;<CDCACEDEECB73;33=;<==>>@@AAGGFGIGGHEBCCCA>>==>>>BA@;652++++-===899:@ABBGHDB>=<@?<;<:;888:=>?@A@>><:::<=A@AABFD??>?@@@A@AA???GE<:7431146>>:88,-:;;;?>??>>>BDCC?>?>??<=>>FHEB@@@@>=<221,,28=?==::AADD?>?5../1<979<;;:<>@@FIDA@@AE?B@;@;@2222BCCDH@>>?FEDCBDCBC@?:;ABDCDEFDCCCB@@@AEDFBBBABACEHEFJJJDCBDDBCBDB?;C9ECCA@@CEFJJCAADCDFEDBCDEBBADCECABAHD:9:6444%,&'((<=DB?A@@?>?A@EBC97:2;70*/<DEC?>:;<=GECCC<;<HFJIFCDCDGABBADEFGFCAABB@??AEGDEDFGB@??CEFBIJJJIFEFJE::98<;2000=EII?<;:87<<;>@AFJJJJJFECCFFEEDECBA@@DJJJF@>>??;=7BHFCBCGDHDDCBB??CFID?>=<>EEFAE=@?52HCCECCBCFFCBCCDCDECBA@CBCFIHHCA@@ADC>>=>ACDB@@?A?>=>A0//0;:9658:9342433--->?A@BD;:9522559B<CCDHJJJHDC@AB=;5678BACBCBDBAAADCCA74468-('%$$&))))+834011::<=B?==>8-+2:99;BDEBA@<;;<DCDHGJCA???AD?A;><9<>CCDGEDBA????D??@=>?JGFDCDDEC@>>?DA@@@@B@5222==@BGGDBCCGFECCBBBAEDDFB65559GFDGHE>>=>BABBECDEDGEA@A@@?<::<=>@CEFDA@@@DCDEDA?>>BFEGDCA===?CIDCDACCBECDDFDBACACBDC?>B?EAA>E?>AEBE@?ABBBBCC?=<=BE7111<;:<?=;43333;99@AHE@?>>B@BBCHEECAABEJJGEEB<:::?FCBBAD@BABCBCCC>===@CFHFEBAAB<;=ECDEFAFBCCB?<=<A@@?@?@DBA@<;;<CCDC?C?ADB<533:<@@@@@BDJJJIFFIBA=A;;=GBFCDJJIJGDCCDEEEBAB?=<=<<<<BGC@???CFJHE@BA@>?<=<:;;7767558<HDGCA@@AAABJJHGDCAB?>???@@CDAAACEFB53223234A?A@>==>>??AD@=>=>@@?CB>>:32-,,.298:@JJJA==;>DGGFFJJD??BJJA=;=>ACCFEF3333F>@DH98<<ABABEDA@@A>:99<?DEFEGC<;::>?@A=;<HFFHGGHIF>=<>=<=>AAABBABB=FBB??>6,IJJJGCCBCCDDGJEBABE?999<<>?AJFDA?@BEJJJFEFJHEFJHC<99954140.*%5%./,***,6:DFC>>?DA@AAEC?>=****,0HF@?@BC@??GE?>>=BAA::;;<CHJGA?@?FIJHFCBCEIJGB@??BJJFF@@=<AB??@?BAADHHGDEBCA@@AB@BDDEIJJGEC@?@200/33334@CDBACJEDBA@?ABB****'%%%);:;:<>?GIJGHJEFEDCB;;<<B@???=@=;:8832*(((2215++(+.-4,(58@.---654001===@DJHJJGGEBBBEIFIIFFEDDECGIJGIIJGDEAB>>?@BDEGJJJJJJGJGGJJIFFFCBBBIHIHDDCC5568><<>BJJJJJJJBCFEI::::<<CDDFEDBDDFGHHBAAACCBDDFEJJHDBCDEJECHHHJJHGHJA??@FCBCCEBABDEGFEEJ?A66679?>JIJGEDCECBDEFGEDEEDEDHEEECDCEEEEFHGJHIGB92+)''&)0:=4333>989BDGEEAABAFC@C@@@ABEFEJJJJJFDBACDDFEEBC?;==@FGDCCCCC=9=BBBAAABBCBBECBCJJJGEDCDCBC@A@@DDEE<6,,-8545;BCFB@@A?AABFDDCEDC@?A@AADDGEHHJCBBBED>===D?655CGCGGGCCBCDD@???C978=>HEBA@@@ACEEFEGJJJJHFEFIIHJF4112GD???BGGJIJJJJIJHJIJHGEFC???BIFBAB?@=>?@DJJJJJC811D>:8764459AJHHJJJJGDB20<00GCBBAA@ABBEC====B@?>>AEFG???>BBCFCCDDECEDEHFEDEJJHFGGH>>>>EHHJIDCCDEB?<>?DFF;;;<A@AFFIGECCEDEFFGE@?@BIHJJC@@A9.'''243*)0><==A2224<88447762211@>?BGFDEH9-(%&+,<?>=>?HGJIJ5,*''=?BC'''''''G=?:80,-&(((0./BDHHG?????A?656AAA@?DJ:55664422139:,)(((;;<=BA@><==?@?=??BCC<:766@?=??@JH@CDB444EB>BJJJ=<<5433;<CDA?><GFDD??@C@>>@HJEEDCHJJJDCDCBBCCGFEDDCDDA@BAFBCDACCBGIGDCBBBBCDEDDCDDEDEEFGFIFJHIAA@BCCBCECBAAEFJJJJGFGGHJIFGIBA>>BJJJJJG?><;=>CEAA?CCDC@==?B??=:;;E>>>=DEDDCCBCDC@@@HC@==?@EJGEFFFD=;::@CFHEEEJJGDCCHJJJF>;::;>ADGJBJJDA=>>DIJCB?=>=?A?DJJJJIEBBBA@=<=;;99>JC=<=ADJJGA===>8:A>>;EIE@JJAA@A?<==@?@ACE>;A?DED==<<ABCFAC>>AAJHDDEJA0../2379:CCDDDGJJGGC@@?;::<@<<<B??>988603,00-,,-.&%$$&.36>=?BABA?=;;<;=@AC:<56A>?=>@>==;?<=<<888;BFJJJF:87333=>:;;;>>>;<<>@9883124@A@>A@AED@CIJECFDHBDDF>==>G;511033,+'&%$$&%%&-??@@311142111BFC>=A=<<<@DBBJDFEEDIHFEDC?>=>?A;:428:?BDHJH1123?976699::==<<>@@CEFBACDDB@AA@ECAAABACBE?<;:=@>BAD>>>>EC<4365662214;:9;=9889?CC1/.6GC>=;?D:85=588=>?>??>@AJFFHFJHJJJJFA=<7>>;;;EDC?BFFFCCCDD>:;=?CDFD==<=BBCCBBCDEFGJJJHDBBCD??><<;0-&'/1EJJ@>@A@A@>==>DBAA@@?DJJ>>@BBBCCCCE??BDFGJJ-+?7778@@>@@ADB<=@DD:::AFGIJFD<;CCBDEGIG?@@?=<;=;;=IJJJIFEDDHI@???JJJJIHDB?>>ACDJJJJHJJFF;IJGFEEBHHJHJJEC>35555,),.**),3345ACCJCDD;99:CBDDFFDE====EDDDDAA@BBCA@C@AAC;=57BC79.,++)))*4-CCA=<9:====>@ABCGFC?@=<@AADHECC@@@?DB@<<=GIIHFDFABCGJJJJJJICBFA><=?DDECCB????AAAAAB7775A??>?A?<<<CCHJJGJIEB??><=>>??B@CDJJJJJCJHFC@A@BCA@BJG=<2+)'&',/14;'%%.69>@=;:72..)(&'+/6@@BBFGFHGHEEEDAABBBBBABBBAACDBA?>@??BGECCBACBDCBCEE@???BDJFD??>?AD?2111HECBB>:9886878;;;DGCCEEBBBC<,***?>>?E@><<>ADD?9867=*)*==@E>>;<<AECFHJJJFEDGDA?>@@BCBAABCCC?G8888AEIJGJHIHBB=857323<AAABCBE99BDGGGFEEFEFFDCBB@?>=??ACDDCDAACABCBAA@?@BBFEEFECBA@BCEC@??@BGEAAEIJJEEHAAA@BCA??>>;555;@CC><<<ECBCFDDEFEC94311.7;<DE8667DCADABFB><3359FIJ@874222:@?@AD:999DFGFFDBA==<=@@DCABDBB==;3-.00>;;<<?@ACCFD?===D<;::>@CBC;7@@EJGIFEC@AC4)((*&&'010//1;:778FFEFJGGEDFDACDDI5004EC@BDG<:<<DDCCDBAB@==95576688B@=?777;GDFFGGGFHJHEEEDGIJJHAA?;:7=B5+**+AAADD<;;;BBD7334@=900DEEEDFD@A@BAAA@@?@988-,,2-@@@?@CGHHHDCAACAADJJIJIEFFBCDJJCB@CEEFDFDF@>>@BEGHE@@@@:CI@??ABFEE@?==<<?ADEJGFEE<<;<CEE@=>?GF0B'9'%%%+((''###''(''0GDDCEGE6666HEFDFDDEFEECBD@?;9;JHHHDCBA@AACEDFABCACDFECBDDEDEAA@@AA@DBGFEGECCCEDBCDGCBAACEBBB@B@@ACFBBEBCCCFF>>>@IGCCDJGHFEC@>??CFH@@?@C@>?@DDFEHIJHFFDCDAABCJJ?>>@@DBABAACCGGJGB?&&((81//('&),*.----.BBBHJJJJHIBIEDD9772,<(9888<A@><8<77GH@12@22221::;GE@@:;;;?BA=<<>@>@BD:97=BCDDDDA?::;;@9>><<:9<>@677((()(-/0/23>><:>=>==@AB>???B<:9:?EIH;?:B@:22/+,00AJB>===;;;;AB=<<<=<<<BA@DBGHDAA@672/...(
@Uematsu_g8c_4_G3_13
CCAGCCCTGGGACCGAACCCCGCGTTTATGAACAAACGACCCAACACCGTGCGTTTTATTCTGTCTTTTTATTGCCGTCATAGCGCGGGTTCCCTTCGGTATTGTCTCCTTCCGTGTTTCAGTTAGCCTCCCCCTAGGGTGGGCGAAGAACTCCAGCATGAAATCCCCGCGCTGGAGGATCATCCAGCCGGCGTCCCGGAAAACGATTCCGAAGCCCAACCTTTCATAGAAGGCGGCGGTGGAATCGAAATCTCGTGATGGCAGGTTGGGCGTCGCTTGGTCGGTCATTTCGAACCCCAGAGTCCCGCTCAGAAGAACTCGTCAAGAAGGCGATAGAAGGCGATGCGCTGCGACAGCGGAATACCGTAAAGCGCGGAAGCGGTCAGCCCATTCGCCGCCAAGCTCTTCAGCAATATCACGGGTAGCCAACGCTATGTCCTGATAGCGGTCCGCCACACCCAGCCGGCCACAGTCGGAATATGCAGAAAAGCGGCCATTTTCCACCATGATATTCGGCAAGCAGGCATCGCCATGGGTCACGACGAGATCCTCGCCGTCGGGCGTACCGCCGAGCCTGGCGAACAGTTCGGCTGGCGCAACCTGATGCTCTTCGTCCAGATCATCCTGATCGACAAGACCGGCTTCCATCCGAGTACGTGCTCGCTCGATGCGATGTTTCGCTTGGTCGGTCAGAAATGGGCGGGTCACCGGGATCAAGCGTATGCAGCCGCCGCATTGCATCAGCCATGATGGATACTTTCTCGGCAGGAGCAAGGTGAGATGACAGGAGATCCTGCCCCGGCACTTCGCCCAATAGCAGCCAGTCCCTTCCCGCTTCAGTGACAACGTCGAGCACAGCTGCGCAAGGAACGCCCGTCGTGGCCAGCCACGATAGCCGCGCTGCCTCGTCTTGCAGTTCATTCAGGGCACCGGACAGGTCGGTCTTGACAAAAAGAACCGGGCGCCCCTGCGCTGACAGCCGGAACACGGCGGCATCAGAGCAGCCGATTGTCTGTTGTGCCCAGTCATAGCCGAATAGCCTCTCCACCCAAGCAGCCGGAGAACCTGCGTGCAATCCATCTTGTTCAATAATACAAACAATCCTCATCCTGTCTCTTGATCAATCTTTGCAAAAGCCTAGGCCTCCAAAAAAGCCTCCTCACTACTTCTGGAATAGCTCAGAGGCCGAGGCGGCCTCGGCCTCTGCATAAATAAAAAAAATTAGTCAGCCATGGGGCGAGAATGGGCGGAACTGGGCGGAGTTAGGGGCGGGATGGGCGGAGTTAGGGGCGGGACTATGGTTGCTGACTAATTGAGATGCATGCTTGCATACTTCTGCCTGCTGGGGAGCCTGGGGACTTTCCACACCTGGTTGCTGACTAATTGAGATGCATGCTTTGCATACTTCTGCCTGCTGGGGGACCTGGGGTTTTTCCACACCCTAACTGACACACATTCCACAGCTGGTTCTTTCCACCTCAGGACTCTTCCTTTTTCAATATTATTGAAGCATTTATCAGGGTTATTGTCTCATGAGCGGATACATATTTGAATGTATTTAGAAAAATAAAAATAGGGGTTCCGCGCACATTTCCCCGAAAAGTGCCACCTGACGCGCCCTGTAGCGGCGCATTAGCGGCGGGTGTGGTGGTTACGCGCAGCGTGACCGCTACACTTGCCAGCGCCCTAGCGCCCGCTCCTTTCGCTTTCTTCCCTTCCTTTCTCGCCACGTTCGCCGGCTTTCCCCGTCAAGCTCTAAATCGGGGGCTCCCTTTAGGGTTCCGTTTAGTGCTTTACGGCACCTCGACCCAAAAAACTTGATTAGGGTGATGGTTCACGTAGTGGGCCATCGCCCTGATAGACGGTTTTTCGCCCTTTGACGTTGGAGTCCACGTTCTTTAATAGTGGACTCTTGTTGCCAAACTGGAACAACACTCAACCCTATCTCGGTCTATTCTTTTGATTTATAAGGGATTTTGCCGATTTCGGCCTATTGGTTAAAAAATGAGCTGATTTAACAAAAATTTAACACGAATTTTAACAAAATATTAACGCTTACAATTTACGCCTTAAGATACATTTGATGAAGTTTGGACAAACCACAACTAGAATGCAGTGAAAAAAATGCTTTATTTGTGAAATTTGTGATGCTATTGCTTTATTTGTAACCATTATAAGCTGCAATAAACAAGTTAACAACAACAATTGCATTCATTTTATGTTTCAGGTTCGGGGGAGGTGTGGGAGGTTTTTTAAAGCAAGTAAAACCTCTACAAATGTGGTATGGCTGATTATAATCTATAAAGTCGCACGCTTTACTTGTACAGCTCGTCCATGCCGAGAGTGATCCGGCGGCGGTCACGAACTCCAGCGGCCGTGTTGATCGCGCTTCTCGTTGGGGTCTTTGCTCAGGGCGGACTGGGTGCTCAGGTAGTGGTTGTCGGGCAGCGGCGCCGGGGCCGTCGCCGATGGGGGTGTTCTGCTGGTAGTGGTCGGCGAGCTGCACGCTGCCGTCCTCGATGTTGTGGCGGATCTTTGAAGTTCACCTTGATGCCGTTCTTCTGTTTGTCGGCCATGATATAGACGTTGTGGCTGTTGTAGTTGTACTCCAGCTTGTGCCCCAGGATGTTGCCGTCCTCCTTGAAGTCGATGCCCTTCAGCTCGATGCGGTTCACCAGGGTGTCGCCCTCGAACTTCACCTCGGCGCGGGTCTTGTAGTTGCCGTCGTCCTTGAAGGAGTGGTACTCCTGGACGTAGCCTTCGGGCATGGCGGACTTGAAGAAGTCGTGCTGCTTCATGTGGTCGGGGTAGCGGCTGAAGCACTGCACGCCGTAGGTCAGGGTGGTCACGAGGGTGGGCCAGGGCACGGGCAGCTTGCCGGTGGTGCAGATGAACTTCAGGGTCAGCTTGCCGTAGGTGGCATCGCCCTCGCCCTCGCCGGACACGCTGAACTTGTGGCCGTTTACGTCGCCGTCCAGCTCGACCAGGATGGGCACCACCCCGGTGAACAGCTCCTCGCCCTTGCTCACCATGGTGGCGACCGGTGGATCCCGGGCCCGCGGTACCGTCAACTGTGTCTGTGCTCGGGCAGCATCTAACATGGCTTTCATCCACAACTCCATTTCCTTTCCTGTATCAGTGCAGAAATAATAGGTCCGCATGTTTGGATGGGCTGCCTTAAAAGCATATTTGCGATTAATGTGATCTTCAGAGGTAAGCAAAGCTATCTGAAAACTAGGTAACAGTATGCTTGCCAGGATACCCTCTTCTTTCTCATCTCTATAATAAAAGAGGCAAAGGTCAGAAAGCACAAACCAGCGTTTCTTCCACAATTTCATGCCAGTACTGTCCTGTTTATAAAGCCAACCTCGTCTGACAACCAGTACATCAGTACCTTTTTAATTGAATTTGACCTCTTTCCAAAATTATGAACTTTTTTTGAAGCTCGTGAAGTTCTGCCCATGGTGCTAGCGAATCTGACGGTTCACTAAACCAGCTCTGCTTATATAGACCTCCCACCGTACACGCCTACCGCCCATTTGCGTCAATGGGGCGGAGTTGTTACGACATTTTGGAAAGTCCCGTTGATTTTGGTGCCAAAACAAACTCCCATTGACGTCAATGGGGTGGAGACTGGAAATCCCCGTGAGTCAAACCGCTATCCACGCCCATTGATGTACTGCCAAAACCGCATCACCATGGTAATAGCGATGACTAATACGTAGATGTACTGCCAAAGTCCCATAAGGTCATGTACTGGGCATAATGCCAGGCGGGCCATTTACCGTCATTGACGTCAATAGGGGGCGTACTTGGCATATGATACACTTGATGTACTGCCAAGTGGGCAGTTTACCGTAAATACTCCACCCATTGACGTCAATGGAAAGTCCCTATTGGCGTTACTATGGGAACATACGTCATTATTGACGTCAATAGGGCGGGGGTCGTTGGGCGGTCAGCCAGGCGGGCCATTTACCGTAAGTTATGTAACGCGGAACTCCATATATGGGCTATGAACTAATGACCCCGTAATTGATTACTATTAATAACTAATGCATGGCGGTAATACGGTTATCCACAGAATCAGGGGATAACGCAGGAAAGAACATGTGAGCAAAAGGCCAGCAAAAGGCCAGGAACCGTAAAAAGGCCGCGTTGGCGTTTCCATAGGCTCCGCCCCCCTGACGAGCATCACAAAAATCGACGCTCAAGTCAGAGGTGGCGAAACCCGACAGGACTATAAAAGATACCAGGCGTTTCCCCTGGAAGCTCCCTCGTGCGCTCTCCTGTTCCGACCCTGCCGCTTACCGGATAGCTCCGCCTTTCTCCCTTCGGGAAGCGTGGCGCTTTCTCATAGCTCACGCTGTAGGTATCTCGTCGGTGTAGGTCGTTAGTTCCGACTCTGGGCTGTGTGCACAAACCCCCGTTCAGCCCGACCGCTGCGCCTTATCCGGTAACTATCGTCTTGAGTCCAACCCGGTAAGACACGACTTATCGCCACTGGCAGCAGCCACTGGTAACAGGATTAGCGAGCGAGGTATGTAGGCGGTGCTACAGAGTTCTTGAAGTGGTGGCCTAACTACGGCTACACTAGAAGAACAGTATTTGGTATCTGCGCTCTGCTGAAGCCAGTTACTTCAAAAAGAGTTTTTCAGTCCTGATCCGGCAAACAAACCACCGCTGGTAGCGGTGGTTTTTTTGTTTGCAAGCAGCAGATTACGCGCAGAAAAAAGGATCTGGATAGCTTGATCTTTTCTACGGGGTCTGACGCTCAGTGGAACGAAAACTCACGTTAAGGGATTTTGGTCATGAGATTATAAGAAAAAGGATCTTCACCTAGATCCTTTTAAATTAAAAATGAAGTTTTAAATCAATCTAAAGTATATATGAGTAACCTGAGGCTATGGCAGGGCCTGCCGCCCGACGTTGGCTGCGAGCCCTGGGCCTTCACCGAACTTGGGGGGTGGGGTGGGGAAAAGGAAGAAACGCGAGCATATTGTCGCCGATGGGATTGGTGGGGTC
+
CDDBCCAB/-+(--04=>7678B966=AA8676===>BA@AB((()DC;:943339BJJHHGHJFDBEAB@@AEEGE@500002176///30)'&*(/23AB?<=>?;:><99;;<4534%%%&&%%&7665;AE0))+>DDDEHHHGCD@A?=))()))'$))+--..558<<EGB==B0//0400///89,**,A?EDGIJJ>;:9,/'<=AEBCBB@<5781::=?BJFA@@@BAA@B??CADBABJE>@;;=>>@BAE?@>611..1;<<=A???@AADABCDJHJI6666964=A@?ABADABDEEEJJJIHFBB@@BIGFEFEC@@ADHHJJGDABCBBABAA7/&%#$##$($24)''*3%$%%$$$$$$749>>D??@@??CDHHDEEECEEFJFFFFIFDCFJIFFDCFBA?>>@@AABEDA@>?==>>DDFJF@>>?@CAB?>?AFF?@BDHJCBAABD?7663,(&&)*-)))*BEJJJB@@BCEDHHJJJHFFEABABDHHHBB@CFEGBCBCFEDBABDDCCCF:?>221++,-/0.-+**.,--,,+,'&%###%*%$$&*,.147<<<;:9;9888?===8;'&%&':;;CAABBJDCAAB?32223112AAABD5556867999867=9@5<DB:BBABA@@?AAA@@ABCCCDBCDCHEED>5433100.&%%**)).74456;/---'&&&)-**+-334DC@??@ACEFDCDAC@@BABBCEEA@@@ECCCCDA@CB?>=HEBB@BCDDBAB><7373556@>>A?<>9?;9:6=?A@?BGFCBCBAABB?<>556DDBABCDCCB@?;:>:EICJ@JB=<;=BC@@?@DCCDDCDFFB@???ADDGGACFBAAACA@@BCAD9BBAADFDCCABBAEEDJD=<889=<==??@DEDDEB>1;,11238:998<?ABCBDCBA@ACJBFFE=65EJEEEDCBBBBB?>==:;=JEGFF????ADDDE@=;;>ABBCFGGDDBBEDC@>>>ABBCBB<<<<D??@@CBA@A55558CCEFED@@??B?AABBAB@:'''+.>@ADEDCDBDDAAA9:::DBDFDDDGFA755---,,&&'/***+FEGIJA43-+()FBE77781002BBIIJJIIJJ=<<>:1,-IIGBB@CJJIEBC?===EDBCABDDJF?>ABA?>:6/...5@:878>B@@@AHDGB@==98;=>@?ACCA?53JJJJJJJBBBAFDDDE?>;B=921431)))?I<BHEDA:<=CABCEDBAAAE>=<<H>:::;?;:9;=>?>@DA><<=@??@CBCBA:877==10017,,,.*)('(&&'*9;;BAAAAGEC@;8,/0251-,***36F?;445=2=:8>:JFGFGFGHC>>=>AAJJIHDBACFHCCA@AG>??@433478B@??@AD43/607+),,004,+*-..45DFE?AA@?@@<==CGJJJIIHEBBFEDCDA@@@A>@21&(((+(((><==?HA:9<JJIG>:FF7767EEFFGHJEHGGIGIH@AABCCBDI@<;;D>>>==<=BGEGGECCHFGHGHGEI6/+55787650+**+**)))96=6945BA=>?CCEE=,3>=<:?CDD?855<=>EFEEC;765>@>>>42310,--%$$%'(/-+(.*)CCDDEFEB@>@B?AC><;;=?9344555??<<==@@?:778:<AAA@>?>?A18+IG@>>9;0ABBD@?D?=<<FD@=;<=?AA?@B@?4455BDID;.1;>>@FEDC@EA@EDFFC?@=<=?=>4+1'&&''('()'''&&&%&(()&'&'(+,,+))+*,0=>@CJJJFGA@??@3..)''(46996.../4475784>AD;888@>@@?4/.-))+876669==>ACJGJD??>?;<;:666>>>?CFDB<DCB==E8888<76/,,)&&'.14;56AGHEDC?==7767:<B:<CDCBBBAACBGD?>BBAA3-HDD@6./>A:;=@B@>::;=JD:9:>??AED@FGIJIJJJJIGB@??AFDJHIHGGIJI<:8666.-)()$##%&.7;=?JGDEGFGE>=<>BDFJGFJJB7654=7EA?=899)()'AA==E>;=><;55CFIDCCBDEDDE>>>?DCCDECFIJJJJJBAACFI8,6EA@>??GIJJJHGGFEBA@?BE@@?DDCJJHFFDCBABFGHHGECCCCDEIJJHJJJGHGFIH;::;CDEFGGAAAAFFEDCGJJGEDEHJJIA@:7''(223//01E@BEEB@?BFHJICCDFBBA>=<<AJHDEDCEEGDFFFBA>??BBAAC////6522225*'%%))*,()())*69D<C=A:D??B@98429CBDFHHJC?6702,,79E0>9;<;><;<:96654834++*)..---,)'&',5,,.01.-*(*29<;=????@FIDDCACABBBBA@@AA@?>=>@???>@A?@@BCCBBBCBB:99(''(('''=EC:/../=5224<9:BB>AA743;<BEDD?==<<AEEDCEEDEDEDCEDDEDCCA???EFFHEEDDCDDDEC71//0//-A@DGFD::::FBHJJHGFGJJGFEGI,,,,EE?>>@AABDCGJFDDCCCEEHFDBAABGJGFFFGIEEB@BA;;;66451122FDHFIGIEC?@DDCC::::@C@GHGEGA@@AEE@?F<DCEFCBBCFGFCBBEDGGJJHHFEFE:9:>=96673334A@??@???DHFC@@>***,<;;?IIA@???@@>=B<>88)'+'&&*((('''.33DAA>>80)3/8BCDDEDBAA=<<<@@CIGFEBA?:::;A?<=>?GHCC>=<6///63DCBBBE?4//DC:999?@CBDFFGB>>BDGJBA@@ABDA@<<=@GEHJD@AJJJJHJJIFFG<B4333>CDGGHGEGJ655621224311@DJJDFHBEDCJIHEA@>>@@CEDHFHEEGEDGFEFDFGIGIGGFDEFHHJJJFDA<33(+(**<@B0///B>=?BBBEHCDCCEJJJJJJJHGIJIJJJJIIGHFHFFH:9:><<;=5447@B=5666ICBBDCEJJJFFGD421)&%&5JEABCAIBA@@ADCBBBA9444988-/++-,((-'&&'7BAA@@AACBCCCDGEDCJIGHA?>ABDEEA?@@JJJCAEJIC@@ADDCFB@@@BDIHJIGEDCA;;;<??@A@AADD999=??>??@61;/>GJJFEEHIJJEA/,,,59588+)))+**0;@@>?=>@@?=;>:;9;<;::;CH0///8==BCCAA@?5/-,'&(&.267=6543;:C99:95C?>A@ED???GGGHJHJJCA<<=?EJ=;4434;>798777CEA??A===>EEBDCBABCDGJH?>=?@ABEBA@???;;;>?DCCBBGJ@?<<==?==>;;;;D>>><0//(''(6+*(((*)*==@EJJJ?>>>HJGJB<;;;@CBA@CGJJJGHGEFCCAJJJJHGIED??><>?BHECCBBBAEDDEFCBBBBB660)('*=>B?=<<>@BBCCDHCBA?AA6556BDAE;JJ/**,5;6>7?A<<<=A?<;;<>><;::<=AIJG>;:;=CCA@>A:::;CBCGDDEA@??CBBHJF?>BJICBCBAACEHFJJJ>;;>>AA@?CCD@E;::9DACGHECA@@AGGH?<<:0//05-1))ADJECA??<=9:::@@HHEB@?ABAA@?????>>@CCFCDED@@@@ABBBDBA@=8:;BBCDDG===?EECBBAA@>>?CCFFGHJGCB@@E>>==A=,)*3.-11/>>??AEEFIEFDBB==AE3311000)%&''+,,??7627=::8==>AA@BCEFDCED=;323::<>@EE=;<<GFHJFGHJJGCBDDFIEGC@?>?BBDEA@<=>?ABCDJFCAF@??BB64.-.0::9?EEGEECBADCH@>BJG;;?><=>HJJJECD?===?A@?CDB@@?B<<==ABCDHCBB??=;=<+'')+/435987778>@?ACEJCBBBBBCE>2116++++@82,'(CGJGGDFCBBFEGDCABFAAAACCGIJH>>>BBAB0.--467G@A@ADE===>EGDDEBDBCEDGGGIHFCBB@FFEFEEBBBA@@AADCBBACHEDBBBC>===@===;>>???@<<779:@EB@@AEIHFABBBHEHJJC@@CBCFEHJJIHJJC@<<?A@A9::JHE20///-..&%%%0(,+81=EEC@?@?A@BADDDDDB>==<@AAHEGHJJJJHFCCCA>>>@BC?;9878:88:A:::JJEBAA@CA>@?AAC734+-/,,-/0:5..:/0*/038ACGJIDDC@AAABBBDD@?=JA>A@@C@B@?=>==ADCB?::68<72--+%$%%&1??=@HGA><<<>?::=JJ>===DEBCEFHJFC??FBBAADDEEDBCCBBB=>?3-''*)*8=>?>B;;2/..**)+-/,++,,((018?AEHJFC=<5-49BBIIBCDIJJGCA@A@@@?B@@@A@?D?FFEECDGFECBCDFFF@@ADB?>=?@@B?>A>AABCECC;:89<6=@AAAAAAADJD@@@AED?>>>DFHHIED5337::<@??A@A>=>?EC?><;<=ABCDCHC978AAJAEDAJJHJFED@??7=33B@@?>@@DEHDBAB;;<9;ACGFEB;:;:A@@EDECBDC@;<<0--.=>?B3332,,&&)%$$&(,'&$%%-/*(&&(((&*,4IGCA??EE2445I>>>=?>@@@@ACEFD@<99;CDGFA:9EJGFE@>?AEC@@@?DECBDDC3/-,-0/.,--..++,2+++*+''(-5568668=?:7766667B>=>7766=>DJDADDGDB>;;>@BCCEE>>?7@GJEBBCDH88700215))()((-0/+,--./.9:8632344<;<GFBCFIGJJJJJJDDEEACJJIEEE:9991112@DBABDJJJ--->IHDBBCEFBAABBEDC????ABBBBCA?:A=AADBBABABDE==<<AIFCIHGCBEB65514339>.-+-CB<89<GB@>:9?7888,,+016=;//-%$$%(%%(&&'$$$&))(%&'&'%'(*)(&%%
@Uematsu_g8c_4_G3_14
CTCGCGTCACCATGGTGGCGACCGGTGGATCCCGGGCCCGCGGTACCGTCGACTGTGTCTGTACTAGGGCAGCATCTAACATGGCTTTCATCCACAACTCCATTTCCTTTCCTGTATCAGTGCAGAAATAATAGGTCCGCATGTTTGGATGGGCTGCCTTAAAAGCATATTTGCGATTAATGTTGATCTTCAGAGGTAAGCAAAGCTATCTGAAAACTAGGTAACAGTATGCTTCCAGGATACCCTCTTCTTTCTCATCTCTATAATAAAAGAGGCAAAGGTCAGAAAGCACAAACCAGCGTTTCTTCCACAATTTCATGCCAGTACTGTCCTGTTTATAAAGCCAACCTCGTCTGACAACCGGTGCATTAGGATTCCTTTTAATTGAATTTGACCTCTTTCCAAAATTATGAACTTTTTTTGAAGCTCGTGAAGTTCTGCCCATGGTGCTAGCGGATCTGACGGTTCACTAAACCAGCTCTGCTTATATAGACCTCCCACCGTACACGCCTACCGCCCATTTGCGTCAATGGGGCGGAGTTGTTACGACATTTTGGAAAGTCCCGTTGATTTTGGTGCCAAAACAAACTCCCATTGACGTCAATGGGGTAGAGACTTGGAAATCCCCGTGAGTCAAACCGCTATCACGCCCATTGATGTACTGCCAAAACCGCATCACCATGGTAATAGCGATGACTAATACGTAGATGTACTGCCAAGTAGGAAAGTCCCATAAGGTCATGTACTGGGCATAATGCCAGGCGGGCCATTTACCGTCATTGACGTCAATAGGGGGCGTACTTGGCATATGATACACTTGATGTACTGCCAAGTGGGCAGTTTACCGTAAATACTCCACCCATTGACGTCAATGGAAAGTCCCTATTGGCGTTACTATGGGAACATACGTCATTATTGACGTAAATAGGCGGGGGTCGTTGGGCGGTCAGCCAGGCGGGCCATTTACCGTAAGTTATGTAACGCGGAACTCCATATATGGGCTATGAACTAATGACCCCGTAATTGATTACTATTAATAACCAATGCATGGCGGTAATACGGTTATCCACAGAATCAGGGGATAACGCAGGAAAGAACATGTGAGCAAAAGGCCAGCAAAAGGCCAGGAACCGTAAAAAGGCCGCGTTGCTGGCGTTTTTCCATAGGCTCCGCCCCCCTGACGACGTAGCCGCAAAAATCGACGCTCAAGTCAGAGGTGGCGAAACCGAAGCAGGACTATAAAGATACCAGGCGTTTCCCCCTGGAAGCTGCCTCGTCGGCTGCCTGTTCCGACCCTGCCGCTTACCGGATACCTGTCCGCCTTTCTCCCTTCGGGAAGCGTGGCGCTTTCTCATAGCTCACGCTGTAGGTATTCAGTTCGGTGTAGGTCGTTCGCTCCAAGCTGGGCTGTGTGCACGAACCCCCCGTTCAGCCCGACCGCTCGCCTTATCCGGTAACTATCGTCTTGAGTCCAACCCGGTAAGACACAACTTATCGCCACTGGCAGCAGCCACTGGTAACAGGATTAGCAGAGCGAGGTATGTCAGGCGGTGCTACAGAGTTCTTGAAGTGGTGGCCTGACTACGGCTACACTAGAAGAACAGTATTTGGTATCTGCGCTCTGCTGAAGCCAGTTACCTTCGGAAAAAGAGTTGGTGGGTTTCTGGATCCGGCAAAACAAACCACCGCTGGTAGCGGTGGTTTTTTTGTTTGCAAGCAGCAGATTACGCGCAGAAAAAAAAGATCAAGGAATTCCTTGATCTTTCTACGGGGTCTGACGCTCAGTGGAACGAAAACTCACGTTAAGGGATTTTGGTCATGAGATTATCAAAAAGATCTCACCTGGATAGCTTTAAATTAAAAATGAAGTTTTAAATCAATCTAAAGTATATATGAGTAACCTGAGGCTATGGCAGGGCCTGCCGCCCCGACGTTGGCTGCGAGCCCTGGGCTTTCACCGAACTTGGGGGGTGGGGTGGGGAAAAGGAAGAAACGCGGGCGTATTGGCCCCAATGGGGTCTCGGTGGGTATCGACAAGATGCAGCCCTGGGACCGAACCCCGCGTTTATGAACAAACGACCCAACACCGTGCGTTTTATTCTGTCTTTTTATTGCCGTCATAGCGCGGGTTCCTTCCGGTATTGTCTCCTTCCGTGTTTCAGTTAGCCTCCCCCTAGGGTGGGCGAAGAACTCCCGACGATGTCCGCGCTGGAGGATCATCCAGCCGCTGGCGTCCCGGAAAACGATTCCGAAGCCCAACCTTTCATAGAAGGCGGCGGTGGAATCGAAATCTCGTGATGGCAGGTTGGGCGTCGCTTGGTCGGTGGTTCGAACCCAGAGTCCCGCTCAGAAGAACTCGTCAAGAAGGCGATAGAAGGCGATGCGCTGCGAATCGGGAGCGGCGATACCGTAAAGCACGAGGAAGCGGTCAGCCCATTCGCCGCCAAGCTCTTCAGCAATATAGCGGGTAGCCAACGCTATGTCCTGATAGCGGTCCGCCACACCCAGCCGGCCACAGTCGATGAATCCAGAAAAGCGGCCATTTTCCACCATGATATTCGGCAAGCAGGCATCACCATGGGTCACGACGAGATCCTCGCCGTCGGGCATGCTCGCCTTGAGCCTGGCGAACAGTTCGGCTGGCGCGAGCCCCTGATGCTCTTCGTCCAGATCATCCTGATCGACAAGACCGGCTTCCATCCGAGTACGTGCTCGCTCGATGCGATGTTTCGCTTGGTGGTCGAATGGGCAGGTCCTGGATCAAGCGTATGCAGCCGCCGCATTGCATCAGCCATGATGGATACTTTCTCGGCAGGAGCAAGGTGAGATGACAGGAATCCCTGCCCCGGCACTTCGCCCAATAGCAGCCAGTCCCTTCCCGCTTCAGTGACAACGTCGAGCACAGCTGCGCAAGGAACGCCCGTCGTGGCCAGCCACGATAGCCGCGCTGCCTCGTCTTGCAGTTCATTCAGGGCACCGGACAGGTCGGTCTTGACAAAAAGAACCGGGCGCCCCTGCGCTGACAGCCGGAACACGGCGGCATCAGAGCAGCCGATTGTCTGTTGTGCCCAGTCATAGCCGAATAGCCTCTCCACCCGGGGCGGGACCGAGAGAACCTGCGTGCAATCCATCTTGTTCAATCATGCGAAACGATCCTCATCCTGTTCTCTTAATAAATATTGCAAAAGCCTAGGCCTCCAAAAAAGCCTCCTCACTACTTCTGGAATAGCTCAGAGGCCGAGGCGGCCTCGGCCTCTGCATAAATAAAAAAAATTAGTCAGCCATGGGGCGGAGAATGGGCGGAACTGGGCAGAGTAGGGGCGGGATGGGGCGGAGTTAGGGGCGGGACTATGGTTGCTGACTAATTGAGATGCATGCTTTGCATACTTCTGCCTGCTGGGGAGCCTGGGGACTTTCCACACCTGGTTGCTGACTAATTGAGATGCGGTCTGCTTTGCATACTTCTGCCTGCTGGGGAGCCTGGGATTTTCCACACCCTAACTGACACACATTCCACAGCTGGTTCTTTCCGCCTCAGGACTCTTCCTTTTCAATATTATTGAAGCATTTATCAGGGTTATTGTCTCATGAGCGGATACATATTTGAATGTATTTAGAAAAATAAACAAATAGGGGTTCCGCGCACATTTCCCCGAAAAGTGCCACCTGACGCGCCCTGTAGCGGCGCATTAAGCGCGGCGGGTGTGGTGGTTACGCGCAGCGTGACCGCTGCCTTTGCCAGCGCCCTAGCGCCCGCTCCTTTCGCTTTCTTCCCTTCCTTTCTCGCCACGTTCGCCGGCTTTCCCGTCAAGCTCTTAAATCGGGGGCTCCCTTTTCAGGTT
+
788/++...BDBCGBDEBAAACDGIGCD>ADB>6@=@@=<=<>?@B;999??>?@@CHCDCCBABCDCBC>>?AEABABFEHFIGEEC////0@>?@IJDBB=12/77753=3<?@BC:444FGHIJJIJJCBA@A@=>>>BABDDEDBCHDB@A>A@=/((FJJDCBGGHJHD@>>?>>=81)'(++++))''(:<;@@=>=AH998ABBDDEFG@6/..35>@9779>3001362569<?=>=>?@D?>?.(CBAD@AACCCEEGCCBJJ?<9:<?HI=<=CCCCEC::;@??<7/-)%#$&'-@?AJGGFFJIIDA??>?@BABABA?;;<?BEFIIJHFA:<==;;6222345A===<<<<CCCFDDBBCEDC><<GJB=BCFFGDDDCGB<;77>CBA@ADJJIC@<=<:47:DJJJEGCFED@@CBCHFEGEDDCA@@@CBCB>==<?@6--5777C>==>??@@@@BC?@A@@A>><>AAFGJG?>=<?@BD<BB@ABBCB9989;;;;;;=>BEHFB<:;<ABAD@G=;;<???BBCI;::9CDDJJF@?CIHDBBB?@ADDCEEIG==<<>>?BJFCFECBA?CBGIED;9880//)))13+%&*J('''8>CCAA<>DCDBC?>?=??A@?>@>33''++49::;BIGFFFBA@?A>>?DC@??>C@@???ABABACFB@??ABA@<>591=<<<@?>@?@@???>?@ACBBBABDHD77<;:<DCDCDDFHJJDEGFCDCABB@?===GIIJFDBAAA?6IGDB@@BBCCEFA>=;43336437:9<==?@@@FECEFGAAAABBACACEE@@><<;<>?ABA>>=??===>GFA<<;BBIHCBAABB@>>@EHHA>>>AFEDB?>==<9717//?AEE000/33333*9?94563334DDGECB?:::<='&&**))*<63,FDAAAADCCABCGC???<=CJBA@@@DBCEJJJHGJECCBCDBABBFE=;62/008<;<>EJJJGDBBBDFEHJGCBBBEJ??>GEFEGFHEC@AA@??@DDHHCB@,,+,::8:>=CBC@===?JJJHGFFFDDD@64967?7246@;<=@@BBC976431/+,322149876AGIEDDIGGHFJJJJJIJJEE@??;;--/JGA@B@AADFHIJHJJJHIGJJJH@>?>A@==>??<?2-6<;)''+.,++%%''(++,FJJHEEDE4223A@>>ECCGGHEFDBB@@H><+'&&')*44???A?@ADEEDEGDEJJGGE>92=GJIEB<12)(&%%&-,.-.-*+/))+)**,71158??><:<CCD@CEB?>??@??A@@@?B855A?@@?@?D>=<=GI?==>ADGCCCDJIG?>A21111:::;BDI>67623/)-2335DCCD>=><@<@AA@A@AAA@ADB>566:889IJFCBC0/./213:869;CA@C?7*))**)))//432/0JE?>=>@>=;;=>A?>@>?>=<;<=?>=BA?>><=>:<1///4-.<A@?@BEFDD@??86663///CEDDFJJHED<99;@?>>CA@>=>?CDC1.-.9@BA??AA@811?<<<>FGJJDBA?AA?@@ACEEIAA'''/FF=<<;::6--FFEBABBDDCDBACDFEEFDDA=>?C5322:@??BCBA@@B>:879GIIFC<:86;8,'&%'(')*'%$(.-,46;9AB5345>::;;??@>?>>BCDCBB><;JJJJD=;EFF@=<<@@E?>>AFGDECBD><812=FJI?90.--*)(%((('(,-***,*'&$%&+107>=8899D@==8566@=>B=+*)01,,+)**+218@=@B>77;==?=?@<?>22223*(''-320++4.&&&)('&',**,-51128;46<9<88=I?>=AJIGFGFDAC@<::<AB=77JH=FC>>>>C@CABA@@??@BCD><<>===;;::77;B>=====?BCDEC11009:977;>327284808;998548ACAA@?BDC9,,--,)-/03368:7267/*>?;;9:FACCB==76655BD><<?@EA87:51.-.../+'*%$%##%'-0;?=D<=?;@@>>>=B===>ACHFHFJJJGDDCCE@???CBDDEDA@3CFDIIGDCDD=GJJJGEEGFEDCEEDECCCE><;<@BA@ADC=<DCDEGIFB>=@@IECBFHH==83223=:40100BFH>?=>?=@AB@?><2.*+,)(%'''&&&*'((435545//.+57662202//,))%''(00/11<:8EJE?>>@DA0..//99>>BAA=?9EHGEIJGDBABA8662-()())''(CFFEEIFDDEEC>>>>BCCA?FFEB??@AEF3114&%%*(-+**1;9899CEDFCDCD@BFFEDHBJDCDDEEIFHEDAACE@<;FA@>ACDFDDDFEHD?>>8666HHE9999CCCHGJIC@?BA2112@ADJJGJHIHGHJGFFDB@??CCEFFGHDCBDFGGFGEFEGJ-,,,-;????BCCDECCBAABB@@:9?@?@FDDBBDBBCB?@6;:::<554799A@?>>AA@>?@@HIFJIJJJCCBEFGEDCJJJDDFCCDEHGJIGDBBCDEBFEHD21/'&&'.--568777:<4228>:6643;0//.--->BCCA@@899:D6???IHJIJFHGI;;;;955CFJIIJJJGHCD;;F??@FBBCCJA@?>A;DEIJIJHJJJIJ=AAAAJJJCBA@BEE?E8AGEGEBCBCDCCCCF:99:CC=A@=BDEJJI@A?@DBBEDDF><<=CB?>?7543&%&&)(3?BDCBDBCDCDCDGEDDBA>?DBCBAABA@@ADDDGGE??@CGFBC>DBAEFFBAA@DEDEAA@ACEGGHJIB.,''(41-::7;:B@A@@??<,)))8::=<<><===@@BBFEC@>@67B;50.-.17778222///1333233)('*)))-0;765677<<@CDEAAA@DCCCA@A2////+-55-++,>====?>EEFEE.,,,@>?>>?32227668>@DCA@?ACCBCCBADFJIGHFCCBBCA@??BCBACCADBCBAA@BA@EE?>=>ABAAADDGCDCDGCE?===BGEDAAAEEFC@AAADCBCCEDDBA?ACFFE@???DE>:772+*)(''')-11//4>;<:@>ABA@???DEDDBFGFFGHGH:::9<;88335B?))))?:>=?@>?=92,-:65((((((+&&'&++,=JJ@?ADB?>>ACB==@JGHIA@@@AAACACA>??@HFCCIEI>>E>>FE?<<;>==:;:;>?@;666<>;:<=BEBBA<>798HJJGFGHHECA@??@>888BACCBBFFD;;;<EBCIFC>@?='''(/&%(*>:8567440/48:9885530,,:C4334>=<?<<:;9865568=<GJJFDCCCDCDCBAAJFDCAA@BCBBBAEBCDEEDACCDHJGCE=:800182B@EJIJJHGGEFCACDGD<AJJJ9885:)&&&0222?=B=99:E>===DFEGFEFG>>942-&&&.-)-%$%%&..@B?>>CBADEBAA@?JJJIE8<6AGHGG=<58//,70/('')-***29BCEJG?:EJGGE?JIJJDCDBHHHCBCFIJJJJGCDBEFEGJC7322B=<<;<;=>DBBCD6666DDHIHDG?B9:::AJJJGFGJ@;?AJB??AA@?@<=@C:;9<==D<657?>JJJFCEECAAAEIFDCEEAAAB@AA>>>>CD<=4-,,/<:>:=DEBBCHHA@A@@A@AA@EDABBC:::9?><<53-&',&:<;;AE?=;<<=?@@@@@A>AC<E=8EF===8CCCGEAHH??AJEA?=>??A?>?>@@;9;=@BI?,<6@?CB9664;4)*BEFD?>?<;=<>A?522(%%'%+
@Uematsu_g8c_4_G3_15
TCAATTAGTGAGCAACCATAGTCCCGCCCCTAACTCCGCCCATCCCGCCCCTAACTCCGCCCAGTTCCGCCCATTCTCCGCCCCATGGCTGACTAATTTTTTTTATTTATGCAGAGGCCGAGGCCGCCTTGGCCTCTGAGCTATTCCAGAAGTAGTGAGGAGGCTTTTTTGGAGGCCTAGGCTTTTGCAAAAATGAATCAAGAGACAGGATGAGGATCGTTTCGCATGATTGAACAAGATGGATTGCACGCAGGTTCTCCGGCCGCTTGGGTGGAGAGGCTATTCGGCTATGACTGGGCACAACAGACAATCGGCTGCTCTGATGCCGCCGTGTTCCGGCTGTCAGCGCAGGGGCGCCCGGTTCTTTTTGTCAGAGACCGACCTGTCCGGTGCCCTGAATGAACTGCAAGCGAGGCAGCGCGGCTATCGTGGCTGGCCACGACGGGCGTTCCTTGCGCAGCTGTGCTCGACGTTGTCACTGAAGCGGGAAGGGACTGGCTGCTATTGGGCGAAGTGCCGGGGCAGGATCTCCTGTCATCTCACCTTGCTCCTGCCGAGAAAGTATCCATCATGGCTGATGCAATGCGGCGGCTGCATACGCTTGATCCGGCTACCTGCCCATTCGACCACCAAGCGAAACATCGCATCGAGCGAGCACGTACTCGGATGGAAGCCGGTCTTGTCGATCAGGATGATCTGGACGAAGAGCATCAGGGGCTCGCGCCAGCCGAACTGTTCGCCAGGCTCAAGGCGAGCATGCCCGACGGCGAGGATCTCGTCGTGACCCATGGCGATGCCTGCTTGCCGAATATCATGGTGGAAAATGGCCACTTTCTGGATTCATCGACTGTGGCCGGCTGGGTGTGGCGGACCGCTATCAGGACATAGCGTTGGCTACCCGTGATATTGCTGAAGAGCTTGGCGGCGAATGGGCTGACCGCTTCCTCGTGCTTTACGGTATCGCCGCTCCCGATTCGCAGCGCATCGCCTTCTATCGCCTTCTTGACGAGTTCTTCTGAGCGGGACTCTGGGGTTCGAAATGACCGACCAAGCGACGCCCAACCTGTCATCACGAGATTTCAATTCCACCGCCGCCTTCTATGAAAGGTTGGGCTTCGGAATCGTTTTCCGGGACGCCGGCTGGATGATCCTCCAGCGCGGGGATCTCATGCTGGAGTTCTTCGCCCACCCTAGGGGGAGGCTAACTGAAACACGGAAGGAGACAATACCGGAAGGAACCCGCGCTATGACGGCAATAAAAAGACAGAATAAAACGCACGGTGTTGGGTCGTTTGTTCATAAACGCGGGGTTCAGTACCAGGGCTGGCACTCTGTCGATACCCCACCGAGACCCATTGGGGCCAATACGCCCGCGTTTCTTCCTTTTCCCCCACCCCACCCCCAAGTTCGGGTGAAGGCCCAGAGGGCTCGCAGCCAACGTCGGGGCGGCAGGCCCTGCCATAGCCTCAGGTTACTCATATATACTTTAGATTGATTTAAAACTTCATTTTTAATTTAAAAGGATCTAGGTGAAAATCCTTTTTGATAATCTCATGACCAAAATCCCTTAACGTGAGTTTTCGTTCCACTGAGCGTCAGACCCCGTAGAAAGAATCAAAGGATCTTCTTGAGGAATCCTTTCTGCGCGTAATCTGCTGCTTGCAAACAAAAAAACCACCGCTACCAGCGGTGGTTTGTACCGAAATAAGAGCTACCAACTCTTTTTCCGAAGGTAACTGGCTTCAGCAGAGCGCAGATACCAAATACTGTTCTTCTAGTGTAGCCGTAGTTAGGCCACCACTTCAAGAACTCTGCTGAGCACCGCCTACATACCTCGCTCTGCTAATCCTGTTACCAGTGGCTGCTGCCAGTGGCGATAAGTCGTGTCTTACCGGGTTGAGCTCAAGACGATAGTTACCGGATAAGGCGCAGCGGTCGGGCTGAACGGGGGGTTCAGTGCACACAGCCCAGCTTGGAGCGAACGACCTACACCGAACTGAGATACCTACAGCGTGAGCTATAGAAAGCGCCACGCTTCCCGAAGGGAGAAAGGCGGACAGGTATCCGGTAAGCGGGCAAGGATCAGACGGAGAGCGCACGAGGGAGCTTGGGGGAAACGCCTGGTATCTTTATGGTCCTAGTCGGGTTTCGCCACCTCTGACTTGAGCGTCGATTTTTGTGATGCTCGTCAGGGGGGCGGAGCCTATGGAAAAACGCCAGCAACGCGGCCTTTTTACGGTTCCTGGCCTTTTGCTGGCCTTTTGCTCACATGTTCTTTCCTGCGTTATACCCTGATTCTGTGGATAACCGTATTACCGCCATGCATTAGTTATTAATAGTAATCAATTACGGGGTCATTAGTTCATAGCCCATATATGGAGTTCCGCGTTACATAACTTACGGTAAATGGCCCGCCTGGCTGACCGCCCAACGACCCCGCCCATTGACGTCAATAATGACGTATGTTCCCATAGTAACGCCAATAGGGACTTTCCATTGACGTCAATGGGTGGAGTATTTACGGTAAACTGCCCACTTGGCAGTACATCAAGTGTATCATATGCCAAGTACGCCCCCTATTGACGTCAATGACGGTAAATGGCCCGCCTGGCATTATGCCCAGTACATGACCTTATGGGACTTTCCTACTTGGCAGTACATCTACGTATTAGTCATCGCTATTACCATGGTGATGCGGTTTTGGCGGTATGCATCAATGGGCGTGGATAGCGGTTTGACTCACGGGGATTTCCAAGTCTCCACCCCATTGACGTGGAATAAGAAGTGTTTGGCACCAAAATCGACGGGACTTTCCAAAATGTCGTAACAACTCCGCCCCATTGACGCAAATGGGCGGTAGGCGTGTACGGTGGGAGGTCTATATAAGCAGAGCTGGTTTAGTGAACCGTCAGATCCGCTAGCACCATGGGCAGAACTTCACGAGCTTCAAAAAAAGTTCATAATTTTGGAAAGAGGTCAAATGATATTAAAAGGAATCCTAATGCACCGGTTGTCAGACGAGGTTGGCTTTATAAACAGGACAGTACTGGCATGAAATTGTGGAAGAAACGCTGGTTTGTGTTTTCTTCAACCTTGCTCTTTTATTATAGAGATGAGAAAGAAGAGGGTATCCTGGGAAGCATACTGTTACCTAGTTTTCAGATAGCTTTGCTTACCTCTGAAGATCACATTAATCGCAAATATGCTTTTAAGGCAGCCCATCCAAACATGCCGGACCTATTATTTCTGCACTGATACAGGAAAGGAAATGGAGTTGTGGATGAAAGCCATGTTAGATGCTGCCCTAGTACAGACACAGTCGACGGTACCGCGGGCCCGGGATCCACCGGGTCGCCACCATGGTGAGCAAGGGCGAGGAGCTGTTCACCGGGGTGGTGCCCATCCTGGTCGAGCTGGACGGCGACGTAAACGGCTACAAGTTCAGCGTGTCCGGCGAGGGCGAGGGCGATGCCACCTACGGCAAGCTGACCCTGAAGTTCATCTGCACCACCGGCAAGCTGCCCGTGCCCTGGCCCACCCTCGTGACCACCCTGACCTACGGCGTGCAGTGCTTCAGCCGCTACCCCCGACCACATGAAGCAGCACGACTTCTTCAAGTCCGCCATGCCCGAAGGCTACGTCCAGGAGCGCACCATCTTCTTCAAGGACGACGGCAACTACAAGACCCGCGCCGAGGTGAAGTTCGAGGGCGACACCCTGGTGAACCGCATCGAGCTGAAGGGCATCGACTTCAAGGAGGACGGCAACATCCTGGGGCACAAGCTGGAGTACAACTACAACAGCCACAACGTCTATATCATGGCCGACAAGCAGAAGAACGGCATCAAGGTGAACTTCAGAATCCGCCACAACATCGAGGACGGCAGCGTGCAGCTCGCCGACCACTACCAGCAGAACACCCCCATCGGCGACGGCCCCGTGCTGCTGCCCGACAACCGCTACCTGAGCACCCGGTCCGCCCTGAGCAAAGACCCGAGCAAACGCGATCGCATGGTCCTGCTGGAGTTCGTGACCGCCGCCGGGATCACTCTGGCATGGACGAGCTGTACAAGTAAAGCGGCCGCGACTCTAAATCATAATCAGCCATACCACATTTGTAGAGGTTTTACTTGCTTTAAAAAACCTCCCACACCTCCCCCTGAACCTGAAACATAAAATGAATGCAATTGTTGTTGTTAACTTGTTTATTGCAGCTTATAATGGTTACAAATAAAGCAATAGCATCACAAATTTCACAAATAAAGCATTTTTTTCACTGCATTCTAGTTGTGGTTTGTCCAAACTCATCAATGTATCTTAAGGCGTAAATTGTAAGCGTTAATATTTTGTTAAAATTCGCGTTAAATTTTTGTTAAATCAGCTCATTTTTTAACCAATAGGCCGAAATCGGCAAAATCCCTTATAAATCAAAAGAATAGACCGAGATAGGGTTGAGTGTTGTTCCAGTTTGAGACGAGAAGTCCACTATTAAAGAACGTGGACTCCAACGTCAAAGGGCGAAAAACCGTCTATCAGGGCGATGGCCCACTACGTGAACCATCACCCTAATCAAGTTTTTTGGGGTCGAGGTGCCGTAAAGCACTAAATGGGAACCCTAAAGGGAGCCCCCGATTTAGAGCTTAACAGGGGAAAGCCGGCGAACGTGGCAAGAAAGGAAGGGAAGAAAGCGAAAGGAGCGGGCGCTGGGCGCTGGCAAGTGTAGCGGTCACGCTGCGCGTAACCACCACACCCGCCGCGCTTAATGCGCCGCTACAGGGCGCATCAGGTGGCACTTTTCGGGGAAATGTGCGCGGAACCCCTATTTGTTTATTTTTCTAAATACATTCAAATATGTATCCGCTCATGAGACAATAACCCTGATAAATGCTTCAATAATATTGAAAAAGGAAGAGTCCTGAGGCGGAAAGAACCAGCTGTGGAATGTGTGTCAGTTAGGGTGTGGAAAGTCCCAGGCTCCCAGCAGGCAGAAGTATGCAAACATCATCTCAATTAGTCAGCAACCAGGTGTGGAAGATCCCAGGCTCCCCAGCAGGCAGGAGAGTATGC
+
9.)'%&'&&%$((18ABBCEDDA>=8==<=<:>@DBC7@=:9433>:?==>>;==@A?><<=>CFECA?>?@@ADCCC<<<<AB@>=<=DEDCFG?FGJJJJJH?78227)('(,2>?>>>==>?>=>?,''(AA@>:;?>>>@A@BBAFFE@>==<==<<=CDEHJJJJFDFFEC@@==@?AAJF::8758321///-.,-6;>;;;:98(&&(&())+37888?ABCDIGGJJJHDBA?><=>BBCBAA??>?ACBB??=<6323>455BBDDBE?;;;>ACBCBABBACGDCD@???AAEGIJEFDCEBDBBBCDCB@@@ACB@ABACBBB@62'448;===;:4322==CCDDDB??@C:88BEF>=980))+=?:9@ABADD?9889==@AACFJA?>:<53236444A@?@BCCHBA@ACD20009;@HEB=><7778>=C320.16<9:::7757HD:-**++@?>>>EC:999CHHFEEEFJEEAD@ACCBA?><<<=:9:?@EE@==>C=>@BD=;;=DD711?66579====EDCGCFDA?@AGHF;98-)(+)%%%)*12>@@EEEFEFGHJEDC==;=DAJJB@@5///BB=>EJB@??CCCCBC>4D<<=E??>???@AB<<CBHJIIHJCCBCEBB@ACDGI?==>DBA@<;:<A>@55251546<<AD)''(A5767<6657C<;>7../8:?>;;9.---H@?>;:<=EEGIFDCEEEDCFHDDIDAACA9999;CBDCFDDBCGEFHIHHF@<::<I?A>===<=>A@??AEFFDCBAABAAA@>A<ECBABGHFHEDBAADBAFJJH980/'&&(3,D??AADA::5****23/020(()4633?AECDCB>=;;=<>?@BCB@@@;::=>???>A@???B>>?@HIGHIGEFCDCHIFCCCCA???AHIGDEDDEFFFCA==?ADA>=@CE511<8>>>BGF?=<=BAB@5;:;;BB>>>AA@?@CC??>>BBBBA?<<;>DBEDCD@???BC@=<=F999:;;<A>>=?898=>@??==BCFCC?>>?BCAD@>>><CDCCBDEE@++**9666565627.&%%+--+02.//////C@DFEBCDJJFCBE@<8;@@@>=?>?DEDHJJJFFCGCBC?=?::8C7D/...<===EGFCC:6200///.+---67ABA@?=>>??BABA?@?@<98;>?@EEEB>=>?AA???@?AAAFA:=;>=<AAA@?>@=?><9:=:<:<=>>>?@C@>==@CDCBCIJJGE?;88<EJHJEB@???@?>><:;:?=:::>@??@GGIHGDC@>=<>=?D>====<<ACCACEEDD<;;<BB=::;@A?=??CE;:9:++.0,,)))8993112:ABEBCCBAAIJGEFA@BA@><B@@@DAA@64/38CB2-/DB?@@B@87889981)(''CDDA===FDECAA@A?>=@ID<;;<IEDCBCDECDDCBA@?A>?>>A@?>??DCGJJJ9902.DFJJJGHEEAEEJDBBBGGCJJJIIHJJJJD>H?;;953249988****226BCDFIFEFEA@>=?>>CBIGJJFGHBBG@GFFEEDBC?FJHA@A=?55@>=><>?C?A<<>950---0334<<<=888:A??A@812920*)&'%&&&&*&**)),-/(())..0931124889BDC?DJJJICA?=><<=>@ABCD@???@><B4-++++&&-)789AAACBCBB@?@@CGJHFGDA@BE<;;<AA@@?@A=>52116339853003012ADFJ==<=DBCECAA>>=>A=<<<>=::<=?=<=@@BCADCC>;==DA;3100*(%%%./75;>@??@@A>==<==>???==<<A@@>;8;6?>=>@?AAECCBBCC878<@A>;:5402533/,,161771./.0)***+,9<>>=644354463;0??DEGCB>=??@BBEFC;>?=;7553//.8@5331+))*>>?6;96;:;;A@@DC@AAA>>>=;:9:@@B?>?;;=?EIJJFEGC;511<>A@@----..5('(0:BCCCBA@A@@?=8A2+.(7699=DIFDABCAAACCCDEFDC@@=<=<4.--1&$'(%%&(()**,;ABA8667---@;@6666'%(?>>BFG=;;;@BACDAAA>.*%$$$&+)(''+,,7@BC?>>@???>?==@@A'''(0138;>?CBGHFEDDDAA@<=/-*++-344:99=@;<<<<;<?IJJF<;;<ABAAC;@@@A@;<AIIHBA>=>CG?DHFDABDEGBAAAEB@GJIFCBBBEDDEEEHJJEBGDBDCBBCC0..:??BFH=;1-,-9:DDFC@@@BEB<:::=ABBBAABC=<<<GFEFEFCBBBEFC@>=<:668?=?>@@85566A@?@ADEDDFJJJG?<89:;CBAB?@@ADCABABCCFGBBBCGAF?>;<::;=<=8<7965488=@A@>>;8/2@DDCCCJHFCA?@@CEFHGIGBA@@BAAB<9:9<FBAABE@>==@@CA>=A;;<=:A<:<DFEBAA@A@@ABCC>==<ACFHEHFBBDCHBA@?CDA.+8'=?=;:99<=IJHJDACCGEBB:E@@B?C;=D@@?>>?>>;<CBB@?=>=A@ADAA??ABEFD>=<;=>AGFEBA@BCDI???8;88:>=>>;:9<=DD?<>;:<A<DC@?@AAA@@>==<>@@DCA?>??FFC?>>>B@==?>A@>>??B>>>>BCB8=,528::9.,,,/+,--A?@@=D???@FHD?>=<=>=?BFGAA?>>=<<@B@AB?B<;:9::B>>=?=:88<9?111+((('-,))/069<:C:9:::<<EEFD5----24:555:6?97677:<;>?@>>=<9;+*'',---;?AEEDEDDC>A=A@?==>?@@BAAABFCBBC?<><<==?ABFJHBACC@@@BA@<54G98877>?0(((.0000=999:::<;===<;99;@BCBEFDCCAC><<<DC>8FJJJHA>;=CCFCEFGA<<>JIEFEDCFDDGA??>:977CIJ@?BCEFGGHFFFDF2000D@@<;;<@?BBCDDDB=<<FDJFBA@><9<443667DFDEEBA@:HIHA@?>>?C?DC@@?@@?BCFD?A4115(%%*.00.*9'.''68=<DEDEED@@CBBACBDCJCBBAEDA?>=?@BD=D;@A@@@@C@?>?E?EA=:9:>AJD;;B???;;;GG>=>>DCB,,,.:7:@A<:9:B????<;;<GHIGFECFJJEB<=:;BC?>??444:AEDE<94--8;>?>CEGIJJJCCACA@??ACF6333FGGDCGJCCAB>=>>CB@BBDGEIJB@@>===EDHDDBBDDBAB@A@AAA@>>?DEBBA>?=<::9:<:9+**,/3/9;ADEE432./::;A??;<<=AA?BBEEEEC@@EDEEEEEEEEEEJJDDCB?::9:<>?ADB97+%%&(==8778A@<<;;;?@A?98546675224349AAHGJECCDFDDEEFHEEDCHEDECADCBBAC@@,,,.53226<DHHB?@>ECCJGJJDCBBGFGGFFECCEDCDBBBB???@DCCA@@?@BBDF??>?DDCCCDFEDDCBCCEFGEDD?@@@DEEEDDDEECCD:999BCDCB@D=>@7556CDCDGHEHFEFHGECCCCFEIJJHGDAA@DCEFFCA:@<DEJHFEEEBBBG?IJEHGEDCCBBBCDFEJJIJDHFJFFEFFDDDDFGHFGJHFFGFEEHHFGFDABBFEGGHGECBCDDEEHDDACEDIDDCEE@??@HJIIFCCCJJJCDBDHGC@@?CFIJHFGDA@?@@ACFFHJGJIJHCCBBFHIHJIJIHDCCBHJJFDEEJJJCBBBGGJFCBB@AABFFDCCBDDBBBBDEJH@@>:=@@AAADGGHFFEDDFFAAA/.)'2()7++++BGDBBCD=<;:=<<;=??>><<<:;<>A554344CCAA@ABEFHGEDGH?>79:@=>HDCCCA@@ABBBBB???@FCABADDCCDEGFF>:841-.**30*))*1-)**,)(/-,,-655341/-2*('$%%(),-=:;<'''(6566;=>FGEFDFDDE@@AABBA?>9999>=<BA1...2--.?BCEFAB@@DD>CCB@@??A=AG?;:::::;=;<;<5200+)))*89=;;<@BCA?>=>@CHCBBBDB>@ACHGCCCA>>=JJDGJJJD@?=<832;5@>=9?EFGBBBB=<<=BGEECCFGJGDCCC@@@@ABCEECCBBAB@GDEEB@?ACHICAA====>BCCCB?=>>>?CFJGHGI==<BC@?@@DDA@AAHJGH??=BBDDDDE@A>44JJJJIEAA>=>?CA=<;@@ACA=>@EBA>;::B@@@AE>AAA?>>?><<555?>=?@@IIFEFDDBA@@BDGIJJJIJDAB?FJJJJG<<<<BEHIHJJJJFEDCDHHGFB@?8879FJJJIJ=<<<B@<;<==211/.---<@DHE=@??D=?HJDBGEDEJI>>?DDC@=:99:>?D>CAGBA>=??BBBCBDBABDEA99;8.+*,,121013;;CGGJJJGGD@@@@B???>??B:::;IJJCC@BBCJJJC@===>@AD@<:;<@A@BDC?>=<>=<;;778453556=<=>@AC6545+++26?766@?@?>?>??@?>>;<@GE?32221/'''&'%%&&-13?><==;:;BFB??83*))));=*%$$$%%4<AJGBA?@@CDEE96))*211155/;?ACBACDJHF<:655:=DA>>=<?><<;0('(5:<<>DFFF@===<:;772124214880300+++=;;BBAFDABBBBDCEC>><=?@H@@?99:=943/3298,++-344?A@??@CFEC@==?DDFFDDC?,,;7:B>=<===?@G@6667>DJJJJCCCGFJF@;>120/0020277@>83334BDGGE?A@AAGEEDHCEECGJHGEDC@<0*,1,3-/,.CGJJJ@?AECCBBBCCFDA>;;9AJCJHDCB=<;:?>>@BEDEEJF@<<>>?GEJ:99J=9;6433322/04394295??@@DDDDFGA=;:;910,(''%#$&134=BCC@>-'''///%%%'')**,.-(.('(52CFEGDFGH<:;;E@955200-+**)'&
@Uematsu_g8c_4_G3_16
ATCATATGCCAGGAATTGCGCCTATTGACGTCAATGACGGTAAATGGCCCGCCTGGCATTATGCCCAGTACATGACCTTATGGGACTTTCCTACTTGGCAGTACATCTACGTATTAGTCATCGCTATTACCATGGTGATGCGGTTTTGGCAGTACATCAATGGGCGTGGATAGCGGTTTGACTCGCGGGGATTTCCGGAATTCTCCACCCCATTGACGTCAATGGGAGTTTGTTTTGGCACCAAAATCAACGGGACTTTCCAAAATGTCGTAACAACTCCGCCCCATTGACGCAAATGGGCAGTAGGCGTGTACGGTGGGAGGTCTATAAGCAGAGCTGGTTTAGTGAACCGTCAGATCCGCTAGCACCATGGGCAGAAACTTCACGAGCTTCAAAAAAAGTTCATAATTTTGGAAAGAGGTCAAATGATATTAAAAGGAATCCTAATGCACCGGTTGTCAGACGAGGTTGGCTTTATAAACAGGACAGTACTGGCATGAAATTGTGGAAGAAACGCTGGTTTGTGCTTTCTGACCTTTGCCTCTTTTATTATAGAGATGAGAAAGAAGGGTATCCTGGGAAGCATACTGTTACCTAGTTTTCAGATAGCTTTGCTTACCTCTGAAGATCACATTAATCGCAAATATGCTTTTAAGGCAGCCCATCCAAACATGCGGACCTATTATTTCTGCACTGATACAGGAAAGGAAATGGAGTTGTGGTAGAAGCCATGTTAGATGCTGCCCTAGTACAGACACAGTCAACAGTACCGCACCGTTCCCGCGATCACCGGTCGCCACCATGGTGAGCAAGGGCGAGGAGCTGTTCACCGGGGTGGTGCCCATCCTGGTCGAGCTGGACGGCGACGTAAACGGCCACAAGTTCAGCGTGTCCGGCGAGGGCGAGGGCGATGCCACCTACGGCAAGCTGACCCTGAAGTTCATCTGCACCACCGGCAAGCTGCCCGTGCCTGGCCCACCCTCGTGACCACCCTGACCTACGGCGTGCAGTGCTTCAGCCGCTACCCCGACCACATGAAGCAGCACGACTTCTTCAAGTCCGCCATGCCCGAAGGCTACGTCCAGGAGCGCACCATCTTCTTCAAGGACGACGGCAACTACAAGACCCGCGCCGAGGTGAAGTTCGAGGGCGACACCCTGGTGAACCGCATCGAGCTGAAGGGCATCGACTTCAGAGGACGGCGACATCGCCTGGGGCACAAGCTGGAGTACAACTACAACAGCCACAACGTCTATATCATGGCCGACAAGCAGAAGAACGGCATCAAGGTGAACTTCAAAATCCGCCACAACATCGAGGACGGCAGCGTGCAGCTCGCCGACCACTACCAGCAGAACACCCCCATCGGCGACGGGCCCCGTGCTGCTGCCCGACAACCACTACCTGAGCACCCAGTCCGCCCTGAGCAAAGACCCCAACGAGAAGCGCGATCACATGGTCCTGCTGGAGTTCGTGACCGCCGCCGGGATCGCTCTCGGCACTGACAGCTGTAGAGTAAAGCGGCCGCGACTCTAAATCATAATCAGCCATACCACATTTGTAGAGGTTTTACTTGCTTTAAAAAACCTCCCACACCTCCCCCTGAACCTGAAACATAAAATGAATGCAATTGTTGTTGTTAACTTGTTTATTGCAGCTTATAATGGTTACAAATAAAGCAATAGCATCACAAATTTCACAAATAAAGCATTTTTTTCACTGCATTCTAGTTGTGGTTTGTCCAAACTCATCAATGTATCTTAAGGCGTAAATTGTAAGCGTTAATATTTTGTTAAAATTCGCGTTAAATTTTTGTTAAATCAGCTCATTTTTTAACCAATAGGCCGAAATGGCAAAATCCCTTATAAATCAAAAGAATAGACCGAGATAGGGTTGAGTGTTGTTCCAGTTTGGAACAAGAGTCCACTATTAAAGAACGTGGACTCCAACGTCAAAGGGCGAAAAACCGTCTATCAGGGCGATGGCCCACTACGTGAACCATCACCCTAATCAAGTTTTTTGGGGTCGAGGTGCCGTAAAGCACTAAATCGGAACCCTGAAGGGAGCCCCCGATTTAGAGCTTGACGGGGAAAGCCGGCGAACGTGGCAAAAGAAAGGGAAGAAAAGCGAAAGGAGCGGGCGCTAGGGCGCTGGCAAGTGTAGCGGTCACGCTGCACGTAACCACCACACCCGCCGCGCTTAATGCGCCGCTACAGGGCGCGTCAGGTGGCACTTTTGGGAAATGTGCGCGGAACCCCTATTTGTTTATTTTTCTAAATACATTCAAATATGTATCCGCTCATGAGACAATAACCCTGATAAATGCTTCAATAATATTGAAAAAGGAAGAGTCCTGAGGCGGAAAGAACCAGCTGTGGAATGTGTGTCAGTTAGGGTGTGGAAAGTCCCCAGGCTCCCCGGCAGGCAGAAGTATGCAAAGCATGCATCTCAATTAGTCAGCAACCAGGTGTGGAAAGTCCCCAGGCTCCCCAGCAGGCGGATCTGCAAAGCGCATCTCAATTAGTCAGCAACCATAGTCCCGCCCCTAACTCCGCCCATCCCGCCCCTAACTCCGCCCAGTTCCGCCCATTCTCCGCCCCATGGCTGACTAATTTTTTTTATTTATGCAGAGGCCGAGGCCGCCTCGGCCTCTGAGCTATTCCAGAAGTAGTGAGGAGGCTTTTTTGGAGGCCTAGGCTTTTGCAAAGATCGATCAAGAGACAGGATGAGGATCGTTTCGCATGATTGAACAAGATGGATTGCACGCAGGTTCTCCGGCCACTTGGGTGGAGAGGCTATTCGGCTATGACTGGGCACAACAGACAATCGGCTGCTGATGCCGCCGTGTTCCGGCTGTCAGCGCAGGGGCGCCCGGTTCTTTTTGTCAAGACCGACCTGTCCGGTGCCCTGAATGAACTGCAAGACGAGGCAGCGCGGCTATCGTCACTGCCACGACGGGCGTTCCTTGCGCAGCTGTGCTCGACGTTGTCACTGAAGCGGGAAGGGACTGGCTGCTATTGGGCGAAGTGCCGGGGCAGGATCTTCCTGTCATCTCACCTTGCTCCTGCCGAGAAAGTATCCATCATGGCTGATGCAATGCGGCGGCTGCATACGCTTGATCCGGCTACCTGCCCATTCGACCACCAAGCGAAACATCGCATCGAGCGAGCACGTACTCGGATGGAAGCCGGTCTTGTCGATCAGGATGATCTGGACGAAGAGCATCAGGGGCTCGCGCCAGCCGAACTGTTCGCCAGGCTCAAGGCGAGCATGCCCGACGGCGAGGATCTCGTCGTGACCCATGGCGATGCCTGCTTGCCGAATATCATGGTGGAAAATGGCCGCTTTTCTGGATTCATCGACTGTGGCCGGCTGGGTGTGGCGGACCGCTATCAGGACATAGCGTTGGCTACCCGTGATATTGCTGAAGAGCTTGGCGGCGAATGGGCTGACCGCTTCCTCGTGCTTTACGGTATCGCCGCTCCCGATTCGCAGCGCATCGCCTTCTATCGCCTTCTTGACGAGTTCTTCTGAGCGGGACTCTGGGGTTCGAAATGACCGACCAAGCGACGCCCAACCTGCCATCACGAGATTTCGATTCCACCGCCGCCTTCTATGAAAGGTTGGGCTTCGGAATCGTTTTCCGGGACGCCGGCTGGATGATCCTCCAGCGCGGGGATCTCATGCTGGAGTTCTTCGCCCACCCTAGGGGGAGGCTAACTGAAACACGGAAGGAGACAATACCGGAAGGAACCCGCGCTATGACGGCAATAAAAAGACAAATAAAACGCACGGTGTTGGGTCGTTTGTTCATAAACGCGGGGTTCGGTCCAGGGCTGGCACTCTGTCGATACCCCACCGAGACCCCATTGGGGCCAATACGCCCGCGTTTCTTCCTTTTCCCCACCCCACCCCCCAAGTTCGGGTGAAGGCCCAGGGCTCGCAGCCAACGTCGGGGCGGCAGGCCCTGCCATAGCCTCAGGTTACTCATATATACTTTAGATTGATTTAAAACTTCATTTTTAATTTAAAAGAATATCGTGAAATTCCTTTTGATAATCTCATGACCAAAATCCCTTAACGTGAGTTTTCGTTCCACTGAGCGTCAGACCCCGTAGAAAAGATCGAAAAGAATATCTTGAGATCCTTTTCTGCGCGTAATCTGCTGCTTGCAAACAAAAAAACCACCGCTACCAGCGGTGGTTTGTTTGCCGGATCAAGAGCTACCAACTCTTTTTCCGAAGGTAACTGGCTTCAGCAGAGCGCAGATACCAAATACTGTTCTTCTAGTGTAGCCGTAGTTAGGCCACCACTTCAAGAACTCTGTAGCACCGCCTACATACCTCGCTCTGCTAATCCTGTTACCAGTGGCTGCTGCCAGTGGCGATAAGTCGTGTCTTACCGGGTTGGACTCAAGACGATAGTTACCGGATAAGGCGCAGCGGTCGGGCTGAACGGGGGGTTCGTGCACACAGCCCAGCTTGGAGCGAACGACCTACGCCGAACTGAGATACCTACAGCGTGAGCTATGAGAAAGCGCCACGCTTCCCGGAAGAGGGAGAAAGGCGGACAGGTATCCGGTAAGCGGCAGGGTCGGAACAGGAGAGCGCACGAGGGAGCTTCCAGGGGGAAACGCCTGGTATCTTTATAGTCCTGTCGGGTTTCGCCACCTCTGACTTGAGCGTCGATTTTTGTGATGCTCGTCAGGGGGGCGAGTTATTATGGAAAAACGCCAGCAACGCGGCCTTTTTACGGTTAGCTGGCCTTTTGCTGGCCTTTTGCTCACATGTTCTTTCCTGCGTTATCCCCTGATTCTGTGGATAACCGTATTACCGCCATGCATTAGTTATTAATAGTAATCAATTACGGGGTCATTAGTTCATAGCCCATATATGGAGTTCCGCGTTACATAACTTACGGTAAATGGCCCGCCTGGCTGACCGCCCAACGACCCCCGCCCATTGACGTCAATAATGACGTATGTTCCCATAGTAACGCCAATAGGGACTTTCCATTGACGTCAATGGGTGGAGTATTTACGGTAAACTGCCCACTTGGC
+
;;<HDFCDDA3*'&&%&&**)((68BEGECAB?@?BDDCBBCDIHJ@>=<<@CJJIGECCDDECDEE=;;<?BABC@@C?@A?>B><>F@EC@?ACCACC?==:9DCD@>?@EGIBAAA?CCEBAABDCAABBC@@CDGFE@>;>CBIFEDB??>@CEIIGFHACBCGGIFIHGJHGGJA@???6644106,,5,0--)).656473;<:9?AHEFECBBBEGJC?C>@BBED<<B@>>???@DIJJJJIGDC@A=<=D:JDDHJHECDGGHHHEBAA8623@?@@DDBBACEHJJ?>=@A1000346ABA@@FGJEDAB@>;9751/4-.BEBB@??A@@BCCB@@@AGEA@@@@?=@E@B@?>=<<=>B6556>/..3//.))***67::7730=JJJG>>>DDEEFJJGC<<@JJFHFFECBBG@A@AE@<<ACG<;?>BAABEEDA@@A=<=?EBBBBEB<<:;=>B@<;;ECF@??BAA??@BA@@@CCBDDFFEGJG?:;=??BDIHJA>=<:5521,<<<@AJIF==<=?@IEB@>=??C@@CEEIGAAEJB9767591('&&)('&&''(.=CD>;:;@@CBBDA@<:8768;G?;:;@;;;==?9<<<5...644971?@?744697@EB;99:GHHHDCBCJJIC>>;;??>>??C@ABDGGC><::;<???BCBCCJIC@?@?A=<==A??A@>AA??BJFHAC?><<;;/)*)),,:??><:;879?@A@A@??@>??@AAA<546A<75+**((((''&&&''##%%%&('&&((++72BCFECDCAAAAC@CCCCB<<;;@?BBBDDEFCCCDB@?B83678988;>@AADHGEIHIBECB@B=AD@EDD>>=<@BCHGFCBABAEFHJJ?>=<A@AAAEEFEIGA?B@DDCCHCBCCECBBAB@????CEDBBECJEFEGEGIHEFGIJHFDEFCEDCEB@ABDEDEEG5.6,,.,((()CEBBBCCBBDFJEFDABACCDBABACBACCCBBA@@AABHFJGIFCBACCC?A@?CCDCFEGFFFDEGGGA@@@BEEHJIJJJEC>==@@BBAC=>>?HGFHDFEGB-(*:<=BBBBBBBCFBCCIJJHGHEJJDCBBCC==>???;99<96<<@A@BAACACC;;;;974357B@6554:99:@A@AABHCBA8864568766FIC=<===/--.91/*$#$$#$%%%%$$&'&%%,/.3@@AEGJHECABFAA?@ADDEEDDGGFEDDBDDDCDCA?>>DGDGGEDC?=>>CIGF@=>;567;=;;<DFIEGEDDFHEEDDFECCEEEFEB==4335D2222@A??<=?CCBCCCAAACCAA?A@?@@AA>>==>??>@FE9878<ADFF:9:7776DDCCFGHFFFFHB@??@?=@CEBACBBBACFGGFDDFCEEEFFA>>?EGIEC>:333?@B315<;;<===C>>@EJD=JCCCBFCE@??ABEFEEBBCCACCEBA@?EGJIHGBA??-,,,J50,)('###$$$(+/:,*556@BGJ:88:<>><<<=>=<*))/999:IEDBC@AA@@@>>@@FFBC>==><>?@JJBAB@??@JEA;JJJE@?<;??@FCBA??D@CECCFD:::;EJGFECGJJIDCCEBABACDD<=<=DCBBACEEGGDEEFGG=<<<????EEECC?>@@CCDEIDHJJ?>=ABA?@@CCA@BEJJJJFEDDGHDCFHAABHJJJJJJD@@==>?CB<;;@AA@@;;=D;;;998:43116HFFECBBDF@@>DD@=;;;;ADD@ACDB??>@BDFEDCGICBBAEGJHIB9989<?BIHJJJJJECEHGHJGA???AD<GJJJHI@>??CB?>>=<;;A1&(%AD52227@<F<GHFGGFHHEJJDFDC>><:777:?:76:;@CBAAA@CEFIFC?>?CJDAACE;A?<:;<50089;CAGJJHGEEDDAF9888??A=<<>DFD>><<<<JJJCBA@B@ABFJE@B@?AAB?=>AB@BAAA@>?DAAABFBA@@CABE?G:C>>?JJG**,9668==:;;;9==<@BFFGB@A@DE@=;;>FFBB=<=;@CCB>==@IGBCDJJBA?@DDDFDB@@AEEJIB?=>>@CAB84%%&)'%+---2.)'')()(2/2---59GD@A@>??@AAA>;8:<;99:HF?79;==557@CABCA??>?>((((BBABA@BCCJFID7555A?A===>=<@@@????AC@>7;;9A9598<>?A??>>A>;9,*'())69:<>7689?;::88?>@DGECBC?7<AACB;;;BIICBAADDEEGGFCCADEA@?>??@??>?;;;;ADBB@BAAEGJJGDCCFGDCCDFDDGGJJJHJJJAABA>>===??C@===?>@IFGFEDB@?@ABC>=BCECBJHB?>>??D?=:99:E?@?CCB97501:;7;:;;=)'&((*.CFGGIHFEEBFEFJGDEBCCDBACCCJHDA?;888::;;:=@7@HB;6))))<-..EHDA;88;6..../,*&%'&&'++%$$$)330002:9:>?=8?339:EJFFEEDBBBDFCBDAAA>A@GEEGEFCBEDGFCEEDCD@CADCCCA?ABFJHD@==>>>AIEDCBAAA?EDCCBBCCEDEDEFJIJJJJJIGHJHJIG??=>EC?0,,.//*(())'()//)))+--,,.5'%&((@BA?@A@AACDGJHHHJJJE55:999<B@@EDFGJJFFDAAB>?825666479;<?@;<<<4/-*'())()95439@EEEGEDF@?=?EE?6558<=8778AA@@ADAA<===@*((*467>>DABFJB@???BHEC?>>?ACBCD@ABBCEFHHBA@?BABAAA>@>-',-?>C;AA@??:<.-,:?GFEDCB?>>=?=<?D0----/*3-0EDDFA@@>;<;==@@ABDCCFAA@?AAAACBACDBDDCECBDECCA@??>?@?@>B..*377323)&&%GDBCACCAA@>AB;;:;BI:666EEFDDDFJJIHHGIDBA?><556CCFGHBEJGAEAB@ACDJID@@:63-,-8<CBDCCBEDCEIJFEIAH8A0'(@DDDDF=<;6663600A<<=GHFIHFHJIJGBD8779CBBAABEIGDCCBDCCDBCBABBDEDAB8777==....DAAAA?>??DDEGFHJIFGEGF@AAAFA@?AIFFGGFEECDCABCBEFGGEFFGFHFB@>?CEEJJFCA@@@BCCG610287531.''(+6AAD:8421127,,,,,,,FDCCBEFEDCJHJIGI:777?>>CFEIJDEDFIJJHIHFFCAAABCBCC>==<410043333:?@C>?>=@?CDEEDCBBCB@?>?@@CA@@AJIIIE@?<<>?ACIJJJA?<0///:1<F<;:<GFGEGEDAB@BB>>=>@@BFED@@CCCDC;8889<??@ECDCCCCDCD@??B??>>96753:;FFIGEDCEDFHC@?>@@DB@?>@BDCB444CJJFCB@?@@?>:/-..8::?9?CB@@@@BDDEFIGGDDFDIIDCDHGIGFDDDCDEJFDDDFCBBCIGEEDIGGGFFB@=<=C?67GDC@B<<=<@A?@@B@>>=EA==@?FDCBBBBD4332445:889B?@AFGEDECCBDFFJD@<=B@@AADBDFDFGFHGJJHHEGJJEB@/--,474568;:;EDDJJJJGDECD7664<1=<?;JIFJB<<;;BCFDFCB;GGEEECCEEEDC<;;<??BCB@@@CA@??A><9:=;<777:ABCDEEJJHDCBCDFD??A>???@?==8<=BC<;??@???JFFE?)))+-.-**,8CJJDBA4***?8;JD@???@@ABCEEB>>>988<HEJCEFDFJDBA<:<AABDCCC78)::CBCFDCC@A@>@>??>AA@>=@@CF9;:85579.---13:9<@?@BB>>??AABCCCFGDGBBBDD?ABBA>@@@?;3/@HCBCECHCA>?BBGHDE@CEEECFFB=::;BDBCCBAA@?>>B?:99/..-2?BDFFDDA>=<=ACDA??=>?@ACBJJJJBCCJHDAABDGHIJJJIJHFFFHFEJJJJJJJJJJJJJA@>66.&%(*,*())*245<<;<;;;;@@@DCCAABAGJGC???CBHFDECDBB:EJHAAACFACA=<:84320-,,-34.--/1023,*))-/-,.2&&&%%%&324321-*&&134///24538:;8::<CAABCAEFHJJDIHJJJJCA=<=<>===>@@C@??A==<=00-0***,/+//++((&')'$$$(*-*+=>>CDE=@BE=<<=B?<;=@EEJJJJECA?>=>?DEBABABHGCBB@@B@@ABGB====@@@?;::<@A@><;;==@CBIED?>?AB?<:<=@BBCEA><;<?????B@?????@?AABCBBEDB@??@B@>>>BA@ABAA@?@?BA@?@@@=<:;:DFGGBA?;<;CA@??<<'%%%'&&-3433::>>@EDDDABBCGI=<::B?@@?AA<-,,,300.-14;AA<;;<9:8:32++*)431*667ED??@A=;;<4444@=</.//:;;@CA>;;=>??>AA@?:;;;?@B@?*((./5BDECFCBCBDDB<84=11++().0113CDEFHF>:::FDDDIJGEEEDCBBBGFGC>>====?IJHBCBEFDFDDCBBC@EHDDDC@3((((:==AHEGGHIIGEFHHGIJIFEEB??@A=>==CEJJHECDC@???@@AEEDDEHA?>>ACC:HFJEB??D@@A8//.*'&(4;:983/**&''')<=CGJJJJFBA@@DDCJB@==>;<CC@D<97434/0/1159:>1>=>IHEB@??CJJG@???FAA31;.4*+(=9;=ECCBJJ>?=@<<@GEDCAA?@ACECD>:0(((;>>@@A@@@AAEDCC?>....:?789GJGA>@AHGFDCCAA@BCC@@@@FDCBB?@ABFJJJDBA@EEIJCAA?BABBBBB><=<CECCCDIGGBB?>>?AHDJ>IJJFCBABBDEB@@=>8@FCB@AACIECCAAA@BCEFGHGDBCCFDCCB@A>AHEDCCC?>=>ACBEA>A=?BFDGDDFHJEBAABGEB?==>=>>>FGEHD@?>>@AFGFDC;;;;BB=:1
@Uematsu_g8c_4_G3_17
TGTGGAAGAAACGCTGGTTTGCTTTCTGACCTTTGCCTCTTTTATTATAGAGATGAGAAAGAAGAGGGTATACGCTGGGAAGCATACTGTTACCTAGTTTTCAGATAGCTTTGCTTACCTCTGAAGATCACATTAATCGCAAATATGCTTTTAGGCAGCCCATCCAAACATGCGGACCTATTATTTCTGCACTGATACAGGAAAGGAAATGGAGTTGTGGATGAAAGCCATGTTAATGCTGCCCTCGTACAGACACGATCGACGGTACCGCAGCCGGGATCCACCGGTCGCCACCATGGTGAGCAAGGGCGAGGAGCTGTTCACCGGGGTGGTGCCCATCCTGGTCGAGCTGGACGGCAACGTAAACGGCCACAAGTTCAGCGTGTCCGGCGAGGGCGAGGGCGATGCCACCTCACAGTTGACCTGAAGTTCATCTGCACCACCGGCAAGCTGCCCGTGCCCTGGCCCACCCTCGTGACCACCCTGACCTACGGGCGTCATGCTTCACCGCTCCCGACCACATCAAGCAGCACAACTTCTTCAGTCCGCCATGCCCGAAGGCTTCGTCAAGAAGCACCATCTTCTTGCGGCGACGAGCAACTCCAAGACCCGCGCCGAGGTGAAGTTCGAGGGCGACACCCTGGTGAACCGCATCGAGCTGAAGGGCATCGACTTCAAGGAGGACGGCAACATCCTGGGGCACAAGCTGGAGTACAACTACAACAGCCACAACGTCTATATCATGGCCGACAAGCAGAAGAACGGCATCAAGGTGAACTTCAAGATCCGCCACAACATGGACGGCAGCGTGCAGCTCGCCGACCACTACCAGCGAGAACGCCCGTCGGCAACGGCCCCGTGCTGCTGCCCGACAACCGTTACCTGAGCACCCAGTCGCCCTGAGCAAAGACCCAACGAGAAGCGCGATCACATGGTCCTGCTGGAGTTCGTGACCGCCGCCGGGATCACTCTGGCATGGACGAGCTGTACAAGTAAAGCGGCCGCGACTCTAGATCATAATCAGCCATACCACATTTGTAGAGGTTTTACTTGCTTTAAAAAACCTCCCACACCTCCCCCCTGAACCTGAAACATAAAATGAATGCAATTGTTGTTGTTAACTTGTTTATTGCAGCTTATAATGGTTACAAATAAAGCGATAGCATCAATTAATAAAGCATTTTTTTCACTGCATTTCATTGTGGTTTGCAAACTCATCAATGTATCTTAAAGCGTAAATTGTAAGCGTTAATATTTTGTTAAAATTCGCGTTAAATTTTTGTTAAATCAGCTCATTTTTTAACCAATAGGCCGAAATCGGCAAAATCCCTTATAAATCAAAAGAATAGACCGAGATAGGGTTGAGTGTTGTTCCAGTTTGGAACAAGAGTCCACTATTAAAGAACGTGGACTCCAACGTCAAAGGGCGAAAAACCGTCTGTGGCAATAGCCCACTACGTGAACCATCACCCTAATCAAGTTTTTTGGGGTCGAGGTGCCGTAAAGCCACTAAATCGGAACCCTAAAGGGAGCCCCCGATTTAGAGCTTGACGGGGAAAGCCGGCGAACGTGGCGAGAAAGGAAGGGAAGAAAGCGAAAGGAGCGGGCGCTAGGGCGCTGGCAAGTGTAGCGGTCACGCTGCGCGTAACCACCACACCCGCCGCGCTTAATGCGCCGCTACAGGGCGCGTCAGGTGGCACTTTTCGGGGAAATGTGCGCGGAACCCCTATTTGTTTATTTTTCTAAATACATTCAAATATGTATCCGCTCATGAGACAATAACCCTGATAAATGCTTCAATAATATTGAAAAAGGAAGAGTCCTGAGGCGGAAAGAACCAGCTGTGGAATGTGTGTCAGTTAGGGTGTGGAAAGTCCCAGGCTCCCCAGCAGGCAGAAGTATGCAAAGCATGCATCTCAATTAGTCAGCAACCAAGATCAAAGTCCAGGCTCCCCAGCAAGTATGCAAAGCATGCATCTCAATTAGTCAGCAACCATCATCACCCCTCGCTCCACCCATCCGCCCCCTAACTCCGCCCAGTTCCGCCCATTCTCGCCCCATGGCTGACTAATTTTTTTTATTTATGCAGAGGCCGAGGCCGCCTCGGCCTCTGAGCTATTCCAGAAGTAGTGAGGAGGCTTTTTTGGAGGCCTAGGCTTTTGCGAAGAGGATCGATCAAGAGACAGGATGAGGATCGTTTCGCATGATTGAACAAGATGGATTGCACGCAGGTTCTCCGGCCGCTTGGGTGGAGAGGCTATTCGGCTATGACTGGGCACAACAGACAATCGGCTGCTCTGATGCCGCCGTGTTCCGGCTGTCAGCGCAGGGGCGCCCGGTTCTTTTTGTCAAGACCGACCTGTCCGGTGCCCTGAATGAACTGCAAGACGAGGCAGCGCGGCTATCGTGGCTGGCCACGACGGGCGTTCCTTCGCAGCTGTGCTCGACGTTGTCACTGAAGCGGGAAGGGACTGGCTGCTATTGGGCGAAGTGCCGGGGCAGGATCTTCCTGTCATCTCACCTTGCTCCTGCCGAGAAAGTATCCATCATGGCTGATGCAATGCGGCGGCTGCATACGCTTGATCCGGCTACCTGCCCATTCGACCACCAAGCGAAACATCGCATCGAGCGAGCACGTACTCGGATGGAAGCCGGTCTTGTGATCAGGATGATCTGGACGAAGAGCATCGGGGCTCGCGCCAGCCGAACTGTTCGCCAGGCTCAAGGCGAGCATGCCCGACGGCGAGGATCTCGTCGTGACCCATGGCGATGCCTGCTTGCCGAATATCATGGTGGAAAATGGCCGCTTTTCTGGATTCATCGACTGTGGCCGGCTGGGTGTGGCGGACCACTATCAGGACATAGCGTTGGCTACCCGTGATATTGCTGAAGAGCTTGGCGGCGAATGGGCTGACCGCTTCCTCGTGCTTTACGGTATCGCCGCTCCCGATTCGCAAGCGCGTAGCTTCTATCGCCTTCTTGACGAGTTCTTCTGAGCGGGACTCTGGGGTTCGAAATGACCGACCAAGCAAGACTTAACCTGCGGTCAAGTAGATCCGCCGCCTGTGGAAAAGCAGCTTGGAATCGTTTTCCGGGACGCCGGCTGGATAATGTTCCAGCGCGGGAATGCATGCTGGAGTTCTTCGCCCGCCCTTGGCCACGCGCATTGAAACGCGAAGAGACATGCAAAACCGCGCTATGACGGCAATAAAAAGACAGAATAAAACGCACGGTGTTGGGTCGTTTGTTCATAAACGCGGGGTTCGGTCCGGCTGGCATTCTGTCGATACCCCACCGAGACCCCATTGGGGCCGATACGCCCGCGTTTCTTCCTTTTCCCCACCCCACCCCCCAAGTTCGGGTGAAGGCCCAGGGCTCGCAGCCAACGTCGGGGCGGCAGGCCCTGCCATAGCCTCAGGTTACTCATATATACTTTTAAATTAATTAAAACTTCATTTTTAATTTAAAAGGATCAGGTGAAGATCCTTTTTGATAATCTCATGACCAAAATCCCTTAACGTGAGTTTTCGTTCCACTGAGCGTCAGACCCCGTAGAAAAGATCAAAGGATCTTCTTGAGATCCTTTTTTTCTGCGCGTAATATACCTGTTTGCAAACAAAAAAACCACCGCTACCAGCGGTGGTTTGTTTGCCGGATCAAGAGCTACCGACTCTTTTCCGAAGGTAACTGGCTTCAGCAGAGCGCAGATACCAAATACTGTTCTTCTAGTGTAGCCGTAGTTAGGCCACCACTTCAAGACTTGTGGCGCCGCCTCATACCTCGCTCTGCTAATCCTGTTACCAGTGGCTGCTGCCAGTGGCGATAATCATGTGTTGCCAGTAGGACTTAAGACAATAGTTACCGGATAAGGCGCAGCGGTGGGCTGAACGGGGGGTTCGTGCACACAGCCCAGCTTGGAGCGAACGACCTACACCGAACTGAGATACCTACAGCGTGAGCTATGAGAAAGCGCGCTTCCCGAAGGGAGAAAAAGCGGACAGGTATCCGGTAAGCGGCAGGGTCGGAACAGGAGAGCGCACGAGGGAGCTTCCAGGGGGAAACGCCTGGTATCTTTATAGTCCTGTCGGGTTTCGCCACCTCTGACTTGAGCGTCAATTTTGTGATGCTCGTCGGGGGGCGGAGCCTATGAAAACCCCAGCAACGCGGCCTTTTTCGGTTCCTGGCCTTTTGCTGGCCTTTGTCGCGTGTCTTTCCTCGGTTATCCCCTAATTATGTGGATAACCGTATTACCGCCATGCATTAGTTATTAATAGTAATCAATTACGGGGTCATTAGTTCATAGCCCATATATGGAGTTCCGCGTTACATAACTTACGGTAAATGGCGCGTGGCTGACCGCCCAACGACCCCCGCCCATTGACGTCAATAATGACGTATGTTCCCATAGTAACGCCAATAGGGACTTTCCATTTGACGTCAATGGGTGGAGTATTTACGGTAAACTGCCCACTTGGCAGTACATCAAGTGTATCATATGCCAAGTACGCCCCCTATTGACGTCAATGACGGTAAATGGCCTGGCATTATGCCCAGTACATGACCTTATGGGATTTTCCTACTTGGCAGTACATCTACGTATTAGTCATCGCTATTACCATGGTGATGCGGTTTTGGCAGTACATCAATGGGCGTGGATAGCGGTTTGACTCACGGGGATTTCCAAGTCTCCACCCCATTGACGTCAATGGGAGTTTGTTTGGCACCAAAATCAACGGGACTTTCCAAAATGTCGTAACAACTCCGCCCCATTGACGCAAATGGGCGGTAGGCGTGTACGGTGGGAGGTCTATATAAGCAGAGCTGGTTTAGTGAACCGTCAGATCCGCTAGCACCATGGGCAGAACTTCACGAGCTTGAAAAAAAGTTCATAATTTTGAAAGAGGTCAAATGATATTAAAAGGAATCCTAATGCACCGGTTGTCAGACGAGGTTGGCTTTATAAACAGGACAGTA
+
IEEC@@EGJIJIDBA/--))$%''*(+46;9/*74788DEHJJJGFFFF::DEC:::DFJB?322412155410179>>CEA==<@AAABCEB@><<65AJJG>==@A@@AJGCABBAA@;67:?CFJFB@?@B@CID@??AFHHHBAAAB>/&&42*)))*9555>@CBB<2))*3231133)))*JJEDAA>=>?EECACADD<;?JGG@>=<?BHFEB>20./01,)***/&%%%)&&(,-+)()+,)((()(&%%&&()*+))*)),*))*+512101-,)&''*,,-49;;@DB;777;?@ACGBBCABCCHGD=D9DGF>;@@>61110.,****))*+3.--+-*)''%$$$$$#%&'+/237;75311281)))),+)*+)*2??==B=5433<7.---4512332,+(&%$$$%&%*&&'*'$&/00./(((&)+)+)(('(+*+26199?ADGCAC@?0002?6556@DDA?@@ABCCAB<>,+*)--,-23431.0=@?AA;9:564548(('&''+'''(+'&''4364*))*+.-7:9:9;A>:<;<;=;,(((-+&%'*%%&%%&./01041%#$%%%'*((&(('')+))+46<<<=CBFGBBBCEFFFEDEA>=>CFJ@>>8999FJD>==>JHGCCDDJIHHIGJJJJJHHJEBB?=@42333JIDCBDFIJJJHFCDCCDBFHGJJIFJIHIGGEFGFJJGFEGJIIIHGJFJHJHJHEDBEFEEDCAA>?ABJEFGA@<628@@DDDGJIIDCCCGIJB9510,'+''?::;;EBB@EEAAA>99:;EDEEDDBCCEEBCB;;;<:99411.,*&''(89(((2&''''''**/56BIJGEC@>;:9:;@?000-//.'%%%%(''%%)))***52.+,=BBEDGFECDE@71>+**/D??@@>>A5212DBA@:999??AGJIGDCCB===AECCBAB=987=>7GHD?=25(''0::<@C;::=C5;=HJJGECDJH?8888<;:99;:853344999;JHG@???@?>=766.*;50.-?=:<=AJHDCEDCDDJCCEJJJGCB@AB@BDA6<//4/DCA@@BBA?@BCJHHEEIJJHDCCEEBABDHDEEEFFCAABHEEFBCCDEJJECA?>===CCECB@@BCDDAAC@JJJ>,+++3-**'%%,-+--012;><<:<;=GB8((()356/,$$&'&(&$$$&&%''(,/))*(((),-++,++)+())%%&)1110..12346<7567775754+'+681---:;;==CHIJHJI>::@@DFGEC>===D;CJJJGE@@@?C=<;<<<<=FD?===DEHJC>?A@EBFIA@?BGGHJHCCA;?:99;@@AB:889BHEC?>>>CDFFB@9879HA@?AFJB>;75578>B?<@:C<;:97;AA::::A:::=:::<BCE;<:988;BA=>0.(&'')*,---**)*<:999:@@?BC?===>9898A:;;;D9>::;<DA111;;0///:<<><;;<ADFGGBABADECF@<<?BBBECEIHA@A?=;;?AAADIJJIGECBCAC@>>>CCEGF?5555BAACA@@AH><<<@JG=;C<CBCBGBFJFFEDFJJCA@AADCBCA@B=<?@ACCHHIECA?@?@BBFDDEAA@BDA??AA?@@?@8889AA@??@@@?>@>>><>>=>>?????AADB@>=7:76+(((27;<888;HGC=<<A@AJFGFBA,,.**+0..//29<FCCBDEEFJJJEBBADDDB>?@CAABJHJBBACF:888=EGHE=<<B?DFFCEDFBCEDIHGFAAAADEDFGDDDFBDCEJJJ?>@?=>@>=>>A@=:99:BJIGFBAA?@@?BD@@DDCDEJJEB@??><<:;:;@G??;;784+<5?><<>=BC;:;<=><866:4<7778CDBH@>>>;<=BAAAAIHC@@<62-('&%&'(()&&((,+'%$*,)+***.((&&%%)(&&&((),+*,&%'(,+'%'&(&&'++113441..*((%$%()99*&##&)'(((&('('--.045+**/440,,65:<;::788787621-+/=AB??888;5433138>IJJJJJJCFJHJFDDDFC@AACDFEDCBAACB>@?A@>>>@A@AACF;B4IJJF><;>?B?@@@CADIJJJJIDC><<>@<<=BECJJB@+)))*.)&,/,,0?>?@AC@?B@ABBC<@IJG;3326444('%$%&$$$&-.--/97:?ABDCBABCCDFDEA@:::;?AAAC><;;>?=>@B>>>@BGHGDAABBBCA@<;FECEEEG8776.//-000BG@??>@@DFDCCCC=;:7843.15AACBA@A??>=<<A@BA?:888AEEEDJG@?@?A>>=<==@BBAAA@???@@@?AABIIEFD@>==@BCDB>;:;;:99:=><;=>?=>>>ADCGCB@@?867>A@C??>5/,1())++/1BBCEHGDECCCCEDB@?@CCGFFHGJJHBB=@<>DFGHC@?>>@@??;===BABC?<;;@:1..09:91'(<GHJFJA@@7778>63.*('(*,((*GAEGDCB@>?@ECCBDEEDBABCCDBDDCFB@@@DCB/10/229<67=CHED@>>=@@@ACHGFD=989=>==@GDABBDJJIIFBAABDDEDCDDFGECDDDDEE@@??CBBJFDDDEEDCDD>*));.,**)(+.4JJGJGEDCCDDB??>'''>=>?>A:999DFGDDHHJJHEGFIIECB@CDIIJIFGFGFBAA@@@??BDDDBA?>8=/.-0:<:;;BC<D<<<<CCCCCC>==;===@@?225DJ76666=??;<BEEDA?@=<=<?;@D4445FJHGI;;:>@?6677765557BBAD4335:87:)))*@@?A@@B@@AA@@?@>>>@<4444C?AA@?>99CBEEECDBCCDEA?>>=>>AA?CCCDD@?=<=@E@?>?@A@@DJCBAABCBBBBCAABAA@+*)(+((&&&%'''(%$$%))())9>@@AECA=:;;BBCDGBIC>?1118967=543245=>=?C888DB<:;=?>>>>963,*)*&#%%%&'**+)((#######$&&'&'&%&&%%%###$''&####$(+..333888>CB8103-))*--/.075./,++'%$%'/3446+),)201111;<?@BBCAC?<:3),33+**,9-(''(%%%##$$%%$$%'-/-)'*,*-++(%$$&().1206:887=:::;:;=DEFA@EIC@<===?BEFIJ@<<<<=<=?@@=<>?=::;B=9E6ABBBBAB=;::>>CE?CC?;//...)*&%%$$&),,066434@?@@;A@AA<9;<@@=;:<;;,***@>>>>=?>>=BBGDB=9;88D7214;;@B@?>=CEDCBDGJIC??@BCCDDB;+++,:CCB?AADEFDB>:::=>>A@?>;97513<=?AA@AB?=;<=@B>>>@@@A?AAFJJJ<:)'''(**+,*))*2/2101055?JJJJJIHJJIGIJB<<<%%%(022103-))).:=?FEBBD@===CBBAACBIJJJC@@CBFHGDCCCE@HJHEDFFJFCBCCHFEFIHFFA?>B>=535015.1++,)+./..300.47,,,330,,,25GHGFCCBCB?=>?E556321/,++*0@>DFCCICJGGA??<?5;<>@ECBB6441335E=;9<8>:42,2;:=;;:===>B43234/1>@AE===@<;;=CDCABCCB<<=GAA>>?>5423400/2332221.--.:<BEBBA@ACCCBC>??>;:889&&&&)(((%%&'%%&%(*)**741233*)),)))557><:7///7<<GHC@C=AA?>ABEFDGB><>AB??=;8-+*-'%%)(&%%%(%&####$#$#&'*+1264+,,.::<=@=448771.279<<CC?=:--,-3---.668CAAABF??>??<==211877989<?==<<>>@G?>==D>>87844///@BFAAEDAA@?@@DCCDCD@?=@ABB@>?>?-)%%&&'(,-554;89501.'*)',+.111;<?>>>EDCDDCA=?3???DH?<<<>CC@>??GJDCB=<:894763211112.-+*<9@B;7=8//7:<<533;2JFEFDBCBB9779<@CEDCB@>>>?ACEDEE@?@A?@4'&&*JHHHGGDCA@?00.'&(231144343'%$#%&/3:,+++,>?@@DA@?<<98;;;;**)125542=B>?BC>6/+'&').-1)%$#$$$%'$%&)+2-)''(+///0/2;54463324@CDDHC><654492.112=AC@>>@EEABABIF=<<<;;<DGHGFGGIHF@??=>?BB21118?BEGCEEFEEJJJHDC===>C?>>=?@ABDBCBACCG@>><;75-(&$%%%'(<BCDDCA@??@@=--,.>DD?=:::;@???=<=:<<=HGEDA@AACCDDC>===BCBCC?=<<>@ABA??A=;<@>B<;:ADCEECDBCCCFDA@>=>>BADEDDDBCFAI@>>?>?>>@@BFEB@@@@CEHJGC=<=>EEDBDBECCFGCAA>>>>ABDCDGFEEDAAAAECCECB@@@?>>0.-)&,34-+++,,,7;;9000=?@AB@@D?DCA?C989DD@?'&&+(FDBA@?@ABABB@BA@BDFBA@@?>A;:::ECA@??A??@@DDB>==>AHGBAA????@CDGFCCD<=;;ADHD?11300..'&&+66?==?EFAAC--'%&)5999:BC====DCB?=<<=BDA?8?43456=8:6>A=;;;?EJJJ@@>:97;8782.@7>?JDCCCABBFECC@:766>@@CBE?>BBABCDH=><<====;;9:CIF@?C@A@<;;>;;==@BADJJCB@?@?====>?ACDBAABFC?<:+&%%,-C@@>>==@?A@@6555:99:9@FA???B=:::0-,3BEFI=:::@BFCDFD?)%&++***3=@ADCJGHGGGCDJJJ<<A>ABABDCBBBAEBAAB<<30013.//010))',-1,60-1377768++*$
@Uematsu_g8c_4_G3_18
ACGGCAATAAAAGACAGAATAAAACGCACGGTGTTGGTCGTTTGTTCATAAACGCGGGGTTCGGTCCCAGGGCTGGCACTCTGTCGATACCCCACCGAGAATTATCCCGTGGCCAATACGCCCGCGTTTCTTCCGCCCCACCCCCAAGTTCGGGTGAAGGCCAGGGCTCGCAGCCAACGTCGGGGCGGCAGGCCCTGCCATAGCCTCAGGTTACTCATATATACTTTAGATTGATTTAAAACTTCATTTTTAATTTAAAAGGAATTTCCGTGAAAATCCTTTTTGATAATCTCATGACCAAAATCCCTTAACGTGAGTTTTCGTTCCACTGAGCATAGACCGTAGAGAAAAGATCAAAGGATCTTCTTGAGATAGCTTCTGCGCGTAATCTGCTGCTTGCAAACAAAAAAACCACCGCTACCAGCGGTGGTTTGTTTGCCCGGATCAAGAGCTACCAACTCTTTTTCCGAAGGTAACTGCGCTTCAGCAGAGCGCAGATACCAAATACTGTTCTTCTAGTGTAGCCGTAGTTAGGCCACCACTTCAAGAACTCTGTAGCGCCCGCCTACATACCTCGCTCTGCTAATCCTGTTCCAAGTAGCTCTGCCAGTGGCGATAAGTCGTGTCTTACCGGGTTGGACTCAAGACGATAACTTTTCGGATAAGGCGCAGCGGTCGGGCTGAACGGGGGGTTGGTACAGCAGCCAGCTTGGAGCGAACGACCTACACCGAACTGAGATACCTACAGCGTGAGCTATGAGAAAGCGCCACGCTTCCCGGAGGAAAGGCGGACAGGTATCCGGTAAGCGGCAAGGTAGGAACAGGAAGCGCACGAGGAGCTTTGGGGGAAACGCCTGGTATCTTTATAGTCCTGCTGGTCTCGCCACCTCTGACTTGAGCGTCAGATTTTGTGATGCTCGTCAGGGGGGCGAGGCCTATGGAAAAACGCCAGCAACGCGGCCTTTTTACGGTTAGCTGGCCTTTTGCTGGCCTTTTGCTCACATGTTCTTTCCTGCGTTATCCCCTGATTCTGTGGATAACCGTATTACCGCCATGCATTAGTTATTAATAGTAATCAATTACGGTGATTCATTCATAGCCCATATATGGAGTTCCGCGTTACATAACTTACGGTAAATGGCCCGCCTGGCTGACCGCCCAACGACCCCGCCCATTGACGTCAATAATGACGTATGTCCCATAGTAACGCCAATAGGGACTTTCCATTGACGTCAATGGGTGGAGTATTTACGGTAAACTGCCCACTTGGCGGTACATCAAGTGTATCATATGCCAAGTACGCCCCCTATTGACGTCAATGACGGTAAATGGCCCGCCTGGCATTATGCCCAGTACATGACCTTATGGGACTTTCCTACTTGGCAGTACATCTACGTATTAGTCATCGCTATTACCATGGTGATGCGGTTTTGGCAGTACATCAATGGGCGTGGATAGCGGTTTGACTCACGGGGATTCCAAGTCTCCACCCATTGACGTCAATGGGAGTTTGTTTGGCACCAAAATCAACGGGACTTTCCAAAATGTCGTAACAACTCCGCCCCATTGAGCACAAATGGGCGGTCGCGTGTACGGTGGGAGGTCTATATAAGCAGAGCTGGTTTAGTGAACCGTCAAATCCGCTAGCACCATGGGCAGAACTTCACGAGCTTCAAAAAAAAGTTCATAATTTTGGAAAGAGGTCAAATTCAATTAAAAGGAATCCTAATGCACCGGTTGTCAAGACGAGGTTGGCTTTATAAACAGGACAGTACTGGCATGAAATTGTGGAAGAAACGCTGGTTTGTGCTTTCTGACCTTTGCCTCTTTTATTATAGAGATAAAGAAGAGGGTATCACTGGGAAGCATACTGTTACCTAGTTTTCAGATAGCTTTGCTTACCTCTGAAATACACATTAATCGCAAATATGCTTTTAAGGCAGCCCATCCAAACATGCGGACCTATTATTTCTGCACTGATACAGGAAAGGAAATGGAGTTGTCAATCAAGACCATGTTAGATGCTGCCCTAGTACAGACACAGTCGACGGTACCGCAGGGGCCGGGATCCACCGGTCGCCACCATGGTGAGCAAGGGCGAGGAGCTGTTCACCGGGGTGGTGCCCATCCTGGTGGGGCTGGACGGCGACGTAAACGGCCACAAGTTCAGCGTGTCCGGCGAGGGCGAGGGCGATGCCACCTACGGCAAGCTGACCCTGAAGTTCATCTGCACCACCGGCAAGCTGCCCGTGCCCTGGCCCACCCTCGTGACCACCCTGACCTACGGCGTGCAGTGCTTCAGCCGCTACCCCGACCACATGAAGCAGCACGACTTCTTCAAGTCCGCCATGCCCGAAGGCTACGTCCAGGAGCGCACCATCTTCTTCAAGGACGACGGCAACTACAAGACCCGCGCCGAGGTGAAGTTCGAGGGCGACACCCTGGTGAACCGCATCGAGCTGAAGGGCATCGACTTCAAGGAGGACGGCAACATCCTGGGGCGCGGAGCCGATCAACTACAACAGCCACAACGTCTATATCATGGCCGACAAGCAGAGAACCGCATCAAGGTGAACTTCGAGATCCGCCGCGACGCATGGAGGACGGCAGCGTGCAGCTCGCCGACCACTACCGGCCAAACACCCCCATCGGCGACGGCCCCGTGCTGCTCCCCCGACAACCACTACCTGAGCGCCCCCAGTCCCCGCCCTGAGCAAAGACCCCAACGAGAAAGCGCGATCACATGGTCCTGCTGGAGTTCGTGACCGCCGCCGGGATCACTCTCGGCATGGACAAGCTTTGCGAGTAAAGCGGCCGCGACTTGGCAATTCGACATCAGCCATACCACATTTGTAGAGGTTTTACTTGCTTTAAAAAACCTCCACACCTCCCCCTGAACCTGAAACATAAAATGAATGCAATTGTTGTTGTAACTTGTTTATTGCAGCTTATAATGGTTACAAATAAAGCAATAGCATCACAAATTTCACAAATAAAGCATTTTTTTTCACTGCATTCTAGTTGTGGTTTGTCCAAACTCATCAATGTAAGGCGTAAATTGTAAGCGTTAATATTTTGTTAAAATTCGCGTTAAATTTTGTTAAATCAGCTCATTTTTTAACCAATAGGCCGAAATCGGCAAAATCCCTTATAAATCAAAAGAATAGACCGAGATAGGGTTGAGTGTTGCTCCAGTTTGGAACAAGAGTCCACTATTAAAGAACGTGGACTCCAACGTCAAAGGGCGAAAAACCGTCTATCAGGGCGATGGCCCACTACGTGAACCATCACCCTAATCAAGTTTTTTGGGGTCGAGGTGTCGTAAAGCGCTCAAATCGGAACCCTAAAGGAGACTACGATTTAGAGCTTGACAGGGGAAAGCCGGCGAACGTGGCGAGGAGGAGGGAAGGGAAGAAAGCTGGAAAAGAGCAGGCACTAGGGCGCTGGCAAGTGTAGCGGTCACGCTGCGCGTAACCGCCACACCGCCGCGCTTAATGCGCCGCTACAGGGCGCGTCGTAGGTGGCACTTTTCGGGGGAAATGTGCGCGGAACCCCTATTTGTTTATTTTTCTAAATACATTCAAATATGTATCCGCTCATGACAATAACCCTGATAAATGCTTCAATAATCTGAAAAAGGAAGAGTCCTGAGGCGGAAAGAACCAGCTGTGGAATGTGTGTCAGTTAGGGTGTGGAAAGTCCCCAGGCTCCCCAGCAGAGTATGCAGAGCATCGTCTGATTAGTCAGCAACCAGGTGTGGAAAGTCCCCAGGCTCCCGAGCAGGCAGAGTATGCAAAGCATGCATCTCAATTAGTCAGCAACCATAGTCCCGCCCCTAACTCCGCCCATCCCGCCCCTAACTCCGCCCAGTTCCGCCCATTCTCCGCCCCATGGCTGACTAATTTTTTTTATTTATGCAGAGGCCGAGGCCGCCTCGGCCTCTGAGCTATTCCAGAAGTAGTGAGGAGGCTTTTTTGGAGGCCTAGGCTTTTGGGAGAGGATCGATCAAGAGACAGGATGAGGAATCATTGGCGTGATTATTGAACAAGATGGATTGCACGCAGGTTCTCCGGCCGCTTGGGTGGAGAGGCTATTCGGCTATGACTGGGCACAACAGACAATCGGCTGCTCTGATGCCGCCGTGTTCCGGCTGTCAGCGCAGGGGCGCCCGGTTCTTTTTGTCAAGACCGACCTGTCCGGTGCCCTGAATGAACTGCAAGACGAGGCAGCGCGGCTATGGTGGCTGGCCACGACGGGCGTTCCTTGCGCAGCTGTCTCGACGTTGTCACTGAAGCGGGAAGGATCCGCTGTACTGGGCGAAGTGCCAGGGCCAGATCTTCCTGTCATCTCACCTTGCTCCTGCCGAAGTCCGTCATGGCTGATGCAATGCGGCGGCTGCATACGCTTGATCCGGCTACCTGCCCATTCGACCACCAAGCGAAACATCGCATCGAGCGAGCACGTACTCGGATGGAAGCCGGTCTTGTGATCAGGATGATCTGGACGAAGAGCATCAGGGGCTCGCGCCAGCCGAACTGTTCGCCAGGCTAGAGGCGAGCATGCCCGACGGCGAGGATCTCGTCGTGACCCATGGCGATGCCTGCTTGCCGAATATCATGGTGGAGAATGGCCACTTTATCGGATTCATCGACTGTGGCCGGCTGGGTGTGGCGGACCGCTATCAGGACATGCGTTGGCTACCCGTGATATTGCTGAAGAGCTTGGCGGCGAATGGGCTGACCGCTTCCTCGTCTTAGGTATCGCCGCTCCCGATTCGCAGCGCATCGCCTTCTATCGCCTTCTTGACGAGTTCTTCTGAGCGGGACTCTGTGGGGTTGGAAATGACCGACCAAGCGACGCCCAACCTGCCATCACGAGATTTCGATTCCACCGCCGCCTTCTATGAAAGGTTGCGGCTTCGGAATCGTTTTCCGGGGACAGCCGGCTGGATGATCCTCCAGCGCGGGGATCTCATGCTGGAGCTCTTCGCCCACCCTAGGACGCTAACTGAAACACGGAAGGAACGATGCCGGAAGGA
+
BDA@@211/.54420+++,3568CB@A>=<=>;;907-,**+>DBDCHJC?@?@@==<@A:+***0.-'49=??GFG///./..-**,*'').''''+++,))'&$%'&&&(('%&$&))*>>?BDCGGGCB.+()'*=0((/26763388??BCB>=8433/..3;;3***+79..-,,,-34:;32037878DCCDDDEDBA@?@AGECCDA???BDCJJ4000>;===?JHIJIGIFJJFJ>=8?IJJJJJJIGE=?C822/.-)&&()1/)''''-,,+-/23==>?FFCH;;8:;AEJJIEBAH@AAAA8444;77300<DD===8511*'$#$())8/+&'('%&''+/++-1711601*'+'%%%&$####%8::??>>@CGA@??B:6687:<=FC2//7JGD??=>@?=<==BCBB;::42229<0,9/--*'-'/8///A>>FECDCCDCDDH:8=:5.)+2)))2262-,-22,,**,9<<;?:;>>ACDEEFIJIFFB>>>?JHJFAAAADDDB?@==??FC@<<>>B@???@BBDC@54211.'&&)0///1;<@@AACCA@>=>?666332371232-.(,'##$$'(*,,,3=<?@>@?A@@>6-37331--00)'''7:<>?<;87532112.//(&&%%(-0/0<DHGDG@AEDCDAAA?:<>>B@;62/,))('&'()-'%%'&'(**37679:<??=<<=BA@@@CCE<<<;=@A>??=?>?BA?==>BCFCACB@AACEFEGHIHAA>?<=@?ABB9@3-+,+0':9?<65442221078;>A@@CB>7655-*0,&&''.1.--,0**--('&%',.1%%%*$$&566<=<99,&&+-13;=??888<;2+)'&$%%$%##&=A<<;:++,@@ACBCB@210)''*.9=?D@AAC><:9;4/..07<864'&.%&-..9<@@GEJGAC@=B>>85)(((..70.-13411130..,+,14543/5@FDBA@@CIIHBBBBIGGHFFDBCGGJFFCBBBIJ@?@JJ@@@C8778.../522203+,*$$%%02AFF@??FFEDDEIJ9888889BH<,,,->7*&''''&#$&((--97:>BEBBAJJ.035*(((&&<>8/1ACB>=>?DA;<;0//16455434?DJJJJEDE@:;;;@BC??,9;9=9:BBD@333GED@@@@AB-,,,,--1*%&2,;@@@AGH@>>>D@?<:;<:99>5G;CCDHHCA=7557<>@D===>GFCCBBBCFHEHDBAA=5/,,,-4-&'&&())*0223;;<>888EIHHIIHDBA@A@@@@>>;=HBDEA??>DEBCCB?@2114A8>>>;<<FJHFHEGDEFA@>==<>>BCCFC>>C@J@>=?<<<FBEB865657=10///5=><==BCBIEDABACFDA??@BEEBBB>@@B?>@@A76+,**()@=<<;;:<=<AA@B????ACEJJ@?=;;<>?=<@:))((-0211,,,*----12211*()-+7743(%%(''')%%%%*+./+>?BBBCEJJJJIJHCB?A=;:2/8225<CH;767:JIIGDE@A<;;;;===33333399@?)((*21.('''-)((,+,.2=9:::;<?@?EJJGA==<?<;<<>>?CECBAABCA>>?:98:?A===<<<>=@AB:99<==<>7=?;C@?><;=@;:3-9JHJJ92223EGEEIECA>@@FEEC?@AFIJJJJJJGGJFJJJ@?DCECBCJIGDCD@;;:8430.,(*());=<;;:;=?JGJBAA<?98;<>;<<;@A@BBBABCJJIDDC>>ACCDD=;;<?AACEEGCBDDGGFEEA@@BJAAB?@:7JGFBAAE2./7=?(&%',,+-*-,+%%$###&2>EI<88:CGHGEHD@>>>BFDEJJCABCCFC?AC>2030;;<54449;9/++.:7=<EJD><<?EJJJGEFJJJCC?A>=BA>>>?;:;BDEDDCDCDCA@AACHFHJJJHHFGFDA@D85011?;<<<=>JIF?>:::9;/)(('''(732599<BCABA@BBBB@@A6555=>??BADD>>8(&'&'''.-+,(&%$''(*225?::,,,+5995452234????BBBD<<;:@:FGDEDHGDDFHHEGFDDCCA@==>?BC998698790/****'(+667:A@?;;98::1./1A?=>?BHGJGEDCCCDHEEFFFEBFEDEAAEBEEFDCBBAAAACFEGJGFEEFFDFDFIJJJJIHJJHFFGCBBBCECDEEIB@ABD>123283447BCCC?>>=<@??ACCCBCEEGBB?AAAEEEHFDCBBFFJJJB?>?GFFDCC??AF???ECDFEGIHGDDCHHIBA@@A?HIHCCFDHFEDEECBBDBDDFJIIFCB<<8.))*)-4111::=DEEC>?JCCBBAIBA@AEEDEDDFGHGHDCA?@@ABDDA@BACCFIJJJEDCDEIGGGDCD?=:CJFEFEJ@>==@CGFEFH@>AAJHG?>?8888GABJIJJIFCBBCC?@@????JED==A--/+*(+&%%&(**+,)'%%(+++,,==>?IGEEBBAA/---66@>>==???<40('*&'-/1?GDJJJI655/))'%&'(20@111,*))),'%&()128720019DEEFECABA??9888<>A5330///6334*)(0/00278:;;;<3332...10.0?=863.&&(.5;;9?CBGDBBBD=;7521)&&&(/9877:777;8CEDEDEACDGB>?55111++,,4+';=@HCADBA@AJB@@@BGGFG?><=@==@@BEA????@;247186/.-++,.79=B999:/..-.+)(&(''''(/57*(((('&&%%'#%&%%%'$##$'('%$$%')&%&&*((**,,+.166=99::CEDCBBCJGGJJJH?>B03*096<<0018=DABBC@AAFGJDCBCIJJHDB@BDECCDEIGJA::85''6665<<CDHJJFD@@AB5435DFICCDDGHHDBFHJAA@DDBABBEFCCFHJJJJEEDGJIJHJH@=<<=GIJJJF@@A@BB8;)***-.4@7567EDCA@?DGBBA@E<'&&'9('/1.,,,+79;87:;?>?>GFJJGA?GI0///6GJJ491011CDFF:+GC@==?AHGHHEB@???>JJJJJHCBAB@><<>====JHFA@@FJJJJDAA@B@CJJCCGJHFIJGGB@<:<:<BB;;10/0?C<;;;@;51(''(6322,((((//+(''*897999::,'(.94/-.,*(,,,-1?A<<<=HHJ@=>6344??=?////12::==>?555*(''&&%,,/346AHHG764(&%(/''86666:;=;>C(((==7//.**(&'()&'*0?7664***.-,,,64678-,-+0(3////0,,-<C9@===IH;;;4***<BCGEA1//0--,)++++,*)**%(('&'*'/1/20500/633/**(*,)))*-0057000)''()DCDDHHFEFEEDEDEDEFEFDCBDA@??+*&&*-,*,-.)'..<>@AFDBB@@??B@A?;;;86559==9<:7/++%$%&*1100(&()())-8DD@@>9<,*)('();EGBEDBDIHFC=B;IJJJJA:44522.--.-0BDHJJEDDCF@>==300,**.--.FECCCBDEAAACFBC9-+**+/1''%%&'>CECAD:::;BB@?@@=<:75@JJCDBBCAAA@AD<<@?JHJJJC=66576;;9::7A<C663234@=CJH?>79>;+++&'''(*)*++'&&'+*+)+,'&'*+&&&((++;=EAEGEEDJH@?,))'((349;>=>A;1)('(963,10/'(5335GCADCDDEDDCCCDEEEFEEECDDCFJGGHDCAA@:84>>?@?9;?>=<:;:>ADGFD.,,,??::::6/''(*422111230>>@BDE@@;>>>CAA?ABCCC@@ABCG??JJJF=<AFJI870000>>>CEEHGIA?@@))**??10..+(((+-,-3CEJHG;::;;;99<;:989999/*&')')(()2599:9(%%%%$$$$$'**/4979?@<643311*))*,-(((&&&%%$%&&-*)'(...?EFEEEC<ABFCB???@DDEEEC>-(&'*4)&&'&%%';>;<DBDEDCA@>=>=?@@BDDBDEEHGFBCDDIHGDEGECBABDEEDB@@@ECA:876543648575;87612//434==BEA>8877;BBA>@@C0/(''''043::9:30011136@@ACBBECCCCE?>>@EFFCBBDAB???>B>;>B;8-(&'13555>BCA>==?AACBBC881=6334/1(*>6.--58?@@?@C@>>?A:99;73845/+'$$$%'))))&&&(=@@A?@A:90'%&-,*((&&'+)&'247:<>;>>?ECBFBBBC@CBC@4,*,(''%&'(3:;A??=5;0--.3666B==<=ADEG>5511/,-06@=;888888:?B:633,***89;;79AAJFHJJB@?9335DCCB@<;=?=@@@DDDCAABBFDFJHIJA=65::89****22253226@IH<<;/-&&'**&&%%%%%CBACACGEGGHGHFJJHHEA?<9:HDBF<A97778>;:9:::=;58'&&&&&&)''&$$$##%*-.+,,,A<ABCH7666FCCBBDDDJJG??@BCA;<789751++++@?A>(''*;'$##&+0005AG:999890/017778;558:BHGE@==<=.))+,'$$'())*(((2<;<=B?@EC>FFIHHJJHHIIJJJJGEG@99:HDEHJJJIIHHHB@AA7544;?>4/0()8)677DCHFGG?>?;8-+++;<7679AAFDDFEFEFJHEDEJ>>><8,)*-.720.)))+;6?:;=>C>>@;=5J))0/3:;8/&&''.-.;<>A@CCAGBBBCBA?D;::;DDD3))&%%&&+04<C@???CDB@?DBEFEFIH@<;<3.../A9430%%%&*1*,4365)'')63+('')/03)%%&(3/:@FBJJJJCHFFFGFGFJ7548:3331./**++*//&%%&.,.;=C@88??(''''&&&%#$%&)-)('(0/0254711/11,,,,0//60+
@Uematsu_g8c_4_G3_19
ATGATACACTTGATGTACTGCCAAGTGGGCAGTTTACCGTAAATACTCCACCCATTGACGTCAATGGAAAGTCCCTATTGGCGTTACTATGGGAACATACGTCATTATTGACGTCAATGGGCGGGGGTCGTTGGGCAGTAAGCCAGGCGGGCCATTTACCGTAAGTTATGTAACGCGGAATTCCATATATGGGCTATGAACTAATGACCCCGTAATTGATTACTATTAATAACTAATGCATGGCGGTAATACGGTTATCCACAGAATCAGGGGATAACAGACATTGCTGACAAAAGGCCAGCAAAAGGCCAGGAACCGTAAAAAGGCCGCGTTGCTGGCGTTTCCATAGGCTCCGCCCCCTGACGAGCATCACAAAAATCGACGCTCAAGTCAGAGGTGGCGAAACCCGACAGGACTATAAAGATACCAGGCGTTTCCCCTGGAAGCTCCCTCGTGCGCTCTCCTGTTCCGACCCTGCCGCTTACCGGATACCTGTCCGCCTTTCTCCCTTCGGGAAGCGTGGCGCTTTTGTAGTAGCTCACGCTGTAGGTATCTCAGTTCGGTGTAGAGTGGTTCGCTCCAAGCTGGGCTGTGTGCACGAACCCCGTTCAGCCCGACCGCTGCGCCTTATCCGGTAACTATCGTCTTGAGTCCAACCCGGTAAGACACGACTTATCGCCACTGGCAGCAGCCACTGGTAACAGGATTAGCAGAGCGAGGTATGTAGGCGGTGCTACAGAGTTCTTGAAGTGGTGGCCTAACTACGGCTACACTAGAAGAACAGTATTTGGTATCTGCGCTCTGCTGAAGCCAGTTACCTTCGGAAAAAGAGTTGGTAGCTCTTGATCCGGCAAACAAACCACCGCTGGTAGCGGTGGTTTTTTTGTTTGCAAGCAGCAGATTACGCGCAGAAAAAAGGACTCAGAGGAATTCCTTGATTTCTGGGGTCTGACGCTCAGTGGAACGAAAACTCACGTTAAGGGATTTTGGTCATGAGATTATCAAAAGGATCTTCACCTAAATCCTTTTAAATTAAAAATGAAGTTTTAAATCAATCTAAAGTATATATGAGTAACCTGAGGCTATGGCAGGGCCTGCCGCCCCGACGTTGGCTGCGAGCCCTGGGCCTTCGCCGAACTTGGGGGGTGGGGTGGGGAAAAGAAAGGAGAAAAATGCGGGCGTATTGGCCCCAATGGGGTCTCGGTGGGGTATCGACAGAGTGCCAGCCCTGGGACCCATTACCACGTTTATGAACAAACGACCCGACACCGTCGGTTTTTTATTCTGTCTTTTTATTGCCGTCATAGCGCGGGTTCCTTCCGGTATTGTCTCCTTCCGTGTTTCAGTTAGCCTCCCCCTAGGGTGGGCGAAGAACTCCAGCATGAGAATCCCCGCGCTGGAGGATCATCCAGCCGGCGTCCCGGAAAACGATTCCGAAGCCCAACCTTTCATAGAAGGCGGCGGTGGAATCGAAATCTCGTGATGGCAGGTTGGGCGTCGCTTGGTCGGTCATTTCGAACCCCAGAGTCCCGCTCAGAAGAACTCGTCAAGAAGGCGATAGAAGGCGATGCGCTGCGAATCGGGAGCGGCGATACCGTAAAGCACGAGGAAGCGGTCAGCCCATTCGCCGCCAAGCTCTTCAGCAATATCACGGGTAGCCAACGCTATGTCCTGATAGCGGTCCGCCACACCCAGCCGGCCACAGTCGATGAATCCAGAAAAGCGGGCCATTTTCCACCATGATATTCGGCAAGCAGGCATCGCCATGGGTCACGACGAGATCCTCGCCGTCGGGCATGTTTTGGCCTTAGACCTGGCGAACAGTTCGGCTGGCGCGAGCCCCTGATGCTCTTCGTCCAGATCATCCTGATCGACAAGACCGGCTTCCATCCGAGTACGTGCTCGCTCGATGCGATGTTTCGCTTGGTGGTCGAATGGGCAGGTAGCCGGATCAAGCGTATGCAGCCGCCGCATTGCATCAGCCATGATGGATACTTTCTCGGCAGGAGCAAGGTGAGACGACAGGAGATCCTGCCCCGGCACTTCGCCCAATAGCAGCCAGTCCCTTCCCGCTTCAGTGACAACGTCGAGCACAGCTGCGCAAGGAACGCCCGTCGTGGCCAGCCACGATAGCCGCGCTGCCTCGTCTTGCAGTTCATTCAGGGCACCGGACAGGTCGGTCTTGACAAAAAGAACCGGGCGCCCCTGCGCTGACAGCCGGAACACGGCGGCATCAGAGCAGCCGATTGTCTGTTGTGCCCAGTCATAGCCGAATAGCCTCTCCACCCAAGCGGCCGGAGAACCTGCGTGCAATCCATCTTGTTCAATCATGCGAAACGATCCTCATCCTGTCTCTTGATCGATCTTTGCAAAAGCCTAGGCCTCCAAAAAAGCCTCCTCACTACTTCTGGAATAGCTCAGAGGCCGAGGCGGCCTCGGCCTCTGCATAATACAAAAAAAATTAGTCAGCCATGGGGCGGAGAATGGGCGGAACTGGGCGGAGTTAGGGGCGGGATGGGCGGAGTTACGGGGCGGGACTATGGTTGCTGACTAATTGAGATGCATGCTTTGCATACTTCTGCCTGCTGGGGAGCCTGGGACTTTCCACACCTGGTTGCTGACTAATTGAGATGCATGCTTTGCATACTTCTGCCTGCTGGGGAGCCTGGGGACTTTCCACACCCTAACTGACACACATTCCACAGCTGGTTCTTTCCGCCTCAGGACTCTTCCTTTTTCAATATTATTGAAGCATTTATCAGGGTTATTGTCTAGTGAGCGGATACATATTTGAATGTATTTAGAAAAATAAACAAATAGGGGTTCCGCGCACATTTCCCGAAAAGTGCCACCTGACGCGCCCTGTAGCGGCGCATTAAGCGCGGCGGGTGTGGTGGTTACGCGCAGCGTGACCGCTACACTTGCCAGCGCCCTAGCGCCCGCTAGCTCGCTTTCTTCCCTTCCTTTCTCGCCACGTTCGCCGGCTTTCCCCGTCAAGCTCTAAATCGGGGGCTCCCTTTAGGGTTCCGATTTGCCATCTTTTGCGGCACCTCGACCCCAAAAAACTTGATTAGGGTGATGGTTCACGTAGTGGGCCATCGCCCTGATAGACGGTTTTTCGCCCTTTGACGTTGGAGTCCACGTTCTTTAATAGTGGACTCTTGTTCCAAACTGGAACAACACTCAACCCTATCTCGGTCTATTCTTTTGATTTATAAGGGATTTTGCCGATTTCGGCCTATTGGTTAAAAAATGAGCTGATTTAACAAAAATTTAACGCGAATTTTAACAAAATATTAACGCTTACAATTTACGCCTTAAGATACATAGATAAGTTGGACGAACCACAACTGAGATGCAGTGAAAAAAATGCTTTATTTGTGAAATTTGTGATGCTATTGCTTTATTTGTAACCATTATAAGCTGCAATAAACAAGTTAACAACAACAATTGCATTCATTTTATGTTTCAGGTTCAGGGGGAGGTGTGGGAGGTTTTTAAAGCAAGTAAAACCTCTACAAATGTGGTATGGCTGATTATGATCTAGAGTCGCGGCCGCTTTACTTGTACAGCTCGTCCATGCCGAGAGTGATCCCGGCGGCGGTCACGAACTCCAGCAGGACCATGTGATCGCGCTTCTCGTTGGGGTCTTTGCTCAGGGCGGAGCTGGGTGCTCAGGTAGTGGTTGTCGGGCGGCGGCACGGGGCCGTCGCCGATGGGGGTGTTCTGCTGGTAGTGGTCGGCGAGCTGCACGCTGCCGTCCTCGATGTTGTGGCGGATCTGAAGTTCACCTTGATGCCGTTCTTCTGCTTGTCGGCCATGATAGACGTTGTGGCTGTTGTAGTTGTACTCCAGCTTGTGCCCCAGGATGTTGCCGTCCTCCTTGAAGTCGATGCCCTTCAGCTCGATGCGGTTCACCAGGGTGTCGCCCTCGAACTTCACCTCGGCGCGGGTCTTGTAGTTGCCGTCGTCCTTGAAGAAGATGGTGCGCTCCTGGACGTAGCCTTCGGGCATGGCGGACTTGAAGAAGTCGTGCTGCTTGGTGTGGTCGGGGTAGCGGCTGAAGCACTGCACGCCGTAGGTCAGGGTGGTCACGAGGGTGGGCCAGGGCACGGGCAGCTTGCCGGTGGTGCAGATGAACTTCAGGGTCAGCTTGCCGTAGGTGGCATCGCCCTCGCCCTCGCCGGACACGCTGAACTTGTGGCCGTTTACGTCGCCGTCCAGCTCGACCAGGATGGGCACCACCCCGGTGAACAGCTCCTCGCCCTTGCTCACCATGGTGGCGACCGGTGGATCCCGGGCCCGCGGTACCGTCGACTGTGTCTGTACTAGGGCAGCATCTAACATGGCTTTCATCCACAACTCCATTTCCTTTCCTGTATCAGTGCAGAAATAATAGGTCCGCATGTTTGGATGGGCTGCCTTAAAAGCATATTTGCGATTAATGTGATCTTCAGAGGTAAGCAAAGCTATCTGAAAACTAGGTAACAGTATGCTTCCCAGGATACCCTCTTCTTTCTCATCTCTATAATAAAAAAGGCAAAAGGTCAGAAAGCACAAACCAGCGTTTCTTCCACAATTTCATGCCAGTACTGTCCTGTTTATAAAGCCAACCTCGTCTGACAACCGGTGCATTAGGATTCCTTTTAATATCATTTGACCTCTTTCCAAAATTATGAACTTTTTTGAAGCTCGTGAAGTTCTGCCCATGGTGCTAGCGGATCTGACGGTTCACTAAACCAGCTCTGCTTATATAGACCTCCACCGTACACGCCTACCGCCCATTTGCGTCAATGGGGCGGAGTTGTTACGACATTTTGGAAAGTCCCGTTGATTTTGGTGCCAAAACAAACTCCCATTGACGTCAATGGGGTGGAGACTGGAAATCCCCGTGAGTCAAACCGCTATCCACGCCCATTGATGTACTGCCAAAACCGCATCACCATGGTAATAGCGATGACTAATACGTAGATGTACTGCCAAGTAGGAAAGTCCCATAAGGTCATGTACTGGGCATAATGCCAGGCGGGCCATTTACCGTCATTGACGTCAATGGT
+
GFDCDCEEGH>;;BDJJBA??DCDCAB>?A@@AABEBBACDHJJF7765;;=>=CHBAA?@ABDCADBAAC>9;75++++,CABDBBAAB?>>ABB:@<@??CCBBABDIJHEDCADBBBBCAABFECA>??1///,*****+A;<B9;;;<-,,,76?<788GGEDCGDDDGGBAA@;;,))*@A<=JIA@@EGFDDCDDCCDGIHFCDEBCBFHJIJHFDAAACIABBAA9888C7666GFEGA@?@CEECCDDGHFCAB??DFEH=8<@AA==62'%$%')(&)....,,1@B>??@@@DEIJJGIJIJFEEEA@@ADJJJFAA??@>???CF111,)).'',@IDBABB?>=>;BB@<<;8567=?DCDBCHIJI/)))*)))<DEFEEFFFB@@@BDCCHFCCCC@@ACCBBCB/.--,*((((?CC;:6:<:96GEFEHC@@;<?=?ABGJFEEEJHEDCCCIA>==<BCFEDCA?A<@:'(>@<96655..0CB@BJFE@>B@C6-+17654.--,,+*))+,/60010//0../2578@><94322640113832123*))+/''$'&&*23345BBEEIGDEDDFJFBBC=<<5,>?>;;9:=?>?=>=?@?@@@>@BBHBGEC>==>BDBDED@@=;==BB@>=>>?A@@ECDF@B@===>BAA@EECCBBBADCEECA@?@@?@@@CCBABCCCDDAAA?@?@BB?><<<=BBBBA@@AA?@:899EC@??BCABAJIGFEBA@?>>@444655''(@?AAAB@@BCFFHD977777?=EAAB>AAEFEDC@@@@DDDEBBAABBDCCCEA;74:??JJCBA=89:?A@A@@F6555HDC@ABJFCBCBAA@A?>?@>?@@@?>>?@?@>JJJJE@AFGHHED?;9:---.0,B6565;:9++,BDB7621,)((*%%),)((*.10-()()*-/AA7989B::::?<;;;<A<,,,75--,)*11C>?D;=<7BJJF@@@BJCC@<;;;;/-,297)'&&&'%&(---*+,244543/,,,9AIJJJA;<>;7596:.,-51116;:;BGBAAJJJ80//14BCCBBCB?>?AEHIJJED><;;;???>A>?<=??<;;<@BHE753245=;<<DGEGE('')>@AFEC@>DFFC@?BD@?==;?7832*()((*)(*('-&$$$39;8876920/.22/03465<>4;::<>BBAABBD>;::61..0;;:6742432111/-+&&%$$%%##$'-6EFFEG>??A4334@54438897'&&%$%$'+0/0/02?CF=@@@>@HHGFFFFGFAABBC=99:@>??B>A6GEH??>>D@??CDEHGFECCDA><=AIJHFH?7=?GIB?>==3223<>=4/0<=67//////-,-*(*;>??C=<99ABD>>HJJHGHFD><20001-,,,><>JJFCCAA>=<;<>>??ECCA=;<7>FEGII?B88;<BCAA;:?;B=<<IJGFEDDEEGFDDDBAA@AADC<<<988.));<:::3000CH:5240//199:=A?>8999<>BCCDDA@=99:ACEEDA<:88:>@>ECEBCBEDCDDDDB>7555CA?CCDGGIHECBABCCDDGGE/...8<DIJFGEDC@@@@CFEIDCHF@??>AACGDDCAAGIHJEB;111CACCB?>>?A@A@DDCBCCEJJJH;54--&%%+.06CA?=,())<<;=ACFFFFECCDEEGHIIHJJJJJJ:97-)533559;<699999<CBA@4--.AEFGCGGGIJHFHIBA=<>@A3322465223=<999<?CD3.-03/.,*++-*+-7EJ74474348JHJHJIJIHD@@ACJHGGJEA@@CDGIIJHHDCCDI2111I>@BE@CCABCFJJGCBBAGFGHEFCDCF@A9:@====B@D>>BDHEFGHHEFFHEDEDEDDDC?;<>>CDDAA?=;=9HCCDDC@?<;<=BIGJJCJIHGDBAABEHJHHI?=<>IGEBAC?>>>?BIGIFFBAAB>=;GBA==BIE?>>>C@@@AC.+())'')(+-/6;:;@@921:99=<=@@?>;7;<:9;<A@@>@@?><;97575182?AEB@A@@BCDCA@@AEGCABBEDCA???@@AA?>B==<;=>AB??@?@??>@@@C=<<76655;BDDBA>>=<=<<<>EEBABBDFHHFB9<;;;978:=>>:;:CBBCCCBCCEDFJJJEFEDCBADFFFD;:66ACEGGFECBACB?<:22117;<;;?FIFEDFJFFG?>:::?>>?DJID@@AD=<;=BC><;;7568>>>;<8866.>=@977632/4:::?CCFGFIJB@@@CFGHFEFGCCDEEE6667HFA:/**+:EE?F?=;;FIFCC@<;<?>6?@>1--.GDD;::;<JJA>>=>DA?A@??@@JJJJFEDF@@?@CAA?A>555B@HFCAAAAF@@@BCCCCCEC7666?4221=;::55+(&&())))3=HIIJIHGDCBABCCEED?ADB=<;=IGD@@@EFBDJGBBAAA@@ADGG?==<DDCCDEB999:A:854462002DCABCJHDBBAA@ADBCCCBBA?FJJEA?@BEDBBBDHJJIGEEDEFFHGEEBBCCDJ9BC=<:660962./.-5*CHFJIIJBBBBEGIDDDBFGJJGGGIJJFEEEHJJJHFFCCEEJHHGDFFGDFEBE/--.1008:669IFIDHJD;JJGHHJHHGJJJJJJJJDCBJJJJJDCDCA?31;/44:<<ECBACCDG>=<1JDJ?77FIGHCBCDCIHF<98<<<678>BAE@?><=+(%%%#$''/*)())((&&'+0//2A@<=10-5554JJI?CDF989:C>ABGFIJB??A@=<1001C582=8DIJ@??@>>==+(((**40.+16?@@???BAAC=89><;:=<BAA86663DBDEEEFEDCEE56<;8766;;FE=<==CCCIGFEDBB?=@;<>A839/++*(()()6417+:>@DB@B@;:;ICA>=AA@@??@A>>:;;;CGJD@:9>@?FHFAA@B-,,/(''(=0((''&'*(#$$&%40;-6304.'&&&$#%*,+++))(000+)*''-0/48JJJFHECCDECB?AAAAADIF>/)))+***-661=@B@=<<@CBCF>;=A@@?BDFGF<<<>>9GBH>999;>A?C<<<>>@A@BBH@B;((()?CDFDDB<;=650088JEDDJH>>>:6,+,235=>>ABCA@??@@AAIHEFHJGCCCGGHEEEA@@;AGJF@>8899JF;:7:97465FFHEDIJJJJJDCBBBFFIJJJIJGGGJJJJGC@@@?@ADHJJHHEBBBJJDBDBEE?<3;<@BABBGC<74314.-.01*'%$##$$&$$$)-217)%%&0))(%%%$$$$./=88741*,4GJJC==>>JJFIJFECFEJJJJIIGGFGCA@@ACCBCJGIJJGFGFBA@@DEJHEB@@ABCJJJJHJ@EC@B@CDDFFGGDCEDFGFFGIJIBIJJJDEDFJJECBCEF?A>9>?@@>>>DB=@>DDH<JJJJIJJ<<<?==>JJFCCA@AADDFJHGDBAA<;:549,++++))//;88;@BECEDDDEJJBDIF<@D=CDCCGECCBC;?@BDCA?>=>761189JD??>?AACFFGIFDCCBDCEIGIJFA@>=>?FG?>?A==?JC@9<@@EGG???>ABGJB<@2./3794463'''???>>@AB??>>AABBEBCCBBCDC/.../.-/578@AA@?=889@ADA;<@C>>=?@@FDEIGDBAABEFGDCBB>;;;=@***,500@??>>B@323BA@>>997:32331,-C@>>=433344DCGCA@@CDFGFFCABDBB*'(':5433*'())23????CBBBCFGGGAAABEE?>?@CCDEHFG?769::=;<;C<812;;;<<<<?@ABGIDCB>=>?E=:;<<>>@CCBBBIHCAAAFIIJJHDCA@AA?@AB?98892112;EB@>>ABFGGC@A@@CCC>>=>>CDBBC@??>?EAIDHEGEDC@@?DDCBBDFCAE:A988<>:8<+(((?ABCDEDFF?>>=EHJJGED*))),,+..+&'''())1*+-/?GJIGJHJIJIJIIDCCABCCCDDDEDE>>>AJC@@@@CDDHECBBGDDB@?753355750/15/----7<CCEE<88?AAADIHJJJJJHFDCDDDFJ@??=D?;;:??@BCCDEFFED?A@<===JA??@BFGEEDCCDDFJJHDA@>B8@ABDJIFEDDCDCB@91**1282//03>@BHJGIJDCDB@BBHJGFEHGIJHFECBBAACB@CJ:DEC@???DJEDCDBAA@CD@@1111<::5>=BB?>?@BCBC?>>>=<<>BDE@@>==??>==???=>=>@CFCCDDCB@@ACJJJGD@??ADEGC@AAJJJB@@IIC@@ABB8666ABCBFGJGED@??::::=>=?=??B?;:<?BBAAA>=>@EJIJJ@@@DEEHFDA@ADEJEJE<87889/6;>=:::;<<<:=>@?=>>;::?EJCA6555BEB?>>ABB<7722=8>>=>??><=?@DFBCJHB?>?>AAA??EGI?3/+4441/...011--..:;;8643--0=;99;<<=@EEFDEC<==<EGIEC@?>>AAA??==><=>@DJJJ@:98;ABD@997689<BBA877875666664-(()34357:>?JHFDC?:81*(((>>>=?GDC?DJJJJJH???=38HJJJDBBB@A@>CCFHFEFB@A@DDDF?>>=A@;986421,,,5B@??AJ@@?;;<GDDDDBA?@>ABBGIJ96863<00(<?>@@@?><<<<;;;;;99:<JJDB?>@>C==<=A>=>=?@@DEEE@;8841117C=>AGFB@>@?@BFF@EFIC==<<>=>@JIFHF@?>=DHHGGC@??@CGJA><=<935'&&%%'?BJD@?@DCFBC;:;:BE?>=<?AABB@???=:;;DCEDFG@;::;<.11DE@>>?CDCA@@@CCBDACACBBFEB@ABDDGGEHGCCDBBI?<;:=@@@><;<;>BJJA>>A>ADF@>==@DFFG:667@EDEGJIGI@=<>>>B???@BFIHA=:::<@A+**&'&%%%&$#
@Uematsu_g8c_4_G3_20
CACAAATAAAGCATTTTTTTCACTGCATTCTAGTTGTCGTTTGTCCAAACTCATCAATGTATCTTAAGGCGTAAATTGTAAGCGTTAATATTTTGTTAAAATTCGCGTTAAATTTTTGTTAAATCAGCTCATTTTTTAACCAATAGGCCGAAATCGGCAAAATCCCTTATAAATCAAAAGAATAGACCGAGATAGGGTTGAGTGTTGTTCCAGTTTGGAACAAGAGTCCACTATTAAAGAACGTGGACTCCAACGTCAAAGGGCGAAAAACCGTCTATCAGGGCGATGGCCCACTACGTGAACCATCACCCTAATCAAGTTTTTTGGGGTCGAGGTGCCGTAAAGCACTAGATGGAACCCTAAAGGGAGCCCCCCGATTTAGAGCTTGACGGGGAAAGCCGGCGAACGTGGCGAGAAAGGAAGGGAAGAAAGCGAAAGGAGCGGGCACTAGGGCGCTGGCAAGTGTAGCGGTCACGCTGCGCGTAACCACCACACCCGCCGCGCTTAATGCGCCGCTACAGGGCGCGTCAGGTGGCACTTTTCGGGGAAATGTGCGCGGAACCCCTATTTGTTTATTTTTCTAAATACATTCAAATATGTATCCGCTCATGACGATAACCTGATAAATGCTTCAATAATATTGAAAAAGGAAGAGTCCTGAGGCGGAAAGAACCAGCTGTGGAATGTGTGTCAGTTCAGGTGGCGGAAGGTGCAGGCCGGGCGAAGGTGTGCAAAGCATCGTACTGGATAGGTCGACAACCAGGTGTGGAAAGTCCCCAGGCTCCCCAGCAGGCAAGTATGCAAAGCATGCATCTCAATTAGTCGCAACCATAGTCCCGCCCCTAACTCCGCCCATCCCGCCCCTAACTCCGCCGGTCCGCCATTCTCCGCCCCATGGCTGACTAATTTTTTTTATTTATGCAGAGGCCGAGGCCGCCTTCGGCCTCTGAGCTATTCCAGAAGTGGTGGAGCTTTTGAAAGTACTAGGCTTTTGCAAAGATCGATCAAGAGACAGGATGAGGATCGTTTCGCATGATTGAACAAGATGGATTGCACGCAGGTTCTCCGGCCGCTGGGTGGAGGGCTATTCGGCTATGACTGGGCACGACAGACAATGGGCTGCTCTGATGCCGCCGTGTTCCGGCTGTCAGCGCAGGGGCGCCCGGTTCTTTTGTCAAGACCGACCTGTCCGGTGCCCTGAATGAACTGCAGAGCGAGGCGACGCGGCTATCGTGGCTGGCCACGACGGGCGTTCCTTGCGCAGCTGTGCTCGACGTTGTCACTGGAGCGGGAAGGGACTGGCTGCTATTGGGCGAAGTGCCGGGCAGGGATTACCTATCGTCACCTGCTCCTGCCGAGAAAGTATCCATCATGGCTGATGCAATGCGGCGGCTGCATACGCTTGATCCGGCTACCTGCCCATTCGACCACCAAGCGAAACATCGCATCGAGCGAGCACGTACTCGGATGGAAGCCGGTCTTGTCGATCAGGATGATCTGGACGAGAGCATCAGGGGCTCGCGCCAGCCGAACTGTTCGCCAGGCTCAAGGCGAGCATGCCCGACGGCGAGGATCTCGTCGTGACCCATGGCGATGCCTGCTTGCCGAATATCATGGTGGAAAATGGCCGCTTTTCTGGATTCATCGACTGTGGCCGGCTGGGTGTGGCGGACCGCTATGGGCATTAGCGTTGGCTACCCGTGATCTGCTGAAGAGCTTGGCGGCGAATGGGCTGACCGCTTCCTCGTGCTTTACGGTATCGCCGCTCCCGATTCGCAGCGCATCGCCTTCTATCGCCTTCTTGACGAGTTCTTCTGAGCGGGACTCATGAAATGACCGACCAAGCGACGCCCAACCTGCCATCACGAGATTTCGATTCCACCGCCGCCTTCTATGAAAGGTTGGGCTTCGGAATCGTTTTCCGGGACGCCGGCTGGATGATCCTCCAGCGCGGGGATCTCATGCTGGAGTTCTTCGCCCACCCTAGGGGGAGGCTAACTGAAACACGAAGAGGAGACAATACCGGAAGGAACCCGCGCTATGACGGCAATAAAAAGACAGAATAAAACGCACGGTGTTGGGTCGTTTGTTCATAAACGCGGGGTTCGGTCCCGGGCTGGCGCCTGTGTCGATACCCCACCGAGACCCCATTGGGGCCAATACGCCCGCGTTTCTTCCTTTCCCCACCCCACCCCCCAAGTTCGGGTGAAGGCCCAGCTGGCCGACGTCGGGGCGGCAGGCCCTGCCATAGCCTCAGGTTACTCATATATACTTAGATTGATTTAAAACTTCATTTTTAATTTAAAAGGATCTAGGTGAAGATCCTTTTTGATAATCTCATGACCAAAATCCCTTAACGTGAGTTTTCGTTCCACTGAGCGTCAGACCCCGTAGAAAGATCGAAGGATCTTCTTGAGATCCTTTTTTTGTCGCGTAATCTGCTGCTTGCAAACAAAAAAACCACCGCTACCAGCGGTGGTTTGTTTGGGATCAAGAGCTACCAACTCTTTCCGAAGGTAACTGGCTTCAGCAGAGCGCAGATACCAAATACTGTTCTTCTAGTGTAGCCGTAGTTAGGCCACCACTTCAAGAACTCTGTAGCACCGCCTACATACCTCGCTCTGCTAATCCTGTTACCAGTGGCTGCTGCCAGTGGCGATAAGTCGTGTCTTACCGGGTTGGACTCAAGACGATAGTTACCGGATAAGGCGCAGCGGTCGGGCTGAACGGGGGGTTCGTGCACACAGCCCAGCTTGGAGCGAACGACCTACACCGAACTGAGATACCTACAGCGTGAGCTATGGAAAAGCGCCACGCTTCCGGAGAAAGGCGGACAGGTATCCGGTAAGCGGCAGGGTCGGAACAGGAAGAGCGCGCGAGGGAGCTTCAGGGGGAAACGCCTGGTATCTTTATAGTCCTGTCGGGTTTCGCCACCTCTGACTTGAGCGTCGATTTTGTGATGCTCGTCAGGGGGCGGAGCCTATGGAAAAACGCCAGCAACGCGGCCTTTTTCGGTTCCTGGCCTTTTGCTGGCCTTTTGCTCACATGTTCTTTCCTGCGTTATCCCCTGATTCTGTGGATAACCGTATTACCGCCATGCATTAGTTATTAATAGTAATCAATTACGGGGTCATTAGTTCATAGCCCATATATGGAGTTCCGCGTTACATAACTTACGGTAAATGGCCCGCCTGGCTGACCGCCCAACGACCCCCGCCCATTGACGTCAATAATGACGTATGTTCCCATAGTAACGCCAATAGGGACTTTCCATTGACGTCAATGGGTGGAGTATTACGGTAAACTGCCCACTTGGCAGATCATCAAGTGTATCATATGCCAAGTACGCCCCCTATTGACGTCAATGACGGTAAATGGCCCGCCTGGCATTATGCCCAGTACATGACCTTATGGGACTTTCCTACTTGGCAGTACATCTACGTATTAGTCATCGCTATTACCATGGTGATGCGGTTTTGGCAGTGCGTCGATGGGCGTGGATAGCGGTTTGACTCACGGGGATTTCCAAGTCTCCACCCCATTGACGTCAATGGGAGTTTGTTTTGGCACCAAAATCGACGGGACTTTCCAAAATGTCGTAACAACTCCGCCCCATTGACGCAAATGGGCGGTAGGCGTGTACGGTGGGAGGTCTATATAGCAGAGCTGGTTTAGTGAACCGTCAAATCCGCTAGCACCATGGGCAACTTTCACGAGCTTCAAAAAAAGTTCATAATTTTGGAAAGAGGTCAAATTCAATTAAAAGGAATCCTAATGCACCGGTTGTCAGACGAGGTTGGCTTTATAAACAGGACAGTACTGGCATGAAATTGTGGAAGAAAACGCTGGTTTGTGCTTTCTGACCTTCCTCTTTTATTATAGAGATGAGAAAGAAGAGGGTATCCTGGGAAGCATACTGTTACCTAGTTTTCAGATAGCTTTGCTTACCTCTGAAGATCACATTAATCGCAAATATGCTTTAAGGCAGCCCATCCAAACATGCGGAGCCTGCCTATTTCTGCACTGATCCAGGAAAGGAAATGGAGTTGTGGATGAAAGCCATGTTAGATGCTGCCCTCGTACAGACACAGTCGACGGTACCGCGGGCCCGGGATCCACCGGTCGCCACCATGGTGAGCAAGGGCGAGGAGCTGTTCACCGGGGTGGTGCCCATCCTGGTCGAGCTGGACGGCGACATAAACGGCCAGCAAGTTCAGCGTGTCCGGCGAGGGCGAGGGCGATGTGCCGCCTACGGCAAGCTGACCCTGAAGTTCATCTCCACCACCGGCAAGCTGCCGTGCCTGCGCCACCTCGTGACCACCCTGACCTACGGCGTGCAGTGCTTCAGCCGCTACCCCGACCACATGAAGCAGCACGACTTGTTCAGAATCCGCCATGC
+
8?J?:;<C>>A?444237:::;;>87664--+**)((&%%%6033352322112>>??EDEDCB@@D@<99=ABEHHFJFIFBAAB===@FGJJJEDBBFJJJD=<;=@BB@@JIJJICBBCHJGGAA@@B9JEFFHHGAAAAA>=;=>?=<<6A<<=DDIIB@>AACCJHBA?CDFDJJEDCC???><<=?CDC@CDEEDBA<;<:@=2..//<@=><::?C?CCBBCCCEDEFHIJJEED?>>;<<<@=>=>;;;<.,,,B???@HGB>?95('((**,48@EDDGB><;:=A@?<<=?@@BA@CBAAAB>>?@BACBCHJJJB==>>BDDD??>;<<<<@C@:-,-)&''),+96;?@BGGJE=DB><>8A=721110//01@@<=;22250.,+)((()AA@?AB<<<9.)9@FFBCEEDCAJJJJHHECABEJFIG=7779'''(,,.87667GF@?@ADB87777<;532351)))++6778??@@AFDA@<=97==<;;?@?>E>=<<>?>AGDB@A<><:=<>>==?=5557B?----AGBDBJH@B@>A;:A>A?AA;89>42136<>CEEDGFHJJHHFGGJJJIJJJDCCCC>999788,)*1/-((()500:;BJDB@C>64113==?BE@GA>>JI@>???AA@B=CBA@><:7;C@;;55659<ACDAAEEGGIJJH3&&&&,$#%$&$##$$&((&#$$#%$$&(((%%$&&%%,)'%%'(*)(&$$%&&&,--,,+)&$$#$%04@A@DDJIFE2111;7248;:5743445976:42-,,-..**)*1987896233888784100+''(8>>5534554>79965448=DFEFEFDEIH?B>@@@AA><><87,+*&&&$%&/0-235;;;=@?AC@@AAFFFECDDDGGGJJJJJJDDJGFDBBCCD===>>?BCD<:::0)(+,20+*+*-+,+.EBDCCBEFB'&&*'**$)-98744411----467<9>?::6323))((()9C=?DHGDCC?@A@ACEGIE:98@A;::;BABBCBBBDDBBACAABCBA@?77779669;97.,,-.10,-2423'68:7;<<CEDEFEFECC@>5455B?-,,'''(&**&&&&965431/34>>===88657.+--4<EDDDCAAA@;;;;DGJJH913*-*-.527555DCDDEA=><;=<@?@EFFGFFD:02573337(('&'(')(*0+-////<<<A==7669DFHJHAAA@BAABDC>:9+)+'-(ACD2114<:6676686788542122<7776?.9>><>EJ@ABBHJEDDBAD@>A@@B@?:672019=@?=622/,++-++*'&%,2.(&&DCCDEGGHJHFC@>>??:9:@GGFGGFGJJFFEDFFGEEEDCBABEEEEHHIJC5''((DBB@@@ABCDFFIGIIHFD@@@>AAAB@=>@JGGGJFFEFHB<@BACDE////F6554<<@@@@HECCBGFFFGED<545541//--,.3:822.+(),53110,+++<AB.++-J96756631/1<<=CCFFCJG?@@>@AABE97>=>=?BB533344488:JJFG55>8555<A=B@???E('''<;<<?221:A8233773/CFEEEDBEIJJJEECCBBBC@@A<;:96678FDA@A?B@?@=>??GFBCAA@F@?A??@>?>=:7'%**+++++<;:76??C>:7;:?-++****/,()//.-/.++15:<ABCDFDCDA211369:?7:0****556G;:-.5;=:743($$&(.*469555;==/-.-?0...HDBBEACDIJJJ<B9DDDDD@A<;<=?BBDG856730)$$$$'1=>>DEEDB@AAGDDCBBD@???DCBBD>?@AJIIHHJHIGIECCEECA@BCCJIGFGGJCBAACEJJD@ADEA@@BDB53434FFEFJJJ?>=;?>>?;C@?=J:D@?@BBA=:9=:8@J1(.9(((('(((76:<><=<>@>>>@@<:;@B?=:5EDF?====<>?BCDGDBE311/*)32342***))))??B?98:7777;@=DDJ32***92222:95BB?<6223AC?IJDBABCCEFDCCAA??;767>:887982355<;;=<@@BFB@B842)*)*9211//'$&'&$%%%%<::59;?8,,8786685.4'((-89:=:53*+9B@@>=@E1,;)8,-@=8ABBACBDCA=:AJJEDCDJC@AG@++**)&%$$%$&%$#%&+&&&(%$$%%$$#$+,,:@@?=<00000/0/))?HDB::5455@JJ0.'+%)%%')'''+(ABJHEEGJF<JJJJJHHJIHADJ>443'&''23@<?0>8,+))+08@B=;;;AAAHAA@EEEJJJDA@?D@GGEF?>>?DFJICCFGJABCA@@>99755401)+.3*&(,.0-++11218=?@AD30100/0.0211155?@3134579BBCBBAA<9888<@==>=30+,,/45777>@@@DDEBAA?>><;::?@9//(&&/;;777JGFDE@B?>@@=0-?7?>>?DC@>@@BB@AACBDJHE?=:77766+))*.-+,,1)))/2))??EA??>>>>>?<;<@BBEJJBA@@C>>>>IGDA?@@CBADCCAA?>??CBB??@AB@AA@??>DDF77559;HHEDECCB>>><>>BE>===E====BAA@@643521102255////56?@A@DCEB@ABE@@DDA???@?>>@ADGHCC??A;;<11120006;))))?>@E?81000355213597/-.))((,0024?AABE:999=+***.*)))20/1349;?98;>?GFF==<=???/.-.52554471113?;11)-',66959??<>;;;A@ACHGGEDEFCABB?;99;1>2347<9841,*++)*-((%#'.-1,)*)+)./0>>?AF?99523269987893==DC9?4==<<<ABBCCBAAA??>?@AFGB?::=>>@;/..913?AABFIBA?:;;9<67@>=>@@A@<=<;>;<AJJJJB@@?BC;:::FDCCA@=BA;0//5:/=<DCA>>DFFFEB@>===FJH@;:7+)'&%%,%%-74BABECBBBJHFBAB@CDJ>===9889D=AEBFDCDB?=<=?@AB@@@BGDCDEJJBBB964.6),,++,.,(()<>:99?9888=@DDDB?==>?GJIDA@?@BD@>=<=?ACCC=C=<;;@FGFJJHIJCBA@ACFJJJJJIJFHEFHD><=<A7<:=A<,*88=?BEDA?@@DCFJJI>=<=?@<::311))))12397880/////5B?BBHEGDCCBDDBCDCEDDFBEDCABB;:8*0017?@F@>>>?A9999BDD6843378@?=====>BFDEEDBABDBCCEDEAC@@DC??EGFHB@>>@@@EDECBCEFIJGGHICCDDJJJFFFEFEDCDEC@?@@EDDEA@C?CA?>A=<>D@EECCGD@AB:50-,--5511359CC???>?CF??<DFGFBA==>?AABCCCA@ABEH=<;=86''''2+++,<:<5556GHIJIDDC>9233>600++-?A<@C>>8/1+,015-@CAA?=>;HG?>><==>JGI9999?=4679;;EFGJJJJH:))))*&'&$$#$,..0@A9;5334>DEDCD?;;;BCFC<;65446;<=:;788432*((**+451/)(+..<A>>;87005>7..+''&'''&((,',-1279:453.&&&'7445367.../1,+,)&&%(')&))?>;99:@;437@BH0//0<FGEH>=IA==?JJHEBDFJJJFJGIHE<8:>@G>>AABAA@DFD?>>??>>ACJ=71/-.;<>E>?@<::HDEIGIJHHCCBCBBCBDEFHJI:75BA:8865300%67>9::>CBDEHIFC6<4?975/)'','00473-.7AAAI?::>JG788AA?:979@86===?ACEAHEJI>998:778>DCJEEEEFHJJJHFHHJJ;87::///88884002B@@BA3112IDJJJFHHJJJJFGEDD94GEGE>===CCCBA888=?A:910/-))*/+))'))=@B?@=<7/,,1126=ADDHCEHJH?A@??ADF988999:=A96+**)/()68;?@<<;;<)''(0//.--/)((''+25:@<:7;@AABACB@GCAEB='>>=@ADDDDGCDDAB??AABFDDDHJIIJJJJHFEEFIJCCDDFFEB@=>>?DD?<978DEJG@?<;=CDDD===<42+,(*;E==<94*&'*89CDGFCCBBDCHEBFIJIDFD9877:3-+*('%'+(''(*)'(+,>>?CDJGGGIFJIJJJ?7754*)().)))(7;=CEGE@==82-,'&(&%%(&&'&11;==AAA@B@C@@BACCDDCA@A@BCC=:::B52.+,-9;:99;A=<<??@BAC<;=>??@@@7657=2***,*%&&&',,*'()%
@Uematsu_g8c_4_G3_21
CTAAAAAGACACAGTATCGTTTTCGCATTTATCATGAAGCGCTTTCGCGTTTTTCGTGCGCCGCTTCAAACAAGGGTTGGCTTTATAAACAGGACAGTACTGGCATGAAATTGTGGAAGAAACGCTGGTTTGTGCTTTCTGACCTTTGCCTCTTTTATTATAGAGATGAGAGGGTATCACGTGGAAGCATACTGTTACCTAGTTTTCAGATAGCTTTGCTTACCTCTGAAGATCCATTAATCGCAAATATGCTTTTAAGGCAGCCCATCCAAACATGCGGGACCTTCTCTGCACTGATACAGGAAAGGAAATGGAGTTGGATGAAAGCCATGTTAGATGTCCCCTAGTACAGACACAGTCGACGGTACCGCGGCCCGGGATCCACCGGTCGCCACCATGGTGAGCAAGGGCGAGGAGCTGTTCGCCGGGGTGATGCCGTCCTGGTCGAGCTGGACGGCGACGTAAACGGCCGCAAGTTCAGCGTGTCCGGCGAGGGCGAGGGCGATGCCACGCCTCCGGCAAGCTGACCCTGAAGTTCATCTGCACCACCGGCAAGCTGCCCGTGCCCTGGCCCACCCTCGTGACCGCCCTGACCTCCGGCGTGCAGTGCTTCACTACGACCACATGAAGCAGCACGACTTCTTCAAGTCCGCCATGCCCGAAGGCTACGTCAGAGAGCGCACCATCTTCAAGGACGACGGCAACTACAAGACCCGCGCCGAGGTGAAGTTCGAGGGCGACACCCTGGTGAACCGCATCGAGCTGAAGGGCATCGACTTCAAGGAGGACGGCAACATCCTGGGGCACAAGCTGGAGTACCACAACTACAACAGCCACAACGTCTATATCATGGCCGACAAGCAGAAGAACGGCATCAAGGTGAACTTCAAGATCCGCCACAACATCGAGGACGGCAGCGTGCAGCTCGCCGACCACTACCAGCAGAACACCCATCGGCGACGGCCCCGTGCTGCTGCCCGACAACCACTACCTGAGCACCCAGTCCGCCCTGAGCAAAGACCCCAACGAGAAGCGCGATCACATGGTCCTGCTGGAGTTCGTGACCGCCGCCGGGATCACTTCTCGGCATGACAGGCCTGTAGGATTGAAGCGGCCGCGACTCTAGATCATAATCAGCCATACCACATTTGTAGAGGTTTTACTTGCTTTAAAAAACCTCCCACACCTCCCCCTGAACCTGAAACATAGAATGAATGCAATTGTTGTTGTTAACTTGTTTATTGCAGCTTATAATGGTTACAAATAAAGCAATAGCATCACAAATTTCACAAATAAAGCATTTTTTTCACTGCATTCTAGTTGTGGTTTGTCCAAACTCATCAATGTATCTTAAGGCGTAAATTGTAAGCGTTAATATTTGTTAAAATTCGCGTTAAATTTTTGTTAAATCAGCTCATTTTTTAACCAATAGGCCGAAATCGGCAAAATCCCTTATAAATCAAAAGAATAACCGAGATAGGGTTGAGTGTTGTTCCAGTTTGGAACAAGAGTCCACTATTAAAGAACGTGGACTCCAACGTCAAAGGGCGAAAAACCGTATTATCAGGGCGATGGCCCACTACGTGAACCATCACCCTAATCAAGTTTTTTGGGGTCGAGGTGCCGTAAAGCACTAAAATCGGAACCCTAAAGGAGCCCCGATTTAGAGCTTGACGGGGAAAGCCGGCGAACGTGGCAAGAAGGAAGGGAAGAAAGCGAAAGGAGCGGGCGCTAGGGCGCTGGCAAGTGTAGCGGTCACGCTGCGCGTAACCACCACACCCGCCGCGCTTAATGCGCCGCTACAGGGCGCGTCAGTGGCACTTTTGGGGAAATGTGCGCGGAACCCCTATTTGTTTATTTTACTAAATACATTCAAATATGTATCCGCTCATGAGACAATAACCCTGATAAATGCTTCAATAATATTGAAAAAGGAAGAGTCCTGAGGCGGAAAGAACCAGCTGTGGAATGTGTGTCAGTTAGGGTGTTGAAAGTCCCAGGCTCCCCAGCAGGCAGAAGTATGCAAAGCATGCATCTCAATTAGTCAGCAACCAGGTGTGGAAAGTCCCCAGGCTCCCCAGCAGGCAGAAGTATGCAAAGCATGCATCTCAATTAGTCAGCAACCATAGTCCCACCCTAACTCCGCCCATCCCGCCCCTAACTCCGCCCAGTTCCGCCCATTCTCCGCCCCATGGCTGACTAATTTTTTTTATTTATGCAGAGGCCGAGGCCGCCTCGGCCTCTGAGCTATTCCAGAAGTAGTGAGGAGGGCTTTTTTGGAGGCCTAGGCTTTTGCAAAAATGGATCAAGAGACAGGATGAGGATCGTTTCGCATGATTGAACAAGATGGATTGCACGCAGGTTCTCCGGCCGCTTGGGTGAGAGGCTATTGGCTGTGACTGGGCACAACAGACAATCGGCTGCATGCCGCCGTGTTCCGGCTGTCAGCGCAGGGGCGCCCGGTTCTTTTTGTCAAGACCGACCTGTCCGGTGCCCTGAATGAACTGCAAGACGAGGCAGCGCGGCTATCGTGGCTGGCCACGACGGGCGTTCCTTGCGCAGCTGTGTACGACGTTGTCACTGAAGCGGGAAGGGACTGGCTGCTATTGGGCGAAGTGGCAGGATCTCCTGTCATCTCACCTTGCTCCTGCCGAGAAAGTATCCATCATGGCTGATGCAATGCGGCGGCTGCATACGCTTGATCCGGCTACCTGCCCATTCGACCACCAAGCGAAACATCGCATCGAGCGAGCACGTACTCGGATGGAAGCCGGTCTTGTCAAGAAGAGATCAGGATGATCTGGACGAAGAGCATCAGGGGCTCGCGCCAGCCGAACTGTTCGCCAGGCTAAAGGCGAGCATGCCCGACGGCGAGGATCTCGTCGTGACCCATGGCGATGCCTGCTTGCCGAATATCATGGTGGAAAATGGCCGCTTTTCTGGATTCATCGACTGTGGCCGGCTGGGTGCGAGCCGCTATCAGGACATAGCGTTGGCTACCCGTGATATTGCTGAAGAGCTTGGCGGCGAATGGGCTGACCGCTTCCTCGTGCTTTACAGTATAGCCGCTACCGATTCGCAGCGCATCGCCTTCTATCGCCTTCTTGACGAGAGTTCTTCTGAGCGGGACTCTGGGGTTCGAAATAACCAAGCAAGCGACGCCCAACCTGCCATCACGAGATTTCGATTCCACCGCCGCCTTCTATGAAAGGTTGGGCTTCGGAATCGTTTTCCGGGACGCCGGCTGGATGATCCTCCAGCGCGGGGATCTCATGCTGGAGTTCTTCGCCCACCCTAGGGGGAGGCTAACTGAAACACGGAAGGAGACAATACCGGAAGGAACCCGCGCTATGACGGCAATAAAAAGACAGAATAAAACGCACGGTGTTGGGTCGTTTGTTCATAAACGCGGGGTTCGGTCCAAGGGCTGGCACTCTGTCGATACCCCACAAATTACCCATCGGGGCCGAATACGCCCGCGTTTCTTCCTTTTTCCCCACCCACCCCAGTTCGGGTGAAGGCCCAGGGCTCGCAGCCAACATCGGGGCGGCAGGCCCTGCCATAGCCTCAGGTTACTCATATATACTTTAGATTGATTTAAAACTTCACTTTTAATTTAAAAGGATCTAGGTGAAGTCCTTGATAATCTCATTAGACCAAAATCCCTTAACGTGAGTTTTCGTTCCACTGAGCGTCAGACCCCGTAGAAAGGATCAAAGGATCTTCTTGAGATCCTTTTTTTCTGCGCGTAATCTGCTGCTTGCAAACAAAAAAACCACCGCTACCAGCGGTGGTTTGTTTTGGGATGGAAGCTACCGTTTTCCGAAGGTAACTGGCTTCAGCAGAGCGCAGATACCAAATACTGTTCTTCTAGTGTAGCCGTAGTTAGGCCACCACTTCAAGAACTCTGTAGCACCGCCTACATACCTCGCTCTGCTAATCCTGTTACCAGTGGCTGCTGCCAGTGGCGATAAGTCGTGTGTTCCGGGTTGGGTTCGAACGATAGTTACCGGATAAGGCGCAGCGGTCGGGCTGAACGGGGGGTTCGTGCACACGGCCCAGCTGGAGCGAACGACCTACACCGAACTGAGATACCTACAGCGTGAGCTATGAGAAAGCGCCACGCTTCCCGAAGGGAGAAAGGCGGACAGGTATCCGGTAAGCGGCAAGGTCGAGAAACAAGACGCACGAGGGAGCTTCAGGGGGAAACGCCTGGTATCTTTATAGTCCTGTCGGGTTTCGCCACCTCTGACTTGAGCGTCGATTTTTGTGATGCTCGTCAGGGGGGGCGGAGCCTATGGAAAAACACCAGCAACGCGGCCTTTTTACGGTTCCTCACCTGCTCACCTTGCTCACATGTTCTTTCCTGCGTTATCCCCTGATTCTGTGGATAACCGTATTACCGCCATGCATAAGTTATTAATAGTAATCAATTACGGGGTCATTAGTTCATAGCCCATATATGGAGTTCCGCGTTACATAACTTACGGTAAATGGCCCGCCTGGCTGACCGCCCAACGACCCCCGCCCATTGACGTCAATAATGACGTATGTTCCCATAGTAACGCCAATAGGGACTTTCCATTGACGTCAATGGGTGGAGATTTACGGTAAACTGCCCACTTGGCAGTACATCAAGTGTATCATATGCCAAGTACGCCCCCTATTGACGTCAATGACGGTAAATGGCCCGCCTGGCATTATGCCCAGTACATGACCTTATGGGACTTTCCTACTTGGCAGTACATCTACGTATTAGTCATCGCTATTACCATGGTGATGCGGTTTTGGCAGTACATCAATGGGCGTGGATAGCGGTTTTAAGCACGGGGATTTCCAAGTCTCCACCCCATTGACGTCAAATCAAAGTGTTTGGCACCAAAATCGACGGGACTTTCAAAATGTCGTAACAACTCCGCCCCATTGACGCAAATGGGCGGTAGCGTGTCAGGTGGGAGGTGTATATAAGCAAGAGAGCTGGTTTAGTGAACCGTCCAATCCGCTAGCACCATGGGCAGAACTTCACGAGCTTCAAAAAAAGTTCATAATTTTGGAAAGATGAGATGAATATAAAATGTAATG
+
++'%$*+,,&&'0--.:<=A@AGF@@?A@A=>,'''((%##$))++*+++8;=>+&&'**43./22,%%'((%%%'&('((49B@B6/:8865321-129;:=>>BAEJJJHFC@>>BCAAJEBA@><<=@@?=99:JICBBA@@@JFB???@GJJJIEEH?98<B=*'%&,.0621,**('&(11400011++,;;<>><=?@??.,,-8777=?=89:;>BCA;98:>42124,/555JGA@@CHHII?>9211,+*,1//../-0-.,-299;77972.344+%')(0077A::;;DCBECD@>=58;71-.-.,$$(,//-+***)+**+'$$&&%$$.3=?@ADFC@>>;;>=A.--.2/,01124.-+.1/1/)7:D:??67764211023ACCDFFFGFFGIGBFGGGEEFCCBC@+))&$$+.-,++*,%&&';3D.<.---73332667@B<989CHB>==9.-+,..6++++???@@CAEED?:;=9-&%%+*(''(0/))'&*.0---22,++,''(211;2240,,,,::<BCCBCEFGFECBBAB@>553>=BGJJJJJHGFIGDA,,,*,,/.--,,889>;)%%&'GGEFEGJCC?@>6-&#%$%$%$&')2234>@AFIFGFDEDDFJJEB>=AABCDBBCAA@>?@CCEDBBAB>10/2/85)('...<<<B22444EC@@@BFFA@@C@@=)(+679::=<=<>BGGGE@GIIJCAAAEDDCDFEDGDJJFFGIICBCBJGJJJJJFJJHEDCDGFFCDDIJJJJJJJ:85433254,,((())*<?=>=>A>?0....,*)())((*67>BGFFFEF<;;;C??>>AHIHGGEBBBC@CAEDEGDB744JG7666@ACGHE@?@AJIJDF54855FBFEEGDDDFGGBA@?DB?>>>ADE??=<AAFD///.//2111000/53--+/,)((,25/12=IIA>==ACFEDCDEGEDA?9>8BCCAABAAA?@?8-.EE444:CHCA?@CEFE@AAFF75559::@?>?:;::C@BDGA<>H/---?=>=<=>?D;5<82224>BCDG?>>>=>HEB>GH:74)()52211>*().*)'(()/'%%&&&&))*:877:885435678(''(24334:===???>>>@?BDFHFDB==;:><98669:>@?8C>EFJJJA????CBCFFDCC@C>CEABCCABAEFIDFDF3335BBAABABDHFC@;7=53351@BBBBCCDDFE@>?@ADDCDCED@<<<>21..1256F999:A?>@BB@A@BIJIJIDDCHHFDBAB?A>=GJJJJJC@>=8779<<;;?CCGA@BBF??><:<>AHEEDCEFEBBACC>?>E@=::=>@FHJCA@AA?<8634641/3*()(//24868=>@DCGIFJJJJGEDHGJG<650,,,1/0CDGFECBCDC>;876655BB7001A@CJHFBAAB>AG=85A?@A>6++*/,--134?@B@??;EECA@?;;?EF>C9=99DC@CCJEIFA?>>>?@@@DF@BGEE=558=9:7:;:::B>>>@FFI?><<;=EJJCB@?>==<==:;=?@0//.4449111.-*,*+77AAB?.--.=010CGFG<GIJJE,,-=;:8;:677669:<=FHA(''(0001('(%+))*+)(++++,(((,(())B<===>BDBCA;;7@CBCA<9+*)*,*&&'&'0(&&)/,46702-./0.,43689BJJ:99;(((:544.,,-=BDDFFGB===>@:8877==A?=>=>ABD???@?BA@BBBFDB@???A@C@===@B@B<<;;==:75449638421,-)*<<0//.54'&'389997;2221:<<D?>=>>BFFHEFFFHBEED+(''/-/3112CG@@@DDG?><AC?78;<?BCDBBBADDCFE@=<<=?EHJGE@>AA??>@B@0)))*D;:FD21300/,**/68>??422252:;=BA@@?>>?==@BBBEJJJF&&&(.)()))%%$$-+/++.<77A4=@3,/&&%%'%')((*,-,***++3CECCA@CEEIFCCDGIED;989BBFHJJHDCII>74@?>==@>AED@EC>D:C@A:987-)35667554336DDDED=AC@@?>>>?DBA@?CEJJGGGE<<;:05)(()):;;:371==CDIJJFA=;AA@>@?AAAHEB=:;=<<;9;30,-*&%().==?A@@@??ABA@@@BEFGIGGJJIEBFAB@>>>?AAD>6657>60++610/07;-++/2222141135>@@<-,-1339<::/(4:IJJJFDEFFFCA?@CC@BC<41----11&$$$&***,,,((*-,++*)),4556<D?>>>ABCDFJBDE;=;::6558>=><<<=BBBCDEC@:88;<<650&&')1+-54278768+++;1000440/03..,,-+**++,66999:/,**+++*>A@@AFEHEA@@ACBCDAAA6)*67GEGDA@=?>ACCBJJJGA@@ABA@==>>B@@@CB???ACCCC=?@GFFFDECBCBCB@>>>>?>>>=?<9;<>DCBAABBEHGECC@>>=?EFGAAAA@@??@DBCFEDCDF32222;<>8@=4889<ACCCD@EFFBDC@==66661,+*((((08@A@A=(&&0///130*+.52('''''(A?<B:;CB@ADGGEGGJGFE@@BCDCDHEA?>>BBECBB@@@BE>=<9;7=80&%&''(*.(),/=BBAA???BD@971?AJDCBCEABBBC?==@JIIEHEDBCECCBCABABDBFEFFDE@??@ABBDIHFEDDCDICA-+&'(()(((+238;<FIIJGIC>=733344BCCDFCCDADCBB>?>=G;??@ABBEFFEFFC@><97890+*+-921.,-2.,-5+***,,,/**+12222CDDCCFCBAAABCC@@?AC@@?@A@?AB?=>DHHGHCB>>?=:>EA<779<885.+,356=EFHECC633))))8;;29975/--,,)$$#$$&)**156666ACCECBAADCDECDCBA==9999><9:FFJJHEB?@AAB===>CDEFGBAACHJED@@@AD>;;>BA?@AJ>5'&%%'%&&'''''$$###$('))+(((9:CB@ABEFCCCD@??EFFE?;;83.(((/.,-.*,,-?=::9=<=973326664.-+:2)((+///...??>=>;;::=>A@@@ABCBDBA@??@CDJFGEEJIFA8B5CBCFFFIJFIHGHJJJGA@><8366699:<78BCCFDEDGGJJIGF@=?:ABD??;7;<CA@@@AHFGJ>+-HHGE<664455>AB?=::<;=?>@@@A=>21.27=>===:5542237BC=<778>@=>@ABABCABA@BDD@=;?>?>>?BAA?=++++24;>?;3->>966/)&'*=AGEB:950-,02--((*87555;BCEEJGIFIEDA>=;==@A99815,(%'<=>FGHG@@>?A@=;<<?@@>@5/('(()((')'&&%%&)**(%%')+,,557B>==?@@<9;:?><@+'&('++-+*)-33**>97ABAHHDHG2110333?B=96.,,-067)''%''+5;>>11712EBEB@4445?=>;9;@DGFDDB==<;773??9HCBAEFHFFGJFG@J622.-+')7@FFJGG>6AADCDD;=:543532+%%((,':=::8+*&')-(%%&136575/3<;>:>GFDBA>==;ECBABBF?>A?@CCBB@=ACA@?A?@>=:8831++31.36454477--.(::::96565>BC@99:@AB=>?@BBA@>@?>AAABA@BHHDHJJJJ@:78A<;:;<<=>?<<<<=<>CCA04640064'$$$&*2.*)''(./1>8<<?=<<=BBA===>2-99ADDA>=<<=<=>@ACCJJIIFDJIHFGFB@=>==??A?<<=?CBB><:;>?DFDDE@JCGEC@@AAD??;==<>>>=>>?BBDC>>98:??BB@?>=@@@>:661.11113>>CCABBAB7588@96551.((*%%$%%%.,-,01;;44325/-*'.2;<=@@@@CA?@CEFFB@>=>??CDEFJCAA?B9996?=?FGB95...330000(()*-*+*+()8<>ACDFCCAAB@B=<=<BCFF=8,'*)(%%$$#$)*./<<>A??30/12<991///22/++()37=>A;56323730,-,**0/38=@BEDEDCDA?>>?4//101+&%%(+'&%#+%$%()0051003012+&$$%))((-+,+*%%(),..0///B????>??@DBBA@@AB>==???>?B=>>=C2224578341182GA?==?@?>+((&%$%',332--/---.9::;;?BFJJF*))*00////@@@@?@?EGE2.---.//.-.110((2*()))**?>=<><=D>603632::84233BFEEAAA?ADGEDA??>?BDEA<;:;@CGEC=:99;<7.,((()34;ABBC9889BJIBABDJB>==BCA>??A>=>?EFDBA@AEEEHJJBAA=>>>CCBAAB@@@@ACCBCEGGEFFEFB</////<@CCCCC98875=>?DECB?>;<9@A@@AGHJGHFGDCCFDGGDDDCECCGBBBADD@D2223CC@??::80007<-+,76D?=<,))((('('6155?1-++.)+'8;;>H?JGFDBAB@?@@@CDE?<::<>JJGA<;;=BDDDEBAABGGIHFB;13,,./8899:=CBAABADEEEDDCHJJFDDDA@@ACCFFGEDDEGEF>9667767;;9834,0BC@C>=@HCDB<99833CC@?>@CDDCCBBC@=?401,+79:@@ABCB>>==>?@CDHDC@?@?GJIFFDB@>>@CF?>>>H?A><;988532121132+)'&&&,,5<@9:@<)(''%%*((<?BAB@?@74,**+(%&&&&%%&&%&'5367;IGHIJJHD///.222*()-++)+39---.9:CJ????BA>>=?E>=;899:<<>G@A@?:766644/70)(,++--/446>A22219J;6863+,,().031//,3*///1;<:+**$#$$%,*'()'''''(522349:::6787@@=>;9;;C@:95HJJ@:::BDDEE>GG@0((()&%%%###$'%$%&$$&)*)*'&%%
@Uematsu_g8c_4_G3_22
TCTGGATTCATCGACTGTGGCCGGCTGGGTGTGGCGGACCGCTATCAGGACATAGCGTTGGCTACCCGTGAACCTGACTGGCGGCGAATGGGCTGACCCGCTTCCTCGTGCTTTACGGTATCGCCGCTCCCGATTCGCAGCGCATCGCCTTCTATCGCCTTCTTGACGAGTTCTTCTGAGCGGGACTCTGGGGTTCGAAATGACCGACCAAGCGACGCCCAACCTGCCATCACGAGATTTCGATTCCACCGCCGCCTTCTATGAAAGGTTGGGCTTCGGAATCGTTTTCCGGGACGCCGCTGGTGGTAGCCACGCGGGATCTCATGCTGGAGTTCTTCGCCCACCCTAGGGGGAGGCTAACTGAAACACGGAAGGAGACAGATGCCGGAAGGAACCCGCACTATGACGGCAATAAAAAGACAAATAAAACGCACGGTGTTGGGTCGTTTGTTCATAAACGCGGGGTTCGGTCCCAGGGCTGGCACTCTGTCGATACCCCACCGAGACCCATTGGGGCCAATACGCCCGCGTTTCTTCCTTTTCCCCACCCCACCCCAAGTTCGGGTGAAGGCCCAGGGCTCGCAGCCAACGTCGGGGCGGCAGGCCCTGCCATAGCCTCAGGTTACTCATATATCTTTAGATTGATTTAAAACTTCATTTTTAATTTAAAAGGATCTAGGTGAAAATCCTTTTTGATAATCTCATGACCAAAATCCCTTAACGTGAGTTTTCGTTCCACTGAGCGTCAACCCGGTCGGAAAAAATCAAAGGATCTTCTTGAGATCCTTTTTTTCTGCGCGTAATCTGCTGCTTGCAAACAAAAAAACCACCGCTACCAGCGGTGGTTTGTTTGCCGGATCAAGAGCTACCAACTCTTTTTCCGAAGGTAACTGGCTTCAGCAGAGCGCAGATACCAAATACTGTTCTTCTAGTGTAGCCGTAGTTAGGCCACCACTTCAAGAACTCTGTAGCACCGCCTACATACCTCGCTCTGCTAATCCTGTTACCAGTGGCTGCTGCCAGTGGCGATAGTCATCTGCTTCCCGGGTTGGACTCAAGACGATAGTTCTTACCGGATAAGGCGCAGCAGTAGGGCTGAACAGGAGGAGTTCGTGCACACAGCCCAGCTTGGAGCGAACGACCTACACCGAACTGAGATACCTACAGCGTGAGCTATCAGGAAAGCGCCACGCTTCCGAAGGGAGAAAGGCGGACAGGTATCCGGTAAGCGGCAGGGTCGGAACAGGAGAGCGCACGGAGACTCCAGGGGGAAACGCCTGGTATCTTTATAGTCCTGTCGGGTTTCGCCACCTCTGACTTGAGCGTCGATTTTTGTGATGCTCGTCGGGGGGCGGAGCCTATGGAAAAACGCCAGCAACGCGGCCTTTTTACGGTTCCTGGCCTTTTGCTGGCCTTTTGCTCACATGTTCTTTCCTGCGTTATCCCCTGATTCTGTGGATAACCGTATTACCGCCATGCATTAGTTATTAATAGTAATCAATTACGGGGTCATTAGTTCATAGCCCATATATGGAGTTCCGCGTTACATAACTTACGGTAAATGGCCCGCCTGGCTGACCGCCCAACGACCCCCGCCCATTGACGTCAATAATGACGTATGTTCCCATAGTAACGCCAATAGGATTTTGATTGACGTCAATGGGTGGAGTATTTACGGTAAACTGCCCACTTGGCAGTACATCAAGTGTATCATATGCCAAGTACGCCCTATTGACGTCAATGACGGTAAATGGCCCGCCTGGCATTATGCCCAGTCTGCATGACCTTATGCAACTCCCTACTTGGCAGTACATCTACGTATTAGTCATCGCTATTACCATGGTGATGCGGTTTTGGCAGTACATCAATGGGCGTGGATAGCGGTTTGACTCACGGGGATTTCCAAGTCTCCACCCCATTGACGTCAATGAGAGTGTTTTGGCACCAAAATCAACGGGACTTTCCAAAATGTCGTAACAACTCCGCCCCATTGACGCAAATGGGCGGTAGGCGTGTACGGTGGGAGGTCTATATAAGCAGAGCTGGTTTAGTGAACCGTCAAATCCGCTAGCACCATGGGCAGAACTTCACGAGCTTCAAAAAAAGTTCATAATTTAGAAAGGTCAAATGATATTAAAAGGAATCCTAATGCACCGGTTGTCAACGAGGTTGGCTTTATAAAACAGGACGTCTGGCATGAAATTGTGGAAGAAACGCTGGTTTGTGCTTTCTGACCTTTGCCTCTTTTATTATAGAGATGAGAAAGAAGGGTATCCTGGGAAGCATACTGTTACCTAGTTTTCAGATAGCTTTGCTTACCTCTGAAGATCGCATTTAATCGCAAATATGCTTTTAAGGCAGCCCATCCAAACATGCGGACCTATTATTTCTGCACTGATACAGGAAAGGAAATGGAGTTGTGGATGAAAGCCATGTTAGATGCTGCCCTAGTACAGACACAGTCGACGGTACCGCAGCCGGGATCCCACCGGTCGCCACCATGGTGAGCAAGGGCGAGGAGCTGTTCACCGGGGTGGTGCCCATCCTGGTCGAGCTGGACGGCGACGTAAACGGCCACAAGTTCAGCGTGTCCGGCGAGGGCGAGGGCGATGCCACCTACGGCAAGCTGACCCTGAAGTTCATCTGCACCACCGGCAAGCTGCCCGTGCCCTGGCCCACCCTCGTGACCACCCTGACCTACGGCGTGCAGTGCTTCAGCCGCTACCCCGACCACATGAAGCAGCACGACTTCTTCAAGTCCGCCATGCCCGAAGGCTACGTCCAGGAGCGCACCATCTTCTTCAAGGACGACGGCAACTACAAGACCCGCGCCGAGGTGAAGTTCGAGGGCGACACCCTGGTGAACCGCATCGAGCTGAAGGGCATCGACTTCAAGGAGGACGGCAACATCCTGGGGCACAAGCTCATACAACTACAACAGCCACAACGTCTATATCATGGCCGACAAGCAGAGGACAAAGGCATCAAGGTGAACTTCAAGATCCGCCACAACATCGAGGACGGCAGCGTGCAGCTCGCCGACCACTACCAGCAGAACACCCCCATCGGCGACGGCCCCGTGCTGCTGCCCGACAACCACTACCTGAGCACCCAGTCCGCCCTGAGCAAAGACCCCAACGAGAAGCGCGATCACATGGTCCTGCTGGAGTTCGTGACCGCCGCCGGGATCACTCTCGGCATGGACGAGCTGTACAAGTAAAGCGGCCGCGACTCTAGATCATAATCAGCCATACCACATTTGTAGAGGTTTTACTTGCTTTAAAAAACCTCCCACACCTACCTGAACCTGAAACATAAAATGAATGCAATTGTTGTTGTTAACTTGTTTATTGCAGCTTATAATGGTTACAAATAAAGCAATAGCATCACAAATTTCACAAATAAAGCATTTTTTTCACTGCATTCTAGTTGTGGTTTGTCCAAACTCATCAATGTATCTTAAGGCGTAAATTGTAAGCGTTAATATTTTGTTAAAATTCGCGTTAAATTTTTGTTAAATCAGCTCATTTTTTAACCAATAGGCCGAAATCGGCAAAATCCCTTATAAATCAAAAGAATAGACCGAGATAGGGTTGAGTGCTACCAGTTTGGAACAAGAGTCCACTATTAAAGAACGTGGACTCCAACATCAAAGGGCGAAAAACCGTCTATCAGGGCGATGGCCCACTTCGTGAACCATCACCCTAATCAAGTTTTTTGGGGTCGAGGTGCCGTAAAGCACTAAATCGGACTGTAAAGGAGAATTTGCCCGATTTAGAGCTTAACAGACTTCGGCGAACGTGGCGAGAAAGGAAGGGAAGAAAGCGAAAGGAGCGGGCGCTAGGGCGCTGGCAAGTGTAGCGGTCACGCTGCGCGTAACCACCACACCCGCCGCGCTTAATGCGCCGCTACAGGGCGCGTCAGGTGGCACTTTTCGGGGAAATGTGCGCGGAACCCCTATTTGTTTATTTTTCTAAATACATTCAAATATGTATCCGCTCATGAGACAATAACCCTGATAAATGCTTCAATAATATTGAAAAAGGAAGAGTCCTGAGGCGGAAAGAACCAGCTGTGGAATGTGTGTCAAGTTAGGGTGTGGAAAGTCCAGGCTCCCCAGCAGGCAGAAGTATGCAAAGCATGCATCTCAATTAGTCAGCAACCAAGATATAGAAAGTCCGGCTCCCGAGCAGGCAGAAGTATGCAAAGCATGCATCTCAATTAGTCAGCAACCATAGTCCCGCCCCTAACTCCGCCCATCCCGCCCCTAACTCCGCCCAGTTACCGCCCATTCTCCGCCCATGGCTGACTAATTTTTTTTATTTATGCAGAGGCCGGAGGCCACCTCGGCCTCTGAGCTATTCCAGAAGTAGTGAGGAGGCTTTTTTGGAGGCCTAGGCTTTTCCGAAGATCGATCAAGAGACAGGATGAGGATCGTTTCGCATGATTGAACAAGATGGATTGCACGCAGGTTCTCCGGCCGCTTGGTGAGAGGCTATTCGGCTATGACTGGGCACAAACAACAATCGGCTGCTCTGATGCCGCCGTGTTCCGGCTGTCAGCGCAGGGGCGCCCAGTTCTTCTCAAGACCGACCTGTCCGGTGCCCTGAATGAACTGCAAGACGAGGCAGCGCGGCTATCGTGGCTGGCCACGACGGGCGTTCCTTGCGCAGCTGTGCTCGACGTTGTCACTGAAGCGGGAAGGGACTGGCTACTATGGGCGAAGTGCCGGGGCAGGATCTTCCTGTCATCTCACCTTGCTCCTGCGAGAAAGTATCCATCATGGCTGATGCAATGCGGCGGCTGCATACGCTTGATCCGGCTACCTGCCCATTCGACCACCAAGCGAAACATCGCATCGAGCGAGCACGTACTCGGATGGAAGCCGGTCTTGTCGATCAGGATGATCTGGACAAAGAGCATCAGGGGCTCGCGCCAGCCGAACTGTTCGCCAGGCTCAAGGCGAGCATGCCCGACGGCGAGGATCTCGTCGTGACCCATGGCGATGCCTGCTTGCCGAATATCATC
+
92102@@AABDHCBABDDD:989=>;://0722C??>?DA9999CA@@@CDDFFEHBBC999<;:20*9(&%&++&%#$$+0CCCABB@)(((*,**)*&201082;=CH?<:?:9545110089201165/23EFBABCDEEGIB>>>BI><<<DCCBDHGEGCGCBC@A@?@@AFEEJF>=>DA=<99@ACAAACB@EJHGDCBAAAABFEBAABFB@?>>@DBDDHGHFFDEFHIJJI::::E@>>FCCADDECFDDGGDCEIJFGA?=;9==;<;<===>>>>I<611112211'$%''((((&&%#&$%&//551121188;A@AAAAABEC?>?>A=;5<9124?C<<8781((()17@FGDC@@;99**+-+)'&'(,,,=A>?97;89;8:*))*::;,,,:;>?@DJJJJCB@=??DDGJFCA@@???@CCDDCB;:::?=;B544/-.-+))()78830//13/,-.4;=B@ABBDA@@@A??@@=<=><=><;95/-1+++367@>;:<:?@==>@AADDDJ84423110.5/-,/69=:.+)2<==DGJE=:::=DFFFC=5566<GIE@@ACGEEEF;;::8??>AA@@<;;BCBBDGDEDA@??@ADCBBB@A@;:332J%%'/3:9:8000053DIJGFIGI<EJJJJJJJJJJCHJGHG@<878;>75%%%)***+02122&&&'A:344<=CB<:=?AA?>G@GHFF////JJJB<<CHIEBB@@@>==66345?9622+'%&**2,,+'&*.+()*(((&(%7789====;IJJJHDDEGJFEDEJDBCBEFAABBHHFJDABIJJHICB>>@?BBBBCDFIEDB@@@AFG?861265747;?=?>>>CBABCCGFFEHJJJJH?@A>@>=BBG4447DCCDFEB@?@@==@CCBCCBBEFC;::?=<?IGIFDEDEF;;;<@?=?@??==?ABF>><844<@AFDEBA>;+++***)0//127899A@:621-,..?==>?CABCDDA@@@B===?BACDCFE@?9>5BAA844.,,**))*-)**':;8@=;85668:9A7544//./''''(>AA=<<>@==<?---++++++,;AB>=9/.+'(+)*)('(*089<?J?=>9?20--1+***68896+***,/2001-/<>CBFB@@@????CEEDCABBCEC?@5,++,+22++,557;:<1+4';?A>>>ADEIF@=?BBCFFCDCDIFEECEDDDEEIJIJED<<52...679@CDCDA<;:96;;;9445;9;;<=EJG><;;>FB>A=<<F?JA?>=>>@?CCCDDHIG?==>CED@?;;667DDEA>>>8878@;I8511==>>:451..0CA<<>C?DA8888??DJJJJJCFGCCD?>>>IEC<BB?BBFEBA@@A@:2CHDA@BFJJECB@@@@GH?@37-.768:?F>DDJJGFEFCCCCIF<FEFAADG:9:<<<@BJJJJDHF????CB@ABCEDCDEFDDDDGJ====<<=JJIB@ADJJGC@A@BA?@21111<FHJJHHGGJJJJFDC@@BAB=>AAEEEGGEEB@@@DEEDDFEJIBAAA@A@BEFIJE@BA?@?ABA@ACB4+)/*((9:@JJGIDBBADAAAAGHFEDEFDBBBC?=GFC@???B@?=>?)('(&%&)%''+07//0C;9900/05/--)((*+2<>?BEFJBAAAFEEABABEGB?==>@DHIJICBBBGGGGGEED@?;=;9977-<;99B<<<CCDDFHJJHGEEFFEIJJIEA???JJJJJHJJJC?<;7//-)(()+9<???@771+)))1))*'//4?>DHHH>===GHIEDGFJHFAABBBAAFBAAADDCBCBEAABBEGC=<;933@DDDB??>@EIJJHEGEC@??@DFGCB>==?FHICBBCF@?@EE?FH?/-,,+,/00<?DAA@BJHIECCA=@;;;9:<<11117<B@<<<>EDJJF7664879888EBB<=HHFIDA???777<;:7645/,+,3==F;::@BE7555700/.***002DA;))))(3=988878@BJ@:;CDBBAACB@ABGICAABEEB;770001875599;><;;8878:=<8::815455<=<6555A?@JJJJHB@411002/A1,,,0-'('('(4223253('*>DBACDDFFGHEEBBBBCABDCE5-&&'<>=>>?@?>?IFJ2,*+,1---2/-0335=GFA@AJJGJC@=:;EFJJHGCABBDGIGFCBBBJGDCCCCCCGC==6BCHIHJJDCDA>=@;C@D=<;;//./,*+**++--198G@?<<>>CBFECCDJFGDCCEJECHFDGB>=ECBEFEHEEA@?@EBCF;'&&'1,)AJB??@EJIJGB@?@GD=<;;ACEECCDDECBBEFEFCEFCA@GIG@??@JJJCDBD?==>CEFBCGGIIJFFGJJBA@A<9458;:BJHE>E>=88768558<=@?@@BABABCCF=;<=>?@:999@?;:;996.,'&&)+--<=-*((:=<=>BB@@A@BBEGGJJHJJGHBBC@EDCECEFFHFGECGFFDCC@@>?AAFEFJECBFFJE<<;;A?@B?>>>CDD?>>?FFECBDFEGGECA<555580/-.=@FJJFBDCEFDBEBCDEIED@@A@AAAAEFJJJJJJBDDECDDHFEGEGD@>>>BABBAA@ACGGFEEF9>:;80+3357<<=<>@AHCACEFCA@??>@>?>>@@DCBBBAACEEDC7667CBBBBBA@=<?B;:9<;<<=?;9B?>>@CE====GDFFFDED@A@@A@??AACCCDFJECC@=3005236FGEDEECEDDGGFEGIGJJIHC>=;C<:9)))*,,,(*+76:35589336CGHJJJJJJHEDCEF:987;;;;EGEJJJJJGHGIHEEDDGGGHFCBBCDG5222:84466>=4,+.,,,:;77678>>AGE=<:74--$$&)+(()+:;<?B<<<=6657:AC@AADIJJII1113=<<7525:/.,+**-**('(578<>HFFHJIGEHE?10400DBDDCCCCDEEEFECA@@===>FDGCCC=>>?>?DBABBEJJHFFECCDBBEEGIJGD@CADDHDHGDCB@BDEFCAACDIGGHDC>999=F?@=BBABBC??JIGHHIJFBAACEEDA322.*,/1,*-39ABFJHHFIEDCFJJJJ@?998:?EGEDEFEHGEGGGGIGIEBBBFHHEEFFBJJ=993J43==<?A@BB?>?AEBDEDCCB3)))@<:9:9:;9988=?(&&&&>?AAFEG@?==?>@??@DGJJJJ;8=32<=AJJHFGDA@@JBADJJJFCBA??<AA=;7+*-'8:>HEECDEJJI;7IFJJFFEFBC7666JHHJHJDH=78BBBA=9??GHFDDBAAABJGHFHEEEGEEEFHCFAJC9:::EDCFGGCCCDJIJJGEDFHHFEJJ@;=<<EEEFD@>=3*%$%$$$$$&8AA@ABGEFA?>=@>@@?D>>AA999;A>>98453$*))*,000028<<>FEGGCDEJJJHIFJJJJHF@??@BBDJJJIGJ766A>>A=<<=B+++,?JJJHECBCDDHHDC;988<?5555BCCIIJD88724@GGHIFDJJCEGEG<<;<=<863-'''271,((*-.+(()+3795???@@A>==>>;;;BABEEIJHJF@>>><===D>=<?//&&&&&+A?=;;;GIGFEEB@@AEEDBECA??...1A?BA>=<=>JJDAABCCBA?A?B>/,,0018;?D@==><;<?<=:?>A@A@AABF987.,*+.-,+***+*%%%(-/)*,-0.12414334331/**+*++'&%%%*()+1@@@A@??AGAAA<BEC??BC?@=A:?473788CJJ>======>BC>=99>?@DEDFEDECA@?@@BD@AA9989<<>?<7BBAAAAABCCIC@@?B@@?C-***51<=332***+2///???>9878=>?@BBBBCEJGC@:;??++*+02.*).2=ABABHE@ACJGGGGFIGIJJJ@@@IGICB>>>>GFHJJDBBB@<;<<.-,,*))+&&&(?=>>?ADIFJHF@@@=,****++*()(/FGJJJA>A@?@>?==<<>?;:;;FJJDCA@?>BAABC98;<AFJJI640*((-9@>5559AAC/+++10-.-,-.---(()6<ABDDGIEA@@C@=>>HIDB;6563351111/+1'$##&%%$&'''(')&%%)''&))%&&;<7<7889IHFEEDCGEF@;;<BBBA;=?;:;;??CA@?;933.*)*.//06E@===>5,...<=21120237799@:7;8A@AAA=>@EDA43334423-'&%%(+-++'(',%+,..?EFJHC@>=88:<DJJGF?;:7EJJGHDBCC??>72-->;5)(();;??ACAA==5--**145:?DEB>=>ACCCA@@?=66?@@A?@ACBBABAACCA>9644****9,(&&*82+)+&&*+30/.***--,,544;<:<==FGIGJBADH?GJGC>===<<778:;;<=B@AA@AAAAAAA@++*-'(24@<@@@ADDC93343333>==>.*()(*,()+68<<;;ACCCCA@@BDDCEEB=<<8A00000BEEC>222>=;==EDCBB@1.--*()&''(558<>;DEFDDDDCCCCCBBBEBAEIGHGIHCEDBEDA>>??ABIGDJHDDGGEEDDBDHHHFEDDD>=<>CCFEBBCCCD?===CDCCBDCDHFDBCBECFFFDAABCFEF=>>CGD;<7>?ABCA(((.9./43CDFB@??9.)*24551)+(),).5;:<=A@AAB>@3:++700132(''(())+-++-./02:;;DD=;;<@BBBFDBCCBDDCFDFIGEGFE@23BB>===AAADDDGJJJIHB:8889:::A>?:88CB444*)))99:;>2324*))+/...334<8755:556BBACDDA/..1=:=:=D<:;;;J@@?)&&(,.2+******=?@B@BBB?=;<=5>BDGF?>::BCGGAAAAGJHJIA8666:7668=??>>?=;5410--(*7211/00082FFGFCCBDEEEFCBA?==<889CF=;<+
@Uematsu_g8c_4_G3_23
TAAAAAGGAATCCTAATGCACCGGTTGTCAGACGAGGTTGGCTTTATAAACAGGACAGTACTGGCATGAAATTGTGGAAGAAACGCTGGTTTGTGCTTTCTGACCTTTGCCTCTTTTATTATAGAGATGAGAAAGAAGGTATCCTGGGAAGCATACTGTTACCTAGTTTTCAGATAGCTTTGCTTACCTCTGAAGATCACATTAATCGCAAATATGCTTTTAAGGCAGCCCATCCAAACATGCGGACCTATTATTTCTGCACTGATACAGGAAAGGAAATGGAGTTGTGGATGAAAGCCATGTTAGATGCTGCCCTAGTACAGACACAGTCGACGGTACCGCGGGCCCGGGATCCACCGGTCGCCACCATGGTGAGCAAGGGCGAGGAGCTGTTCACCGGGGTGGTGCCCATCCTGGTCGAGCTGGACGGCGACGTAAACGGCCACAAGTTCCGAGCGTGTCCGGCGAGGGCGAGGGCGATGCCACCTAAGGCAAGCTGACCCTGAAGTTCATCTGCACCACCGGCAAGCTGCCCGTGCCCTGGCCCACCCTCGTGACCACCCTGACCTACGGCGTGCAGTGCTTCAGCCGCTACCCCGACCACATGAAGCAGCACGACTTCTTCAAGTCCGCCATGCCCGAAGGCTACGTCCAGGAGCGCACCATCTTCTTCAAGGACGACGGCAACTACAAGACCCGCGCCGAGGTGAAGTTGAGGGCAACACCCTGGTGAACCGCATCGAGCTGAAGGGCATCGACTTCAAGGAGACAGCGGGAACGTCCTGGGGCACAAGCTGGAGTACAACTACAACAGCCACAACGTCTATATCATGGCCGACAAGCAGAAGAACGGCATCAAGGTGAACTTCAAGATCCGCCACAACATCGAGGACGGCAGCGTGCAGCTCGCCGACCACTACCAGCAGAACACCCCCATCGGCGACGGCCCCGTGCTGCTGCCCGACAACCACTACCTGAGCACCCAGTCCCCGCCCTGAGCAAAGACCCCAACGAGAAGCGCAATCATGGTAGTTGCTGCGTGCGTAGCCGCCGCCGGGATCACTCTCGGCATCGACAAGCTGTACAAGTAAAACGGCACAACTCTAGATCATAATCAGCCATACCACATTTGTAGAGGTTTTACTTATAAAAAACCTCCCACCTGCCCCTGAACCTGAAACATAAAATGAATGCAATTGTTGTTGTTAACTTGTTTATTGCAGCTTATAATGGTTACAAATAAAGCAATAGCATCACAAATTTCACAAATAAAGCATTTTTTTCACTGCATTCTAGTTGTGGTTTGTCCAAACTCATCAATGTATCTTAAGGCGTAAATTGTAAGCGTTAATATTTTGTTAAAATTCGCGTTAAATTTTTGTTAAATCAGCTCATTTTTTAACCAATAGGCCGAAATCGGCAAAATCCCTTATAAATCAAAAGAATAGACCGAGATAGGGTTGAGTATTACCAGTTTGGAACAAGAGTCCACTATTAAAGAACGTGGACTCCAACGTCAAAGGGCGAAAAACCGTCTATCAGGGCGATGGCCCACTACGTGAACCATCACCCTAATCAAGTTTTTTGGGGTCGAGGTGCCGTAAAGCACTAAATCGGAACCCTAAAGGGAGCCCGATTTAGAGCTTGACGGAAGCCGGCGAACGTGGCGAGAAGGAAGGGAAGAAAGCGAAAGGAGCGGGCACTAGGGCGCTGGCAAGTGTAGCGGTCACGCTGCGCATAACCACCACACCCGCCGCGCTTAATGCGCCGCTACAGGGCGCGTCAGGTGGCGCTTTTTGGGAAATGTGCACGGAACCCCTATTTGTTTATTTTTCTAAATACATTCAAATATGTATCCGCTCATGAGACAATAACCCTGATAAATGCTTCAATAATATTGAAAAAGGAAGAGTATCCTGAGGCGGAAAGAACCAGCTGTGGAATAGTGCGGGTGTGGAAAGTCCCAGGCTCCCCAGCAGGCAGAAGTATGCAAAGCATGCATCTCAATTAGTCAGCAACCAGGTGTGGAAAGTCCCCAGGCTCCCCAGCAGGCAGAAGTATGCAAAGCATGCATCTCAATTAGTCAGCAACCATAGTCCCGCCCCTAACTCCGCCCATCCCGCCCCTAACTCCGCCCAGTTCCGCCCATTCTCCGCCCCATGGCTGACTAATTTTTTTTATTTATGCAGAGGCCGAGGCCGCCTTGGCCTCTCAATATTCCAGAAGTAGTGAGGAGGCTTTTTGGAGGCCTAGGCTTTTGCAAAAATGATCAAAGAGACAGGATGAGGGGTTCGTTTTCGCATGATTGAACAAGATGGATTGCACGCAGGTTCTCCGGCCGCTTGGTGGAGAGGCTATTCGGCTATGACTGGGCACAACAGACAATCGGCTGCTCTGATGCCGCCGTGTTCCGGCTGTCAGCGCAGGGGCGCCCCGGTTCTTTTTGTCAAGACCGACCTGTCCGGTGCCCTGAATGAACTGCAAGACGAGGCAGCGCGGCTATCGTGGCTGGCCACGACGGGCGTTCCTTTTGCGCAGCTGTGCTCGACGTTGTCACTGAAGCGGGAAGGGACTGGCTGCTATTGGGCGAAGTGCCGGGGCAGGATCTCCTGTCATCTCACCTTGCTCCTGCCGAGAAAGTATCCATCATGGCTGATGCAATGCGGCGGCTGCATACGCTTGATCCGGCTACCTGCCCATTCGACCACCAAGCGAAACATCGCATCGAGCGAGCACGTACTCGGATGGAAGCCGGTCTTGTCGATCAGGATGATCTGGACGAAGAGCATCAGGGGCTCGCGCCAGCCGAACTGTTCGCCAGGCTCAAGGCGAGCATGCCCGACGGCGAGGATCTCGTCGTGACCCATGGCGATGCCTGCTTGCGAATATCATGGTGGAAAATGGCCGCTTTTCTGGATTCATCGACTGTGGCCGGCTGGGTGTGGCGGACCACTATCAGGACATAGCGTTGGCTACCCGTGATATTGCTGGAAGACTTGGCGGCGAATGGGCTGACCGCTTCCCTCGTGCTTTACGGTATCGCCGCTCCCGATTCGCAGCGCATCGCCTTCTATCGCCTTCTTGACGAGTTCTTGCTGACGAGACTGTAGGGATTGAAATGACCGACCAAGCGACGCCCAACCTGCCATCCACGATTTCGATTCCACCGCCGCCTTCTATGAAAGGTTGGGCTTCGGAATCGTTTTCCGGGACGCCGGCTGGATGATCCTCCAGCGCGGGGATCTCATGCTGGAGTTCTTCGCCCACCCTAGGGGGAGGCTGACTGAAACACGGAAGGAGACAATACCGGAAGGAACCCGCGCTATGACGGCAATAAAAAAAGACAGAATAAAACGCACGGTGTTGGGTCGTTTGTTCATAAACGCGGGGTTGGGTCCAGGGCTGGCACTCTGTCGATACCCCACCGAGACCCCATTGGGGCCAATACGCCCGCGTTTCTTTTCCTTTCCCCACCCCACCCCCAAGTTCGGGTGAAGGCCCAGGGCTCGCAGCCAACGTCGGGGCGGCAGCCCTGCCATAGCCTCAGGTTACTCATATATACTTTAGATTGATTTAAAACTTCATTTTTAATTTAAAAGGATCTAGGTGAAGATCCTTTTTGATAATCTCATGACCAAAATCCCTTAACGTGAGTTTTCGTTCCACTGAGCGTCAGACCCCGTAGAAAAGATCAAAGGATCTTCTTGAGAGAGATAGCTTGTGCGCGTAATCTGCTGCTTGCAAACAAAAAAACCACCGCTACCAGCGGTGGTTTGTTTGCCGGATCAAGAGCTACCAACTCTTTTTCCGAAGGTAACTGGCTTCAGCAGAGCGCAGATACCAAATACTGTTCTTCTAGTGTAGCCGTAGTTAGGCCACCACTTCAAGAACTCTGTAGCACCGCCTACATACCTCGCTCTGCTAATCCTGTTACCAGTGGCTGCTGCCAGTGGCGATAAGTCGTGTCTTACCGGGTTGAGAACATCAAGACGATAGTTACCGGATAAGGCGCAGCGGTCGGGCTGAACGGGGGGTTCGTGCACACAGCCCAGCTTGGAGCGAACGACCTACACCGAACTGAGATACCTAGCGTGAGCTATGAGAAAGCGCCACGCTTCCCCGAAGGGAGAAAGGCGGACAGGTATCCGGTAAGCGGCAGGGTCGGAACAGGAGAGCGCACGAGGGAGCTTCCAGGGGGAAACGCCTGGTATGCTTATAGTCCTGTCGGGTTTCGCCACCTCTGACTTGAGCGTCGATTTTTGTGATGCTCGTCAGGGGGGCGGAGCCTATGGAAAAACGCCAGCAACGCGGCCTTTTTACGGTTCCTGGCCTTTTGCTGGCCTTTTGCTCACATGTTCTTTCCTGCGTTATCCCCTGATTCTGTGGATAACCGTATTACCGCCATGCATTAGTTATTAATAGTAATCAATTACGGGGTCATTAGTTCATAGCCCATATATAGAGTTCCGCGTTACATAACTTACGGTAAATGGCCCGCCTGGCTGACCGCCCAACGACCCCCGCCCATTGACGTCAATAATGACGTATGTTCCCATAGTAACGCCAATAGGGACTTTCCATTGACGTCAATGGGTGGAGTATTTACGGTAAACTGCCCACTTGGCAGTACATCAAGTGTATCATATGCCAAGTACGCCCCATATTGACGTCAATAGCGGTAAATGGCCCGCCTGGCATTATGCCCAGTACATGACCTTATGGGACTTTCCTACTTGGCAGTACATCTACGTATTAGTCATCGCTATTACCATGGTGATGCGGTTTTGGCAGTACATCAATGGGCGTGGATAGCGGTTTGACTCAGGGGATTTCCAAGTCTCCACCCCATTGACGTCAATGGGAGTTTGTTTTGGCACCAAAATCAACGGGACTTTCCAAAATGTCGTAACAACTCCGCCCCATTGACGCAAATGGGCGGTAGGCGTGTACGGTGGGAGGTCTATATAAGCAGAGCTGGTTTAGTGAACCGTCAGATCCGCTAGCACCATGGGCAGAACTTCACGAGCTTCAAAAAAAGTTCATAATTTTGGAAAG
+
@7514AJ75=5311''+4447<:::BFF7545=876897111:;B@FFGHEC@>>@;7667>?@BAA@@>DAA;;;99:=56H@>==><<>@EDA>?@I@=::?>??EA?56118@IJFDDFB>>>A@@FCDCC<?6-4(1..0@C?>?@>;;;DFDEGJIB?>>ADHGJJC@ABBCAABHD;;?:?>>>??@D@>>>BAAAEIJJB<;;>HIGG>;<=EBAABBBDCB?>?@>>>AAACBA?<<>?=<<<BCCJJJECBB?>=>@DF?@?AGGG?=>ICB?>>>ACFFBAADBDHJ@??ACCDHAA@@B??@@BB8999@?==?@DH@?=8889::6666<;=>>GC<82(8-..0??ABFA@@?BBABDBBAACA=;;;DACBBDCDEDEDDDJJDA>;;::9::<ABBDI=JJJJI@A@=>=?HFFGCDDCB@@AFEEEDGIFFD@>@30*2/,,-9;67>@IGEEDGE<<<<C@BBBFFD;::84/++,7;;AA7666:@ABDJJFGHHJHGHECDEEDBABDEECBBC?A???AABECCC?<<<>??>=BFEB@@?ABCDDCAA@@BBEEEFGIJIFDDB?<==?@BCCADBEA?@BDFFFHGDCA5555555==E814*))+145<??=>>?@B@BDJGDDCBCEIJIHEEDBBCB???@EDCDHJJC@?@DCDEECCCEFDFFGGDECA@@==>ADCBB?>>8./++)++9;B4223CBCBEBBBBFGDBB@?@EDECEEDDBAAABEGFDECA=<<;783')%%%#)317;+))*A<;BDA@@@DCE?=>>EG=B==<>>?EFC?@@@@DCCCFDA@@AJIJEEFCCBABC7777GFJD;<><=>CJJJGEFBBA@A@8710.-/00?898521179:;:BB<=<<<<;==>CBBBDEGGJIGDDBCCCIBEEFCA8/,0311111;ABF>==?AA<;.*),0>>BBDDBCC@@>==@ABC?@B>?@@EDCC,,,.8521)(((??ABBBEEEDGGB=9:DA=>>A<895:54+**'$$$%+%%%%%'/*)%%&))*)(((()+%&&(/-)/43210J/-.,.6*))))%%&.11+,-))+(''(%%&(%$%%&'''('()(---0JHG@<<<@A@?@?CEFECCB<<;:=>AFB?<='&%'@FEA6/3++73544-,+65@??@@??ACHJGHFCEGJIC@BDDBBBCEEHHGFEEDFCGCAA@DDFHDEA@>===AACBBDEDC>>==DJJFGEF=<<DC@>>?DB@AAEJJJJEBBCEGB>>?>A=47IJGHE3333752001116;;C3111=221/,,/2000BFEFDEEDDBBBBCB?<:;;;AE>7777CAAAEDEEGHCDJDCDDJJJGA@+***??CFJJJJJJFGHJJJJHDB@<;:<FJJJJHDBBBDBCDB;:8:CF?:::IFJIGD;11:6=D@AA>98AJJ>=:<?>>>>=?BEE==A=8-,,,(%%&'()223@???@A=964110434721113;<1118;=>>@DA=<<?992,,,=:>=<<=IJJHC?>=>@BHEA?B>@ABD?>=>>>AC=999@C????D@><:<;=BGIED;;:;BI998@:7555>=::;992;>EE4412178----==>AE97772(*&$$(''&&GC;:;7653564.'('(()*4@=><-666C,++*,(6888:6=?AA??=5-,,546443+**+)(((**,6AB@ABCBC@??>C@BA?AACB??>@>==7777=A>>@?@CA6?>??=<@;>?<??@A@@;;;<BDC@>@@>>8778A@???<.---147/-1/98/.6''&&(*17555;>=>DFCC@CFDDHJJJ@@@JIJFDEDGCAADFFBAAAD7666<>ACCBA>>>?CDAA@BABC>:::;7443133223/..//>EIIF;;>;:::/''(=9:;?>65215>(('---,/+,+.4++%#%##$$%2464:0/+*%&'.(165B::<A>;:;ADFFEHJHC?BB@??AFA@ABA??>=<;=?JHEFCCB@@@CFFGEE>A>994411..837E?<;:7<<9;:;B@?AG;JHECBBBCCGI@>?@?AAB@ABFDFE????CBCBEBAAB?>>=@?>AA@?=?<322374=>BC9;5;:=>>:;;?>?CA?95AAA?@=9:>>CDDDA=<::<>=>?>ACDEDECACDJJJJJJIFFGJCA@BBBA??<;::=???==>6***64330&$5459334A@AB?:9:=;984455./1122:>=<==A>?@CFFGE>9322222.++.+,+,8;9>>?;668,(('&%%$%*,.0?<;<?CDGHGGEJB>===@=<=@>><;<=BGIIIIJ?;5467>;6,&&(>?;<>?A>??==<==7666CEBCB@BDBDFHGJJJA1111778GEAB?;***,6/--6447;;455=EIHJFFGEDCAAAAHGGH>42BCB?=>?IHIFEEDDBDABAACDACBDDDDCDCCDEIJJIFHGIJIJJ;:@:9:;??<==?JDC@GFEDDDAE<DEDAA@??@@BCDHDFFB@=7412@EHEEDB@A@BGFCCABCCGDDB@@ABGFECDFHBBCAB@ACBFFD@>=>@ADCD?>??EA7;,*,ACBGJGIDDDBFDDFGE=<<3446C=ADDABAFGFEGJJGCGHIFECE=999:EFEEEEEFIEEEAAAAED=FDEG.***@A7611A??>BBBDEEEEDCCDE@??@>334DB@A@CJGIHHGHDCDCBBAACFJBB<:87C@=>?DEDDGGDDDFIDAAA?:)'(*@???ACBBCHJGG-)))>>?=>?D>887=>>CAEFGEEGGFEEEIIFIHGDEEAIGCCBA?8>DEDDFCCBCBCBDEDDDEFFEFGEBBBEECBBCDEHCDDJFAAABGCCC74:..&&7:>@>>CC@ABBB@JJIGDD>=9=@A>@CCDDEEFGEH?>>ADEE??>?BBB>>><AFBJFC@?<?((()EFEFBBBA@?>>?@DCDBAAABAABBEAAA@??D@0(*43'&'./<DBBFEFGGGHEGFEHJ>;::>6-)==@ACDDJEDCA??@AEED:999>869:>>?@@?@AEEECBAACDEDDEDBAACFCAA6:C8766@333,**+////035955+***'.(%$$)5@??A>>=>BBJDECCB@??DEJDEDECAA9;12998/,-.77;FA>=A??BBBCFGFGDCCDDD@?=>=<=?@@=977;99EDAFJJC<<?B?<<;:<;?CCBC=<<;BBA>>?CAD>:;CEBBA>?@@B@@>?CCDCE@;:==@A??>?000<ABC?>??****252:8>>6555?85GEC:::7665=AA@;:C:999EEDBBCAA=<;;?CHE?6/BIGD;99<89=IJIJCA??====BBBAC>><::;?CABBGFFFF??==?>@A?/../*.'===A>EDDFEC85422233::;;>=DB@@A???AGEDEB?66440/-.2016>:::AABA@,/*,:8/B@<>??>>>??:<DDDB@CBCA@?@BFHGBD?BDDBBCEC>:::BDDDFA::9:<<<=/..--&'-9<<<<<==<<<=>A>=>?::99?@@JJJ-'''79:;=>BA>C=FI973A0:9BGJJJJJIJIJCFJBCCA;::9=>?E999:BDEHGFB?>BCDCBBBECCA@@ACJJGA<<D;@B?>>@@@BBHF@?@BD=>?@AC@>==>??>>@C<<=AFDJJJAAAD>>==32..1,,-+-)*,+/)).((((-+++=?=;<<>>A@@DC?>><CEFHI?FJJJJJA?>=?===@??@@D??>==<=CE?8DCA<7;;CI=CCFB???CEDDCB@87@>EC@>>?@><<>BABABCC@965644550.++,*,+-.9EGD7555@>?CCGD@@?A>===<=8.+-.5;>?@>?>>?>=,**+1+...=?@>==>?===??@BCDA<<;;=>;<<;@AAIEEDBCCB<;;;A?ACDE>==>50./6<;A@@>?;?B????B>??DA?>><A1*'((''(((-6777BC?>:<7BA@AACDDCBBBF<<<=C<75559EDEDCA>;@@<:<4/-,,+*(,((,+...--5447EEDEDGHHB@?>@CDD<;;<HC@AA@@???<::??@A@@A@F;889:AD<;;A>AC>?<9-2;?>=E@AACDGJIDABBCCCDCBCDC?>>?@A?AA@EHFEFCA<=7>5*)))+)*&'1//008>;?:665441...:?@AH?>==@@CBDB75576BB?@?@BBBB?>?ABCD@???==<=>>ACCFDCB@::8567:@@DFEECAD@A@>@@AA;<<<=<=<<>A?ABBB@@CBCG;:9:>BBCEE=:::=;8AEFGGA>;;<@<;<<@>>@CHFBBBAA@?CGJEAA??BBCBDDFEEBBF>@>===AEFBCDCAAADDCCAA@ABEDC;::9>?@B=;:;>@@?>?BF@@A@JJFGEE@>?@FIGGDEIA=40//*(()/..--6=AA@??@ABJ@J,:@::846AAA@BACEDCE@??>CHFECCDD>;::91015565EECC@???ACGB@@??<BGECAACEFFFCBAAADDFIFFCBBCCDDEDECC@DHFCCBBAAA<<<=B>AC@ABHEJHJJFHGDDDEHDCDABBDCHHI<:;;?><<GIJHCCDEFD@@@?AFB>=<=CEGIJD<;;<FIJGHJHHGE?>@@???:550*)*224JBA=985/++++A@ABEHDDDCDDEJJJIECCBBCACAAA>?>ABBGFA@D?DA><@<=?D>@>>?CEDFIDA@@ABCGDBABCDEJGFDCCFFDCBDEHD=<==EAAABFF?-,)65:756;>===ACJJJGCB@@@A??>?B<<;;@AFFC=A1'',-;<::=9>::=<;;@@@>?>?;7A3FB===>CCEEBI<<<>JF9>D<;;BB>AAEJJJFDC@B@C<;<D<@==AJ<5?22<=HHGDBA>;89;;@@ADC@?>>ACHGD=@@???><:2;;;=@?>>>A@@@A=>=?>>AJJB@?@>@==>>AADFEBAACGA=;:<?@@@@?;;:;;;==BBBD@<<<>?BAGGDF<9879==BAB<IJJJE<;78<=>=A1/(&&&+,
@Uematsu_g8c_4_G3_24
CCAGAAAAGCGGCCATTTTCCACCATGATATTCGGCAAGCAGGCATCGCCATGGGTCACGACGAGATCCTCGCCGTCGGGCATGCTCGCCTTGAGCCTGGCGAACAGTTCGGCTGGCGCGAGCCCTGATGCTCTTCGTCCAGATAGTTCCAATCGACAAGACCGGCTTCCATCCGAGTACGTGCTCGCTCGATGCGATGTTTCGCTTGGTGGTCGAATGGGCAGGTAGCCGGATCAAGCGTATGCAGCCGCCGCATTGCATCAGCCATGATGGATACTTTCTCGGCAGGAGCAAGGTGAGATGACAGGAGATCCTGCCCCGGCACTTCGCCCAATAGCAGCCAGTCCCTTCCCGCTTCGGTGGCAACGTCGAGCACAGCTGCGCAAGGAACGCCCGTCGTGGCCAGCCACGATAAGCCGCGCTGCCTCGTATTGCAGTTCATTCAGGGCACCGGACAGGTCGGTCTTGACAAAAAGAACCGGGCACCCCTGCGCTGACAGCCGGAACACGGCGGCATCAGAGCAGCCGATTGTCTGTTGTGCCCAGTCATAGCCGGATGGCCTCTCCACCCAAGCGGGCCGGAGAACCTGCGTGCAATCCATCTTGTTCGATCATGCGAAACGATCCTCATCCTGTCTCTTGATCAATCTTTGCAAAAGCCTAGGCCTCCAAAAAAGCCTCCTCACTACTTCTGGAATAGCTCAGAGGCCGAGGCGGCCTCGGCCTCTGCATAAATAAAAAAATTAGTCAGCCATGGGGCGGAATGGGCGGAACTGGGCAGAGTCAGGGCGGGATGGGCGGAGTTCAGCAGCTATGGTTGCTGACTAATTGAGATGCATGCTTTGCATACTTCTGCCTGCTGGGGAGCCTGGGGACTTTCCACACCTGGTTGCTGACTAATTGAGATGCATGCTTTGCATACTTCTGCCTGCTGGGGAGCCTGGGGACTTTCCACACCCTAACTGACACACATTCCACAGCTGGTTCTTTCCGCCTCAGGACTCTTCCTTTTTCAATATTATTGAAGCATTTTTACTGGGGTATTGTCTCATGGAGCGGATACATATTTGAATGTATTTAGAAAAATAAACAAATAGGGGTTCCGCGCACATTTCCCCGAAAAGTGCCACCTGACGCGCCCTGTAGCGGCGCATTAAGCGCGGCGGGTGTGGTGGTTACGCGCAGCGTGACCGCTACACTTGCCAGCGCCCTAGCGCCCGCTCCTTCGCTTTCTTCCTTCCTTTTCTCGCCACGTTCGCCGGCTTTCCCGTCAAGCTCTAAATCGGGGGCTCCCTTTTAGGGTTCCGATTTAGTGCTTTACGGCACCTCAACCCGAAAAAACTTGATTAGGGTGATGGTTCACGTCGTGGGCCATCGCCCTGATGAGACGGTTTTTCGCCCTTTGACGTTGGAGTCCACGTTCTTTAATAGTGGACTCTTGTTCCAAACTGGAACAACACTAGACCCTATCTCGGTCTATTCTTTTATTTATAGGGATTTGCCGATTTCGGCCTATTGGTTAAAAAATGAGCTGATTTAACAAAAATTTAACGCGAATTTTAACAAAATATTAACGCTTACAATTTACGCCTTAAGATACATTGATGAGTTTGGACAAACCACAACTAGAATGCAGTGAAAAAAATGCTTTATTTGTGAAATTTGTGATGCTATTGCTTTATTTGTAACCATTATAAGCTGCAATAAACAGTTAACAACAACAATTGCATTCATTTTATGTTTCAGGTTCAGGGGGAGGTGTGGGAGGTTTTTTAAAGCAAGTAAAACCTCTACAAATGTGGTATGGCTGATTATAGATCTAGAGTCGCGGCCGCTTTACTTGTACAGCTCGTCCATGCCGAGAGTGATCCCGGCGGCGGTCACGAACTCCAGCAGGACCATGTGATCGCGCTTCTCGTTGGGGTCTTTGCTCAGGGCGGACTGGGTGCTCAGGTAGTGGTTGTCGGGCAGCAGCACGGGGCCGTCGCCGATGGGGGTGTTCTGCTGGTAGTGGTCGGCGAGCTGCACGCTGCCGTCCTCGATGTTGTGGCGGATCTTGAAGTTCACCTTGATGCCGTTCTTCTGCTTGTCGGCCATGATATAGACGTTGTGGCTGTTGTAGTTGTACTCCAGCTTGTGCCCGAGGATGTTGCCGTCCTCCTTGAAGTCGATGCCCTTCAGCTCGATGCGGTTCACCAGGGTGTCGCCCTCGAACTTAGCGGCGCGGGTCTTGTAGTTGCCGTCGTCCTTGAAGAAGATGATTCCTGGACGTAGCCTTCGGGCATGGCGACTTGAAGAAGTCGTGCTGCTTCATGTGGTCGGGGTAGCGGCTGAAGCACTGCACGCCGTAGGTCAGGGTGGTCACGAGGGTGGGCCAGGGCACGGGCAGCTTGCCGGTGGTGCAGATGAACTTCAGGGTCAGCTTGCCGTAGGTGGCATCGCCCTCGCCCTCGCCGGACACGCTGAACTTGTGGCCGTTTACATCGCCGTCCAGCTTGACCAGGATGGGCACCACCCCGGTGAACAGCTCCTCGCCCTTGCTCACCATGGTGGCGACCGAGTGGAATCCCGGGCCCGCGGTACCGTCGACTGTGTCTGTACTAGGGCAGCATCTAACATGGCTTTCATCCACAACTCCATTTCCTTTCCTGTATCCATGCAGAAATAATAGGTCCGCATGTTTGGATGGGCTGCCTTAAAAGCATATTTGCGATTAATGTGATCTTCAGAGGTAAGCAAAGCTATCTGAAAACTCGGTAACAGTATGCTTGCCAGGATACCCTCTTCTTTCTCATCTCTATAATAAAAGAGGCAAAGGTCAGAAAGCACAAACCAGCGTTTCTTCCACAATTTCATGCCAGTACTGTCCTGTTTATAAAGCCAACCTCGTCTGACAACCGGTGCATTAGGATTCCTTTTAATATCATTTGACCTCTTTCCAAAATTATGAACTTTTTTTGAAGCTCGTGAAGTTCTGCCCATGGTGCTAGCGGATATTGACGGTTCACTAAACCAGCTCTGCTTATATGACCTCCCCACCGTACACGCCTACCGCCCATTTGCGTCAATGGGGCGGAGTTGTTACGACATTTTGGAAAGTCCCGTTGATTTTGGTGCCAAAACAAACTCCCATTGACGTCAATGGGGTAGAACTCTTGGAAATCCCCGTGAGTCAAACCGCTATCCACGCCCATTGATGTACTGCCAAAACCGCATCACCATGGTAATAGCGATGACTAATACGTAGATGTACTGCCAAGTAGGAAAGTCCCATAAGGTCATGTACTGGGCATAATGCCAGGCGGGCCATTTACCGTCATTGACGTCAATAGGGGGCGTACTTGGCATATGATACACTTGATGTACTGCCAAGTGGGCAGTTTACCGTAAATACTCCACCCATTGACGTCAATGGAAAGTCCCTGATTGGCGTTACTATGGGAACATACGTCATTATTGAGCATCAATGGGCGGGGGTCGTTGGGCGGTCAGCCAGGCGGGCCATTTACCGTAAGTTATGTAACGCGGAACTCCATATATGGGCTATGAACTAATGACCCCGTAATTGATTACTATTAATAACTAATGCATGGCGGTAATACGGTTATCCACAGAATCAGGGGATAACGCAGGAAAGAACATGTGAGCAAAAGGCCAGCAAAAGGCCAGGAACCGTAAAAAGGCCGCGTTGCTGGCGTTTTAGTGGCTCCGCCCCCCTGACGAGCATCACAAAAATCGACGCTCAAGTCAGAGGTGGCGAAACCCGACAGGACTATAAAGATACCAGGCGTTTCCCCCCTGGAAGCTCCCTCGTGCGCTCTCCTGTTCCGACCCTGCCGCTTACCGGATACCTGTCCACCTTCTCCCTTCGGGAACGCATGGCGCTTTTGTTCATAGCTCACGCTGTAGGTATCTCAGTTCGGTGTAGGTCGTTCGCTCCAAGCTGGGCTGTGTGCACGAACCCCCCGTTCAGCCCGACCGCTGCGCCTTATCCGGTAACTATCGTCTTGAGTCCAACCCGGTAAGACACGACTTATCGCCACTGGCAGCAGCCACTGGTAACAGGATTAGCAGAGCGAGGTATGTAGGCGGTGCTACAGAGTTCTTGAAGTGGTGGCCTAACTACGGCTACACTAGAAGAACAGTATTTGGTATCTGCGCTCTGCTGAAGCCAGTTACCTTCGGAAAAAGAGTTGGTAGCTTGATCCGGCAAACAAACCACCGCTGGTAGCGGTGGTTTTTTTGTTTGCAAGCAGCAGATTACGCGCAGAAAAAGAATATCGATAGCTTGATCTTTTCTACGGGGTCTGACGCTGAGTGGAACGAAAACTCACGTTAAGGGATTTTGGTCATGAGATTATCAAAAGGATCTTCACCTAAATCCTTTTAAATTAAAAATGAAGTTTTAAATCAATCTAAAGTATATATGAGTAACCTGAGGCTATGGCAGGGCCTGCCGCCCCGACGTTGGCTGCGAGCCCCTGGGCCTTCACCGAACTTGGGGGGTGGGGTGGGGAAAAGGAAGAAACGCGGGCGTATTGGCCCCAATGGGGTCTCGGTGGGGTATCGACAGAGTGCCAGCCCTGGGACCGAACCCCGCGTTTATGAACAAACGACCCAACACCGTGCGTTTATTCTGTCTTTTTATTGCCGTCATAGCGCGGGTTCCTTCCGGTATTGTCTCCTTCCGTGTTTCAGTTAGCCTCCCTAGGGTGGGCGAAGAACTCCAGCATGAGATCCCCGCGCTGGAGGATCATCCAGCCGGCGTCCCGGAAAACGATTCCGAAGCCCAACCTTTCATAGAAGGCGGCGGTGGAATCGAAATCTCGTGATGGCAGGTTGGGCGTCGCTTGGTCGGTCATTTCGAACCCCAGAGTCCCGCTCAGAAGAACTCGTCAAGAAGGCGATAGAAGGCGATGCGCTGCGAATAGGGAGCGGCGATACCGTAAAGCACGAGGAAGCGGTCAGCCCATTCGCCGCCAAGCTCTTCAGCAATATCACGGGTAGCCAACGCTATGTCCTGATAGCGGTCCGCCACACCCAGCCGGCCA
+
;;;IHGJJJA?>>DEDCJJJCAAGIEGEFJJJJGDDDFEI8665@GJ>===F44458.,***././4<A?>==@?=;;;>BAA@BGE=====))*/11AJG777:8888:233@DDAFGE=<2*=9BEDEGEHHJ?>==E)))1'&%&&)'''&,,++&%'.0/66<>?@=?:@.?>@BCB?==>DCDDEDGFHEEDDEDIC=98;BEDFCDD@;:;??>>@/...-+)).0,267667=;;;BCCDEFFEBA@@B>>=>CECBCCDCBAAECCDD?A7JICAABCC?===CDDECABD@?@@FD57>,2,,,=>331466?A@A<;87<<@=AB?7698;,(((98=98/0>23341'&&(%%%+8<>>DEGGFIEDCAABDDDEECBDDCA@A9999;;>>?=;<<::989:2((>>?BB@@?==/..((();D@??@EFJJJF>????>>>>@>?>?>>@CCD=9:;>D>9GG@@>@;@>?)'')//1236BFFDDEEA;;:=@:977;???@AEDCCCBC??><DFEDFDGJJIEF@@FGFDBBDDDC<1,/)''&&'/'''56=BDDAA@@?@<=:77>DE@?IHGEDCD*))*.%%%'/(&&(*../BB@?<:;@7...498+())01+**+96>.7877555<;<0//49AF:::?;977@AB=<<BJJIFABA?BBBA@><;=8??DFJIEEEBECA@@@A@AAAAB@@?@ABBCCAAA@CBCDDHID<@>JJJHHED>>>>CCDDEDB9=?=-(5(6155982:7;/../)$$')%%%)+BD<<<;;:76?;:<78*''%$$$%%---/577667999:FJJHFDCIFDD?::7:.(()40.//:;;@>BEDD=;:=1))*A>>>>666IBH9AFDJJJJJHIH?<<=IJJJJJFCDCJFFEDDECJJFDBBBBBA???BGIJIIICFH8777EFFHJA?>E<G?DHFCDDEHFEDDG9<JHJIIEFCEHFGHCCBBBDEED?<==ABBCABABCCGFA?CJJJFEDDEJF?<>;33411)(''('&%%+***%%*&&&(&&*&%$%027<?DBAA@==?AFJIEGDHEEBDC?IJJFA@EJDIFGFHCBA?@>?AAGD??=>:?G=79<<<EEI>;:::BDDABA9868674<@AACEFA;;:;?51/...-0-999@CFEBACABCCDDCFDBBA??@ABA=<<;>=>@>?@@AA@>=9:;:?>??@@??@B8+1'<<>B?=C;0/)3-4/8;0<<;:>>?A@@@C>=9889AHJEA:663/.-./,,32139888@?;;<=A>@:7>;<<CA@?:9:<A3221133G64447...-)$$$'<1/00<D?>8:<>CFCA=?>@BCDDD=4.-../--.783@AC;778>;3.-+*''*018;BDIE=;::;:F?BA>==;769334=<>?@BDDEBJHDC@??ACEBAA>==;5-,--A@@CIG99888/*''((<>99DCBBBABBCBJ433570,,,''%&'((4/C?==<>@AJF;:94211AD@@?9>@JJJJIJHFJ8888IDJJJJJJJJIJGJA=<:<>CEJIDDCDB<JJDAB>@?-,,-5?A?D:JI=0///<:C?>>?EDEDEFH?><:;BBA>>?AB@??@=<9;;:=BCBA@@BBCFHJJJJJFAACJJCFHAB??AIIHJGGBBCCB@@@DEDCDJJJGJEEDEBABADGFGJ?>>=>GEF4330%$%%&7EIIJHFGGIGHFCCACDHG<BAJGFDFHEGCBAA6(''':<=@CBBJ61CEDC?@FJJJFHFIECC=;;<IJH@>=::A@DHJIHD?@@CCDCBBBCD;:5<=9<>7668<<;==DDCDCEIJFIJJHGFFGJBA@?EEGGGIIB?@BAA;779:973EHJJJGGGFFC=<<=ECDIJJJIFE:93355;>HJJJCGABCABAEFD;;;<?@@AFCCAAEEIJH<<<=CC>>>>AD<335>>>?ICBBCC?CED;;;3223;;;?FB@>?@655646;;;?@>>ADHGIFEHFEEDCEEFEDCAB><<=>DCC>?@?CCCCEDDDBECGGGEE;>5;:;?B67.88IHIIEECCJDIHGECCBGFDDCCBBEHGGEEDCDDCCDGEJ=001<FHHFHHGGFIIGFBBABAAB?8899999>0//03309975?5443;GBCB=>>=?F<FGHFC;;;<EDC36/:;AHFCDCGGGEEGG;;;;CCCCCBBBA@?>A?@?<70'&%##(BDCDACBCDCG9889<FFGFEBABBDECI>A@::54-&%&%&%,24?==>@FGGB7444@CB333?=:9<:EHJGIGEDCCFGEDA@ABJGEEFFDEEDEJFEGGDDDFJHGDE<<<<DEEDBB>EGF>=>@GFCB@@ACEJHIFEFEDFHIJJJJIHIFEEEHGJFB>95)(/+655'%%&'*+-;,,,,>FFDFFDDBAB>=>889=?BBCCEFF;::9A>5444A=;=>B>>>=@AEBABJJJIE<+*)*21-***,+,),+**))'0(''#=BIDJJJDJED?GJIECFDJHIEEEFEDDBEBAEDGJGCDJCCBBAICCDEFIJF>6656-)&'*-,,,'(((?>@C=;<;;<<=??@B@??>@@BIFCDDCDCB@@AAAABCHDDCDGIIIEDBCHGJJ;A2CCEFI?==>JJJEBBJJHGEJJHA32225>><;@=?>?CAAAHFDDDDIGID@:89FDCAB>>=7;1DJJJCCDHIJJGF<=>DFJJH?;;<ADFBDB@?;;<>AAABHJ@@?BCFDDCA>:82/01?IFCA??@>=<;.(()06@@B@B@=@=<8;@,(55?DBCEHFF==843;GJEFCA@>>><=81...<E===BEGGA@ABABBB==:78EFFEFFJJEDCEDEFJJIBBBE<==>FJJHGGFDA@=??=>=;<<>?@BBCDB@::;=>>?+++=>@;:.,>===ACB0../;6D>==<64@>C@GJJJJJJEJJD>?@JJJJCB=GBA?<==CHB@A;990///9B@BEB@?>>9*)))-+((//45:BBAABEJJDCDBDBBA?BAAC;J***6?<2+19>@==>?C@===>>=::9:=>CEDBA@@>:.7<96:<5444::3/25588AFFGJJF>=@GD<;<@9FECCADFJJA@@ABCBDJED=DBA@>BACGGF?<;9////.+*+2001-,+)--2DHHBADEF=<<@>>?@FE?>==BA@>?@@B@?@@CFIHHFHI?<<<@ACFJJFDCCBBA?@ABD@?@BHECBBBBCA@@@@EJJJFFCBBBCBA@AADFEDEB@ABGJJFCEGBEHHDA@@CECCCDDFFIJHGGGIFIIGHEGFFCCABBDJIGFCEECEFIIFA@?==>54001==9:5344=CDEFGHGIFDFEEEDCEEJJJD@@?B@@EA;::??@@@AJFGEFDAB:>+**,56==<@><=?>==<CCCEDGJF@=914,'');=ECBBC=<<=8889;;431.&''%&&&'*)542224488***+792265777:AGG?@@@GGIGDFGGHEEDCDA@AFED@?@BEFIFFDCBBEEFB@@@ECDBABCFHJJGAA@@CDBDDBBDDGCDA?>>==@DFJIJEAC9776A=JIGICBBBDBBBEEBAB@@??CBDA@@BDEC???A<:;;=>A=:;;<B?=331/21586;>@EHIJGGFEEFIJJJH:989<==HHJJHJDDA=:<;A@DAJJJFD>;::=DCDEHEFDB@74'&&%''-+'%%,=?DAA@ABA@@AFIIFEFGJJJJJGEDE@???IDBBBFECABCFECAAHD=:88:?@>>?@ADDFGJGECE9431-,/--,2,1<@A@CBJFFHECCCCDCCDEDBDJFCFEGHIIDEBBA@GE?EDDGCGEDCCCCA745433(()-5+987><A421//'&&&&&%&(+***(('++*,;DBABAACFEDCCCE??=>=BCCDCCCDCAECABBEFDEDDDDEE?@@FDCEHIHGFFIJJBBA=;=;::>FGDDHJJECB?@@?ABBEGFEFDFHDGHFDCCEEDCDCEFFFEFBB@??=??ECFFEBBAABEDDCCAAAAGGDCCBAABHJA@@?DDCGFDEDEDFJCA;810.34?@AA@AA?=>>EAA<<<>ACBAACEFDFFGFFFDEEIJEDD@@@+****))-++*+9>EFEC=<<>GD@@9;ECA5444;>?DDBBCHEDDBFEHJ?>?AGFEEECEEEJE:9999<EA;98;:CE;5+(,)BEHJFDCFEJID?HJJFDD@?@AA@>>?ADEB@>?A@JJFA86CGIFA?===ABBCEFEFDDDA<930-;88.-)*.'%$$$$$$'&1=>@@DCB@@A>><=<:<<<ICA@2223ECDI>;;:GJAAAAJDCCBFF><<=:BGEBA?AADFB;::8840-344001331,)++++&%&,7689=FDFCHHJJJJJDDDFGFIJJAAA><CDBFDDHJJHGEJJJFBAAADDCCCFC@@ACDDEFEDABAAA@ABC@@@C@BAA>>?ADDF;4,++..-++36A>=>>>6>2;;;A:.-.;DC?6559:60.--26466:<FDIB?<8119=<<66667CA::668:CDDA??ABDDEFDFAABEFDDF==A>AAHIDE@??::9;7879;:=/0:9,++,<?;::;6445('''7111011-.--,+),/0-))3=>;BAAEJJJJECBACEGEDCCE><<;???@@ABBB@BBCGHB<99ADBDBBCHJF,)2&'''''+)&>A.,,.5)),*B@CEA?<=?>433331/./,-7BB87::::8:;99CHGB45.B@>:887768<6CDIJJHCCAC?<89A>;;<BBB@?@C=HEA@AA@@>>@@BCDHGFHHHFCEJJJJJEFDCD?=<?>?@B@BFCA??>AAA??FB@@@<:::B3222@@@?A?>>?=996;=>@BGECGJGICAABGHJIFGFDBBBBCCDA?>=>ABEDDDDB:,+*$#%)/:88?@4333;:9=<>AHE<878;=CFEAAAGJJGF@?@?DB??>AACBBD<<<<FB554...0DBB@>=<>>???>>A999:?@??>?>>>(&&&))')))*)*.,0237796420.
@Uematsu_g8c_4_G3_25
CCAAGGCATTGAGCAGCCGATTGTCTGTTGTGCCCAGTCATAGCCGAATAGCCTCTCCACCCAAGCAGCCGGAGAACCTGCGTGCAATCCATCTTGTTCGATCATGCGAAACGATCCTCATCCTGTCTCTTGATCGATCTTTGCAAAAGCCTAGGCCTCCAAAAAAGCCTCCTCACTACTTCTGGAATAGCTCAGAGGCCGAGGCGGCCTCGGCCTCTGCATAAATAAAAAAAAATTAGTCGCCGTGGGCGGAGAATGGGCGGAACTGGGCGGAGTTCGGGGCAACGGCAGAGTTAGGGGCGGGACTATGGTTGCTGACTAATTGAGATGCATGCTTTGCATACTTCTGCCTGCTGGGGAGCCTGGGGACTTCCCACACCTGGTTGCTGACTAATTGAGATGCATGCTTTGCATACTTCTGCCTGCTGGGGAACCTAGGGATTTTCCACACCCTAACTGACACACATTCCACAGCTGGTTCTTTCCGCCTCAGGACTCTTCCTTTTTCAATATTATTGAAGCATTTATCAGGGTTATTGTCTCATAGAGCAGGATACATATTTGAATGTATTTAGAAAAATAAACAAATAGGGGTTCCGCGCACATTTCCCCGAAAAGTGCCACCTGACGCGCCCTGTAGCGGCGCATTAAGCGCGGCGGGTGTGGTGGTTACGCGCAGCGTGACCGCTACACTTGCCAGCGCCCTAGCGCCCGCTCCTTTCACTTATTCCCTTCCTTTCTCGCCACGTTCGCCGGCTTTCCCCGTCAAGCTCTAAATCGGGGGCTCCCTTTAGGGTTCCGATTTAGTGCTTTACGGCACCTCGACCCCAAAAAACTTGATTAGGGTGATGGTTCACGTAGTGGGCCATCGCCCTGATGAGCGACTTCGCCCTTTGACGTTGGAGTCCACGTTCTTTAATAGTGGACTCTTGTTCCAAACTGGAACAACACTCAACCCTATCTCGGTCTATTCTTTTGATTTATAAGGGATTTTGCCGATTTCGGCCTATTGGTTAAAAAATGAGCTGATTTAACAAAAATTTAACGCGAATTTTAACAAAATATTAACGCTTGCAACTTTACGCCTTAAGATACATTGATGAGTTTGGACAAACCACAACTAGAATGCAGTGAAAAAAATGCTTTATTTGTGAAATTTGTGATGCTATTGCTTTATTTGTAACCATTATAAGCTGCAATAAACAAGTTAACAACAACAATTGCATTCATTTTATGTTTCAGGTTCAGGGGGAGGTGTGGGAGGTTTTTTAAAGCAAGTAAAACCTCTACAAATGTGGTATGGCTGATTATGATCAGAGTCGCGGCCGCTTTACTTGTACAGCTCGTCCATGCCAGAGTGATCCCGGCGGCGGTCACGAACTCCAGCAGGACCATGTGATCGCGCTTCTCGTTGGGGTCTTTGCTCAGGGCGGACTGGGTGCTCAGGTAGTGGTTGTCGGGCAGCAGCACGGGGCCGTCGCCGATGGGGGTGTTCTGCTGGTAGTGGTCGGCGAGCTGCACGCTGCCGTCCTCGATGTTGTGGCGAATCTGAAGTTCACCTTGATGCCGTTCTTCTGCTTGTCGGCCATGATATAGACGTTGTCAGCTGTAGTTGTACTCCAGCTTGTGCCCCAGGATGTTGCCGTCCTCCTTGAAGTCGATGCCCTTCAGCTCGATGCGGTTCACCAGGGTGTCGCCCTCGAACTTCACCTCGGCGCGGGTCTTGTAGTTGCCGTCGTCCTTGAAGAAGATGGTGCGCTCCTGGACGTAGCCTTCGGGCATGGCGGACTTGAAGAAGTCGTGCTGCTTATGTGGTCGGGGTAGCGGCTGAAGCACTGCACGCCGTAGGTCAGGGTGGTCACGAGGGTGGGCCAGGGCACGGGCAGCTTGCCGGTGGTGCAGATGAACTTCAGGGTCAGCTCTTGCCGTAGGTGGCATCGCCCTCGCCCTCGCCGGACACGCTGAACTTGTGGCCGTTTACGTCGCCGTCCAGCTCGACCAGGATGGGCACCACCCCGGTGAACAGCTCCTCGCCCTTGCTCACCATGGTGGCGACCGGTGGATCCGGGCCCGCGGTACCGTCGACTGTGTCTGTACTAGGGCAGCATCTAACATGGCTTTCATCCACAACTCCATTTCCTTTCCTGTATCAGTGCGGAATGATCGGTCCGCATGTTTGGATGGGCTGCCTTAAAAGCATATTTGCGATTAATGTGATCTTCAGAGGTAAGCAAAGCTATCTGAAAACTAGGTAACAGTATGCTTCCCAGGATACCCTCTTCTTTCTCATCTCTATAATAAAAGAGGCAAAGGTCAGAAAGCACAAACCAGCGTTTCTTCCACAATTTCATGCCAGTACTGTCCTGTTTATAAAGCCAACCTCGTCTGACAACCGGTGCATTAGGATTCCTTTTAATTGAATTTGACCTCTTTCCAAAATTATGAACTTTTTTTGAAGCTCGTGAAGTTCTGCCCATGGTGCTAGCGGATCTGACGGTTCACTAAACCAGTTCTGCTTATATAGACCTCCCACCGTACACGCCTACCGCCCATTTGCGTCAATGGGGCGGAGTATAGACATTTTGGAAAGTCCCGTTGATTTTGGTGCCAAAACAAACTCCCATTGACGTCAATGGGGTGGAGAGTGGAAATCCCCGTGAGTCAAACCGCTATCCACGCCCATTGATGTACTGCCAAAACCGCATCACCATGGTAATAGCGATGACTAATACGTAGATGTACTGCCAAGTAGGAAAGTCCCATAAGGTCATGTACTGGGCATAATGCCAGGCGGGCCATTTACCGTCATTGACGTCAATAGGGGGCGTACTTGGCATATGATACACTTGATGTACTGCCAAGTGGGCAGTTTACCGTAAATACTCCACCCATTGACGTCAATGGAAAGTCCCTATTGGCGTTACTATGGGAACATACGTCATTATTGACGTCAATGGGCGGGGGTCGTTGGGCGGTCAGCCAGGCGGGCCATTTACCGTAAGTTATGTAACGCGGAACTCCATATATGGGCTATGAACTAATGACCCCGTAATTGATTACTATTAATAACTAATGCATGGCGGTAATACGGTTATCCACAGAATCAGGGGATAACGCAGGAAAGAACATGTGAGCAAAAGGCCAGCAAAAGGCCAGGAACCGTAAAAAGGCCAGTTGCTGGCGTTTTTCCATAGGCTCCGCCCCCCTGACGAGCATCACAAAAATCGACGCTCAAGTCAGAGGTGGCGAAACCCGACAGGACTATAAAGATACCAGGCGTTTCCCTGGAAGCTCCCTCGTGCGCTCTCCTGTTCCGACCCTGCCGCTTACCGGATACCTGTCCGCCTTTCTCCCTTCGGGAAGCGTGGCGCTTTCTCATAGCTCACGCTGTAGGTATCTCAGTTCGGTGTAGGTCGTTCGCTCCAAGCTGGGCTGTGTGCACGAACCCCCGTTCAGCCCGACCGCTGCGCCTTATCCGGTAACTATCGTCTTGAGTCCAACCCGGTAAGACACGACTTATCGCCACTGGCAGCAGCCACTGGTAACAGGATTAGCAGAGCGAGGTATGTAGGCGGTGCTACAGAGTTCTTGAAGTGGTGGCCTAACTACGGCTACACTAGAAGAACAGTATTTGGTATCTGCGCTCTGCTGAAGCCAGTTACCTTCGGAAAAAGAGTTGGTAGCTCTTGATCCGGCAAACAAACCACCGCTGGTAGCGGTGGTTTTTTTGTTTGCAAGCAGCAGATTACGCGCAGAAAAAGGATCTCAAGAAGATCCTTTGATCTTTTCTACGGGGTCTGACGCTCAGTGGAACGAAAACTCACGTTAAGGGATTTTGGTCATGAGATTATCAAAAAGGATCTTCGCCTGATCCTTTTAAATTAAAAATGAAGTTTTAAATCAATCTAAAGTATATATGAGTAACCTGAGGCTATGGCAGGGCCTGCCGCCCCGACGTTGGCTGCGAGCCCTGGGCCTTCGCCCAAACTAGAGGGGGGTAGGGGTGGGGAAAAGGAAGAAACGCGGGCGTATTGGCCCCAATGGGGTCTCGGTGGGGTATCGACAGAGTGCCAGCCCTGGGACCGAACCCCGCGTTTATGAACAAACGACCCAACACCGTGCGTTTTATTCTGTCTTTTTATTGCCGTCATAGCGCGGGTTCCTTCCGGTATTGTCTCCTTCCGTGTTTCAGTTAGCCTCCCCCTAGGGTGGGCGAAGAACTCCAGCATGAGATCCCCGCGCTGGAGGATCATCCAGCCGGCGTCCCGGAAAACGATTCCGAAGCCCAACCTTTCATAGAAGGCGGCGGTGGAATCGAAATCTCGTGATGGCAGGTTGGGCGTCGCTTGGTCGGTCATTTCGAACCCCAGAGTCCCGCTCAGAAGAACTCGTCAAGAAGGCAATCAAGAAAGGCGATGCGCTGCGAATCGGGAGCGGCGATACCGTAAAGCACGAGGAAGCGGTCAGCCCATTCGCCGCCAAGCTCTTCAGCAATATCACGGGTAGCCAACGCTATGTCCTGATAGCGGTCCGCGGCCACACCCAGCCGGCCGCGTCGATCGATCCCAGAAAAGCGGCCATTTTCCACCATGATATTCGGCAAGCAGGCATCGCCATAGGGTCACGACGAGATCCTCGCCGTCGGGCATGCTCGCCTTGAGCCTGGCGAACAGTTCGGCTGGCGCGAGCCCCTGATGCTCTTCGTCCAGATCATCCTGATCGACAAGACCGGCTTCCATCCGAGTACGTGCTCGCTCGATGCGATGTTTCGCTTGGTGGTCGAATCGGCAGGTAGCCGGATCAAGCGTATGCAGCCGCCGCATTGCATCAGCCATGATGGATACTTTCTCGGCAGGAGCAAGGTGAGATGACAGGAGATCCTGCCCCGGCACTTCGCCCAATAGCAGCCAGTCCCTTCCCGCTTCAGTGACAACGTCGAGCACAGCTGCGCAAGGAACGCCCGTCGTGGCCAGCCACGATAGCCGCGCTGCCTCGTCTTGCAGTTCATTCAGGGCACCGGACAGGTCGGTCTTGACAAAAAGAACCGGGCGCCCCTGCGC
+
$$$%&&(%&%#$&*-15:???BFDFFFBA@AA?BBAGDDFGCBBCG999999:DCED?;86<;553''''((('&'()--../=>>EDEIIHEAAAJH?('''9833/)))/;;58<3::CFBBBA;:>=B24555445IIJEFEEJJJGDEDBA@BCBAA@<JJJJDBCA>??EEEEDD:211?BGGJFDCBADEBAA?===>@@???AEE@???@?BBCEEGJJIFC>JJJJEBB;7820,,1**+/02-**+-1157DIBA=<=;<=>0.*)++.*)(.+$#$&'')))*--0---9B?BCFDBBAA@??A@@AAEFCCDGDCAAADFCBA@CDJHECCDAABCEDCDDCEGJE=<;1-**&&'./**+)2/+>@ACEGDFDDCBDDGHFFJCCDCFEGIJGGGIHJFIGFDAAACGHE@=//@;6>=;(&'(%$$',)&'35<:EHAFDCDFFIHGFGJJJJJJIJIIIEDDBBCDFJHJGICBBBBDC????CEIH?>?><@GIEGHGHFGFFEHECBCCGCD521265<261-,,+/..)%%%(+&''6::AB3111.,,-@5.000.<@CIJJHABCAB@BEECBDGEEAB;;@@A@BEHJJ?HF?>?EF><;;=C??@FFA=<>>>?@ABA@?@>?@AEFFC@=:99;;FDEABBDBBBBBBCCBB@CEACCBA@@@?=<<=?@?@@?ABCE>;;:<?;==>??>>=>BACCGC&&&(&&&'497?6<<=JHA=8898@?>AA??:999@@HDA;;>>@FJI@??C6555,))*9=<?ABE:95.==BB@=D8@>?J@===<?>B62113)))(:::;>;9FFJJJJJJIGFIFHB?>==?ACCDBEDA??===;<=;CA@C====C@?@;830000443;<<;=;HCGA?>>A?=<<=<>>ABB===C>JJC//B<;;<ABB:51**'*.1EDBBIDCBCEEA999>>CCEFFFEC@?@BCCJF<=JIEEACJA?78::><8778301/113JD;::=??AF@<581@IJJJJFECDFAB@@JIJIHGJJJJJJIHA><:;<AJJJJJICCCJ?>=>?@?2//0'&&(.*+32>,,,-5,+-./..../.BA5565.0,?>?CCGFGEF4112:99:?B@@ABDEHJJJJJHFCCDJJHHJHFAAAJJJFBC?@ABBCCBBCABEJGHJHIGGFCCCDHGHHJEDDDIHGFGJJJJEDDDEJJIHIEDDABB@BABEGJJEA@>FDDCB@6EDECA>785:D@@@BCCIEBBGFFFB<EGJIFJJACC@@@@HJGBBABEDHFFIFFDBA@BEFEDFDFGCA('''&%&45??@@BBCD>B9H?FFH3333HFC@><==@?9668+**225679DDCHHGJJA@@?DEDGFDDCCEEDDJCA@?AADFDIJJEFFGDEBG<;>?::CDB?BFIGFEEDGBDDD?>>>CDDCEDEEDAA@B@?@?BCDJGAAA;333/.....19EBA@?BCBB@CD989BFBADHHDCDFJJF????AIEDDDGEDECBDDDEFIGFCCCD@@AEFCBB@BC2221,))/2..?CDDDGFEEHFJGJGDCCEEABAFCCEJHJJIEDEFDDFEJJJFHFDJIJI-))),/3***++466666EEHGJEC:9=>D=::544:=5EFFGD988838+EFJEECDCDDDGJH:11>@?=?@EEDBCADDEHHJGJGFGDCCBGJ>:::@@@?7666IFEGFHHIABAAEDEEBBCEEBABCCDE@ACAHGGGHEFDB@>?@BBBFGHIEFBA@98877989@BDDFHCA9883246;IGFGDDDAAAACA>>?EJHIGGGE@??EGFHFGIJJFEEEFDBBBBBCCCGGDCC>??@JEBAAACDHJIHA?B@CFGHGJJDJJJGFFFDCF;;;9DCBEEHDDEF998951+(+2/0456;82117-'(*/12@>@@ADDDDDFFJJEECCJHGJGEFEEHFFCDDDFFEHIJFCDDCCBBADECCBBDBA@DCFFEGEBCA;EJDF@GJIJJJJJJJIIJJJHDEFGJHJIJHECDGJJBDHACDHDHHHJIHHFJHECBCCB@////AF3JJIJBABBEJFGCBACFFDEFCGHDGGGF;86567;0..,+*('''*+()ADDJGJGGCBBBEDEBBDC651676@723'&(('&&&%/+)''&&)+***+6<ACECACCHE?>>EFCDCBEEEEFJJJJCCDHJJJJIDDFFFGGHE=>ECBB><333<>>@B@A>FJB???AFEGADF>9,*-(//)(&&*+0.+)(*65;:9:75555HH<56>E?HHFIGFDEDEHIJJJJJJIHFH<;;;FFGIIFJJJFFFABBCBBCC??>@BB@@EGGFJIJJJFDCCBCCDCBBCAC@@ABHJJJJJIH@??BC>=<9::>BBFBA@;31128774112ABFB;88FFJJJHGGGIJJJJI?=<<>A=><CJJJJJJIIG@<<IJJJGBBAHFF?>??FDDFEACCAACBHGDDDDE;::92011111@>>>95548/..0=/,&$##%%+,3CCJB;;::?>CF?BAACCCCBBC@===@??ABBHJIJHDED>==?@887*(()1(&$$%.---,1A@@DJJA?CB???EC=D@A31-><7546:F?CJBA??GGJJIJFDEEEGJ??987220*'(%&(5@EE:88>BB=>=>ABHFFHBADAABDA@?>?>?@HJJFGFF@??>BCFDJJHFFFFDBABBAB@@AAG@@?@BBCBAA@AEIJGFGDCCCEEA@@ABCA??A?>@CJJBACFAFIHDDBBDFFFEGEHJDEDDHEA?@@CHJJGFEE><86D////;,((()6<;=>8777777ADABBB;71../8FAB@CGGJJHIA<<@GFGDDBBBDEFAA@@BB@AACHCB@BHHIIJDA=>-AA@?BCDGCEDDJJHJE9633,+,0.8>FIDDAACCB@@AABADEE;;;<@??@BBFHHGHFCAA<<<8:9BGJIIHC@@AADCBCEHJHIJJBFGG?ACDBA@ABIDDCABCIECCACB@@CA=;:;=A@AA?AAEJJJC?==>@ABEEEAFHICAA???:;<CJHEFEDDBBDHFFGJJHIFDBGFDEECCDCD>==>DGDDCEHJFAAACGIJJGA@>999<@?AA@8665@FEFFFIHFFDDCBDBEJJBAA@@@?>BEFFGJJJHGGEFFEEBCG:70//+)**..?IJJCA@=;>64027678:<;;=D;9DFG:9:6656=ACCHJJJJJJJFHGGEGFHEEGIHGGEEGCBA?<<HIGFFEEJJDDBCDEHFGDD@@EIAJJI?==8*)98;GGJJGEEDHECCCEHCBCCFHCE,.;*BBDEFCBEEGCA?@@?FDGFHFB@@@EBABA864/-155.,51<<<JIEB><7650.--.,67<ACCDCCFGFFGF@955*)('%%%888?=<<@AAF@@?>@AA@??B<=>FCCACDBBCBFJFCCB65566@DB?=?DJHEA=<<<><<>?A?@?=G?HGA>=>ACCCCABABB@BAC?=<;?@BCDBCB>7532225335:<EFCBBCCDCCCC@??@CD@@??@?@@BIF>>>;;::BBDAA<;;9::==>9:99>=>>@@ED?=<<<<:CFDJJFEDBBB8888333454229:CDCAAACFIFDDDGEDFEHFEA??ACCCBB@@@ABBEDCCEAA@?ABBCAAD?;:6122/5/)()9FFCCCDBAB*(((::89:9?@69<?A;;<<BBA>???CDCCCBBDDIJJJDA?FFJDD?>A@DCBBEHJFCCDI=60-3346.--.---,(())+-/---2.8?@B><<:888<<A@>>@DBBB@C:877;=@I?>>>JJCB@=<<=BABDBA@@FHIE???BJCD>;;<DGJJJICIDA@AD;<254-)&&&*6588;FIIGI412ADB@@JJJJJJJJFED>=>:983<=<;;<JJ=557=<<BACAAFDFCDDEGGEFCCBBDDEEECC<AAADDAABCIJDB=<<=@GHDGHHCBG6*))))**,7(&%&&-4333+))):>0005302,+',8<3JIEFE@@EJIGGGHJJHDFG5445;8B@301>FEJHEFEFGHHHJJEC@@CCEHEGHGHGC@C;:;<CFCBCCJJFGJJJJJJJJIJIIFEHGDEDDEDCEEE=<<?JHFD=<<::>0..4GJHHGEEEEGFEEEGH<998@973-,0':EGJIIJD@@?CB<=3:99:AA@<<>A@@>>?379@C>>=BBAAAAEFBA666877@8776510103?DFCACJIJJJHEDJD8778@DEBAAAEDDFFCEDHJJJ?=<64477AEDBBBDC@@CJDFJGHHJAA=?AACDCDDDJGJFBAED==97:>BEDFA?<:99139:;<?>=<<<BB?<<>FA@@AGHIJJFGGA::;HEBB=CFJJJJJIGIEF4111<7:=?:CE)(((****+.'?:<DEGJJIF?>=BFHJFDCEGHFFFIJFGEFGGB?FJD;9534=@AJGFHEDEGIFEEDGFEEFGHJJJJJJEJGBABDFJIGFB@@>>=<43333HJHFDD@@@@DDFJJ@==74.)(('%$%&/./+-,*621+/*+(&%%&&'(*&&&&1-(@CHJJJDCBEEGCJJJJJEGHIIIIIJJJJGFDEFHGGDGFJIJGIIJI8445>=.../;/.--45@@889@B@=;:<=5556?>1222JBEJJJIJJJ6556IJJJJJIHJJJJJJJCB;6CFGJJJJJJJJF1111FCBCCJ5:789JJJJFHFEFIGHEFEECB>GEJJJDBABBC??>>A@FEI;668EB@HEGHGJJJHIGCCGAAAAA??>0../B?AA@D@>===C>JIGGGFFCEEFGGFFGFIEDEDDCDFIGFFGGDEGDDDDGHA<8<4F@=?@GBCCCEFEGEGDEHJIFCA,++/9@B@FDDB@DBEDEED8888@?@=>?A>>@BDEGCB@>CBCA><8EBFGFD??>@CABBB@DEHEABABDBA??@AGECBD??>>AACBCCDEAA@@BBDCBBA9678<BDCB@>>?7552333:CDCCFDDEEGG=AA??>3-.1001<854345:2889=<9DJBBAB@?>><:::=<763.
@Uematsu_g8c_4_G3_26
CCCGGTGCAGATGAACTTCAGGGTCAGCTTGCCGTAGGTGGCATCGCCCTCGCCCTCGCCGGACACGCTGAACTTGTGGCCGTTTACGTCACCGTCCAGCTCGACCAGGATGGGCACCACCCCGGTGAACAGCTCCTCGCCCTTGCTCACCATGGTGGCGACCGGTGATCCCGGGCCCGCGGTACCGTCGACTGTGTCTGTACTAGGGCAGCATCTAACATGGCTTTCATCCACAACTCCATTTCCTTTCCTGTATCAGTGCAGAAATAATAGGTCCGCATGTTTGGATGGGCTGCCTTAAAAGCATATTTGCGATTAATGTCGATGTTCAGAGGTAAGCAAAGCTATCTGAAAACTAGGTAACAGTATGCTTCCCAGGATACCCTCTTCTTTCTCATCTCTATAATAAAAGAGGCAAAGGTCAGAAAGCACAAACCAGCGTTTCTTCCACAATTTCATGCCAGTACTGTCCTGTTTATAAAGCCAACCTCGTCTGACAACCGGTGCATTAGGATTCCTTTTAATATCATTTGACCTCTTTTCCAAAATTATGAACTTTTTTTGAAGCTCGTGAAGTTCTGCCCATGGTGCTAGCGGATCTGACGGTTCACTAAACCAGCTCTGCTTATATAGACCTCCCACCGTACACGCCTACCGCCCATTTGCGTCAATGGGGCGGAGTTGTTACGACATTTTGGAAAGTCCCGTTGATTTTGGTGCCAAAACAAACTCCCATTGACGTCAATGGGGTGGAGACTTGGAAATCCCCGTGAGTCAAACCGCTATCCACGCCCATTGATGTACTGCCAAAACCGCATCACCATGGTAATAGCGATGACTAATACGTAGATGTACTGCCAAGTAGGAAAGTCCCATAAGGTCATGTACTGGGCATAATGCCAGGCGGGCCATTTACCGTCATTGACGTCAATAGGGGGCGTACTTGGCATATGATACACTTGATGTACTGCCAAGTGGGCAGTTTACCGTAAATACTCCACCCATTGACGTCAATGGAAAGTCCCTATTGGCGTTACTATGGGAACATACGTCATTATTGACGTCGATGGGCGGGGGTCGTTGGGCGGTCAGCCAGGCGGGCCATTTACCGTAAGTTATGTAACGCGGAACTCCATATATGGGCTATGAACTAATGACCCCGTAATTGATTACTATTAATAACTAATGCATGGCGGTAATACGGTTATCCACAGAATCAGGGGATAACGCAGGAAAGAACATGTGAGCAAAAGGCCAGCAAAAGGCCAGGAACCGTAAAAAGGCCGCGTTGCTGGCGTTTTTCCATAGGCTCCGCCCCCCTGACGAGCATCACAAAAATCGACGCTCAAGTCAGAGGTGGCGAAACCCGACAGGACTATAAAGATACCAGGCGTTTCCCCCTGGAAGCTCCCTCGTGCGCTCTCCTGTTCCGACCCTGCCGCTTACCGGATACCTGTCCGCCTTTCTCCCTTCGGGAAGCGTGGCGCTTTCTCATAGCTCACGCTGTAGGTATCTCAGTTCGGTGTAGGTCGTTCGCTCCAAGCTGGGCTGTGTGCACGAACCCCCCGTTCAGCCCGACCGCTGCGCCTTATCCGGTAACTATCGTCTTGAGTCCAACCCGGTAACCGACTTATCGCCACTGGCAGCAGCCACTGGTAACAGGATTAGCAGAGCGAGGTATGTAGGCGGTGCTACAGAGTTCTTGAAGTGGTGGCCTAACTTTGCCGGTTACACTAGAAGAACAGTATTTGGTATCTGCGCTCTGCTGAAGCCAGTTACCTTCGGAAAAAGAGTTGGTAGCTCTTGATCCGGCAAACAAACCACCGCTGGTAGCGGTGGTTTTTTTGTTTGCAAGCAGCAGATTACGCGCAGAAAAAAAGGATCTCAAGAAGATCCTTTGATCTTTTCTACGGGGTCTGACGCTCAGTGGAACGAAAACTCACGTTAAGGGATTTTGGTCATGAGATTATCAAAAAGGATCTTCACCTAGATCCTTTTAAATTAAAAATGAAGTTTTAAATCAATCTAAAGTATATATGAGTAACCTGAGGCTATGGCAGGGCCTGCCGCCCCGACGTTGGCTGCGAGCCCTGGGCCTTCACCGAACTTGGGGGGTGGGGTGGGGAAAAGGAAGAAACGCGGGCGTATTGGCCCCAATGGGGTCTCGGTGGGGTATCGACAGAGTGCCAGCCCTGGGACCGAACCCCGCGTTTATAAAACAAACGACCCGACACCGTGCGTTTTATTCTGTCTTTTTATTGCCGTCATAGCGCGGGTTCCTTCCGGTATTGTCTCCTTCCGTGTTTCAGTTAGCCTCCCCCTAGGGTGGGCGAAGAACTCCGGCATGAGATCCCCGCGCTGGAGGATGATCAGCCGGCGTCCGGAAAACAATTCCGAAGACCCAACCTTTCATAGAAGGCGGCGGTGGAATAGAAATGTCGTGATGGCAGGTTGGGCGTCGCTTGGTCGGTCATTTCGAACCCAGAGTCCCGCTCAGAAGAACTCGTCAAGAAGGCGATAGAAGGCAATGCGCTGCGAATCGGGAGCGGCGATACCGTAAAGCACGAGGAAGCGGTCAGCCCATTCGCCGCCAAGCTCTTCAGCAATATCACGGGTAGCCAACGCTATGTCCTGATAGCGGTCCGCCACACCCAGCCGGCCACAGTCGATGAATCCAGAAAAGCGGCCATTTTCCACCATGATATTCGGCAAGCAGGCATCGCCATGGGTCACGACGAGATCCTCGCCGTCGGGCATGCTCGCCTTGAGCCTGGCGAACAGTTCGGCTGGCGCGAGCCCCTGATGCTCTTCGTCCAAATAGTCCTGATCGACAAGACCGGCTTCCATCCGAGTACGTGCTCGCTCGATGCGATGTTTCGCTTGGTGGTCGAATGGGCAGGTAGCCGGATCAAGCGTATGCAGCCGCCGCATTGCATCAGCCATGATGGATACTTTTCTCGGCAGGAGCAAGGTGAGATGACAGGAGATCCTACCGGCACTTCGCCCAATAGCAGCCAGTCCCTTCCCGCTTCAGTGACAACGTCGAGCACAGCTGCGCAAGGAACGCCCGTCGTGGCCAGCCACGATAGCCGCGCTGCCTCGTCTTGCAGTTCATTCAGGGCACCGGACAGGTCGGTCTTGACAAAAAGAACCGGGCGCCCTTGCGCTGACAGCCGGAACACGGCGGCATCAGAGCAGCCGATTGTCTGTTGTGCCCAGTCATAGCCGAATAGCCTCTCCACCCAAGCGGCCGGAGAACCTGCGTGCAATCCATCTTGTTCAATCATGCGAAACGATCCTCATCCTGTCTCTTGATCAATCTTTGCAAAAGCCTAGGCCTCCAAAAAAGCCTCCTCACTACTTCTGGAATAGCTCAGAGGCCGAGGCGGCCTGGCCTTATGCATAAATAAAAAAAAAAAAAAAAAAATTAGTCAGCCATGGGCGGAGAATGGGCGACTGGGCGGAGTTAGGGGCGGGATGGGCGGAGTTAGGGGCGGGACTATGGTTGCTGACTAATTGAGATGCATGCTTTGCATACTTCTGCCTGCTGGGGAGCCTGGGGACTTTCCACACACCTGGTTGCTGACTAATTGAGATGCATGCTTTGCATACTTCTGCCTGCTGGGGAGCCTGGGGACTTTCCACACCCTAACTGACACACATTCCACAGCTGGTTCTTTCCGCCTCAGGACTCTTCCTTTTTCAATATTATTGAAGCATTTATCAGGGTTATTGTCTCATGAGCGGATACATATTTGAATGTATTTAGAAAAATAAACAAATAGGGGTTCCGCGCACATTTCCCCGAAAAGTGCCACCTGACGCGCCCTGTAGCGGCGCATTAAGCGCGGCGGGTGTGGTGGTTACGCGCAGCGTGACCGCTACACTTGCCAGCGCCCTAGCGCCCGCTCCTTTCGCTTTCTTCCCTTCCTTTCTCGCCACGTTCGCCGGCTTTCCCGTGAGCTTCTAAATCGGGGGCTCCCTAGGGTTCCGATTTAGTGCTTTACGGCACCTCGACCCCAAAAAACTTGATTAGGGTGATGGTTCGCGTAGTGGGCCATCGCCCTGATAGACGGTTTTTCGCCCTTTGATGTTGGAGTCCACGTTCTTTAATAGTGGACTCTTGTTCCAAACTGGAACAACGCTCAACCCTATCTCGGTCTATTCTTTTGATTTATAAGGGATTTTGCCGATTTCGGCCTATTGGTTAAAAAATGAGCTGATTTAACAAAAATTTAACGCGAATTTTAACAAAATATTAACGCTTACAATTTACGCCTTAAGATACATTGATGAGTTTGGACAAACCACAACTAGAATGCAGTGAAAAAAATGCTTTATTTGTGAAATTTGTGATGCTATTGCTTTATTTGTAACCATTATAAGCTGCAATAAACAAGTTAACAACAACAATTGCATTCATTTTATGTTTCAGGTTCAGGGGGAGGTGTAGGGAGGTTTTTTAAAGCAAGTAAAACCTCTACAAATGTGGTATGGCTGATTATAATCTAGAGTCGCGGCCGCTTTACTTGTACAGCTCGTCCATGCCGAGAGTTGATCCCGGCGGCGGTCACGAACTCCAGCAGGACCATGTTGATCGCGCTTCTCGTTGGGGTCTTTGCTCAGGGCGGACTGGGTGCTCAGGTAGTGGTTGTCGGGCCGCGGCACGGGGCCGTCGCCGATGGGGGTGTTCTGCTGGTAGTGGTCGGCGAGCTGCACGCTGCCGTCCTCGATGTTGTGGCGAATCTGAAGTTCACCTTGATGCCGTTCTTCTGCTTGTCGGCCATGATATAGACGTTGTGGCTGTTGTAGTTGTACTCCAGCTTGTGCCCCAGGATGTTGCCGTCCTCCTTGAAGTCGATGCCCTCAGCTCGATGCGGTTCACCAGGGTGTCGCCCTCGAACTTCACCTCGGCGCGGGTCTTGTAGTTGCCGTCGTCCTTGAAGAAGATGGTGCGCTCCTGGACGTAGCCTTCGGGCATGGCGGACTTGAAGAAGTCGTGCTGCTTCATGTGGTCGGGGTAGCGGCTGAAGCACTGCGCCGTAGGTCAGGGTGGTCACGAGGGTGGGCCAGGAC
+
30*(/*)%%%%)+11,,,,,78?ABCCCFDCDABB>??ABA@@@:-,,1'&&&@@=BBBDDCCCA@@BE;;;BCDACBBGB@?@BEC.--,000;;544330++-0.)*5666;<8995568BCBDEIGJGIEFDAAACCBBDEC@@=?ABBBEEEEEC>===???;65<>>;?>?A=<<9:;:>9677=@?@CCBBA@A@A@AA?@@?:54450*(():<<>C@CE<;;B@CB6668;99;@:?A>BHHDA@CEEEC?===BAFHJF55578889:599:E?>>>?AAECA??@@BA723AFG>>?EAAA?B53347768=88787898=:::87'''+,,1F888C@@@DFJJGGBBBB:98:88865342/096CB@B?88=ADDA<<@50GBADA@AEGDDDGHJJJJ@??BCEFJDBBC<99>@:94..3<A<;=6668DDB@BCBCCDEIGHGEB>===B@??BA??@BGJIHGGA<>><=?=>=;<<?BBAAA@@?==?ACFDFA?>?ED?<<JJJJJGHGABBDCFA>>>;/(/,7):@JJJHIHIG@>>JIJJJIHEIA@?=@ADEDDDEDFEBBBCDEFBA>434*))+,,,->==>FGFCAABFGHFEGD?<==BHFDIJJCBA?@?@FCDD@@AAAA?>=>??AAA???<?IFDAABADBCCDGD>>=>;=1--,.--..;;<JC<;=JH>>?AABGJGIDBGH>==>@@AAJJD@F?=<;BAHJJGDBBCCEGJBAA?AB>CDACDCFFFHH===?;:6668;ABCCEA@A?@???>??===>CCFCAAABA5A@@AAIGDBABCBA@@A@@==?ADED@CCBB@??@@FJFC@???DDHF@===CDC><))):@JIB@?B?BFGD@??ABBCCCHGEGGEEBB@@DCJJJD@@??BA@CJJB?>>BCDDFHC??>8769:878989;>CFEEDBCBBD?@@@DE@?@@EDA@?<=<<?@A=<<;=>>?@@BIC<:::??D?==;<?@@?>?DDC>:889A@F>=BG?785776;CBB>;:;=>=<=@=;=>??@>B@?CCHJHIF>==?=5226?DEG=HEHFB;6679<97BEIJIGJ=@CHCDEBCCAABJGJ@GGIJEEDFEDDBEE<:::889877<>CFJJHECBCCBAAABEFGFGFBAAD>>?DHJJIJFB@?@ADGGHGFBBBBGFFFIGECBAABEFIE@><?BEECDEBBEEEJHHC>==>BACB934AFIJJCC<9989A>?DEEFJJGAAEDGFGIJJGEFGB@AACEBDEIJJJJJGCEDDFDDGFEFGBDE?<@8937B@=<<:99:?DGHHG54572++,---2?@CEB?AEHG<99:DIHDDEIJJIFCBACDCED>;54++,EDDECGE?=<?;9:::HJEB@>5..9>;;>EEHBAA?DHEEFGEEFDC;?863**@<:30/2==?===:787EDBFCAA???@@B@@B>>?EBGA:=:?B><<=JFEDDEEEECCAH?C??AB@??@CCB@?@@@AAD;;53*())4999;@EBD@B=777<@>?::8=IDDDBCBCDDGJEBBC4112;;;D@;;<B9887<87784334A:999A?BC=;;<@EBBAADBABADACA@@>>?@@:/0/.'',(((,-)&&'.31--''=?@@AFFFBA@@EBBCCBB?>=7555@?AAB<;::>>GGD=<:;=?A@@ABBDFGGHFBABAHFDCCCBB>=>>($$%%&&)++++1/27666@AC@>>>><<CAAEDEDDDEBBBHBAAAEFGHEGDAAAABCDECBEG?==>BDJJBB?B>IIA@??;780///HDBCDFJB??FFF::::EDFDC@==>>C0+$%%')+0416=<EGGBABAEEBBDDHGB@BDD724:DJJGH9786611,)(('+,(()),)2AAJ@@AC@@AC?>?==?BCDD,,+*//@>@G?>>=JJFFEDGA@??@A=;=<:IJGDDEEJ968,,.....2=EHH0**-*)'(---.**-/3346@DCFJIAJJJJHCEHDCFEJJJJICBABCEEEJJCBCGJJJCBA?ABA@??AC@?@ABC@@@BB@??>=>?B@B<:6567774567;>75421:;ACDC>>@93343AFCB@=:=;CBA==;9@?=;9<7-022;=CBBFBCCA??@:9+++++E?43115;>=>;::>?@?@@?@<<=@>>>>::::@?@@?><<==@=B<;:9;=<:::>???@EH1,6688234....8****:9)(()'&&'/0010211126>==>IJHGECDEFIFGEDDD?<<>>@==682CDDEGGDEDA=?ABD?>?=AJE>===<;;::9/.6;>=?>DEBCC@>==:8;::76100&%%%%''(388978:@/++(&&%$$$&./1<632-,)'&=1A@@@***+9;9430(%&)9=@?ABHFJGDDEGCEAABBDDCB5430&%%&*.++++:=@DGIGFB@>;9;ED8880///1001228?@@CJG622//BB><;26*?===?@BJJJGHHF2//0977886;?3333/0:9??0///AA@FED?;9:;B>=@@ABDEHFEEFD=;;=IJF7545==BEFFFEFECCD@BBBHGEIFEEHHFFDEBFIGD@EEFFG@==>===;----.EEJGDC==<<AACHD=:::?A===ACCDCFCEEGFDDDCCDEEDCA??AEFA:6?0FDEGHJ???BBCDFJJJJFCBBAEDCFEFFA@@@BDDAABCJHFDDEFFFDBCC:999B87445:9899>GFB@@?CDCDCAD>;<=>F@C>99:JIJA??@JJJJE?8>ABBCIJ@<<?JBEIGCEF;30@B011-.-**+('('(224<<;;;@IGGEA@??ABDC>?;96<::<<??@ADB4@AB?@@BDEEEEEFIA999;>BJECB=>==<>DBDB@BB@CDC?2000....CBDCCDDFDGFGFFHEEDAAAA@>>?BJGHFJ@<<<@@@<5-JGEGHHJHGIFFDGJFEEGEFCEJF@;;:=;=<=<*)**BHJDAAAHCAC::;DECBACEEGF?=B=HDEF@JEJHBA@@CC<<<:=<)(()8:5577<;<>ADDCJJ????GEEFDEHGCCDDDECDDDEDBAAAFHGDBCCDC???EGFJJIIJCBBAJEJCAAACEDCCBBC?@?BBA?;H7FGEDDCJGFGGAA@@CCDCBAA>AGHHJJHFEDGECCCCCA@ABAAAAFF?=@?AEDB??AAEGDAAA@@??A<===EBACE)%%%%../8DDBC?@>>CBB@>?AACBC@===>CEDDDDGJHFECEFDEEEFBBBIJJ@?@?@@99445@8---7:488JIFDDC@==@G;;<:0*++><=7==>HJJBAAB?<:<A666=9GJJIB???>AAACBA@@ADJGAAEA><<@;99:>?@><<<=>;:;<?%%%)'''1029:98:6,)-.2459;<>??5AHGJHD@A@DDCDDCDF30;<9.--/..+,,-)%&(..0;5444?41389GCAADGC===8('''.+&&,.4;?@AJEECAA>==?CBDCB?>=@BBB?>>@CB@??@FJGE@??>?=8--->>=@BDFDA?:844356>F888G@G<<JJJAGFJGJJJJGFFGGHGJIJGGHFIGEFEFGIJCDCB@?>?@CFEHFHIJ@@C@B2122BEBBBA@DJJJJHIFFEDEEFIJGGDGJJJHIJJHIIHEEEDCDDDGJJHEGECC9:@@CEGHJJBB3B@=:70=A@@::B@BIJIGDGHFJ<::9A@BCDAAB@@=<@<<=>@@@CE54421357<BFFGDC=DA>;>AJJD8;;=2/...---CEEEC<<;9?@DCGG5?@:=AAFHJ>>8644?CCHEDBBEBBBDBABABBBDD==<89888:<;;=@?DEFD????AAA@??BEABABA@AABA@@=>>=@AADB?>>@?=;>99;=>><<;<><>?FG?<;;>7A@A???AA><<IIA?;<<>A???B984445;CJ@/A2'%''(*/.;>DJJJ@?AHDAAA@81*+?B@<:?8@CEJFA@@@CCI;8779876443401,-:=<JJJB7633794357CGGHGEDCE(''(CDAB=;;;?B@>==@DDCC:335566@DJJH==<<?BG;4,'&&(59=<;;<BBBABDC@=>>??>0/07=?=;44:8966<=H@BB;:,++&&&',-03:@89EDCBBB????JC=>JGEFEFJJJHEA;;:<AIHJEB@@@BJJ@><<>>AE+*)*..++,3;<;<=EEFFGIDJGFBAJJIFIJFA?>;<<>DDHEC?9==JJHEFCA?,))*4>?HIJJJBA?>?D?F>==<@@AFFEE7761,/*55@BDDB???AAADB;?=9::5555=;EDJJJ@=?@DJFFFIBB@?CJJJJDD@?@B>><<@=CBCD>=?DDDCCBBBCEEFFGA>>>BDEHGJGFEFFDDCHFCCBBEDFIFIFEDDGHFEEJJJEDCCHHIEA@>6...07>>>7768*(()9>:7606>BHFIJGDCBAABHJHCBAABACDGGEEBAA@BCCAA@@ACEC*''):789@>><=<<>=EGHIG7227:=:50.)7&&//CFE@87-+,<;80,,5@?3,@CHFFJGEDEG@@@?DDEJFJGJ<877///-0)*BBGDIHCB>?>>DEGDCD?>@DHF>?>?GBCACB<<;2223;2222788;;=?CB?99500.,+(()-..6//1DDCABA8888DB889EIABDC<<BBCGGCBCCFFFECEFGGEDCBBBEECCCCEEDCBCDBD;@;:87+,'*'&&'(%%++4>?DB@ADBGEFCBDDEGDECCCAIHHHGHHDCCBBDCFJJFFC9B@===?@BABFGF??>@IJJA>>>C>;74--,-22;;FEDBEDA::DFEC<<<>GE@<<<>+('(-++*('&()*88>>HHA@??B99:67CHJDBA?=<<=<666;B<:;DCDFGGJJJJGDDCA>>?CAABHIDDB@==<0/0.3=CAEA:-)))>@CCGCBBEHFFEDD@@@AIIGFEFHHIGG?/(%()*3?JJJJECDDDC@@?@DDJGDCCBBB@>>BAAADHIGB867;?)('%&%)//01@BDBAA@AA7555:@<:89?>433352-+($
@Uematsu_g8c_4_G3_27
AGCAAAGTAGTTAGTGAACCGTCAGATCCCCGCTAGCACCATGGGCAAAACTCACGAGCTTCAAAAAAAGTTCATAATTTTGGAAAGAGGTCAAATTCAATTAAAAGGAATCCTAATGCACCGGTTCTAGACGAGGTTGGCTTTATCAACAGGACAGTACTGGCATGAAATTGTGGAAGAAACGCTGGTTTGTGCTTTCTGACCTTTGCCTCTTTTATTATAGAGATAGAAGAAGGAGTTATCCTGGGAAGCATACTGTTACCTAGTTTTCAGATAGCTTTGCTTACCTCTGAAGATCATTGATACGCAAATATGCTTTAAGGCAGCCCATACCCAAACATGCCGGACCTATTATTTCTGCACTGATACAGGAAAGGAAATGGAGTTGTGGATGAAAGCCATGTTAGATGCTGCCCTCGTACAGCACAGTCAACAGTACGCAGCCAAATCCACCAGTCACCACCATGGTGAGCAAGGGCAAGGAGCTATTTTCACCGGGGTGGTGCCCATCCTGGTCGAGCTGGACGGCGACGTAAACGGCCACAAGTTCAGCATGCCGGCGAGGGCAGAGGGCGATGCCACCTACGGCAAGCTGACCCTGAAGTTCATCTGCACCACCGGCAAGCTGCCCGTGCCCTGGCCCACCCTCGTGACCACCCTGACCTACGGCGTGCAGTGCTTCAGCCGCTACCCCGACCGCATGAAGCAGCACGACTTCTTCAAGTCCGCCATGCCCGAAGGCTACGTCCAGGAGCGCACCATCTTCTTCAAGGACGACGGCAACTACAAGACCCCCGCCGAGGTGAAGTTCGAGGGCAACACCCTGGTGAACCGCATCGAGCTGAAGGGCATCGACTTCAAGGAGGACGGCAACATCCTGGGGCACAAACTGAGGTGTACAACTACAACAGCCGCGACATTCTATATCATGGCCGACAAGCAGAAGAACGGCATCAAGGTGAACTTCAAGATCCGCCACAACATCGAGGACGGCAGCGTGCAGCTCGCCGACCACTACCGGCCAACGCCCCCATCGGCGACGGCCCCGTGCTGCTGCCCGACAACCACTACCTGGCGCCCCAGTCCGCCCTGACAAAGACCCCAACGAGAAGCGCGATCACATGGTCCTGCTGGTTCGTGACCACCACCGGGAATCACTCGCATGGAACAAGCTGTACAAGTAAAGCGGCCGCGACTCTAAATCATAATCAGCCATACCACATTTGTAGAGGTTTTACTTGCTTTAAAAAACCTCCCACACCTCCCCCTGAACCTGAAACATAAAATGAATGCAATTGTTGTTGTTAACTTGTTTATTGCAGCTTATAATGGTTACAAATAAAGCAATAGCATCACAAATTTCACGAATGAAGCATTTTTTTCACTGCATTCTAGTTGTGGTTTGTCCAAACTCATCAATGTATCTTAAGGCGTAAATTGTAAGCGTTAATATTTTGTTTAAAATTCGCGTTAAATTTTTCCTAAATCAGCTCATTTTTTAACCAATAGGCCGAAATCGGCAAAATCCCTTATAAATCAAAAGAATAGACCGAGATAGGGTTGAGTGTTTGTTCCAGTTTGGAACAAGAGTCCACTATTAAAGAACGTGGAGCTACCAACGTAGAAGGGCAAAAAACCGTCTTATCAGGGCGATGGCCCACTACGTGAACCATCACCCTAATCAGTTTGGGGTCGAGGTGCCGTAAAGCACTAAATAGGAACCCTAAAGGGAGCCCCCGATTTTAGAGCTTGACGGGGAAAGCCGGCGAACGTGGCGAGAAAGGAAGGGAAGAAAGCGAAAGGAGCGGGCGCTAAGGCGCTGGCAAGTGTAGCGGTAGCGCTGGCGTAACCACCACACCCGCCGCGCTTAATGCGCCGCTACAGGGCGCGTCAGGTGGCGCTTTTTCGGGAAATGTGCGCGGAACCCCTATTTGTTTATTTTTCTAAATACATTCAAATATGTATCCGCTCATGAGACAATAACCCTGATAAATGCTTCAATAATATTGAAAAAGGAAGAGTCCCTGAGGCGGAAAGAACCAGCTGTGGAATGTGTGTCAGTTAGGGTGTTGGAAGTTCCCAGGCTCCCCAGCAGGCAGAAGTATGCAAAGCATGCATCTCAATTAGTCAGCAACCAGGTGTGGAAAGTACAAGCTGCCCCCAGCAGGCAGAAGTATGCAAAGCATGCATCTCAATTAGTCAGCAACCATAGTCCCGCCCCTAACTCCGCCCATCCCGCCCCTAACTCCGCCCAGTTCCGCCCATTCTGCGCCCCATGGCTGACTAATTTTTTTTATTTATGCAGAGGCCGAGGCCGCCTCGGCCTCTGAGCTATTCCAGAAGTAGTGAGGAGGCTTTTTTGGAGGCCTAGGCTTTTGCGGAAGAATCAATCAAAGAGACAGGATGAGGATCGTTTCGCATGATTGAACAAGATGGATTGCACGCAGGTTCTCCGGCCGCTTGGGTGGAGAGGCTATTCGGCTATGACTGGGCACAAACGAGAACAATCGGCTGCTCTGATGCCGCCGTGTTCCGGCTGTCAGCGCAGGGGCGCCCGGTTCTTTTTGTCAAGACCGGACCTGTCCGGTGCCCTGAATGAACTGCAAGACGAGGCAGCGCGGCTATCGTGGCTGGCCACGACGGGCGTTCCTTGCGCAGCTGTGCTCGACGTTGTCACTGAAGCGGGAAGGGACTGGCTGCTATTGGGCGAAGTGCCGGGGCAGGATCTTCCTGTCATCTCACCTTGCTCCTGCCGAGAAAGTATCCATCATGGCTGATGCAATGCGGCGGCTGCATACGCTGATCCGGCTACCTGCCGATTCGACCACCAAGCGAAACATCGCATCGAGCGAGCACGTACTCGGATGGAAGACCGTCTTGTGGATACAGATAAATCTGGACGAAGAGCATCAGGGGCTCGCGCCAGCCGAAACCGCAGGAAGAGGCTCAAGGCGAGCATGCCCGACGGCAAGAATATCGTCGTGACCCATGGCGATGCCTGCTTGCCGAATATCATGGTGGAAAATGGCCGCTTTTCTGGATTCATCGACTGTGGCCGGCTGGGTGTGGCGGACCGCTATCAGGACGTAGCGTTGGCTACCCGTGATATTGCTGAAGAGCTTCGGCGGCGAATGGGCTGACCGCTTCCTCGTGCTTTACGGTATCGCCGCTCCCGATTCGCAGCGCATCGCCTTCTATCGCCTTCTTGACGAGTTCTTCTGAGCGAACTATGGGGTTCGAAATGACCGACCAAGCGACGCCCAACCTGCCATCACGAGATTTCGATTCCACCGCCGCCTTCTATGAAAGGTTGGGCTTCGGAATCGTTTTCCGGGACGCCGGCTGGATGATCCTCCAGCGCGGGGATCTCATGCTGGAGTTCTTCGCCCACCCTGCGGGGGAGGCTAACTGGAAGCACGGAAGGAGACAATACCGGAAGGAACCCGCGCTATGACGGCAATAAAAAGACAGAATAAAACGCACGGTGTTGGGTCGTTTGTTCATAAACGCGGGGTTCGGTCCCAGGGCTGGCACTGAGATACCCCACGAGACCCCATTGGGGCCGTTCGCCGCGTTTCTTCCTTTTCCCCACCCCCGCCCCAGTTGGGGTGAAGGCCCGGGCTCGCAGCCAACGTCGGGGCGGCAGGCCCTGCCATAGCCTCAGGTTACTCATATATACTTTAGATTGATGTAAAACTTCATTTTTAATTTAAAAGGATCTAGGTGAAAATCCTTTTTGATAATCTCATGACCAAAATCCCTTAACGTGAGTTTTCGTTCCACTGACGTCAGACCCCATAGAGAAAAAGATCAAAGGATCTTCTTGAGATCCTTTTTTCTGCGCGTAATCTGCTGCTTGCAAACAAAAAAACCACCGCTACCAGCGGTGGTTTGTTTGCCGATAAGAAGAGCTACCGACTGCTTTTCCGAAGGTAACTGGCTTCCAGCAGAGCGCAGATACCAAATACTGTTCTTCTAGTGTAGCCGTAGTTAGGCCACCACTTCAAGAACTCTGTAGCACCGCCTACATACCTCGCTCTGCTAGATCCTCTTACCAGTGGCTGCTGCCAGTGGCGATAAGTCGTGTCTTACCGGGTTGGACTCAAGACGATAGTTACCGGATAAGGCGCAGCGGTCGCGGGCTGAACAGGGGGTTCGTGCACACAGCCCGGCTTGGGAGCAAACGACAACGCCGCCGACTGAGATACCTCAGCGTGAGCTATGAGAAAGCGCCACGCTTCCCGAAGGGAGAAAGGCGGACAGGTATCCGGTAAGCGGCAGGAGACGGACGGAAAGCGCAAGCTGGGGGAAACGCTGGTATCTTTATCAAGTCCTGTCGGGTTTCGCCACCTCTGACTTGAGCGTCGATTTTTGTGATGCTGGTCAGCGGAAGCCTATCAAAAACGCCAGCAACGCGGCCTTTTTCGGTTACTGGCCTTTTGCTGGCCTTTTGTCGCATGTTCTTTCCTGCGTTATCCCCTGATTCTGTGGATAACCGTATTACCGCGTCGACTAGTTATTAATAGTAATCAATTACGGGGTCATTAGTTCATAGCCCATATATGGAGTTCCGCGTTACATAACTTTTTACGGTAAATGGCCCGCCTGGCTGACCACCCAACGACCCCCGCCCATTGACGTCAATAATGACGTATGTTCCCATAGTAACGCCAATAGGGACTTTCCATTGACGTCAATGGGTGGAGTATTTACGGTAAACTGCCCACTTGGCAGTACATCAAGTGTATCATATGCCAAGTACGCCCTATTGACGTCAATGACGGTAAATGGCCCGCCTGGCATTATGCCCAGTACATGACCTTATGGGACTTTCCTACTTGGCAGTACATCTACGTATTAGTCATCGCTATTACCATGGTGATGCGGTTTTGGCAGTACATCAATGGGCGTGGATAGCGGTTTGACTCACGGGGATTTCCAGAGTCTCCACCCCATTGACGTCAATGGGAGTTTATTTCTGGCACCAAAATCAACGGGACTTTCCGACATGTCGTAACAACTCCGCCCCCGTGACGCGAAATGGGCGGTAGGCATATAAT
+
'''%$$$###%'*=>A@BA@;:.+(%%%&('('(&*22279?))))3(''&0&&>>=<;==EF>=JJJJE=<;=ABGGGJJE@@CDEBB=>=BFJJHJJJGE=;:=?<=@>AGFBBCCD@?0)-(...-,4//11111'''''<,+&%%&-+,+*+''(,557<BDDDCJFFDDD???HGJJCBBB7657DCE<883<2/--1296:7ABDFEHJDB?>>A600186(%(,*+)(('&%&'*---.5;JJEBDEGEFEDJIGCB@ACEDJJD@@BDEDDDJJFGIFA@??@@@6*++)+,6,.,*&&%&&&&)))*0+>:;;;B++++833.*,,.BHIHJJGC<<>?@@@BGGFJGGEDD96645645455A?GF>?FJ@@DEEJJIJ@@@=6535:BA?@?@BCCECCA@<:=DG'%%&3-'%'()(&%$&&'$$%%#%$$#$#)()(*()*'%$%%&&&>BBC?=;7767<>ABB>'&%&''&(%%%$+'(*32:45:,,,,//.'(((5>=61-+--.*('%$#$$888888JFBAA?72--/1862))))%###&(255;==0++,46A<<:;A??ABF><1...79=AD@==?C5542)'(,.89;;<;41220,+,48=>@DDA?BCEDFHEFGEDDCGFB777@EDDA@@ACCEFBA@@ADDFB@??DDDCCFEBBB@<;;=;<717:52+++167;@A98888779;>:DDD4444CDDEDCBDCCCBDFJJGJEEDC=4044@??DDFDEDCFDHFJJJEDBACD@@@????FEFAA<61/21*)-,)20>>?ABD>C555ECCCED;:::A@ADGJFCCCCEECDJFGFIJIFEJIFDCEIHEDCEJ?><<;=;@655;5@DD@@=>?>CCCA=>62611%$$)'')*>@BEGGECCFDBA9/..23/++*+349J<9998EA>>;,,,,B;93..;-.@CEHHIIHIJCCAADA80../5;?<DC431123<?=??;=<=?@??>?<<=:==>C>>><<:;965-+*&&*)(%%%&&&19;<;3223?=<==?@BAABCBDCBBCCB@CDFFEE@???AA@+%%&&&&.1+&%&(9<><9.''(3=@@>;A322+++*5-4,*+*+*30/1//,,+*'&%%&(*(*97886''''//**)',&'/1*('**+/+**'())*//:9:==>?@@@DB,**+4,%%%.22/(''.9?<==::98;EECA?;999:4//..115:<=DA>==>=>@H889BB:422136277763348;@CBCDJEID@<9::;::;D;589=>?>>AEEJFE;;:4;,CGIICBCEGJJHECA>>??EFEC@>=>ABEEHHCCEEDCCDBBABDGEFC@@??@<::'&%&##$%*332368>@433301211*)++.113C@ABFDCCA<<<;==<A:778:>>?DBA@B@?>>BA@BEEBAAAEEDBBBIHD3229:.-+);:E1.,,-.,-+79;=<:@-('%(@J=3336//0,*))))@BAAB@>==AAA==>=75569::GE=<:3<0:9778::::JJAA@>;999:;::;A>>?CJCB:966-1'56274?=:J@<99G@CAABCDA;;;<CDCEJJDA>.,,(%%'$$&('++,82//*((44344BCFCB?>>>@?B1**123?AA-,,.?;;;<???==>=?@@C4444@:99*'%%'/10048<;=<<;::<>?@ABCCDEF0//2'&&&,().6**.0402:67;AF@=;5135=@A@CC:<>:88>?ECE@;666:@?>331102-,,+.)26652//7689GDCA@BJJ;<<=5411311+&&&&../*++;::<>=.----8722.-/-''(:445E=<==DGDAB@CDDCJ601=EDCCBDA?>=?@BDA@?>A?=0-))');:9777>>?+(((@>@@EJB@=@??@AB@>@@@@BGB??CHG?JJJIFEHJFA@@@GJJJIIJFBAACF@?>?BCHECC=<;;<666<AEBBBCGHECEJI<7687<4?7634;----4530020.*,*7:@BBBA>AJJ:::EDC@@?>><<@C@@@JJJCA@CB<9=<=997/-)(''%$&*(,<:<+))6;EHJJHAGHHIA@??@@@AFFBACEEDCB@A=?>?9490/00@AFGJJHBAAEFE=?>:)('&&$$#$&+-/0<><=<:5333<9641111576689889;::CJHJA?>9899@EDCDE;::9=G<;;::88:?FBBAABCEHC@A>EEBBA<=<@BCFD>94:;;?A?;:=>><..++*(';;:><<=ABCACCBFFJJJJJJJIHJJECDEEA@===?BA@A?1///@>A<A@++(*++/04;8::<JJJE<==<9::;:900///01289=?>?A>>?B>=JJD?/.,(''&$$$%*,,,./?DB?=@;;;9788655232;;99694455;0/-((().+&&&'245<<=@BDDC@B99><;=>?@B8667DD@AFGA@>>?ADHHEDBB?>=9+)*3--)(*,*+)))''))*99:@AAACDBBDED@@@@ECDFIJE@?>@BACB@?==;<CADDB?7;3;;><;;BHHGJGEDBA@@>:337744('59;DHFGHFHHEACEFGEFE?>?B@?@AC3112<?=8:778;?>BCDDC@@@?AAA>>>?CCCDBBD?B@@??@?AEDDCDAAAAA@DEDBAAB@AAA@7=7=;585:;:;?@BCDBAD;999=>;:656??AAF@5.,+((''')2441,-AA?;<>AID<2147ABG>==JID??>?>??<<<@AAADEFEGFCBBBCDCB=<<=CCCDAA@?B.++.30/(*///08;?/('-(88;?CDCCCC@@@@@>=9/,,.?ABEA@<<??>IDCC@AA>>><:2))+0***+,>??F))))+&%%*+*&'*,+)++5000(,2*)()'&&&69;8555==<??<7-(*%$#%&%%$%&)()-299999DBDBE@???CBAA?<8847;4:22769BA??@AA>;;;::82222BA@A@??=A>9..0EG44445?@80-.,/++..00/&545;)))09@CBEFDCDDC>><2.1,8,-1223-/..01;>>CEEF=77855+))*11374455;::/)::>E800/0?0/0;A@><=/''(BAA:8889764DDDBA>==@BDBC@??776J=<<<AABDFGECCEHD=888>FBA;7;:;==CBCCCFFCDDHEBAABC@@=A8//89847@9982,,,(%$'%%%%,/56/.))*42156@<=870//,*++,,,.-..@@B=3.-12///.12:8223BA>;;C????DGHJC@@?CCEED?<<BFFCCDBA.+++-8789ED?;;>?A???888:<85;>>>376;=<A@7:((98:**++'))*89=@>BA>>91236A+*)06-,-.0DDFEEDB?8776.+1*&%%*(12:9??;::?B<:::A?:;5699;:7>?J==<;?>:89>???BA=HJEE92--.AAADD@?==>>BA@@999;=:::B@874CEA<A?>=989BCEIE>GDDC@C>?<<666111*((''6444=30**.../AD868)(),,,+%%%&(7)4AADB?E=87:921/4C@C=BDFGA<7=83'(5133:<DEGAB=:9--.<@>:;<BEBBBA:::;AAG@???ABCBDBC=<6673433@AAFHCC/*)(),++/2,*+-2&&%%&$######(6('''654888343:@?E>@FBBEC?;;<@GFJ7667<;;=;;9;<,*'*,++2))2333CJHCBBAFBJJEDCCBBE:9A@@AEA@BH<52222).'(,*,'(('%%%((,877333///189>;80/2/987..:99@GJG.,,,--.-55EA@A?BC@ABBHEEECC;7JJJD@@ABD><::<>AB@>=;;;:=CAB:?:76-***')*+-4,,3333''&'+&%)<9680;<ECAAC?>>=BBB@.''343213/.&'/00012;DFJ;::9>==DA?=999:?@@?;::<ABA=;9:<=?:99:BCAAEC@9;?AA555<;@=>?@<98889C@B@?B@@<<:1.(()99&$%%/000.('(,/-.3:9.-,,.-8896*)*(()*'&&.(1==???D;;96779???@@@@@=<><@@@?AADD?@<;=::;(((''&%&(:=/.5)4214::9;>999:1145965280(&&+1.,)//-./0*))'%$###$$%&,().96446:89*))+23@?@?>@@@@?CEHAA@@BAA?>?BDE@:@@@<<:=>>@@>>=;88668:;==@/.-,3100044/)&%$$$%%%&('%''')($%$#$$%',,,+0,)&$$%-35699::9/++,,58:101111>CE@9685;;;9FEIDDECHCBBBCCB=DJJJIJFGFF31./2/+'&('%%##$('()'''+21...+,-++++6779<15::>+**05*)))9C@?FIJC?9-,,,-/,-/***,37DFHDHEA?JDFHFFDDJD><;9:;HH==<<=<;<968:788:G?<:0,%%$$%&),/59<GG;::11111<9666?<D>=:<:0---999;FIJGHIEGDEGJJF?@CBB70:-:1,6)-+,)((),,,-.132572GFIEEIFHHHGIJJ?2211''''9<<<@8>AEIFECBBFGFEDDCDCGGHIJJIFGGEIHHJGGHDIECADEDCB4('&&&*65434G@IDEGEDECCCDGGCCBBBAA@B;2,/(&%&+;ACJJIFGE0//068=9888?-,,+-+-??@BFCDCBBBC3.-./..+(=8667BEDEEFDFHGJI<;;85:C=<=@AAABFECCECBAADCCBAA@BABBCDD@AF@GEDBC??@J@F;?>>>?AA@?>>@CF@?>>?@<><))*;<DFBBBCFA;GEEGDCCDFIF<;::<?A)))*))))),=;;<>@>?@BBCBAB@>>=31G<4.8)(+)))-:00,(1/-))+889:C=DBA@AEDE@===?EDDFBF>>>>1++1+''(<@@@AAEJJE@AA>>=?<=@B:51.-,,.3.//0;<=611)'&'((+1**$$)/00/..+0025111/++,))&'&%%
@Uematsu_g8c_4_G3_28
AGTCTTTGGCACCAAAATCAACGGGACTTTCCGAAAATGTCGTAACAACTCGCCCCATTGACGCAAATGGGCGGTAGGCGTGTACGGTGGGAGGTCTATATAAGCAGAGCTGGTTTAGTGAACCGTCGAATCCGCTAGCACCATGGGCAGAACTTCACGAGCTTCAAAAAAAGTTCATAATTTTGGAAAGAGGTCAAATGATATTAAAAGGAATCCTAATGCACCGGTTGTCAGACGAGGTTGGCTTTATAAACAGGACAGTACTGGCATGAAATTGTGGAAGAAACGCTGGTTTGTGCTTGACCTTTGCCTCTTTTATTATAGAGATGAGAAAGAAGAGGGTATCCTGGGAAGCATACTGTTACCTAGTTTTCAGATAGCTTTGCTTACCTCTGAATCGCATTAATCGCAAATATGCTTTTAAGGCAGCCCATCCAAACATGCGGACCTATTATTTCTGCACTGATAGGGAAAGGAAATGGAGTTGTGGATGAAAGCCATGTTAGATGCTGCCCTAGTACAGACACAGTCGACGGTACCGCGGGCCCGGGATCCACCGGTCGCCACCATGGTGAGCGGAGGGCGAGGAGCTGTTCACCGGGGTGGTGCCCATCCTGGTCGAGCTGGACGGCGACGTAAACGGCCACAAGTTCAGCGTGTCCGGCGAGGGCGAGGGCGATGCCACCTACGGCAAGCTGACCCTGAAGTTCATCTGCACCACCGGCAAGCTGCCCGTGCCCTGGCCCACCCTCGTGACCACCCTGACCTACGGCGTGCAGTGCTTCAGCCGCTACCCCGACCACATGAAGCAGCACGACTTCTTCAAGTCCGCCATGCCCGAAGGCTACGTCAGGAGCGCACCATCTTCTTCAAGGACGACGGCAACTACAAGACCCGCGCCGAGGTGAAGTTCGAGGGCGACACCCTGGTGAACCGCATCGAGCTGAAGGGCATCGACTTCAAGGAGGACGGCAACATCCTGGGGCACAAGCTGGAGTACAACTACAACAGCCACAACGTCTATATCATGGCCGACAAGCAGAAGAACGGCATCAAGGTGAACTTCAAGATCCCGCCACAACATCGAGGACGGCAGCGTGCAGCTCGCCGACCACTACCAGCAGAACACCCCCATCGGCGACGGCCCCGTGCTGCTGCCCGACAACCACTACCTGAGCACCCAGTCCGCCCTGAGCAAAGACCCCAACGAGAAAGCGCAATCACATGGTCCTGCTGGAGTTCGTGACCGCCGCCGGGATCACTCTCGGCATGGACGAGCTGTACGAGTAAAGCGGCCGCGACTCTAATCATAATCAGCCATACCACATTTGTAGAGGTTTTACTTGCTTTAAAAAACCTCCCACACCTCCCCCTGAACCTGAAACATAAAATGAATGCAATTGTTGTTGTTAACTTGTTTATTGCAGCTTATAATGGTTACAAATAAAGCAATAGCATCACAAATTTCACAAATAAAGCATTTTTTTCGCTGCGTTCTAGTTGTGGTTTGTCCAAACTCATCAATGTATCTTAAGGCGTAAATTGTAAGCGTTAATATTTTGTTAAAATTCGCGTTAAATTTTTGTTAAATCAGCTCATTTTTTAACCAATAGGCCGAAATCGGCAAAATCCCTTATAAATCAAAAGAATAGACCGAGATAGGGTTGAGTGTTGTTCCAGTTTGGGACGAAGAGTCCACTATTAAAGAACGTGGACTCCAACGTCAAAGGGCGAAAAACCGTCTATCAGGGCGATGGCCCACTACGTGAACCATCACCCTAAATCGATTTGGGGTCGAGGTGCCGTAAAGCACTAAATCGGAACCCTAAAGGGAGCCCCCGATTTAGAGCTTGACGGGGAAAGCCGGCGAACGTGGCAAGAAGGAAGGGAAGAAAGCGAAAGGAGCGGGCGCTAGGGCGCTGGCAGATGTAGCGGTCACGCTGCGCGTAACCACCACACCCGCCGCGCTTAATGCGCCGCTACAGGGCGCGTCAGGTGGCACTTTTGGGGAAATGTGCGCGGAACCCCTATTTGTTTATTTTTCTAAATACATTCAAATATGTATCCGCTCATGAGACAATAACCCTGATAAATGCTTCAATAATATTGAAAAAGGAAGAGTCCTGAGGCGGAAAGAACCAGCTGTGGAATGTGTGTCAGTTAGGGTGTGGAAAGTCCCAGGCTCCCCAGGCAGAAGTATGCAAAGCATGCATCTCAATTAGTCAGCAACCAGGTGTGGAAAGTCCCCAGGCTCCCCAGCAGGTCTGCAAAGCATGCATCTCAATTAGTCAGCAACCATAGTCCCGCCCCTAACTCCACCATCCCGCCCCTAACTCCGCCCAGTTCCGCCCATTCTCCGCCCCATGGCTGACTAATTTTTTTTATTTATGCAGAGGCCGAGGCCGCCTCGGCCTCTGAGCTATTCCAGAAGTGGTCGGAGGCTTTTTTGGAGGCCTAGGCTTTTGCAAAGAATGGATAAAAAACCAGGTGAGGATCGTTTCGCATGATTGAACAAGATGGATTGCACGCAGGTTCTCCGGCCGCTTGGGTGGAGAGGCTATTCGGCTATGACTGGGCACAACAGACAATCGGCTGCTCTGATGCCGCCGTGTTCCGGCTGTCAGCACAGGGGCGCCCGGTTCTTTTTGTCAAGACCGACCTGTCCGGTGCCCTGAATGAACTGCAAGACGAGGCAGCGCGGCTATCGTGGCTGGCCACGACGGGCGTTCCTTGCGCAGCTGTGCTCGACGTTGTCACTGAAGCGGGAAGGGACTGGCTGCTATTGGGCGAAGTGCCGGGGCAGGATCTCCTGTCATCTCACCTTGCTCCTGCCGAGAAAGTATCCATCATGGCTGATGCAATGCGGCGGCTGCATACGCTTGATCCGGCTACCTGCCCATTCGACCACCAAGCGAAACATCGCATCGAGCGAGCACGTACTCGGATGGAAGCCGGTCTTGTCGATCAGGATGATCTGGACGAAGAGCATCAGGGGCTCGCGCCAGCCGAACTGCTCGCCAGGCTCAAGGCGAGCATGCCCGACGGCGAGGATCTCGTCGTGACCCATGGCGATGCCTGCTTGCCGAATATCATGGTGGAAAATGGCCAGCTTCTCGATTCATCGACTGTGGCCGGCTGGGTGTGGCGGACCGCTATCAGGACATAGCGTTGGCTACCCGTGATATTGCTGAAGAGCTTGGCGGCGAATGAGTAAGCCGCTTCCTCGTGCTTTACGGTATCGCCGCTCCCGATTCGCAGCGCATCGCCTTCTATCGCCTTCTTGACGAGTTCTTCTGAGCGGGACTCTGGGGTTCGAAATGACCGACCAAGCGACGCCCAACCTGCCATCACGAGATTTCGATTCCACCGCCGCCTTCTATGAAAGGTTGAGTTAAATCGTTTTCCGGGACGCCGGCTGGATGATCCTCCAGCGCGGGGATCTCATGCTGGAGTTCTTCGCCCACCCTAGGGGAGCGTTAACTGAAACACGGAAGGAGACAATACCGGAAGGAACCCGCGCTATGACGGCAATAAAAAGACAGAATAAAACGCACGGTGTTGGGTCGTTTGTTCATAAACGCGGGGTTGGGACTCCCAGGGCTGGCACTCTGTCGATACCCCACCGAGACCCCATTGGGGCCAATACGCCCGCGTTTCTTCCTTTTCCCCACCCACCCCCCAAGTTGGTGAAGGCCAGGGCTCGCAGCCAACGTGGGGCGGCAGGCCCTGCCATAGCCTCAGGTTACTCATATATACTTTAGATTGATTTAAAACTTCATTTTTAATTTAAAAGGATCTAGGTGAAGATCCCTTGGATCATCTCATGACCAAAATCCCTTAACGTAGAATTTAGTTTCACTGAGCGTCAGACCCCGTAGAAAAGATCGAAAGGGATTTTATTTCTTGAGATCCTTTTTTTCTGCGCGTAATCTGCTGCTTGCAAACAAAAAAACCACCAGCGGTGGTTTGTTTGCCGGATCAAGAGCTACCAACTCTTTTTCCGAAGGTAACTGGCTTCAGCAGAGCGCAGATACCAAATACTGTTCTTCTAGTGTAGCCGTAGGGTCCGGCCACCACTTCAAGAACTCTGTAGCACCGCCTACATACCTCGCTCTGCTAATCCTGTTACCAGTGGCTGCTGCCAGTGGCGATAAGTCGTGTCTTACCGGGTTGGACTCAAGACGATAGTTACCGGATAAGGCGCAGCGGTCGGGCTGAACGGGGGGTTCGTGCACGCAGCCAGCTTGGAGCGAACGACCTACACCGAACTGAGATACCTACAGCGTGAGCTATGAGAAAGCGCCACGCTTCCCGAAGGGAGAAAGGCGGACAGGTATCCGGTAAGCGGCAGGGTCGGAACAGGAGAGCGCACGAGGGAGCTTCAGGGGGAAACGCCTGGTATCTTTATAGTCCTGTCGGGTTTCGCCACCTCTGACTTGAGCGTCGATTTTTGTGATGCTCGTCAGGGGGGCGGAGCCTCTGAAAGCCCAGCAACGCGGCCTTTTTAGGGTTACTGGCCTTTTGCTGGCCTTTTGCTCACATGTTCTTTCCTGCGTTATCCCCTGATTCTGTGGATAACCGTATTACCGCCATGCATTAGTTATTAATAGTAATCAATTACGGGGTCATTAGTTCATAGCCCATATATGGAGTTCCGCGTTACATAACTTACGGTAAATGGCCCGCGCTGGCTGACCGCCCAACGACCCCGCCCATTGACGTCAATAATGACGTATGTTCCCATAGTAACGCCAATAGGGACTTTCCATTGACGTCAATGGGTGGAGTATTTACGGTAAACTGCCCACTTGGCAGTACATCAAGTGTATCATATGCCAAGTACGCCCCCTATTGACGTCAATGACGGTAAATGGCCTGGCATTATGCCCAGTACATGACCTTATGGGACTTTCCTACTTGGCAGTACATCTACGTATTAGTCATCGCTATTACCATGGTGATGCAGTTTTTGGCAGTACATCAATGGGCGTGGATAGCGGTTTGAACTCACGGATGTCCAAGTCTCCAC
+
/0:,'&'-+++,-++@BC;8899:7;7434-.(''(;<<<***+DE43311,.8<>@@B887==AAA?999:>@A=;:66;6655445BE@GA<==@CDGJJEDC@??=>=866:=7BBCDH@<978///1;A==;;<=A?BBE??>@@=<>9:0///.../=??C>9@JJJJ===FHJIF@JJF@?CHIGB=<=?@GGIEDAAEEGJJI@?CBCBACHFBAABC;99:?AA@AAB<<<=@ADA><=FEI0.,-6<::<?????DDEFCEBDDJGA?AAABDHFFJFB@@=<<=C<:5-)('*012@F@:?7<<:949DCAGGEDEECCHGIJGBJA77>;67441125ABFIB?<<81+*,>=BABAEGGJJJHHGDCC<99JF<9=7EEC93/,+*++)*,A??C4337BHJJFEAA@<43*,,9-+)(+0=A@EFJJGFDDD??EBAA6667DJJGECECCFGI=//1+4787;:JCCC@@@BFJIGGIJJJJJECC@AABB@?>>BADB?IJ>>?BHD>:77:BDEC@@@BAAA????>><9AD=>?DJ><*;==DGJJHGCBCCCBAA////-)((*19<=>IIGGFGGI322::==?@,+++310'(()+./5DEEFFEFCCBCEGIHGEEA@ADFDFHB@@@JJJJJJFEDEDEEEIJJI?=A?JHGBFDFEDCA@;;;;FHC@@ADEEEFHEHCEBCGJHIHIHBA@BEDBCCHEFFJJFCDAHB;8ABDDEGFDEBA@AEEJHGFEEBBA@CCEEEDDDCDDDFFHFHEEEGDC8777DDECBAAECB>>>BBAEFFEGFJ@@@??>=ADEEJJIIHJCCCBDCBDCCDCACEJFFDDFDD<''2@@77;,,,/'')969E=EADFJJHEEECDEFGHHGJHHGCBAAJJJ@;<BDEEGJJJJIGGGHIH5544???<FEDBBBJBBAAGFHJFFDEIJJHFE@??=>?>?99?>>FH?<9;:;<F???:=>JHDJHIJJJJJB9<FEDEEJJJJJHGGGGHGGFFHHJIJEBBCGFGHIHEDBBDEJJJJJJJ?9:IGJHHJJJIGJFFFHJFFGA8323=76=47779556=BA>@?<>>7777=;:997568;;<=CCBBE@A@?AA?>>=966766666<DJFCCC:99769-,+,:CCDGFGGG==<<CDJEEF@@@@DDEHIIIGJIIIEC???@BBCCEF9::I>;;7;7667?@@>4+7:A4447GDCCD@@@@BCEGGFFEFGEBAAFB@??A@;<A<27137666J>@BA?AAAEE><<<653*($$$'4666C@??@;;4411,*(&(,5579@>90018?BCD==<=A322'&&*6(979877:;/.,5**+ABC65564314757267BDHIFFBA?@BCGJHDDDHIJJEEDFFEFGFHJJIG@>>;=??==><97HIJHGI?>==BBGAB9A??ADGHHJJGGHJ@?>BC@??@CBFIIHJJJJFFEEEGJJJJCCD?BGJIG>('''6+**)*%%((*<<889;8889=?DAA@AEGGGJGGHGAA@@HEC@??@CIJHDBABCCAACFHEDEFJJJJFBEJJJHD999:DGGJJFJJJECDFEEEIHC6411??EGFJJHCABAB@>=?====JJ:888DDEJJFCA?J@EGC>=EFGGJJDCCC=<=@===?BCCAEDJJGECCCBAA@B@6443A3,+(/+++,1---./6=>?BDEJJIGE?>910//50**++++,3369<@*)))JJGC><<>BDHJFBCC=<<=DBBA@BDCBB@A@@ACCBE@??>B?5+)6'%&'(,19<:9:98;::BA<832459%%$&'((('&)'''3988;JFCHIHDCEGCDCEJGEDDCGGGHD999@EJJIA==>>@>=<,''):///0:434/118:<;<:48222=D<C>?<;?BAEG?754;;?ABEIF---/3.))*7@@>,++.CDDFIDECEEEDBDCCGCDDDGFFBFCAABFEFJGHB<;;<BF@???@E@>>73105==:;;;FC''':;6979;8725427A??>BACCFFDDCGJFGJJJJFFFJJICAABFJIJJHGEEDDG@>>?BBB:970---.3CBDEHHIJJJJGDCCGEAAAHGGGBE=AAFJJJA@ABBCBCCGEDD@?>?AEIGFGDEECDDCCD>?ECHJGJH@;:<=5333=GGD=9858953173<B:B>98/855405-2)+,*..?CGJGEEEDFHFDCC>GJJII:999HGJJEJJFFJF74583''(=:ACB>?I?@@6655=32+*+./CFHDBB:988<>B@<@?=====DEIJHGIG?????FACBC@?==D@>/&&&&4@?=69>?@@>??AAACD>:9865'*&&8?>CFHFE@::::@>???CDEFCCB??;F?FC@<;?<==FFEGDFEBCB54<?B>;::A?>?:EF?B5553323=04):<:78-++&$$%/=89?JJJJEDFHHJFB>?CDGFJJFD0/032-*)****('()'''()+'&&)-057899DFCDDEDCEEHFJHBAADC>==>FEECEHIFFFHJEBB>??ADFCDE@B@;?@:=CAECBBBDDDEHEEBDFEGFFHIIHGHG0//-(+&1??BEGEFECBBCDCDEA<<<=DFJHDCCCDB1/-.((((DABABDC>777;@AEFJG==<ACDB@=5555CDDBBFDCDECGJGIJJFGJHFEFF?><655;CADDE?B?=>EAA===?@><<=CCDCDDBDEJJ>===@@?<;??FGEE>CFHHGGEFEEDFDFDEFHGIJFJIGJJJJBCBAJIJGFB@@?A>?@@EFCFDBAB<7/.<<?<=>>?11<<DCEGECC-,,/@3/,)**+,=99;@>;733,((*8@?CHJIJJJFFGCDBADAE??@@JGEDEA??=>;45EGHEC>@BADHGHDEDFJJEDAACBCCDFCDDGJA@AAGFEGFFA@@AEJJBA==>@FEBCBFFGHJICEDDEEDGGI+&&'...125*)**55401.*,.-30--./123CA@<666CBCIJJGGIJFJ3333DF@BE>5---6;A=<<>GGGDCC@BDDFFGHCA>=8621;9788HHCDBCDGFFEBBBAA@?@BAECCBFJGHJHGCCBCB@DDA@54582,*+104/..&'&'12@@@AEE;::79;99<<<@ACAGFDA=8;8:98<<????EHFEGFFFB<=CDEEHE@HGHFGCBAAHIJHIHICCCDGA@@@FHFJ?8777768:9<;7*,89<ACFDGJIF>>>DBBDDDFEEDHDBCCGGDDBDDBEEGFFCDEIGDEFHGFFFJH1B+?>AABJHGEDBCABFFCBBB@@@CFF?F@?=>A@IJ;;;89777?AHGCCB@40><=CCDCCEJFE>=<=A?@@I*&&&*62,-.399:HIFGBA@@A@@=FFAA1'&$$####%(((8;@B?FEHDCDD=?1GEJ9JJAJHJJF?>?DDI<7433/***-6445/..<;93,,-01>><=>?A1--01.-)('()'***414889<<>?@?IFBB5454331DJGA?=@?<;;>GFBBBDEA@??8776666GJID=99;DDFFJFCABACA@BCEFHFBD@ACA5/1-=>=>CC?>==@?45''')&&&&,*(')/?CAB322/0244479;>>?DCGC???>??>A@BDB??AAABABGIB>=CBCCDDJJGD@23893973222.9;8-+3:A?<86-,5;,++*101'.-.0@?999:AA>=<67))*44.-+&'47=@@JHFFCCCA?>?@IFCCBAA@??@DJJJJHIIBBBGG?=6<A<HHJEDEBCAGJJJJJJJJJH@GJA;<:1((((*>:3/,,+'%&&*'(+()(5226CCCEHDEFCA@@@I@FF986235442.,,)1-..<999:<BBCEFA@?A766431DF@5432/-,2+**''+*''''&%&%.---,--.7@JJJCBCDFI@B:::7888FECBCBIGIJIEDJJJJJC?754))++;;;<=>D=<77151(2+=><>>CCEHJGHFFHHEEJJJJJJDCFHEDBDB@1112CCIHHGJGIGEBBBAABDEBCFGIFFEEGGHFHEB?@@BDCD@:5+)%%&''')/;@@D<;<<IJJJJJGGHFGBBAAB@A?@@@@ABDDB???@AAAAA;/,+-/?@@@@78??BA@?@GEG<:::EGFDCA433./.1?@ABDCCCBDCCCFDDBBB????HECAACCDCAA@@ABEDEAA>?@@@:899@A?>>>@1.040<:>@?410/...020//13;<9BA@@=;==>CCEICAABBCBDCC>=>?FECA<<>???>?GFECCBBCBBBC887:;EC@?>C@DA>>?:4?;;=8==?=?DJJB@@??@BEAAAAC?==??@???@BD@>88558,;><7:;?JD=;:5000;94:6565*'&')><AAEDAB@:::;;@:9;><ECDCBBCDDC><;;=CFA@@@@@@ABCEGFHGB@>>>?ACCIJJJHGFFFFEEA@@44339B@==CBABA99,+)&'44%%*&:<=>E>=<;=>>GHEB,*))*/,**-4?>?AGH?98114555555?=7679:@@F?BBA?G??BBEBCDEIFFHABFJB??>AAADEFE@>>>ACD@?>=@ABCA@@AC@@ABFFEHJEA?@BEHIDGGJHC=<==@@>>;;;:;EDCCB??@AEJJJC?>>@DFGCBBCEFFDECD?>??HF@ABEFIJCC>:+*((++3435556?BBBFEFCC;=57A7577=FFGE@???@@AEGJGCCCBDABACBA@BIIFFFB==<;<=>CA?E?>@C>FCCGECA>>>>FDDE@BA@?EFDBDEFGEDDGDIHECB<D----8;A===>>A=;>CE@@??DEDCDDFDDDFFEGDDC@BBCB@CGGDCA@@??@ACBBBCC?=6-)'&)2:=DCEDCEDDECA>=>=<:;;;;<;<B977666?3CD43283AACA???ACFFB@@@AFH<<<=CFEB@;965:;;=EE@?@@GDC(''(=9DBCFDA>=<=AEDDDDE>>=>BBBBC?=10/('&&)(*,'(%%&()(()-489;;730,
@Uematsu_g8c_4_G3_29
ATGTCGGCGTAAATTGTAAGCGTTAATATTGTCTAAAATTCGCGTTAAATTTTTGTTAAATCAGCTGATTTTTTAACCAATAGGCCGGAATCGGCAAAATCCCTTATAAATCAAAAGAATAGACCGAGATAGGGTTGAGTGTGTCCAGTTTGGACAGAAGAGTCCACTATTAAAGAACGTGGACTCCAACGTCAAAGGGCGAGAACCGTATTATCAGGGCGATGGCCGCTAGTGAACCATCACCCTAATCAAGTTTTTTGGGGTCGAGGTGCCGTAAAGCATAAATCGGAACCCTAAAGGGAGCCCCCGATTTAGAGCTTGACGGGGAAAGCCGGCGAACGTGGCGAGAAAGGAAGAGGAAGAAAGCGAAAGGAGCGGGCGCTAGGGCGCTGGCAAGTGTAGCGGTCACGCTGCGCGTAACCACCACACCCGCCGCGCTTAATGCGCCGCTACAGGGCGCGTAGGTGGCACTTCGGGGAAATGTGCGCGGAACCCCTATTTGTTTATTTTTCTAAATACATTCAAATATGTATCCGCTCATGAGACAATAACCCTGATAAATGCTTCAATAATATTGAAAAAGGAAGAGTCCTGAGGCGGAAAGAACCAGCTGTGGAATGTGTGTCAGTTAGGGTGTGGAAAGTCCCCAGGCTCCCCAGCAGGCAGAAGTATGCAAAGCATGCATCTCAATTAGTCAGCAACCAGGTGTGGAAAGTACCAGGCTCCCCAGCAGGCAAATATATGCAAAGCATGCATCTCAATTAGTCAGCAACCATAGTCCCGCCCCTAACTCCGCCCATCCCGCCCCTAACTCCGCCCAGTTGCCGCCGTTGCTGCCCAGCCGTGGCTGGCTGATTTTTTTTATTATGCAGAGGCCGAGGCCGCCTCGGCCTCTCAACTATCCAGAAGTAGTGAGGAGGCTTTTTTAGAAGTTCTAGGCTTTTGCAAAGATCGATCAAGAGACAGGATGAGGATCGTTTCGCATGATTGAACAAGATGGATTGCACGCAGGTTCTCCGGCCGCTTGGGTGGAGGAGAGGCTATTCGGCTATGACTGGGCACAACAGACAATCGGCTGCTCTGATGCCGCCGTGTTCCGGCTGTCAGCGCAGGGGCGCCCGGTTCTTTTTGTCAACCAACCTGTCCGGTGCCCTGAATAAACTGCAGAACAGAGGCAGCGCGGCTATCGTGGCTGGCCACGACGGGCGTTCCTTGCGCAGCTGTGCTCGACGTTGTCACTGAAGCGGGGAAGGGGACTGGCTGCTATTGGGCGAAGTGCCGGGGCAGGATCTTCCTGTCATCTCACCTTGCTCCTGCCGAGAAAGTATCCATCATGGCTGATGCAATGCGGCGGCTGCATACGCTGATCCGGCTACCTGCCCCATTCGACCACCAAGCGAAACATCGCATCGAGCGAGCACGTATCGGATGGAAGCCGGTCTTGTCGATCAGGATGATCTGGACGAAGAGCATCAGGGGCTCGCGCCAGCCGAACTGTTCGCCAGGCTCAAGGCGAGCATGCCCGACGGCGAGGATCTCGTCGTGACCCATGGCGATGCCTGCTTGCCGAATATCATGGTGGAAAATGGCGGCTTTTCTGGATTCATCGACTGTGGCCGGCTGGGTGTGGCGGACCGCTATCAGGACATAGCGTTGGCTACCCGTGATATTGCTGAAGAGCTTGGCGGCGAATCGGCTGACCGCTTCCTCGTGCTTTACGGTATCGCCGCTCAATTCGCGGCGCATCGCCTTCTATCGCCTTCTTGACGAGTTCTTCTGAGCGGGACTCTGGGGTTCGAAATGACCGACCAAGCGACGCCCAACCTGCCATCACGAGATTTCGATTCCACCGCCGCCTTCTATGAAAGGTTGGCTTCGGAATCGTTTTCCGGGACGCCGGCTGGATGATCCTCCAGCGCGGGGATCTCATGCTGGAGTTCTTCGCCCACCCTAGGGGGAGGCTAACTGAAACACGGAAGGAGACAATACCGGAAGGAACCCGCGCTATGACGGCAATAAAAAGACAGAATAAAACGCACGGTGTTGGGTCGTTTGTTCATAAACGCGGGGTTCGGTCCGGGCTGTCGATACCCCACCGAGACCCCATTGGGGCCAATACGCACGTTCTTCCTTTTCCCCACCCCACCCCAAGTTCGGGTGAAGACCGGGCTCGCAGCCAACGTCGGGGCGGCAGGCCCTGCCATAGCCTCAGGTTACTCGTATATACTTTAGATTGATTTAAAACTTCATTTTTAATTTAAAAATATATAGGTGAAGATCCTTTTTGATAATCTCATGACCAAAATCCCTTAACGTGAGTTTTCGTTCCACTGAGCATAGAGACCCCGTAGAAAGAATCAAAGGATCTCTTGAGATGTCTTTTTGTGCGCGTCATGTGCTGCTTGCGGAAGCAGAAAGAACCGCCGCTACCAGCGGTGGTTTGTTTGCCGATCAAGCTACCCAACTACTTTTCCGAAGGTAACTGGCTTCAGCAGAGCGCAGATACCAAATACTGTTCTTCTAGTGTAGCCGTAGTTAGGCCACCACTTCAAGAACTCTGTAGCACCGCCTACATACCTCGCTCTGCTAATCCTGTTACCAGTGGCTGCTGCCAGTGGCGATAAGTCGTGTCTTACCACGGGTTGGACTCAAGACGATAGTTACCGGATAAGGCGCAGCGGTCGGGCTGAACGGGGGGTTCGTGCACACAGCCCAGCTTGGAGCGAACGACCTACACCGAACTGAGATACCTTTACAGCGTGAGCTATCAGAAAGCGCCACGCTTCCCGAAGGGGGGAAAGGCGGACAGGTATCCGGTAAGCGGCAGGGTCGGAGCAGGAAGACGCACGAGGGAGCTTCCAGGGGGAAACGCTGGTATCTTTATAGTCCTGTCGGGTTTCGCCCACCTCTGACTTGAGCGTCGATTTTGATGCTCGTCAGGGGGGCGGAGCCTATGGAAAAACGCAGCAACGCGGCCTTTTTCAGGTTCCTGGCCCTTTGCTGGCCTTTTGCTCACATGTTCTTTCCTGCGTTATCCCCTGATTCTGTGGATAACCGTATTACCGCCATGCATTAGTTATTAATAGTAATCAATTACGGGGTCATTAGTTCATAGCCCATATATGGAGTTCCGCGTTACATAACTTACGGTAAATGGCCCGCCTGGCTGACCGCCCAACGACCCCCGCCCATTGACGTCATAGTGGCGTATGTCCCCCAGTAGTAACGCCAGATGGGACTTCCATGACGTCAATGGGTGGAGTATTTACGGTAAACTGCCACTTGGCAGTACATCAAGTGTATCATATGCCAAGTACGCCCCCTATTGACGTCAATGACGGTAAATGGCCCGCCTGGCATTATGCCCAGTACATGACCTTATGGGACTTTCCTACTTGGCAGTACATCTACGTATTAGTCATCGCTATTACCATGGTGATGCGGTTTTGGCAGTACATCAATGGGCGTGGATAGCGGTTTGACTCACGGGGATTTCCAAGTCTCCACCCCATTGACGTCAATGGGAGTTTGTTTGGCACAAAATCGACGGGACTTCCAAAATGTCGTAACAACT
+
557<%#%%(())*+.23;=A@A@DEIJJJ@((((,1JJJGEA??@EGJJJJJJJDA>;:>=>94300021,=>?=?;80)++10267-+/,2>>?GEJJJFCCCJCHJ@?=ABDEJJGHBA?>>;;<=DHB;;;BC7766117.,.(8623+,)++(&&%+23459@@=55(25===;=AABGDEB???B>>=+))*9620'%&'&'%&##$%'EDD>?=976-,,,&$$&&%%&7799<A@@B?B:99521/0000149<9989<@@=>>@<=<<=@@@4%%%-,52../=6AABBCCI6;:651/4))))5/.../DD8776;:<32-()&%&'8@A?@@=<9>74H-&'&.-+(&)(,**+)((,()5+9<:.-.<@GFF><<@CDEDEGHFEEEFC>>>?AA=::::@@:++.+<<=@<==,,.,@>ACEBACDAA@BFCEDC@?>?@>=98;9//1/+*)')*)()0*95557ABIJHGEB<<D>@ECCBCCDAA;:;:?=CGJJJEABBJIEA?ACJJJJJJHGEEF<;:>?;7720//2/../10.,+/09BHJGIDAB@;<;BAACIGFFDJJJJB@BC@@??@BCBFA=<89=JI;<>EEDEEEEDAAEAA=<JDA@CCCEGFDCCCCFBB9;;6543+)()(-.+*),8:FEGEJIJJHA==;<:99;?HHDDFGGDDBDED--,-632237:EEE<?AB>AB9=833312;1=A?@>(''&'&&('&'&&&'44?==>?EE>=:;<=>/---*))((08AIIFEHIFECCF=?>=::67>AAC=-+;;AE@F>HC@@A=?>>=>//,'%'(*+))**+,001+))*-,*'&%%''.21-(((''&((,.4991**'*./))((EE=::;=:><::=<989=>,0*%%(**)''5<EGGG>??;/-3.85**2+*=>;766766*))*67=;?>//.,++,,*'()01.,)&0&&'875424/,45312@D@AADBCEHIIIFED??>?@??@AAA?<<;<?=?<<<<;<>><:92/1;60/1.),<=@DBACCGJGFB?@?ACCFFEDDCDEEEEIHH4445ECBBAABB??@FIEAAABCCC@E<B=>>>:9)&&&49<=>>@@@?>>=?@@<<>@HI;.*&(&(*))*45.(((5ADFCCCA;;;0+**DDF7678>:444945===HEEFDCCEEEHFIEJFCAA@<<<=CDJ22200.5;BCABCEEEFHIJJIHHHGIHG=7779CGEE?5*0CB;A?<2--<BDGFGFCCDA@B?>==?BA@?4446842236.-*&&-?><?@CCD???@CA@A@ACEGEDEEGHJJDDDDECDIFBCDCHGJHEDEHGFFDDFEGFEDCEG744/4'(/0:77?@BBGEEE?96:?2006891111;46>=<?<5531/01/,,,27>?H86686--,449CDFJFDDDFEDDDFE+)))9=BDB@('''D>>EB31/,+-++*..-..?>?BA@6856=>?FHGIDB?@@>>><AA@B@@@<DD>==?3212<<::;8667:54231111BCCE@A@?@;;;;@AA??BACBDGEC?@:))+**)*412334240++()/'%%%)')-?=>DDGD@A@<;;<>>9::<;;:>=51/.118CAA?>?=<;;>ACCBBDBBBBCCBECDEDC;;::ABJIFDDCEIFGEJEDBAA>=<=>?8778)))):0///1111--30,,.;;:;563348@==>>@8/(%'-.>87,+*++048BBAAFCCBAA>>?AGGBB@ACCBB?@?@@@DAABBA@AD@@??FI?@??B?==FFGIIA@??@BDGBEDEA@?@ABDDEDGIJHGHFEDCBBEJJ;::;B>::?>?BB@ABEJJGFB35@A;+*)*.BDBDBAEDFIHFJJJJI@EGC>>=05*>5A4B2111A:=:888<?F<=DC>;;...,,-->@<<==@BBFA?>;;<>C0..1443*('(238??>>@951*+;=A::><<;;;;==:>1824/-***)+BDCBEDD?:9:000//-8>?970++0>ADCJ?>>?BCCBBBB;88;<:8:CCBDADC?>B@A?=?=?==-)((**()*(-%%(+236?><=998++9956589>A?>=AA?<><;321-,,.,')*-64.+),)'&&))7@:57=CBBDEJJ>;=<<>98310/124;::@CEE???>>?B@@@HF<:9-../???ADCA@@AA???>AEDCA@?@,*))78../,-))*01110..*7;B@???ECBJJJJJHGH<<;=9536-5'&'&(01-)))467;DHFEECDDECCCEDEBBCCCJDCB;8:5>D>?7668878<662+@(AB,,,-))(((/,./0>///.200:)('....63//-+'(*)''')')'')78;32229<52'&'&'((*)(((*.,(&&(%$$%)-0*)&*+**+--/**0778??>===?<:44---*'*+('()1,,,+-//3)((5A<ED@ABDA@@BEDECGGFECA@;(('(*'''1023:9;ABFDDCBCBAB@CECC?@@AC?>?>==<9899:>>B6556949?A<78?@CBCCDDA@??@?@@??@???>@CAA>?@BBCDEHDDEB?=>>>BBBCFGCHDCE>0+**.599889:;;>C@???532+(()?AB>==<A6687;66>A=;986?>67?BFGFC@?@ACEGHFA>>>?C?>@@;87::200/./1@@ABJ@<=>=<AABDB@?AACFFHGGDCD>;;;EC?=96567;::971)(((DFDFC???DEBD-(&':CD@>?913>=;7-,01:98<542,,-99:==?=ADAACCEFJEDCA@??@@EHFGHB<544//'&'(&&*$#%(,,,.>?C>>??3,+)')<==CJJGA;;<ACC@>>@@JB@@@<<<=EDCCEIIHEC;94889:;/...50/.,++.,++-4/)*<>>@?<=,+*/4:9870,*-''(&$%'**+,56460053445??>==<AB?B('%$$+'&&*5D@,;=?;DFHHFBAFGA840+++47;;946331C?@EDDDDHDCACDACEJHHGGGGJHJEC==>>EECBBBDHGFFDCA;57<<<<C5333333IJF6669GE99;DDEFA<---./FIE>>@B>IIJJJCCDDEFCDBBBD@99=>DGA@@@JJIJIJJJJEC?CCGFJJJJJJJJF?==902+0//.,-../-/.***3622-(%%*,***)***1/00*'(&%%$%%(77444+'&&)),>65620**%%+//,(((+,-0))((('&'*'())=<;B>=:<<+:<;@AACC@??@CG9999CBDD>>>EDCBBDCA@BBA?>@DBABBGHJGB@@AGFFJFECBBDGJDDCCA>=:FJGHA@ABFGBBCAB=<=?BACC>>A>CIB=7322<7BA??@ABIFB@>63376@88CBBCFGEBACDDB??@AEB>>>?DBBCBDGGFFDEDDEED><;;<<>?0//-..1---2A@A?>C???B?=<<;77104>>;<7/?;<>=?>CABABBB=;;:BA;;:7889?<DCDBC=60+&*+(+,,?D@<.--.;:?:7>1@6>AJHFD?>?=<73-*$
@Uematsu_g8c_4_G3_30
ATGAAATTGTGCGAAGAAACGCTGGTTTGTGTTTTGCTTGACCTTTGCCTCTTTTATTATAGAGATGAGAAAGAGAGGGTATCACTGGGAAGCATACTGTTACCTAGTTTTCAGATAGCTTTGCTTACCTCTGAAGATCACATTAATCGCAAATATGCTTTTAAGGCAGCCCATCCAAACATGCGGACCTATTATTTCTGCACTGATACAGGAAAGGAAATGGAGTTGTGGATGAAAGCCATGTTAGATGCTGCCCTAGTACAGACACAGTCGACGGTACCGCGGGCCCGGGATCCACCGGTCGCCACCATGGTGAGCAAGGGCGAGGAGCTGTTCACCGGGGTGGTGCCCATCCTGGTCGAGCTGGACGGCGACGTAAACGGCCACAAGTTCAGCGTGTCCGGCGAGGGCGAGGGCGATGCCACCTACGGCAAGCTGACCCTGAAGTTCATCTGCACCACCGGCAAGCTGCCCGTGCCCTGGCCCACCCTCGTGACCACCCTGACCTACGGCGTGCAGTGCTTCAGCCGCTACCCCGACCACATGAAGCAGCACGACTTCTTCAAGTCCGCCATGCCCGAAGGCTACGTCCAGGAGCGCACCATCTTCTTCAAGGACGACGGCAACTACAAGACCCGCGCCGAGGTGAAGTTGGGAACACCCTGGTGAACCGCATCGAGCTGAAGGGCATCGACTTCAAGGAGGACGGCAACATCCTGGGGCACAAGCTGGAGTACAACTACAACAGCCGCGACATTATTTGTATATCATGGCCGACAAGCAGAAGAGGGCGTCAAGGTGAAGTTCAAGATCCGCCACAACATCGAGGACGGCAGCGTGCAGCTCGCCGACCACTACCAGCAGAACGCCCATGGCGACGGCCCCGTGCTGCTGCCCGACAACCACTACCTGAGCACCCAGTCCGCCCTGAGCAAAGACCCCAACGAGAAGCGCGATCACATGGTCCTGCTGGAGTTCGTGACCGCCGCCGGGATCACTCTCGGCATGGACGAGCTGTACAAGTAAAGCGGCCGCGACTCTAAATAGTAATCAGCCATACCACATTTGTAGAGGTTTTACTTGCTTTAAAAAACCTCCCACACCTCCCCCTGAACCTGAAACATAAAATGAATGCAATTGTTGTTGTTAACTTGTTTATTGCAGCTTATAATGGTTACAAATAAAGCAATAGCATCACAAATTTCACAAATAAAGCATTTTTTTCACTGCATTCTAGTTGTGGTTTGTCCAAACTCATCAATGTATCTTAAGGCGTAAATTGTAAGCGTTAATATTTTGTTAAAATTCGCGTTAAATTTTTGTTAAATCAGCTCATTTTTTAACCAATAGGCCGAAATCGGCAAAATCCCTTATAAATCAAAAGAATAGACCGAGATAGGGTTGAGTGTTGTTCCAGTTTGGAACAAGAGTCCACTATTAAAGAACGTGGACTCCAACGTCAAAGGGCGAAAAACCGTCTATCAGGGCGATGGCCCACTACGTGAACCATCACCCTAATCAAGTTTTTTGGGGTCGAGGTGCCGTAAAGCACTAAATCGGAACCCTAAAGGGAGCCCCCGATTTAGAGCTTGAGACGGGGAAAGCCGGCGAACGTGGCGAGAAAGGAAGGGAAGAAAGCGAAAGGAGCGGGCGCTCAGGGCGCTGGCAAGTGTAGCGGTCACGCTGCGCGTAACCACCACACCCGCCGCGCTTAATGCGCCGCTACAGGGCGCGTCAGGTGGCACTTTTCGGGGAAATGTGCGCGGAACCCCTATTTGTTTATTTTTCTAAATACATTCAAATATGTATCCGCTCATGAGACAATAACCCTGATAAATGCTTCAATAATATTGAAAAAGGAAGAGTCCTGAGGCGGAAAGAACCAGCTGTGGAATGTGTGTCAGTTAGGGTGTGGAAAGTCCCAGGCTCCCCAGCAGGCAGAAGTATGCAAAGCATGCATCTCAATTAGTCAGCAACCAGGTGTGGAAAGTCCCAGGCTCCCCAGCAGGCAGAAGTATGCAAAGCATGCATCTCAATTAGTCAGCAACCATAGTCCCGCCCCTAACTCCGCCCATCCCGCCCCTAACTCCGCCCAGTTCCGCCCATTCTCCGCCCCATGGCTGACTAATTTTTTTTATTTATGCAGAGGCCGAGGCCGCCTCGGCCTCTGGGGCTTATTCCAGAAGTAGTGAGGAGGCTTTTTTGGAGGCCTAGGCTTTTGCAAAGATCGATCAAGAGACAGGATGAGGATCGTTTCGCATGATTGAACAAGATGGATTGCACGCAGGTTCTCCGGCCGCTTGGGTGGAGAGGCTATTCGGCTATGACTGGGCACAACAGACAATCGGCTGCTCTGATGCCGCCGTGTTCCGGCTGTCAGCGCAGGGGCGCCCGGTTCTTTTCAAGACCGACCTGTCCGGTGCCCTGAATGAACTGCAAGACGAGGCAGCGCGGCTATCGTGGCTGGCCACGACGGGCGTTCCTTGCGCAGCTGTGCTCGACGTTGTCACTGAAGCGGGAAGGGACTGGCTGCTATTGGGCGAAGTGCCGGGGCAGGATCTCCTGTCATCTCACCTTGCTCCTGCCGAGAGAGTCCGTCATGGCTGATGCAATGCGGCGGCTGCATACGCTTGATCCGGCTACCTGCCCATTCGACCACCAAGCGAAACATCGCATCGAGCGAGCACGTACTCGGATGGAAGCCGGTCTTGTCGATCAGGATGATCTGGACGAAGAGCATCAGGGGCTCGCGCCAGCCGAACTGTTCGCCAGGCTCAAGGCGAGCATCCCCGACGGCGAGGATCTCGTCGTGACCCATGGCGATGCCTGCTTGCCGAATATCATGGTGGAAAATGGCCGCTTTTCTGGATTCATCGACTGTGGCCGGCTGGGTGTGGCGGACCGCTATCAGGACATAGCGTTGGCTACCCGTGATATTGCTGAAGAGCTTGGCGGCGAATGGGCTGACCGCTTCCTCGTGCTTTACGGTATCGCCGCTCCCGATTCGCAGCGCATCGCCTTCTATCGCCTTCTTGACGAGTTCTTCTGAGCGGGACTCTGGGGTTCGAAATGACCGACCAAGCGACGCCCAACCTGCCATCACGAGATTTCGATTCCACCGCCGCCTTCTATGAAAGGTTGGGCTTCGGAATCGTTTTCCGGGACGCCGGCTGGATGATCCTCCAGCGCGGGGATCTCATGCTGGAGTTCTTCGCCCACCCTAGGGGGAGGCTAACTGAAACACGGAAGGAGACAATACCGGAAGGAACCCGCGCTATGACGGCAATAAAAAGACAGAATAAAACGCACGGTGTTGGGTCGTTTGTTCATAAACGCGGGGTTCGGTCCGGGGCTGGCACTCTGTCGATACCCCACCGAGACCCATCGGGGCCAATACGCCCGCGTTTCTTCCTTTTCCCCACCCACCCCCAAGTTCGGGTGAAGGCCCAGGGCTCGCAGCCAACGTCGGGGCGGCAGGCCCTGCCATAGCCTCAGGTTACTCATATATATTTTAGATTGATTTAAAACTTCATTTTTAATTTAAAAGGATCTAGGTGAAGATCCTTTTTGATAATCTCATGACCAAAATCCCTTAACGTGAGTTTTCGTTCCACTGAGCGTCAGACCCCGTGGCAAAGATCAAAGGATCTTCTGAGATCCTTTTTTTCTGCGCGTAATCTGCTGCTTGCAAACAAAAAAACCACCGCTACCAGCGGTGGTTTGTTTGCCGGATCAAGAGCTACCAACTCTTTTTCCGAAGGTAACTGGCTTCAGCAGAGCGCAGATACCAAATACTGTTCTTCTAGTGTAGCCGTAGTTAGGCCACCACTTCAAGAACTCTGTAGCACCGCCTACATACCTCGCTCTGCTAATCCTGTTACCAGTGGCTGCTGCCAGTGGCGATAGTCGTGTCTTACCGGGTTGGACTCAAGACGATAGTTACCGGATAAGGCGCAGCGGTCGGGCTGAACGGGGGGTTCGTGCACACAGCCCAGCTTGGAGCGAACGACCTACACCGAACTGAGATACCTACAGCGTGAGCTATGAGAAAGCGCCACGCTTCCCGAAGGGAGAAAGGCGGACAGGTATCCGGTAAGCGGCAGGGTCGGAACAGGAGAGCGCACGAGGGAGCTTCGGGGAAACGCCTGGTATCTTTATAGTCCTGTCGGGTTTCGCCACCTCTGACTTGAGCGTCGATTTTTGTGATGCTCGTCAGGGGGGCGGAGCCTATGGAAAAACGCCAGCAACGCGGCCTTTTTACGGTTCCTGGCCTTTTGCTGGCCTTTTGCTCACATGTTCTTTCCTGCGTTATCCCCTGATTCTGTGGATAACCGTATTACCGCCATGCATTAGTTATTAATAGTAATCAATTACGGGGTCATTAGTTCATAGCCCATATATGGAGTTCCGCGTTACATAACTTACGGTAAATGGCCCGCCTGGCTGACCGCCCAACGACCCGCCCATTGACGTCAATAATGACGTATGTTCCCATAAGTAACGCCAATAGGGACTTTCCATTGACGTCAATGGGTGGAGTATTTACGGTAAACTGCCCACTTGGCAGTACATCAAGTGTATCATATGCCAAGTACGCCCCCTATTGACGTCAATGACGGTAAATGGCCCGCCTGGCATTATGCCCAGTACATGACCTTATGGGACTTTCCTACTTGGCGGTATACATCTACGTATTAGTCATCGCTATTACCATGGTGATGCGGTTTTGGCAGTACATCAATGGGCGTGGATAGCGGTTTGACTCACGGGGATTTCAGAGTCTCCACCCCATTGACGTCAATGGGAGTTTGTTTTGGCACCAAAATCAACGGGACTTTCCAAAATGTCGTAACAACCGACCGATTAGCGCAAATGGGCGGTAGGCGTGTACGGTGGGAGGTCTATATAAGCAGAGCTGGTTTAGTGAACCGTCAGATCCGCTAGCACCATGGGCAGAACTTCACGAGCTTCAAAAAAAGTTCATAATTTTGGAAAGAGGTCAAATGGTACTTAAAAGGAATCCTAATGCACCGGTTGTCAGACGAGGTTGGCTTTATAAAC
+
<>.,,96***'')).588?<6442103=9?>7109,+*))*/295:6-9(::;<?@DCCIJ<<EGA712=.0-3J:B?<<<=B?767<<DEDEDEE?>=>HIC>=<=97?>FA@DDDB??>B@?@B@A@?<<<?=7//.0::;??@E@=<<>FIFB>;983/<98;5:65569?BCDFHHFECCBBA@===@EEEHJJECBBAAAACABBAAACHIA?AJEIA@@@DDFE@@@ACDJJ??>@??@BDDAAA@CCAAA??>?@A@===AH???>A??======>?BBDD?>?<9B998@A@CBDCEDDCCCBBCEJGIGCCCBGDHIJHIHEDEFIJHFFDB@@===?@ACDCCJJJJFJJCCACFB@@?BAAACBDBCBEJHFEDA?<978=999;=><8784:?GFA?B@<===@??@BHEC?@?AEFDCDFHFDEDIFIEDCGIJHJJJHH@>>?HEGHHGFFEFDAAAEIDAA@DBBCDFHB??@CEFABBCJBA>>@@BGIECA;4125DDDDEFDBCCEFDCCCCDCB@@>A??CEFHHHJJHGFEEFHHEED@CBJJJJJJECBBDEEBCDJ@??@IHD?::9:=>=>EEFDDCDAAABGDE41JHFBBBEDCBBCCBFGHIJJJIFGDCCBIEGB@@DBBDGHJJ@,+)&%'(((',03;EFGJIBA>>>A?AABGHHJ@@@AGHHFHIIJJED8GD@=ABA@CDCEFFJJJJJJIGJGEGJJIIFEDEDGIJJJH@??2112))&&&&+(%%%%$&'(9;ACIGHICDBC8655-'&&''&$######>BCE=:52)()1338<<>ABBBF877:EDEDC@B@@>ABJHHCAAAECCBBFGGGEDEDDDCFFDECBIIH-,,,++'''-..;:;;;:69;>ACACCC<;5ABAEDEDCCBCDG?:9999977B@@?:999>7764338??>>9@DDIGHCBDCFJJH@>G999:EBCA:::;CCCDBBB9@@@CFB3111@=1///02+(*')97>>?BC?>=;;;<AACBCDC>=<;?C<;:<<?><;;;<@4113+++++<<=<=?@@<B@@ACEGHGEDAC@=>?BJJDCDCDEHJEDFJHG??;D?98787=?:3A>CCA@@BA@AEJJJHFFHJJHBAABBABAEFFCCEFHIDDBIDBA?AAAEFDFAA@@BCDJCF>FCB@@?@ACFDHIJ?>=ACCA?@BBEEGHJJJHEEEFIIJIJJEDDCFJJJJJHCB?=>>FEBA>?@@GHDCGHDDC@9;FEDDCHFFDFDCCEGA@@AB@=;<==IJFDA?@@@@?@CDIFGHJJHDEDJJJJJH:999@EHJJJJJJGCAADJJFC?>??B@EJJJJJGB@A@@@>?A@?>?IJ?;;;CFJJJ<:=9FADGGFDDHJJJJAA?CDDB@>>?DHFB@BGJHH@?>AEFFFEECD>9JC6211,+++**)*,6;;>@BEIJAAABCB<====???A<<=>FGH>=<>=>CJJJFCA??>CJJD@EA@@ADC@=;;<ABAAAACDCBA@A;999@>@BEEDGFFGJJJG><;89;>>9::;>=<=>CFAA@EDEFCFEABEEFDICCFGBBCGJJGIIAA@BJB<889@@><86511/FFJJJFB?BBBBBDCCBDGGGGIFJIFCED@?=>DCFHBFDDDJIA>>416;=D>@6332:8CBCEJJG@:::::::DEFIGDC@@<645.///?D7666=A@EG?>=89<9785444BEDDAEHGHIHEDB?A?>@??@BCDAA@BFHFDC@>IHBB?BC<***H??FGFBCC<>>JIGFGEJCJJJF==<DEA==>ECCGHJIJFEEEJ?>>>GGJHJEBA89999924322;ABJCFDFEEHGGEEDEFGGGFHJJJCDGA>>?A@A@AAEBA?>FJJ??AB@?GEEED??ECGGDJJEAEBB@?A?AAA?A;;44445568DIEFBDGGDCEBC502558ADGFHFJBAC@A?A@BEECCCIGF=<<;;>AAAB@ACF><=72223330/01<@>;::0:79::=669BBBIHA@@@GGIJEDCEECBCCFGDJIJDBBBJGGJEDCCGDCCBHFFDBAA>@BDDCDBCCDBB?A>>=?>><?@BB?>=?BCDEDF@?>>A@BHDAB=><=?@?A??@BCDCCCAD?BHJJJJDAB@GJEEEHJIFFFDGHIGD?>>?851.//''&&##$%0*,<=<=EJJFDBAB>>?CCDD>?@JJJJJGHDBA@B??ABBEJJGDA?AADF85557;:8563057:5222223=>;888,++-8@AAFGGEJICB@@@CD9988>>?@DCDCGEBCA@@@BG@EDCCCBCDDDHHC@?@@DFBAADDCCDDCECCDCGIJJHHGG<<<=A??@CCDEHHIGGFDEDAA@@EHBA@GDIHC8667@B?@@AJI@??>7;2@385::0/:<@??ACHGEDEDA@@@@@=EFEEHDEJHJJGE4)(+)(()99@DDCHEAABCFFFEDBCACDBBB>>>=???BHJJJB>C=DHEDCBCBCEEEGCDCCECGGEDCCD<<<<DCCED@BBBBDFFFEJGE?@B<;86DFFGHFGHCBAFJGJHFFA?**IFFEEHCAAAHFDGDCFFDEEFJI>;:8J.,%#$#%&;FGGIHIFEFBDDCDCCDCDDFIEFD@@@<<:4489ECCCBB@CDDFFHHHJJFCBFDDFFJIB=;<D@6651345FCCDE?@@A+***;:;.,,-=A@AIJIJFFEDEGDB1.-2?A@:?DFGH9JHDC@?>><;=;=?ECCBBDBA><<69501188:ABDB:>99;B<?H>E?>>==</*().0*)*,('&'*/0878:;:?>?FDBBBBBA@@ACCBAB@CDCB@?AECEDCBDGIHHGCB@@BA@AJJJIEDDA@>>A:DI))))EEFHG@@?@CDB>==?BBCEDEDEBFGDF??=>??BACDBBA@CCFCECBACCBA@@BF64>>JGJIJACJDGFHIGCDEEFDBAACCCCBCBFEFFBA@>?ADDBBCCDEDEJFEAABBDBBBCDBBB@BAAAIEBBCDCDDABB@CBAFDEEDIDBABCGCD@EFGEB;83573FCCFEDCBG:999DHAA@BFBBBJIFGC@BBBABAE><<<;:;<ACCCCCEEJJB>;32003:;;8889FJBBFEDDCBBBGGHGFFEJIJB?</-**566>CCHDGCA>AJJHFEBDAACBAC:@:87A8877B?@?@AGIJFA;;>66666@@@CD@@??CBDD@===AA@?>@==:;<>>BCE;H@@@@JHB@?<9733:6?FIJ;::99<3914-2)889=<?>>>>CBA>=<=@CIGIHJJJFC:756=CEEJB?>>?@?>ABCBAAB<DABEIA@:666=GJGHCB@CBCHCCA76'&&.CBHGCB??AAEEFCCDBA@?CACE>>;2/,.')$$''=>:1205@BBDCCCEF>B>BBA@>AFD;2@@>;...02<?CCABCJ@>@CDCCCCJJGEC>??GFCACDIIFG=;9:=>EEIJGIFCCCCGJFGHFFEDFDACBCGECDB@A@ADDJJJJ878DE=@BBE@CAHFJJJI@EFJC=JJJJJJJJJH=>H8;=H=999@CJGAAA.,++005<EDA@A<999EDCBCEFJJJFA@?D@HGFFHHIJJJJ998855(8823-((0-**223+-79+*))((+).-**02/./756))%%)./1229?CGJJJDDDFIBCCECDEDIDECCCBG@?@AEEFJJJJEBCACCBAA@ACDEB???==>@8;9>6::5?;?=8532003355/AABCCJJJJJHDBCBA??DBBCACCDEFEEECA@?><<>???ADBBEFECCABGEHHGDB=>==@??><==?ABE@<;;=>ABBCCGJH@??=AA?A@B>>>>?===@??@A@?>>?@@A@><<>AACCA><9;6>>=<?>?@AABCDCDC@@@A=:661,,33487.-0+112:>>BB@@?BCC@:@7///>>==:>B<DBBEGE=;;CCCCDDFE@?@AD><=<FCBGD???DBB?@:84J833211311255=BBEDFJHFDCDDEGFJCCCCBBA@BBDDCCACCGJIJIHGCA@ACF@@AJJGFGJDCBACC84B>CCG@??BEEJHBABDEGHJCCBBGEDECCCBBDDHGCBCBCA@>?JEADCFHGC=@+)((998D99:99.++2:>DDGGG@AA@EHEEDJJJA??>AA>82227>GEDA@BBA@@ACCDFFIFEEAAAACDEGGFJJJIGGF@?>;<62../;;;=>=<<?=@?>??CFJIGE)&&':><<=@GGGDA@FIJH98778<:>:;?FFEHIJJFFEDA@>@IJJC@?>BCDGJIHFFJJHEEGFGEEHGGFFE@@---->?ACBCEEFCBBACEA@?=??ABCCCCE32223972336445BCDGFFFIIJB@A>@?@@IEFEFIIHEEEGHGGGJJGCEDCCBB@CCFGFCAB?@ABHJJJEEJJJJHDDDCCDEIJJGEGFJGDDBCBBDAA?/A@?=>>BBAA?>=>>CCDJJIEB?>>@<;;;<74736;;<?F7667BCBD<<=;<>FCGCDGFECAAAAEBBA>>>;;<<CEFHFHECCECJBAAADEDBCA?BE:9888CDHIFB=<<>CIHEDEDFJHFA?A@AB?==>><=FFHF@>>?EDCEEDBAADFHHFFD@?@BJJJGHFHGFDEDIHIEEDDDCDC>>B?GEB?=9723)?A:99:12/-,,*.,,./;?@CGH?>>:;;;<GEDDDCEEGAAA@C@@@A@?=;;=FHJHDCA?=>>@BFGHFEGBBAAFEGEE@@@?@ADHJGEE::99BDF>DC=..201>>AAEEHA@@BHIIGA?>=>>998>,,,->B341EEDA@?@DIJJHDEC@@>A>=@D<8..DJ=>B311035.*'$%&''$#%$##$$&'&')998<==>=EFIBAA@EFCBBCC@C@<=>ACCHJJJFCGCB>>??AABDECACCDHGBA=32357A7@@@BDCCDCE:::;88?>4IJFFA==;<==B?>=@JJJH>>>ABD@G:JE:876CD/)(('&&%()'''&&%%+8AF;:=>CDDDHEAAA@B><<>@DDCDEB>==>ABBB@>?A=;,**(
@Uematsu_g8c_4_G3_31
TTCACAAATAAAGCATTTTTTTCACTGCATTCTAGTTGTGGTTTGTCCAAACTCATCAATGTATCTTAAGGCGTAAATTGTAAGCGTTAATATTTTGTTAAAATTCGCGTTAAATTTTTGTTAAATCAGCTCATTTTTTAACCAATAGGCCGAAATCGGCAAAATCCCTTATAAATCAAAAGAATAGACCGAGATAGGGTTGAGTGTTGTTCCAGTTTGGAACAAGAGTCCACTATTAAAGAACGTGGACTCCAACGTCAAAGGGCGAAAAACTCATTATCAGGGCGATGGCCCACTACGTGAACCATCACCCTAATCAAGTTTTTTGGGGTCGAGGTGCCGTAAAGCACTAATCGGAACCCTAAAGGGAGCCCCCGATTTAGAGCTTGACGGGGAAAGCCGGCGAACGTGGCGAGAAGGAAGGGAAGAAAGCGAAAGGAGCGGGCGCTAGGGCGCTGGCAAGTGTAGCGGTCACGCTGCGCGTAACCACCACACCCGCCGCGCTTAATGCGCCGCTCAGGGCGCGTCAGGTGGCACTTTTCGGGGAAATGTGCGCGGAACCCCTATTTGTTTATTTTTCTAAATACATTCGAATATGTATCCGCTCATGAGACAATAACCCTGATAAATGCTTCAATAATATTGAAAAAGGAAGAGTCCTGAGGCGGAAAAGACCGCTGTGGAATGTGTGTCAGTTAGGGTGTGGAAAGTCCCAGGCTCCCCAGCAGGCAGAGTATGCAAAGCATGCATCTCAATTAGTCAGCAACAGGGTGTCAAAGTCCCAGGCTCCCCAGCAGGCAGAAGTATGCAAAGCATGCATCTCAATTAGTCAGCAACCATAGTCCCGCCCCTAACTCCGCCCATCCCGCCCCCTAACTCCGCCCGTTCCGCCCATTCTCCGCCCCATGGCTCATTAATTTTTTTTATTTATGCAGAGGCCGAGGCCGCCTCGGCCTCTGAGCTATTCCAGAAGTAGTGAGGAGGCTTTTTTGGAGGCCTAGGCTTTTGCAAAATAAAAATCAAGAGACAGGATGAGGAATCATCGCATGATTGAACAAGATGGATTGCACGCAGGTTCTCCGGCCGCTTGGGTGGAGAGGCTATTCGGCTATGACTGGGCACAACAGACAATCGGCTGCTCTGATGCCGCCGTGTTCCGGCTGTCAGCGCAGGGGCGCCCGGTTCTTTTTGTCAAGACCGACCTGTCCGGTGCCCTGAATGAACTGCAGAGCGAGGGCAGCGCGGCTATCGTGGCTGGCCACGACGGGCGTTCCTTGCGCAGCTGTGCTCGACGTTGTCACTGAAGCGGGAAGGGACTGGCTGCTATTGGGCGAAGTGCCGGGGCAGGATCTCCTGTCATCTCACCTTGCTCCTGCCGAGAAAGTATCCATCATGGCTGATGCAATGCGGCGGCTGCATACGCTTGATCCGGCTACCTGCCCATTCGACCACCAGCGAAACATCGCATAGAGCGAGCACGTACTCGGATGGAGCCCGGTCTTGTCGATCAGGATCATGGACGAAGAGCATCAGGGGCTCGCGCCAGCCGAACTGTTCGCCAGGCTCAAGGCGAGCATGCCCGACGGCGAGGATCTCGTCGTGACCCATGGCGATGCCTGCTTGCCGAATATCATGGTGGAAAATGGCCGCTTTTCTGGATTCATCGACTGTGGCCGGCTGGGTGTGGCGGAAGCCACTATCAGGACATAGCGTTCACTCGTGATATTGCTGAAGAGCTTGGCGGCGAATGGGCTGACCGCTTCCTCGTGCTTTACGGTATCGCCGCTCCCGATTCGCAGCGCATCGCCTTCTATCGCCTTCTTGACGAGTTCTTCTGAGCGGGACTCTGGGGTTCGAAATGACCGACCAAGCGACGCCCAACCTGCCATCACGAGATTTCGATTCCACCGCCGCCTTCTATGAAAGGTTGGGCTTCGAGATCGTTTTCCGGGACGCCGGCTGGATGATCCTCCAGCGCGGGGATCTCATGCTGGAGTTCTTCGCCCACCCTAGGGGGAGGCTAACTGAAACACGGAAGGAGACAATACCGGAAGGAACCCGCGCTATGACGGCAATAAAAAGACGAATAAAACGCACGGTGTTGGGTCGTTTGTTCATAAACGCGGGGTTCGGTCCCAGGGCTCACACTGTCGATACCCCACCGAGACCCCATTGGGGCCAATACGCCCGCGTTTCTTCCTTTTCCCCCCACCCCACCCCCCAAGTTCGGGTGAAGGCCAGAGGGCTCGCAGCCAACGTCGGGGCGGCAGGCCCTGCCATAGCCTCAGGTTACTCATATATACTTTAGATTGATTTAAAACTTCATTTTTAATTTAAAAGGATCTCCAGGTGAAGATCCTTTTTGATAATCTCATGACCAAAATCCCTTAACGTGAGTTTTCGTTCCACTGAGCGTCAACCCCGTAGAAAAGATCAAAGGATCTTCTTCGTCAATCCTTTTTTCTGCGCGTAATCTGCTGCTTGCAAACAAAAAAACCACCGCTACCAGCGGTGGTTTGTTTGCCGGATCAAGAGCTACCAACTCTTTTTCCGAAGGTAACTGGCTTCAGCAGAGCGCAGATCCAGAAAATCTGTCTTTTCTAGTGTAGCCGTAGTTAGGCCACCACTTCAAGAACTCTGTAGCACCGCCTACATACCTCGCTCTGCTAATCCTGTTACCAGTGGCTGCTGCCAGTGGCGGTCAGTCGTGTCTTACCGGGTTGGACTCAAGACGATAGTTACCGGATAAGGCGCAGCAGTCAGGCTGAACGGGGGGTTCGTGCACACAGCCCAGCTTGGAGCGAACGACCTACACCGAACTGAGATACCTACAGCGTGAGCTATGAGAAAGCGCCACGCTTCCCGAAGAAGGCGGACAGGTATCCGGTAAGCGGCAGGGTCGGAACAGGAGAGCGCACGAGGGGGGCTTTTGGGGGAAACGCCTGGTATCTTTATAGTCCTGCTGTCGGGTTTCGCCACCTCTGACTTGAGCGTCGATTTTTGTGATGCTCGTCAGGGGGGCGGAGCCTATGGAAAAACGCCAGCAACGCGGCCTTTTTTACGGTTCCTGGCCTTTTGCTGGCCTTTTGCTCACATGTTCTTTCCTGCGTTATCCCCTGATTCTGTGGATAACCGTATTACCGCCATGCATTAGTTATTAATAGTAATCAATTACGGGGTCATTAGTTCATAGCCCATATATGGAGTTCCGCGTTACATAACTTACGGTAAATGGCCCGCCTGGCTGACCGCCCAACGACCCGCCCATTGACGTCAATCATGGCGTATATTCCCATAGTAACGCCAATAGGGACTTCCCATTGACGTCGATGGGTGGAGTATTTACGGTAAACTGCCCACTTGGCAGTACATCAAGTGTATCATATGCCAAGTACGCCCCCTATTGACGTCAATGACGGTAAATGGCCCGCCTGGCATTATGCCCAGTACATGACCTTATGGGACTTTCCTACTTGGCAGTACATCTACGTATTAGTCATCGCTATTACCATGGTGATGCGGTTTTGGCAGTACATCAATGGGCGTGGATAGCGGTTTGACTCACGGGGATTTCCAAGTCTCCACCCCATTGACGTCAATGGGAGTTTGTTTGGCACCAAAATCAACGGGACTTTCCAAAATGTCGTAACAACTCCGCCCCATTGACGCAAATGGGCGGTAGGCGTGTTCAGGTGGGAGGTCTATATAAGCAGAGCTGGTTTAGTGAACCGTCGATCCACTAGCGCCGTCGGCGAGACTTCACGAGCTTCAAAAAAAGTTCATAATTTTGGAAAGAGGTCAAATTCAATTAAAAGGAATCCTAATGCACCGGTTGTCAGACGAGGTTGGCTTTATAAACAGGACGTACTGGCATGAAATTGTGGAAGAAACGCTGGTTTGTGCTTTCTGACCTTTGCCTCTTTTTATTATAGAGATAGAAGAAGAGGGTGTCAGCTGGGAAGCATACTGTTACCTAGTTCAAGATAGCTTTGCTTACCTCTGAAGATCACATTAATCGCAAATATGCTTTTAAGGCAGCCCATCCAAACATGCGGACCTATTATTTCTGCACTGATACAGGAAAGGAAATGGAGTTGTGGATGAAAGCCATGTTAGATGCTGCCCTAGTACAGACACAGTCGACGGTACCGCGGGCCCGGGATCCACCGGTCGCCACCATGGTGAGCAAGGGCGAGGAGCTGTTCACCGGGGTGGTGCCCATCCTGGTCGAGCTGGACGGCGACGTAAACGGCCACAAGTTCAGCGTGTCCGGCGAGGGCGAGGGCGATGCCACCTGCGGCAAGCTGACCCTGAAGTTCATCTGCACCACCGGCAAGCTGCCCGTGCCCTGGCCCACCCTCGTGACCACCCTGACCTACGGCGTGCAGTGCTTCAGCCGCTCCCGACCACATGAAGCAGCACGACTTCTTCAAGTCCGCCATGCCCGAAGGCTACGTCCAGGAGCGCACCATCTTCTTCAAGGACGACGGCAACTACAAGACCCGCGCCGAGGTGAAGTTCGAGGGCGACACCCTGGTGAACCGCATCGAGCTGAAGGGCATCGACTTCAAGGAGGACGGCAACATCCTGGGGCACAAGCTGGAGTACAACTACAACAGCCACAACGTCTATATCATGGCCGACAAGCAGAAGAACGGCATCAAGGTGAACTTCAAGATCCGCCACAACATCGAGGACGGCAGCGTGCAGCTCGCCGACCACTACCAGCAGAACACCCCCATCGGCGACGGCCCCGTGCTGCTGCCCAACAACCACTACCTAAGGAGCGCCAGTCCGCCCTGAGCAAAGACCCCAACGAGAAGCGCGATCACATGGTCCTGCTGGAGTTCGTGACCGCCGCCGGGATCGCTCTTCGGCATGGACGAGCTGTACAAGTAAAGCGGCCGCGACTCTAAATCATAATCAGCCATACCACATTTGTAGAGGTTTTACTTGCTTTAAAAAACCTCCCACACCTCCCCCTGAACCTGAAACATAAAATGAATGCAATTGTTGTTGTTAACTTGTTTATTGCAGCTTATAATGGTTACAAATAAAGCAAT
+
++@>><?@BFGHJGGDDHJJJJJEAA??@@EEC@>?@CDB>>AHDD<<5@CBAAADGIIHDCCDFBABJJEDDGGDFDCDDACGDCBDHHJGJIJJJJF=@HJEBB>=>?CFHJJJJJJJHHJIJJJIGEDCCD@JJJJJJF@BDDB@@A<<;;FJFA@@EHJJJH?>==78544:6=AIJJAA>>=<<=;<=AC@<>@EHFFDFEFG=<<:=7444>9766@;:5335455;>40:/?BC?>>BEA4,,.,,.375554557465.--/5.)(%%%(')87;AEA??>=;;<>>?@BAAA@CDCBCDFD@@?ABDIGC>>88<=EJB=<>=>>>>=?=**)),-@CC<;8**(,899ABCACDCFFDAGEECAEF@@@AJFCA@>ABAC@??@DEIJJA?>@@@@@A@@5CD:85/4+:550/-,/../30333;GJDBB@>>>@DE@@=<AACFFJJJGDE>@>:;;CCGFFDBCBDEFGB@@BGG2223CHFCEAB?>AECBABDEBDB>:9;;-))*@>DEB<<=>B@><<333675''&*8::A=@@<<;><;=BCCCED@BDIGGJJJJJJJJIECDCAIG<;;:/../EDDEFFHA=<<>DJ>B????ABDECECEDEEJJJGJCCDDFFFJIIJDE=CJD@>;9<@;::<;66478;?1+*)122+'&%*+<@BAADHIFHJJIEDDEHJGE=<<=<74/++**)('&/8??@A=?>?==<5+**()0112@ACJD?@989;A@@@EDE(((((;<642'&'-*,+'%'(*)'(*+99;B=>;39<67>BB>>>BGA@?@ACDHJC@AA@>?>?@?A@FGCCABCDGEJGGE99985-);<@BC883000;=;>@DC:7/;988@A;<>?<;:31/+/+')/24;B?A:8,,*999<<<20/0*%%%%'6@GJJJJJJGFJHIHEEBAA9:;>??>BA=<<<87=;A;0/-/0999>G>?=BGGFHDDD1,,1+,845457893/.00//12689>>@AA=::9>=532112,'').%%''100.-+,,,+))'(&&).3;;:2000?999982239B;B@?@A=>??FCBBBAABEBCDDFGEC>)(())@AAA@BFFE?>>>HIDDCADGFIJIJJJJG5555FGGGDDDDEGGCDCBGGCDCCHJJFCBAAAACDCCBCCEC??>>>>=;<<>5222IIGFHFJB?=>ABFEFFFGGFFBBBBCD>44=:;;BDAA7*()(/041/*222/1,+8FEEGHJGJIHHIEEEB@?>@CBFFCEEDCEEDDDDDCCDEEIJJGFGFFGGEEEBDECFFFHHEHJJJB?77;<>@97975300<@ABACFFFGBCFJHJFJGE44''BFDDEGFDCBJCAC9;DCFGGJJ==<BDJHBB<3334HFEFHFFEGFHHFHGFGBBB@A@CEDCFDEGI?3./9>EBB@CBBCBFFEJFFDA>==3:---77500553323889((((@7656///1E@D43229;85))0+*;<?>>=<(''*EHE;:975531-+('('066-------598977;>HJJJJIIIJJJECAAFH==G:F?DA;?EIIFIFDA@BBFJJHFJJHFCABBDBAECBBB@@=<=?FDDAA@@@???>?A@A>=>@HIICBC>=>@@7:88988''&%%%,*-FEDDFJJJIJ@@?ACCBBB@ABBBJHDDDE:422*((*)*')*,:1+**+43366621110//+''8==((('(@CECGFECEEFHEFDCFFFC8778DFGECCBEGGB?@ADDDDIJJHFDCCCDDDDFEEGIHCBBBA@@>>?>EFGEFCJIJFCCBGJIHIJHCC555EC1.+*679DCDJIFDEJDDCCFE??>>ABCBJJGGHFD<<=EFIDFDCCCCBCCHFDCFHHIGFEBA??ACJ??>>CB@AAFDEEEFEJIJDCBDEJIJJDCA750***2)()))GGJJJJJDJIFFFHCBA@CGF:IDEFFHHHJIJJIJJ>>>JJJJBABAACBB@?@BACDA@ABB?BBABCBABCBB?>>=?@DEDHDC=99:9ACB????C7776664<=AA;:?>?>>AHFBBCACBA@@'''(D>B?533,*+->AAJEDBABBAB@@AAABE;988B67869:4..--0/++.....599883;874<644'&&(/*+789?=:=>DF???==>CEDDEC<9::<BCDGEAAA?@A@DFGCCE?<<AA8J;53;@:25@??<0,7CGEDFFH673469<<9422('')*.9880///89>>><>5<==ABCCC>???@ABCGEDDDDDA?>?BBABB@@@@EHIJJJ;@6E?EFGHIHJIJJJIJDCDCJJIJJJJHJJJJFBF>868;72.,'''-A=CCB399:>HIEEB;;;:>>>IHFDCBADJHEDCBHBEGFFEGGGGHIIBBB@H=CB+++/.7:9112AH:879@:I=:556-,--67658;**+&&&)'(((&&&55?CEDDEDD?@>>?433333334498:<?@BHHJJJB?>>DBADCCCEEDDCB@>>>BC@,-'3317+79999FCBEIGJIEAAABJJJJJC>=?CA@?@BCCBDBCCDJID@;::;8-,(')('(&%'&&)889<;<<9;EB>?>?AAB@<<;<@@CBA??==?855*)))1BCBD<<=CB====?????>98888;>87=>@BC?>8788CCBC:66<<=AAABFDCCBAC@6222<)(('%%%-5643202+*(''3:HCCA:::;CDEB???A<;:9@@??>?ABCB?>AAEF>>>***<*6%%(+69:DB=<>A?@?BDCEJB?A@@<:::EF@?>=>>?DAA??@?@BCGAABAIFECBCD@??>BCCC@?@AEDCBBBEDCGJJHDFB>777B;1.20'&%%)%-0;ABDGFDDCCFFFECCDA@@@JJHGGD>;;8<=9333ACD@B@98100-(4.)((+))())=?@DJDA@?;<<<CBACBHBJIDFE>>=9,0CCFDBB@?=DBD::::99./02646@???CDEBFJJJJIGCDIDBA=>@B????>=<><68216548;EIJJJJ>B6EEJGCCBCDEC@=<99:;;:==??@><@EJFIEJHEDDGFDA@DJJHEDCCECDDFGHFE?=JJIJFEEEJHFEEEFFGICAA>;;<BFIGFEDDHIIE@?>?BCDBBBCD?==>GHGFGFFFCEDCDBEJHJ<<<CFAACA;5566ABGIICHGGGJJB77A@@ACGFFFABAAFICDBACBGFDEFHIJCB@965589@AAEDDCA2///=@@:;:,00''44<<...---**-,..-1/-.00/1.+'7000668=?330./(),,2A>/='/+(DCBBB@>>('''335A>>??FFGJJIHDBDCHHHDDCA?>?>>@H87776?CJIIF@===>CBBBEEDEDDCCEBA?>>@BBBCCCFCABBBEEFEFAA??DEFFCBAABCG@FJIEDFEGC@650/0/000214:<?=EGA>A<;;C?DCA@ABBEED?>==ADCCABCDEFJ87778FJICCCCJGBB>?@ADCEHJIGD44AD:::('''*&'++,7<?DCCBBFEE61233459998999A><>@A;C/)>9;BDDDHFHCB@BBBFEDA@>?>A@;;;<;:720/-,,-=CEEEHJJHJ@A@9999877;5D@?DFFHC???BJI??>?><=<<;=<CDACBDEHIJDDABCCAAB>?==B<;2,-244DD@D@>A@BBCIJJE==CCCAACBEEEIECB>>?@J=97*)-3?///156)((((''00&%%)&'))-.22229978B@JJJJJDCBDJHFA5GD3112?C4)/..//.?BCCHHJIHJJH<;A>CCBDGFGCBCBGCCEDFCBBBD>==?CCBA@BCJIJ.*:<,*('(%%(3;=EJJFDC@JJGBB@712<2JJECBBDAABEA?98?@JIFFEFDCDH=886;;8FCEFFCCJ622B=.&%(,,3/./++/0(((('&(+8;HIEB=<<>CG>I:A?>50.0,3//235?B<:F?AA?-)))88:/-(6:8+)),8*GJGFGGJJJHGEB@BJJJFFCA@B:999?>=9:;=A@>?@AEBA?@DJH@<HEFAAFCBBBDEEDEDDDJJIFIJFG>>=?DGIJHGEFGCIJA?@BDEHEEEA@AADHDDC0001<61/.,.72213337:;7687::;;:EH=;96:@>:<<:=>?ABCDFGFGGEECDFA@800AGJJGGEEFDFGJJJJJGDCCCBA@AA@D???AFGCEF?>>=@A?@CFDEGFECBCCGJHIFHDAA@@>IDB?@0..('+(*+;=::<>=<;<CHHEDBA@64/1)&&&(HIFFGFGGE?>=?CGJIJJJJHHHFDCDEGHJJJFEECD?@A?EDJJJIJJJJGFDGGEHFFHIGJHDIHIJJEDEBCCCGGIJJGFC>>;93/*''&''$'*166<55440)''(&&')0))--..//12AA@@AACCCCAA?>@@DGECCFGECC:=?IHFFHFFDCDGIJIIJJJJJJJJFEFFEDCABCHJJGEEFGFEEGJGFEDFBDCGJJJJJA??AFF----=;<;FGEJFIJJGGFIHJJJJIJIJJEEEFFH@???JFA=<=CDECEA?AAGDDFFJJJFGHIJJJJJJJCDE?>??GHDBAADHIFFFEFHGIIJHFCCDDJ''''(9>??CDJFGIHJ@::JGJGHJIEEFFEE<:://.+,4589:J@A@98312//--@?>?>>??AJHGEDD>>>ABACB<;;<<CB2..-9@D===>GGHFJJGGEHEFJFCCAA7444BBEHIGE3:C@6444HAA***+;<9(%%&%&))*,*55494=?@@?=955489;<1.2:777=><@71133...@???D@@@AGIJIHEDEFGHFGFHED>=>?CB<F=>;91/0,-2,,;<??>?@@?>>>@:B5556::;9DH=;;<?@?>::;,+)(('.678<HIIB>>>=?>>AAEECC=IIJJJCEEEIJEEEDDDFJJJJJJJC?@>=@=?CA?@:;CIHHEDCCA@ACJJGFGFIHHJEEEFCCBBDFGIHHGHEDEDGCAA@BBEEEIGFEA@??AIIJGG@?>?ACFHJHJFF@--+
@Uematsu_g8c_4_G3_32
GTGAAATTTGTGATGCTATTGCTTTATTTGTAACCATTATAAGCTGCAATAAACAAGTTAACAACAACAATTGCATTCATTTTATGTTTCAGGTTCAGGGGGAGGTGTGGGAGGTTTTTTAAAGCAAGTAAAACCTCTACAAATGTGGTATGGCTGATTATGATCTAAGAATGCGCGGCCGCTTTACTTGTACAGCTCGTCCATGCCGAGAGTGATCCCGGCGGCGGTCACGAACTCCAGCAGGACCATGTGATCGCGCTTCTCGTTGGGGTCTTTGCTCAGGGCGGACTGGGTGCTCAGGTAGTGGTTGTCGGGCAGCAGCACGGGGCCGTCGCCGATGGGGGTGTTCTGCTGGTAGTGGTCGGCGAGCTGCACGCTGCCGTCCTCGATGTTGTGGCGATTTTGAGAGTTGATGCCGTTCTTCTGCTTGTCGGCCATGATATCAACGTTGTGGGCTGTTGTAGTTGTACTCCAGCTTGTGCCGGATGTTGCCGTCCTCCTTGAAGTGATGCCCTTCAGCTCGATGCGGTTCACCAGGGTGTCGCCCTCGAACTTCACCTCGGCGCGGGTCTTGTCATTGCCATCGTCCTTGAAGAAGATGGTGCGCTCCTGGACGTAGCCTCGGGCATGGCGGACTTGAAGAAGTCGTGCTGCTTCATGTGGTCGGGGTAGCGGCTGAAGCACTGCACGCCGTAGGTCAGGGTGGTCGCGGGTGGGCCAGGGCACGGGCAGCTTGCCGGTGGTGCAGATGAACTTCAGGGTCAGCTTGCCGTAGGTGGCATCGCCCTCGCCCTCGCCGGACACGCTGAACTTGTGGCCGTTTACGTCGCCGTCCAGCTCGACCAGGATGGGCACCACCCCGGTGAACAGCTCCTCGCCCTCTCATGGTGGCGACCGGTGAATCCCGGGCCCGCGGTACCGTCGACTGTGTCTGTACTAGGGCGGCGTCTGACATGGCTTTCATCCACAACTCCATTTCCTTTTCCTGTATCAGTGCAGAAATAATAGGTCCGCATGTTTGGATGGGCTGCCTTAAAAGCATATTTGCGATTAATGCGATCTTCAGAGGTAAGCAAAGCTATCTGAAAACTAGGTAACAGTATGCTTCCCAGGATACCCTCTTCTTTCTCATCTCTATAATAAAAGAGGCAAAGGTCAGAAAGCACAAACCAGCGTTTCTTCCACAATTTCATGCCAGTACTGTCCTGTTTATAAAGCCAACCTAGTCAACAACCGGTGCATTAGGATTCCTTTTAATTGAATTTGACCTCTTTCCAAAATTATGAACTTTTTTTGAAGCTCGTGAAGTTCTGCCCATGGTGCTAGCGGATCTGACGGTTCACTAAACCAGCTCTGCTTATATAGACCTCCCACCGTACACGCCTACCGCCCATTTGCGTCAATGGGGCGGAGTTGTTACGACGTTTGGAAAGTCCGTTGATTTTGGTGCCAAAACAAACTCCCATTGACGTCAATGGGGTGGAACTGGAAATCCCCGTGAGTCAAACCGCTATCCACGCCCATTGATGTACTGCCAAAACCGCATCACCATGGTAATAGCGATGACTAATACGTAGATGTACTGCCAAGTAGGAAAGTCCCATAAGGTCATGTACTGGGCATAATGCCAGGCGGGCCATTTACCGTCATTGACGTCAATAGGGGGCGTACTTGGCATCTGATACACTTGATGTACTGCCAAGTGGGCAGTTTACCGTAAATACTCCACCCATTGACGTCAATGGAAAGTCCCTATTGGCGTTACTATGGGAACATACGTCATTATTGACGTCGATGGGCGGGATGATGGGCGGTCAGCCAGGCGGGCCATTACCGTAAGTTATGTAACGCGGAACTCCATATATGGGCTATGAACTAATGACCCCGTAATTGATTACTATTAATAACTAATGCATGGCGGTAATACGGTTATCCACAGAATCAGGGGATAACGCAGGAGAAGAACATGTGAGCAAAAGGCCAGCAAAAGGCCAGGAACCGTAAAAAGGCCGCGTTGCTGGCGTTTTTCCGTAGGCTTCGCCCCCCTGACGAGCATCACAAAAATCGACGCTCAAGTCAGAGGTGGCGAAACCCGACAGGACTATAAAGATCCAGGCGTTTCCCCTGGAAGCTCCCTCGTGCGCTCTCCTGTTCCGACCCTGCCGCTTACCGAATATATTGATCCTTCGGGAAGCGTGGCGCTTTCTTCATAGCTCACGCTGTAGGTATACGTCGGTGTAGGTCGTCGCTCCAAGCTGGGCTGTGTGCACGAACCCCCCGTTCAGCCCGACCGCTGCGCCTTATCCGGTAACTATCGTCTTCAGTCCAACCCGGTAAGACACGACTTATCGCCACTGGCAGCAGCCACTGGTAACAGGATTGACCAGAGCGAGGTATGTAGGCGGTGCTACAGAGTTCTTGAAGTGGTGGGCCTAACTACGGCTACACTAGAAGAACAGTATTTGGTATCTGCGCTCTGCTGAAGCCAGTTACCTTCGGAAAAAGAGTTGGTAGCTCTGATCCGGCAAACAAACGCTGGTAGCGGTGGTTTTTTTGTTTGCAAGCAGCAGATTACGCGCAGAAAAAAAAGGATCTCAAGAAGATCCTTTGATCTTTTCTACGGGGTCTGACGCTCAGTGGAACGAAAACTCACGTTAAGGGATTTTGGTCATGAGATTATCAAAAAGAATATCACCTCAAATCCTTTTAAATTAAAAATGAAGTTTTAAATCAATCTAACATATATATGAGTAACCTGAGGCTATGGCAGGGCCTGCCGGCCCCGACGTTGGCTGCGAGCCTGGGCCTTCACCCGAACTTGGGGGGTGGGGTGGGAAAAGGAAGAAACGCGGGCGTCTGGCCCCGATGGGGTCTCGGTGGGGTATCGACAGAGTGCCAGCCCTGGGACCGAACCCCGCGTTTATGAACAAACGACCCAACACCGTGCGTTTTATTCTGTCTTTTTATTGCCGTGGTGGCGGGTTCCTTCCGGTATTGTCTCCTTCCGTGTTTCAGTTAGCCTCCCCCTAGGGTCGGCAAGGACTTCCAGCATGAGATCCCCGCGCTGGAGGGATCATCCAGCCGGCGTCCCGGAAAACGATTCCGAAGCCCAACCTTTCATAGAAGGCGGCGGTGGAATCGAAATCTCGTGATGGCAGGTTGGGCGTCGCTTGGTCGGTCATTTCGAACCCCAGAGTCCCGCTCAGAAGAACTGGTCAAGAAGGCGATAGAAGGCGATGCGCTGCGAATCGGGAGCGGCGATACCGTAAAGCACGAGGAAGCGGTCAGCCCATTCGCCGCCAAGCTCTTCAGCAATATCACGGGTAGCCAACGCTATGTCCTGATAGCGGTCCGCCACACCCAGCCGGCCACAGTCGATGAATCCAGAAAAGCGGCCATTTTCCACCATGATATTCGGCAAGCAGGCATCGCCATGGGTCACGACGAGATCCTCGCCGTCGGGCATGCTCGCCTTGAGCCTGGCGAACAGTTCGGCTGGCGCGAGCCCCTGATGCTCTTCGTCCAGATCATCCTGATCGACAAGACCGGCTTCCATCCGAGTACGTGCTCGCTCGATGCGATGTTTCGCTTGGTGGTCGAGTGAATTCCTGGGATCAAGCGTATGCAGCCGCCGCATTGCATCAGCCATGATGGATACTTTCTCGGCAGGAGCAAGGTGAGATGACAGGAGATCCTGCCCCGGCACTTCGCCCAATAGCAGCCAGTCCCTTCCCGCTTCAGTGACAACGTCGAGCACAGCTGCGCAAGGAACGCCCGTCGTGGCCAGCCACGATAGCCGCGCTGCCTCGTCTTGCAGTTCATCAGGGCACCGGACAGGTCGGTCTTGACAAAAGAACCGGGCGCCCCTGCGCTGACAGCCGGAACACGGCGGCATCAGAGCAGCCGATTGTCTGTTGTGCCCAGTCATAGCCGAATAGCCTCTCCACCCAAGCGGCCGGAGAACCTGCGTGCAATCCATCTTGTTCAATCATGCAAAACGATCCTCATCCTGTCTCTTAATCAATCTTTGCAAAAGCCTAGGCCTCCAAAAAAGCCTCCTCACTACTTCTGGAATAGCTCAGAGGCCGAGGCGGCCTCGGCCTCTGCATAAATAAAAAAAATTAGTCAGCCATGGGGCGGAAGTGGGCGGAACTGGGCGGAGTTAGGGGCGGGATAGGGCGGAGTTAGGGGCGGGACTATGGTTGCTGACTAATTGAGATGCATGCTTTGCATACTTCTGCCTGCTGGGGAGCCAGGAACAGCACACGGTTGCTGACTAATTGAGATGCATGCTTTCATACTTCTCCTATTGGGGACATGGGGACTTTCCACACCCTAACTGACACACATTCCACAGCTGGTTCTTTCCCGCCTCAGGACTCTTCCTTTTTCAATATTATTGAAGCATTCTCGGTTGTTGTTCATGAGCGGATACATATTTGAATGTATTTTAGAAAAAATAAACAAATAGGGGTTCCACGCACGTTTCCCGAAAAGTGCCACCTGACGCGCCCTGTAGCGGCGCATTAAGCGCGGCGGGTGTGGTGGTTACGCGCAGCGTGACCGCTACACTTGCCAGCGCCCTAGCGCTCCCTTTCGCTTTCTTCCCTTTCCTTTTCTCGCCACGTTCGCCGGCTTTCCCCGTCAAGCTCTAAAATCGGGGGCTCCCTTTAGGGTTCCGATTTAGTGCTTTACGGCACCTCGACCCCAAAAAACTTGATTAGGGTGATGGTTCACGTAGTGGGCCATCGCCCTGATAGACGGTTTTTCGCCCTTTGACGTTGGAGTCCACGTTCTTTAATAGTGGACTCTTGTTCCGAACTGGAACAACACTCAACCCTATCTCGGTCTATTCTTTTGATTTATAAGGGATTTTGCCGATTTCGGCCTATTGGTTAAAAAATGAGCTGATTTAACAAAAATTTAACGCGAATTTTAACAGAATGCTTAACGCTTACAATTTACACCTTAAGATACATTGATGAGTTTGGACAAACCACAACTAGAATGCAGTG
+
:<=>>GJDBAAEEFFDBCDFGGFIJJFJIJIIGFGHGHFJGGECCBEGHIJJJJJIGHIDHGFDDJJJIJECECCEED9877:BB42137E@DDIC=<99;99:@=7J30ABCA::3:@FDCEJ=AADDGFJJCAA?A@@BBGJJIHBBACEHGE@??@CDCDIE;/,(,(&%%()3::981/,.+1004000BA761.1>AEEFGI><:851))*/>94ACFGGEGHECB((((EDDFHIJJJA?>====?=BG::>;<;578:A><<?C@===>=@JFDFDFD@85555;8564231../<<<=HIIFGHDDFD+'''&&(7555=@???C<;;:=><>?DDABF?86::DDDCBAAABE?===EGEFECBA?@CABBABA@?>9657EFEDCBAB/((***&$$%&&)&(**-.**)&&&%),+-3+8+&&';::''''.'%%&&777;?;3)HDGB82$$$$$%&&)))004684311+()/=B=>9:GEDCCE@A;3*()00'''011263+-<DEHEDEEFEDDEDCCBDBEFFA><)))9@1'''JCCA>>?=510154+(*(+**,1,****66--('()4BE?F=JGJJJHFFFJIJGJCCBJJGB5546;54((46CEHFGIHA@ABD>?JEEDFFGBBAADDEEDDDJFEEFDD?>>EJFFFCBBDFEIJICBBAGGFGFEGEEDBCCEJJJI@<<:*(&%&86666;DJFI@B@@?DGFEBAAAEFEFDFCAA.../>>ACAEB>?GF@A===<?@?JJJIDCBCBA>>@777::3524?AI>>>?GGFFCCCDJGJJJ?;;<=?FDC@AGJHCC5//)''(31<<=A89=<66CCDJJJJJFE878:IGD>>>>H===<:98=;::9;..)*-<>?EE?3223<40*((()766>>ADA?@=??<>.+++CDA?BBCJ3224-++)&&(0,++*****))(555?>>@&$$$%%$$%()*)+,-0-..,10;A??BDGFB>>@FBDJIJG?>=7778>=<<;?;;;=:>4?BDBAA??=7-&&+BEJHI62225C644581//0//2<@@?A@@@:::>@@AAGI?>=@BBBBJJJFDBA===?BCBABCCA@@@?73EBBC?>=@@FDEA@AFBD??IFFFDGFIJIIJJIIA?:<=>DFCCBF@<<IICA@ABHD>===ADFD88*'5(CCEHHJIEEABCBDCCB@@@?;;::;@FJIHHJCB@AA@?''&&&'&'18788:??4442222=BA>=?JJJJGID@ACEHHIE@@>>-+)>;<HJJJJJ663*))+137<DFCJJIGEEEHHDEDAA>5567>DCIEDC>=>6668DIHDC?==?I??>?HJHDBA@@@AC;;633DJI::<<A>>A>DEBCDCCA@A>>==?@@ACDEJJJJ@?@3223=<<=631..///062336000499;2224/,*,)&&&'))):B@ABA>=?CBEIGGA:9321010--)&&&'*'%%%$$##$%',...-(())33;;<A4445HEABBCA?;<<=DDCDFDEDHGHEFDCB<<>FEDCDFEGEDCCEIHF=;;;;;:???AAABCHIDBBCCCBBEC@?==<4111***8FJJBB?@??DEBCAADCDEBCCCC@@@@FFED@?>?FAABAA>;;=JDEBAAABCEDCBA@ABDECBA<<:7686582/0766/-,+/--,+++--.7<=<>>?AABBAA@??98987>>??@CFJJJ@><<B@A>>?>AC==>;666@@?BGA4459244AEB@<;<40//1@BCEGFBCBC@@@?CCBCCCC@:8732323343221&$&($%/:<<92-,,/,-//766662-/+677<?D????ECC@?@<953/;:AA?@ADHJCB?===>>@@@@BD?HDCAA@@99:>DEDDFEC?>=>BBFHFFB@AAEBBCDEC?><<>@BC@:99=ACB>>?CBABBDB:6678;@=@:6431.**,&''&&*.0-,02313BCDD;?HFDE>FJCBEDCB?;BCDEEJ=JJFEHGDCCDC>DDIDDA9855::7***-;<@<::<=FCJIG@@AJGFF;972465CFDABEBJ@===BIJHDFHGHGGHGCBCCJI<8-,,*))))))+>===>=////B,8:973:=@CHGJJJFFEEIDA@ABGB@@AJJ???>>?;66<?CCDCEEBCDBGC8***))34-'%$#$(/(...BFGEEFGJGEEDFH<71-.AAA====DDCBBC2100/.*$$$$$5=DB@?;;992'(:;BA@>@?>9=AGE?>@JJ.//;;;=CCCGA=;<CFDB>=<=>???CA@@@BDGAC750,)))()(())99:F+(&&-=@B??>>DB@@??BCHFJFEEBEC@??ABCCBB???>=>?>>??CA>>>;@;2.+&####''(*9;;EA?@>>9999><<>=>>?BGDA>>97::JJA??>?..))'+''()*++,=EFF<;;726.,,<69;A@:9:9EDCEIIHEFDCDBCDGHGGCCBDDCCAABBI>.*(*30<:433::<;;:7716-.34FBBCA@A?*))'$###$7?@?A@?@??CHJJJJC;9;8A?=?=>>CA??AEFEB>A@<<;3/9JB=77/,,-,,->ECCBEEABCDF88882+(((116>=>B?>>ADI98888777:9990/.?D////?FFJDGICFB?@@CABDCEJFIGD@@=>C>866:92211111::9+'&&08=?AHJIIJIFCAJJIA@CJIJJJJJBAACFEEBB@?><;.1JJJ4<<<=@@DFEDEDBABEFIJJDHC?==<210++)+:=.,,+++*2210-)&%$&&7DEDAAHBIIIB<CCEGIA@ADCA@::@@=*)).,.++*23?@AC>@@A@EJFD--++46DD0///><A@AABADBA919>AAAHJJG;777BDJHFE=@@AA:>5557BHAAAAEFGJHIJBBAB)))*7777>5556CDBDEE>>:AJIFGFEED@@866:/--,,.*(%%%%&)).1------)*00>ADFEECAA?A@ABEEF55559778999895587<=86679/)()%&&'&&'&$&,../0,,+//6<<>>C@A>>:87/((')()*5664.0-+*++,..;AFJIC,,,.7:8:998<=)))-717378GGGJHDA@BDDEFGBBHDIIHB?>:@98CFGHJJH;;;;@BBGD544441.,,=8778CBBBJJDDDFIJIJGHHIGFIGCDC;<=878;43))(*000;BAGE3332+,79=?3112C8777B8777;CAABHFGGJEDCBDCCDAEIJI8667<>EGJJJJJJJJJFJFD?==@FGFGGFHEF=CD>((('&&'>=<:;;>C=;:85557=<<<CEDHJ@??DAAC=>=@ECC87;9>A><888CDEEA>>A@@?=000-/99EGGJJJCCCDFJI=<<=EDCFDEGFHGDEDCEEFIGI@ACBDED8777??>ACDBA<98/.-53865779A@A<=<BBAC<:8779:9B......HJJJJFHDDCDEC@99??@AC6447?>:966DFDDDJJD=<<=*)+:D.../::<FHDCBCHEEC@>;=>?CEDEDDBA?>??BAAA@A9999===CCCBADDFFF;766:?A-,,*('####%&)*,.))+;==<===220025>>AA@A@BABCBBBBBCBDCGIHHJGJCBCBAA;<7?66?@BA@@AFHJJECCDCBBAA<77870///8;6521009=<????:99<>BIFBBFCCEEBBA?@>B=CD@AAIG?:@ACC4444C1...6CEDEFCCCCDFFEEDF>?>@ECD999AHBCCBGFECC@?<9:;<GJHDBBAA;::;AB@BDE??<=<*%(/;;++*)/CEDEFHFEDCDBBADC75IJHHIGGHFHG5333BA9665<A@AGDEB?BEJJCC=>?AC??BGFDECBEDFCCDDJHEDCDCCDBB?ACCIGDGFE>=<4(*22223D@?>ABDDDADED>>??;::EF<::>@@>>EEBCDCGEIEAAAEE9*&&*==0/'''0?5547:999E@?>>C@?DJ>.++,((')++,+478AJJHHHDFC@AH??;<CIJJICCEC>=<9:;;<BFFD::AGGIIEBDCCCB<<;<;<@B....9+)()35>>AAABBHIH@?CJJJJJJGGEC?===DGA;;9=23,'(2(()0?@ACDCC4222/,)&%&&&()050///0(%%+),+*)+,-,,19:85<BBBBDCBBBCBD?><=200211266CEAB?;:<JD>>>B@AC@=<<>;<AGCA=:8,*'%$$%&)'%&*+-12137:?BDECD,,,-30/112./0=1,-DBDCFDCC>;99:745//.--&%&$$&-1,,,6<@5CFDCACCDEB@@@?=AJJIJHECDIJED?;<<==:<9/-*+++,,12BAAAADDA?CJDI8556<7658;=BDDC333--(%%%,(''&(*(/13334==?AF>;:9:?=;>?CCBA@11/:78+**,**56993/011113>620/+,,.8;2221/-?>A>@JJGFF?===@BEA@?AB>@?AEDEB8777776-)):@ACBA@CFCCCGICABBDDDCDDCHEGFB@>=>9)(((696777>?>??=>=<<9::43211.+8;7;;<?JGGHED930-)101*.;?=<AAB@@AAD??::::?AJHC??>?@CICAA?=<8,.?AEB>>=;;:;94292767<=>>=?BDJECBAACEJA>8740000-***+*4=BFJJJJGJGGIJJE?>=>@DEDDB=4334;;:9>==DEED@@@AE@>;4**-6:4DFIJH?>>><6DAD><;<?BB@A?@?DDCD<>8:4JF@@??@@AEFFF>;;51((''2-----)(&%%%$&&(**+2:<@AAGHC@?@CFBBEJ9955>7@<401598554332034070445;==>IA@@A><>JJJ@=::7433?BEDJGJJJDJJIIHF@>==AA@DEA866.'&''&%%%%'<>=>@FGGJIGJEB*))+?:HCCCDEBBBDFJGH@98BBECBBCCEFDDEEFEDEGIGCA/..*
@Uematsu_g8c_4_G3_33
GTCAACCCGGTAAGACACGACTTATCGCCACTGGCAGCAGCCACTGGTAACAGGATTAGCAGAGCGAGGTATGTAGGCGGTGCTACAGAGTTCTTGAAGTGGTGGCCTAACTACGGCTACACTAGAAGAGAACAGTATTTGGTATCTGCGCTCTGCTGAAGCCAGTTACCTTCGGAAAAAGAGTTGGTAGCTCTTGATCCGGCAAACAAACCACCGCTGGTAGCGGTGGTTTTTTGTTTGCAAGCAGCAGATTACGCGCAAAAAAAGGATCTCAAGAAGATCCTTGATACTTTCTCGGGGTCTGACGCTCAGTGGAACGAAAAAATTCACGTTAAGGGATTTTGGTCATGAGATTATCAAAAAGGATCTTCACCTCTAATCCTTTTAAATTAAAAATGAAGTTTTAAATCAATCTAAAGTATATATGAGTAACCTGAGGCTATGGCAGGGCCTGCCGCCCCGACGTTGGCTGCGAGCCCTGGGCCTTCACCCGAACTTGGGGGGTGGGGTGGGAAAAGGAAGAAACGCGGGCGTATTGGCCCCAATCGGGGTACCGGTGGGGTATCGACAGAGTGCCAGCCCTGGGACCGAACCCGCGTTTATGAACAAACGACCCAACACCGTGCGTTTTATTCTGTCTTTTTATTGCCGTCATAGCGCGGGTTCCTTCCGGTATTGTCTCCTCCCGTGTTTCAGTTAGCCTCCCCCTAGGGTGGGCGAAGAACTCCAGCATGAGATCCCCGCGCTGGAGGATCATCCAGCCGGCGTCCCGGAAAACGATTCCGAAGCCCAACCTTTCATAGAAGGCGGCGGTGGAATCGAAATCTCGTGATGGCAGGTTGGGCGTCGCTTGGTCGGTCATTTCGAACCCCAGAGTCCCGCTCAGAAGAACTCGTCAAGAAGGCAATAGAAGGCGATGCGCTGCGAATCGGGAGCGGCGATACCGTAGAGCACGAGGAAGCGGTCAGCCCATTCGCCGCCAAGCTCTTCAGCAATATCACGGGTAGCCAACGCTATGTCCTGATAGCGGTCCGCCACACCCAGCCGGCCACAGTCGATGAATCCAGAAAAGCGGCCATTTTCCACCATGATATTCGGCAAGCAGGCATCGCCATGGGTCACGACGAGATCCTCGCCGTCGGGCATGCTCGCCTTGAGCCTGGCGAACAGTTCGGCTGGCGCGAGCCCCTGATGCTCTTCGTCCAGATCATCCTGATCGACAAGACCGGCTTCCATCCGAGTACGTGCTCGCTCGATGCGATGTTTCGCTTGGTGGTCGAATGGGCAGGTAGCCGGATCAAGACAAGTTATGCAGCCGCCGCATTGCATCAGCCATGATGGATACTTTCTCGGCAGGAGCAAGGTGAGATGACAGGAAATGCTGCCCCGGCACTTCGCCCAATAGCAGCCAGTCCCTTCCCGCTTCAGTGACAACGTCGAGCCACTGCGCGCAAGGAACGCCCGTCGTGGCCAGCCACGATAGCCGCGCTGCCTCGTCTTGCAGTTCATTTCAGGCACCGGACAGGTCGGTCTTGACAAAAAGAACCGGGCGCCCCTGCGCTGACAGCCGGAACGCCGGCGGCATCAGAGCAGCCGATTGTCTGTTGTGCCCAGTCATAGCCAATAGCCTCTCCACCCAAGCGGCCGGAGAACCTGCGTGCAATCCATCTTGTTCAATCATGCGAAACGATCCTCATCCTGTCTCTTGATCAATCTTTGCAAAAGCCTAGGCCTCCAAAAAAGCCTCCTCACTACTTCTGGAATAGCTCAGAGGCCGAGGCGGCCTCGGCCTCTGCATAAATAAAAAAAATTAGTCAGCCATGGGGCGGAGAATGGGCGGAACTGGGCGGAGTTAGGGCGGGATGGGCGGAGTTAGGGGCGGGACTATGGTTGCTGACTAATTGAGATGCATGCTTTGCATACTTCTGCCTGCTGGGGAGCCTGGGGACTTTCCACACCTGGTTGCTCGACTAATTGAGATGCATGCTTTGCATACTTCTGCCTGCTGGGGAACCTGGGGACTTTCCACACCCTAACTGACACACATTCCACAGCTGGTTCTTTCCACCTCAGGACTCTTCCTTTTTCAATATTATTGAAGCATTTATCAGGGTTATTGTCTCATCAGCGGATACATATTTGAATGTATTTAGAAAAATAAACAAATAGGGGTTCCGCGCACATTTCCCGAAAAGTGCCACCTGACGCGCCCTGTAGCGGCGCATTAAGCGCGGCGGGTGTGGTGGTTACGCGCAGCGTGACCGCTACACTTGCCAGCGCCCTAGCGCCCGCTCCTTTCGCTTTCTTCCCTTCCTTTCTCGCCACGTTCGCCGGCTTTCCCCGTCAAGCTCTAAATCGGGGGCTCCCTTTAGGGTTCCGATTTAGTGCTTTACGGCACCTCGACCCCAAAAAACTTGATTAGGGTGATGGTTCACGTAGTGGGCCATCGCCCTGATAGACGGTTTTTCGCCCTTTGACGTTGGAGTCCACGTTCTTTAATAGTGGACTCTTGTTCCAAACTGGAACAACACTCAACCCTATCTCGGTCTATTCTTTTGATTTATAAGGGATTTTGCCGATTTCGGCCTATTGGTTAAAAAATGAGCTGATTTAACAAAAATTTAACGCGAATTTTAACAAAATATTAACGCTTACAATTTACGCCTTAAGATACATTGATGAGTTTGGACAAACCACAACTAGAATGCAGTGAAAAAAATGCTTTATTTGTGAAATTTGTGATGCTATTGCTTTATTTGTAACCATTATAAGCTGCAATAAACAAGTTAACAACAACAATTGCATTCATTTTATGTTTCAGGTTCAGGGGGAGGTGTGGGAGGTTTTTTAAAGCAAGTAAAACCTCTACAAATGTGGTATGGCTGATTATGATCTAGTCGCGGCCGCTTTACTTGTACAGCTCGTCCATGCCAGAGTGATCCCGGCGGCGGTCACGAACTCCAGCAGGACCATGTGATCGCGCTTCTCGTTGGGGTCTTTGCTACGGGCGGACTGGGTGCTCAGGTAGTGGTTGTCGGGCAGCAGCACGGGGCCGTCGCCGATGGGGGTGTTCTGCTGGTAGTGGTCGGCGAGCTGCACGCTGCCGTCCTCGATGTTGTGGGCGGATACTTGAAGTTCACCTTGATGCCGTTCTTCTGCTTGTCGGCCATGATATAGACGTTGTGGCTGTTGTAGTTGTACTCCAGCTTGTGCCCAGGATGTTGCCGTCCTCCTTGAAGTCGATGCCCTTCAGCTCGATGCGGTTCACCAGGGTGTCGCCCTCGAACTTCACCTCGGCGCGGGTCTTGTAGTTGCCGTCGTCCTTGAAGAAGATGGTGCGCTCCTGGACGTAGCCTTCGGGCATGGCGGACTTGAAGAAGTCGTGCTGCTTCATGTGGTCGGGGTAGCGGCTGAAGCACTGCACGCCGTAGGTCAGGGTGGTCACGAGGGTGGGCCAGGGCACGGGCAGCTTGCCGGTGGTGCAGATGAACTTCAGGGTCAGCTTGCCGTAGGTGGCATCGCCCTCGCCCTCGCCGGACACGCTGAACTTGTGGCCGTTTACGTCGCCGTCCAGCTCGACCAGGATGGGCACCACCCCCGGTGAACAGCTCCTCGCCCTTGCTCACCATGGTGGCGACCGGTGGATCCGGGCCCGCGGTACCGTCGACTGTGTCTGTACTAGGGCAGCATCTAACATGGCTTTCATCCACAACTCCATTTCCTTTCCTGTATCAGTGGCAGAAATAATAGGTCCGCATGTTTGGATGGGCTGCCTTAAAAGCATATTTGCGATTAATGTAATATTCAGAGGTAAGCAAAGCTATCTGAAAACTAGGTAACAGTATGCTTCCCAGGATACCCTCTTCTTTCTCATCTCTATAATAAAAGAGGCAAAGGTCAGAAAGCACAAACCAGCGTTTCTTCCACAATTTCATGCCAGTACTGTCCTGTTTATAAAGCCAACCTCGTCTGACAACCGGTGCATTAGGATTCCTTTTAATATCATTCGACCTCTTTCCAAAATTATGAACTTTTTTTGAAGCTCGTGAAGTTCTGCCCATGGTGCTAGCGGATCTGACGGTTCACTAAACCAGCTCTGCTTATATAGACCTCCCACCGTACACGCCTACCGCCCATTTGCGTCAATGGGGCGGAGTTGTTACGACATTTTGGAAAGTCCCGTTGATTTTGGTGCCAAAACAAACTCCCATTGACGTCAATGGGGTGGAGACTTGGAAATCCCCGTGAGTCAAACCGCTATCCACGCCCATTGATGTACTGCCAAAACCGCATCACCATGGTAATAGCGATGACTAATACGTAGATGTACTGCCAAGTAGGAAAGTCCCATAAGGTCATGTACTGGGCATAATGCCAGGCGGGCCATTTACCGTCATTGACGTCAATAGGGGGCGTACTTGGCATATGATACACTTGATGTACTGCCAAGTGGGCAGTTTACGTAAATACTTCCACCCATTGACGTCAATGGAAAGTCCCTATTGGCGTTACTATGGGAACATACGTCATTATTGACGTCAATGGGCGGGGGTCGTTGGGCGGTCAGCCAGGCGGGCCATTTACCGTAAGTTATGTAACGCGGAACTCCATATATGGGCTATGAACTAATGACCCCGTAATTGATTACTATTAATAACTAATGCATGGCGGTAATACGGTTATCCACAGAATCAGGGGATAACGCGGAAAGAACATGTGAGCAAAAGGCCAGCAAAAGGCCAGGAACCGTAAAAAGGCCGCGTTGCTGGCGTTTTTCCATAGGCTCCACCCTGACGAGCATCACAAAAATCGACGCTCAAGTCAGAGGTGGCGAAACCCGACAGGACTATAAAGATACCAGGCGTTTCCCCTGGAAACTCCCTCGTGCGCTCTCCTGTTCCGACCCTGCCGCTTACCGGATACCTGTCCGCCTTTCTCCCTTCGGGAAGCGTGGCGCTTTCTCATAGCTCACGCTGTAGGTATCTCAGTTCGGTGTAGGTCGTTCGCTCCAAGCTGGGCTGTGTGCACGACCCCCGTTCAGCCCGACCGCTGCGCCTTAT
+
**/''(+76<6<@=<=<???@AB@DGCBCDBABBEDDDDBBA@A@AA@ABEDC@@B??>>BACB?=<<<>?DCDA@====???ABC@@?<:77=@;IIHFEA@@?@<;;<<<;;@??@A@?@A?>>:25''B?>>==1111BABB>===FHJFCEEGJFFDBCAA@ABCAAB>34-3@CHI>><:79?433311/),19ECBC5555>;>>A<AC@@AB@@@@CEBB8666399<;21::@9877<>D8779;8FDEGF857FHIA>;;;:7/-)')*()((314&$$'('(41:*+2:??<==AECA@==>>CCDJC84/.*)(&)&*+*+0-.==??BBDEBA=@BEHJB<<=@A=999A<:9@BDAB>1111-(%%&30013<C341@B@=<976=JCBBFJJGGGEEEJDDCBFH>>AHJJHDICDDEJ?GDDC@??ACEHGEEAA>>>>C>=<=?B=>>BA??@BJEF>>>=AAB??AB>>C@HCDDBDDDDD@==AFAA?BCE9-+,,/0.0189>CIE>9369@AACCEDDCIA??2110323B?<:9;;BCDCFAABFIHJJFGDCBBBDFDBEFDDCFBCCEE9;C=B???@EEBEDFEIHHIHECBBBC@A@@CA@?>=AJFHG:9<>;<@JJJJIJJHFCCDEFFFEHDA<:;<@BBBFHFGDCDCCCA?11/:970AABDJJG???GAA@ADCCCHJ6447=;676>=<;239978//////,+++,?EE5578GF<;;53875447<>FCBA@>??@CABCCJJJFDDEHFECBBA@@@@BA@BJ>BA777888=>==BCCB>=BAF@<<?@>?;9<CFHEC?==>==<>GGGGFDC@A778;@?@>=<3A:31213156@AACA;;7AADEIJGFC;78;24-.556;<?>*((*>>>DA@@@ACDEFFGDB@@ABB??@CCBCEDDC???552+)((,,04>ACGJFGDEEFIJEFGED>=CCAAABIGGFDHB0../4@ABECA@?>>?@AB????ECBB>?@@DEEFDDAAAAAB@BBCC@B@@BBFFDBA@@BBEFDB@AACBDEGJJJJJJJJBAACDCEEGJJIDBCBBCDEJJIHFGGCCCB.---6555<=DC----)((',,--,-.*((()/<??ABAACCDDDFDABBBHEJIEBAJGB6557?JHEA;<ADJJJJJFCBBDCCD==?EBCDCH6445?837<H;;:<CDEJ;21//..1...,.-2/3)+DDCB@@@A@>>>BCA@AD>>>?B@ABAHEC?/.-.33BGGGFBCDA7777(((*''&()/).,'&&(&'&*''''?@BDIHEECCBCGD@?CDFEDCEFJJHFFHFFJBBBJIJDCEHIGEDDDEEFECCFEDEDHI?=;7)(('%$$'&',,1>???@B;;:;BBHCCC'&&-&'')5313/;84E@<88>881002<=@/***)&&'''++/1JBBAABEDF><<=@DBCGECCDCDEEEDCCDCBDBDFFFDC@A@DEDCDDIBAACCDD:9:35A=CA@?<:::<DECGCBA@AAFFFCEEJIJG??A@?BBA@?BCEEFFHFGFHFHD::99>0.--0599:ABEJEECBDAAAADDJIGFCCBBEC656<?==@BDBAA2%%%++++725437<:<-,+(&()/444:9722>;7,,<@BFGCCBCEBBBFGH;::;FF?<.-/393336A?@@IGDBA@;<AA>:=@?-((*@=;::>?EJJCCDEC?>>CJFFFJJJJFFBBA?AABDDCCCB=;99=DECBBCCBBB@CDB4444C?>=>ADBB?>>>>AABCDFJH>??DJJJJGHHGF;877;@AB@=>><;8767:''(?;9999<4100,+++0)&&(+2--,2+'((3:::;E>7677IGCBBEABBBECBBBDDEE?>>>FJJD@??BEDDC@@AJGGDFDCCCA@A@?;?BEHG>ED@?><769>>:;::->982.204:??931.(&',,,JIJDBAAFIFED:66J/,,.?=<=855491<=A@6334*))+88;;31129.8)CHJGEFFGIJCEDBFJJFCIFEGEJHHFGGFDAA@?:=...-5--.BBCDEIE@?4A@CBBBDB@?<9::@JGFEFIJJJDB@?B@BCGC?>=<?<>,***:354/**-+*,,,9;<DCCEJJJ@>4JJJIDDHJ=8;<;;;;HFEC@<<<;;<=@?F9/A@BBJJJFCEDDCCCEFDCBDD@@@CECDBAAAACDHCEDDCAB?>@ABABB@FDDEBAAABBACEABC5444==@?@====><;=?CDFDB@<<;<>A>?@?<<9636JGBB@DJFEDB=<:=;CCDJJE>::;>B?>@AA?5556@CJ@9657AABDC@@??GGFGJC:65235?=>=30*48?FFCB?@AEJGHC?==:>53224/...4113;88<?AJJJHEGFFGB7335<8778??=@??DDCCA<;;<@AAB>==?AAA@2&&(*4:CCJJJ@?>?ACJJE?===BA?@A<>0@BBCEGGHEGJC>=/,+--302+,0(+)-45FFDEJHDDDCCBABCFDACCEDBA@BBAAACJB>>JJG=@3GB?:;C>>@>@IIGEBABDFJJBA?@AACHDDAED?J>JJEAA?AA?@<<C=HHIFHJJJFHHHHCA?@AHJJJJJJJFIJE=8867E=<;<CGHHHGJJF:877A<A?=>?BAAAGGG++++>@E??>@BCAA;;<?JGEBBDDCCAABCFGJJJJJ@EBABJDCDIDDBCEJJJJDDDEEEBB??ABDDFJJEHIEDEEGCEBEFEDCBBDAEEJJJJJIIBA>A@HFECDEEEEDDFFEDFFJHFEFJJEFFGIDJGEC;4*'''@<=<=<<HJ@AIGC::<=CI@999:ABDCDAHJFCCAACCGIJJIEDA@@AAB@ABBFJFE;;:77&%%18<@CDDB>>=>4433;DHHA>72-,/CCCCBCD*''/.**./7/-23<BBCBBCHA++++B>?HHJIJFB>=<=@B??ED==>===>CBACDHCBB==>AB>99,*'');;;:;@AA>>>?@@>>??BA@AADCCDD?=>>?@ABBCEECBAFB@??@?>>999444896711119:AACBBABBAA?@@B=<<<@>AAB?<;;;:99::::;@@BEGDC<90.0***&&$%&8>?@A=8877=::FEDBBBFJJJJCDCCGFJC===B@@>??7452223BFFFCB?@?AEECB@ABCFC@@@@AAIHGGHD=:7-+.47;8956JHJG>>=;>B=EEIGHECDEDEAAH7CBCF73347=60--,/CJJIGFEB>>>@EGFECFEDDDDJIFE6455JJJGAA@BGFJ1001=>G9888888CC>?AEH?<98555;9-**)23:?7G>><<@>=B?BCBBB@?@EF?>>>DCHFJHIIJECEDFHCDCFIJJHFEFGCFEGJIHHEGFGBB@@DDHECCEDEDEFFEEC@AAEGCECC>=;3..0223ECFJGIJEGGHGCCCDGHGD@@@BAHEFHFEED)))-&&&)/,)(002?BHFEEFBFDFF?>>=100/420122BBBCCDECAABCCECBBBBBBCDFEEDGBADCECFDDDAA@?@@BBCE>>==CCBDCEGJFGGECECFFHFH5>FA@?CC?JJJJJB@?AD@>BCDCA@@@BDECEBBCCBA@BB42.*))**-(.=?B>===ABA@;999<<;<>?CGCCDDCCCD;;9==?AACEECBCCCCEDCDJHJJB@:?@A@A><=>JJJFBCJJB<;BCFCA>>@>?DCFGJHGFDCC>>?;<<=CBDAA>>99:@@@@>=;;6+ADDFCCFGFJJJFAAADAC=<=6771((((79<<=>B@>>;HJ?>=A@AADEJJHCA=999=CCAABAA??@@GHDJJJJJFEFEIE=88>40B@CICBBECCHHJC;FJJEF?@BBHHEBA??>JJF=<<;;<CDCBEDCEF<6B1EECEFEIJJJIEDDEFFFD@??@@BBCHJJHDDEEA?>?@<<<8::<BBACCCCB@ACCCDE988;?BB;99JJIIJHGFA6I+++,@???EJJHGFJJJE>=1112336<BA<44?AABA@@ACFEDDEDEDDBBCGEEDDF=<;;;:;;;:;B?>=7758?>;?@DEEDFCABBFGFHJJIDB@=>=>DABB@@@BCB?>>>?@<<::>>BDIED@@?>@?AA?C??@?BBBC<<989;;>BCFJC@@BJH@??A>ABEB>EGH@;:55421/4?;CGEEDCAE>>>GEA@<;=>GEAA??>874211138DGBBBCDBDBCB@?----A<<>>@@>?>???@@BDCDDFHD><;;<<?DJIFECBDEEEACEE@??@EEE;999>==>ABGFFEEEBAA@BB@?>>@BDJJFCEEIJGA>@D?BDDB?==@CBA@?ABA@@@@CDCDEFGHJGEDBCAAADJJDB?@AABCDDCCBCAAB@E=:;==@BDEEDDEHHIIIDDDFIFECFDHEFJF@???FEHE@===@DA@AA@7&&3HJID>>533,.AB?BGJJGDCEBCBC>=877124<6:;IIFEDFF=98<@EFFIHGCDCDCCDEHFGEF@@@@B=886))*>?BBDFBAABBEDABCEJIJJJ@CFJGABA@:988:-,,-=89:FFFAA@@EEFDDDDGBBCDDAAAJIEBC@>??DBBCDHAIGCB?9989?FJJECB<74344BDFIGJEDDDBAAADEEFECCCCEHEDCDIJHF>===BCDA=;:<BBF@>***+**+FJJHGEJIHJFHFFGIIJJB?@CEFEHJJJJJFE?;:3<9::9?BJIF?=<>?DDECDB7666=887;8823)''&'5*&&/7<99:FDDDEEJGFHGJJJJJAA@@CDFB;9:866=@ADHJEECEJIDB;;;<CDCABABBBCJDCCJJHJJFB?=AC8734631+)))''1/4345FFCCDJJGECDEHD@@??CCEEFDCCGEHEABADEC@@ABFF8:::C<8D><>>?>;;<?HB>>=?@@?AAFJIHA@EAA?AAABACACDB><:9831+'''+(&&&*767<?@AA?>=>?>>>@DBBABCBDFFJJ5011+***09>:75/-//8?===>>=>=<753271/
@Uematsu_g8c_4_G3_34
CGGCACCGTATCGTTTTCGCATTTATCGTGAAACGCTTTCGCGTTTTTCGTGCGCCGCTTCAGCCAAGCAAAGGCCAGGAACCGTAAAAAGGCCGCGTTGCTGGCGTTTTCCATAGGCTCCGCCCCCCTGACGAGCATCACAAAAATCGACGCTCAAGTCAGAGGTGGCGAAACCCGACAGGACTATAAAGATACCAGGCGTTTCCCCTGGAAGCTCCCTCGTGCGCTCTCCTGTTCCGACCCTGCCGCTTACCGGATACCTGTCCGCCTTTCTCCCTTCGGGAAGCGTGGCGCTTTCTCATAGCTCACGCTGTAGGTATCTCAGTTCGGTGTAGGTCGTTCGCTCCAAGCTGGGCTGTGTGCACGAACCCCCCGTTCAGCCCGACCGCTGCGCCTTATCCGGTAACTATCGTCTTGAGTCCCAACCCGGTAAGACACGACTTATCGCCACTGGCAGCAGCCACTGGTAACAGGATTAGCAGAGCGAGGTATGTAGGCGGTGCTACAGAGTTCTTGAAGTGGTGGCCTAACTACGGCTACACTAGAAGAACAGTATTTGGTATCTGCGCTCTGCTGAAGCCAGTTACCTTCGGAAAAAACGGTAAGCTGATCCGGCAAACAAACCACCGCTGGTAGCGGTGGTTTTTTTGTTTGCAAGCAGCAGATTACGCGCAGAAAAAAAGGATCTCAAGAGAATACCTTGATCTTTTCTACGGGGTCTGACGCTCAGTGGAACGAAAACTCACGTTAAGGGATTTTGGTCATGAGATTATCAAAAAGGATCTTTCACCTAGATCCTTTTAAATTAAAAATGAAGTTTTAAATCAATCTAAAGTATATATGAGTAACCTGAGGCTATGGCAGGGCCTGCCGCCCCGACGTTGGCTGCGAGCCCTGGGCCTTCGCCGAACTTGGGGGGTGGGGTGGGGAAAAGGAAGAAACGCGGGCGTCTGGCCCCAATGGGGTCTCGGTGGGGTATCGACAGAGTGCCAGCCCTGGGACCGAACCCCGCGTTTATGAACAAACGACCCAACACCGTGCGTTTTATTCTGTCTTTTTATTGCCGTCATAGCGCGGGTTCCTTGGTATTGTCTCCTTCCGTGTTTCAGTTAGCCTCCCCCTAGGGTGGGCGAAGAACTCCAGCATGAGATCCCCGCGCTGGAGGATCATCCAGCCGGCGTCCCGGAAAACAATACGAAGCCCAACCTTTCATAGAAGGCGGCGGTGGAATCGAAATCTCGTGATGGCAGGTTGGGCGTCGCTTGGTCGGTCATTTCGAACCCCAGAGTCCCGCTCAGAAGAACTCGTCAAGAAGGCGATAGAAGGCGATGCGCTGCGAATCGGGAGCGGCGATACCGTAAAGCACGAGGAAGCGGTCAGCCCATTCGCCGCCAAGCTCTTCAGCAATATCACGGGTAGCCAACGCTATGTCCTGATAGCGGTCCGCCACACCCAGCCGGCCACAGTCGATGAATCCAGAAAAGCGGGCCATTTTCCACCATGATATTCGGCAAGCAGGCATCGCCATGGGTCACGACGAGATCCTCGCCGTCGGGCATGCTCGCCTTGAGCCTGGCGAACAGTTCGGCTGGCGCGAGCCCCTGATGCTCTTCGTCCAGATCATCCTGATCGACAAGACCGGCTTCCATCCGAGTACGTGCTCGCTCGATGCGATGTTTCGCTTGGTGGTCGAATGGGCAGGTAGCCGGATGGACGTACAGCCGCCGCATTGCATCAGCCATGATGGATACTTTCTCGGCAGGAGCAAGGTGAGATGACAGGAGATCCTGCCCCCGGCACTTGCCCAATAGCAGCCAGTCCCTTCCCGCTTCAGTGACAACGTCGAGCACAGCTGCGCAAGGAACGCCCGTCGTGGCCAGCCACGATAGCCGCGCTGCCTCGTCTTGCAGTTCATTCAGGGCACCGGACAGGTCGGTCTTGACAAAAGAACCGGGCGCCCCTGCGCTGACAGCCGGAACACGGCGGCATCAGAGCAGCCGATTGTCTGTTGTGCCCAGTCATAGCCGAATAGCCTCTCCACCCAAGCGGCCGGAGAACCTGCGTGCAATCCATCTTGTTCAATCATGCGAAACGATCCTCATCCTGTCTCTTGATCGATCTTTGCAAAAGCCTAGGCCTCCAAAAAAGCCTCCTCACTACTTCTGGAATAGCTCAGAGGCCGAGGCGGCCTCGGCCTCTGCATAAATAAAAAAAATTAGTCAGCCATGGGGCGGAGAATGGGCGGAACTGGGCGGAGTTAGGGGCGGGATGGGCGGAGTTAGGGGCGGGACTATGGTTGCTGACTAATTGAGATGCATGCTTTGCATACTTCTGCCTGCTGGGGGACGCTGGGGACTTTCCACACCTGGTTGCTGACTAATTGAGATGCATGCTTTCATACTTCTGCCTGCTGGGGAGCCTGGGGACTTTCCACACCCTAACTGACACACATTCCACAGCTGGTTCTTTCCGCCTCAGGACTCTTCCTTTTTCAATATTATTGAAGCATTTATCAGGGTTATTGTCTCATGAGCGGATAAGTATTTGAATGTATTTAGAAAAATAAACAAATAGGGGGTTCCGCGCACATTTCCCCGAAAAGTGCCACCTGACGCGCCCTGTAGCGGCGCATTAAGCGCGGCGGGTGTGGTGGTTACGCGCAGCGTGACCGCTACACTTGCCAGCGCCCTAGCGCCCGCTCCTTCGCTTTCTTCCCTTCCTTTCTCGCCACGTTCGCCGGCTTTCCCCGTCAAGCTTTCTAAATCGGGGGCTCCCTTTAGGGTTCCGATTTAGTGCTTTACGCACCCTCGACCCCAAAAAACTTGATTAGGGTGATGGTTCACGTAGTGGGCCATCGCCCTGATAGACGGTTTTTCGCCCTTTGACGTTGGAGTCCACGTTCTTTAATAGTGGACTCTTGTTCAAACTGGAACAACACTCAACCCTATCTCGGTCTATTCTTTTGATTTATAAGGGATTTTGCCGATTTCGGCCTATTGGTTAAAAAATGAGCTGATTTAACAAAAATTTAACGCGAATTTTAACAAAATATTAACGCTTACAATTTACGCCTTAAGATACATTGATGAGTTTGGACAAACCACAACTAGAATGCAGTGAAAAAAATGCTTTATTTGTGAAATTTGTGATGCTATTGCTTTATTTGTAACCATTATAAGCTGCAATAAACAAGTTAACAACAACAATTGCATTCATTTTATGTTTCAGGTTCAGGGGGAGGTGTGGGAGGTTTTTTAAAGCAAGTAAAACCTCTACAAATGTGGTATGGCTGATTATGATCTAGAGTCGCGGCCGCTTTACTTGTACAGCTCGTCCATGCCGAGAGTTGATCCCGGCGGCGGTCACGAACTCCAGCAGGACCATGTGATCGCGCTCGTTGGGGTCTTTGCTCAGGGCGGACTGGGTGCTCAGGTAGTGGTTGTCGGGCAGCAGCACGGGGCCGTCGCCGATGGGGGTGTTCTGCTGGTAGTGGTCGGCGAGCTGCACGCTGCCGTCCTCGATGTTGTGGCGGATCTTGAAGTTCACCTTGATGCCGTTCTTCTGCTTGTCGGCCATGATATAGACGTTGTGGCTGTTGTAGTTGTACTCCAGCTTGTGCCGTCTGTGCCGTCCTCCTTGAAGTCGATGCCCTTCAGCTCGATGCGGTTCACCAGGGTGTCGCCCTCGAACTTCACCTCGGCGCGGGTCTTGTAGTTGCGTCCTTGAAGAAGATGGTGCGCTCCTGGACGTAGCCTTCGGGCATGGCGGACTTGAAGAAGTCGTGCTGCTTCATGTGGTCGGGGTAGCGGCTGAAGCACTGCACGCCGTAGGTCAGGGTGGTCACGAGGGTGGGCCAGGGCACGGGCAGCTTGCCGGTGGTGCAGATGAACTTCGCGTAAGCTTGCCGTAGGTGGCATCGCCCTCGCCCTCGCCGGACACGCTGAACTTGTCGCCGGTGCGTACCCAGCCGTCCAGCTCGACCAGGATGGGCACCACCCCGGTGAACAGCTCCTCGCCCTTGCTCACCATGGTGGCGACCGGTGGATCCCGGGCCCGCGGTACCGTCGACTGTGTCTGTACTAGGGCAGCATCTAACATGGCTTTCATCCACAACTCCATTTCCTTTCCTGTATCAGTGCAGAAATAATAGGTCCGCATGTTTGGATGGGCTGCCTTAAAAGCATATTTGCGATTAATGTGATCTTCAGAGGTAAGCAAAGCTATCTGAAAACTAGGTAACAGTATGCTTCCCAGGATACCCTCTTCTTCTCATCTCTATAATAAAAGAGGCAAAGGTCAGAACCACAAACCAGCGTTTCTTCCACAATTTCAGTCCAGTACTGTCCTGTTTATAAAGCCAACCTCGTCTGACAACCGGTGCATTAGGATTCCTTTTAATATCATTTGACCTCTTTCCAAAATTATGAACTTTTTTTGAAGCTCGTGAAGTTCTGCCCATGGTGCTAGCGGATCTGACGGTTCACTAAACCAGCTCTGCTTATATAGACCTCCCACCGTACACGCCTACCGCCCATTTGCGTCAATGGGGCGGAGTTGTTACGACATTTTGGAAAGTCCCGTTGATTTTGGTGCCAAAACAAACTCCCATTGACGTCAATGGGGTGGAGACTTGGAAATCCCCGTGAGTCAAACCGCTATCCACGCCCATTGATGTACTGCCAAAACCGCATCACCATGGTAATAGCGATGACTAATACGTAGATGTACTGCCAGAGTAGGAAAGTCCCATAAGGTCATGTACTGGGCATAATGCCAGGCGGGCCATTTACCGTCATTGACGTCAATAGGGGGCGTACTTGGCATATGATACACTTGATGTACTGCCAAGTGGGCAGTTTACCGTAAATACTCCACCCATTGACGTCAATGGAAAGTCCCCTATTGGCGTTACTATGGGAACATACGTCATTATTGACGTCGATGGGCGGGGGTCGTTGGGCGGTCAGCCAGGCGGGCCATTTACCGTAAGTTATGTAACGCGGAACTCCATATATGGGCTATGAACTAATGACCCCGTAATTGATTACTATTAATAACTAATGCATGGCGGTAATACGGTTATCCACAGAATCAGGGGATAACGCAGGAAAGAAAC
+
''''+???AADCAABBJJGDBCCGIBB?>?@AJHGDEGJIGFCF<98<0..0B=<<4.,-)&&&)'&%'&%+..--.35:>>?=A7<BHGID@<===CBCCEEDF@==>8)))DGHDCD@>>?E>9;>@778<;;??@=678943IJCAAAEDEDHHB???HHEDEEFDA@?IGEE-,,,A>>?@CC+)(''$#$&%&'(576334B?ACCCJGEDDCEDDIEEFEBBBBGBBABCE=;;?ABDEGCBAAB@>3-.=?@????@@@@@D=22.;=7;:<;A@@DGIHDBA@BD7772(?>>BAA?AABDCBA@AAACDEEDFGD=>?FCBABBAB>?><=>?>==;2*)))(%&0@CCEIJFBCD:989865?@=>>DDDC@=<<<==<>CE;B@?B<A@@=;<=?@AAAD????F::9880-);?B3.32.-,-,*+,+++./>=<<<?><=<?BA?@@BB@?>>>?@AB???@A@=<<=<;<DCA>;<<DCAAA@AAACBBBBA-++((()BECJIJFJCFA9889?@ABBB>?GGHGDCDDCFGEDC:2//24,,))+=ACDDFFDCCBCBEFBCDACB@BBBDBDDA@4++1.0.'######$$$$&')%%+)--*--.?B@@@8778>?.221566896:AJJJFBBHFJJHIIGA@@?BCCIGBBCEGA<4349;771//.*)).,.0-,*&$$%/(/57E?C>:;:977?CBBBBBHFA@@B????FHI>=<CDDE>>>FEG@FCCDC;DHF...>AC:;;;><9:DCEJJJJECED?;)'%%%%.'$&'558;BB??@@IJJJJJFJIFEFFJJJJGJAA@@BBCGJDCCEJJB444=>BCCAACDBA@@ABCD00220?BBEEF89>;1115;<:?@CDECEC@/IGACBHB@F?1(&&?BA@@?B@CBB@=;::D967442>443:8>5@>;>>@@EE@=...3CA>>=>AFFCECBACBCADA@AACFDCBCGBAA@DE@>99CEHFJDD?ABCGG<;;;G>>>?EJ77;=CCDEIHEFDBCBBDCAAAB>>>?JJHJDBCEGI=JJJJJHJGCAAABBBBEEA@>==@B?>?('(+40*)584362-.@ABCEJJECC@A>>?@@ADBCB>=<@A>=>?BDDCA@>>?@AABBEC>7>12:DD=<?=C?>:303589<<=;>ACBB@.---ICG=0/./0+(&&%%'++:<DCDBADJBJIHGFHFB@@@ABDDF<;D;CEDDJG=::9BDDCGEFEEEA@@ACBCBDCC@A>?@@DBCBBCDJJFDDHHJHIA@?@A=?<==EEFB:78@>@>=?@JB@?DBFGGGFFEDGFDCDDEEGDJFDBA>;:699:DEGEJJJJECCCEAAFJJFB?>=?FGJGEDCFFHGHDDEDEDBBCEEHFEGDDCDGFCBGEGGGJJ9888?>98777BECCBB@@A?<==GDBA@D=<;;<=@>@AACFDJIFHHGGFE?>==?CCGFHEFJ@@@CJII<>=.)667D?EGACEFDCCE<JJG<334765566=<GHGEEDDBA@AAB<<;<E<9222624+*-.AA==<?DCAA>===BBBJACB@ADFJJJGHJHJJJIFCDGIJJJJJGGECDIHBCBHIJHFHEAADCDACEDFCCEJHGFC3333CAC@?@>=?C@><<GGC?<;:=@BBDDCAAAECCCFDBBBCBCEE<9452@G@??=>??D>><>>@??<;;<61,+))('&&&%)*=;=<=??DBC@>322/,+,0;8895655<554D?EBBDDA><;=AEFEA==CDCCCED3-.*+&&&78430-.2-.(7/-,-00.(((***,@BBDCCB@DBDACA=GDFDB@@BGGCDABCCFGHIFFFFECBCCFBDBBEFCA@?@><:>@BB9CFEDFEEDEEBAACBGGE@@@?@????>?AHGFFHJHGHJJHBA=@A4222B;<;;;:9;BDDCIJ92JJJGJJFFGEEFECBDDDDEGFHJFFGFFDFEGE??>ABDFGGIFIGFECDA@@AA@@??@CCCEHGE@@@@CABEEFGFDCBCFEDCAAAJ@?@=A=59:<=A:DGDEEEHFEFGD99BC?@@?@@AHHHEDII?>>@IFC>66;>>B?@ABABBGE@AAA<<<=F;;;8/,,,?7768FFIJJEDBCB@?>@@?>@DAGFFEBBB?@@BCB@?>?ADECBEB-,,,,:<<A@??@?>>>>>>=>>>A@<999EFECCFJGDADCJJJJJJFBBBBFCCCA<;:@@D;9:=>CA=?ACA@ID?==<>>>=;=<1...;::?CHF>==?82/3,,'***A@>>@BFEDCBBCB>74112?BBFIHEA@@CDDDCDEFJHEDB@??@A@@?@;ADEH40210&$$%+/=DB==>G>IDHJJFFBAABEEHHJHGEFGIJHDCCFGFFEDB@/&%&66;:<?6555<=EFJBAB7017678BC>@AJHFCCJGDBB@ACB=>::JJJHCJBCAAGECCB>>?AGJIJD=A@C21/045668DA?<BIJJGF>FJHJC=D8IJHB<=<<;@74347<=97,(('%,,;??>>0//04,,-.0>><??IHEDEGJGIB9HF@?2114:::90000-76?5734:<>?ACEFCB44:75:C;8666322-:CAA@CD@AAB???>><<<<97800;998666FGCBCFIBAA@ABCCDBDDBCD@>?>?@>>>=<20014981/11<B?@@?BEDB?++++7581>?C=35;F7@62:6;96JGA?<==?CAABD>=::<<ACJ@8003<6,***)&&%*))?FDA@@DB>>><=<;/(((.777717;=HJC@=;<=J@<7//31('()934?B@ABIJJB@@?DGGGB?>=>@DCCCCC88770//00@>@AA>=<<A@DCF@::99;;<BJJJA>?BCCB;JA?>?C@@::::AA@?@BDDJGJJ@==>>?@AAAC>0>***46854CJJBAA<:8-('(*3646;;6556====JFBCGJDDAGHJJG@<:><ACFIEA=::;?JJ::9<==>CEDHHHJIJJJJ9788FCABBJJJFCCDJJHHIHJB@>=?@FDJJGIFFGFJJH<<;;C><<>BHJJJJJJA=<::?<B=<<<;7./,IF?9CCDEC@@>@BCBAABJJFBBABFDEDCCEFEGGCJJJA><?BIEDBJJJDCDHJJJJJJHGGDCABCDEDGJJHJJJGECAABBEEGGFEBCBDFHJIGFJH@@>B;BC5555FEDFEFCDCDEFJFHJJJIECDEDIEDDDE;A@>A@AABABE78<=@=9958<?.--//,)((()AJGBB=<<<BBEFCBACCDDDED@>>?D@C::8;A@?@C@??ACBBBBB??FAJIHHJJJIJJGEAA@BBECBB;85:::;0,-794*CFEFED>>;;;:?@@CEHHGHEIECAA??31((E?7641)&&+;@A?@>=?CFDGGA@???AB:::<9;8:100/,''(.--/EGF?>>=CDC?<<66778'''@?@AAA@@@@@AA=::;;=BDH?===EDDCAABBBCAAABBCDCDJCCC?@?@B??>?ABABCDCBBA?>?<'')1/0.3<><<<3112A?JHHDCCDEFJHGEEDFGEJGAAACDCCCDFJJ=<BADFE@?>?FD:99:??>BIHHA>>>BBCC?:8.)*$$$$$&.-;;;?:::;=A:<<CAA@AA@AA>@CA@>@@A>>?BC;:788766335@BBB@61>=CBBEEBBBBBA@@CABCIC533<==>>A/..---+,13?@?EDJJJFEA@>>@@HFHFA>>IA@>>@BFCBEADA@=EEEEHIDA><<<=JJJJIHGCDCGFC=<<;@?EGA?=;:99=HFGEEHFJFCEGFB::9@IIHEE@??EFH@;;=EAC@ABDHFFFCFEEIHIGJIHFF>=444C;:5555>BDGHJJJIFGHIEFJIJEG<.+&#$'('+--2:@?:;=@HFEFHFHJGFIEFHEFIEGGFHIJFCBBCEDDEHIIDB93220(&%%%&'(-,(*+,8;<?<??A?:9:>?FHIJ2222.++(''(>?ABGHGJJHJDB@@BFJJJIJFEFB100-8:<?AJJ8777:;:BA=CFHA8AAFIEAA872.--,,:CEEFGE@FCEDD<<;9888DCCCCEB??@FHFECBBCJ>==<A999;CC:8654==BBDJFGEDDEGFHE===>EJJJJJIIFC>>>=?????AAIH==;=??DDCCBCCBEJJJFCABBEJJGEDCEIJJD>::==;75007:;;:9899:@E;;;>@CCDDJJC=<<=@CJJHEDEB<93202?:IAABCA><>?@@829/CBEF??>JFFDFDIJIJJGE?@ABDD98&%%&)'***26GGGFBF@?>?97,'(7@::97D97,''((B??DCCCD@@?BGFJJGHFFB@?BC>=<899=??@>>><;:;>ACEDGGBABCD><=IJIGJEEAA@@@@CA??=>9EDCABHJJJIHGJGG?>DJJJIDDAB===>CBFHEBCCFDECDCCCCCCA@??BCFFEEHDCCB@@BDBB@AFJJGCB@A897-)*+=<==7@??@?AF@BA@BCCDB@??>>==<<=?ABFJHEDBC??>>ABEA@??@AECBBCCBBACDCDIJ>=@IIFD@@?ADEFFGJJHBA@B@AA@CJDIFFEBAFDEC>BB@?A?A@=<<@@B>672.--*/AFJJDGIG@?****3((++>=?D>CCCCCBCCDAACDJFGFBA@@ACBACJHGEB:;:EHIGEEBBACHBA??ABCCABDCJHHGHHIGGEEB>:76A964340003<B@::<E=EEEBA>?GHHJHEEGFCCCEDBBAHFFGEFCEC???>6;9DCAABBDEJFCA@=((()./0??:::=?A><=>EEEEBDBACDABECFGDBA>=<<>ACC?>==?7777E<;;;F=>IEH4333>>>>=BCDEBAABDGJIB?AA;2235689:BECB@?AA>==<??>CEA@?@D@?@?BBCDGDE>;;:+***89>=<;CCA?A>=8779(''''''?>DIB<<;;?>@BJHDB>>=;;<>@CA?>?@A?><=A@BA?AACGJJD???@BCDGFBBBAJDDCCAC==>CEGFIEFD??>?EEHJJJJ<;;=A@@BEDBA><=>BH@<::=BHIDB;.*-//*''+.AB:963/*))+*(&&&$$#
@Uematsu_g8c_4_G3_35
CTCATGAGCGGATACATGTGAATGTATTTACGAAAAAATAAACAAATAGGGGTTCCGCGCACATTTCCCCGAAAAGTGCCACCTGACGCGCCCTGTAGCGGCGCATTAAGCGCGGCGGGTGTGGTGGTTACGCGCAGCGTGACCGCTACACTTGCCAGCGCCCTAGCGCCCGCTCCTTTCGCTTTCTTCCCTTCCTTTCTCGCCACGTTCGCCGGCTTTCCCCGTCAAGCTCTAAATCGGGGGGCTCCCTTTGCAGGGTTCCGATTTAGTGCTTTACGGCACCTCGACCCCAAAAAACTTGATTAGGGTGATGGTTCACGTAGTGGGCCATCGCCCTGATAGACGGTTTTTCGCCCTTTGACGTTGGAGTCCACGTTCTTTAATAGTGGACTCTTGTTCCAAACTGGAACAACACTCAACCCTATCTCGGTCTATTCTTTTGATTTATAAGGGATTTTGCCGATTTCGGCCTATTGGTTAAAAAATGAGCTGATTTAACAAAAATTTAACGCGAATTTTAACAAAATATTAACGCTTACGAGATTTACGCCTTAAGATACATTGATGAGTTCGACGAACCACAAACTAGAATGCAGTGAAAAAAATGCTTTATTTGTGAAATTTGTGATGCTATTGCTTTATTTGTAACCATTATAAGCTGCAATAAACAAGTTAACAACAACAATTGCATTCATTTTATGTTTCAGGTTCAGGGGGAGGTGTGGGAGGTTTTTTAAAGCAAGTAAAACCTCTCAAAATGTGGTATGGCTGATTATAATCTAAGAAGAGAGTCGCGGCCGCTTTACTTGTACAGCTCGTCCATGCCGAGAGTAATCCGGCGGCGGTCACGAACTCCAGCAGGACCATGTGATCGCGCTTCTCGTTGGGGTCTTTGCTCAGGGCGGACTGGGTGCTCAGGTAGTGGTTGTCGGGCAGCAGCACGGGGCCGTCGCCGATGGGGGTGTTCTGCTGGTAGTGGTCGGCGAGCTGCACGCTGCCGTCCTCGATGTTGTGGCGGATCTTGAAGTTCACCTTGATGCCGTTCTTCTGCTTGTCGGCCATGATATAGACGTTGTGGCTGTTGTAGTTGTACTCCAGCTTGTGCCCAGGATGTTGCCGTCCTCCTTGAAGTCGATGCCCTTCAGTCGGATGCGGTTCACCAGGGTGTCGCCCTCGAACTTCACCTCGGCGCGGGTCTTGTAGTTGCCGTCGTCCTTGAAGAAGATGGTGCGCTCCTGGACGTAGCCTTCGGGCATGGCAGACTGAAGAAGTCGTGCTGCTTCATGTGGTCGGGGTAGCGGCTGAAGCACTGCACGCCGTAGGTCAGGGTGGTCGCGGAGACGGGGCACGGGCAGGCTTGCCGGTGGTGCAGATGAACTTCAGGGTCAGCTTGCCGTAGGTGGCATCGCCCTCGCCCTCGCCGGACACGCTGAACTTGTGGCCGTTTACGTCGCCGTCCAGCTCGACCAGATAACAGCCCCGGTGAACAGCTCCTCGCCCTTGCTCACCATGGTGGCGACCGGTGGATCCCGGGCCCGCGGTACCGTCGACTGTGTCTGTACTAGGGCAGCATCTAACATGGCTTTCATCCACAACTCCATTTCCTTTCCTGTATCAGTGCAAATAATAGGTCCGCATGTTTGGATGGGCTGCCTTAAAAGCATATTTGCGGGGATTAATTAAATGTGGGAAAAGTAAGCAAAGCTATCTGAAAACTAGGTAACAGTATGCTTCCCAGGATACCCTCTTCTTTCTCATCTCTATAATAAAAGAGGCAAAGGTCAGAAAGCACAAACCAGCGTTTCTTCCACAATTTATGCCAGTACTGTCCTGTTTATAAAGCCAACCTCGTCTGACAACCGGTGCATTAGGATTCCTTTTAATTGAATTTGACCTCTTTCCAAAATTATGAACTTTTTTTGAAGCTCGTGAAGTTCTGCCCATGGTGCTAGCGGATCTGACGGTTCACTAAACCAGCTCTGCTTATATAGACCTCCCACCGTACACGCCTACCGCCCATTTGCGTCAATGGGGCGGAGTTGTTACGACATTTTGGAAAGTCCCGTTGATTTTGGTGCCAAAACAAACTCCCATTGACGTCAATGGGGTAGGAGTTTGGAAATCCCCGTGAGTCAAACCGCTATCCACGCCCATTGATGTACTGCCAAAACCGCATCACCATGGTAATAGCGATGACTAATACGTAGATGTACTGCCAAGTCAGGAAAGTCCCATAAGGTCATGTACTGGGCATAATGCCAGGCGGGCCATTTACCGTCATTGACATGATGGGGGCGTACTCGGCATATGATACACTTGATGTACTGCCAAGTGGGCAGTTTACCGTAAAATGTGCACCCATTGACGTCAATGGAAAGTCCCTATTGGCGTTACTATGGGAACATACGTCATTATTGACGTCGATGGGCGAGGGATGATTGGGCGGTCAGCCAGGCGGGCCATTTACCGTAAGTTATGTAACGCGGAACTCCATATATGGGCTATGAACTAATGACCCCGTAATTGATTACTATTAATAACTAATGCATGGCGGTAATACGGTTATCCACAGAATCAGGGGATACGCAGGAAAGAAGCATGTGAGCAAAAAGGCCAGCAAAAGGCCAGGAACCGTAAAAAGGCCGCGTTGCTGGCGTTTTCATAGGCTTCGCCCCCCTGACGAGCATCACAAAAATCGACGCTCAAGTCAGAGGTGGCGAAACCCGACAGGACTATGAGATTACCAGGCGTTTCCCCTGGAAGCTCCCTCGTGCGCTCTCCTGTTCCGACCCTGCCGCTTACCGGATACCTGTCCGCCTTTCTCCCTTCGGGAAGCGTGGCGCTTTCTCATAGCTCACGCTGTAGGTATCTCAGTTCGGTGTAGGTCGTTCGCTCCAAGCTGGGCTGTGTGCACGAACCCCCCGTTCAGCCCGACCGCTGCGCCTTATCCGGTAACTATCGTCTTGAGTCCAACCCGGTAAGACACGACTTATCGCCACTGGCAGCAGCCACTGGTAACAGGATTAGCAAGAAGCGAGGTATGTAAGGCGGTGCTACAGAGTTCTTGAAGTGGTGGCCTAACTACGGCTACACTAGAAGAACAGTATTTGGTATCTGCGCTCTGCTGAAGCCAGTTACCTTCGGAAAAAGAGTTGGTAGCTCTTGATCCGGCAAACAAACCGCCGCTGGTAGCGGATGGTTTTTTTGTTTGCAAGCAGCAGATTACGCGCAGAAAAAAAAGGATCTCAAGAAGATCCTTTGATCTTTTCTACGGGGTCTGACGCTCAGTGGAACGAAAACTCACGTTAAGGGATTTTGGTCATGAGATTATCAAAAAGGATCTTCACCTAAATCCTTTTAAATTAAAAATGAAGTTTTAAATCAATCTAAAGTATATATGAGTAACCTGAGGCTATGGCAGGGCCTGCCGCCCCGACGTTGGCTGCGAGCCCTGGGCCTTCACCGAACTTGGGGGTGGGGTGGGGAAAAGGAAGAAACGCGGGCGTATTGGCCCCAATGGGGTCTCGGTGGGGGGGTATCGACAGAGTGCCAGCCCTGGGACCGAACCCCGCGTTTATGAACAAACGACCCAACACCGTGCGTTTTATTCTTTGCCGTCATAGCGCGGGTTCCTTCCGGTATTGTCTCCTTCCGTGTTTCAGTTAGCCTCCCCTAGGGTGGGCGAAGAACTCCAGCATGAGAATCCCCGCGCTGGAGGATCATCCAGCCGGCGTCCCGGAAAACGATTCTGCAACCTTTCATAGAAGGCGGCGGTGGAATCGAAATCTCGTGATGGCAGGTTGGGCGTCGCTTGGTCGGTCATTTCGAACCCCAAGGTCCGCTCAGAAGAACTCGTCAAGAAGGCGATAAAGGCGATGCGCTGCGAATCGGGAGCGGCGATACCGTAAAGCACGAGGAAGCGGTCAGCCCATTCGCCGCCAAGCTCTTCAGCAATATCACGGGTAGCCAACGCTATGTCCTGATAGCGGTCCGCCACACCCAGCCGGCCACGTCGATGAATCCCAGAAAAGCGGCCATTTTCCACCATGATATTCGGCAAGCAGGCATCGCCATGGGTCACGACGAGATCCTCGCCGTCGGGCATGCTCGCCTTGAGCCTGGCGAACAGTTCGGCTGGCGCGAGCCCCTGATGCTCTTCGTCCAGATCATCCTGATCGACAAGACCGGCTTCCATCCGAGTACGTCCTCGCTACGATGCGATGTTTCGCTTGGTGGTCAATGGGCAGGTAGCCGGATCAAGCGTATGCAGCCGCCGCATTGCATCAGCCATGATGGATACTTTCTCGGCAGGAGCAAGGTGAGATGACAGGAGATCCTGCCCCGGCACTTCGCCCAATAGCAGCCAGTCCCTTCCCGCTTCAGTGACAACATAAGCGCCGGCGCAAGGAACGCCCGTCGTGGCCAGCCACGATAGCCGCGCTGCCTCGTCTTGCAGTTCATTGGGCGCGCAGCAGGTCGGTCTTGACAAAAGAACCGGGCGCCCCTGCGCTGACAGCCGGAACACGGCGGCATCAGAGCAGCCGATTGTCTGTTGTGCCCAGTCATAGCCGAATAGCCTCTCCACCCAAGCGGCCGGAGAACCTGCGTGCAATCCATCTTGTTCAATCATGCAAAACGATCCTCATCCTGTCTCTTGATCAATCTTTGCAAAAGCCTAGGCCTCCAAAAAAGCCTCCTCACTACTTCTGGAATAGCTCAGAGGCCGAGGCGGGCGGCCTCAGCCACTCTGCATAAATAAAAAAAATTAGTCAGCCATGGGGCGGAGGATGGGCGGAACTGGGCAGAGTAGGGGCGGGATGGGCGGAGTTAGGGGCGGGACTATAGCTAACTAATTGAGATGCATGCTTTGCATACTTCTGCCTGCTGGGGAGCGTGGGGACTTCCACACCTGGTTGCTGACTAATTGAGATGCATGCTTTGCATACTTCTGCTGCTGGGGAGCCTGGGGACTTTCCACACCCTAACTGACACACATTCCACAGCTGGTTCTTTCCACCTCAGGACTCTTCCCTTTTCAATATTATTGAAGCATTTA
+
)(*''&$##%31100.0%%$&7>==7503))%%&+2BHD@?CD@DHF?@<:9895322>?>A>>;?A:4>:743;@@==<.--.0...<AB>82;:;:::>@CEAA@;=BBD@><<DD@@@BB@@B@ABA@@@CFCCCB=;;:?<@@<<<;?>>BACCA>=<=><=>>?>;<:;>;=>A;@@=;A=???@><A@>;;FI<:9<=>@;::9210*'()+/+079@BA@@???<>4226997777445==A=;92-)'''+('*',3<JHBA@<<;?<::::AB@>8222879=>AJJJB7679:8547>AABCAAAADB@88((((+;>?>?A<;:<@965,+,118;=@JJF=;;<=>?AD?<;<==><<;96;?@ADDDIDDD:5641111811,+.*++.12523>FE43300/'''(-237?CDDBCBBBCCJGBBJJA=63@:80-)11998=BF=;7678D1,6),**,5-5=@?HAJJJB=<<?EEGBABBJJGGCDJIHHEF?=;;<>FJHJGGE><<?81492;A<;;<0.)&'(((,-244/+-+;<=<;A@ACDED??,+1'%$',-/543340*)@@?CCD>BB@@AABIJJJJGD?==D?1,F?=<;?IHFGCCBBFEBB@BBB@@BJFGHGEFAA?@@@GHHGGEB@@?@ACJGHHHFDBBBCAAAACCBGHEGFAAAAC<<8?A=<<BDFEHB@@@B1---0?@9666F3..=AA;8;=CEB?AF<<>=<<;FJHA@??/..37;237999>??;:8899=?1--.>4-(')(+&(()2249CCGE?<9D:5())6::E@;?99@@ACDEFF811A=;+&&&:,:>BCCCFFFJIH@?@@@?8;<AB<999:>7800EGHJD@<<=>9889A?>=6524639CBBA?BCCDCBBCBCBABAC1)))<>>?CCCCDEFCCB>??@BADFFFFJJA=>=:7546=000AA;@=;44=>FIHEDDCBBFDBBCGCAA?8BAB6666@?>BB>=<<CIJHF@?<=>EBAB837.8?AAAAA?>>C@HFECCDDGHHGICA@ADEJB>=<>>?;9--22**7:CFGHEFDDEEJBCA>>?AFECCBBBBDCIEEA9993)*//302/1>BCB8889BBEIHHG@@@@?76872,'%$$&&%&//889410045BABCD=;443>@BACBBABBGD@@=<==JJIEAB@ACBH---/:C@??@?????A?C?A>EBC>?:9:;>==>?FHIJCBABEA<7:.*)),<;<=I70//009ADBCCCBBCCCAB@BBDHFCCD@>=9:<HDDFDCAA??>FECCA@?@@@?@ACCCD@A@CHEGFC@@>.-,(&'(&'##&'++,34643+'&0189777888;82235377:;>54556B<:;:>>>AAEE??>?C>=7787;8521023?=B;;;;EEB@??DD;;;<BCACBA???@AI?>==@@A?@@EGDFFEC341.-*$&%$$%%#$$3556;CBHECAB@=>>==>?BDBA@@@@@@@DBB>>=>@AB>>=98888952@A>A<;:8:;;>>;<<;==@BDEIB@@?CAA<<<;>?=>>?B@@ACDDDA@?@JHFEB?;==@A@9666JGJ@>?JJA?>?BC;3,,,-&&&4333:;85302,,7:<AFF<<<@C=BC???;=:CGJJCBBBCCC:1(&%))),+,2---.1,*((((((&:9776777CEC@<9754322A>=;;<=?@B@=;<>?===?D:7GFEGE@?>>AAB@?@GADCAA@@@A?@EDIDIEJJBB<<@BCB5437116CJA??ABGA@?>@8778<A@9612---/2,,,2;;>?>?>>??::98<CEDDFDC=<;>?<<:566;AAA@?@?<;;>@@AAE@===??:7:IJIGEFFEFGFDCDA;;;.*9//,9AJIFCC@??7/3CEJJJHEBB>?<;<=DC<;<;?=;999989:;??<<<2/.-*(&$$'(*545==;<@FDBAAB=;;7336:>J?8888C@?C>??>??=>><<<<>?><;:<=CDIEB>>>>@AB>@A?=>?@BB@?@?=<::+**+1E=>AEEC?BB@BGEFG<HI=996641/39<++++5.+-$%%&+**+)%%%((''''%%%%%%,-109:<?>BC>>=D???@DGDBA?C@@A?@@@ABB;:;5664422115;10177>=>766697559:?==?=>>=?=976423E;88810039:84(((89:89;89;DHFHC>@?7@ACB@AADFEHFFFEBAAADFHHFEBBDIHEGFC?=<7HD@@>DBBBDCCC<<776&&(898:=>@A**++BFDDACAA@@ADDAEBB?8:99;>AA@>@=>@ABCAEA9.,,,.35,)**%%%&('.009;<=A=<<;<<=DD?>>A?=>EFGFEEDBABBDDGFJJGAA=ACF>=::<=ECCC@>=,**)/,'5,**.454344223;=EEDAAAB?AB==<:;>>CAJEBA@ADHEDDCDCAABCC<999>?@??AAABJCCBABBABACCBAD?FCB@><=9:;@CDDDDDB??=@BABGBCA@AAFCBBBCB@?=<=@BFC@???BA?===??>>?@94326;::../7477777<02'''/0'&()+*)-<<>CBFCA@AFJJDE>@><BB@>9@99;JJJEB???>ACAJJGDECD533,))(((&')$%&7<=BDDAA=9999;;<<BB?9>>=83330--.EHHHDEEFICCCDDB@AJGGEEDDDF>=<;;@===;;=789314/6::;3<FBC/0)310..0/*447:CECCDJJDCBDEH@>>FCAB::::;899:@BAB@F?>>>=999BA??A@@@<@>;/,,,ACC@@?BCDDDFFJHD967-++//36=>@A?==@A:A6445@??AB@AB@>>;;:99:>>>=?>4001.()059::>J=8441197666=<99:????;8778<===?:6444;9=A@>=>ABCBBCB>>>?H987647899=;:<:;8575568889:9DB::9<>>@?CBA?@=>==>>><<=>B=;9642+((*,.0302;;<;<<@CE@DA???@@@>>??AEFEFIDAA?GHFED@?>=>><.(((''((474;@@A;BDFHIIIHIHIIFFB=<<=:888EFCC><:91.,1368789=<;;A.-,,8DIJI<<;>>===<A@==>9:<<IB=<767:3556@,***=?@@B<:::6-&&&,/46:<>>=<EHIB?>=111)&(%&)+77544.))),9:;40*((*)))65///C45445:3334???D<;;=:9<C>;;<@C===<=<;==@D=::;IJ?<;;<BDE>>J?B?=>>ADBAACGDFB==@;=EDFEE@>;>=;6806688*(&*:::;CDA;<;EGJJJJGFFGEBCBJJJHICDDFB@@?>BA@@EJJF;9667=<;;666:9:<<@?B@@@?=>=<<<<>><<98652234BG@?,+**46/))8A;;A<<78.9=>EA;2/4BA>?DJ@798=B@JFG?>BBAEDB??@?BB9886799DCBB+++.:<?>;:8-++),**/8<?>?@@<;4-,++0321446FHH@;9;:99<@@>>>DFFDEGGBDD@666784--.>AHGHFEHFC@@>BID;2+))'&,<????ADCCCE@>>@AB=;;48.BDEDGEDCA>;<=EC@==>@FJJJHFFED?==3<;<767;=?A@=@?=>72+2(('&&&''(30-,)478799=B?;,)('',.3>CHGDA@A@DFB?:9::BJJB*)))(##%$$+89;IEFECCCGH?>>>>?A?=;;A=B=<=HJGIECFEJH@>733344.-;;=????>BCB@@@?@ACBBDA;;;=;?=51*&&()(258<@AAA?@>?-**+-,,.0141-**'))+:77::FFEGDBBBDDCCGCDDDBBDFFGFD@C<?-++591///001BHEFFJGB@@>AAAHFEEEIHIE=:9<7A@??ACEEHF@@?>A??@>;;;;BCCBDCCCC@>>>FGHC@@>@?>?>@@CA?;?84660/..**'(,.-.)''%&.-+2FFJJJCBBDEEC<@DIA<=ABHDAA=0000?DEDFE@>>>FIGEFGB?>>@AC6556?BEBAAC07,,=DB?85569<;9:<<BGGDGAA@?BCJFHFGHJJHIG@==>EHBIJJC?==ACEEDFGFGG?=4.''(*//8;C?==>;7665444?<76550---482,.,-./00285556:976530019>EAA@BEFHG;:;<>AA332.??</00=-,,./-,.-1,<==>=D@?>>@F7644;8'%(+65553333345DCDJHDBC@G?=?JFEBBED=:88:9;;?A@AECCC?A@/*++89:;CHC>@ABAEBDB@@@9989<<>B??BBBDFEEB?A?CACC@DFIGECA@?><;<110,+-+)(%&&)/::A?EIBBA?@@ACCBCBA@AAEFGA@@?@>>?BAGH@@?===>@A@@AGGGFF;887*(&'&%&($$%&(+08::;B@A@ED@7<7532.-,-??>?=<>=;<7666888:::<EEFG@A@BDGJJHHGJA@@@DBBECAA?<4111?BAA@::;:BCACDFGJDA;<FHFDDDBJA?>>EC?64401-9CCGFFDDDDDEHB<6568:FEGGEDCDEB'''(?B::32259:::@<:;;GE>>>ECAB@C+++*+())>?DCCCDDJJC@>>>:89?=<;<9GGHE???=::9:AB@=>@@DA<9=:2..<64456=<:55579)&%%'%$)-/(&$$(#$$,9=@ABBCAB623JJJHEGGBA?=>>>A@??>C=:84.*((()(**)*.-...15&%%(.(())2<;;<FG<<;:/--.)*'('',2,*+.))))&####'((&&%%&&%'$%)113+)'8547788<=1---85640.*533)%%%&*12211414>EJHIJGFHHIJIJJJIJJJJFHHIDFHDGIGIEF=2)**)++,,10()-./<?A@+**+40320***;?I?FJIIJIGEFDA;;3310/.2/147655511120/.16>((();3351))*65../,5599434989699666;;,+*)&
@Uematsu_g8c_4_G3_36
CAAGACGATAGTTACCGGATAAGGCGCAGCGGTCGGGCTGAACAGGAGTCAGTACAGCCAGCTTGGAGCGAACGACCTACACCGAACTGAGATACCTACAGCGTGAGCTATGAGAAAGCGCCACGCTTCCCGAAGGGAGAAAGGCGGACAGGTATCCGGTAAGCGGCAGGGTCGGAACAGGAGAGCGCACGAGGGAGCTTCGGGGGAAACGCCTGGTATCTTTATAGTCCTGTCGGGTTTCGCCACCTCTGACTTGAGCGTCGATTTTTGTGATGTTCGTCAGGGGGGCGGAGCGTATGAAACGCCAGCAACGCGGCCTTTTTGCCGGTTCCTGGCCTTTTGCTGGCCTTTTGCTCACATGTTCTTTCCTGCGTTATCCCCTGATTCTGTGGATAGCGTATTACCGCCATGCATTAGTTATTAATAGTAATCAATTACGGGGTCATTAGTTCATAGCCCATATATGGAGTTCCGCGTTACATAACTTACGGTAAATGGCGCCTGGCTGACCGCCCAACGACCCCCGCCCATTGACGTCAATAATGACGTATGTTCCGATAGTAACGCCAATAGGGACTTCCCATTGACGTCAATGGGTGGAGTCTTTACGGTAAACTGCCCACTTGGCAGTACGTCGAGTGTATCATATGCCAGTACGCCCCCTATTGACGTCAATGACGGTAAATGGCCCGCCTGGCATTATGCCCGTGCATGAGATTATGGGACTTTCCTACTTGGCAGTACATCTACGTATTAGTCATCGCTATTACCATGGTGATGCGGTTTTGGCAGTACATCAATGGGCGTGGATAGCGGTTTAGAACTCGCCGGGGATTTCCAAGTCTCCACCCCATTGACGTCAATGGGAGTTTGTTTGGCACCAAAATCAACGGGACTTTCCAAAATGTCGTAACAACTCCGCCCCATTGACGCGAATGGGCGGTAGGCGTGTACGGTGGGAGGTCTATAAGCAGAGCTGGTTTAGTGAACCGTCAGATCCGCCAGCACCATCGGCAGAACTTCACGAGCTTCAAAAAAAGTTCATAATTTTGGAAAGAGGTCAAATGATATTAAAAGGAATCCTAATGCACCGGTTGTCAGACGAGGTTGGCTTTATGACAGGACAGTACTGGCATGAAATTGTGGAAGAAACGCTGGTTTGTGCTTTCTGACCTTTGCCTGCTTTTTTATTTATGAGATGAGAAAGAGAGGGTATCCTGGGAAGCATACTGTTACCTAGTTTTCAGATAGCTTTGCTTACCTCTGAAGATCACATTAATCGCAAATATGCTGAGGCAGCCCATCCAAACATGCGGACCTATTATTTCTGCACTGATACAGGAAAGGAAATGGAGTTGTGGATGAAAGCCATGTTAGATGCTGCCCTGGTCCCGGACGCAGTCAACGGTGCCGGCGGGCCCGGGATCCCACCGGTCGCCACCATGGTGAGCAAGGGCGAGGAGCTGTTCACCGGGGTCGTGCCATCCTGGTCGAGCTGGACGGCGACGTAAACGGCCACAAGTTCAGCGTGTCCGGCGAGGGCGAGGGCGATGCCACCTACGGCAAGCTGACCCTGAAGTTCATCTGCACCACCGGCAAGCTGCCCGTGCCCTGGCCCACCCTCGTGACCACCCTGACCTACGGCGTGCAGTGCTTCAGCCGCTACCCCGACCACATGAAGCAGCACGACTTCAAGTCCGCCATGCCCGAAGGCTACGTCAGGAGCGCACCATCTTCTTCAAGGACGACGGCAACTACAAGACCCGCGCCGATGCGAGGGGCGACACCCTGGTGAACCGCATCGAGCTGAAGGGCATCGACTTCAAGGAGGACGGCAACATCCTGGGGCACAAGCTGGAGTACAACTACAACAGCCACAACGTCTATATCATGGCCGACGAGCAGAAGAACGGCATCAAGGTGAACTTCAAGATCCGCCACAACATCGAGGACGGCAGCGTGCAGCTCGCCGACCACTAGCAGAACGCCCATCGGCGACGGCCCCGTGCTGCTGCCCGACAACCACTACCTGAGCACCCAGTCCGCCCTGAGCAAAGACCCCAACGAGAAGCGCGATCACATGGTCCTGCTGGAGTTGCCCGCCCAGCCGGATCACTCTCGGCATGGACGAGCTGTACAAGTAAAGCGGCCGCGACTCTAATCATAATCAGCCATACCACATTTGTAGAGGTTTTACTTGCTTTAAAAACCTCCCGTCCCCTGAACCTGAAACATAAAATGAATGCAATTGTTGTTGTTAACTTGTTCTATTGCAGCTTATAATGGTTACAAATAAAGCAATAGCATACACAAATTTCACAAATAAAGCATTTTTTTCACTGCATTCTAGTTGTGGTTTGTCCAAACTCATCAATGTATCTTAAGGCGTAAATTGTAAGCGTTAATATTTTGTTAAAATTCGCGTTAAATTTTTGTTAAATCAGCTCATTTTTTAACCAATAGGCCGAAATCGGCAAAATCCCTTATAAATCAAAAGAATAGACCGAGATAGGGTTGAGTGTTGTTCCAGTTTGGAACAAGAGTCCACTATTAAAGAACGTGGACTCCAACGTCAAAGGGCGAAAAACCGTCTATCAGGGCGATGGCCCACTACGTGAACCATCACCCTAATCAAGTTTTTTGGGGTCGAGGTGCCGTAAAGCACTAAATCGGAACCCTAAAGGGAGCCCGATTTTAGAGCTTGACGGGGAAAGCCGGCGAACGTGGCGAGAAGGAAGGGAAGAAAGCGAAAGGAGCGGGCGCTAGGGCGCTGGCAAGTGTAGCGGTCACGCTGCGCGTAACCACCACACCCGCCGCGCTTAATGCGCCACTACAGGGCGCGTCGGTGGCACTTTTCGGGGAAATGTGCGCGGAACCCCTATTTGTTTATTTTTCTAAATACATTCAAATATGTATCCGCTCATGAGACAATAACCCTGATAAATGCTTCAATAATATTGAAAAAGGAAGAGTCCTGAGGCGGAAAGAACCAGCTGTGGAATGTGTGTCAGTTAGGGTGTGGAAAGTCCCAGGCTCCCAGCAGGCAGAAGTATGCAAAGCATGCATCTCAATTAGTCAGCAACCAGGTGTGGAAAGTCCCCAGGCTCCCCAGCAGGCAGAAGTATGCAAAGCATGCATCTCAATTAGTCAGCAACCATAGTCCCGCCCCTAACTCCGCCCATCCCGCCCCTAACTCCGCCCAGTTCCGCCCATTCTCCCGCCCATGGCTGACTAATTTTTTTTATTTATGCAGAGGCCGAGGCCGCCTCGGCCTGCTGACTTGTCCAGAAGTAGTGAGGAGGCTTTTTTGGAGGCCTAGGCTTTTGCAAAAATCGATCAAGAGACAGGATGAGGATCGTTTCGCATGATTGAACAAGATGGATTGCACGCAGGTTCTCCGGCCGCTTGGGTGGAGAGGCTATTCGGCTATGACTGGGCACAACAGACAATGGCTGCTCTGATGCCGCCGTGTTCCGGCTGTCAGCGCAGGGGCGCCCGGTTCTTTTTGTCAAGACCGACCTGTCCGGTGCCCTGAATGAACTGCAAGACGAGGCAGCGCGGCTATCGTGGCTGGCCACGACGGGCGTTCCTTCGCAGCTGTGCTCGACGTTGTCACTGAAGCGGGAAGGGACTAGCTATTGGGCGAAGTGCCGGGGCAGGATCTCCTGTCATCTCACCTTGCTCCTGCCGAGAAAGTATCCATCATGGGCTGATGCAATGCGGCGGCTGCATACGCTTGATCCGGCTACCTGCCCATTCGACCACCAAGCGAAACGTGGCTGGAGCACGTACTCGGATGGAAGCCGGTCTTGTCGATCAGGATATGTGACGAAGAGCATCAGGGGCTCGCGCCAGCCGAACTGTTCGCCAGGCTCAAGGCGAGCATGCCCGACGGCGAGGATCTCGTCGTGACCCATGGCGATGCCTGCTTGCCGAATATCATGGTGGAAAATGGCCGCTTTTCTGGATTCATCGACTGTGGCCGGCTGGGTGTGGCGGACCGCTATCAGGACATAGCGTTGGCTACCCGTGATATTGCTGAAGAGCTTGGCGGCGAATGGGCTGACCGCTTCCTCGTGCTTTACGGTATCGCCGCTCCCGATTCGCAGCGCATCGCCTTCTATCGCCTTCTTGACGAGTTCTTCTGAGCGGGACTCTGGGGTTCGAAATGACCGACCAAGCGACGCCCAACCTGCCATCGCGAGATTTCGATTCCACCGCCGCCTTCTATGAAAGGTTGGGCTTCGGAATCGTTTTCCGGGACGCCGGGCTGGATGATCCTCCAGCGCGGGGATCTCATGCTGGAGCTCTTCGCCCACCCTAGGGGGAGGCTAACTGAAACACGGAAGGAGACAATACCGGAAGGAACCCGCGCTATGACGGCAATAAAAAAGACAGAATAAAACACAGTGGGTCGTTTGTTCATAAACGCGGGGTTCGGTCCCAGGGCTGGCACTCTGTCGATACCCCACCGAGACCCAGTAGAACCGCCCGCGTTTCTTCCTTTCCCCACCCCACCCCCCAAGTTCGGGTGAAGGCCCAGGGCTCGCAGCCAACGTCGGGGCGGCTGCAGGCCCTGCCATAGCCTCAGGTTACTCATATATACTTTAGATTGATTTAAAACTTCATTTTTAATTTAAAAGGATCTAGGTGAAGATAGCTTTTGATAATCTCATGACCAAAATCCCTTAACGTGAGTTTTACGTTCCACTGAGCGTCAGACCCCATAAGAAAGAATCAAAAGAATCTCTTGGAATCCTTTTTTTCTGCGCGTAATCTGTGCTTGCAAACAAAAAAACCACCGCTACCAGCGGTGGTTTGTTTGCCGGATCAAGAGCTACCAACTCTTTTTCCGAAGGTAACTGGCTTCAGCAGAGCGCAGATACCAAATACTGTTCTTCTAGTGTAGCCGTAGTTAGGCCACCACTTCAAGAACTCTGTAGCACCGCCTACATACCTCGCTCTGCTGATCCTCTGGTCGCTTGCAGGTGGCGATAGTCATCTGCTTC
+
9:?JHCBDC>===?@@<=>@CC@@=;>??CBBDC@@@BC8462''&&('''''''&)++-0./.23?FCCCEHDBA@=:<<>@==>@EFC???@A@?B@=>>FJGFEBCAB'''*+-E;:;CAAA@AA?=0+@AD@ABDBA@=@;B63333=BHHEFIFECDABAAFEJE>==9745@@?;<=B?::=-,,-45-1,,,,2,*+FFEHJIBJE?>===445DGDJDCA@<==>HG?ABCFFB@@A@??===>EEFFGGEA@A@EDDHBJIGEEEC(('(72/)*+7;;;<+$%$###%%$%5368;@DECBDCFC???>-+,-&$%%*(*25525A?@BDIECBCB@??BGJE==<=@;<<9822260FCBA???EIFADEE@@BD?=;-)*,00''''/5576;::=@B@==>@A==>DIJIGGECBABFEGFCEGGHA?@?BA>?31112EIFFFBEEDEJJJGBA@@CBC@A@@A?ABBACBBEBCCBH@<9720*)*++/.-C@A>>=A@?>CCCCAC?:H<88<<??HFEDAB?@@AGFIGCBBCEDBB==/(($$$%))9=<898888<C??=(462EGHFGEDECDB>?=95411*&%''*,45:EGHIFFEEFCAAA>@B?<;;<+++)(()-*(((-<))))0.++?@>===:@AACIJJFB@@@CCFIFFDDHHJJJC@?;:80012@5557EB;<9,**-++)()+''''67?=?>=1';:86<@=ADB>?;9997<55>>ACFFCAACEFCA@BBC8555CFHH??>=<7654544<8B@>??ADFDDDDDA@@@ABBBCAA8779B7%%&&*2+*'&'-2964;84210/0100<<=>DCCEDEB?=>?JJHF>E:9::?3>?;ACAAABFJJJHFFFBA?=999A7HCCDGIFFDBBCEJGFGEDB>>=<:?=;---/2***+:69;==<+**:AB?;;6666?@?>A??>?=>.+*,544/.///DHHJHFDCDCA=<2+**++743*''(8:>>A7444<BEFEJJFF?<<<=??AGGDJJIJJBABDEEE@C780...5BDDGJIA?@A*))(0+((=BF>>AADEDDDD@?>?@A@BJFEEEEDD>?<:;<?BA@AFDE+*()/88=>8889C999CJDCDEBGCCC>:9DEIFABCCFEDEIHE?>BBJGEDFEEEAGA:63,(((((.3=7//,>+++:?9435551.((.,13//.+*+,15@=<88::C?CC5337...89=522254577=HA>=A:B@B@@BC@==J69657<0025430.,-..*(&$###:974444<>>=;<?=<684455>>.,,-01=BAABBAB>=>>C@20))36626/.((*.10.0/.-81111B?>>A>=7/./35=><<@?@*))))(')*'++89762335<>0/0(+&'5359;8:113,,('--,372212;<=>ECBBDFEEDA89B?EDDFFEGFHJHG66659:<:-)))'+&78:=<=88)))*:8:9>>??GGB@>?AFIEDAAAACEGEFGGGCBABDEFEEFGFCCFCFCBABBBDCFBA??@BCD=<=AHGDCBGJJGCEFGJIJFDDBAABDCBCBB@@@FJCCDEAA<+***11(((>B@?=;BDB?>@BFF@?@@EGHHFDCBDDIGJJFCCCB@BCABBAB@@==;<>A>=>BAB@A98679(((())*)',0167::::A@??BAB@=>?CGHJ?A??<**;6=::;?@@@@BAAAFIA<<HCA@??B?>>9::;BB>742.-<312130**+++,45:D>2//-0//1?CAABBJDCBCHEFHEDDDEIFEHEEEEDBEC?66=<<D>FGEEFFDBABA<;8>@GGGFIECECB>BD?>=>888;GDEHIFFFCHGFHFIGFCACCHJJGBCCA@@=((((7341//>>EIHIHIJGJFGFHJHGF?8,*+66A?AB?@FHEGJGA@@AFB?<>@FEE><<;A@CCDEC@?>>?>4---.2?CB882?>AE?>@GGDCCBDDCCBBBDFFIHJBB??@BHGGDBCAAAB@AIIGGJGFEA8:5<=HHEDFJIHIJFCB@FAAA>@@@B/>@C8444//--12667899GGDHGE=6101/265--,.14)3799::?EA??>?B?@?>>=?CBBBDFGEFFCIJ;876300++++66456<AACDIFD>=<<>??>>>AEGIGJECDD@BABJIFDDCAA@?4,+-/,('&%%$$%->>EDEBCAA?@CDBBBDJJJJECCCBAABEHHFDEDCCCFDCBCFCA<''%&(()5445BABABFFDBCDE?>>?A<@@>,+++5420('')8BEIJHGBD>:BDEHHJBBC@JJJJJJEA@??BCDD@@?CCDEB??AEGEGEDEI::::CHGEEDDCEDCCBJEA><==>HJGIIHFD?>=?CGJHIHJJJGEDFHGB>+))+-./1:;10044:98>JHHFDAA87646BBC?@?@CCCAA?A???@DEHFEDIJJJJGBBBDCJBBA@=9695>-*'()))/36;<>A?>>BGGECDBBBDIHDGCBFFJFBBDHHFEFDCCDDBAABDGIHHIGC;;9821128>>C=<<=FFF>A@BDFJJJGGDD>77<EAA>@@BCD@?=7@@AB>:9:@BCBCHGGECA?B@BJHFFFFHHJHE*))111''''??@@ADBFIIIEBBBCDCA=::>@AACCDEDBBDC?69---0*,A:788::78>888ABDGGA>?@@ABBDBB@88764-,(+::BJHIAFDADA@<;<>J??=<<<=>A?='&'29HGCBCCIBCAAA=@@BBDCB?>>>=701079::<@@DBCFAEB@B><;;>@A@DFDD:87.--.=;<?C@@B;;6.--2CB8778:7>@ACFECJCCCCD@=<::>@<@BD==@G@@AAHJAJJJF?<9;IJB8778CCEJHJIGBCD?;;;3,,,,,-DCBCFFEBFFEGGJJJGD@=CEDDEJIFHDDBDJ@JJJB?@A?=;;<D:::?=41((68?BABDABBBEE@?DEFEGJJHA?=>@AA>===A5333:<83352224<?6A2239<<<;:99;;877?C>=FD?>??CDB@@@HHIHDCBBCCEDJGFEF>@25.0.0/-/.96<AD==:;=4<BCHFFD8767:.-,,/99CIDBDDBDFDCCCJIHIAA@@FEHHFDECEDCCBA;;2=8=22ABBDFFDCDCFE=5A:;987;;CEDA@@A?EDCDEBCCCBCEDC0*7.74;<=@@@CCDDB8668:HJJJJHEFIHAAABCC@>94567@@B=<;>800023-+**..-+$#$%.<JJE?>><:::?>BA;>@IJJJEDDB?>?@>?@??@JD;;433211,)))10+2@CGB;?AEFE=FC>ACAA7?;878<AABEFHJE@>?EHCBCFFEEDAAAAB@@A?@@=>==@A?AAABBBDD@@CGA??@@GHDC@@@@AAABEA@?.-*,(/+))(-+&&'554489;=ACCACCCAA@BDEA>><>?>=:4001==??A@@@??680<111<;>==74/-.***335:9::5655<@@AABBEGIJJJIHEFECB8524?:<>>?ABADDBBBABBBBBA;;;==656;?@D@@A@?=?--.@ABBCB@??@9::;@@BEB?=>>AAC@=>@@C=412,,'%%'(+1)11-222377897::DH<;86502-/9:;=>F???>CA@C?AHA<66<5337EEIJA@BDBA@BBCCFGFFGHGGFEECGFCC@ABBDDEDG@?@@D91266CA@>?@?BDDFHJJFGH<;;<:+++?FC@@@IG..*('%$$%%::;BBDDCC@@ABGDDJGFEDCDCCBCC2...=-,++,((&'&&'005?AD=>>DGGECDCF@???>??FFCA?@E?<;;>A?C9GECCFFFBHDEBAD=<;;=@++*'''(8655;:;::A?==>@DCCCGHIDGDDEDDEDCA=0)**=>CIIGGBFFDDDCGJJJGECCEDDC@;BEGFGHJIFGHECCECEC@@==<90*,,+.))CJC===>=AABB@<::<DEFDECCBC?@ABBBB?>CEGGEEEDEFHJJHEC@ABCGEDCCEFGDBCCEDGECD=;;=;;8==A@@<<D=JJGGDEECEF>>>761068=<999:;;FEEEDDGFIEEEEIHHA?F?DCDDFDFFGCCJH<;;=<<9<<@?@ABIJIFEDADCCFJJJHFDDCDFEFEEBAA=?5356??>BFCA=('')?FCDCA<<=AA=89E:986666C:;;<GEJJJIFEDDDDEGHG=<F<;4332123?@EFJDBA<60(BJFEA;;;:9744@@CBCG>?@A=::...--21,+1($##$'+-??>AA@B><9<>@AAAA@?>@ABDFBA??;;CFB>?><<5556;<9BHEB=<A>>=<<AB?@A@@=;;;>CD51-,<AC><:2--041155()..015>A=;;;CDCC?=>@HJJC@:::@ACIJDDB@A>F>>>?CA@A>@@@EEA@@AC@>>==<@8B?97.6'%%$%&((/047<@FGEGJIGFC2<0=95;<=AACCB@CAGJC3+(((%%*+?CEEEJHEGFBAA@C99832230//*))((%&&(..*(%$%%&+0.1/00=E=<::==?>=>??A@@BCHJJJIG<<5BBGGCABDJBCCD<982:::JJJHFGCJHC>FD:9984//02;@@,,+'&&'*--.:>>??>?<;<<?>@CCCJFB?@>B6477A9889<<C))((1@C@>9--+*-053624689.,,+*+2:<3.)'''(20--)(('%**////:;;;>ADJJI??>AC>>>@EEEB3328<<AAAGI:::FJJJDCCBC5223=>76646756309+)(*)(((.59=BA@A@?@ACDEDBBCDF759<ACC?=/.0A?A?=??@BA@@????<=;<>?@?@@@@BA?=;2'&$%*&(37;;@A@@>:::;=?><989;<?BCG;66@?AB@A@AA>@8778=<;<@A@@@;???31139.*)...45>>63---+%$%&%&##)$'10011/../..-+)('&$
@Uematsu_g8c_4_G3_37
GGCCCATGTAACGCCAATAGGGACTTTCCATTGACGTCAATGGGTGGAGTATTTACGGTAAACTGCCCACTTGGCAGTACATCAAGTGTATCATATGCCAAGTACGCCCCCTATTGACGTCAATGACGGTAAATGGCCCGCCTGGCATTATGCCCAGTACATGACCTTATGGGACTTTCCTACTTGGCAGTACATCTACGTATTAGTCATCGCTATTACCATGGTGATGCGGTTTTGGCAGTACATCAATGGGCGTGGATAGCGGTTTAGACTCGCGGGGATTTGCGAGTCTCCACCCCATTGACGTCAATGGGAGTTTGTTTGGCGCCAAAATCAACGGGACTTCCAAAATGTCGTAACAACTCCGCCCCATTGACGCAAATGGGCGGTAGGCGTGTGCGGGTGGGGAGGTCTATATAAGCAGAGCTGGTTTAGTGAACCGTCAGATCCGCTAGCACCATGGGCAGAACTTCACGAGCTTCAAAAAAAGTTCATAATTTTGGAAAGAGGTCAATAGATATAAAAGGAATCCTAATGCACCGGTTGTCAGACGAGGTTGGCTTTATAAACAGGACAGTACTGGCATGAAATTGTGGAAGAAACGCTGGTTTGTGCTTTCTGACCTTTGCCTCTTTTATTATAGAGATGAGAAAGAGAGAGGGTATCCTGGGAAGCATACTGTTACCTAGTTTTCAGATAGCTTTGCTTACCTCTGAAGATCACATTAATCGCAAATATGCTTTTAAGGCAGCCCATCCAAACATGCGGACCTATTATTTCTGCACTGATACAGGGAAAGGAAATGGAGTTGTGGATGAAAGCCATGTTAGATGCTGCCCTAGTACAGACACAGTCAACAGTACCGCGGGCCCGGGATCCGCCGGTCGCCACCATGGTGAGCAAGGGCGAGGAGCTGTTCACCGGGGTGGTGCCCATCCTGGTCGAGCTGGACGGCGACGTAAACGGCCACAAGTTCAGCGTGTCCGGCGAGGGCGAGGGCGATGCCACCTACGGCAAGCTGACCCTGAAGTTCATCTGCACCACCGGCAAGCTGCCCGTGCCCTGGCCCACCCTCGTGACCACCCTGACCTACGGCGTGCAGTGCTTCAGCCGCTACCCCGACCACATGAAGCAGCACGACTTCTTCAAGTCCGCCATGCCCGAAGGCTACGTCAGAGCGCACCATCTTCTTCAAGGACGACGGCAACTACAAGACCCGCGCCGAGGTGAAGTTCGAGGGCGACACCCTGGTGAACCGCATCGAGCTGAAGGGCATCGACTTCAAGGAGGACGGCAACATCCTGGGGCACAAGCTGGAGTACAACTACAACAGCCACAACGTCTATATCATGGCCGACAAGCAGAAGAACGGCATCAAGGTGAACTTCAGATCCGCCACAACATCGAGGACGGCAGCGTGCAGCTCGCCGACCACTACCAGCAGAACACCCCCATCGGCGACGGCCCCGTGCTGCTGCCCGACAACCACTACCTGAGCACCCAGTCCGCCCTGAGCAAAGACCCCAACGAGAAGCGCGATCACATGGTCCTGCTGGAGTTCGTGACCGCCGCCGGGATCACTCTCGGCATGGACGAGCTGTACAAGTAAAGCGGCCGCGACTCTAGATCATTATCGCCATACCACATTTGTAGAGGTTTTACTTGCTTTAAAAAACCTCCCACACCTTCCCCCTGAACCTGAAACATAAAATGAATGCAATTGTTGTTGTTAACTTGTTTATTGCAGCTTATAATGGTTACAAATAAAGCAATAGCATCACAAATTTCACAAATAAAGCATTTTTTTCACTGCATTCTAGTTGTGGTTTGTCCAAACTCATCAATGTATCTTAAGGCGTAAATTGTAAGCGTTAATATTTTGTTAAAATTCGCGTTAAATTTTTTGTTAAATCAGCTCATTTTTAACCAATAGGCCGAAATCGGCAAAATCCCTTATAAATCAAAAGAATAGACCGAGATAGGGTTGAGTGTTGTTCCAGTTTTGAACAAGAGTCCACTATTAAAGAACGTGGACTCCAACGTCAAAGGGCGAAAAACCGTCTATCAGGGCGATGGCCCACTACGTGAACCATCACCCTAATCAAGTTTTTTGGGGTCGAGGTGCCATAAAGCACTAAATCGGAACCCTAAAGGGGACCCCGATTTAGAGCTTGACGGGGAAAGCCGGCGAACGTGGCGAGAAAGGAAGGGAAGAAAGCGAAAGGAGCGGGCGCTAGGGCGCTGGCAAGTGTAGCGGTCACGCTGCGCGTAACCACCACACCCGCCGCGCTTAATGCGCCGCTGGGCGCGTCGTGGCACTTTTGGGGAAATGTGCGCGGAACCCCTATTTGTTTATTTTTCTAAATACATTCAAATATGTATCCGCTCATGACGATAACCCTGATAAATGCTTCAATAATATTGAAAAAGGAAGAGTCCTGAGGCGGAAAGAACCAGCTGTGGAATGTGTGTCAGTTAGGGTGTCGAAAGTCCCAGGCTCCCCAGCAGGCAGAAGTATGCAAAGCATGCATCTCAATTAGTCAGCAACCAGGTGTGGAAAGTCCCAGGCTCCCCAGCAGGCAGAAGTATGCAAACATACGCATCTCAATTAGTCAGCAACCATAGTCCCGCCCTTAACTCCGCCCATCCCGCCCCTAACTCCACCAGTCCGCCCATTCTCCGCCCCATGGCTGACTAATTTTTTTTATTTATGCAGAGGCCGAGGCCGCCTCGGCCTCTGAGTTATTCCAGAAGTAGTGAGGAGGCTTTTTTGGAGGCCTAGGCTTTTGCAAAGATCGATCAAGAGACAGGATGAGGATCGTTTCGCATGATTGAACAAGATGGATTGCACGCAGGTTCTCCGGCCGCTTCAGTGGAGAGGCTATTCGGCTATGACTGGGCACAACAGACAATCGGCTGCTCTGATGCCGCCGTGTTCCGGCTGTCAGCGCAGGGGCGCCCGGTTCTTTTTGTCAAGACCGACCTGTCCGGTGCCCTGAATGAACTGCAAGACGAGGCAGCGCGGCTATCGTGGCTGGCCACGACGGGCGTTCCTTGCGCAGCTGTGCTCGACGTTGTCACTGAAGCGGAAAGGACTCGCTGTATTGGGCGAAGTGCCGGGGCGGGGAATCTCCTGTCATCTCACCTTGCTCCTGCCGAGAAAGTATCCATCATGGCTGATGCAATGCGGCGGCTGCATACGCTTGATCCGGCTACCTGCCCATTCGACCACCAAGCGAAACATCGCATCGAGCGAGCACGTACTCGGATGGAAGCCGGTCTTGTGATCAGGATGATCTGGACGAAGAGCGTCAGGGGCTCGCGCCAGCCGAACTGTTCGCCAGGCTCAAGGCGAGCATGCCCGACGGCGAGGATCTCGTCGTGACCCATGGCGATGCCTGCTTGCCGAATATCATGGTGGAAAATGGCCGCTTTTCTGGATTCATCGACTGTGGCCGGCTGGGTGTGGCGGACCGCTATCAGGACATAGCGTTGGCTACCCGTGATATTGCTGAAGAGCTTGGCGGCGAATGGGCTGACCGCTTCCTCGTGTCCGGTATCGCCGCTCCCGATTCGCAGCGCATCGCCTTCTATCGCCTTCTTGACGAGTTCTTCTGAGCGGGACTCTGGGGTTCGAAATGACCGACCAAGCGACGCCCAACCTGCCATCACGAGATTTCGATTCCACCGCCGCCTTCTATGAAAGGTTGGGCTTCGGAATCGTTTTCCCGGGACGCCGGCTGGATGATCCTCCAGCGCGGGGATACTCATGCTGGAGTTCTTCGCCCACCCTAGGGGGAGGCTAACTGAAACACGGACAGAGACAATACCGGAAGGAACCCGCGCTATGACGGCAATAAAAAGACAGAATAAAACGCACGGTGTTGGGTCGTTTGTTCATAAACGCGGGGTTCGGTCCCAGGGCTGGCACTCTGTCGATACCCGCGACCCCATCGGGGCCGATACACCCGCGTTTCTTCCTTTCCCCACCCCACCCCCAAGTTCGGGTGAAGGCCCAGGGCTCGCAGCCAACGTCGGGGCGGCAGGCCCTGCCATAGCCTCAGGTTACTCATATATACTTTAGATTGATTTAAAACTTCATTTTTAATTTAAAAGGATCTAGGTGAAGATCCTTTTTGATAATCTCATGACCAAAATCCCTTAACGTGAGTTTTCGTTCCACTGAGCGTCAGACCCCGTAGAAAAATCAAAAGATACTTGTGATATCCTTTTTCTGCGCGTAATCTGCTGCTTGCAAACAAAAAAACCACCGCTACCAGCGGTGGTTTGCTATTACCGGGATCAAGAGCTACCAACTCTTTTTCCGAAGGTAACTGGCTTCAGCAGAGCGCAGATACCAAATACTGTTCTTCTAGTGTAGCCGTAGTTAGGCCACCACTTCAAGAACTCTGTAGCACCGCCTACATACCTCCGCTCTGCTAATCCTGTTACCAGTGGCTGCTGCCAGTGGCGATAGTCGTGTCTTACCGGGTTGGACTCAAGACGATAGTTACCGGATAAGGCGCAGCGGTCGGGCTGAACGGGGGGTTCGTGCACACAGCCCAGCTTGGAGCGAACGACCTACACCGAACTGAGATACCTACAGCGTGAGCTATGAGAAAGCGCCACGCTTCCCGAAGGGAGAAAGGCGGACAGGTATCCGGTAAGCGGCAGGGTCGGAACAGGAGAGCGCACGAGGGAGCTTCCAGGGGGAAACGCCGCCGTATCTTTATAGTCCTGTCGGGTTTCGCCCACCTCTGACTTAACGTCGATTTTTGTGATGCTCGTAGGGGGGCGGAGCCTGTGGAAAAACGCCACAACGCGGCCTTTTTACGGTTCCTGGCCTTTTGCTGGCCTTTTGCTCACATGTTCTTTCCTGCGTTATCCCCTGATTCTGTGGATAACCGTATTACCGCCATGCATTAGTTATTAGATCGTAATCAATTACGGGGTCATTAGTTCATAGCCCATATATGGAGTTCCGCGTTACATAACTTACGGTAAATGGCCCGCCTGGCTGACCGCCCAACGACCCCGCCCATTGACGTCAATAA
+
)(((*(%$'')+-687@?BC==>=<=D@HDDDEFDCCCBD?=><@@@>>=>53;9+)))@EED??=>;2?@AACDA>==>BEJHJJ@???EJEDEBABAB@>>CBDDCCBDF?@BDGEBBBACBADEDDCDDFFGFFAC??@BJJIFFFFBCBBEGDA@ABCCBDAAF@IA@>G@?BHB@A::CDBFGHB@@?ADFGEEECFEGGEGJJHJHGDF@@@>BABCBDGHFIHJGBA::1,(((('&&)23@@EFAB@?CCJIIGFDD?<:+*%%'*&''+.88113((().088955367CADEEJEEEF3112;545321,+*,-77)((',,340&&&'=AC=:=28-8=CDJJIIGIIJJIEGECDB;.-.<<;=@DHHJJG=9:<63''&('(,(&%&&*-.73/1@B?@ADFFIJJDDFJFDABB844=DCDCFHJJIEB>=998872:>>FDCAACIFA=<:;<?:>GEDA@A@??>><:01BEJ>;::@CE?=0538>=AHD;;:;2.1*3'')(?((FJJCABDDDECEEEDCCCB@ACEIHHDGDAB@>>?ACABDJJJJJJHIEA@BA???AJJJJIFFGBJJJGFJDBBJJFJGDCCBA??@AI@=>>HFBAACC>?:6790=1,JJJHGGJGDCDH?/-.J:7482J>4DB==<=EJFFGDHJGE??@@FHGJJEDDCDA<;BJBAAGGFDEDJIFCCCDCDBBBC;44J@9999B9767::<EHCFJ8@<>CD?>>CD==<<=@BCDEFHI>==>FBBCBBBEGHJJJJCCCGEEFFHFB::-1*6796:<??@:?CC@;<FGJJJJEJJJIGFDGGIECCCDAABCCCBCBABFE@@@CGFF?988.------11339DE;<<DD<;)*))*)****BBBADBBA9::;=<;;CFGIFDDCEEDGIJJJGFGDDCB??@@FGFJHJJJIJJ776488<<><;;:?>=?;<BB@B@BB@??@AIGGHHIFD3/=,CJJJJEHEBA@@CBB><4.334=>GFHFIGFGEDEDBA@AABEGFFEHFBBABEFFHHJHECB:95336-1*;BJHJJJHJFFC@;:46224AAEDCDEFGHEEDDGHGGHGGFFGJHJJD@4489>AB<676668;<>F9412489<;;;;98:9;8=5100DCCA>===@DDB?888;DABCDBA8&%&'33469;=@;;;98868667>??>BCBCDGHD>=;1+))('$'(*2+6>A@A@ACDC>;;<DFF53329210/1>FGHIAAAAJJJJJGHGJJHCAABHHJGJHHIF==?CCEEEFEECEEEF??;:6<EJ@?=8889;==>?ABEEGEEEFJIDEDECCCEGJJDCBBIJFB?@>?=>?@@CJJDCJC>?JG<::9?=>BGJJ;:90//,,''22FBGJED?>>AHHDD6-?=;;<<??BFEB977657:;?AABCCCDJIFHF;002.+)(''+-?CCDJHGEEBABDJFDDDDGFEEFGFFDGIHHIJIJ@??<<=JJEFDEDECC?==>@JIHJJJJJJBAACD@?@>B@AFDEFJB@<@@>=>B@AA?BEHJIFFF???EDBDDF766+)))1349A6444DJDBA??@?@@?@@BFGDGGGGGGCDHI<;;>>>>???B?;6())(++++-.**+?>?@?>?DFGIIC@>>>;=9>BB>BDACB?JJJJJJJE?>;9A=?9::92+)>CFHECD@AA@@CICA>=AJJJBBBCEDBB@6555@JGDEFIJB@@?DCEGJJDCBBAABBFFFHHECCCDEGIJHHJJ===EGCBDEHJHIJJJJJJJIHJGJDJIJEDC?JJJJJJIED??@@FHFE:;JJHDCDHJIJFBAAG7789B>5556A@@>=?;B@B>982016:;<;=<???BEFFEEFJJGECDFJJJJ@=<=CDCCAA>BAD@43489FHGHECCD@@CCCGHGDBCBFAB@A<777IH9888FJJJJC?@>E;>IJIJEBA?JJCC><888::<>?=<;<?DDHECCCBEFJGHH@AA<97535DDB?A987799>??EDIJJJJJDDB????DAB@A====9999A??>?BFFCF?>=;>>HIHFGE.---B@???@ADCDDCBBA512-(''12>>AB?=;7434AD...;;753323531(((+98?111258>@><<B?@@>3..12326.-.>:::>F?CBABFGDEB;;:CCA6<548;<HGHG=<==E7656=:87=7@??F>I>IC=@??AJJA@?><;;<?A@A>;>>>@ADJHDDCDCDCCCBBCCEFA@@@CDGAA>=<>@?@@AJJDA?@A@@CC@@>???A?@===/&&&?58641--,41'''+78*((@B0//3?++**<8;????CDAABGFGFHFHCJJJGC??JICBBBEJHIFJHJA@@AD<:::?>?/-)%%%*B@??@DDGHJIEEDEFG@@?B=C;7:9CEJJJJ?>ACABB@?>;;;??>>6DJEEDCDCBBBBBA=>ACEEFJJJ=:::=ABAE>E4'&&(53521:7?I<@;098=ABEHJHGIJJJHGCB>9889;<<,,,-.357<;===ECDEFHIJEJJJJJJHED4333A6D8@@:>::98<GJBB@>311230)'&'('(%%())++.<@AFHJJJD@@??EEFFEEDDEDDCEC@@>DJ/,,BCGHCFEDEEFDEAA?512++-7;<111-,2**3../-.0@?@???@AA@BCCEFFHEEDDCCJJJJJJJBGE@FGIIGJFEEC@@?@CCEC;?--<<>A;>,*'%&'/>>FAJJJIBA>???BBDEH<AAAABBAFJJGECB@@CDDFJJJHFHGDCC:----4459==???AA@@AJJJJ=;::HJ??@@DDEJJHGJD988<99=ACDDBAAACEHFE542144785552(&%%$)()*-??BDDECA@?ABBDCBCBBDBBBDGGFDDC4334<<<@@@@@BDEEIECBBBDDDFIIDA@AB@BCCB@?A?@BCFEFF?30006;339@AADA????E;:9:>@@BE@??>@A@@AACIGEIFFECAA<:71//6ACBCBABA???@@BCEFFEBA@==>;;:9;<>BDFGECBBFDB@A@@>=?AGGEC?A@??ACC?>?BABA@=@,0023,./'%(.'&&&323>A?<<?ED;.+++8;+++++*)())+;CIGFGCBBAFDCHEDCA?@?=HCDEJGB8<<=;::<IEEAGDFFEDEFCEDDJFHB=<;=>@CJJJGGA3--9;E>C?@CABABDGECFIJDDCEGDFFJB?>=AGE...*++*.,,+*'((??>??GHIGBAABECDJHHGEFFDGED>'''344641++,,@=<>600.44;:)''&388FFEB@A?FDCIGF===>JFAAA@GJFAG;JHHIGFHGHFFDCCA@?<>?BEHJJFD=94111ECAABACBBCEGDBAABC6666DDEDG=<<>FJJIAAA@BA@?EJJJI@>>@>@@>==A99<?JDBBBECDEEFFBB??AADGFGDDGJEDB<;::;<?@BDHFGGECDCECDDEDBA@@;:::BBHGEGGFHEDCCDCBAACDGECBBCEECDCBCBCB@?=;<>@@A><;0(%%&'5ABBCCC@@@AEA@@@GFBB@=;;<CFFA@@@FFJ6445@AAGA?A=B@??ADC?GHEB?ACDBA@C????DBAA@A@>=;GFFFDA@??@BACA@>??@>???CBEBB@@BBA???@AAEJI>=<@BC=<>==>>>?ADGIFBAABJJ><;<;1+687987??<77756.,(,47:;;:754*9<=@C((((;;;9::;9=?8;49.('''46:=BBBA@@BAFFE@>>@@A>CC;225ACE@??@BACC?FHFC?>7.*)''%&''%&&&(((::;<66>67648;><<C(((888;?@<>>AGFBA:2-.15647;;<??;;;?D@999A?>=>EGDFDCBABEDBA@>=??FG=<<;=;8978;?ECDD>>==28)+1./5.6153347;>8<....GEB22103346<?ABCCBA>B8/+.8/.-01<<AC983<BDCCCADC??>>FEDBA9+**+4>?B><<<=:765789:-+178/..'',''??@BGFFJGEBBACEDBCBCCDCCBEJJJEHJJFBBDEJGGGHHJDJIIGIJE;EJJJJJGJD94335;<585579))'(+.././>?@=?@=<<<@@@JFEA???@HFA?@@FCGHCC<<<=<JJJ@@AFJE?=;;;=;<;88666;=BBA==5<7+))24622/3-''('(''(+((+(+:9<=@>>>>AFDEGBA@AC><<=<=9:;;BCFJD;88><<@?@BBED555++*+)(()'%%$$&$'**..)494334;;@>;;;;ABBBHGGJJFBBCD@>=@BBBADGFDA=<<;;;9:78BCDBAAABHIHDC@CFCCDBA@?B><101.**+@BC@@?<<;;@7767FIJJIJGJFEDDCCBB@@AAA?=3000-+4+*')@CCD3222@CHA???>>AA@CBCBDEBABBA5457D9B::('((((>>=?B@CBABCABA=:9=8645?99@@BAAB@HFDDABBDEFCCCCCDBBC@<99;=<<<=@@?GGEDDFCBCCHHGJCAEBDCCCCFECDCDCDEHHDDBB>>=<4))))AFDD@@BAAA@CDHJJICBC@A@A>??JJJJEGDEECCCEG?:D>=;8=BCBACJCA>A?>@CEDDHHJJJIHDCCDFEFF<;?;700-0,.567:GHABE1001>>AB<;;=:622269<<=:8442,)(&'()''(*&+BBECFAA@<::987ACIC?95BCB>;////9(''%())*25=<CFDEIFFID<87(((3;:773)(,()2+++-79IJJ>=JG7112JFEDCBC@GHFH@<;833=C>JGA??AHJG=<78DA?FIJJJGGGJJFHHHHJGICJEEGGGFGIHC9=DACDGBABACCEEHJJHFDDGHA<<<=BBB@AAAEDBAA=:8&%%&&(27<D7555JJIFA@@@@@@A.---.9@??>;>>?DJJHDBDDEHHGDCCCFDCABCDDDEDEB@ABEJIHHEDDDEFJJJJE0001=>AAADC@?>;=?=;<??@@@@>>=9553.)
@Uematsu_g8c_4_G3_38
ACCCCTATTTGTTTATTTTTCTTAAATACATTCAAATATGTATCCGCTCATGAGACAATAACCCTGATAAATGCTTCAATAATATTGAAAAAGGAAGAGTCCTGAGGCGGAAAGAACCAGCTGTGGAATGTGTGTCAGTTAGGGTGTGGAAAATTCCAGGCTCCCCAGCAGGCGGAGAGTGCAAAGCATGCATCTCAATTAGTCAGCAACCAGGTGTGGAAAGTCCCAGGCTCCCAGCAGGCAGAAGTATGCAAAGCATGCATCTCAATTAGTCAGCAACCATAGTCCCGCCCCTAACTCCGCCCATCCCGCCCCTAACTCCGCCAGTTCCGCCCATTCTCCGCCCCATGGCTGACTAATTTTTTTTATTTATGCAGAGGCCGAGGCCGCCTCGGCCTCTGAGCTATTCCAGAAGTAGTGAGGAGGCTTTTTTGGAGGCCTAGGCTTTTGCAAAGATGATCAACCAGGTAGGGATCGTTTCGCATGATTGAACAAGATGGATTGCACGCAGGTTCTCCGGCCGCTTGGGTGGAGAGGCTATTCGGCTATGACTGGGCACAACAGACAATCGGCTGCTCTGATGCCGCCGTGTTCCGGCTGTCAGCGCAGGGGCGCCCGGTTCTTTTTGTCGAGACCGACCTGTCCGGTGCCCTGAATGAACTGCAAGACGAGGCAGCGCGGCTATCGTGGCTGGCCACGACGGGCGTTCCTTGCGCAGCTGTGCTCGACGTTGTCACTGAAGCGGGAAGGGACTGGCTGCTATTGGGCGAAGTGCCGGGCAGGGATCTCCTGTCATCTCACCTGCTCCTGCCGAGAAAGTATCCATCATGGCTGATGCAATGCGGCGGCTGCATACGCTTGATCCGGCTACCTGCCCATTCGACCACCAAGCGAAACATCGCATCGAGCGAGCACGTACTCGGATGGAAGCCGGTCTTGTCGATCAGGATGATCTGGACGAAGAGCATCAGGGGCTCGCGCCAGCCAACTGTTCGCCAGGCTCAAGGCGAGCATGCCCGACGGCGAGGATCTCGGTCGTGACCCATGGCGATGCCTGCTTGCCGAATATCATGGTGGAAAATGGCCGCTTTTCTGGATTCATCGACTGTAGCGGCTGGGTGTGGCGGACCGCTATCAGGACATAGCGTTGGCTACCAGTGATCTGCTGAAGAGCTTGGCGGCGAATGGGCTGACCGCTTCCTCGTGCTTTACGGTATCGCCGCTCCCGATTCGCAGCGCATCGCCTTCTATCGCCTTCTTGACGAGTTCTTCTGAGCGGGACTCTGGGGTTCGAAATGACCGACCAAGCGACGCCCAACCTGCCATCACGAGATTTCGATTCCACCGCCGCCTTCTATGAAAGGTTGGGCTTCGGAATCGTTTTCCGGGACGCCGGCTGGATGATCCTCCAGCGCGGGGATCTCATGCTGGAGTTCTTCGCCCAGCCTGGGGGAGGCTAACTGAAACACGGAAGGAGACAATACCGGAAGGAACCCGCGCTATGACGGCAATAAAAAGACAGAATAAAACGCACGGTGTTGGGTCGTTTGTTCATAAACGCGGGGTTCGGTCCAGGGCTGGCGCTCTAAATACCACCGAGACCCCATTGGGGCCAATACGCCCGCGTTTCTTCCTTCCCACCCCACCCCCCAGTTCGGGTGAAGGCTCGGGCTCGCAGCCAACGTCGGGGCGGCAGGCCCTGCCATAGCCTCAGGTTACTCATATATACTTTAGATTGATTTTTGAACTTTCATTTTTAATTTAAAAGGATCTAGGTGAAGATAGCTTTTGATAATCTCATGACCAAAATCCCTTAACGTGAGTTTTCGTTCCACTGAGCGTCAGACCCCGTAGAAAAGATCAAAGGATCTTCTTGAGATCCTTTTTTTCTGCGCGTAATCTGCTGCTTGCAAACAAAAAAACCACCGCTACCAGCGGTGGTTTGTTTGCCGGATCAAGAGCTACCAACTCTTTTTCCGAAGGTAACTGGCTTCAGCAGAGCGCAGATACCAAATACTGTTCTTCTAGTGTAGCCGTAGTTAGGCCACCACTTCAAGAACTCTGTAGCACCGCCTACATACCTCGCTCTGCTAATCCTGTTACCAGTGGCTGCTGCCGTGGCGATAGTCGTGTCTTACCGGGTTGGACTCAAGACGATAGTTACCGGATAAGGCGCAGCGGTCGGGCTGAACGGGGGGCTCGTGCACACAGCCCAGCTTGGAGCGAACGACCTACACCGAACTGAGATACCTACAGCGTGAGCTATGAGAAAGCGCCACGCTTCCCGAAGGGAGAAAGGCGGACAGGTATCCGGTAAGCGGCAGGGTCGGAACAGGAGAGCGCACGAGGGAGCTTCCAGGGGGAAACGCCTGGTATCTTTATAGTCCTGTCGGGTTTCGCCACCTCTGACTTGAGCGTCGATTTTTGTGATGCTCGTCAGGGGGGCGGAGCCTATGGAAAAACGCCAGCAACGCGGCCTTTTTACGGTTCCTGGCCTTTTGCTGGCCTTTTGCTCACATGTTCTTTCCTGCGTTATCCCCTGATTCTGTGGATAACCGTATTACCGCCATGCATTAGTTATTAATAGTAATCAATTACGGGGTCATTAGTTCATAGCCCATATATGGAGTTCCGCGTTACATAACTTACGGTAAATGGCCCCTGGCTAACACCAACGACCCCCGCCCATTGACGTCAATAATGACGTATGTTCCCATAGTAACGCCAATAGGGACTTCCATTGACGTCAATGGGTGGAGTATTTACGGTAAACTGCCCACTTGGCAGTACATCAAGTGTATCATATGCCAAGTACGCCCCCTATTGACGTCAATGACGGTAAATGGCCCGCCTGGCATTATGCCCAGTACATGACCTTATGGGACTTTCCTACTTGGCAGTACATCTACGTATTAGTCATCGCTATTACCATGGTGATGCGGTTTTGGCAGTACATCAATGGGCGTGGATAGCGGTTTGACTCACGGGGATTTCCAAGTCTCCACCCCATTGACGTCAATGGGAGTTTGTTTTGGCACCAAAATCAACGGGACTTTCCAAAATGTCGTAACAACTCCGCCCCATTGACGCAAATGGGCGGTAGGCGTGTACGGTGGGAGGTCTATATAAGCAGAGCTGGTTTAGTGAACCGTCAGATCCGCTAGCACCATGGGCAGAACTTCACGAGCTTCAAAAAAAGTTCATAATTTTGGAAAGAGGTCAAATGATATTAAAAGGAATCCTAATGCACCGGTTGTCAGACGAGGTTGGCTTTATAAACAGGACAGTACTGGCATGAAATTGTGGAAGAAACGCTGGTTTGTGCTTTCTGACCTTTGCCTCTTTTATTATAGAGATGAGAAAGAGAGGGTATCCTGGGAAGCATACTGTTACCTAGTTTTCAGATAGCTTTGCTTACCTCTGAAGATCGCATTAATCGCAAATATGCTTTTAAGGCAGCCCATCCAAACATGCGGACCTATTATTTCTGCACTGATACAGGAAAGGAAATGGAGTTGTGGATGAAAGCCATGTTAGATGCTGCCCTAGTACAGACACAGTCGACGGTACCGCGGGCCCGGGATCCACCGGTCGCCACCATGGTGAGCAAGGGCGAGGAGCTGTTCACCGGGGTGGTGCCCATCCTGGTCGAGCTGGACGGCGACGTAAACGGCCACAAGTTCAGCGTGTCCGGCGAGGGCGAGGGCGATGCCACCTACGGCAAGCTGACCCTGAAGTTCATCTGCACCACCGGCAAGCTGCCCGTGCCCTGGCCCACCCTCGTGACCACCCTGACCTACGGCGTGCAGTGCTGCGGCCGCTACCCCGACCACATGAAGCAGCACGACTTCTTCAAGTCCGCCATGCCCGAAGGCTACGTCAGGACGCACCATCTTCTTCAAGGACGACGGCAACTACAAGACCCGCGCCGAGGTGAAGTTCGAGGGCGACACCCTGGTGAACCGCATCGAGCTGAAGGGCATCGACTTCAAGGAGGACGGCAACATCCTGGGGCACAAGCTGGAGTACAACTACAACAGCCACAACGTCTATATCATGGCCGACAAGCAGAAGAACGGCATCAAGGTGAACTTCAAGATCCGCCACAACATCGAGGACGGCAGCGTGCAGCTCGCCGACCACTACCAGCAGAACACCCCCATCGGCGACGGCCCCGTGCTGCTGCCCGACAACCACTACCTGAGCACCCAGTCCGCCCTGAGCAAAGACCCCAACGAGAAGCGCGATCACATGGTCCTGCTGGAGTTCGTGACCGCCGCCGGGATCACTCTCGGCATGGACGAGCTGTACAAGTAAAGCGGCCGCGACTCTAGATCATAATCAGCCATACCACATTTGTAGAGGTTTTACTTGCTTTAAAAAACCTCCCACACCTCCCCTGAACCTGAAACATAAAATGAATGCAATTGTTGTTGTTAACTTGTTTATTGCAGCTTATAATGGTTACAAATAAAGCAATAGCATCACAAATTTCACAAATAAAGCAT
+
H@??BC@ADJDCDEJHJJJJ?/8*09;BCBDGJIJJJJJJJIJHA<9;5-.B@??:::;JJECHJFHGJJHFGDCDE=<<>AAA@A877=JJJDBC@>>?A@BBBDA?9:7BGG>>BBCBCDDDD<<@EJHJJ?<>?ACHIEC@@@><:9=?7.-))'/1+9879>66657,,((&'$$'%&*)5/(((2/....3276*()(()0/06:==8D5AAAAC;<=;71('',./,*-.:>EED@AAADGEA@@@HFGIB@@@@CGGEFEGA@<;;:???EFEDCC;;;;@A:;;;BA;;<HHFGDCDEHJJH4444<<100104054(FCD>G;C?>>>GFDD@<<==CA@BDDGDECCCAD=@?BBJJGAACBFGEFFEA==>A@@@BBAA@D>;;;A@A?=>:6659J@E;IJJE@?>@ACDCDCEEEHJJJJJGFCAAADA@ADBBJJCB866/-/'&%)*++**-3(''')'-478:DF<;;<87725BDJJJDCBBA@A@??>?>@CDCDED>>?ECCEDED84/,(@<65948-8;<?EEFEDCBDFFFFDHJBB@AEFHEC+**-FDEJDCCCF???@I?=<:7667A222AABBBECCC?=--88DGHF@=19+73447>B:76-++,573555?ADCBAABCFDFJGJJIIIHHEAA=77:CBBCFDECCCDCEECECFIJIGGIEIFCDB?>=>BCDC??>>757>AAECDCCDDEEECAEDCDEGECA@BBFGIHGIIE?<:78899=A?@>;:;4445@<;;:<=?8431,+(%#$&'%(*<CEDC@@A7861,+-,,01:935=<<JHA@ACCBDGDCEDEDDEDEEFFECCCCCBBBBCBCDCBCBCA:;AFGFD@A@@BDCEFGFFHIDCACCCEEED@@@DJJIJEIFFEECAA??@AEECDDHJGEBAABCCDJJIHGEFEFJHJJ?267,(()AA@BBJJHGBBB@==;6----.--@@@:31191---5222BC7777CGHHDBBCEIEJ?==>C?><;??110000++++++/,++13-)))+-.:))))<>DDEHDEEBBCAFB?99:HJIFCC@????CIJJJEGFA?;::48D>>?@IHFED>>>@GF>=;557<@@<;<<EHEE??>?@>>>?DFEDDFFJFGGDAA6556603++*)--'&&&ABGHGEEDCCCEEEEEGIHJJJHFFFDEEFDC:55<=DDBAABJH83228CABDFEGGHHCBBBFFBCCCDCDEGHGEFEIIDEEGGEDFFFEEDGCBCCDFBFBBC633FBBBB??>>IJFE@?@><:>IGIHEEDE?444432112221056CCE?DC>=?AADB@CB?<<<BJED@B>>?>BFEHFFFDEFIJJGHDHEDA?@?=+))),CBBEJJJJHJJFDD;1;0;?50C?>?@>>=>GEGCCJ9=?@?@@??GBCBBD@==>?A>4,++//.))+,+,@>?<::81011;=>??8776349100/.+--/00/@CC>><>><>>@FE@@@AB@>==@DEGHHJJJB?;878;EHJJECBA@@??@?@??==<;<<FI5>,=@FJJFEC@?:;;;3000;7521A=@>>=///.3267<9544BC@@?;7:>A>><887??BABACEBBBBDDBABDGED@=)%%(80146F222/3:<1,+++(()*666662)%$$+ACB;:::C=><;4445@@BC9887<==>??@DFBA???@@BDC@@AA@??>ABGJJJEFHJHDCCBG:?5--0&$$#$#(*12;BIJJJGJIHA:CF;880%$$*/454358*)))0.0,,-0002878FEEBAAAEJJIECBIDFFFEFDDEGIJIBAACGEDFB@@?>?><1/..0@+*)('./0422367;90..1/.'&('10013667HJJJJHCABDHC>=?ABFEEEF.+-'CCCEEAA?JJJJGD??@>@ACJIJGF@>>8889B<97A;>@5?0FJ<>>=>===GCDDBCECEDBEJGDCEC?>>@DDDDCDDCCA@43=33<99=>=:;A??EFFEEEFEDFFFEA???@BEJB;9...-0023B>=>////>?AAAC<<;<FCCBAAA>;;BBBCCDGDCB?:;;;AB??@AGFCB@AB???>?CABBCCAA>8.'''4<311(&&%%&+***0'...6961+''&'..=CIAABEFCBEBEA@@?CGF?@<=@?@A2221***+?*)))+*1541*&&&.16<<BJHEHDEFEEHFDB=<<<ACCBBAAA@ACEF???@GBA>=>>@@??@BBA=<<=C@@@AD=;ADJJ@>>??@>>?@>8?<A@E?;<<>CIG><<<>AED@@@AD?===BCB@@>FG>=@>A>7521159>>CCBDBA?449>AAA;;;971179>GHGJGFFB?><=:;89::EJHGECBBDDGECDDGJHDAAABCD@>>>GEHGJGFFDD=<<:A>A-+**22000051.+++8<<<A?>@<7777;=GJJJJJFJJFGHEDCCFFDCCCGJJJJFECEHCH@JJEEEJJJJJIGFEB@HJJFFFEEEDCCCCGGJJJIDCGHGGJJJIIIGEHGJHEE=;;<HJIJECEDDFE@@?@CDCBAABCEB??@GIHIIFCAACHGJGJJJJGA@@?ABBCEBBDCEFGGDADGFHJJJFCBABEEHEDCCFFFED@A@@BCHFDEFFGEA@@79/,-(((*)'&%%'ACAA@BCFIF>=CAACBCAAAABDCIIIJJDA?@CHGCBBHEGCA@BEGDBA>??///;<716)6227<AACCF>=>9::92/--.07<B>EFEDEBGHEDDHFC??@=AJA>=:99:EIJJ?=>>CJCC100,-**:;>>ABC<7426;G@@??@BABBCCB@?=>ABFD?>=<<>BJJHGFGFGHIJHDB@;::AACEC@?D@HH@=?<<=C?FDA>>?>CCB>===AE@>>=AAAFGGCBAADCG@@@@JEA@@@DCCCCDDEC@@ACGFEID>;;;?DDGGFDGABBBDGDEDAA@?AAC?>====CAA@EHCFD@A>=?===B@AACA@>??>B@@?@BHHHFAH@@AAFJ?IIGGECCABDFJJBFDFEEAC>=>C?EAAJJJGDCEDGHJEFEFCA>=<556C@<91112255747ACAB@ABDHJEFHGFFFF><=<=??@@AEJJIFBA?@=>>????@CAA@AGII??><<<?BJCFA?>>?>@@EE@>???BDBDDCHA==<;==><;<AJJ?,,,-DEIDBGB=42137:=<DIEEBEIDHFD8888IIG>=@@BBDCDFB@@@@>=>BCDBCCCC><;9;=?>;:;JJJ:777<>;;<>?@A@DFCGFFDCEJJAFEAAABAJJJDCBBCBBCGID@==>HEA==@<<>JECBCDEIJJJJDEJD44@A>0//14552((53;<;;A@??CBIJA=<<AADEFFFDBAACGHJJJIEDEEFGGJHD@@@?C@??>BF@DJH<2111BCIIB?>>AHJJI@>??HJFECA?=>?=>>?BCCCFGCB@?@@A@@AACFGGJHE?>?CCCBCD7404??AGDCCFIA>?@@BDFHHJIHCGHHJDDBCACDDDECBBABB@AA@CBCDFDCCBGFEDAB@A@??><7;<?AABDEJIIBIGB/@@?@@@ACCDCDDDEECEDCCA@@AGGFFDFHFCBCDIJJJIGGCB?>999:JJGCBACGJJCCBBBCBGHIDECC?>?>ABFGFFABA@CDBDE8554451/0578:8878EFFEDEHD@CBJI>==?ABC?>?@HGGFGJGB?=?@DFEEDGHHDEDEFEHFB>=>ACA??>@<>:89E>9344C@?;<==CDCCDFCD@?@@B@AAABABBAA@ABCEEDA??%%%%')'''')**17::>@CCDDEDC@ABDEB?>>CGDJJJJIECB?<;<<?@CFE?DGJFEEA@=:*&%&)%%&--/0//141IJJJJJJDDBDCDCCEGGHHHEJHGHHEEGGIHDCB@@A@9JHJHIHHJJIEED>>=?FJGEDFHJBAAAGIIIE>=>))*+888:GBCCCIEFGF?DCBAACBEHJHIJIJJHJCED=>=>IE@==;AB??@<<;;:;>@***+****GBFDDEDEHEEDEBB?>?@GJJJJJJ?:;ECHJIJIHJGJHHGJIHFH2100C11HDDFEH@??>?3((')+5557<JGFBBB@CAABAGJEIGF><<895/086))@@9999>@AIHEEFFFCAAABCGDBBCCFDDD@?FEDDFFFFEEDDCEFFGIHAA@DJJJCAA@BFFFGFHEHJJEDCAGGFGEEEIJFFFJB==>==<=H@?>=>@BFGEFFEEDCCBFD@211-))+('&(/49:9JB>@?>@@>?=:;:;@?EGGHGIGA<?@<:9;;<;1112::)&&&&589<HDF?==>@A??>>@CDHGDC??><=>@JJ?>=;=>=JFJJJJGA>=<<=:?A69*6559@?@BB>>>?GHFHHFJJJJDDDCA@@@ADCGEHFDDCEGJJHJEEDFEEEAA?>=>?@ABAEFDAABCEDDEDFDE@@@CCA?@ACEEFEFJJJJFE@;DDA?@71)'
@Uematsu_g8c_4_G3_39
ATAGCATCACAAATTTCACAAATAAAGCATTTTTTTCACTGCATTCTAGTTGTGGTTTGTCCAAAACTCATCAATGTATCTTAAGGCGTAAATTGTAAGCGTTAATATTTTGTTAAAATTCGCGTTAAATTTTTGTTAAATCAGCTCATTTTTTAACCAATAGGCCGAAATCGGCAAAATCCCTTATAAATCAAAAGAATAGACCGAGATAGGGTTGAGTGTTGTTCCAGTTTGGAACAAGAGTCCACTATTAAAGAACGTGGACTCCAACGTCAAAGGGCGAAAAACCGTCTATCAGGGCGATGGCCCACTACGTGAACCATCACCCTAATCAAGTTTTTTGGGGTCGAGGTGCCGTAAAGCACTAAATCGGAACCCTAAAGGGAGCCCCCGATTTAGAGCTTGACGGGGAAAGCCGGCGAACGTGGCGAGAAAGGAAGGGAAGAAAGCGAAAGGAGCGGGCGCTCAGGGCGCTGGCAAGTGTAGCGGTCACGCTGCGCGTAACCACCACACCCGCCGCGCTTAATGCGCCGCTACAGGGCGCGTCAGGTGGCACTTTTCGGGGAAATGTGCGCGGAACCCCTATTTGTTTATTTTTCTAAATACATTCAAATATGTATCCGCTCATGACAATAACCCTGATAAATGCTTCAATAATATTGAAAAAGGAAGAGTCCTGAGGCGGAAAGAACCAGCTGTGGAATGTGTGTCAGTTAGGGTGTGGAAAGTCCCAGGCTCCCCAGCAGGCAGAAGTATGCAAAGCATGCATCTCAATTAGTCAGCAACCAGGTGTGGAAAATCCCCCAGGCTCCCCAGCAGGCAGAAGTATGCAAAGCATGCATCTCAATTAGTCAGCAACCATAGTCCCGCCCCTAACTCCGCCCATCCCGCCCCTAACTCCGCCCAGTTCCGCCCATTCTCCGCCCCATGGCTGACTAATTTTTTTTATTTATGCAGAGGCCGAGGCCGCCTCGGCCTCTCTGAGCTATTCCAGAAGTAGTGAGGAGGCTTTTTTGGAGGCCTAGGCTTTTGCAAAGATCGATCAAGAGACAGGATGAGATCGTTTCGCATGATTGAACAAGATGGATTGCACGCAGGTTCTCCGGCCGCTTGGGTGGAGAGGCTATTCGGCTATGACTGGGCACAACAGACGATCGGCTGCTCTGATGCCGCCGTGTTCCGGCTGTCAGCGCAGGGGCGCCCGGTTCTTTTTGTCAAGACCGACCTGTCCGGTGCCCTGAATGAACTGCAAGACGAGGCAGCGCGGCTATCGTGGCTGGCCACGACGGGCGTTCCTTGCGCAGCTGTGCTCGACGTTGTCACTGAAGCGGGAAGGGACTGGCTGCTATTGGGCGAAGTGCCGGGGCAGGATCTCCTGTCATCTCACCTTGCTCCTGCCGAGAAAGTATCCATCATGGCTGATGCAATGCGGCGGCTGCATACGCTTGATCCGGCTACCTGCCCATTCGACCACCAAGCGAAACATCGCATCGAGCGAGCACGTACTCGGATGGAAGCCGGTCTTGTGAATCAGGATGATCTGGACGAAGAGCGTCGGGGCTCGCGCCAGCCGAACTGTTCGCCAGGCTCAAGGCGAGCATGCCCGACGGCGAGGATCTCGTCGTGACCCATGGCGATGCCTGTTGCCGAATATCATGGTGGAAAATGGCGGCTTTTTCTGGATTCATCGACTGTGGCCGGCTGGGTGTGGCGGACCGCTATCAGGACATAGCGTTGGCTACCCGTGATATTGCTGAAGAGCTTGGCGGCGAATGGGCTGACCGCTTCCTCGTGCTTTACGGTATCGCCGCTCCCGATTCGCAGCGCATCGCCTTCTATCGCCTTCTTGACGAGTTCTTCTGAGCGGGACTCTGGGGTTCGAAATGACCGACCAAGCGACGCCCAACCTGCCATCACGAGATTTCGATTCCACCGCCGCCTTCTATGAAAGGTTGGGCTTCGAGATCGTTTTCCGGGACGCCGGGCTGGATGATCCTCCAGCGCGGGGATCTCATGCTGAGTCTCGCCCACCCTAGGGGGAGGCTAACTGAAACACGGAAGGAGACAATACCGGAAGGAACCCGCGCTATGACGGCAATAAAAAGACAGAATAAAACGCACGGTGTTGGGTCGTTTGTTCATGGCGCGGGGTTGGGTCCAGGGCTGGCACTCTGGATCCCCCACCGAGACCCCATTGGGGCCAATACGCCCGCGTTTCTTCCTTTTCCCCACCCCACCCCCCAAGTTCGGGTGAAGGCCCAGGGCTCGCAGCCAACGTCGGGGCGGCAGGCCCTGCCATAGCCTCAGGTTACTCAGTGTATACTTTAGATTGATTTAAAACTTCATTTTTAATTTAAAAGGATCTAGGTGAAGATCCTTTTTGATAATCTCATGACCAAAATCCCTTAACGTGAGTTTTCGTTCCACTGAGCGTCAGACCCCGTAGAAAAGATCGAAAGGATCTTCTTGAGATCCTTTTTTCTGCGCGTAATCTGCTGCTTGCAAACAAAAAAACCACCGCTACCAGCGGTGGTTTGTTTGCCGGAATCAAGAGCTACCAACTCTTTTTCCGAAGGTAACTGGCTTCAGCAGAGCGCAGATACCAAATACTGTTCTTCTAGTGTAGCCGTAGTTAGGCCACCACTTCAAGAACTCTGTAGCACCGCCTACATACCTCGCTCTGCTAATCCTGTTACCAGTGGCTGCTGCCAGTGGCGATGTAAGTCGTGTCTTACCGGGTTGGACTCAGACGATAGTTACCGGATAAGGCGCAGCGGTCGGGCTGAACGGGGGGTTCGTGCACGCAGCCGAGCTTGGAGCGAACGACCTACACCGAACTGAGATACCTACAGCGTGAGCTATGAGAAAGCGCCACGCTTCCCGAAGGGAGAAAGGCGGACAGGTATCCGGTAAGCGGCAGGGTCGGAACAGGAGAGCGCACGAGGGAGCTTCGGGGGAAACGCCTGGTATCTTTATAGTCCTGTCGGGTTTCGCCACCTCTGACTTGAGCGTCGATTTTTGTGATGCTCGTCAGGGGGGCGGAGCCTATGGAAAAACGCCAGCAACGCGGCCTTTTTACGGTTCCTGGCCTTTTGCTGGCCTTTTGCTCACATGTTCTTTCCTGCGTTATCCCCTGATTCTGTGGATAACCGTATTACCGCCATGCATTAGTTATTAATAGTAATCAATTACGGGGTCATTAGTTCATAGCCCATATATGGAGTTCCGCGTTACATAACTTACGGTAAATGGCCCGCCTGGCTGACCGCCCAACGACCCCCGCCCATTGACGTCAATAATGACGTATGTTCCCATAGTAACGCCAATAGGGACTTTCCATTGACGTCAATGGGTGGAGTATTTACGGTAAACTGCCCACTTGGCAGTACATCAAGTGTATCATATGCCAAGTACGCCCCCTATTGACGTCAATGACGGTAAATGGCCCGCCTGGCGGTACTGCCAAGTACATGACCTTATGGGACTTTCCTACTTGGCAGTACATCTACGTATTAGTCATCGCTATTACCATGGTGATGCGGTTTTGGCAGTACATCAATGGGCGTGGATAGCGGTTTGACTCACGGGGATTTCCAAGTCTCCACCCCATTGACGTCAATGGGAGTTTGTTTGGCACCAAAATCAACGGGACTTTCCAAAATGTCGTAACAACTCCGCCCCATTGACGCAAATGGGCGGTAGGCGTCGGTGGGAGGTCTATATAAGCAGAGCTGGTTTAGTGAACCGTCAATCCGCTAGCACCATGGGCAGAACTTCACGAGCTTCAAAAAAAGTTCATAATTTTGGAAAAGATGAGATGATTGTCAAAGGAATCCTAATGCACCGGTTGTCAGACGAGGTTGGCTTTATAAACAGGACAGTACTGGCATGAAATTGTGGGAAGAAACGCTGGTTTGTGCTTTCTGACCTTTGCCTCTTTTATTATAGAGATGAGAAAGAAGAGGGTATCCTGGGAAGCATACTGTTACCTAGTTTTCAGATAGCTTTGCTTACCTCTGAAGATCACATTAATCGCAAATATGCTTTTAAGGCAGCCCATCCAAACATGCGGACCTATTATTTCTGCACTGATACAGGAAAGGAAATGGAGTTGTGGATGAAAGCCATGTTAGATGCTGCCCTAGTACAGACACAGTCGACGGTACCGCGGGCCCGGGATCCACCGGTCGCCACCATGGTGAGCGGGCGAGGAGCTGTATTTAGCCGGGGTGGTGCCCATCCTGGTCGAGCTGGACGGCGACGTAAACGGCCACAAGTTCAGCGTGCTCGGCGAGGGCGAGGGCGATGCCACCTACGGCAAGCTGACCCTGAAGTTCATCTGCACCACCGGCAAGCTGCCCGTGCCCTGGCCCACCCTCGTGACCACCCTGACCTACGGCGTGCAGTGCTTCAGCCGCTACCCCCGACCACATGGAGCCGCACGACTTCTTCAAGTCCGCCATGCCCGAAGGCTACGTCCAGGAGCGCACCATCTTCTTCAAGGACGACGGCAACTACAAGACCCGCGCCGAGGTGAAGTTCGAGGGCAACACCCTGGTGAACCGCATCGAGCTGAAGGGCATCGACTTCAAGGAGGACGGCGACATTCTGGGGCACAAGCTGGAGTACAACTACAACAGCCACAACGTCTATATCATGGCCGACAAGCAGAAGAACGGCATCAAGGTGAACTTCAGAATCCGCCACAACATCGAGGACGGCAGCGTGCAGCTCGCCGACCACTACCAGCAGAACACCCCCATCGGCGACGGCACCGTGCTGCTGCCCGACAACCACTACCTGAGCACCCAGTCCGCCCTGAGCAAAGACCCCAACGAGAAGCGCGATCACATGGTCCTGCTGGAGTTCGTGACCGCCGCCGGGATCACTCTCGGCATGGACGAGCTGTACAAGTAAAGCGGCCGCAACTCAAATCATAATCAGCCATACCACGTTGAGAGGTTTTACTTGCTTTAAAAAACCTCCCACACCTCCCCCTGAACCTGAAACATAAAATGAATGCAATTGTTGTTGTTAACTTGTTTATTGCAGCTTATAATGAC
+
00365,,**./37/...7:2114HGJJIH@0.;<GHI=<>=>?@DB>=;>?@E=;;>ECEB>8/+-3222?DEGGDCCCCCFCFC>;<ABHIJJJJJGEBBADFFJGHIJJHGCACIJJJF6444CDHFDJJHJE@C=?74****89?<FJJJJJJC@4444=:;;=>?JJDBAAFHJJJJE>>B=@@>=?GHHGFGCCBB@@@=<;:;==@@BEFEFAAAAEEE>8:3641C<<<>FBA?>><9888<65556JJIGAA@?<<<<A=>>@@?@AEEF@@>?<==IGB?775579B?>=CB@??@C>:999===ACAAC????CBA??BABHEJBJGGHJJJE?<:7798;;<;=@@ACJJJJ?==.--.+***57605--3DFAF@>:64=A><7JAGJD??@AC=?>9>BBJJ@><@BGEGCCCBEC7529<?@<>@A??B>;?B@=A<::@?//..3./+,((+**,0:GGEFHJJJB@??BFDE@A@?CBDGDBCFCBCDCB@?BAAGEACAEDBFJJH92//1>@?CABDEFGBABAADA>>?A@?@ABAABCHG4000;:8618@/)))*<<?B@?@@?@AJFDEEHJIGEF:444BFJCCCDJJJJJJJFEEGGD???---(')>AACJFEFIHIJJJJHHDEHJFEDFEHHIJGF979HJFBED@=>?DFGECA@@<>CJJB@777545AEECCGEGIIJJJG<;;;@AACCCBA<=512,+*0+788CBEIHA?@<<<;/-*-+*3+,.@AIJJEDCAECA@@AJIJJJFEC@?@CJJHGJCCAB;:=--**-24;BFHAA>=FDDEHHJJHB@BIHIFDCCCBDHF9@*'''338699>98888<<>GGEDH;1879>8@>>@@?HA>=<<>?CFIJJGB==@@?>A?@@?C<;>:=<<96333593+'',,)86688AAAEFFECCD@FEHJJJJJHGGGJHEEDIHJCBAA@ACDDCAABCDGDGE:JJJ0..112?BADEJJJFB?>??=778@??<877888BB>==>A??@DDAB><=>>CJJJ73333@;5=:;<:@<<<C4100.,,,11368DGJIGDDFHGDB@@A@@CCDD?=<<87.-/.223==>??>==1001B@==CD@??AA@1001ABCDEEEIEGGBB??A?>=:''''DCDFFFGEEDEFECACD<877667867@FBCCBABADDEDCDDDB8=8A@CGGIJJH?><4++,??@BD>=<?4435;IDDDEB@A?@CFFIHHGDAEECA@??@CBBGCA@@ACGIFJFFFFGJGGC999:DCIEB=448=7=CCFEEFFFFGIJAAABEGFJJJIJIJJJHGHHJJJHEEB@@@@=822,))))=A>===DDCEBDEGJFEJIIH?77CBFEHHFFF@??@D?@HAAB@=;77=JJJJ@@BEBAACCFFEDEDHEEEEHFDEAAABIFHBF?A976797++--FA?==>>>?@DDDCCFG>>>BFDDDDE=<;<IHFHEA@?@C@@?@??BE:888=?CB;;;=A@?DEDCA?@@CBBD+(&%&'&&(+'''',--??=>>899:-,,,,,GECDACFJJGGGGGGGJIEDCBBIFBBJGFEGGIJFGFGJEBABBC>?@AEG6555:877,,@?>?>A@?ABEFGI@???CCD4))*/1)&'+,-,+113<=@07:;:00/+,--299?EHBGIJJ?>>H@@@AEHFEB???>@@@ECCDCAABA9787@DCB=1---445=AAABJDJCCBBE@>CCIJJJJJJJGGHHHEDEFHJGJGIIJEJ---,GDCCECCCB@?9<:;;FEEG=<<<DCB???@GHJDBE?BBEEEEEEDCEEEGGGGHIHGFDEBBCCE@?B;JDBCBD@=977EDDHECAACAABBGG=<<=DGEEJJJJHGDCDFJDDBCEEDDA??@EEEEFFGG95555@CDGJJHFFFEBA@JAAA@B@;B544343BFJC?>>641>@;7)((((GFDDIHGBJDID:::652/?130GHGHIIGJGJEFCGC;@?>955533//1/(*.&&%%5<A=??>A---7?2:)('&'':<?AEJJFCAADHCCEA@??EEB@@;@BB@><@A??>?EB@?AAA>===ADFIHBJJJFC;778ACGDJDA@@??==>?B@>==94447A>:523&#$*-/00BB=11029<9BABABBCC5555;,&(+)''8<<EGDDC@@??D@@@FBCECC:99:@:;;89:DBCB<;;:=7?>?J<999;<BE98659DGGFHHGA:<DD>;;;:98-,+,5;?@?A=;<<43336889;@8<<9;;<:9<;>>><>:88580.//:?7670//..1100/01>>><>?AJJHJIHGJFEEEJGCJJJGHDEJJJ@?JJEIH>++2279:9662///438;???BB<<:22('(+--4:>@C@@F>GGEGDDEIGJJC>>:8:6=?=>A@BBGFFE>=89;==>;2F<:785'&&/3523243,*.,40//+,,,002448=>BC<???A@@@CEDBBCBHGJJJIFCIHCA@B??A@A@ABBA???>?=<94E2./0+((&'()(.((*=<>CDFFDCFFCCGFEJJHBACD?>=>EFFDCCDEFGFFA@==?=>?<;;;;422221001547>@HB???ABBCDBBBABDCDB?=;;<.---19?A<=?BFHFBB=<;:<;<>?>?>?@A>===??A??>??@EB@?>@A?>>>>@???A@@@BBC=>9.//:66+&%%((''':=><>?EBAACDBA@?@DAA4D;<;>AA@A>?DCEEJHGDEJJC@@A>>>81115A@@D@?==BB>=?:8998*.1111890)))<=::ACEHGIHHGDBA>?@@ECDIHFIDCBCBBABACDHIIGFGGCCCDIJCCDJIDCBEA@@@CDDADADDJBBCCEGJGA@BBCCDHFGJJFBAA<<<<BEDFEA@D@?>>=CJJF@@>CC?AA@@***6?@;-----+)?CCEJD??9//88>@@@@BEJEEDBFFFHJE894<?654;;FEB@A==?DFCDCBBAFEGFJJJJIHEFFFCC<::872125CA>CB@B;899998:<443111CBIJCBBAGGDDCBEGDE:889<=9::HHEDDFIJHEHA@E>>HJJHDCCBCDCFFGCJGIJJDGJIJHHJIFDDFFEFH7776999@JIIC@?@BFGDEFCAA@CD??@@BAAAGJJGHEDC7779EDEFJJGBBCABAAACBBBBFJJGEBBCDGJJJFBA@@CCGDFD?@?@DDBCCBGDBCAECDHFJCDB@;;<<GG@@98422;>?@GEDDCDEJJF?;BBCFDEC?>>>BBGHHJIDBA@B@@A@DCBDEBBBC@=<<=?@AC><?<?EIDGAEEA@?=<=>?>==<=>4333<=:BDFDCCEDGHDCB@@@?CCEFHE><<<ADJIJE@???EGHFHEDBBC?9:=>CDDEIHGFHA?@@CCCBCBDHECBC@>>?HDD@?3233954+&&%&&'(300+.?@CEFIGBADAHHDAA===3.?>==@@AFFE<:98;?<D6557CCD@@@?DFFHCCCBGC@?>?AAAABCEC@?@AFJIGEC@>>>BEDFEDCECCCBBCEFEB@@?ACEIA><<'''(=BD<A@,+))'(****4;ACE856*))$%%%'+-53521132)%:631399=<<CEDD@FEC@D><>D>A0//@A;80//3=>EEEE>;;;CBCACCDECABADD=>:=>AA@412.11('(,7;=?@:::>BCEJJGECB@@??@BBABC=88::::;'%%%%$(--.99;<==<:<32238;;=3444B@?>>>@@BA>CEJJJ;6513ADDH@FA,++*+++('&%%&&&)'($$$&/8?34:4('&((*6;::+((*961+)*35;==;;<>>>>?JIJ?>?@<>::;<?@@?@=>?>BCEFHGG?>6$'))/..--*,,,/1210028@@JFEDHECBDJFC@??65JHF?>=E2...D;6.&(''&*(%%869:::)''':<FIDEA@A@BBBJIC?>0/000EG=:=88?=:9EBBCGCA????A@BEJJBJEDDFIJJFBBCIJJIB@<;>FDFJDCA?BB>@@AA@@@EFFCBB@?A@@@@CGIJJJJCCACABBBCCCBCCCEED?;?A;;;??@@BEDCDCABBIIDCCDBDEFA@:>=<<=BFGABABGFBA@@GEEGDDFCB@?==<<?@@?@@EC@?<C210367EFD=<<11132236/.-.&$$'('&&%%%'/,(&&&&&''(C??===>?AEFEFC@@DCDA632289=?<>;=8766;;;EHGEEIHEEEFGJE;;;=@A90000CFGDEGJA@>>GEHHFFCCBBEEDDCDHJJFCEEJJIFEIHJFEDEJCCA@CEHGGDECBDEDHFE5..***+AEEAJJG@?>>CFJ?==5..7//007DDDCFDDDBBCDCCCCCDDGGHGFGG===<?8/-2--,10544*'&&(*''',$$&&00EHGIIFDGGDEGFFCFB3/778;CC><....001569<=BDEEJGGHGJJJFDD@AA@CBCCCGGGEEHJJEDBBCCEFHGDEEABCEJIJJH?>>=GD*)))---3BJCDCDHGEDDFEIIIIGGECCCIEEFFGEGFI@JEC@FHDCDDDC=<<9)))*9>@HHGIIJJJHGEDEDEGDEEEGHJIJIDFFEEGIGGJFCABDJHIEEBBAAADJJJJJJJI??EDFEFEJIJIIJFGIJB=<97++1*,69:<BE;::<A400011>;;;=HBB>?@@HFEEDEHCDCEDDCBA@<=:879?:?@@@JIGFFDCC?>>---),,,<@ACCFCDE?D@BDFHHHGDDCDGGJJFFEDFFGE:889DE>=A@BABHGIFDBAFHEHFFD>E8??@94444323FBB@@@CBHIHJDGHEFHCHBA@@EGGGIJCE>>-**+988??ABA?@?<;;<BBCCBAA@ABCIJE====>>))))'$#$&,222370***,9('//'&%&)(&')7>?AFJIFEEC>==J?FDJJJI@@?>A?ADCD@...=AECDCB???BEGFFEEJJJJB?@BCBBDDAACBC>><;?<DEFGEDFCBEFC?=<:9:8B;::4+'
@Uematsu_g8c_4_G3_40
ATATATACTTTAGATTGATTTAAAACTTCATTTTTAATTTAAAAGGATCTAGGTGAAGATCCTTTTTGATAATCTCATGACCAAAATCCCTTAACGTGAGTTTTCGTTCCACTGAGCGTCAGACCCCATAAGAAAAAATCAAAGGATCTTCCTTGAGATAGCTTTTTTTCTGCGCGTAATCTGCTGCTTGCAAACAAAAAAACCACCGCTACCAGCGGTGGTTTGTTTGCCGGGATCAAGAGCTACCAACTCTTTTTCCGAAGGTAACTGGCTTCAGCAGAGCGCAGATACCAAATACTGTTCTTCTAGTGTAGCCGTAGTTAGGCCACCACTTCAAGAACTCTGTAGCACCGCCTACATACCTCGCTCTGCTAATCCTGTTACCAGTGGCTGCTGCCAGTGGCGATAGTCGTGTCTTGGGTTGGACTCAAGACGATAGTTACCGGATAAGGCGCAGCGGTCGGCTAAAACGGGGGTCCGTGCACGCAGCCCAGCTTGGAGCGAACGACCTACACCGAACTGAGATACCTACAGCGTGAGCTATGAGAAAGCGCCACGCTTCCCGAAGGGAGAAAGGCGGACAGGTATCCGGTAAGCGGCAGGGTCGGAACAGGAGAGCGCGCGAGGGAGCTTCCGGGGGAAACGCCTGCCGGTATCTTTATAGTCCTGTCGGGTTTCGCCACCTCTGACTTGAGCGTCGATTTTTGTGATGCTCGTCAGGGGGGCGGAGCCTATGAAGCCCAGCAACGCGGCCTTTTTACGGTTCCTGGCCTTTTGCTGGCCTTTTGCTCACATGTTCTTTCCTGCGTTATCCCCTGATTCTGTGGATAACCGTATTACCGCCATGCATTAGTTATTAATAGTAATCAATTACGGGGTCATTAGTTCATAGCCCATATATGGAGTTCCGCGTTACATAACTTACGGTAAATGGCCTGGCTGACCGCCCAACGACCCCCGCCCATTGACGTCAATAATGACGTATGTTCCCATAGTAACGCCAATAGGGACTTTCCATTGACGTCAATGGGTCGATCTTACGGTAAACTGCCCACTTGGCAGTACATCAAGTGTATCATATGCCAAGTACGCCCCCTATTGACGTCAATGACGGTAAATGGCCCGCCTGGCATTATGCCCAGTACATGACCTTATGGGACTTTCCTACTTGGCAGTACATCTACGTATTAGTCATCGCTATTACCATGGTGATGCGGTTTTGGCAGTACATCAATGGGCGTGGATAGCGGTTTGACTCACGGGGATTTCCAAGTCTCCACCCCATTGACGTCAATGGGAATTTGTTTTGGCACCAAAATCAACGGGACTTTCCAAAATGTCGTAACAACTCCGCCCCATTGACGCAAATGGGCGGTAGGCGTGTACGGTGGGAGGTCTATATAAGCAGAGCTGGTTTAGTGAACCGTCAAATCCGCTAGCACCATGGGCAGAACTTCACGAGCTTCAAAAAAAGTTCATAATTTTGGAAAGAGGTCAAATAATATAAAGGAATCCTAATGCACCGGTTGTCAGACGAGGTTGGCTTTATAAACAGGACAGTACTGGCATGAAATTGTGGAAGAAAACGCTGGTTTGTGCTTTCTGACCTTTGCCTCTTTTATTATAGAGATGAGAAAGAAGAGGGTATCCTGGGAAGCATACTGTTACCTAGTTTTCAGATAGCTTTGCTTACCTCTGAAGATCACATTAATCGCAAATATGCTTTTAAGGCAGCCCATCCAAACATGCGGACCTATTATTTCTGCACTGATACAGGAAAGGAAATGGAGTTGTGGATGAAAGCCATGTTAGATGCTGCCCTAGTACAGACACAGTCGACGGTACCGCGGCCCGGGATCCACCGGTCGCCACCATGGTGAGCAAGGGCGAGGAGCTGTTCACCGGGGTGGTGCCCATCCTGGTCGAGCTGGACGGCGACGTAAACGGCCACAAGTTCAGCGTGTCCGGCGAGGGCGAGGGCGATGCCACCTACGGCAAGCTGACCCTGAAGTTCATCTGCACCGGCAAGCTGCCCGTGCCCTGGCCCACCCTCGTGACCACCCTGACCTACGGCGTGCAGTGCTTCAGCCGCTACCCCGACCACATGAAGCAGCACGACTTCTTCAAGTCCGCCATGCCCGAAGGCTACGTCCAGGAGCGCACCATCTTCTTCAAGGACGACGGCAACTACAAGACCCGCGCCGAGGTGAAGTTCGAGGGCGACACCCTGGTGAACCGCATCGAGCTGAAGGGCATCGACTTCAAGGAGGACGGCAACATAGCCGGGGCACAAGCTGGAGTACAACTACAACAGCCACAACGTCTATATCATGGCCGACAAGCAGAAGAACGGCATCAAGGTGGAGCTTAGATCCGCCACAACATCGAGGACGGCAGCGTGCAGCTCGCCGACCACTACCAGCAGAACACCCCCATCGGCGACGGCCCGCGGTGCCTGTCCCGACAACCACTACCTGAGCACCCAGTCCCGCCCTGAGCAAAGACCCCAACGAGAAGCGCGATCACATGGTCCTGCTGGAGTTCGTGACCGCCGCCGGGATCACCTTCGGCATGGACGAGCTGTACAAGTAAAGCGGCCGCGACTCTAGATCATAATCAGCCATACCACATTTGTAGAGGTTTTACTTGCTTTAAAAAACCTCCCACACCTCCCCCTGAACCTGAAACATAAAATGAATGCAATTGTTGTTGTTAACTTGTTTATTGCAGCTTATAATGGTTACAAATAAAGCAATAGCATCACAAATTTCACAAATAAAGCATTTTTTTCACTGCATTCTAGTTGTGGTTTGTCCAAACTCATCAATGTATCTTAAGGCGTAAATTGTAAGCGTTAATATTTTGTTAAAATTCGCGTTAAATTTTTGTTAAATCAGCTCATTTTTTAACCAATAGGCCGAAATCGGCAAAATCCCTTATAAATCAAAAGAATAGACCGAGATAGGGTTGAGTGTTGTTCCAGTTTGGAACAAGAGTCCACTATTAAAGAACGTGGACTCCAACATGGCGAAAGGGCGAAAAACCGTCTATCAGGGCGATGGCCCACTACGTGAACCATCACCCTAATCAAGTTTTTTGGGGTCGAGGTGCCGTAAAGCACTAAATCGGAACCCTCGGGAGCCCCCGATTTAGAGCTTGACGGGGAAAGCCGGCGAACGTGGCGAGAAAGGAAGGGAAGAAAGCGAAAGGAGCGGGCGCTAGGGCGCTGGCAAGTGTAGCGGTCACGCTGCGCGTAACCACCACACCCGCCGCGCTTAATGCGCCGCTACAGGGCGCGTAGGTGGCACTTTTCGGGGAAATGTGCGCGGAACCCCTATTTGTTTATTTTTCTAAATACATTCAAATATGTATCCGCTCATGAGACAATAACCCTGATAAATGCTTCAATAATATTGAAAAAGGAAGAGTCCTGAGGCGGAAAGAACCAGCTGTGGAATGTGTGTCGGTTAGGGTGTCGGAGAAACTGCCAGGCTCCCCAGCAGGCAGAAGTATGCAAAGCATGCATCTCAATTAGTCAGCAACCAGGTGTGGAAAGTCCCAGGCTCCCCAGCAGGCAGAAGTATGCAAAGCATGCATCTCAATTAGTCAGCAACCATAGTCCCGCCCCCTAACTCCGCCCATCCCGCCCCTAACTCCGCCCAGTTCCGCCCCATTCTCCGCCCCATGGCTGACTAATTTTTTTTATTTATGCAGAGGCCGAGGCCGCCTCGGCCTCTGAGCTATTCCAGAAGTAGTGAGGAGGCTTTTTTGGAGGCCTAGGCTTTTGCAAAGATCAATCAAGAGACAGGATGAGGATCGTTTCGCATGATTGAACAAGATGGATTGCACGCAGGTTCTCCGGCCGCTTGGGTGGAGAGGCTATTCGGCTATAACTGGGCAC
+
[truncated: 22,859,115 more chars]
