# Supplementary material for: Barcode-free multiplex plasmid sequencing using Bayesian analysis and nanopore sequencing
Source: eLife. 2025 Apr 25;12:RP88794. doi: 10.7554/eLife.88794 (PMC12029211; doi:10.7554/eLife.88794)
Supplement: Figure 4—source data 4. [file elife-88794-fig4-data4.csv]

query_idx	query_id	A.fasta (idx=0)	A.fasta (idx=0,rc)	C.fasta (idx=1)	C.fasta (idx=1,rc)	G.fasta (idx=2)	G.fasta (idx=2,rc)	T.fasta (idx=3)	T.fasta (idx=3,rc)	A.fasta (idx=0, normalized)	A.fasta (idx=0,rc, normalized)	C.fasta (idx=1, normalized)	C.fasta (idx=1,rc, normalized)	G.fasta (idx=2, normalized)	G.fasta (idx=2,rc, normalized)	T.fasta (idx=3, normalized)	T.fasta (idx=3,rc, normalized)	classified_ref_seq_idx	is_reverse_compliment	assigned
0	@Uematsu_g8c_2_G1_0	0	1699	0	1699	0	1699	0	1699	NaN	0.3634224598930481	NaN	0.3634224598930481	NaN	0.3634224598930481	NaN	0.3634224598930481	-1	-1	0
1	@Uematsu_g8c_2_G1_1	4106	0	4103	0	4103	0	4103	0	0.8782887700534759	NaN	0.8776470588235294	NaN	0.8776470588235294	NaN	0.8776470588235294	NaN	0	0	1
2	@Uematsu_g8c_2_G1_2	4318	0	4318	0	4321	0	4318	0	0.9236363636363636	NaN	0.9236363636363636	NaN	0.9242780748663102	NaN	0.9236363636363636	NaN	2	0	1
3	@Uematsu_g8c_2_G1_3	0	1472	0	1472	0	1472	0	1472	NaN	0.3148663101604278	NaN	0.3148663101604278	NaN	0.3148663101604278	NaN	0.3148663101604278	-1	-1	0
4	@Uematsu_g8c_2_G1_4	1322	0	1322	0	1322	0	1322	0	0.2827807486631016	NaN	0.2827807486631016	NaN	0.2827807486631016	NaN	0.2827807486631016	NaN	-1	-1	0
5	@Uematsu_g8c_2_G1_5	0	3955	0	3952	0	3952	0	3952	NaN	0.8459893048128342	NaN	0.8453475935828877	NaN	0.8453475935828877	NaN	0.8453475935828877	0	1	1
6	@Uematsu_g8c_2_G1_6	1459	0	1459	0	1459	0	1459	0	0.3120855614973262	NaN	0.3120855614973262	NaN	0.3120855614973262	NaN	0.3120855614973262	NaN	-1	-1	0
7	@Uematsu_g8c_2_G1_7	2935	0	2935	0	2935	0	2935	0	0.627807486631016	NaN	0.627807486631016	NaN	0.627807486631016	NaN	0.627807486631016	NaN	-1	-1	0
8	@Uematsu_g8c_2_G1_8	4527	0	4524	0	4524	0	4524	0	0.9683422459893049	NaN	0.9677005347593582	NaN	0.9677005347593582	NaN	0.9677005347593582	NaN	0	0	1
9	@Uematsu_g8c_2_G1_9	4474	0	4471	0	4471	0	4471	0	0.9570053475935829	NaN	0.9563636363636364	NaN	0.9563636363636364	NaN	0.9563636363636364	NaN	0	0	1
10	@Uematsu_g8c_2_G1_10	1432	0	1432	0	1432	0	1432	0	0.3063101604278075	NaN	0.3063101604278075	NaN	0.3063101604278075	NaN	0.3063101604278075	NaN	-1	-1	0
11	@Uematsu_g8c_2_G1_11	4372	0	4369	0	4369	0	4369	0	0.9351871657754011	NaN	0.9345454545454546	NaN	0.9345454545454546	NaN	0.9345454545454546	NaN	0	0	1
12	@Uematsu_g8c_2_G1_12	1221	0	1221	0	1221	0	1221	0	0.2611764705882353	NaN	0.2611764705882353	NaN	0.2611764705882353	NaN	0.2611764705882353	NaN	-1	-1	0
13	@Uematsu_g8c_2_G1_13	4187	0	4184	0	4184	0	4184	0	0.8956149732620321	NaN	0.8949732620320856	NaN	0.8949732620320856	NaN	0.8949732620320856	NaN	0	0	1
14	@Uematsu_g8c_2_G1_14	0	4466	0	4463	0	4463	0	4463	NaN	0.9552941176470588	NaN	0.9546524064171124	NaN	0.9546524064171124	NaN	0.9546524064171124	0	1	1
15	@Uematsu_g8c_2_G1_15	1097	0	1097	0	1097	0	1097	0	0.2346524064171123	NaN	0.2346524064171123	NaN	0.2346524064171123	NaN	0.2346524064171123	NaN	-1	-1	0
16	@Uematsu_g8c_2_G1_16	4269	0	4266	0	4266	0	4266	0	0.9131550802139038	NaN	0.9125133689839572	NaN	0.9125133689839572	NaN	0.9125133689839572	NaN	0	0	1
17	@Uematsu_g8c_2_G1_17	0	4367	0	4364	0	4364	0	4364	NaN	0.9341176470588235	NaN	0.933475935828877	NaN	0.933475935828877	NaN	0.933475935828877	0	1	1
18	@Uematsu_g8c_2_G1_18	4308	0	4305	0	4305	0	4305	0	0.9214973262032086	NaN	0.9208556149732621	NaN	0.9208556149732621	NaN	0.9208556149732621	NaN	0	0	1
19	@Uematsu_g8c_2_G1_19	0	3276	0	3276	0	3279	0	3276	NaN	0.7007486631016043	NaN	0.7007486631016043	NaN	0.7013903743315508	NaN	0.7007486631016043	2	1	1
20	@Uematsu_g8c_2_G1_20	2147	0	2147	0	2147	0	2147	0	0.4592513368983957	NaN	0.4592513368983957	NaN	0.4592513368983957	NaN	0.4592513368983957	NaN	-1	-1	0
21	@Uematsu_g8c_2_G1_21	3841	0	3838	0	3838	0	3838	0	0.8216042780748664	NaN	0.8209625668449197	NaN	0.8209625668449197	NaN	0.8209625668449197	NaN	0	0	1
22	@Uematsu_g8c_2_G1_22	1381	0	1381	0	1381	0	1381	0	0.2954010695187166	NaN	0.2954010695187166	NaN	0.2954010695187166	NaN	0.2954010695187166	NaN	-1	-1	0
23	@Uematsu_g8c_2_G1_23	0	1745	0	1745	0	1745	0	1745	NaN	0.3732620320855615	NaN	0.3732620320855615	NaN	0.3732620320855615	NaN	0.3732620320855615	-1	-1	0
24	@Uematsu_g8c_2_G1_24	1810	0	1810	0	1810	0	1810	0	0.3871657754010695	NaN	0.3871657754010695	NaN	0.3871657754010695	NaN	0.3871657754010695	NaN	-1	-1	0
25	@Uematsu_g8c_2_G1_25	1828	0	1828	0	1828	0	1828	0	0.39101604278074864	NaN	0.39101604278074864	NaN	0.39101604278074864	NaN	0.39101604278074864	NaN	-1	-1	0
26	@Uematsu_g8c_2_G1_26	0	4386	0	4383	0	4383	0	4383	NaN	0.9381818181818182	NaN	0.9375401069518716	NaN	0.9375401069518716	NaN	0.9375401069518716	0	1	1
27	@Uematsu_g8c_2_G1_27	4386	0	4383	0	4383	0	4383	0	0.9381818181818182	NaN	0.9375401069518716	NaN	0.9375401069518716	NaN	0.9375401069518716	NaN	0	0	1
28	@Uematsu_g8c_2_G1_28	0	2501	0	2498	0	2498	0	2498	NaN	0.5349732620320856	NaN	0.534331550802139	NaN	0.534331550802139	NaN	0.534331550802139	0	1	1
29	@Uematsu_g8c_2_G1_29	2293	0	2290	0	2290	0	2290	0	0.4904812834224599	NaN	0.4898395721925134	NaN	0.4898395721925134	NaN	0.4898395721925134	NaN	0	0	1
30	@Uematsu_g8c_2_G1_30	0	2264	0	2261	0	2261	0	2261	NaN	0.48427807486631014	NaN	0.48363636363636364	NaN	0.48363636363636364	NaN	0.48363636363636364	0	1	1
31	@Uematsu_g8c_2_G1_31	4421	0	4418	0	4418	0	4418	0	0.945668449197861	NaN	0.9450267379679145	NaN	0.9450267379679145	NaN	0.9450267379679145	NaN	0	0	1
32	@Uematsu_g8c_2_G1_32	4464	0	4461	0	4461	0	4461	0	0.9548663101604278	NaN	0.9542245989304813	NaN	0.9542245989304813	NaN	0.9542245989304813	NaN	0	0	1
33	@Uematsu_g8c_2_G1_33	3292	0	3292	0	3292	0	3292	0	0.7041711229946525	NaN	0.7041711229946525	NaN	0.7041711229946525	NaN	0.7041711229946525	NaN	-1	-1	0
34	@Uematsu_g8c_2_G1_34	0	1658	0	1658	0	1661	0	1658	NaN	0.3546524064171123	NaN	0.3546524064171123	NaN	0.3552941176470588	NaN	0.3546524064171123	2	1	1
35	@Uematsu_g8c_2_G1_35	3713	0	3713	0	3716	0	3713	0	0.7942245989304813	NaN	0.7942245989304813	NaN	0.7948663101604279	NaN	0.7942245989304813	NaN	2	0	1
36	@Uematsu_g8c_2_G1_36	0	4378	0	4375	0	4375	0	4375	NaN	0.9364705882352942	NaN	0.9358288770053476	NaN	0.9358288770053476	NaN	0.9358288770053476	0	1	1
37	@Uematsu_g8c_2_G1_37	4398	0	4395	0	4395	0	4395	0	0.9407486631016043	NaN	0.9401069518716577	NaN	0.9401069518716577	NaN	0.9401069518716577	NaN	0	0	1
38	@Uematsu_g8c_2_G1_38	0	1822	0	1822	0	1822	0	1822	NaN	0.3897326203208556	NaN	0.3897326203208556	NaN	0.3897326203208556	NaN	0.3897326203208556	-1	-1	0
39	@Uematsu_g8c_2_G1_39	0	3945	0	3945	0	3945	0	3945	NaN	0.8438502673796792	NaN	0.8438502673796792	NaN	0.8438502673796792	NaN	0.8438502673796792	-1	-1	0
40	@Uematsu_g8c_2_G1_40	0	3648	0	3648	0	3648	0	3648	NaN	0.7803208556149732	NaN	0.7803208556149732	NaN	0.7803208556149732	NaN	0.7803208556149732	-1	-1	0
41	@Uematsu_g8c_2_G1_41	1767	0	1767	0	1767	0	1767	0	0.3779679144385027	NaN	0.3779679144385027	NaN	0.3779679144385027	NaN	0.3779679144385027	NaN	-1	-1	0
42	@Uematsu_g8c_2_G1_42	0	4472	0	4472	0	4475	0	4472	NaN	0.9565775401069518	NaN	0.9565775401069518	NaN	0.9572192513368984	NaN	0.9565775401069518	2	1	1
43	@Uematsu_g8c_2_G1_43	4409	0	4409	0	4412	0	4409	0	0.9431016042780749	NaN	0.9431016042780749	NaN	0.9437433155080214	NaN	0.9431016042780749	NaN	2	0	1
44	@Uematsu_g8c_2_G1_44	0	4256	0	4253	0	4253	0	4253	NaN	0.9103743315508022	NaN	0.9097326203208557	NaN	0.9097326203208557	NaN	0.9097326203208557	0	1	1
45	@Uematsu_g8c_2_G1_45	0	4115	0	4115	0	4118	0	4115	NaN	0.8802139037433155	NaN	0.8802139037433155	NaN	0.880855614973262	NaN	0.8802139037433155	2	1	1
46	@Uematsu_g8c_2_G1_46	3100	0	3100	0	3103	0	3100	0	0.6631016042780749	NaN	0.6631016042780749	NaN	0.6637433155080213	NaN	0.6631016042780749	NaN	2	0	1
47	@Uematsu_g8c_2_G1_47	0	4328	0	4325	0	4325	0	4325	NaN	0.9257754010695187	NaN	0.9251336898395722	NaN	0.9251336898395722	NaN	0.9251336898395722	0	1	1
48	@Uematsu_g8c_2_G1_48	4342	0	4339	0	4339	0	4339	0	0.9287700534759358	NaN	0.9281283422459893	NaN	0.9281283422459893	NaN	0.9281283422459893	NaN	0	0	1
49	@Uematsu_g8c_2_G1_49	0	2952	0	2952	0	2952	0	2952	NaN	0.6314438502673797	NaN	0.6314438502673797	NaN	0.6314438502673797	NaN	0.6314438502673797	-1	-1	0
50	@Uematsu_g8c_2_G1_50	0	3948	0	3945	0	3945	0	3945	NaN	0.8444919786096257	NaN	0.8438502673796792	NaN	0.8438502673796792	NaN	0.8438502673796792	0	1	1
51	@Uematsu_g8c_2_G1_51	4338	0	4335	0	4335	0	4335	0	0.9279144385026737	NaN	0.9272727272727272	NaN	0.9272727272727272	NaN	0.9272727272727272	NaN	0	0	1
52	@Uematsu_g8c_2_G1_52	4431	0	4428	0	4428	0	4428	0	0.947807486631016	NaN	0.9471657754010695	NaN	0.9471657754010695	NaN	0.9471657754010695	NaN	0	0	1
53	@Uematsu_g8c_2_G1_53	4402	0	4399	0	4399	0	4399	0	0.9416042780748664	NaN	0.9409625668449197	NaN	0.9409625668449197	NaN	0.9409625668449197	NaN	0	0	1
54	@Uematsu_g8c_2_G1_54	0	4292	0	4289	0	4289	0	4289	NaN	0.9180748663101604	NaN	0.917433155080214	NaN	0.917433155080214	NaN	0.917433155080214	0	1	1
55	@Uematsu_g8c_2_G1_55	1351	0	1351	0	1351	0	1351	0	0.28898395721925135	NaN	0.28898395721925135	NaN	0.28898395721925135	NaN	0.28898395721925135	NaN	-1	-1	0
56	@Uematsu_g8c_2_G1_56	4238	0	4235	0	4235	0	4235	0	0.906524064171123	NaN	0.9058823529411765	NaN	0.9058823529411765	NaN	0.9058823529411765	NaN	0	0	1
57	@Uematsu_g8c_2_G1_57	4055	0	4052	0	4052	0	4052	0	0.8673796791443851	NaN	0.8667379679144385	NaN	0.8667379679144385	NaN	0.8667379679144385	NaN	0	0	1
58	@Uematsu_g8c_2_G1_58	0	4398	0	4395	0	4395	0	4395	NaN	0.9407486631016043	NaN	0.9401069518716577	NaN	0.9401069518716577	NaN	0.9401069518716577	0	1	1
59	@Uematsu_g8c_2_G1_59	0	4433	0	4430	0	4430	0	4430	NaN	0.9482352941176471	NaN	0.9475935828877006	NaN	0.9475935828877006	NaN	0.9475935828877006	0	1	1
60	@Uematsu_g8c_2_G1_60	0	4120	0	4117	0	4117	0	4117	NaN	0.881283422459893	NaN	0.8806417112299465	NaN	0.8806417112299465	NaN	0.8806417112299465	0	1	1
61	@Uematsu_g8c_2_G1_61	4299	0	4296	0	4296	0	4296	0	0.919572192513369	NaN	0.9189304812834225	NaN	0.9189304812834225	NaN	0.9189304812834225	NaN	0	0	1
62	@Uematsu_g8c_2_G1_62	2263	0	2263	0	2266	0	2263	0	0.48406417112299466	NaN	0.48406417112299466	NaN	0.48470588235294115	NaN	0.48406417112299466	NaN	2	0	1
63	@Uematsu_g8c_2_G1_63	4168	0	4168	0	4168	0	4168	0	0.8915508021390375	NaN	0.8915508021390375	NaN	0.8915508021390375	NaN	0.8915508021390375	NaN	-1	-1	0
64	@Uematsu_g8c_2_G1_64	4458	0	4455	0	4455	0	4455	0	0.9535828877005348	NaN	0.9529411764705882	NaN	0.9529411764705882	NaN	0.9529411764705882	NaN	0	0	1
65	@Uematsu_g8c_2_G1_65	4367	0	4364	0	4364	0	4364	0	0.9341176470588235	NaN	0.933475935828877	NaN	0.933475935828877	NaN	0.933475935828877	NaN	0	0	1
66	@Uematsu_g8c_2_G1_66	0	3283	0	3283	0	3283	0	3283	NaN	0.7022459893048129	NaN	0.7022459893048129	NaN	0.7022459893048129	NaN	0.7022459893048129	-1	-1	0
67	@Uematsu_g8c_2_G1_67	0	4289	0	4286	0	4286	0	4286	NaN	0.917433155080214	NaN	0.9167914438502673	NaN	0.9167914438502673	NaN	0.9167914438502673	0	1	1
68	@Uematsu_g8c_2_G1_68	1621	0	1621	0	1621	0	1621	0	0.3467379679144385	NaN	0.3467379679144385	NaN	0.3467379679144385	NaN	0.3467379679144385	NaN	-1	-1	0
69	@Uematsu_g8c_2_G1_69	0	1604	0	1604	0	1604	0	1604	NaN	0.34310160427807485	NaN	0.34310160427807485	NaN	0.34310160427807485	NaN	0.34310160427807485	-1	-1	0
70	@Uematsu_g8c_2_G1_70	4400	0	4397	0	4397	0	4397	0	0.9411764705882353	NaN	0.9405347593582888	NaN	0.9405347593582888	NaN	0.9405347593582888	NaN	0	0	1
71	@Uematsu_g8c_2_G1_71	4462	0	4459	0	4459	0	4459	0	0.9544385026737968	NaN	0.9537967914438503	NaN	0.9537967914438503	NaN	0.9537967914438503	NaN	0	0	1
72	@Uematsu_g8c_2_G1_72	0	1537	0	1537	0	1537	0	1537	NaN	0.32877005347593585	NaN	0.32877005347593585	NaN	0.32877005347593585	NaN	0.32877005347593585	-1	-1	0
73	@Uematsu_g8c_2_G1_73	0	4384	0	4384	0	4387	0	4384	NaN	0.9377540106951872	NaN	0.9377540106951872	NaN	0.9383957219251337	NaN	0.9377540106951872	2	1	1
74	@Uematsu_g8c_2_G1_74	0	4395	0	4395	0	4398	0	4395	NaN	0.9401069518716577	NaN	0.9401069518716577	NaN	0.9407486631016043	NaN	0.9401069518716577	2	1	1
75	@Uematsu_g8c_2_G1_75	4400	0	4400	0	4403	0	4400	0	0.9411764705882353	NaN	0.9411764705882353	NaN	0.9418181818181818	NaN	0.9411764705882353	NaN	2	0	1
76	@Uematsu_g8c_2_G1_76	0	4137	0	4134	0	4134	0	4134	NaN	0.8849197860962567	NaN	0.8842780748663102	NaN	0.8842780748663102	NaN	0.8842780748663102	0	1	1
77	@Uematsu_g8c_2_G1_77	3996	0	3996	0	3999	0	3996	0	0.85475935828877	NaN	0.85475935828877	NaN	0.8554010695187165	NaN	0.85475935828877	NaN	2	0	1
78	@Uematsu_g8c_2_G1_78	0	4286	0	4283	0	4283	0	4283	NaN	0.9167914438502673	NaN	0.9161497326203208	NaN	0.9161497326203208	NaN	0.9161497326203208	0	1	1
79	@Uematsu_g8c_2_G1_79	4410	0	4407	0	4407	0	4407	0	0.9433155080213904	NaN	0.9426737967914438	NaN	0.9426737967914438	NaN	0.9426737967914438	NaN	0	0	1
80	@Uematsu_g8c_2_G1_80	0	4324	0	4324	0	4327	0	4324	NaN	0.9249197860962567	NaN	0.9249197860962567	NaN	0.9255614973262032	NaN	0.9249197860962567	2	1	1
81	@Uematsu_g8c_2_G1_81	1442	0	1442	0	1442	0	1442	0	0.3084491978609626	NaN	0.3084491978609626	NaN	0.3084491978609626	NaN	0.3084491978609626	NaN	-1	-1	0
82	@Uematsu_g8c_2_G1_82	4025	0	4022	0	4022	0	4022	0	0.8609625668449198	NaN	0.8603208556149733	NaN	0.8603208556149733	NaN	0.8603208556149733	NaN	0	0	1
83	@Uematsu_g8c_2_G1_83	0	4491	0	4491	0	4494	0	4491	NaN	0.9606417112299466	NaN	0.9606417112299466	NaN	0.9612834224598931	NaN	0.9606417112299466	2	1	1
84	@Uematsu_g8c_2_G1_84	0	4410	0	4407	0	4407	0	4407	NaN	0.9433155080213904	NaN	0.9426737967914438	NaN	0.9426737967914438	NaN	0.9426737967914438	0	1	1
85	@Uematsu_g8c_2_G1_85	0	4417	0	4414	0	4414	0	4414	NaN	0.9448128342245989	NaN	0.9441711229946524	NaN	0.9441711229946524	NaN	0.9441711229946524	0	1	1
86	@Uematsu_g8c_2_G1_86	4313	0	4313	0	4316	0	4313	0	0.9225668449197861	NaN	0.9225668449197861	NaN	0.9232085561497326	NaN	0.9225668449197861	NaN	2	0	1
87	@Uematsu_g8c_2_G1_87	4458	0	4455	0	4455	0	4455	0	0.9535828877005348	NaN	0.9529411764705882	NaN	0.9529411764705882	NaN	0.9529411764705882	NaN	0	0	1
88	@Uematsu_g8c_2_G1_88	4404	0	4404	0	4407	0	4404	0	0.9420320855614973	NaN	0.9420320855614973	NaN	0.9426737967914438	NaN	0.9420320855614973	NaN	2	0	1
89	@Uematsu_g8c_2_G1_89	4470	0	4467	0	4467	0	4467	0	0.9561497326203209	NaN	0.9555080213903744	NaN	0.9555080213903744	NaN	0.9555080213903744	NaN	0	0	1
90	@Uematsu_g8c_2_G1_90	0	4293	0	4293	0	4296	0	4293	NaN	0.918288770053476	NaN	0.918288770053476	NaN	0.9189304812834225	NaN	0.918288770053476	2	1	1
91	@Uematsu_g8c_2_G1_91	4350	0	4347	0	4347	0	4347	0	0.93048128342246	NaN	0.9298395721925133	NaN	0.9298395721925133	NaN	0.9298395721925133	NaN	0	0	1
92	@Uematsu_g8c_2_G1_92	0	4099	0	4096	0	4096	0	4096	NaN	0.8767914438502674	NaN	0.8761497326203208	NaN	0.8761497326203208	NaN	0.8761497326203208	0	1	1
93	@Uematsu_g8c_2_G1_93	4367	0	4365	0	4364	0	4364	0	0.9341176470588235	NaN	0.9336898395721925	NaN	0.933475935828877	NaN	0.933475935828877	NaN	0	0	1
94	@Uematsu_g8c_2_G1_94	1533	0	1533	0	1533	0	1533	0	0.3279144385026738	NaN	0.3279144385026738	NaN	0.3279144385026738	NaN	0.3279144385026738	NaN	-1	-1	0
95	@Uematsu_g8c_2_G1_95	4455	0	4452	0	4452	0	4452	0	0.9529411764705882	NaN	0.9522994652406417	NaN	0.9522994652406417	NaN	0.9522994652406417	NaN	0	0	1
96	@Uematsu_g8c_2_G1_96	2347	0	2347	0	2347	0	2347	0	0.5020320855614974	NaN	0.5020320855614974	NaN	0.5020320855614974	NaN	0.5020320855614974	NaN	-1	-1	0
97	@Uematsu_g8c_2_G1_97	0	4434	0	4431	0	4431	0	4431	NaN	0.9484491978609626	NaN	0.947807486631016	NaN	0.947807486631016	NaN	0.947807486631016	0	1	1
98	@Uematsu_g8c_2_G1_98	0	3883	0	3883	0	3886	0	3883	NaN	0.8305882352941176	NaN	0.8305882352941176	NaN	0.8312299465240641	NaN	0.8305882352941176	2	1	1
99	@Uematsu_g8c_2_G1_99	184	0	184	0	185	0	184	0	0.03935828877005348	NaN	0.03935828877005348	NaN	0.039572192513368985	NaN	0.03935828877005348	NaN	2	0	1
100	@Uematsu_g8c_2_G1_100	4285	0	4282	0	4282	0	4282	0	0.9165775401069519	NaN	0.9159358288770053	NaN	0.9159358288770053	NaN	0.9159358288770053	NaN	0	0	1
101	@Uematsu_g8c_2_G1_101	0	4119	0	4116	0	4116	0	4116	NaN	0.8810695187165776	NaN	0.880427807486631	NaN	0.880427807486631	NaN	0.880427807486631	0	1	1
102	@Uematsu_g8c_2_G1_102	4452	0	4449	0	4449	0	4449	0	0.9522994652406417	NaN	0.9516577540106952	NaN	0.9516577540106952	NaN	0.9516577540106952	NaN	0	0	1
103	@Uematsu_g8c_2_G1_103	0	4311	0	4308	0	4308	0	4308	NaN	0.9221390374331551	NaN	0.9214973262032086	NaN	0.9214973262032086	NaN	0.9214973262032086	0	1	1
104	@Uematsu_g8c_2_G1_104	0	4320	0	4317	0	4317	0	4317	NaN	0.9240641711229947	NaN	0.9234224598930482	NaN	0.9234224598930482	NaN	0.9234224598930482	0	1	1
105	@Uematsu_g8c_2_G1_105	3467	0	3467	0	3470	0	3467	0	0.7416042780748663	NaN	0.7416042780748663	NaN	0.7422459893048128	NaN	0.7416042780748663	NaN	2	0	1
106	@Uematsu_g8c_2_G1_106	0	2233	0	2233	0	2233	0	2233	NaN	0.4776470588235294	NaN	0.4776470588235294	NaN	0.4776470588235294	NaN	0.4776470588235294	-1	-1	0
107	@Uematsu_g8c_2_G1_107	4076	0	4076	0	4079	0	4076	0	0.8718716577540107	NaN	0.8718716577540107	NaN	0.8725133689839573	NaN	0.8718716577540107	NaN	2	0	1
108	@Uematsu_g8c_2_G1_108	0	4376	0	4373	0	4373	0	4373	NaN	0.9360427807486631	NaN	0.9354010695187166	NaN	0.9354010695187166	NaN	0.9354010695187166	0	1	1
109	@Uematsu_g8c_2_G1_109	4217	0	4214	0	4214	0	4214	0	0.9020320855614973	NaN	0.9013903743315508	NaN	0.9013903743315508	NaN	0.9013903743315508	NaN	0	0	1
110	@Uematsu_g8c_2_G1_110	0	4338	0	4338	0	4341	0	4338	NaN	0.9279144385026737	NaN	0.9279144385026737	NaN	0.9285561497326204	NaN	0.9279144385026737	2	1	1
111	@Uematsu_g8c_2_G1_111	4111	0	4108	0	4108	0	4108	0	0.8793582887700535	NaN	0.8787165775401069	NaN	0.8787165775401069	NaN	0.8787165775401069	NaN	0	0	1
112	@Uematsu_g8c_2_G1_112	0	4535	0	4532	0	4532	0	4532	NaN	0.9700534759358289	NaN	0.9694117647058823	NaN	0.9694117647058823	NaN	0.9694117647058823	0	1	1
113	@Uematsu_g8c_2_G1_113	4465	0	4462	0	4462	0	4462	0	0.9550802139037433	NaN	0.9544385026737968	NaN	0.9544385026737968	NaN	0.9544385026737968	NaN	0	0	1
114	@Uematsu_g8c_2_G1_114	0	4311	0	4311	0	4314	0	4311	NaN	0.9221390374331551	NaN	0.9221390374331551	NaN	0.9227807486631016	NaN	0.9221390374331551	2	1	1
115	@Uematsu_g8c_2_G1_115	4147	0	4147	0	4150	0	4147	0	0.8870588235294118	NaN	0.8870588235294118	NaN	0.8877005347593583	NaN	0.8870588235294118	NaN	2	0	1
116	@Uematsu_g8c_2_G1_116	3883	0	3880	0	3880	0	3880	0	0.8305882352941176	NaN	0.8299465240641711	NaN	0.8299465240641711	NaN	0.8299465240641711	NaN	0	0	1
117	@Uematsu_g8c_2_G1_117	0	0	0	0	0	0	0	0	NaN	NaN	NaN	NaN	NaN	NaN	NaN	NaN	-1	-1	-1
118	@Uematsu_g8c_2_G1_118	3882	0	3879	0	3879	0	3879	0	0.8303743315508021	NaN	0.8297326203208556	NaN	0.8297326203208556	NaN	0.8297326203208556	NaN	0	0	1
119	@Uematsu_g8c_2_G1_119	1865	0	1865	0	1865	0	1865	0	0.39893048128342246	NaN	0.39893048128342246	NaN	0.39893048128342246	NaN	0.39893048128342246	NaN	-1	-1	0
120	@Uematsu_g8c_2_G1_120	4263	0	4260	0	4260	0	4260	0	0.9118716577540107	NaN	0.9112299465240642	NaN	0.9112299465240642	NaN	0.9112299465240642	NaN	0	0	1
121	@Uematsu_g8c_2_G1_121	2019	0	2016	0	2016	0	2016	0	0.4318716577540107	NaN	0.43122994652406416	NaN	0.43122994652406416	NaN	0.43122994652406416	NaN	0	0	1
122	@Uematsu_g8c_2_G1_122	0	4320	0	4317	0	4317	0	4317	NaN	0.9240641711229947	NaN	0.9234224598930482	NaN	0.9234224598930482	NaN	0.9234224598930482	0	1	1
123	@Uematsu_g8c_2_G1_123	4230	0	4227	0	4227	0	4227	0	0.9048128342245989	NaN	0.9041711229946524	NaN	0.9041711229946524	NaN	0.9041711229946524	NaN	0	0	1
124	@Uematsu_g8c_2_G1_124	4305	0	4302	0	4302	0	4302	0	0.9208556149732621	NaN	0.9202139037433155	NaN	0.9202139037433155	NaN	0.9202139037433155	NaN	0	0	1
125	@Uematsu_g8c_2_G1_125	0	4468	0	4465	0	4465	0	4465	NaN	0.9557219251336898	NaN	0.9550802139037433	NaN	0.9550802139037433	NaN	0.9550802139037433	0	1	1
126	@Uematsu_g8c_2_G1_126	4436	0	4436	0	4439	0	4436	0	0.9488770053475936	NaN	0.9488770053475936	NaN	0.9495187165775401	NaN	0.9488770053475936	NaN	2	0	1
127	@Uematsu_g8c_2_G1_127	0	3846	0	3846	0	3849	0	3846	NaN	0.8226737967914438	NaN	0.8226737967914438	NaN	0.8233155080213904	NaN	0.8226737967914438	2	1	1
128	@Uematsu_g8c_2_G1_128	0	4514	0	4511	0	4511	0	4511	NaN	0.9655614973262032	NaN	0.9649197860962567	NaN	0.9649197860962567	NaN	0.9649197860962567	0	1	1
129	@Uematsu_g8c_2_G1_129	4387	0	4387	0	4390	0	4387	0	0.9383957219251337	NaN	0.9383957219251337	NaN	0.9390374331550803	NaN	0.9383957219251337	NaN	2	0	1
130	@Uematsu_g8c_2_G1_130	3877	0	3874	0	3874	0	3874	0	0.8293048128342246	NaN	0.828663101604278	NaN	0.828663101604278	NaN	0.828663101604278	NaN	0	0	1
131	@Uematsu_g8c_2_G1_131	0	4233	0	4233	0	4236	0	4233	NaN	0.9054545454545454	NaN	0.9054545454545454	NaN	0.906096256684492	NaN	0.9054545454545454	2	1	1
132	@Uematsu_g8c_2_G1_132	3986	0	3983	0	3983	0	3983	0	0.852620320855615	NaN	0.8519786096256684	NaN	0.8519786096256684	NaN	0.8519786096256684	NaN	0	0	1
133	@Uematsu_g8c_2_G1_133	0	4258	0	4255	0	4255	0	4255	NaN	0.9108021390374331	NaN	0.9101604278074866	NaN	0.9101604278074866	NaN	0.9101604278074866	0	1	1
134	@Uematsu_g8c_2_G1_134	4408	0	4405	0	4405	0	4405	0	0.9428877005347593	NaN	0.9422459893048128	NaN	0.9422459893048128	NaN	0.9422459893048128	NaN	0	0	1
135	@Uematsu_g8c_2_G1_135	0	4323	0	4320	0	4320	0	4320	NaN	0.9247058823529412	NaN	0.9240641711229947	NaN	0.9240641711229947	NaN	0.9240641711229947	0	1	1
136	@Uematsu_g8c_2_G1_136	0	4373	0	4370	0	4370	0	4370	NaN	0.9354010695187166	NaN	0.9347593582887701	NaN	0.9347593582887701	NaN	0.9347593582887701	0	1	1
137	@Uematsu_g8c_2_G1_137	0	4239	0	4236	0	4236	0	4236	NaN	0.9067379679144385	NaN	0.906096256684492	NaN	0.906096256684492	NaN	0.906096256684492	0	1	1
138	@Uematsu_g8c_2_G1_138	0	4319	0	4316	0	4316	0	4316	NaN	0.9238502673796791	NaN	0.9232085561497326	NaN	0.9232085561497326	NaN	0.9232085561497326	0	1	1
139	@Uematsu_g8c_2_G1_139	0	2761	0	2761	0	2764	0	2761	NaN	0.5905882352941176	NaN	0.5905882352941176	NaN	0.5912299465240641	NaN	0.5905882352941176	2	1	1
140	@Uematsu_g8c_2_G1_140	4479	0	4476	0	4476	0	4476	0	0.9580748663101605	NaN	0.9574331550802139	NaN	0.9574331550802139	NaN	0.9574331550802139	NaN	0	0	1
141	@Uematsu_g8c_2_G1_141	2365	0	2365	0	2365	0	2365	0	0.5058823529411764	NaN	0.5058823529411764	NaN	0.5058823529411764	NaN	0.5058823529411764	NaN	-1	-1	0
142	@Uematsu_g8c_2_G1_142	4299	0	4296	0	4296	0	4296	0	0.919572192513369	NaN	0.9189304812834225	NaN	0.9189304812834225	NaN	0.9189304812834225	NaN	0	0	1
143	@Uematsu_g8c_2_G1_143	0	4478	0	4478	0	4478	0	4478	NaN	0.9578609625668449	NaN	0.9578609625668449	NaN	0.9578609625668449	NaN	0.9578609625668449	-1	-1	0
144	@Uematsu_g8c_2_G1_144	0	4427	0	4424	0	4424	0	4424	NaN	0.946951871657754	NaN	0.9463101604278075	NaN	0.9463101604278075	NaN	0.9463101604278075	0	1	1
145	@Uematsu_g8c_2_G1_145	0	3268	0	3268	0	3271	0	3268	NaN	0.6990374331550803	NaN	0.6990374331550803	NaN	0.6996791443850268	NaN	0.6990374331550803	2	1	1
146	@Uematsu_g8c_2_G1_146	0	1488	0	1488	0	1488	0	1488	NaN	0.31828877005347594	NaN	0.31828877005347594	NaN	0.31828877005347594	NaN	0.31828877005347594	-1	-1	0
147	@Uematsu_g8c_2_G1_147	0	4011	0	4008	0	4008	0	4008	NaN	0.8579679144385026	NaN	0.8573262032085561	NaN	0.8573262032085561	NaN	0.8573262032085561	0	1	1
148	@Uematsu_g8c_2_G1_148	0	4425	0	4425	0	4428	0	4425	NaN	0.946524064171123	NaN	0.946524064171123	NaN	0.9471657754010695	NaN	0.946524064171123	2	1	1
149	@Uematsu_g8c_2_G1_149	2250	0	2250	0	2250	0	2250	0	0.48128342245989303	NaN	0.48128342245989303	NaN	0.48128342245989303	NaN	0.48128342245989303	NaN	-1	-1	0
150	@Uematsu_g8c_2_G1_150	0	1686	0	1686	0	1686	0	1686	NaN	0.36064171122994654	NaN	0.36064171122994654	NaN	0.36064171122994654	NaN	0.36064171122994654	-1	-1	0
151	@Uematsu_g8c_2_G1_151	4275	0	4272	0	4272	0	4272	0	0.9144385026737968	NaN	0.9137967914438503	NaN	0.9137967914438503	NaN	0.9137967914438503	NaN	0	0	1
152	@Uematsu_g8c_2_G1_152	4243	0	4243	0	4246	0	4243	0	0.9075935828877005	NaN	0.9075935828877005	NaN	0.908235294117647	NaN	0.9075935828877005	NaN	2	0	1
153	@Uematsu_g8c_2_G1_153	0	4051	0	4048	0	4048	0	4048	NaN	0.866524064171123	NaN	0.8658823529411764	NaN	0.8658823529411764	NaN	0.8658823529411764	0	1	1
154	@Uematsu_g8c_2_G1_154	0	3973	0	3973	0	3976	0	3973	NaN	0.8498395721925134	NaN	0.8498395721925134	NaN	0.8504812834224599	NaN	0.8498395721925134	2	1	1
155	@Uematsu_g8c_2_G1_155	0	4443	0	4443	0	4446	0	4443	NaN	0.9503743315508021	NaN	0.9503743315508021	NaN	0.9510160427807487	NaN	0.9503743315508021	2	1	1
156	@Uematsu_g8c_2_G1_156	4368	0	4368	0	4371	0	4368	0	0.934331550802139	NaN	0.934331550802139	NaN	0.9349732620320855	NaN	0.934331550802139	NaN	2	0	1
157	@Uematsu_g8c_2_G1_157	4303	0	4300	0	4300	0	4300	0	0.920427807486631	NaN	0.9197860962566845	NaN	0.9197860962566845	NaN	0.9197860962566845	NaN	0	0	1
158	@Uematsu_g8c_2_G1_158	4196	0	4193	0	4193	0	4193	0	0.8975401069518717	NaN	0.8968983957219251	NaN	0.8968983957219251	NaN	0.8968983957219251	NaN	0	0	1
159	@Uematsu_g8c_2_G1_159	0	2429	0	2429	0	2429	0	2429	NaN	0.519572192513369	NaN	0.519572192513369	NaN	0.519572192513369	NaN	0.519572192513369	-1	-1	0
160	@Uematsu_g8c_2_G1_160	4059	0	4059	0	4062	0	4059	0	0.8682352941176471	NaN	0.8682352941176471	NaN	0.8688770053475936	NaN	0.8682352941176471	NaN	2	0	1
161	@Uematsu_g8c_2_G1_161	4396	0	4393	0	4393	0	4393	0	0.9403208556149732	NaN	0.9396791443850268	NaN	0.9396791443850268	NaN	0.9396791443850268	NaN	0	0	1
162	@Uematsu_g8c_2_G1_162	0	4174	0	4171	0	4171	0	4171	NaN	0.8928342245989305	NaN	0.892192513368984	NaN	0.892192513368984	NaN	0.892192513368984	0	1	1
163	@Uematsu_g8c_2_G1_163	4401	0	4399	0	4399	0	4399	0	0.9413903743315508	NaN	0.9409625668449197	NaN	0.9409625668449197	NaN	0.9409625668449197	NaN	0	0	1
164	@Uematsu_g8c_2_G1_164	4276	0	4276	0	4279	0	4276	0	0.9146524064171123	NaN	0.9146524064171123	NaN	0.9152941176470588	NaN	0.9146524064171123	NaN	2	0	1
165	@Uematsu_g8c_2_G1_165	0	4385	0	4382	0	4382	0	4382	NaN	0.9379679144385027	NaN	0.9373262032085562	NaN	0.9373262032085562	NaN	0.9373262032085562	0	1	1
166	@Uematsu_g8c_2_G1_166	0	3969	0	3966	0	3966	0	3966	NaN	0.8489839572192514	NaN	0.8483422459893049	NaN	0.8483422459893049	NaN	0.8483422459893049	0	1	1
167	@Uematsu_g8c_2_G1_167	0	4531	0	4528	0	4528	0	4528	NaN	0.9691978609625669	NaN	0.9685561497326203	NaN	0.9685561497326203	NaN	0.9685561497326203	0	1	1
168	@Uematsu_g8c_2_G1_168	0	2249	0	2249	0	2249	0	2249	NaN	0.48106951871657755	NaN	0.48106951871657755	NaN	0.48106951871657755	NaN	0.48106951871657755	-1	-1	0
169	@Uematsu_g8c_2_G1_169	4506	0	4506	0	4509	0	4506	0	0.9638502673796792	NaN	0.9638502673796792	NaN	0.9644919786096257	NaN	0.9638502673796792	NaN	2	0	1
170	@Uematsu_g8c_2_G1_170	1858	0	1858	0	1858	0	1858	0	0.39743315508021393	NaN	0.39743315508021393	NaN	0.39743315508021393	NaN	0.39743315508021393	NaN	-1	-1	0
171	@Uematsu_g8c_2_G1_171	0	0	0	0	0	0	0	0	NaN	NaN	NaN	NaN	NaN	NaN	NaN	NaN	-1	-1	-1
172	@Uematsu_g8c_2_G1_172	0	4239	0	4236	0	4236	0	4236	NaN	0.9067379679144385	NaN	0.906096256684492	NaN	0.906096256684492	NaN	0.906096256684492	0	1	1
173	@Uematsu_g8c_2_G1_173	4439	0	4436	0	4436	0	4436	0	0.9495187165775401	NaN	0.9488770053475936	NaN	0.9488770053475936	NaN	0.9488770053475936	NaN	0	0	1
174	@Uematsu_g8c_2_G1_174	0	4401	0	4398	0	4398	0	4398	NaN	0.9413903743315508	NaN	0.9407486631016043	NaN	0.9407486631016043	NaN	0.9407486631016043	0	1	1
175	@Uematsu_g8c_2_G1_175	0	4320	0	4320	0	4323	0	4320	NaN	0.9240641711229947	NaN	0.9240641711229947	NaN	0.9247058823529412	NaN	0.9240641711229947	2	1	1
176	@Uematsu_g8c_2_G1_176	0	4276	0	4276	0	4279	0	4276	NaN	0.9146524064171123	NaN	0.9146524064171123	NaN	0.9152941176470588	NaN	0.9146524064171123	2	1	1
177	@Uematsu_g8c_2_G1_177	0	4183	0	4180	0	4180	0	4180	NaN	0.8947593582887701	NaN	0.8941176470588236	NaN	0.8941176470588236	NaN	0.8941176470588236	0	1	1
178	@Uematsu_g8c_2_G1_178	0	1284	0	1284	0	1284	0	1284	NaN	0.2746524064171123	NaN	0.2746524064171123	NaN	0.2746524064171123	NaN	0.2746524064171123	-1	-1	0
179	@Uematsu_g8c_2_G1_179	0	4165	0	4162	0	4162	0	4162	NaN	0.8909090909090909	NaN	0.8902673796791444	NaN	0.8902673796791444	NaN	0.8902673796791444	0	1	1
180	@Uematsu_g8c_2_G1_180	0	2862	0	2862	0	2862	0	2862	NaN	0.612192513368984	NaN	0.612192513368984	NaN	0.612192513368984	NaN	0.612192513368984	-1	-1	0
181	@Uematsu_g8c_2_G1_181	4386	0	4383	0	4383	0	4383	0	0.9381818181818182	NaN	0.9375401069518716	NaN	0.9375401069518716	NaN	0.9375401069518716	NaN	0	0	1
182	@Uematsu_g8c_2_G1_182	4496	0	4496	0	4499	0	4496	0	0.961711229946524	NaN	0.961711229946524	NaN	0.9623529411764706	NaN	0.961711229946524	NaN	2	0	1
183	@Uematsu_g8c_2_G1_183	0	4370	0	4370	0	4373	0	4370	NaN	0.9347593582887701	NaN	0.9347593582887701	NaN	0.9354010695187166	NaN	0.9347593582887701	2	1	1
184	@Uematsu_g8c_2_G1_184	4475	0	4472	0	4472	0	4472	0	0.9572192513368984	NaN	0.9565775401069518	NaN	0.9565775401069518	NaN	0.9565775401069518	NaN	0	0	1
185	@Uematsu_g8c_2_G1_185	0	3988	0	3988	0	3988	0	3988	NaN	0.853048128342246	NaN	0.853048128342246	NaN	0.853048128342246	NaN	0.853048128342246	-1	-1	0
186	@Uematsu_g8c_2_G1_186	4436	0	4436	0	4439	0	4436	0	0.9488770053475936	NaN	0.9488770053475936	NaN	0.9495187165775401	NaN	0.9488770053475936	NaN	2	0	1
187	@Uematsu_g8c_2_G1_187	0	4231	0	4231	0	4234	0	4231	NaN	0.9050267379679144	NaN	0.9050267379679144	NaN	0.9056684491978609	NaN	0.9050267379679144	2	1	1
188	@Uematsu_g8c_2_G1_188	4421	0	4421	0	4424	0	4421	0	0.945668449197861	NaN	0.945668449197861	NaN	0.9463101604278075	NaN	0.945668449197861	NaN	2	0	1
189	@Uematsu_g8c_2_G1_189	0	4349	0	4346	0	4346	0	4346	NaN	0.9302673796791444	NaN	0.9296256684491978	NaN	0.9296256684491978	NaN	0.9296256684491978	0	1	1
190	@Uematsu_g8c_2_G1_190	0	3978	0	3978	0	3981	0	3978	NaN	0.850909090909091	NaN	0.850909090909091	NaN	0.8515508021390374	NaN	0.850909090909091	2	1	1
191	@Uematsu_g8c_2_G1_191	0	0	0	0	0	0	0	0	NaN	NaN	NaN	NaN	NaN	NaN	NaN	NaN	-1	-1	-1
192	@Uematsu_g8c_2_G1_192	2403	0	2400	0	2400	0	2400	0	0.5140106951871658	NaN	0.5133689839572193	NaN	0.5133689839572193	NaN	0.5133689839572193	NaN	0	0	1
193	@Uematsu_g8c_2_G1_193	2717	0	2717	0	2717	0	2717	0	0.5811764705882353	NaN	0.5811764705882353	NaN	0.5811764705882353	NaN	0.5811764705882353	NaN	-1	-1	0
194	@Uematsu_g8c_2_G1_194	0	4469	0	4469	0	4472	0	4469	NaN	0.9559358288770053	NaN	0.9559358288770053	NaN	0.9565775401069518	NaN	0.9559358288770053	2	1	1
195	@Uematsu_g8c_2_G1_195	4447	0	4444	0	4444	0	4444	0	0.9512299465240641	NaN	0.9505882352941176	NaN	0.9505882352941176	NaN	0.9505882352941176	NaN	0	0	1
196	@Uematsu_g8c_2_G1_196	4465	0	4465	0	4468	0	4465	0	0.9550802139037433	NaN	0.9550802139037433	NaN	0.9557219251336898	NaN	0.9550802139037433	NaN	2	0	1
197	@Uematsu_g8c_2_G1_197	3009	0	3009	0	3009	0	3009	0	0.6436363636363637	NaN	0.6436363636363637	NaN	0.6436363636363637	NaN	0.6436363636363637	NaN	-1	-1	0
198	@Uematsu_g8c_2_G1_198	0	4419	0	4419	0	4422	0	4419	NaN	0.9452406417112299	NaN	0.9452406417112299	NaN	0.9458823529411765	NaN	0.9452406417112299	2	1	1
199	@Uematsu_g8c_2_G1_199	0	4404	0	4401	0	4401	0	4401	NaN	0.9420320855614973	NaN	0.9413903743315508	NaN	0.9413903743315508	NaN	0.9413903743315508	0	1	1
200	@Uematsu_g8c_2_G1_200	0	4531	0	4528	0	4528	0	4528	NaN	0.9691978609625669	NaN	0.9685561497326203	NaN	0.9685561497326203	NaN	0.9685561497326203	0	1	1
201	@Uematsu_g8c_2_G1_201	4367	0	4364	0	4364	0	4364	0	0.9341176470588235	NaN	0.933475935828877	NaN	0.933475935828877	NaN	0.933475935828877	NaN	0	0	1
202	@Uematsu_g8c_2_G1_202	1943	0	1943	0	1943	0	1943	0	0.41561497326203206	NaN	0.41561497326203206	NaN	0.41561497326203206	NaN	0.41561497326203206	NaN	-1	-1	0
203	@Uematsu_g8c_2_G1_203	4135	0	4132	0	4132	0	4132	0	0.8844919786096257	NaN	0.8838502673796792	NaN	0.8838502673796792	NaN	0.8838502673796792	NaN	0	0	1
204	@Uematsu_g8c_2_G1_204	0	3943	0	3943	0	3946	0	3943	NaN	0.8434224598930481	NaN	0.8434224598930481	NaN	0.8440641711229947	NaN	0.8434224598930481	2	1	1
205	@Uematsu_g8c_2_G1_205	4453	0	4453	0	4456	0	4453	0	0.9525133689839572	NaN	0.9525133689839572	NaN	0.9531550802139037	NaN	0.9525133689839572	NaN	2	0	1
206	@Uematsu_g8c_2_G1_206	1649	0	1649	0	1649	0	1649	0	0.3527272727272727	NaN	0.3527272727272727	NaN	0.3527272727272727	NaN	0.3527272727272727	NaN	-1	-1	0
207	@Uematsu_g8c_2_G1_207	0	2630	0	2627	0	2627	0	2627	NaN	0.5625668449197861	NaN	0.5619251336898395	NaN	0.5619251336898395	NaN	0.5619251336898395	0	1	1
208	@Uematsu_g8c_2_G1_208	4226	0	4226	0	4229	0	4226	0	0.9039572192513369	NaN	0.9039572192513369	NaN	0.9045989304812834	NaN	0.9039572192513369	NaN	2	0	1
209	@Uematsu_g8c_2_G1_209	0	4386	0	4383	0	4383	0	4383	NaN	0.9381818181818182	NaN	0.9375401069518716	NaN	0.9375401069518716	NaN	0.9375401069518716	0	1	1
210	@Uematsu_g8c_2_G1_210	0	4446	0	4446	0	4449	0	4446	NaN	0.9510160427807487	NaN	0.9510160427807487	NaN	0.9516577540106952	NaN	0.9510160427807487	2	1	1
211	@Uematsu_g8c_2_G1_211	1667	0	1664	0	1664	0	1664	0	0.35657754010695186	NaN	0.35593582887700537	NaN	0.35593582887700537	NaN	0.35593582887700537	NaN	0	0	1
212	@Uematsu_g8c_2_G1_212	1521	0	1518	0	1518	0	1518	0	0.3253475935828877	NaN	0.3247058823529412	NaN	0.3247058823529412	NaN	0.3247058823529412	NaN	0	0	1
213	@Uematsu_g8c_2_G1_213	0	2726	0	2726	0	2726	0	2726	NaN	0.5831016042780749	NaN	0.5831016042780749	NaN	0.5831016042780749	NaN	0.5831016042780749	-1	-1	0
214	@Uematsu_g8c_2_G1_214	0	1991	0	1991	0	1991	0	1991	NaN	0.4258823529411765	NaN	0.4258823529411765	NaN	0.4258823529411765	NaN	0.4258823529411765	-1	-1	0
215	@Uematsu_g8c_2_G1_215	0	4440	0	4437	0	4437	0	4437	NaN	0.9497326203208556	NaN	0.9490909090909091	NaN	0.9490909090909091	NaN	0.9490909090909091	0	1	1
216	@Uematsu_g8c_2_G1_216	4204	0	4201	0	4201	0	4201	0	0.8992513368983958	NaN	0.8986096256684492	NaN	0.8986096256684492	NaN	0.8986096256684492	NaN	0	0	1
217	@Uematsu_g8c_2_G1_217	0	4357	0	4357	0	4360	0	4357	NaN	0.9319786096256685	NaN	0.9319786096256685	NaN	0.932620320855615	NaN	0.9319786096256685	2	1	1
218	@Uematsu_g8c_2_G1_218	0	4444	0	4441	0	4441	0	4441	NaN	0.9505882352941176	NaN	0.9499465240641711	NaN	0.9499465240641711	NaN	0.9499465240641711	0	1	1
219	@Uematsu_g8c_2_G1_219	2221	0	2221	0	2221	0	2221	0	0.47508021390374333	NaN	0.47508021390374333	NaN	0.47508021390374333	NaN	0.47508021390374333	NaN	-1	-1	0
220	@Uematsu_g8c_2_G1_220	4395	0	4392	0	4392	0	4392	0	0.9401069518716577	NaN	0.9394652406417112	NaN	0.9394652406417112	NaN	0.9394652406417112	NaN	0	0	1
221	@Uematsu_g8c_2_G1_221	4369	0	4366	0	4366	0	4366	0	0.9345454545454546	NaN	0.9339037433155081	NaN	0.9339037433155081	NaN	0.9339037433155081	NaN	0	0	1
222	@Uematsu_g8c_2_G1_222	0	4328	0	4328	0	4331	0	4328	NaN	0.9257754010695187	NaN	0.9257754010695187	NaN	0.9264171122994652	NaN	0.9257754010695187	2	1	1
223	@Uematsu_g8c_2_G1_223	4395	0	4392	0	4392	0	4392	0	0.9401069518716577	NaN	0.9394652406417112	NaN	0.9394652406417112	NaN	0.9394652406417112	NaN	0	0	1
224	@Uematsu_g8c_2_G1_224	2010	0	2010	0	2010	0	2010	0	0.4299465240641711	NaN	0.4299465240641711	NaN	0.4299465240641711	NaN	0.4299465240641711	NaN	-1	-1	0
225	@Uematsu_g8c_2_G1_225	4413	0	4410	0	4410	0	4410	0	0.9439572192513369	NaN	0.9433155080213904	NaN	0.9433155080213904	NaN	0.9433155080213904	NaN	0	0	1
226	@Uematsu_g8c_2_G1_226	0	4457	0	4454	0	4454	0	4454	NaN	0.9533689839572193	NaN	0.9527272727272728	NaN	0.9527272727272728	NaN	0.9527272727272728	0	1	1
227	@Uematsu_g8c_2_G1_227	4243	0	4243	0	4246	0	4243	0	0.9075935828877005	NaN	0.9075935828877005	NaN	0.908235294117647	NaN	0.9075935828877005	NaN	2	0	1
228	@Uematsu_g8c_2_G1_228	0	0	0	0	0	0	0	0	NaN	NaN	NaN	NaN	NaN	NaN	NaN	NaN	-1	-1	-1
229	@Uematsu_g8c_2_G1_229	0	4439	0	4436	0	4436	0	4436	NaN	0.9495187165775401	NaN	0.9488770053475936	NaN	0.9488770053475936	NaN	0.9488770053475936	0	1	1
230	@Uematsu_g8c_2_G1_230	0	4490	0	4487	0	4487	0	4487	NaN	0.960427807486631	NaN	0.9597860962566845	NaN	0.9597860962566845	NaN	0.9597860962566845	0	1	1
231	@Uematsu_g8c_2_G1_231	4273	0	4273	0	4273	0	4273	0	0.9140106951871658	NaN	0.9140106951871658	NaN	0.9140106951871658	NaN	0.9140106951871658	NaN	-1	-1	0
232	@Uematsu_g8c_2_G1_232	3592	0	3589	0	3589	0	3589	0	0.7683422459893048	NaN	0.7677005347593583	NaN	0.7677005347593583	NaN	0.7677005347593583	NaN	0	0	1
233	@Uematsu_g8c_2_G1_233	3945	0	3945	0	3948	0	3945	0	0.8438502673796792	NaN	0.8438502673796792	NaN	0.8444919786096257	NaN	0.8438502673796792	NaN	2	0	1
234	@Uematsu_g8c_2_G1_234	1804	0	1804	0	1804	0	1804	0	0.38588235294117645	NaN	0.38588235294117645	NaN	0.38588235294117645	NaN	0.38588235294117645	NaN	-1	-1	0
235	@Uematsu_g8c_2_G1_235	0	1629	0	1629	0	1629	0	1629	NaN	0.34844919786096257	NaN	0.34844919786096257	NaN	0.34844919786096257	NaN	0.34844919786096257	-1	-1	0
236	@Uematsu_g8c_2_G1_236	4232	0	4229	0	4229	0	4229	0	0.90524064171123	NaN	0.9045989304812834	NaN	0.9045989304812834	NaN	0.9045989304812834	NaN	0	0	1
237	@Uematsu_g8c_2_G1_237	0	3984	0	3984	0	3987	0	3984	NaN	0.8521925133689839	NaN	0.8521925133689839	NaN	0.8528342245989304	NaN	0.8521925133689839	2	1	1
238	@Uematsu_g8c_2_G1_238	0	4353	0	4350	0	4350	0	4350	NaN	0.9311229946524064	NaN	0.93048128342246	NaN	0.93048128342246	NaN	0.93048128342246	0	1	1
239	@Uematsu_g8c_2_G1_239	0	4440	0	4437	0	4437	0	4437	NaN	0.9497326203208556	NaN	0.9490909090909091	NaN	0.9490909090909091	NaN	0.9490909090909091	0	1	1
240	@Uematsu_g8c_2_G1_240	0	3154	0	3154	0	3157	0	3154	NaN	0.6746524064171123	NaN	0.6746524064171123	NaN	0.6752941176470588	NaN	0.6746524064171123	2	1	1
241	@Uematsu_g8c_2_G1_241	0	3975	0	3972	0	3972	0	3972	NaN	0.8502673796791443	NaN	0.8496256684491978	NaN	0.8496256684491978	NaN	0.8496256684491978	0	1	1
242	@Uematsu_g8c_2_G1_242	0	4331	0	4331	0	4334	0	4331	NaN	0.9264171122994652	NaN	0.9264171122994652	NaN	0.9270588235294117	NaN	0.9264171122994652	2	1	1
243	@Uematsu_g8c_2_G1_243	0	4495	0	4492	0	4492	0	4492	NaN	0.9614973262032086	NaN	0.960855614973262	NaN	0.960855614973262	NaN	0.960855614973262	0	1	1
244	@Uematsu_g8c_2_G1_244	3390	0	3390	0	3393	0	3390	0	0.7251336898395722	NaN	0.7251336898395722	NaN	0.7257754010695188	NaN	0.7251336898395722	NaN	2	0	1
245	@Uematsu_g8c_2_G1_245	0	4386	0	4383	0	4383	0	4383	NaN	0.9381818181818182	NaN	0.9375401069518716	NaN	0.9375401069518716	NaN	0.9375401069518716	0	1	1
246	@Uematsu_g8c_2_G1_246	0	4330	0	4327	0	4327	0	4327	NaN	0.9262032085561497	NaN	0.9255614973262032	NaN	0.9255614973262032	NaN	0.9255614973262032	0	1	1
247	@Uematsu_g8c_2_G1_247	0	4437	0	4434	0	4434	0	4434	NaN	0.9490909090909091	NaN	0.9484491978609626	NaN	0.9484491978609626	NaN	0.9484491978609626	0	1	1
248	@Uematsu_g8c_2_G1_248	0	4433	0	4433	0	4436	0	4433	NaN	0.9482352941176471	NaN	0.9482352941176471	NaN	0.9488770053475936	NaN	0.9482352941176471	2	1	1
249	@Uematsu_g8c_2_G1_249	4309	0	4306	0	4306	0	4306	0	0.9217112299465241	NaN	0.9210695187165775	NaN	0.9210695187165775	NaN	0.9210695187165775	NaN	0	0	1
250	@Uematsu_g8c_2_G1_250	4380	0	4377	0	4377	0	4377	0	0.9368983957219251	NaN	0.9362566844919786	NaN	0.9362566844919786	NaN	0.9362566844919786	NaN	0	0	1
251	@Uematsu_g8c_2_G1_251	0	4418	0	4418	0	4421	0	4418	NaN	0.9450267379679145	NaN	0.9450267379679145	NaN	0.945668449197861	NaN	0.9450267379679145	2	1	1
252	@Uematsu_g8c_2_G1_252	0	1610	0	1607	0	1607	0	1607	NaN	0.3443850267379679	NaN	0.3437433155080214	NaN	0.3437433155080214	NaN	0.3437433155080214	0	1	1
253	@Uematsu_g8c_2_G1_253	4473	0	4470	0	4470	0	4470	0	0.9567914438502674	NaN	0.9561497326203209	NaN	0.9561497326203209	NaN	0.9561497326203209	NaN	0	0	1
254	@Uematsu_g8c_2_G1_254	0	4451	0	4448	0	4448	0	4448	NaN	0.9520855614973261	NaN	0.9514438502673797	NaN	0.9514438502673797	NaN	0.9514438502673797	0	1	1
255	@Uematsu_g8c_2_G1_255	0	4305	0	4305	0	4308	0	4305	NaN	0.9208556149732621	NaN	0.9208556149732621	NaN	0.9214973262032086	NaN	0.9208556149732621	2	1	1
256	@Uematsu_g8c_2_G1_256	4441	0	4444	0	4441	0	4441	0	0.9499465240641711	NaN	0.9505882352941176	NaN	0.9499465240641711	NaN	0.9499465240641711	NaN	1	0	1
257	@Uematsu_g8c_2_G1_257	4524	0	4521	0	4521	0	4521	0	0.9677005347593582	NaN	0.9670588235294117	NaN	0.9670588235294117	NaN	0.9670588235294117	NaN	0	0	1
258	@Uematsu_g8c_2_G1_258	0	0	0	0	0	0	0	0	NaN	NaN	NaN	NaN	NaN	NaN	NaN	NaN	-1	-1	-1
259	@Uematsu_g8c_2_G1_259	4243	0	4245	0	4243	0	4243	0	0.9075935828877005	NaN	0.9080213903743316	NaN	0.9075935828877005	NaN	0.9075935828877005	NaN	1	0	1
260	@Uematsu_g8c_2_G1_260	0	4170	0	4170	0	4173	0	4170	NaN	0.8919786096256684	NaN	0.8919786096256684	NaN	0.8926203208556149	NaN	0.8919786096256684	2	1	1
261	@Uematsu_g8c_2_G1_261	0	3938	0	3938	0	3941	0	3938	NaN	0.8423529411764706	NaN	0.8423529411764706	NaN	0.8429946524064171	NaN	0.8423529411764706	2	1	1
262	@Uematsu_g8c_2_G1_262	0	4424	0	4421	0	4421	0	4421	NaN	0.9463101604278075	NaN	0.945668449197861	NaN	0.945668449197861	NaN	0.945668449197861	0	1	1
263	@Uematsu_g8c_2_G1_263	0	0	0	0	0	0	0	0	NaN	NaN	NaN	NaN	NaN	NaN	NaN	NaN	-1	-1	-1
264	@Uematsu_g8c_2_G1_264	0	4349	0	4346	0	4346	0	4346	NaN	0.9302673796791444	NaN	0.9296256684491978	NaN	0.9296256684491978	NaN	0.9296256684491978	0	1	1
265	@Uematsu_g8c_2_G1_265	0	3958	0	3960	0	3958	0	3958	NaN	0.8466310160427808	NaN	0.8470588235294118	NaN	0.8466310160427808	NaN	0.8466310160427808	1	1	1
266	@Uematsu_g8c_2_G1_266	4435	0	4432	0	4432	0	4432	0	0.948663101604278	NaN	0.9480213903743315	NaN	0.9480213903743315	NaN	0.9480213903743315	NaN	0	0	1
267	@Uematsu_g8c_2_G1_267	2093	0	2090	0	2090	0	2090	0	0.4477005347593583	NaN	0.4470588235294118	NaN	0.4470588235294118	NaN	0.4470588235294118	NaN	0	0	1
268	@Uematsu_g8c_2_G1_268	0	1960	0	1960	0	1960	0	1960	NaN	0.4192513368983957	NaN	0.4192513368983957	NaN	0.4192513368983957	NaN	0.4192513368983957	-1	-1	0
269	@Uematsu_g8c_2_G1_269	1977	0	1977	0	1977	0	1977	0	0.4228877005347594	NaN	0.4228877005347594	NaN	0.4228877005347594	NaN	0.4228877005347594	NaN	-1	-1	0
270	@Uematsu_g8c_2_G1_270	4183	0	4183	0	4186	0	4183	0	0.8947593582887701	NaN	0.8947593582887701	NaN	0.8954010695187166	NaN	0.8947593582887701	NaN	2	0	1
271	@Uematsu_g8c_2_G1_271	3695	0	3692	0	3692	0	3692	0	0.7903743315508022	NaN	0.7897326203208556	NaN	0.7897326203208556	NaN	0.7897326203208556	NaN	0	0	1
272	@Uematsu_g8c_2_G1_272	0	2487	0	2487	0	2487	0	2487	NaN	0.5319786096256685	NaN	0.5319786096256685	NaN	0.5319786096256685	NaN	0.5319786096256685	-1	-1	0
273	@Uematsu_g8c_2_G1_273	0	1239	0	1236	0	1236	0	1236	NaN	0.2650267379679144	NaN	0.26438502673796793	NaN	0.26438502673796793	NaN	0.26438502673796793	0	1	1
274	@Uematsu_g8c_2_G1_274	4435	0	4435	0	4438	0	4435	0	0.948663101604278	NaN	0.948663101604278	NaN	0.9493048128342246	NaN	0.948663101604278	NaN	2	0	1
275	@Uematsu_g8c_2_G1_275	0	4109	0	4106	0	4106	0	4106	NaN	0.8789304812834224	NaN	0.8782887700534759	NaN	0.8782887700534759	NaN	0.8782887700534759	0	1	1
276	@Uematsu_g8c_2_G1_276	0	4466	0	4463	0	4463	0	4463	NaN	0.9552941176470588	NaN	0.9546524064171124	NaN	0.9546524064171124	NaN	0.9546524064171124	0	1	1
277	@Uematsu_g8c_2_G1_277	0	4216	0	4216	0	4219	0	4216	NaN	0.9018181818181819	NaN	0.9018181818181819	NaN	0.9024598930481283	NaN	0.9018181818181819	2	1	1
278	@Uematsu_g8c_2_G1_278	2170	0	2167	0	2167	0	2167	0	0.4641711229946524	NaN	0.46352941176470586	NaN	0.46352941176470586	NaN	0.46352941176470586	NaN	0	0	1
279	@Uematsu_g8c_2_G1_279	2111	0	2111	0	2111	0	2111	0	0.4515508021390374	NaN	0.4515508021390374	NaN	0.4515508021390374	NaN	0.4515508021390374	NaN	-1	-1	0
280	@Uematsu_g8c_2_G1_280	1453	0	1453	0	1453	0	1453	0	0.31080213903743314	NaN	0.31080213903743314	NaN	0.31080213903743314	NaN	0.31080213903743314	NaN	-1	-1	0
281	@Uematsu_g8c_2_G1_281	4461	0	4461	0	4464	0	4461	0	0.9542245989304813	NaN	0.9542245989304813	NaN	0.9548663101604278	NaN	0.9542245989304813	NaN	2	0	1
282	@Uematsu_g8c_2_G1_282	4368	0	4365	0	4365	0	4365	0	0.934331550802139	NaN	0.9336898395721925	NaN	0.9336898395721925	NaN	0.9336898395721925	NaN	0	0	1
283	@Uematsu_g8c_2_G1_283	0	4386	0	4383	0	4383	0	4383	NaN	0.9381818181818182	NaN	0.9375401069518716	NaN	0.9375401069518716	NaN	0.9375401069518716	0	1	1
284	@Uematsu_g8c_2_G1_284	0	4237	0	4234	0	4234	0	4234	NaN	0.9063101604278074	NaN	0.9056684491978609	NaN	0.9056684491978609	NaN	0.9056684491978609	0	1	1
285	@Uematsu_g8c_2_G1_285	0	4276	0	4273	0	4273	0	4273	NaN	0.9146524064171123	NaN	0.9140106951871658	NaN	0.9140106951871658	NaN	0.9140106951871658	0	1	1
286	@Uematsu_g8c_2_G1_286	4254	0	4254	0	4257	0	4254	0	0.9099465240641711	NaN	0.9099465240641711	NaN	0.9105882352941177	NaN	0.9099465240641711	NaN	2	0	1
287	@Uematsu_g8c_2_G1_287	4457	0	4457	0	4460	0	4457	0	0.9533689839572193	NaN	0.9533689839572193	NaN	0.9540106951871657	NaN	0.9533689839572193	NaN	2	0	1
288	@Uematsu_g8c_2_G1_288	4358	0	4355	0	4355	0	4355	0	0.932192513368984	NaN	0.9315508021390374	NaN	0.9315508021390374	NaN	0.9315508021390374	NaN	0	0	1
289	@Uematsu_g8c_2_G1_289	4404	-64	4404	-63	4407	-62	4404	-64	0.9420320855614973	-0.013689839572192513	0.9420320855614973	-0.013475935828877005	0.9426737967914438	-0.013262032085561497	0.9420320855614973	-0.013689839572192513	2	0	1
290	@Uematsu_g8c_2_G1_290	4468	0	4465	0	4465	0	4465	0	0.9557219251336898	NaN	0.9550802139037433	NaN	0.9550802139037433	NaN	0.9550802139037433	NaN	0	0	1
291	@Uematsu_g8c_2_G1_291	0	4270	0	4267	0	4267	0	4267	NaN	0.9133689839572192	NaN	0.9127272727272727	NaN	0.9127272727272727	NaN	0.9127272727272727	0	1	1
292	@Uematsu_g8c_2_G1_292	3839	0	3836	0	3836	0	3836	0	0.8211764705882353	NaN	0.8205347593582888	NaN	0.8205347593582888	NaN	0.8205347593582888	NaN	0	0	1
293	@Uematsu_g8c_2_G1_293	0	0	0	0	0	0	0	0	NaN	NaN	NaN	NaN	NaN	NaN	NaN	NaN	-1	-1	-1
294	@Uematsu_g8c_2_G1_294	0	4307	0	4304	0	4304	0	4304	NaN	0.921283422459893	NaN	0.9206417112299465	NaN	0.9206417112299465	NaN	0.9206417112299465	0	1	1
295	@Uematsu_g8c_2_G1_295	0	4390	0	4387	0	4387	0	4387	NaN	0.9390374331550803	NaN	0.9383957219251337	NaN	0.9383957219251337	NaN	0.9383957219251337	0	1	1
296	@Uematsu_g8c_2_G1_296	4390	0	4390	0	4393	0	4390	0	0.9390374331550803	NaN	0.9390374331550803	NaN	0.9396791443850268	NaN	0.9390374331550803	NaN	2	0	1
297	@Uematsu_g8c_2_G1_297	4321	0	4318	0	4318	0	4318	0	0.9242780748663102	NaN	0.9236363636363636	NaN	0.9236363636363636	NaN	0.9236363636363636	NaN	0	0	1
298	@Uematsu_g8c_2_G1_298	4340	0	4337	0	4337	0	4337	0	0.9283422459893048	NaN	0.9277005347593583	NaN	0.9277005347593583	NaN	0.9277005347593583	NaN	0	0	1
299	@Uematsu_g8c_2_G1_299	3818	0	3815	0	3815	0	3815	0	0.8166844919786096	NaN	0.8160427807486631	NaN	0.8160427807486631	NaN	0.8160427807486631	NaN	0	0	1
300	@Uematsu_g8c_2_G1_300	4433	0	4430	0	4430	0	4430	0	0.9482352941176471	NaN	0.9475935828877006	NaN	0.9475935828877006	NaN	0.9475935828877006	NaN	0	0	1
301	@Uematsu_g8c_2_G1_301	0	4473	0	4470	0	4470	0	4470	NaN	0.9567914438502674	NaN	0.9561497326203209	NaN	0.9561497326203209	NaN	0.9561497326203209	0	1	1
302	@Uematsu_g8c_2_G1_302	0	4344	0	4341	0	4341	0	4341	NaN	0.9291978609625668	NaN	0.9285561497326204	NaN	0.9285561497326204	NaN	0.9285561497326204	0	1	1
