# Supplementary material for: Barcode-free multiplex plasmid sequencing using Bayesian analysis and nanopore sequencing
Source: eLife. 2025 Apr 25;12:RP88794. doi: 10.7554/eLife.88794 (PMC12029211; doi:10.7554/eLife.88794)
Supplement: Figure 4—source data 5. [file elife-88794-fig4-data5.csv]

query_idx	query_id	CT.fasta (idx=0)	CT.fasta (idx=0,rc)	AT.fasta (idx=1)	AT.fasta (idx=1,rc)	TC.fasta (idx=2)	TC.fasta (idx=2,rc)	TA.fasta (idx=3)	TA.fasta (idx=3,rc)	GT.fasta (idx=4)	GT.fasta (idx=4,rc)	TG.fasta (idx=5)	TG.fasta (idx=5,rc)	GC.fasta (idx=6)	GC.fasta (idx=6,rc)	GA.fasta (idx=7)	GA.fasta (idx=7,rc)	GG.fasta (idx=8)	GG.fasta (idx=8,rc)	TT.fasta (idx=9)	TT.fasta (idx=9,rc)	AA.fasta (idx=10)	AA.fasta (idx=10,rc)	AC.fasta (idx=11)	AC.fasta (idx=11,rc)	CG.fasta (idx=12)	CG.fasta (idx=12,rc)	CC.fasta (idx=13)	CC.fasta (idx=13,rc)	AG.fasta (idx=14)	AG.fasta (idx=14,rc)	CA.fasta (idx=15)	CA.fasta (idx=15,rc)	CT.fasta (idx=0, normalized)	CT.fasta (idx=0,rc, normalized)	AT.fasta (idx=1, normalized)	AT.fasta (idx=1,rc, normalized)	TC.fasta (idx=2, normalized)	TC.fasta (idx=2,rc, normalized)	TA.fasta (idx=3, normalized)	TA.fasta (idx=3,rc, normalized)	GT.fasta (idx=4, normalized)	GT.fasta (idx=4,rc, normalized)	TG.fasta (idx=5, normalized)	TG.fasta (idx=5,rc, normalized)	GC.fasta (idx=6, normalized)	GC.fasta (idx=6,rc, normalized)	GA.fasta (idx=7, normalized)	GA.fasta (idx=7,rc, normalized)
0	@Uematsu_g8c_1_G0_0	2841	0	2838	0	2838	0	2841	0	2838	0	2838	0	2838	0	2841	0	2838	0	2838	0	2841	0	2838	0	2841	0	2841	0	2838	0	2844	0	0.3537542024654464	NaN	0.3533806499813224	NaN	0.3533806499813224	NaN	0.3537542024654464	NaN	0.3533806499813224	NaN	0.3533806499813224	NaN	0.3533806499813224	NaN	0.3537542024654464	NaN
1	@Uematsu_g8c_1_G0_1	0	7632	0	7629	0	7629	0	7632	0	7629	0	7629	0	7629	0	7632	0	7629	0	7629	0	7632	0	7629	0	7632	0	7632	0	7629	0	7635	NaN	0.9503175196115055	NaN	0.9499439671273814	NaN	0.9499439671273814	NaN	0.9503175196115055	NaN	0.9499439671273814	NaN	0.9499439671273814	NaN	0.9499439671273814	NaN	0.9503175196115055
2	@Uematsu_g8c_1_G0_2	7406	0	7406	0	7405	0	7403	0	7403	0	7403	0	7405	0	7402	0	7402	0	7405	0	7405	0	7408	0	7403	0	7405	0	7405	0	7403	0	0.922176565807496	NaN	0.922176565807496	NaN	0.922052048312788	NaN	0.9218030133233719	NaN	0.9218030133233719	NaN	0.9218030133233719	NaN	0.922052048312788	NaN	0.9216784958286639	NaN
3	@Uematsu_g8c_1_G0_3	0	7440	0	7440	0	7443	0	7440	0	7443	0	7440	0	7446	0	7443	0	7443	0	7440	0	7440	0	7443	0	7441	0	7443	0	7440	0	7440	NaN	0.9264101606275682	NaN	0.9264101606275682	NaN	0.9267837131116922	NaN	0.9264101606275682	NaN	0.9267837131116922	NaN	0.9264101606275682	NaN	0.9271572655958162	NaN	0.9267837131116922
4	@Uematsu_g8c_1_G0_4	6964	0	6964	0	6967	0	6964	0	6967	0	6964	0	6970	0	6967	0	6967	0	6964	0	6964	0	6967	0	6964	0	6967	0	6964	0	6964	0	0.8671398331465571	NaN	0.8671398331465571	NaN	0.8675133856306811	NaN	0.8671398331465571	NaN	0.8675133856306811	NaN	0.8671398331465571	NaN	0.8678869381148051	NaN	0.8675133856306811	NaN
5	@Uematsu_g8c_1_G0_5	0	2974	0	2974	0	2974	0	2974	0	2974	0	2974	0	2974	0	2974	0	2974	0	2974	0	2974	0	2974	0	2974	0	2974	0	2974	0	2974	NaN	0.37031502926161125	NaN	0.37031502926161125	NaN	0.37031502926161125	NaN	0.37031502926161125	NaN	0.37031502926161125	NaN	0.37031502926161125	NaN	0.37031502926161125	NaN	0.37031502926161125
6	@Uematsu_g8c_1_G0_6	7661	0	7658	0	7658	0	7661	0	7658	0	7658	0	7658	0	7661	0	7658	0	7658	0	7661	0	7658	0	7661	0	7661	0	7658	0	7664	0	0.9539285269580376	NaN	0.9535549744739136	NaN	0.9535549744739136	NaN	0.9539285269580376	NaN	0.9535549744739136	NaN	0.9535549744739136	NaN	0.9535549744739136	NaN	0.9539285269580376	NaN
7	@Uematsu_g8c_1_G0_7	7554	0	7554	0	7557	0	7554	0	7557	0	7554	0	7560	0	7557	0	7557	0	7554	0	7554	0	7557	0	7554	0	7557	0	7554	0	7554	0	0.9406051550242809	NaN	0.9406051550242809	NaN	0.940978707508405	NaN	0.9406051550242809	NaN	0.940978707508405	NaN	0.9406051550242809	NaN	0.9413522599925289	NaN	0.940978707508405	NaN
8	@Uematsu_g8c_1_G0_8	0	2149	0	2149	0	2149	0	2149	0	2149	0	2149	0	2149	0	2149	0	2149	0	2149	0	2149	0	2149	0	2149	0	2149	0	2149	0	2149	NaN	0.2675880961275059	NaN	0.2675880961275059	NaN	0.2675880961275059	NaN	0.2675880961275059	NaN	0.2675880961275059	NaN	0.2675880961275059	NaN	0.2675880961275059	NaN	0.2675880961275059
9	@Uematsu_g8c_1_G0_9	7407	0	7407	0	7410	0	7407	0	7410	0	7407	0	7413	0	7410	0	7410	0	7407	0	7407	0	7410	0	7407	0	7410	0	7407	0	7407	0	0.922301083302204	NaN	0.922301083302204	NaN	0.922674635786328	NaN	0.922301083302204	NaN	0.922674635786328	NaN	0.922301083302204	NaN	0.923048188270452	NaN	0.922674635786328	NaN
10	@Uematsu_g8c_1_G0_10	0	7669	0	7666	0	7666	0	7669	0	7666	0	7666	0	7666	0	7669	0	7666	0	7666	0	7669	0	7666	0	7669	0	7669	0	7666	0	7672	NaN	0.9549246669157017	NaN	0.9545511144315776	NaN	0.9545511144315776	NaN	0.9549246669157017	NaN	0.9545511144315776	NaN	0.9545511144315776	NaN	0.9545511144315776	NaN	0.9549246669157017
11	@Uematsu_g8c_1_G0_11	0	7538	0	7538	0	7541	0	7538	0	7541	0	7538	0	7544	0	7541	0	7541	0	7538	0	7538	0	7541	0	7538	0	7541	0	7538	0	7538	NaN	0.9386128751089529	NaN	0.9386128751089529	NaN	0.9389864275930768	NaN	0.9386128751089529	NaN	0.9389864275930768	NaN	0.9386128751089529	NaN	0.9393599800772009	NaN	0.9389864275930768
12	@Uematsu_g8c_1_G0_12	6661	0	6661	0	6664	0	6661	0	6664	0	6661	0	6667	0	6664	0	6664	0	6661	0	6661	0	6664	0	6661	0	6664	0	6661	0	6661	0	0.8294110322500311	NaN	0.8294110322500311	NaN	0.8297845847341552	NaN	0.8294110322500311	NaN	0.8297845847341552	NaN	0.8294110322500311	NaN	0.8301581372182791	NaN	0.8297845847341552	NaN
13	@Uematsu_g8c_1_G0_13	7691	0	7691	0	7694	0	7691	0	7694	0	7691	0	7697	0	7694	0	7694	0	7691	0	7691	0	7694	0	7691	0	7694	0	7691	0	7691	0	0.9576640517992778	NaN	0.9576640517992778	NaN	0.9580376042834018	NaN	0.9576640517992778	NaN	0.9580376042834018	NaN	0.9576640517992778	NaN	0.9584111567675259	NaN	0.9580376042834018	NaN
14	@Uematsu_g8c_1_G0_14	6420	0	6417	0	6417	0	6420	0	6417	0	6417	0	6417	0	6420	0	6417	0	6417	0	6420	0	6417	0	6420	0	6420	0	6417	0	6423	0	0.7994023160254016	NaN	0.7990287635412775	NaN	0.7990287635412775	NaN	0.7994023160254016	NaN	0.7990287635412775	NaN	0.7990287635412775	NaN	0.7990287635412775	NaN	0.7994023160254016	NaN
15	@Uematsu_g8c_1_G0_15	0	7604	0	7604	0	7607	0	7604	0	7607	0	7604	0	7610	0	7607	0	7607	0	7604	0	7604	0	7607	0	7604	0	7607	0	7604	0	7604	NaN	0.9468310297596813	NaN	0.9468310297596813	NaN	0.9472045822438052	NaN	0.9468310297596813	NaN	0.9472045822438052	NaN	0.9468310297596813	NaN	0.9475781347279293	NaN	0.9472045822438052
16	@Uematsu_g8c_1_G0_16	0	7167	0	7167	0	7170	0	7167	0	7170	0	7167	0	7173	0	7170	0	7170	0	7167	0	7167	0	7170	0	7167	0	7170	0	7167	0	7167	NaN	0.8924168845722824	NaN	0.8924168845722824	NaN	0.8927904370564064	NaN	0.8924168845722824	NaN	0.8927904370564064	NaN	0.8924168845722824	NaN	0.8931639895405304	NaN	0.8927904370564064
17	@Uematsu_g8c_1_G0_17	0	7532	0	7529	0	7529	0	7532	0	7529	0	7529	0	7529	0	7532	0	7529	0	7529	0	7532	0	7529	0	7532	0	7532	0	7529	0	7535	NaN	0.9378657701407048	NaN	0.9374922176565808	NaN	0.9374922176565808	NaN	0.9378657701407048	NaN	0.9374922176565808	NaN	0.9374922176565808	NaN	0.9374922176565808	NaN	0.9378657701407048
18	@Uematsu_g8c_1_G0_18	6638	0	6635	0	6635	0	6638	0	6635	0	6635	0	6635	0	6638	0	6635	0	6635	0	6638	0	6635	0	6638	0	6638	0	6635	0	6641	0	0.8265471298717469	NaN	0.826173577387623	NaN	0.826173577387623	NaN	0.8265471298717469	NaN	0.826173577387623	NaN	0.826173577387623	NaN	0.826173577387623	NaN	0.8265471298717469	NaN
19	@Uematsu_g8c_1_G0_19	0	6281	0	6281	0	6281	0	6281	0	6281	0	6281	0	6281	0	6281	0	6281	0	6281	0	6281	0	6281	0	6281	0	6281	0	6281	0	6281	NaN	0.7820943842609887	NaN	0.7820943842609887	NaN	0.7820943842609887	NaN	0.7820943842609887	NaN	0.7820943842609887	NaN	0.7820943842609887	NaN	0.7820943842609887	NaN	0.7820943842609887
20	@Uematsu_g8c_1_G0_20	7428	0	7428	0	7431	0	7428	0	7431	0	7428	0	7434	0	7431	0	7431	0	7428	0	7428	0	7431	0	7428	0	7431	0	7428	0	7428	0	0.9249159506910721	NaN	0.9249159506910721	NaN	0.9252895031751961	NaN	0.9249159506910721	NaN	0.9252895031751961	NaN	0.9249159506910721	NaN	0.9256630556593202	NaN	0.9252895031751961	NaN
21	@Uematsu_g8c_1_G0_21	7428	0	7428	0	7431	0	7428	0	7431	0	7428	0	7434	0	7431	0	7431	0	7428	0	7428	0	7431	0	7428	0	7431	0	7428	0	7428	0	0.9249159506910721	NaN	0.9249159506910721	NaN	0.9252895031751961	NaN	0.9249159506910721	NaN	0.9252895031751961	NaN	0.9249159506910721	NaN	0.9256630556593202	NaN	0.9252895031751961	NaN
22	@Uematsu_g8c_1_G0_22	7380	0	7380	0	7383	0	7380	0	7383	0	7380	0	7386	0	7383	0	7383	0	7380	0	7380	0	7383	0	7380	0	7383	0	7380	0	7380	0	0.9189391109450877	NaN	0.9189391109450877	NaN	0.9193126634292118	NaN	0.9189391109450877	NaN	0.9193126634292118	NaN	0.9189391109450877	NaN	0.9196862159133358	NaN	0.9193126634292118	NaN
23	@Uematsu_g8c_1_G0_23	7683	0	7680	0	7680	0	7683	0	7680	0	7680	0	7680	0	7683	0	7680	0	7680	0	7683	0	7680	0	7683	0	7683	0	7680	0	7686	0	0.9566679118416137	NaN	0.9562943593574897	NaN	0.9562943593574897	NaN	0.9566679118416137	NaN	0.9562943593574897	NaN	0.9562943593574897	NaN	0.9562943593574897	NaN	0.9566679118416137	NaN
24	@Uematsu_g8c_1_G0_24	7491	0	7491	0	7488	0	7491	0	7488	0	7488	0	7488	0	7491	0	7488	0	7488	0	7491	0	7488	0	7491	0	7491	0	7488	0	7494	0	0.9327605528576765	NaN	0.9327605528576765	NaN	0.9323870003735525	NaN	0.9327605528576765	NaN	0.9323870003735525	NaN	0.9323870003735525	NaN	0.9323870003735525	NaN	0.9327605528576765	NaN
25	@Uematsu_g8c_1_G0_25	0	3475	0	3472	0	3472	0	3475	0	3472	0	3472	0	3472	0	3475	0	3472	0	3472	0	3475	0	3472	0	3475	0	3475	0	3472	0	3478	NaN	0.4326982941103225	NaN	0.4323247416261985	NaN	0.4323247416261985	NaN	0.4326982941103225	NaN	0.4323247416261985	NaN	0.4323247416261985	NaN	0.4323247416261985	NaN	0.4326982941103225
26	@Uematsu_g8c_1_G0_26	0	4086	0	4086	0	4086	0	4086	0	4086	0	4086	0	4086	0	4086	0	4086	0	4086	0	4086	0	4086	0	4086	0	4086	0	4086	0	4086	NaN	0.5087784833769144	NaN	0.5087784833769144	NaN	0.5087784833769144	NaN	0.5087784833769144	NaN	0.5087784833769144	NaN	0.5087784833769144	NaN	0.5087784833769144	NaN	0.5087784833769144
27	@Uematsu_g8c_1_G0_27	6650	0	6648	0	6648	0	6650	0	6648	0	6648	0	6648	0	6650	0	6648	0	6648	0	6650	0	6648	0	6650	0	6650	0	6648	0	6653	0	0.828041339808243	NaN	0.827792304818827	NaN	0.827792304818827	NaN	0.828041339808243	NaN	0.827792304818827	NaN	0.827792304818827	NaN	0.827792304818827	NaN	0.828041339808243	NaN
28	@Uematsu_g8c_1_G0_28	0	6814	0	6814	0	6817	0	6814	0	6817	0	6814	0	6820	0	6817	0	6817	0	6814	0	6814	0	6817	0	6814	0	6817	0	6814	0	6814	NaN	0.8484622089403561	NaN	0.8484622089403561	NaN	0.8488357614244801	NaN	0.8484622089403561	NaN	0.8488357614244801	NaN	0.8484622089403561	NaN	0.8492093139086042	NaN	0.8488357614244801
29	@Uematsu_g8c_1_G0_29	0	3252	0	3252	0	3252	0	3252	0	3252	0	3252	0	3252	0	3252	0	3252	0	3252	0	3252	0	3252	0	3252	0	3252	0	3252	0	3252	NaN	0.40493089279043704	NaN	0.40493089279043704	NaN	0.40493089279043704	NaN	0.40493089279043704	NaN	0.40493089279043704	NaN	0.40493089279043704	NaN	0.40493089279043704	NaN	0.40493089279043704
30	@Uematsu_g8c_1_G0_30	7552	0	7549	0	7549	0	7552	0	7549	0	7549	0	7549	0	7552	0	7549	0	7549	0	7552	0	7549	0	7552	0	7552	0	7549	0	7555	0	0.9403561200348649	NaN	0.9399825675507408	NaN	0.9399825675507408	NaN	0.9403561200348649	NaN	0.9399825675507408	NaN	0.9399825675507408	NaN	0.9399825675507408	NaN	0.9403561200348649	NaN
31	@Uematsu_g8c_1_G0_31	0	5620	0	5617	0	5617	0	5620	0	5617	0	5617	0	5617	0	5620	0	5617	0	5617	0	5620	0	5617	0	5620	0	5620	0	5617	0	5623	NaN	0.6997883202589964	NaN	0.6994147677748723	NaN	0.6994147677748723	NaN	0.6997883202589964	NaN	0.6994147677748723	NaN	0.6994147677748723	NaN	0.6994147677748723	NaN	0.6997883202589964
32	@Uematsu_g8c_1_G0_32	0	7340	0	7337	0	7337	0	7340	0	7337	0	7337	0	7337	0	7340	0	7337	0	7337	0	7340	0	7337	0	7340	0	7340	0	7337	0	7343	NaN	0.9139584111567676	NaN	0.9135848586726435	NaN	0.9135848586726435	NaN	0.9139584111567676	NaN	0.9135848586726435	NaN	0.9135848586726435	NaN	0.9135848586726435	NaN	0.9139584111567676
33	@Uematsu_g8c_1_G0_33	0	7600	0	7597	0	7597	0	7600	0	7597	0	7597	0	7597	0	7600	0	7597	0	7597	0	7600	0	7597	0	7600	0	7600	0	7597	0	7603	NaN	0.9463329597808492	NaN	0.9459594072967252	NaN	0.9459594072967252	NaN	0.9463329597808492	NaN	0.9459594072967252	NaN	0.9459594072967252	NaN	0.9459594072967252	NaN	0.9463329597808492
34	@Uematsu_g8c_1_G0_34	0	7510	0	7507	0	7507	0	7510	0	7507	0	7507	0	7507	0	7510	0	7507	0	7507	0	7510	0	7507	0	7510	0	7510	0	7507	0	7513	NaN	0.9351263852571287	NaN	0.9347528327730046	NaN	0.9347528327730046	NaN	0.9351263852571287	NaN	0.9347528327730046	NaN	0.9347528327730046	NaN	0.9347528327730046	NaN	0.9351263852571287
35	@Uematsu_g8c_1_G0_35	7619	0	7619	0	7622	0	7619	0	7622	0	7619	0	7625	0	7622	0	7622	0	7619	0	7619	0	7622	0	7619	0	7622	0	7619	0	7619	0	0.9486987921803013	NaN	0.9486987921803013	NaN	0.9490723446644254	NaN	0.9486987921803013	NaN	0.9490723446644254	NaN	0.9486987921803013	NaN	0.9494458971485493	NaN	0.9490723446644254	NaN
36	@Uematsu_g8c_1_G0_36	0	7465	0	7462	0	7462	0	7465	0	7462	0	7462	0	7462	0	7465	0	7462	0	7462	0	7465	0	7462	0	7465	0	7465	0	7462	0	7468	NaN	0.9295230979952683	NaN	0.9291495455111444	NaN	0.9291495455111444	NaN	0.9295230979952683	NaN	0.9291495455111444	NaN	0.9291495455111444	NaN	0.9291495455111444	NaN	0.9295230979952683
37	@Uematsu_g8c_1_G0_37	7175	0	7175	0	7178	0	7175	0	7178	0	7175	0	7181	0	7178	0	7178	0	7175	0	7175	0	7178	0	7175	0	7178	0	7175	0	7175	0	0.8934130245299464	NaN	0.8934130245299464	NaN	0.8937865770140705	NaN	0.8934130245299464	NaN	0.8937865770140705	NaN	0.8934130245299464	NaN	0.8941601294981945	NaN	0.8937865770140705	NaN
38	@Uematsu_g8c_1_G0_38	0	0	0	0	0	0	0	0	0	0	0	0	0	0	0	0	0	0	0	0	0	0	0	0	0	0	0	0	0	0	0	0	NaN	NaN	NaN	NaN	NaN	NaN	NaN	NaN	NaN	NaN	NaN	NaN	NaN	NaN	NaN	NaN
39	@Uematsu_g8c_1_G0_39	0	7723	0	7720	0	7720	0	7723	0	7720	0	7720	0	7720	0	7723	0	7720	0	7720	0	7723	0	7720	0	7723	0	7723	0	7720	0	7726	NaN	0.961648611629934	NaN	0.96127505914581	NaN	0.96127505914581	NaN	0.961648611629934	NaN	0.96127505914581	NaN	0.96127505914581	NaN	0.96127505914581	NaN	0.961648611629934
40	@Uematsu_g8c_1_G0_40	0	7386	0	7386	0	7386	0	7386	0	7386	0	7386	0	7386	0	7386	0	7386	0	7386	0	7386	0	7386	0	7386	0	7386	0	7386	0	7386	NaN	0.9196862159133358	NaN	0.9196862159133358	NaN	0.9196862159133358	NaN	0.9196862159133358	NaN	0.9196862159133358	NaN	0.9196862159133358	NaN	0.9196862159133358	NaN	0.9196862159133358
41	@Uematsu_g8c_1_G0_41	0	7718	0	7718	0	7721	0	7718	0	7721	0	7718	0	7724	0	7721	0	7721	0	7718	0	7718	0	7721	0	7718	0	7721	0	7718	0	7718	NaN	0.9610260241563939	NaN	0.9610260241563939	NaN	0.961399576640518	NaN	0.9610260241563939	NaN	0.961399576640518	NaN	0.9610260241563939	NaN	0.961773129124642	NaN	0.961399576640518
42	@Uematsu_g8c_1_G0_42	0	7567	0	7564	0	7564	0	7567	0	7564	0	7564	0	7564	0	7567	0	7564	0	7564	0	7567	0	7564	0	7567	0	7567	0	7564	0	7570	NaN	0.942223882455485	NaN	0.941850329971361	NaN	0.941850329971361	NaN	0.942223882455485	NaN	0.941850329971361	NaN	0.941850329971361	NaN	0.941850329971361	NaN	0.942223882455485
43	@Uematsu_g8c_1_G0_43	0	6782	0	6779	0	6779	0	6782	0	6779	0	6779	0	6779	0	6782	0	6779	0	6779	0	6782	0	6779	0	6782	0	6782	0	6779	0	6785	NaN	0.8444776491096999	NaN	0.8441040966255758	NaN	0.8441040966255758	NaN	0.8444776491096999	NaN	0.8441040966255758	NaN	0.8441040966255758	NaN	0.8441040966255758	NaN	0.8444776491096999
44	@Uematsu_g8c_1_G0_44	0	7379	0	7376	0	7376	0	7379	0	7376	0	7376	0	7376	0	7379	0	7376	0	7376	0	7379	0	7376	0	7379	0	7379	0	7376	0	7382	NaN	0.9188145934503797	NaN	0.9184410409662558	NaN	0.9184410409662558	NaN	0.9188145934503797	NaN	0.9184410409662558	NaN	0.9184410409662558	NaN	0.9184410409662558	NaN	0.9188145934503797
45	@Uematsu_g8c_1_G0_45	7346	0	7343	0	7343	0	7346	0	7343	0	7343	0	7343	0	7346	0	7343	0	7343	0	7346	0	7343	0	7346	0	7346	0	7343	0	7349	0	0.9147055161250156	NaN	0.9143319636408915	NaN	0.9143319636408915	NaN	0.9147055161250156	NaN	0.9143319636408915	NaN	0.9143319636408915	NaN	0.9143319636408915	NaN	0.9147055161250156	NaN
46	@Uematsu_g8c_1_G0_46	4627	0	4627	0	4630	0	4627	0	4630	0	4627	0	4633	0	4630	0	4630	0	4627	0	4627	0	4630	0	4627	0	4630	0	4627	0	4627	0	0.576142448013946	NaN	0.576142448013946	NaN	0.57651600049807	NaN	0.576142448013946	NaN	0.57651600049807	NaN	0.576142448013946	NaN	0.576889552982194	NaN	0.57651600049807	NaN
47	@Uematsu_g8c_1_G0_47	3963	0	3963	0	3963	0	3963	0	3963	0	3963	0	3963	0	3963	0	3963	0	3963	0	3963	0	3963	0	3963	0	3963	0	3963	0	3963	0	0.49346283152782966	NaN	0.49346283152782966	NaN	0.49346283152782966	NaN	0.49346283152782966	NaN	0.49346283152782966	NaN	0.49346283152782966	NaN	0.49346283152782966	NaN	0.49346283152782966	NaN
48	@Uematsu_g8c_1_G0_48	0	7784	0	7781	0	7781	0	7784	0	7781	0	7781	0	7781	0	7784	0	7781	0	7781	0	7784	0	7781	0	7784	0	7784	0	7781	0	7787	NaN	0.9692441788071224	NaN	0.9688706263229984	NaN	0.9688706263229984	NaN	0.9692441788071224	NaN	0.9688706263229984	NaN	0.9688706263229984	NaN	0.9688706263229984	NaN	0.9692441788071224
49	@Uematsu_g8c_1_G0_49	0	7406	0	7404	0	7409	0	7409	0	7404	0	7406	0	7406	0	7406	0	7403	0	7406	0	7406	0	7406	0	7406	0	7406	0	7404	0	7409	NaN	0.922176565807496	NaN	0.92192753081808	NaN	0.9225501182916199	NaN	0.9225501182916199	NaN	0.92192753081808	NaN	0.922176565807496	NaN	0.922176565807496	NaN	0.922176565807496
50	@Uematsu_g8c_1_G0_50	6969	0	6966	0	6966	0	6969	0	6966	0	6966	0	6966	0	6969	0	6966	0	6966	0	6969	0	6966	0	6969	0	6969	0	6966	0	6972	0	0.8677624206200971	NaN	0.8673888681359732	NaN	0.8673888681359732	NaN	0.8677624206200971	NaN	0.8673888681359732	NaN	0.8673888681359732	NaN	0.8673888681359732	NaN	0.8677624206200971	NaN
51	@Uematsu_g8c_1_G0_51	7621	0	7618	0	7618	0	7621	0	7618	0	7618	0	7618	0	7621	0	7618	0	7618	0	7621	0	7618	0	7621	0	7621	0	7618	0	7624	0	0.9489478271697174	NaN	0.9485742746855933	NaN	0.9485742746855933	NaN	0.9489478271697174	NaN	0.9485742746855933	NaN	0.9485742746855933	NaN	0.9485742746855933	NaN	0.9489478271697174	NaN
52	@Uematsu_g8c_1_G0_52	0	7517	0	7514	0	7514	0	7517	0	7514	0	7514	0	7514	0	7517	0	7514	0	7514	0	7517	0	7514	0	7517	0	7517	0	7514	0	7520	NaN	0.9359980077200847	NaN	0.9356244552359606	NaN	0.9356244552359606	NaN	0.9359980077200847	NaN	0.9356244552359606	NaN	0.9356244552359606	NaN	0.9356244552359606	NaN	0.9359980077200847
53	@Uematsu_g8c_1_G0_53	7520	0	7517	0	7517	0	7520	0	7517	0	7517	0	7517	0	7520	0	7517	0	7517	0	7520	0	7517	0	7520	0	7520	0	7517	0	7523	0	0.9363715602042086	NaN	0.9359980077200847	NaN	0.9359980077200847	NaN	0.9363715602042086	NaN	0.9359980077200847	NaN	0.9359980077200847	NaN	0.9359980077200847	NaN	0.9363715602042086	NaN
54	@Uematsu_g8c_1_G0_54	6745	0	6745	0	6748	0	6745	0	6748	0	6745	0	6751	0	6748	0	6748	0	6745	0	6745	0	6748	0	6745	0	6748	0	6745	0	6745	0	0.8398705018055037	NaN	0.8398705018055037	NaN	0.8402440542896277	NaN	0.8398705018055037	NaN	0.8402440542896277	NaN	0.8398705018055037	NaN	0.8406176067737517	NaN	0.8402440542896277	NaN
55	@Uematsu_g8c_1_G0_55	0	7541	0	7541	0	7544	0	7541	0	7544	0	7541	0	7547	0	7544	0	7544	0	7541	0	7541	0	7544	0	7541	0	7544	0	7541	0	7541	NaN	0.9389864275930768	NaN	0.9389864275930768	NaN	0.9393599800772009	NaN	0.9389864275930768	NaN	0.9393599800772009	NaN	0.9389864275930768	NaN	0.9397335325613249	NaN	0.9393599800772009
56	@Uematsu_g8c_1_G0_56	0	7162	0	7159	0	7159	0	7162	0	7159	0	7159	0	7159	0	7162	0	7159	0	7159	0	7162	0	7159	0	7162	0	7162	0	7159	0	7165	NaN	0.8917942970987424	NaN	0.8914207446146184	NaN	0.8914207446146184	NaN	0.8917942970987424	NaN	0.8914207446146184	NaN	0.8914207446146184	NaN	0.8914207446146184	NaN	0.8917942970987424
57	@Uematsu_g8c_1_G0_57	0	7470	0	7470	0	7473	0	7470	0	7473	0	7470	0	7476	0	7473	0	7473	0	7470	0	7470	0	7473	0	7473	0	7473	0	7470	0	7470	NaN	0.9301456854688084	NaN	0.9301456854688084	NaN	0.9305192379529323	NaN	0.9301456854688084	NaN	0.9305192379529323	NaN	0.9301456854688084	NaN	0.9308927904370564	NaN	0.9305192379529323
58	@Uematsu_g8c_1_G0_58	7454	0	7454	0	7457	0	7454	0	7457	0	7454	0	7460	0	7457	0	7457	0	7454	0	7454	0	7457	0	7454	0	7457	0	7454	0	7454	0	0.9281534055534802	NaN	0.9281534055534802	NaN	0.9285269580376043	NaN	0.9281534055534802	NaN	0.9285269580376043	NaN	0.9281534055534802	NaN	0.9289005105217283	NaN	0.9285269580376043	NaN
59	@Uematsu_g8c_1_G0_59	0	7555	0	7555	0	7558	0	7555	0	7558	0	7555	0	7561	0	7558	0	7558	0	7555	0	7555	0	7558	0	7555	0	7558	0	7555	0	7555	NaN	0.9407296725189889	NaN	0.9407296725189889	NaN	0.9411032250031129	NaN	0.9407296725189889	NaN	0.9411032250031129	NaN	0.9407296725189889	NaN	0.9414767774872369	NaN	0.9411032250031129
60	@Uematsu_g8c_1_G0_60	7178	0	7175	0	7175	0	7178	0	7175	0	7175	0	7175	0	7178	0	7175	0	7175	0	7178	0	7175	0	7178	0	7178	0	7175	0	7181	0	0.8937865770140705	NaN	0.8934130245299464	NaN	0.8934130245299464	NaN	0.8937865770140705	NaN	0.8934130245299464	NaN	0.8934130245299464	NaN	0.8934130245299464	NaN	0.8937865770140705	NaN
61	@Uematsu_g8c_1_G0_61	0	6685	0	6682	0	6682	0	6685	0	6682	0	6682	0	6682	0	6685	0	6682	0	6682	0	6685	0	6682	0	6685	0	6685	0	6682	0	6688	NaN	0.8323994521230232	NaN	0.8320258996388993	NaN	0.8320258996388993	NaN	0.8323994521230232	NaN	0.8320258996388993	NaN	0.8320258996388993	NaN	0.8320258996388993	NaN	0.8323994521230232
62	@Uematsu_g8c_1_G0_62	7319	0	7319	0	7322	0	7319	0	7322	0	7319	0	7325	0	7322	0	7322	0	7319	0	7319	0	7322	0	7319	0	7322	0	7319	0	7319	0	0.9113435437678994	NaN	0.9113435437678994	NaN	0.9117170962520235	NaN	0.9113435437678994	NaN	0.9117170962520235	NaN	0.9113435437678994	NaN	0.9120906487361474	NaN	0.9117170962520235	NaN
63	@Uematsu_g8c_1_G0_63	0	4511	0	4511	0	4514	0	4511	0	4514	0	4511	0	4517	0	4514	0	4514	0	4511	0	4511	0	4514	0	4511	0	4514	0	4511	0	4511	NaN	0.5616984186278172	NaN	0.5616984186278172	NaN	0.5620719711119412	NaN	0.5616984186278172	NaN	0.5620719711119412	NaN	0.5616984186278172	NaN	0.5624455235960653	NaN	0.5620719711119412
64	@Uematsu_g8c_1_G0_64	0	7532	0	7532	0	7535	0	7532	0	7535	0	7532	0	7538	0	7535	0	7535	0	7532	0	7532	0	7535	0	7532	0	7535	0	7532	0	7532	NaN	0.9378657701407048	NaN	0.9378657701407048	NaN	0.9382393226248288	NaN	0.9378657701407048	NaN	0.9382393226248288	NaN	0.9378657701407048	NaN	0.9386128751089529	NaN	0.9382393226248288
65	@Uematsu_g8c_1_G0_65	7585	0	7582	0	7582	0	7585	0	7582	0	7582	0	7582	0	7585	0	7582	0	7582	0	7585	0	7582	0	7585	0	7585	0	7582	0	7588	0	0.9444651973602292	NaN	0.9440916448761051	NaN	0.9440916448761051	NaN	0.9444651973602292	NaN	0.9440916448761051	NaN	0.9440916448761051	NaN	0.9440916448761051	NaN	0.9444651973602292	NaN
66	@Uematsu_g8c_1_G0_66	0	7599	0	7599	0	7599	0	7602	0	7602	0	7599	0	7602	0	7605	0	7602	0	7599	0	7602	0	7599	0	7599	0	7599	0	7599	0	7602	NaN	0.9462084422861412	NaN	0.9462084422861412	NaN	0.9462084422861412	NaN	0.9465819947702652	NaN	0.9465819947702652	NaN	0.9462084422861412	NaN	0.9465819947702652	NaN	0.9469555472543892
67	@Uematsu_g8c_1_G0_67	0	5959	0	5959	0	5962	0	5959	0	5962	0	5959	0	5965	0	5962	0	5962	0	5959	0	5959	0	5962	0	5959	0	5962	0	5959	0	5959	NaN	0.7419997509650106	NaN	0.7419997509650106	NaN	0.7423733034491347	NaN	0.7419997509650106	NaN	0.7423733034491347	NaN	0.7419997509650106	NaN	0.7427468559332586	NaN	0.7423733034491347
68	@Uematsu_g8c_1_G0_68	0	7258	0	7258	0	7261	0	7258	0	7261	0	7258	0	7264	0	7261	0	7261	0	7258	0	7258	0	7261	0	7258	0	7261	0	7258	0	7258	NaN	0.903747976590711	NaN	0.903747976590711	NaN	0.904121529074835	NaN	0.903747976590711	NaN	0.904121529074835	NaN	0.903747976590711	NaN	0.9044950815589591	NaN	0.904121529074835
69	@Uematsu_g8c_1_G0_69	7663	0	7663	0	7666	0	7663	0	7666	0	7663	0	7669	0	7666	0	7666	0	7663	0	7663	0	7666	0	7663	0	7666	0	7663	0	7663	0	0.9541775619474536	NaN	0.9541775619474536	NaN	0.9545511144315776	NaN	0.9541775619474536	NaN	0.9545511144315776	NaN	0.9541775619474536	NaN	0.9549246669157017	NaN	0.9545511144315776	NaN
70	@Uematsu_g8c_1_G0_70	7602	0	7599	0	7599	0	7602	0	7599	0	7599	0	7599	0	7602	0	7599	0	7599	0	7602	0	7599	0	7602	0	7602	0	7599	0	7605	0	0.9465819947702652	NaN	0.9462084422861412	NaN	0.9462084422861412	NaN	0.9465819947702652	NaN	0.9462084422861412	NaN	0.9462084422861412	NaN	0.9462084422861412	NaN	0.9465819947702652	NaN
71	@Uematsu_g8c_1_G0_71	0	5921	0	5921	0	5924	0	5921	0	5924	0	5921	0	5927	0	5924	0	5924	0	5921	0	5921	0	5924	0	5922	0	5924	0	5921	0	5921	NaN	0.7372680861661063	NaN	0.7372680861661063	NaN	0.7376416386502304	NaN	0.7372680861661063	NaN	0.7376416386502304	NaN	0.7372680861661063	NaN	0.7380151911343544	NaN	0.7376416386502304
72	@Uematsu_g8c_1_G0_72	3028	0	3028	0	3028	0	3028	0	3028	0	3028	0	3028	0	3028	0	3028	0	3028	0	3028	0	3028	0	3028	0	3028	0	3028	0	3028	0	0.3770389739758436	NaN	0.3770389739758436	NaN	0.3770389739758436	NaN	0.3770389739758436	NaN	0.3770389739758436	NaN	0.3770389739758436	NaN	0.3770389739758436	NaN	0.3770389739758436	NaN
73	@Uematsu_g8c_1_G0_73	0	7483	0	7483	0	7486	0	7483	0	7486	0	7483	0	7489	0	7486	0	7486	0	7483	0	7483	0	7486	0	7483	0	7486	0	7483	0	7483	NaN	0.9317644129000124	NaN	0.9317644129000124	NaN	0.9321379653841365	NaN	0.9317644129000124	NaN	0.9321379653841365	NaN	0.9317644129000124	NaN	0.9325115178682605	NaN	0.9321379653841365
74	@Uematsu_g8c_1_G0_74	6042	0	6042	0	6045	0	6042	0	6045	0	6042	0	6048	0	6045	0	6045	0	6042	0	6042	0	6045	0	6042	0	6045	0	6042	0	6042	0	0.7523347030257751	NaN	0.7523347030257751	NaN	0.7527082555098992	NaN	0.7523347030257751	NaN	0.7527082555098992	NaN	0.7523347030257751	NaN	0.7530818079940231	NaN	0.7527082555098992	NaN
75	@Uematsu_g8c_1_G0_75	0	7651	0	7648	0	7648	0	7651	0	7648	0	7648	0	7648	0	7651	0	7648	0	7648	0	7651	0	7648	0	7651	0	7651	0	7648	0	7654	NaN	0.9526833520109576	NaN	0.9523097995268335	NaN	0.9523097995268335	NaN	0.9526833520109576	NaN	0.9523097995268335	NaN	0.9523097995268335	NaN	0.9523097995268335	NaN	0.9526833520109576
76	@Uematsu_g8c_1_G0_76	0	6954	0	6951	0	6951	0	6954	0	6951	0	6951	0	6951	0	6954	0	6951	0	6951	0	6954	0	6951	0	6954	0	6954	0	6951	0	6957	NaN	0.865894658199477	NaN	0.865521105715353	NaN	0.865521105715353	NaN	0.865894658199477	NaN	0.865521105715353	NaN	0.865521105715353	NaN	0.865521105715353	NaN	0.865894658199477
77	@Uematsu_g8c_1_G0_77	0	7522	0	7522	0	7525	0	7522	0	7525	0	7522	0	7528	0	7525	0	7525	0	7522	0	7522	0	7525	0	7522	0	7525	0	7522	0	7522	NaN	0.9366205951936247	NaN	0.9366205951936247	NaN	0.9369941476777487	NaN	0.9366205951936247	NaN	0.9369941476777487	NaN	0.9366205951936247	NaN	0.9373677001618728	NaN	0.9369941476777487
78	@Uematsu_g8c_1_G0_78	0	7414	0	7414	0	7417	0	7414	0	7417	0	7414	0	7420	0	7417	0	7417	0	7414	0	7414	0	7417	0	7414	0	7417	0	7414	0	7414	NaN	0.92317270576516	NaN	0.92317270576516	NaN	0.923546258249284	NaN	0.92317270576516	NaN	0.923546258249284	NaN	0.92317270576516	NaN	0.923919810733408	NaN	0.923546258249284
79	@Uematsu_g8c_1_G0_79	0	7196	0	7196	0	7199	0	7196	0	7199	0	7196	0	7202	0	7199	0	7199	0	7196	0	7196	0	7199	0	7196	0	7199	0	7196	0	7196	NaN	0.8960278919188146	NaN	0.8960278919188146	NaN	0.8964014444029386	NaN	0.8960278919188146	NaN	0.8964014444029386	NaN	0.8960278919188146	NaN	0.8967749968870626	NaN	0.8964014444029386
80	@Uematsu_g8c_1_G0_80	0	7684	0	7684	0	7687	0	7684	0	7687	0	7684	0	7690	0	7687	0	7687	0	7684	0	7684	0	7687	0	7687	0	7687	0	7684	0	7684	NaN	0.9567924293363218	NaN	0.9567924293363218	NaN	0.9571659818204458	NaN	0.9567924293363218	NaN	0.9571659818204458	NaN	0.9567924293363218	NaN	0.9575395343045698	NaN	0.9571659818204458
81	@Uematsu_g8c_1_G0_81	0	7444	0	7444	0	7447	0	7444	0	7447	0	7444	0	7450	0	7447	0	7447	0	7444	0	7444	0	7447	0	7444	0	7447	0	7444	0	7444	NaN	0.9269082306064002	NaN	0.9269082306064002	NaN	0.9272817830905242	NaN	0.9269082306064002	NaN	0.9272817830905242	NaN	0.9269082306064002	NaN	0.9276553355746482	NaN	0.9272817830905242
82	@Uematsu_g8c_1_G0_82	0	0	0	0	0	0	0	0	0	0	0	0	0	0	0	0	0	0	0	0	0	0	0	0	0	0	0	0	0	0	0	0	NaN	NaN	NaN	NaN	NaN	NaN	NaN	NaN	NaN	NaN	NaN	NaN	NaN	NaN	NaN	NaN
83	@Uematsu_g8c_1_G0_83	7508	0	7505	0	7505	0	7508	0	7505	0	7505	0	7505	0	7508	0	7505	0	7505	0	7508	0	7505	0	7508	0	7508	0	7505	0	7511	0	0.9348773502677126	NaN	0.9345037977835886	NaN	0.9345037977835886	NaN	0.9348773502677126	NaN	0.9345037977835886	NaN	0.9345037977835886	NaN	0.9345037977835886	NaN	0.9348773502677126	NaN
84	@Uematsu_g8c_1_G0_84	7627	0	7627	0	7630	0	7627	0	7630	0	7627	0	7633	0	7630	0	7630	0	7627	0	7627	0	7630	0	7627	0	7630	0	7627	0	7627	0	0.9496949321379654	NaN	0.9496949321379654	NaN	0.9500684846220894	NaN	0.9496949321379654	NaN	0.9500684846220894	NaN	0.9496949321379654	NaN	0.9504420371062134	NaN	0.9500684846220894	NaN
85	@Uematsu_g8c_1_G0_85	0	7480	0	7480	0	7483	0	7480	0	7483	0	7480	0	7486	0	7483	0	7483	0	7480	0	7480	0	7483	0	7480	0	7483	0	7480	0	7480	NaN	0.9313908604158885	NaN	0.9313908604158885	NaN	0.9317644129000124	NaN	0.9313908604158885	NaN	0.9317644129000124	NaN	0.9313908604158885	NaN	0.9321379653841365	NaN	0.9317644129000124
86	@Uematsu_g8c_1_G0_86	0	7571	0	7571	0	7574	0	7571	0	7574	0	7571	0	7577	0	7574	0	7574	0	7571	0	7571	0	7574	0	7571	0	7574	0	7571	0	7571	NaN	0.942721952434317	NaN	0.942721952434317	NaN	0.9430955049184411	NaN	0.942721952434317	NaN	0.9430955049184411	NaN	0.942721952434317	NaN	0.943469057402565	NaN	0.9430955049184411
87	@Uematsu_g8c_1_G0_87	0	6463	0	6460	0	6460	0	6463	0	6460	0	6460	0	6460	0	6463	0	6460	0	6460	0	6463	0	6460	0	6463	0	6463	0	6460	0	6466	NaN	0.8047565682978458	NaN	0.8043830158137218	NaN	0.8043830158137218	NaN	0.8047565682978458	NaN	0.8043830158137218	NaN	0.8043830158137218	NaN	0.8043830158137218	NaN	0.8047565682978458
88	@Uematsu_g8c_1_G0_88	7411	0	7408	0	7408	0	7411	0	7408	0	7408	0	7408	0	7411	0	7408	0	7408	0	7411	0	7408	0	7411	0	7411	0	7408	0	7414	0	0.922799153281036	NaN	0.9224256007969119	NaN	0.9224256007969119	NaN	0.922799153281036	NaN	0.9224256007969119	NaN	0.9224256007969119	NaN	0.9224256007969119	NaN	0.922799153281036	NaN
89	@Uematsu_g8c_1_G0_89	0	7351	0	7351	0	7351	0	7354	0	7354	0	7351	0	7354	0	7357	0	7354	0	7351	0	7354	0	7351	0	7351	0	7351	0	7351	0	7354	NaN	0.9153281035985555	NaN	0.9153281035985555	NaN	0.9153281035985555	NaN	0.9157016560826796	NaN	0.9157016560826796	NaN	0.9153281035985555	NaN	0.9157016560826796	NaN	0.9160752085668037
90	@Uematsu_g8c_1_G0_90	5876	0	5873	0	5873	0	5876	0	5873	0	5873	0	5873	0	5876	0	5873	0	5873	0	5876	0	5873	0	5876	0	5876	0	5873	0	5879	0	0.7316647989042461	NaN	0.731291246420122	NaN	0.731291246420122	NaN	0.7316647989042461	NaN	0.731291246420122	NaN	0.731291246420122	NaN	0.731291246420122	NaN	0.7316647989042461	NaN
91	@Uematsu_g8c_1_G0_91	7503	0	7503	0	7506	0	7503	0	7506	0	7503	0	7509	0	7506	0	7506	0	7503	0	7503	0	7506	0	7503	0	7506	0	7503	0	7503	0	0.9342547627941726	NaN	0.9342547627941726	NaN	0.9346283152782966	NaN	0.9342547627941726	NaN	0.9346283152782966	NaN	0.9342547627941726	NaN	0.9350018677624207	NaN	0.9346283152782966	NaN
92	@Uematsu_g8c_1_G0_92	6990	0	6987	0	6987	0	6990	0	6987	0	6987	0	6987	0	6990	0	6987	0	6987	0	6990	0	6987	0	6990	0	6990	0	6987	0	6993	0	0.8703772880089653	NaN	0.8700037355248412	NaN	0.8700037355248412	NaN	0.8703772880089653	NaN	0.8700037355248412	NaN	0.8700037355248412	NaN	0.8700037355248412	NaN	0.8703772880089653	NaN
93	@Uematsu_g8c_1_G0_93	0	7550	0	7547	0	7547	0	7550	0	7547	0	7547	0	7547	0	7550	0	7547	0	7547	0	7550	0	7547	0	7550	0	7550	0	7547	0	7553	NaN	0.9401070850454489	NaN	0.9397335325613249	NaN	0.9397335325613249	NaN	0.9401070850454489	NaN	0.9397335325613249	NaN	0.9397335325613249	NaN	0.9397335325613249	NaN	0.9401070850454489
94	@Uematsu_g8c_1_G0_94	7457	0	7457	0	7460	0	7457	0	7460	0	7457	0	7463	0	7460	0	7460	0	7457	0	7457	0	7460	0	7457	0	7460	0	7457	0	7457	0	0.9285269580376043	NaN	0.9285269580376043	NaN	0.9289005105217283	NaN	0.9285269580376043	NaN	0.9289005105217283	NaN	0.9285269580376043	NaN	0.9292740630058524	NaN	0.9289005105217283	NaN
95	@Uematsu_g8c_1_G0_95	0	7238	0	7238	0	7241	0	7238	0	7241	0	7238	0	7244	0	7241	0	7241	0	7238	0	7238	0	7241	0	7238	0	7241	0	7238	0	7238	NaN	0.9012576266965509	NaN	0.9012576266965509	NaN	0.9016311791806749	NaN	0.9012576266965509	NaN	0.9016311791806749	NaN	0.9012576266965509	NaN	0.9020047316647989	NaN	0.9016311791806749
96	@Uematsu_g8c_1_G0_96	7244	0	7244	0	7247	0	7244	0	7247	0	7244	0	7250	0	7247	0	7247	0	7244	0	7244	0	7247	0	7244	0	7247	0	7244	0	7244	0	0.9020047316647989	NaN	0.9020047316647989	NaN	0.902378284148923	NaN	0.9020047316647989	NaN	0.902378284148923	NaN	0.9020047316647989	NaN	0.9027518366330469	NaN	0.902378284148923	NaN
97	@Uematsu_g8c_1_G0_97	2891	0	2891	0	2891	0	2891	0	2891	0	2891	0	2891	0	2891	0	2891	0	2891	0	2891	0	2891	0	2891	0	2891	0	2891	0	2891	0	0.35998007720084674	NaN	0.35998007720084674	NaN	0.35998007720084674	NaN	0.35998007720084674	NaN	0.35998007720084674	NaN	0.35998007720084674	NaN	0.35998007720084674	NaN	0.35998007720084674	NaN
98	@Uematsu_g8c_1_G0_98	0	3641	0	3638	0	3638	0	3641	0	3638	0	3638	0	3638	0	3641	0	3638	0	3638	0	3641	0	3638	0	3641	0	3641	0	3638	0	3644	NaN	0.4533681982318516	NaN	0.4529946457477276	NaN	0.4529946457477276	NaN	0.4533681982318516	NaN	0.4529946457477276	NaN	0.4529946457477276	NaN	0.4529946457477276	NaN	0.4533681982318516
99	@Uematsu_g8c_1_G0_99	7465	0	7462	0	7462	0	7465	0	7462	0	7462	0	7462	0	7465	0	7462	0	7462	0	7465	0	7462	0	7465	0	7465	0	7462	0	7468	0	0.9295230979952683	NaN	0.9291495455111444	NaN	0.9291495455111444	NaN	0.9295230979952683	NaN	0.9291495455111444	NaN	0.9291495455111444	NaN	0.9291495455111444	NaN	0.9295230979952683	NaN
100	@Uematsu_g8c_1_G0_100	7327	0	7327	0	7330	0	7327	0	7330	0	7327	0	7333	0	7330	0	7330	0	7327	0	7327	0	7330	0	7327	0	7330	0	7327	0	7327	0	0.9123396837255634	NaN	0.9123396837255634	NaN	0.9127132362096875	NaN	0.9123396837255634	NaN	0.9127132362096875	NaN	0.9123396837255634	NaN	0.9130867886938114	NaN	0.9127132362096875	NaN
101	@Uematsu_g8c_1_G0_101	0	7472	0	7472	0	7475	0	7472	0	7475	0	7472	0	7478	0	7475	0	7475	0	7472	0	7472	0	7475	0	7475	0	7475	0	7472	0	7472	NaN	0.9303947204582244	NaN	0.9303947204582244	NaN	0.9307682729423484	NaN	0.9303947204582244	NaN	0.9307682729423484	NaN	0.9303947204582244	NaN	0.9311418254264724	NaN	0.9307682729423484
102	@Uematsu_g8c_1_G0_102	0	7133	0	7130	0	7130	0	7133	0	7130	0	7130	0	7130	0	7133	0	7130	0	7130	0	7133	0	7130	0	7133	0	7133	0	7130	0	7136	NaN	0.8881832897522102	NaN	0.8878097372680862	NaN	0.8878097372680862	NaN	0.8881832897522102	NaN	0.8878097372680862	NaN	0.8878097372680862	NaN	0.8878097372680862	NaN	0.8881832897522102
103	@Uematsu_g8c_1_G0_103	0	7080	0	7080	0	7083	0	7080	0	7083	0	7080	0	7086	0	7083	0	7083	0	7080	0	7080	0	7083	0	7080	0	7083	0	7080	0	7080	NaN	0.8815838625326858	NaN	0.8815838625326858	NaN	0.8819574150168099	NaN	0.8815838625326858	NaN	0.8819574150168099	NaN	0.8815838625326858	NaN	0.8823309675009339	NaN	0.8819574150168099
104	@Uematsu_g8c_1_G0_104	7137	0	7137	0	7140	0	7137	0	7140	0	7137	0	7143	0	7140	0	7140	0	7137	0	7137	0	7140	0	7137	0	7140	0	7137	0	7137	0	0.8886813597310422	NaN	0.8886813597310422	NaN	0.8890549122151662	NaN	0.8886813597310422	NaN	0.8890549122151662	NaN	0.8886813597310422	NaN	0.8894284646992903	NaN	0.8890549122151662	NaN
105	@Uematsu_g8c_1_G0_105	7482	0	7479	0	7479	0	7482	0	7479	0	7479	0	7479	0	7482	0	7479	0	7479	0	7482	0	7479	0	7482	0	7482	0	7479	0	7485	0	0.9316398954053045	NaN	0.9312663429211804	NaN	0.9312663429211804	NaN	0.9316398954053045	NaN	0.9312663429211804	NaN	0.9312663429211804	NaN	0.9312663429211804	NaN	0.9316398954053045	NaN
106	@Uematsu_g8c_1_G0_106	7744	0	7741	0	7741	0	7744	0	7741	0	7741	0	7741	0	7744	0	7741	0	7741	0	7744	0	7741	0	7744	0	7744	0	7741	0	7747	0	0.9642634790188022	NaN	0.9638899265346781	NaN	0.9638899265346781	NaN	0.9642634790188022	NaN	0.9638899265346781	NaN	0.9638899265346781	NaN	0.9638899265346781	NaN	0.9642634790188022	NaN
107	@Uematsu_g8c_1_G0_107	7349	0	7349	0	7352	0	7349	0	7352	0	7349	0	7355	0	7352	0	7352	0	7349	0	7349	0	7352	0	7349	0	7352	0	7349	0	7349	0	0.9150790686091396	NaN	0.9150790686091396	NaN	0.9154526210932636	NaN	0.9150790686091396	NaN	0.9154526210932636	NaN	0.9150790686091396	NaN	0.9158261735773876	NaN	0.9154526210932636	NaN
108	@Uematsu_g8c_1_G0_108	0	7014	0	7014	0	7017	0	7020	0	7014	0	7017	0	7014	0	7017	0	7014	0	7017	0	7017	0	7014	0	7014	0	7014	0	7014	0	7017	NaN	0.8733657078819574	NaN	0.8733657078819574	NaN	0.8737392603660814	NaN	0.8741128128502055	NaN	0.8733657078819574	NaN	0.8737392603660814	NaN	0.8733657078819574	NaN	0.8737392603660814
109	@Uematsu_g8c_1_G0_109	0	2984	0	2984	0	2984	0	2987	0	2987	0	2984	0	2987	0	2990	0	2987	0	2984	0	2987	0	2984	0	2984	0	2984	0	2984	0	2987	NaN	0.37156020420869135	NaN	0.37156020420869135	NaN	0.37156020420869135	NaN	0.37193375669281536	NaN	0.37193375669281536	NaN	0.37156020420869135	NaN	0.37193375669281536	NaN	0.3723073091769394
110	@Uematsu_g8c_1_G0_110	4081	0	4081	0	4081	0	4081	0	4081	0	4081	0	4081	0	4081	0	4081	0	4081	0	4081	0	4081	0	4081	0	4081	0	4081	0	4081	0	0.5081558959033744	NaN	0.5081558959033744	NaN	0.5081558959033744	NaN	0.5081558959033744	NaN	0.5081558959033744	NaN	0.5081558959033744	NaN	0.5081558959033744	NaN	0.5081558959033744	NaN
111	@Uematsu_g8c_1_G0_111	0	7363	0	7363	0	7366	0	7363	0	7366	0	7363	0	7369	0	7366	0	7366	0	7363	0	7363	0	7366	0	7363	0	7366	0	7363	0	7363	NaN	0.9168223135350517	NaN	0.9168223135350517	NaN	0.9171958660191757	NaN	0.9168223135350517	NaN	0.9171958660191757	NaN	0.9168223135350517	NaN	0.9175694185032998	NaN	0.9171958660191757
112	@Uematsu_g8c_1_G0_112	0	7602	0	7599	0	7599	0	7602	0	7599	0	7599	0	7599	0	7602	0	7599	0	7599	0	7602	0	7599	0	7602	0	7602	0	7599	0	7605	NaN	0.9465819947702652	NaN	0.9462084422861412	NaN	0.9462084422861412	NaN	0.9465819947702652	NaN	0.9462084422861412	NaN	0.9462084422861412	NaN	0.9462084422861412	NaN	0.9465819947702652
113	@Uematsu_g8c_1_G0_113	0	7256	0	7256	0	7259	0	7256	0	7259	0	7256	0	7262	0	7259	0	7259	0	7256	0	7256	0	7259	0	7256	0	7259	0	7256	0	7256	NaN	0.903498941601295	NaN	0.903498941601295	NaN	0.903872494085419	NaN	0.903498941601295	NaN	0.903872494085419	NaN	0.903498941601295	NaN	0.904246046569543	NaN	0.903872494085419
114	@Uematsu_g8c_1_G0_114	7561	0	7558	0	7558	0	7561	0	7558	0	7558	0	7558	0	7561	0	7558	0	7558	0	7561	0	7558	0	7561	0	7561	0	7558	0	7564	0	0.9414767774872369	NaN	0.9411032250031129	NaN	0.9411032250031129	NaN	0.9414767774872369	NaN	0.9411032250031129	NaN	0.9411032250031129	NaN	0.9411032250031129	NaN	0.9414767774872369	NaN
115	@Uematsu_g8c_1_G0_115	0	7554	0	7554	0	7557	0	7554	0	7557	0	7554	0	7560	0	7557	0	7557	0	7554	0	7554	0	7557	0	7554	0	7557	0	7554	0	7554	NaN	0.9406051550242809	NaN	0.9406051550242809	NaN	0.940978707508405	NaN	0.9406051550242809	NaN	0.940978707508405	NaN	0.9406051550242809	NaN	0.9413522599925289	NaN	0.940978707508405
116	@Uematsu_g8c_1_G0_116	7502	0	7499	0	7499	0	7502	0	7499	0	7499	0	7499	0	7502	0	7499	0	7499	0	7502	0	7499	0	7502	0	7502	0	7499	0	7505	0	0.9341302452994645	NaN	0.9337566928153406	NaN	0.9337566928153406	NaN	0.9341302452994645	NaN	0.9337566928153406	NaN	0.9337566928153406	NaN	0.9337566928153406	NaN	0.9341302452994645	NaN
117	@Uematsu_g8c_1_G0_117	6965	0	6965	0	6968	0	6965	0	6968	0	6965	0	6971	0	6968	0	6968	0	6965	0	6965	0	6968	0	6965	0	6968	0	6965	0	6965	0	0.8672643506412651	NaN	0.8672643506412651	NaN	0.8676379031253891	NaN	0.8672643506412651	NaN	0.8676379031253891	NaN	0.8672643506412651	NaN	0.8680114556095131	NaN	0.8676379031253891	NaN
118	@Uematsu_g8c_1_G0_118	7537	0	7537	0	7540	0	7537	0	7540	0	7537	0	7543	0	7540	0	7540	0	7537	0	7537	0	7540	0	7537	0	7540	0	7537	0	7537	0	0.9384883576142448	NaN	0.9384883576142448	NaN	0.9388619100983688	NaN	0.9384883576142448	NaN	0.9388619100983688	NaN	0.9384883576142448	NaN	0.9392354625824928	NaN	0.9388619100983688	NaN
119	@Uematsu_g8c_1_G0_119	0	7432	0	7432	0	7435	0	7432	0	7435	0	7432	0	7438	0	7435	0	7435	0	7432	0	7432	0	7435	0	7432	0	7435	0	7432	0	7432	NaN	0.9254140206699041	NaN	0.9254140206699041	NaN	0.9257875731540282	NaN	0.9254140206699041	NaN	0.9257875731540282	NaN	0.9254140206699041	NaN	0.9261611256381521	NaN	0.9257875731540282
120	@Uematsu_g8c_1_G0_120	0	7000	0	7000	0	7003	0	7000	0	7003	0	7000	0	7006	0	7003	0	7003	0	7000	0	7000	0	7003	0	7000	0	7003	0	7000	0	7000	NaN	0.8716224629560453	NaN	0.8716224629560453	NaN	0.8719960154401694	NaN	0.8716224629560453	NaN	0.8719960154401694	NaN	0.8716224629560453	NaN	0.8723695679242933	NaN	0.8719960154401694
121	@Uematsu_g8c_1_G0_121	7518	0	7518	0	7521	0	7518	0	7521	0	7518	0	7524	0	7521	0	7521	0	7518	0	7518	0	7521	0	7518	0	7521	0	7518	0	7518	0	0.9361225252147927	NaN	0.9361225252147927	NaN	0.9364960776989167	NaN	0.9361225252147927	NaN	0.9364960776989167	NaN	0.9361225252147927	NaN	0.9368696301830407	NaN	0.9364960776989167	NaN
122	@Uematsu_g8c_1_G0_122	7402	0	7402	0	7405	0	7402	0	7405	0	7402	0	7408	0	7405	0	7405	0	7402	0	7402	0	7405	0	7402	0	7405	0	7402	0	7402	0	0.9216784958286639	NaN	0.9216784958286639	NaN	0.922052048312788	NaN	0.9216784958286639	NaN	0.922052048312788	NaN	0.9216784958286639	NaN	0.9224256007969119	NaN	0.922052048312788	NaN
123	@Uematsu_g8c_1_G0_123	7534	0	7531	0	7531	0	7534	0	7531	0	7531	0	7531	0	7534	0	7531	0	7531	0	7534	0	7531	0	7534	0	7534	0	7531	0	7537	0	0.9381148051301208	NaN	0.9377412526459967	NaN	0.9377412526459967	NaN	0.9381148051301208	NaN	0.9377412526459967	NaN	0.9377412526459967	NaN	0.9377412526459967	NaN	0.9381148051301208	NaN
124	@Uematsu_g8c_1_G0_124	7575	0	7572	0	7572	0	7575	0	7572	0	7572	0	7572	0	7575	0	7572	0	7572	0	7575	0	7572	0	7575	0	7575	0	7572	0	7578	0	0.9432200224131491	NaN	0.942846469929025	NaN	0.942846469929025	NaN	0.9432200224131491	NaN	0.942846469929025	NaN	0.942846469929025	NaN	0.942846469929025	NaN	0.9432200224131491	NaN
125	@Uematsu_g8c_1_G0_125	7521	0	7521	0	7524	0	7521	0	7524	0	7521	0	7527	0	7524	0	7524	0	7521	0	7521	0	7524	0	7521	0	7524	0	7521	0	7521	0	0.9364960776989167	NaN	0.9364960776989167	NaN	0.9368696301830407	NaN	0.9364960776989167	NaN	0.9368696301830407	NaN	0.9364960776989167	NaN	0.9372431826671648	NaN	0.9368696301830407	NaN
126	@Uematsu_g8c_1_G0_126	7616	0	7613	0	7613	0	7616	0	7613	0	7613	0	7613	0	7616	0	7613	0	7613	0	7616	0	7613	0	7616	0	7616	0	7613	0	7619	0	0.9483252396961773	NaN	0.9479516872120533	NaN	0.9479516872120533	NaN	0.9483252396961773	NaN	0.9479516872120533	NaN	0.9479516872120533	NaN	0.9479516872120533	NaN	0.9483252396961773	NaN
127	@Uematsu_g8c_1_G0_127	7666	0	7666	0	7669	0	7666	0	7669	0	7666	0	7672	0	7669	0	7669	0	7666	0	7666	0	7669	0	7666	0	7669	0	7666	0	7666	0	0.9545511144315776	NaN	0.9545511144315776	NaN	0.9549246669157017	NaN	0.9545511144315776	NaN	0.9549246669157017	NaN	0.9545511144315776	NaN	0.9552982193998256	NaN	0.9549246669157017	NaN
128	@Uematsu_g8c_1_G0_128	0	7265	0	7265	0	7268	0	7265	0	7268	0	7265	0	7271	0	7268	0	7268	0	7265	0	7265	0	7268	0	7265	0	7268	0	7265	0	7265	NaN	0.9046195990536671	NaN	0.9046195990536671	NaN	0.904993151537791	NaN	0.9046195990536671	NaN	0.904993151537791	NaN	0.9046195990536671	NaN	0.9053667040219151	NaN	0.904993151537791
129	@Uematsu_g8c_1_G0_129	6895	0	6895	0	6898	0	6895	0	6898	0	6895	0	6901	0	6898	0	6898	0	6895	0	6895	0	6898	0	6895	0	6898	0	6895	0	6895	0	0.8585481260117046	NaN	0.8585481260117046	NaN	0.8589216784958287	NaN	0.8585481260117046	NaN	0.8589216784958287	NaN	0.8585481260117046	NaN	0.8592952309799526	NaN	0.8589216784958287	NaN
130	@Uematsu_g8c_1_G0_130	0	7084	0	7081	0	7081	0	7084	0	7081	0	7081	0	7081	0	7084	0	7081	0	7081	0	7084	0	7081	0	7084	0	7084	0	7081	0	7087	NaN	0.8820819325115179	NaN	0.8817083800273938	NaN	0.8817083800273938	NaN	0.8820819325115179	NaN	0.8817083800273938	NaN	0.8817083800273938	NaN	0.8817083800273938	NaN	0.8820819325115179
131	@Uematsu_g8c_1_G0_131	0	7724	0	7724	0	7724	0	7727	0	7727	0	7724	0	7727	0	7730	0	7727	0	7724	0	7727	0	7724	0	7724	0	7724	0	7724	0	7727	NaN	0.961773129124642	NaN	0.961773129124642	NaN	0.961773129124642	NaN	0.962146681608766	NaN	0.962146681608766	NaN	0.961773129124642	NaN	0.962146681608766	NaN	0.96252023409289
132	@Uematsu_g8c_1_G0_132	0	7514	0	7514	0	7517	0	7514	0	7517	0	7514	0	7520	0	7517	0	7517	0	7514	0	7514	0	7517	0	7514	0	7517	0	7514	0	7514	NaN	0.9356244552359606	NaN	0.9356244552359606	NaN	0.9359980077200847	NaN	0.9356244552359606	NaN	0.9359980077200847	NaN	0.9356244552359606	NaN	0.9363715602042086	NaN	0.9359980077200847
133	@Uematsu_g8c_1_G0_133	7648	0	7645	0	7645	0	7648	0	7645	0	7645	0	7645	0	7648	0	7645	0	7645	0	7648	0	7645	0	7648	0	7648	0	7645	0	7651	0	0.9523097995268335	NaN	0.9519362470427095	NaN	0.9519362470427095	NaN	0.9523097995268335	NaN	0.9519362470427095	NaN	0.9519362470427095	NaN	0.9519362470427095	NaN	0.9523097995268335	NaN
134	@Uematsu_g8c_1_G0_134	7539	0	7536	0	7536	0	7539	0	7536	0	7536	0	7536	0	7539	0	7536	0	7536	0	7539	0	7536	0	7539	0	7539	0	7536	0	7542	0	0.9387373926036608	NaN	0.9383638401195368	NaN	0.9383638401195368	NaN	0.9387373926036608	NaN	0.9383638401195368	NaN	0.9383638401195368	NaN	0.9383638401195368	NaN	0.9387373926036608	NaN
135	@Uematsu_g8c_1_G0_135	0	2723	0	2723	0	2723	0	2723	0	2723	0	2723	0	2723	0	2723	0	2723	0	2723	0	2723	0	2723	0	2723	0	2723	0	2723	0	2723	NaN	0.3390611380899016	NaN	0.3390611380899016	NaN	0.3390611380899016	NaN	0.3390611380899016	NaN	0.3390611380899016	NaN	0.3390611380899016	NaN	0.3390611380899016	NaN	0.3390611380899016
136	@Uematsu_g8c_1_G0_136	0	7572	0	7572	0	7575	0	7572	0	7575	0	7572	0	7578	0	7575	0	7575	0	7572	0	7572	0	7575	0	7575	0	7575	0	7572	0	7572	NaN	0.942846469929025	NaN	0.942846469929025	NaN	0.9432200224131491	NaN	0.942846469929025	NaN	0.9432200224131491	NaN	0.942846469929025	NaN	0.943593574897273	NaN	0.9432200224131491
137	@Uematsu_g8c_1_G0_137	0	7613	0	7610	0	7610	0	7613	0	7610	0	7610	0	7610	0	7613	0	7610	0	7610	0	7613	0	7610	0	7613	0	7613	0	7610	0	7616	NaN	0.9479516872120533	NaN	0.9475781347279293	NaN	0.9475781347279293	NaN	0.9479516872120533	NaN	0.9475781347279293	NaN	0.9475781347279293	NaN	0.9475781347279293	NaN	0.9479516872120533
138	@Uematsu_g8c_1_G0_138	6910	0	6907	0	6907	0	6910	0	6907	0	6907	0	6907	0	6910	0	6907	0	6907	0	6910	0	6907	0	6910	0	6910	0	6907	0	6913	0	0.8604158884323247	NaN	0.8600423359482007	NaN	0.8600423359482007	NaN	0.8604158884323247	NaN	0.8600423359482007	NaN	0.8600423359482007	NaN	0.8600423359482007	NaN	0.8604158884323247	NaN
139	@Uematsu_g8c_1_G0_139	0	7015	0	7012	0	7012	0	7015	0	7012	0	7012	0	7012	0	7015	0	7012	0	7012	0	7015	0	7012	0	7015	0	7015	0	7012	0	7018	NaN	0.8734902253766654	NaN	0.8731166728925414	NaN	0.8731166728925414	NaN	0.8734902253766654	NaN	0.8731166728925414	NaN	0.8731166728925414	NaN	0.8731166728925414	NaN	0.8734902253766654
140	@Uematsu_g8c_1_G0_140	0	7740	0	7737	0	7737	0	7740	0	7737	0	7737	0	7737	0	7740	0	7737	0	7737	0	7740	0	7737	0	7740	0	7740	0	7737	0	7743	NaN	0.9637654090399701	NaN	0.9633918565558461	NaN	0.9633918565558461	NaN	0.9637654090399701	NaN	0.9633918565558461	NaN	0.9633918565558461	NaN	0.9633918565558461	NaN	0.9637654090399701
141	@Uematsu_g8c_1_G0_141	6535	0	6533	0	6532	0	6535	0	6532	0	6532	0	6532	0	6535	0	6532	0	6532	0	6535	0	6532	0	6535	0	6535	0	6532	0	6538	0	0.8137218279168223	NaN	0.8134727929274063	NaN	0.8133482754326983	NaN	0.8137218279168223	NaN	0.8133482754326983	NaN	0.8133482754326983	NaN	0.8133482754326983	NaN	0.8137218279168223	NaN
142	@Uematsu_g8c_1_G0_142	3637	0	3637	0	3637	0	3637	0	3637	0	3637	0	3637	0	3637	0	3637	0	3637	0	3637	0	3637	0	3637	0	3637	0	3637	0	3637	0	0.45287012825301953	NaN	0.45287012825301953	NaN	0.45287012825301953	NaN	0.45287012825301953	NaN	0.45287012825301953	NaN	0.45287012825301953	NaN	0.45287012825301953	NaN	0.45287012825301953	NaN
143	@Uematsu_g8c_1_G0_143	0	7568	0	7568	0	7571	0	7568	0	7571	0	7568	0	7574	0	7571	0	7571	0	7568	0	7568	0	7571	0	7568	0	7571	0	7568	0	7568	NaN	0.942348399950193	NaN	0.942348399950193	NaN	0.942721952434317	NaN	0.942348399950193	NaN	0.942721952434317	NaN	0.942348399950193	NaN	0.9430955049184411	NaN	0.942721952434317
144	@Uematsu_g8c_1_G0_144	0	7620	0	7620	0	7623	0	7620	0	7623	0	7620	0	7626	0	7623	0	7623	0	7620	0	7620	0	7623	0	7620	0	7623	0	7620	0	7620	NaN	0.9488233096750094	NaN	0.9488233096750094	NaN	0.9491968621591333	NaN	0.9488233096750094	NaN	0.9491968621591333	NaN	0.9488233096750094	NaN	0.9495704146432574	NaN	0.9491968621591333
145	@Uematsu_g8c_1_G0_145	0	7540	0	7537	0	7537	0	7540	0	7537	0	7537	0	7537	0	7540	0	7537	0	7537	0	7540	0	7537	0	7540	0	7540	0	7537	0	7543	NaN	0.9388619100983688	NaN	0.9384883576142448	NaN	0.9384883576142448	NaN	0.9388619100983688	NaN	0.9384883576142448	NaN	0.9384883576142448	NaN	0.9384883576142448	NaN	0.9388619100983688
146	@Uematsu_g8c_1_G0_146	0	3723	0	3723	0	3726	0	3723	0	3726	0	3723	0	3729	0	3726	0	3726	0	3723	0	3723	0	3726	0	3723	0	3726	0	3723	0	3723	NaN	0.4635786327979081	NaN	0.4635786327979081	NaN	0.46395218528203214	NaN	0.4635786327979081	NaN	0.46395218528203214	NaN	0.4635786327979081	NaN	0.46432573776615615	NaN	0.46395218528203214
147	@Uematsu_g8c_1_G0_147	0	7613	0	7610	0	7610	0	7613	0	7610	0	7610	0	7610	0	7613	0	7610	0	7610	0	7613	0	7610	0	7613	0	7613	0	7610	0	7616	NaN	0.9479516872120533	NaN	0.9475781347279293	NaN	0.9475781347279293	NaN	0.9479516872120533	NaN	0.9475781347279293	NaN	0.9475781347279293	NaN	0.9475781347279293	NaN	0.9479516872120533
148	@Uematsu_g8c_1_G0_148	3368	0	3365	0	3365	0	3368	0	3365	0	3365	0	3365	0	3368	0	3365	0	3365	0	3368	0	3365	0	3368	0	3368	0	3365	0	3371	0	0.4193749221765658	NaN	0.4190013696924418	NaN	0.4190013696924418	NaN	0.4193749221765658	NaN	0.4190013696924418	NaN	0.4190013696924418	NaN	0.4190013696924418	NaN	0.4193749221765658	NaN
149	@Uematsu_g8c_1_G0_149	0	7558	0	7555	0	7555	0	7558	0	7555	0	7555	0	7555	0	7558	0	7555	0	7555	0	7558	0	7555	0	7558	0	7558	0	7555	0	7561	NaN	0.9411032250031129	NaN	0.9407296725189889	NaN	0.9407296725189889	NaN	0.9411032250031129	NaN	0.9407296725189889	NaN	0.9407296725189889	NaN	0.9407296725189889	NaN	0.9411032250031129
150	@Uematsu_g8c_1_G0_150	0	6789	0	6786	0	6786	0	6789	0	6786	0	6786	0	6786	0	6789	0	6786	0	6786	0	6789	0	6786	0	6789	0	6789	0	6786	0	6792	NaN	0.8453492715726559	NaN	0.844975719088532	NaN	0.844975719088532	NaN	0.8453492715726559	NaN	0.844975719088532	NaN	0.844975719088532	NaN	0.844975719088532	NaN	0.8453492715726559
151	@Uematsu_g8c_1_G0_151	7083	0	7083	0	7083	0	7083	0	7083	0	7083	0	7083	0	7083	0	7083	0	7083	0	7083	0	7083	0	7083	0	7083	0	7083	0	7083	0	0.8819574150168099	NaN	0.8819574150168099	NaN	0.8819574150168099	NaN	0.8819574150168099	NaN	0.8819574150168099	NaN	0.8819574150168099	NaN	0.8819574150168099	NaN	0.8819574150168099	NaN
152	@Uematsu_g8c_1_G0_152	0	7653	0	7650	0	7650	0	7653	0	7650	0	7650	0	7650	0	7653	0	7650	0	7650	0	7653	0	7650	0	7653	0	7653	0	7650	0	7656	NaN	0.9529323870003735	NaN	0.9525588345162496	NaN	0.9525588345162496	NaN	0.9529323870003735	NaN	0.9525588345162496	NaN	0.9525588345162496	NaN	0.9525588345162496	NaN	0.9529323870003735
153	@Uematsu_g8c_1_G0_153	7224	0	7221	0	7221	0	7224	0	7221	0	7221	0	7221	0	7224	0	7221	0	7221	0	7224	0	7221	0	7224	0	7224	0	7221	0	7227	0	0.8995143817706388	NaN	0.8991408292865147	NaN	0.8991408292865147	NaN	0.8995143817706388	NaN	0.8991408292865147	NaN	0.8991408292865147	NaN	0.8991408292865147	NaN	0.8995143817706388	NaN
154	@Uematsu_g8c_1_G0_154	0	7568	0	7565	0	7565	0	7568	0	7565	0	7565	0	7565	0	7568	0	7565	0	7565	0	7568	0	7565	0	7568	0	7568	0	7565	0	7571	NaN	0.942348399950193	NaN	0.941974847466069	NaN	0.941974847466069	NaN	0.942348399950193	NaN	0.941974847466069	NaN	0.941974847466069	NaN	0.941974847466069	NaN	0.942348399950193
155	@Uematsu_g8c_1_G0_155	0	3972	0	3972	0	3972	0	3972	0	3972	0	3972	0	3972	0	3972	0	3972	0	3972	0	3972	0	3972	0	3972	0	3972	0	3972	0	3972	NaN	0.4945834889802017	NaN	0.4945834889802017	NaN	0.4945834889802017	NaN	0.4945834889802017	NaN	0.4945834889802017	NaN	0.4945834889802017	NaN	0.4945834889802017	NaN	0.4945834889802017
156	@Uematsu_g8c_1_G0_156	7495	0	7492	0	7492	0	7495	0	7492	0	7492	0	7492	0	7495	0	7492	0	7492	0	7495	0	7492	0	7495	0	7495	0	7492	0	7498	0	0.9332586228365085	NaN	0.9328850703523845	NaN	0.9328850703523845	NaN	0.9332586228365085	NaN	0.9328850703523845	NaN	0.9328850703523845	NaN	0.9328850703523845	NaN	0.9332586228365085	NaN
157	@Uematsu_g8c_1_G0_157	0	7659	0	7662	0	7664	0	7661	0	7661	0	7664	0	7664	0	7661	0	7661	0	7661	0	7659	0	7662	0	7661	0	7661	0	7661	0	7659	NaN	0.9536794919686216	NaN	0.9540530444527456	NaN	0.9543020794421616	NaN	0.9539285269580376	NaN	0.9539285269580376	NaN	0.9543020794421616	NaN	0.9543020794421616	NaN	0.9539285269580376
158	@Uematsu_g8c_1_G0_158	7495	0	7495	0	7498	0	7495	0	7498	0	7495	0	7501	0	7498	0	7498	0	7495	0	7495	0	7498	0	7495	0	7498	0	7495	0	7495	0	0.9332586228365085	NaN	0.9332586228365085	NaN	0.9336321753206326	NaN	0.9332586228365085	NaN	0.9336321753206326	NaN	0.9332586228365085	NaN	0.9340057278047565	NaN	0.9336321753206326	NaN
159	@Uematsu_g8c_1_G0_159	0	7088	0	7088	0	7091	0	7088	0	7091	0	7088	0	7094	0	7091	0	7091	0	7088	0	7088	0	7091	0	7088	0	7091	0	7088	0	7088	NaN	0.8825800024903498	NaN	0.8825800024903498	NaN	0.8829535549744739	NaN	0.8825800024903498	NaN	0.8829535549744739	NaN	0.8825800024903498	NaN	0.8833271074585979	NaN	0.8829535549744739
160	@Uematsu_g8c_1_G0_160	0	7463	0	7463	0	7466	0	7463	0	7466	0	7463	0	7469	0	7466	0	7466	0	7463	0	7463	0	7466	0	7463	0	7466	0	7463	0	7463	NaN	0.9292740630058524	NaN	0.9292740630058524	NaN	0.9296476154899763	NaN	0.9292740630058524	NaN	0.9296476154899763	NaN	0.9292740630058524	NaN	0.9300211679741004	NaN	0.9296476154899763
161	@Uematsu_g8c_1_G0_161	0	2556	0	2556	0	2556	0	2556	0	2556	0	2556	0	2556	0	2556	0	2556	0	2556	0	2556	0	2556	0	2556	0	2556	0	2556	0	2556	NaN	0.31826671647366456	NaN	0.31826671647366456	NaN	0.31826671647366456	NaN	0.31826671647366456	NaN	0.31826671647366456	NaN	0.31826671647366456	NaN	0.31826671647366456	NaN	0.31826671647366456
162	@Uematsu_g8c_1_G0_162	7008	0	7008	0	7011	0	7008	0	7011	0	7008	0	7014	0	7011	0	7011	0	7008	0	7008	0	7011	0	7008	0	7011	0	7008	0	7008	0	0.8726186029137094	NaN	0.8726186029137094	NaN	0.8729921553978334	NaN	0.8726186029137094	NaN	0.8729921553978334	NaN	0.8726186029137094	NaN	0.8733657078819574	NaN	0.8729921553978334	NaN
163	@Uematsu_g8c_1_G0_163	7586	0	7586	0	7589	0	7586	0	7589	0	7586	0	7592	0	7589	0	7589	0	7586	0	7586	0	7589	0	7586	0	7589	0	7586	0	7586	0	0.9445897148549371	NaN	0.9445897148549371	NaN	0.9449632673390611	NaN	0.9445897148549371	NaN	0.9449632673390611	NaN	0.9445897148549371	NaN	0.9453368198231852	NaN	0.9449632673390611	NaN
164	@Uematsu_g8c_1_G0_164	7691	0	7691	0	7694	0	7691	0	7694	0	7691	0	7697	0	7694	0	7694	0	7691	0	7691	0	7694	0	7691	0	7694	0	7691	0	7691	0	0.9576640517992778	NaN	0.9576640517992778	NaN	0.9580376042834018	NaN	0.9576640517992778	NaN	0.9580376042834018	NaN	0.9576640517992778	NaN	0.9584111567675259	NaN	0.9580376042834018	NaN
165	@Uematsu_g8c_1_G0_165	0	7376	0	7376	0	7379	0	7376	0	7379	0	7376	0	7382	0	7379	0	7379	0	7376	0	7376	0	7379	0	7376	0	7379	0	7376	0	7376	NaN	0.9184410409662558	NaN	0.9184410409662558	NaN	0.9188145934503797	NaN	0.9184410409662558	NaN	0.9188145934503797	NaN	0.9184410409662558	NaN	0.9191881459345038	NaN	0.9188145934503797
166	@Uematsu_g8c_1_G0_166	0	7377	0	7377	0	7380	0	7377	0	7380	0	7377	0	7383	0	7380	0	7380	0	7377	0	7377	0	7380	0	7377	0	7380	0	7377	0	7377	NaN	0.9185655584609638	NaN	0.9185655584609638	NaN	0.9189391109450877	NaN	0.9185655584609638	NaN	0.9189391109450877	NaN	0.9185655584609638	NaN	0.9193126634292118	NaN	0.9189391109450877
167	@Uematsu_g8c_1_G0_167	6219	0	6216	0	6216	0	6219	0	6216	0	6216	0	6216	0	6219	0	6216	0	6216	0	6219	0	6216	0	6219	0	6219	0	6216	0	6222	0	0.7743742995890923	NaN	0.7740007471049682	NaN	0.7740007471049682	NaN	0.7743742995890923	NaN	0.7740007471049682	NaN	0.7740007471049682	NaN	0.7740007471049682	NaN	0.7743742995890923	NaN
168	@Uematsu_g8c_1_G0_168	7564	0	7564	0	7567	0	7564	0	7567	0	7564	0	7570	0	7567	0	7567	0	7564	0	7564	0	7567	0	7564	0	7567	0	7564	0	7564	0	0.941850329971361	NaN	0.941850329971361	NaN	0.942223882455485	NaN	0.941850329971361	NaN	0.942223882455485	NaN	0.941850329971361	NaN	0.942597434939609	NaN	0.942223882455485	NaN
169	@Uematsu_g8c_1_G0_169	0	4588	0	4588	0	4588	0	4588	0	4588	0	4588	0	4588	0	4588	0	4588	0	4588	0	4588	0	4588	0	4588	0	4588	0	4588	0	4588	NaN	0.5712862657203337	NaN	0.5712862657203337	NaN	0.5712862657203337	NaN	0.5712862657203337	NaN	0.5712862657203337	NaN	0.5712862657203337	NaN	0.5712862657203337	NaN	0.5712862657203337
170	@Uematsu_g8c_1_G0_170	0	5803	0	5800	0	5800	0	5803	0	5800	0	5800	0	5800	0	5803	0	5800	0	5800	0	5803	0	5800	0	5803	0	5803	0	5800	0	5806	NaN	0.7225750217905615	NaN	0.7222014693064376	NaN	0.7222014693064376	NaN	0.7225750217905615	NaN	0.7222014693064376	NaN	0.7222014693064376	NaN	0.7222014693064376	NaN	0.7225750217905615
171	@Uematsu_g8c_1_G0_171	3050	0	3050	0	3050	0	3050	0	3050	0	3050	0	3050	0	3050	0	3050	0	3050	0	3050	0	3050	0	3050	0	3050	0	3050	0	3050	0	0.37977835885941974	NaN	0.37977835885941974	NaN	0.37977835885941974	NaN	0.37977835885941974	NaN	0.37977835885941974	NaN	0.37977835885941974	NaN	0.37977835885941974	NaN	0.37977835885941974	NaN
172	@Uematsu_g8c_1_G0_172	0	7459	0	7459	0	7462	0	7459	0	7462	0	7459	0	7465	0	7462	0	7462	0	7459	0	7459	0	7462	0	7459	0	7462	0	7459	0	7459	NaN	0.9287759930270203	NaN	0.9287759930270203	NaN	0.9291495455111444	NaN	0.9287759930270203	NaN	0.9291495455111444	NaN	0.9287759930270203	NaN	0.9295230979952683	NaN	0.9291495455111444
173	@Uematsu_g8c_1_G0_173	0	7258	0	7258	0	7261	0	7258	0	7261	0	7258	0	7264	0	7261	0	7261	0	7258	0	7258	0	7261	0	7258	0	7261	0	7258	0	7258	NaN	0.903747976590711	NaN	0.903747976590711	NaN	0.904121529074835	NaN	0.903747976590711	NaN	0.904121529074835	NaN	0.903747976590711	NaN	0.9044950815589591	NaN	0.904121529074835
174	@Uematsu_g8c_1_G0_174	7670	0	7670	0	7673	0	7670	0	7673	0	7670	0	7676	0	7673	0	7673	0	7670	0	7670	0	7673	0	7670	0	7673	0	7670	0	7670	0	0.9550491844104096	NaN	0.9550491844104096	NaN	0.9554227368945337	NaN	0.9550491844104096	NaN	0.9554227368945337	NaN	0.9550491844104096	NaN	0.9557962893786577	NaN	0.9554227368945337	NaN
175	@Uematsu_g8c_1_G0_175	0	7110	0	7110	0	7113	0	7110	0	7113	0	7110	0	7116	0	7113	0	7113	0	7110	0	7110	0	7113	0	7110	0	7113	0	7110	0	7110	NaN	0.885319387373926	NaN	0.885319387373926	NaN	0.8856929398580501	NaN	0.885319387373926	NaN	0.8856929398580501	NaN	0.885319387373926	NaN	0.886066492342174	NaN	0.8856929398580501
176	@Uematsu_g8c_1_G0_176	0	7390	0	7387	0	7387	0	7390	0	7387	0	7387	0	7387	0	7390	0	7387	0	7387	0	7390	0	7387	0	7390	0	7390	0	7387	0	7393	NaN	0.9201842858921678	NaN	0.9198107334080439	NaN	0.9198107334080439	NaN	0.9201842858921678	NaN	0.9198107334080439	NaN	0.9198107334080439	NaN	0.9198107334080439	NaN	0.9201842858921678
177	@Uematsu_g8c_1_G0_177	0	0	0	0	0	0	0	0	0	0	0	0	0	0	0	0	0	0	0	0	0	0	0	0	0	0	0	0	0	0	0	0	NaN	NaN	NaN	NaN	NaN	NaN	NaN	NaN	NaN	NaN	NaN	NaN	NaN	NaN	NaN	NaN
178	@Uematsu_g8c_1_G0_178	0	7559	0	7556	0	7556	0	7559	0	7556	0	7556	0	7556	0	7559	0	7556	0	7556	0	7559	0	7556	0	7559	0	7559	0	7556	0	7562	NaN	0.9412277424978209	NaN	0.940854190013697	NaN	0.940854190013697	NaN	0.9412277424978209	NaN	0.940854190013697	NaN	0.940854190013697	NaN	0.940854190013697	NaN	0.9412277424978209
179	@Uematsu_g8c_1_G0_179	2218	0	2218	0	2218	0	2218	0	2218	0	2218	0	2218	0	2218	0	2218	0	2218	0	2218	0	2218	0	2218	0	2218	0	2218	0	2218	0	0.27617980326235836	NaN	0.27617980326235836	NaN	0.27617980326235836	NaN	0.27617980326235836	NaN	0.27617980326235836	NaN	0.27617980326235836	NaN	0.27617980326235836	NaN	0.27617980326235836	NaN
180	@Uematsu_g8c_1_G0_180	7450	0	7447	0	7450	0	7448	0	7450	0	7447	0	7453	0	7450	0	7450	0	7447	0	7447	0	7450	0	7447	0	7450	0	7447	0	7447	0	0.9276553355746482	NaN	0.9272817830905242	NaN	0.9276553355746482	NaN	0.9274063005852322	NaN	0.9276553355746482	NaN	0.9272817830905242	NaN	0.9280288880587723	NaN	0.9276553355746482	NaN
181	@Uematsu_g8c_1_G0_181	0	2241	0	2241	0	2241	0	2241	0	2241	0	2241	0	2241	0	2241	0	2241	0	2241	0	2241	0	2241	0	2241	0	2241	0	2241	0	2241	NaN	0.2790437056406425	NaN	0.2790437056406425	NaN	0.2790437056406425	NaN	0.2790437056406425	NaN	0.2790437056406425	NaN	0.2790437056406425	NaN	0.2790437056406425	NaN	0.2790437056406425
182	@Uematsu_g8c_1_G0_182	7097	0	7097	0	7100	0	7097	0	7100	0	7097	0	7103	0	7100	0	7100	0	7097	0	7097	0	7100	0	7097	0	7100	0	7097	0	7097	0	0.883700659942722	NaN	0.883700659942722	NaN	0.8840742124268459	NaN	0.883700659942722	NaN	0.8840742124268459	NaN	0.883700659942722	NaN	0.88444776491097	NaN	0.8840742124268459	NaN
183	@Uematsu_g8c_1_G0_183	0	7567	0	7567	0	7570	0	7567	0	7570	0	7567	0	7573	0	7570	0	7570	0	7567	0	7567	0	7570	0	7567	0	7570	0	7567	0	7567	NaN	0.942223882455485	NaN	0.942223882455485	NaN	0.942597434939609	NaN	0.942223882455485	NaN	0.942597434939609	NaN	0.942223882455485	NaN	0.9429709874237331	NaN	0.942597434939609
184	@Uematsu_g8c_1_G0_184	7333	0	7333	0	7336	0	7333	0	7336	0	7333	0	7339	0	7336	0	7336	0	7333	0	7333	0	7336	0	7333	0	7336	0	7333	0	7333	0	0.9130867886938114	NaN	0.9130867886938114	NaN	0.9134603411779355	NaN	0.9130867886938114	NaN	0.9134603411779355	NaN	0.9130867886938114	NaN	0.9138338936620595	NaN	0.9134603411779355	NaN
185	@Uematsu_g8c_1_G0_185	0	7728	0	7725	0	7725	0	7728	0	7725	0	7725	0	7725	0	7728	0	7725	0	7725	0	7728	0	7725	0	7728	0	7728	0	7725	0	7731	NaN	0.962271199103474	NaN	0.9618976466193501	NaN	0.9618976466193501	NaN	0.962271199103474	NaN	0.9618976466193501	NaN	0.9618976466193501	NaN	0.9618976466193501	NaN	0.962271199103474
186	@Uematsu_g8c_1_G0_186	7532	0	7529	0	7529	0	7532	0	7529	0	7529	0	7529	0	7532	0	7529	0	7529	0	7532	0	7529	0	7532	0	7532	0	7529	0	7535	0	0.9378657701407048	NaN	0.9374922176565808	NaN	0.9374922176565808	NaN	0.9378657701407048	NaN	0.9374922176565808	NaN	0.9374922176565808	NaN	0.9374922176565808	NaN	0.9378657701407048	NaN
187	@Uematsu_g8c_1_G0_187	0	7317	0	7314	0	7314	0	7317	0	7314	0	7314	0	7314	0	7317	0	7314	0	7314	0	7317	0	7314	0	7317	0	7317	0	7314	0	7320	NaN	0.9110945087784834	NaN	0.9107209562943593	NaN	0.9107209562943593	NaN	0.9110945087784834	NaN	0.9107209562943593	NaN	0.9107209562943593	NaN	0.9107209562943593	NaN	0.9110945087784834
188	@Uematsu_g8c_1_G0_188	7404	0	7401	0	7401	0	7404	0	7401	0	7401	0	7401	0	7404	0	7401	0	7401	0	7404	0	7401	0	7404	0	7404	0	7401	0	7407	0	0.92192753081808	NaN	0.9215539783339559	NaN	0.9215539783339559	NaN	0.92192753081808	NaN	0.9215539783339559	NaN	0.9215539783339559	NaN	0.9215539783339559	NaN	0.92192753081808	NaN
189	@Uematsu_g8c_1_G0_189	2582	0	2582	0	2582	0	2582	0	2582	0	2582	0	2582	0	2582	0	2582	0	2582	0	2582	0	2582	0	2582	0	2582	0	2582	0	2582	0	0.32150417133607273	NaN	0.32150417133607273	NaN	0.32150417133607273	NaN	0.32150417133607273	NaN	0.32150417133607273	NaN	0.32150417133607273	NaN	0.32150417133607273	NaN	0.32150417133607273	NaN
190	@Uematsu_g8c_1_G0_190	0	7128	0	7125	0	7125	0	7128	0	7125	0	7125	0	7125	0	7128	0	7125	0	7125	0	7128	0	7125	0	7128	0	7128	0	7125	0	7131	NaN	0.8875607022786701	NaN	0.8871871497945462	NaN	0.8871871497945462	NaN	0.8875607022786701	NaN	0.8871871497945462	NaN	0.8871871497945462	NaN	0.8871871497945462	NaN	0.8875607022786701
191	@Uematsu_g8c_1_G0_191	0	7741	0	7741	0	7744	0	7741	0	7744	0	7741	0	7747	0	7744	0	7744	0	7741	0	7741	0	7744	0	7741	0	7744	0	7741	0	7741	NaN	0.9638899265346781	NaN	0.9638899265346781	NaN	0.9642634790188022	NaN	0.9638899265346781	NaN	0.9642634790188022	NaN	0.9638899265346781	NaN	0.9646370315029261	NaN	0.9642634790188022
192	@Uematsu_g8c_1_G0_192	7804	0	7801	0	7801	0	7804	0	7801	0	7801	0	7801	0	7804	0	7801	0	7801	0	7804	0	7801	0	7804	0	7804	0	7801	0	7807	0	0.9717345287012825	NaN	0.9713609762171586	NaN	0.9713609762171586	NaN	0.9717345287012825	NaN	0.9713609762171586	NaN	0.9713609762171586	NaN	0.9713609762171586	NaN	0.9717345287012825	NaN
193	@Uematsu_g8c_1_G0_193	0	7645	0	7642	0	7642	0	7645	0	7642	0	7642	0	7642	0	7645	0	7642	0	7642	0	7645	0	7642	0	7645	0	7645	0	7642	0	7648	NaN	0.9519362470427095	NaN	0.9515626945585854	NaN	0.9515626945585854	NaN	0.9519362470427095	NaN	0.9515626945585854	NaN	0.9515626945585854	NaN	0.9515626945585854	NaN	0.9519362470427095
194	@Uematsu_g8c_1_G0_194	0	7590	0	7587	0	7587	0	7590	0	7587	0	7587	0	7587	0	7590	0	7587	0	7587	0	7590	0	7587	0	7590	0	7590	0	7587	0	7593	NaN	0.9450877848337691	NaN	0.9447142323496451	NaN	0.9447142323496451	NaN	0.9450877848337691	NaN	0.9447142323496451	NaN	0.9447142323496451	NaN	0.9447142323496451	NaN	0.9450877848337691
195	@Uematsu_g8c_1_G0_195	0	7524	0	7524	0	7527	0	7524	0	7527	0	7524	0	7530	0	7527	0	7527	0	7524	0	7524	0	7527	0	7524	0	7527	0	7524	0	7524	NaN	0.9368696301830407	NaN	0.9368696301830407	NaN	0.9372431826671648	NaN	0.9368696301830407	NaN	0.9372431826671648	NaN	0.9368696301830407	NaN	0.9376167351512887	NaN	0.9372431826671648
196	@Uematsu_g8c_1_G0_196	0	7486	0	7483	0	7483	0	7486	0	7483	0	7483	0	7483	0	7486	0	7483	0	7483	0	7486	0	7483	0	7486	0	7486	0	7483	0	7489	NaN	0.9321379653841365	NaN	0.9317644129000124	NaN	0.9317644129000124	NaN	0.9321379653841365	NaN	0.9317644129000124	NaN	0.9317644129000124	NaN	0.9317644129000124	NaN	0.9321379653841365
197	@Uematsu_g8c_1_G0_197	0	7552	0	7552	0	7555	0	7552	0	7555	0	7552	0	7558	0	7555	0	7555	0	7552	0	7552	0	7555	0	7555	0	7555	0	7552	0	7552	NaN	0.9403561200348649	NaN	0.9403561200348649	NaN	0.9407296725189889	NaN	0.9403561200348649	NaN	0.9407296725189889	NaN	0.9403561200348649	NaN	0.9411032250031129	NaN	0.9407296725189889
198	@Uematsu_g8c_1_G0_198	0	7638	0	7638	0	7641	0	7638	0	7641	0	7638	0	7644	0	7641	0	7641	0	7638	0	7638	0	7641	0	7638	0	7641	0	7638	0	7638	NaN	0.9510646245797535	NaN	0.9510646245797535	NaN	0.9514381770638775	NaN	0.9510646245797535	NaN	0.9514381770638775	NaN	0.9510646245797535	NaN	0.9518117295480015	NaN	0.9514381770638775
199	@Uematsu_g8c_1_G0_199	7625	0	7622	0	7622	0	7625	0	7622	0	7622	0	7622	0	7625	0	7622	0	7622	0	7625	0	7622	0	7625	0	7625	0	7622	0	7628	0	0.9494458971485493	NaN	0.9490723446644254	NaN	0.9490723446644254	NaN	0.9494458971485493	NaN	0.9490723446644254	NaN	0.9490723446644254	NaN	0.9490723446644254	NaN	0.9494458971485493	NaN
200	@Uematsu_g8c_1_G0_200	2882	0	2882	0	2885	0	2882	0	2885	0	2882	0	2888	0	2885	0	2885	0	2882	0	2882	0	2885	0	2882	0	2885	0	2882	0	2882	0	0.3588594197484747	NaN	0.3588594197484747	NaN	0.3592329722325987	NaN	0.3588594197484747	NaN	0.3592329722325987	NaN	0.3588594197484747	NaN	0.3596065247167227	NaN	0.3592329722325987	NaN
201	@Uematsu_g8c_1_G0_201	7358	0	7355	0	7355	0	7358	0	7355	0	7355	0	7355	0	7358	0	7355	0	7355	0	7358	0	7355	0	7358	0	7358	0	7355	0	7361	0	0.9161997260615117	NaN	0.9158261735773876	NaN	0.9158261735773876	NaN	0.9161997260615117	NaN	0.9158261735773876	NaN	0.9158261735773876	NaN	0.9158261735773876	NaN	0.9161997260615117	NaN
202	@Uematsu_g8c_1_G0_202	7041	0	7041	0	7044	0	7041	0	7044	0	7041	0	7047	0	7044	0	7044	0	7041	0	7041	0	7044	0	7041	0	7044	0	7041	0	7041	0	0.8767276802390735	NaN	0.8767276802390735	NaN	0.8771012327231976	NaN	0.8767276802390735	NaN	0.8771012327231976	NaN	0.8767276802390735	NaN	0.8774747852073216	NaN	0.8771012327231976	NaN
203	@Uematsu_g8c_1_G0_203	7690	0	7687	0	7687	0	7690	0	7687	0	7687	0	7687	0	7690	0	7687	0	7687	0	7690	0	7687	0	7690	0	7690	0	7687	0	7693	0	0.9575395343045698	NaN	0.9571659818204458	NaN	0.9571659818204458	NaN	0.9575395343045698	NaN	0.9571659818204458	NaN	0.9571659818204458	NaN	0.9571659818204458	NaN	0.9575395343045698	NaN
204	@Uematsu_g8c_1_G0_204	0	7452	0	7449	0	7449	0	7452	0	7449	0	7449	0	7449	0	7452	0	7449	0	7449	0	7452	0	7449	0	7452	0	7452	0	7449	0	7455	NaN	0.9279043705640643	NaN	0.9275308180799402	NaN	0.9275308180799402	NaN	0.9279043705640643	NaN	0.9275308180799402	NaN	0.9275308180799402	NaN	0.9275308180799402	NaN	0.9279043705640643
205	@Uematsu_g8c_1_G0_205	7555	0	7555	0	7558	0	7555	0	7558	0	7555	0	7561	0	7558	0	7558	0	7555	0	7555	0	7558	0	7555	0	7558	0	7555	0	7555	0	0.9407296725189889	NaN	0.9407296725189889	NaN	0.9411032250031129	NaN	0.9407296725189889	NaN	0.9411032250031129	NaN	0.9407296725189889	NaN	0.9414767774872369	NaN	0.9411032250031129	NaN
206	@Uematsu_g8c_1_G0_206	6161	0	6161	0	6164	0	6161	0	6164	0	6161	0	6167	0	6164	0	6164	0	6161	0	6161	0	6164	0	6161	0	6164	0	6161	0	6161	0	0.7671522848960279	NaN	0.7671522848960279	NaN	0.7675258373801519	NaN	0.7671522848960279	NaN	0.7675258373801519	NaN	0.7671522848960279	NaN	0.767899389864276	NaN	0.7675258373801519	NaN
207	@Uematsu_g8c_1_G0_207	0	7606	0	7603	0	7603	0	7606	0	7603	0	7603	0	7603	0	7606	0	7603	0	7603	0	7606	0	7603	0	7606	0	7606	0	7603	0	7609	NaN	0.9470800647490972	NaN	0.9467065122649733	NaN	0.9467065122649733	NaN	0.9470800647490972	NaN	0.9467065122649733	NaN	0.9467065122649733	NaN	0.9467065122649733	NaN	0.9470800647490972
208	@Uematsu_g8c_1_G0_208	0	7428	0	7428	0	7431	0	7428	0	7431	0	7428	0	7434	0	7431	0	7431	0	7428	0	7428	0	7431	0	7428	0	7431	0	7428	0	7428	NaN	0.9249159506910721	NaN	0.9249159506910721	NaN	0.9252895031751961	NaN	0.9249159506910721	NaN	0.9252895031751961	NaN	0.9249159506910721	NaN	0.9256630556593202	NaN	0.9252895031751961
209	@Uematsu_g8c_1_G0_209	0	7179	0	7179	0	7182	0	7179	0	7182	0	7179	0	7185	0	7182	0	7182	0	7179	0	7179	0	7182	0	7179	0	7182	0	7179	0	7179	NaN	0.8939110945087785	NaN	0.8939110945087785	NaN	0.8942846469929026	NaN	0.8939110945087785	NaN	0.8942846469929026	NaN	0.8939110945087785	NaN	0.8946581994770265	NaN	0.8942846469929026
210	@Uematsu_g8c_1_G0_210	0	2849	0	2849	0	2849	0	2849	0	2849	0	2849	0	2849	0	2849	0	2849	0	2849	0	2849	0	2849	0	2849	0	2849	0	2849	0	2849	NaN	0.35475034242311043	NaN	0.35475034242311043	NaN	0.35475034242311043	NaN	0.35475034242311043	NaN	0.35475034242311043	NaN	0.35475034242311043	NaN	0.35475034242311043	NaN	0.35475034242311043
211	@Uematsu_g8c_1_G0_211	0	7528	0	7528	0	7531	0	7528	0	7531	0	7528	0	7534	0	7531	0	7531	0	7528	0	7528	0	7531	0	7528	0	7531	0	7528	0	7528	NaN	0.9373677001618728	NaN	0.9373677001618728	NaN	0.9377412526459967	NaN	0.9373677001618728	NaN	0.9377412526459967	NaN	0.9373677001618728	NaN	0.9381148051301208	NaN	0.9377412526459967
212	@Uematsu_g8c_1_G0_212	0	7579	0	7576	0	7576	0	7579	0	7576	0	7576	0	7576	0	7579	0	7576	0	7576	0	7579	0	7576	0	7579	0	7579	0	7576	0	7582	NaN	0.9437180923919811	NaN	0.943344539907857	NaN	0.943344539907857	NaN	0.9437180923919811	NaN	0.943344539907857	NaN	0.943344539907857	NaN	0.943344539907857	NaN	0.9437180923919811
213	@Uematsu_g8c_1_G0_213	7534	0	7534	0	7537	0	7534	0	7537	0	7534	0	7540	0	7537	0	7537	0	7534	0	7534	0	7537	0	7534	0	7537	0	7534	0	7534	0	0.9381148051301208	NaN	0.9381148051301208	NaN	0.9384883576142448	NaN	0.9381148051301208	NaN	0.9384883576142448	NaN	0.9381148051301208	NaN	0.9388619100983688	NaN	0.9384883576142448	NaN
214	@Uematsu_g8c_1_G0_214	3716	0	3713	0	3713	0	3716	0	3713	0	3713	0	3713	0	3716	0	3713	0	3713	0	3716	0	3713	0	3716	0	3716	0	3713	0	3719	0	0.46270701033495204	NaN	0.462333457850828	NaN	0.462333457850828	NaN	0.46270701033495204	NaN	0.462333457850828	NaN	0.462333457850828	NaN	0.462333457850828	NaN	0.46270701033495204	NaN
215	@Uematsu_g8c_1_G0_215	7452	0	7449	0	7449	0	7452	0	7449	0	7449	0	7449	0	7452	0	7449	0	7449	0	7452	0	7449	0	7452	0	7452	0	7449	0	7455	0	0.9279043705640643	NaN	0.9275308180799402	NaN	0.9275308180799402	NaN	0.9279043705640643	NaN	0.9275308180799402	NaN	0.9275308180799402	NaN	0.9275308180799402	NaN	0.9279043705640643	NaN
216	@Uematsu_g8c_1_G0_216	0	4693	0	4690	0	4690	0	4693	0	4690	0	4690	0	4690	0	4693	0	4690	0	4690	0	4693	0	4690	0	4693	0	4693	0	4690	0	4696	NaN	0.5843606026646744	NaN	0.5839870501805504	NaN	0.5839870501805504	NaN	0.5843606026646744	NaN	0.5839870501805504	NaN	0.5839870501805504	NaN	0.5839870501805504	NaN	0.5843606026646744
217	@Uematsu_g8c_1_G0_217	0	6522	0	6521	0	6521	0	6522	0	6521	0	6521	0	6519	0	6522	0	6519	0	6519	0	6522	0	6521	0	6522	0	6522	0	6521	0	6525	NaN	0.8121031004856182	NaN	0.8119785829909102	NaN	0.8119785829909102	NaN	0.8121031004856182	NaN	0.8119785829909102	NaN	0.8119785829909102	NaN	0.8117295480014942	NaN	0.8121031004856182
218	@Uematsu_g8c_1_G0_218	0	7658	0	7655	0	7655	0	7658	0	7655	0	7655	0	7655	0	7658	0	7655	0	7655	0	7658	0	7655	0	7658	0	7658	0	7655	0	7661	NaN	0.9535549744739136	NaN	0.9531814219897896	NaN	0.9531814219897896	NaN	0.9535549744739136	NaN	0.9531814219897896	NaN	0.9531814219897896	NaN	0.9531814219897896	NaN	0.9535549744739136
219	@Uematsu_g8c_1_G0_219	7575	0	7575	0	7578	0	7575	0	7578	0	7575	0	7581	0	7578	0	7578	0	7575	0	7575	0	7578	0	7575	0	7578	0	7575	0	7575	0	0.9432200224131491	NaN	0.9432200224131491	NaN	0.943593574897273	NaN	0.9432200224131491	NaN	0.943593574897273	NaN	0.9432200224131491	NaN	0.9439671273813971	NaN	0.943593574897273	NaN
220	@Uematsu_g8c_1_G0_220	2090	0	2090	0	2090	0	2090	0	2090	0	2090	0	2090	0	2090	0	2090	0	2090	0	2090	0	2090	0	2090	0	2090	0	2090	0	2090	0	0.2602415639397335	NaN	0.2602415639397335	NaN	0.2602415639397335	NaN	0.2602415639397335	NaN	0.2602415639397335	NaN	0.2602415639397335	NaN	0.2602415639397335	NaN	0.2602415639397335	NaN
221	@Uematsu_g8c_1_G0_221	0	7424	0	7424	0	7427	0	7424	0	7427	0	7424	0	7430	0	7427	0	7427	0	7424	0	7424	0	7427	0	7424	0	7427	0	7424	0	7424	NaN	0.9244178807122401	NaN	0.9244178807122401	NaN	0.9247914331963641	NaN	0.9244178807122401	NaN	0.9247914331963641	NaN	0.9244178807122401	NaN	0.9251649856804881	NaN	0.9247914331963641
222	@Uematsu_g8c_1_G0_222	0	7043	0	7043	0	7046	0	7043	0	7046	0	7043	0	7049	0	7046	0	7046	0	7043	0	7043	0	7046	0	7043	0	7046	0	7043	0	7043	NaN	0.8769767152284896	NaN	0.8769767152284896	NaN	0.8773502677126136	NaN	0.8769767152284896	NaN	0.8773502677126136	NaN	0.8769767152284896	NaN	0.8777238201967377	NaN	0.8773502677126136
223	@Uematsu_g8c_1_G0_223	0	7314	0	7311	0	7311	0	7314	0	7311	0	7311	0	7311	0	7314	0	7311	0	7311	0	7314	0	7311	0	7314	0	7314	0	7311	0	7317	NaN	0.9107209562943593	NaN	0.9103474038102354	NaN	0.9103474038102354	NaN	0.9107209562943593	NaN	0.9103474038102354	NaN	0.9103474038102354	NaN	0.9103474038102354	NaN	0.9107209562943593
224	@Uematsu_g8c_1_G0_224	7571	0	7571	0	7574	0	7571	0	7574	0	7571	0	7577	0	7574	0	7574	0	7571	0	7571	0	7574	0	7571	0	7574	0	7571	0	7571	0	0.942721952434317	NaN	0.942721952434317	NaN	0.9430955049184411	NaN	0.942721952434317	NaN	0.9430955049184411	NaN	0.942721952434317	NaN	0.943469057402565	NaN	0.9430955049184411	NaN
225	@Uematsu_g8c_1_G0_225	0	7581	0	7578	0	7578	0	7581	0	7578	0	7578	0	7578	0	7581	0	7578	0	7578	0	7581	0	7578	0	7581	0	7581	0	7578	0	7584	NaN	0.9439671273813971	NaN	0.943593574897273	NaN	0.943593574897273	NaN	0.9439671273813971	NaN	0.943593574897273	NaN	0.943593574897273	NaN	0.943593574897273	NaN	0.9439671273813971
226	@Uematsu_g8c_1_G0_226	0	2391	0	2391	0	2391	0	2391	0	2391	0	2391	0	2391	0	2391	0	2391	0	2391	0	2391	0	2391	0	2391	0	2391	0	2391	0	2391	NaN	0.29772132984684346	NaN	0.29772132984684346	NaN	0.29772132984684346	NaN	0.29772132984684346	NaN	0.29772132984684346	NaN	0.29772132984684346	NaN	0.29772132984684346	NaN	0.29772132984684346
227	@Uematsu_g8c_1_G0_227	2017	0	2017	0	2020	0	2017	0	2020	0	2017	0	2023	0	2020	0	2020	0	2017	0	2017	0	2020	0	2017	0	2020	0	2017	0	2017	0	0.25115178682604905	NaN	0.25115178682604905	NaN	0.25152533931017307	NaN	0.25115178682604905	NaN	0.25152533931017307	NaN	0.25115178682604905	NaN	0.2518988917942971	NaN	0.25152533931017307	NaN
228	@Uematsu_g8c_1_G0_228	3858	0	3858	0	3858	0	3858	0	3858	0	3858	0	3858	0	3858	0	3858	0	3858	0	3858	0	3858	0	3858	0	3858	0	3858	0	3858	0	0.480388494583489	NaN	0.480388494583489	NaN	0.480388494583489	NaN	0.480388494583489	NaN	0.480388494583489	NaN	0.480388494583489	NaN	0.480388494583489	NaN	0.480388494583489	NaN
229	@Uematsu_g8c_1_G0_229	7623	0	7620	0	7620	0	7623	0	7620	0	7620	0	7620	0	7623	0	7620	0	7620	0	7623	0	7620	0	7623	0	7623	0	7620	0	7626	0	0.9491968621591333	NaN	0.9488233096750094	NaN	0.9488233096750094	NaN	0.9491968621591333	NaN	0.9488233096750094	NaN	0.9488233096750094	NaN	0.9488233096750094	NaN	0.9491968621591333	NaN
230	@Uematsu_g8c_1_G0_230	0	7670	0	7667	0	7667	0	7670	0	7667	0	7667	0	7667	0	7670	0	7667	0	7667	0	7670	0	7667	0	7670	0	7670	0	7667	0	7673	NaN	0.9550491844104096	NaN	0.9546756319262857	NaN	0.9546756319262857	NaN	0.9550491844104096	NaN	0.9546756319262857	NaN	0.9546756319262857	NaN	0.9546756319262857	NaN	0.9550491844104096
231	@Uematsu_g8c_1_G0_231	0	7077	0	7074	0	7074	0	7077	0	7074	0	7074	0	7074	0	7077	0	7074	0	7074	0	7077	0	7074	0	7077	0	7077	0	7074	0	7080	NaN	0.8812103100485619	NaN	0.8808367575644378	NaN	0.8808367575644378	NaN	0.8812103100485619	NaN	0.8808367575644378	NaN	0.8808367575644378	NaN	0.8808367575644378	NaN	0.8812103100485619
232	@Uematsu_g8c_1_G0_232	0	7556	0	7556	0	7559	0	7556	0	7559	0	7556	0	7562	0	7559	0	7559	0	7556	0	7556	0	7559	0	7556	0	7559	0	7556	0	7556	NaN	0.940854190013697	NaN	0.940854190013697	NaN	0.9412277424978209	NaN	0.940854190013697	NaN	0.9412277424978209	NaN	0.940854190013697	NaN	0.941601294981945	NaN	0.9412277424978209
233	@Uematsu_g8c_1_G0_233	0	7407	0	7407	0	7410	0	7407	0	7410	0	7407	0	7413	0	7410	0	7410	0	7407	0	7407	0	7410	0	7407	0	7410	0	7407	0	7407	NaN	0.922301083302204	NaN	0.922301083302204	NaN	0.922674635786328	NaN	0.922301083302204	NaN	0.922674635786328	NaN	0.922301083302204	NaN	0.923048188270452	NaN	0.922674635786328
234	@Uematsu_g8c_1_G0_234	7237	0	7237	0	7240	0	7237	0	7240	0	7237	0	7243	0	7240	0	7240	0	7237	0	7237	0	7240	0	7237	0	7240	0	7237	0	7237	0	0.9011331092018429	NaN	0.9011331092018429	NaN	0.9015066616859668	NaN	0.9011331092018429	NaN	0.9015066616859668	NaN	0.9011331092018429	NaN	0.9018802141700909	NaN	0.9015066616859668	NaN
235	@Uematsu_g8c_1_G0_235	0	7491	0	7491	0	7494	0	7491	0	7494	0	7491	0	7497	0	7494	0	7494	0	7491	0	7491	0	7494	0	7491	0	7494	0	7491	0	7491	NaN	0.9327605528576765	NaN	0.9327605528576765	NaN	0.9331341053418005	NaN	0.9327605528576765	NaN	0.9331341053418005	NaN	0.9327605528576765	NaN	0.9335076578259246	NaN	0.9331341053418005
236	@Uematsu_g8c_1_G0_236	7463	0	7460	0	7463	0	7460	0	7463	0	7461	0	7466	0	7463	0	7463	0	7460	0	7460	0	7463	0	7460	0	7463	0	7460	0	7460	0	0.9292740630058524	NaN	0.9289005105217283	NaN	0.9292740630058524	NaN	0.9289005105217283	NaN	0.9292740630058524	NaN	0.9290250280164363	NaN	0.9296476154899763	NaN	0.9292740630058524	NaN
237	@Uematsu_g8c_1_G0_237	7438	0	7435	0	7435	0	7438	0	7435	0	7435	0	7435	0	7438	0	7435	0	7435	0	7438	0	7435	0	7438	0	7438	0	7435	0	7441	0	0.9261611256381521	NaN	0.9257875731540282	NaN	0.9257875731540282	NaN	0.9261611256381521	NaN	0.9257875731540282	NaN	0.9257875731540282	NaN	0.9257875731540282	NaN	0.9261611256381521	NaN
238	@Uematsu_g8c_1_G0_238	7557	0	7557	0	7560	0	7557	0	7560	0	7557	0	7563	0	7560	0	7560	0	7557	0	7557	0	7560	0	7557	0	7560	0	7557	0	7557	0	0.940978707508405	NaN	0.940978707508405	NaN	0.9413522599925289	NaN	0.940978707508405	NaN	0.9413522599925289	NaN	0.940978707508405	NaN	0.941725812476653	NaN	0.9413522599925289	NaN
239	@Uematsu_g8c_1_G0_239	0	7618	0	7618	0	7621	0	7618	0	7621	0	7618	0	7624	0	7621	0	7621	0	7618	0	7618	0	7621	0	7618	0	7621	0	7618	0	7618	NaN	0.9485742746855933	NaN	0.9485742746855933	NaN	0.9489478271697174	NaN	0.9485742746855933	NaN	0.9489478271697174	NaN	0.9485742746855933	NaN	0.9493213796538413	NaN	0.9489478271697174
240	@Uematsu_g8c_1_G0_240	7509	0	7509	0	7512	0	7509	0	7512	0	7509	0	7515	0	7512	0	7512	0	7509	0	7509	0	7512	0	7509	0	7512	0	7509	0	7509	0	0.9350018677624207	NaN	0.9350018677624207	NaN	0.9353754202465446	NaN	0.9350018677624207	NaN	0.9353754202465446	NaN	0.9350018677624207	NaN	0.9357489727306687	NaN	0.9353754202465446	NaN
241	@Uematsu_g8c_1_G0_241	3603	0	3603	0	3603	0	3603	0	3603	0	3603	0	3603	0	3603	0	3603	0	3603	0	3603	0	3603	0	3603	0	3603	0	3603	0	3603	0	0.44863653343294735	NaN	0.44863653343294735	NaN	0.44863653343294735	NaN	0.44863653343294735	NaN	0.44863653343294735	NaN	0.44863653343294735	NaN	0.44863653343294735	NaN	0.44863653343294735	NaN
242	@Uematsu_g8c_1_G0_242	7593	0	7590	0	7590	0	7593	0	7590	0	7590	0	7590	0	7593	0	7590	0	7590	0	7593	0	7590	0	7593	0	7593	0	7590	0	7596	0	0.9454613373178932	NaN	0.9450877848337691	NaN	0.9450877848337691	NaN	0.9454613373178932	NaN	0.9450877848337691	NaN	0.9450877848337691	NaN	0.9450877848337691	NaN	0.9454613373178932	NaN
243	@Uematsu_g8c_1_G0_243	7481	0	7481	0	7484	0	7481	0	7484	0	7481	0	7487	0	7484	0	7484	0	7481	0	7481	0	7484	0	7481	0	7484	0	7481	0	7481	0	0.9315153779105965	NaN	0.9315153779105965	NaN	0.9318889303947204	NaN	0.9315153779105965	NaN	0.9318889303947204	NaN	0.9315153779105965	NaN	0.9322624828788445	NaN	0.9318889303947204	NaN
244	@Uematsu_g8c_1_G0_244	0	7542	0	7539	0	7539	0	7542	0	7539	0	7539	0	7539	0	7542	0	7539	0	7539	0	7542	0	7539	0	7542	0	7542	0	7539	0	7545	NaN	0.9391109450877848	NaN	0.9387373926036608	NaN	0.9387373926036608	NaN	0.9391109450877848	NaN	0.9387373926036608	NaN	0.9387373926036608	NaN	0.9387373926036608	NaN	0.9391109450877848
245	@Uematsu_g8c_1_G0_245	7501	0	7501	0	7504	0	7501	0	7504	0	7501	0	7507	0	7504	0	7504	0	7501	0	7501	0	7504	0	7501	0	7504	0	7501	0	7501	0	0.9340057278047565	NaN	0.9340057278047565	NaN	0.9343792802888806	NaN	0.9340057278047565	NaN	0.9343792802888806	NaN	0.9340057278047565	NaN	0.9347528327730046	NaN	0.9343792802888806	NaN
246	@Uematsu_g8c_1_G0_246	5681	0	5681	0	5684	0	5681	0	5684	0	5681	0	5687	0	5684	0	5684	0	5681	0	5681	0	5684	0	5681	0	5684	0	5681	0	5681	0	0.7073838874361847	NaN	0.7073838874361847	NaN	0.7077574399203088	NaN	0.7073838874361847	NaN	0.7077574399203088	NaN	0.7073838874361847	NaN	0.7081309924044328	NaN	0.7077574399203088	NaN
247	@Uematsu_g8c_1_G0_247	6114	0	6111	0	6111	0	6114	0	6111	0	6111	0	6111	0	6114	0	6111	0	6111	0	6114	0	6111	0	6114	0	6114	0	6111	0	6117	0	0.7612999626447516	NaN	0.7609264101606276	NaN	0.7609264101606276	NaN	0.7612999626447516	NaN	0.7609264101606276	NaN	0.7609264101606276	NaN	0.7609264101606276	NaN	0.7612999626447516	NaN
248	@Uematsu_g8c_1_G0_248	7331	0	7328	0	7328	0	7331	0	7328	0	7328	0	7328	0	7331	0	7328	0	7328	0	7331	0	7328	0	7331	0	7331	0	7328	0	7334	0	0.9128377537043955	NaN	0.9124642012202715	NaN	0.9124642012202715	NaN	0.9128377537043955	NaN	0.9124642012202715	NaN	0.9124642012202715	NaN	0.9124642012202715	NaN	0.9128377537043955	NaN
249	@Uematsu_g8c_1_G0_249	0	7145	0	7145	0	7148	0	7145	0	7148	0	7145	0	7151	0	7148	0	7148	0	7145	0	7145	0	7148	0	7145	0	7148	0	7145	0	7145	NaN	0.8896774996887062	NaN	0.8896774996887062	NaN	0.8900510521728303	NaN	0.8896774996887062	NaN	0.8900510521728303	NaN	0.8896774996887062	NaN	0.8904246046569543	NaN	0.8900510521728303
250	@Uematsu_g8c_1_G0_250	2244	0	2244	0	2244	0	2244	0	2244	0	2244	0	2244	0	2244	0	2244	0	2244	0	2244	0	2244	0	2244	0	2244	0	2244	0	2244	0	0.27941725812476653	NaN	0.27941725812476653	NaN	0.27941725812476653	NaN	0.27941725812476653	NaN	0.27941725812476653	NaN	0.27941725812476653	NaN	0.27941725812476653	NaN	0.27941725812476653	NaN
251	@Uematsu_g8c_1_G0_251	0	7400	0	7397	0	7397	0	7400	0	7397	0	7397	0	7397	0	7400	0	7397	0	7397	0	7400	0	7397	0	7400	0	7400	0	7397	0	7403	NaN	0.9214294608392479	NaN	0.9210559083551239	NaN	0.9210559083551239	NaN	0.9214294608392479	NaN	0.9210559083551239	NaN	0.9210559083551239	NaN	0.9210559083551239	NaN	0.9214294608392479
252	@Uematsu_g8c_1_G0_252	0	6399	0	6399	0	6402	0	6399	0	6402	0	6399	0	6405	0	6402	0	6402	0	6399	0	6399	0	6402	0	6399	0	6402	0	6399	0	6399	NaN	0.7967874486365334	NaN	0.7967874486365334	NaN	0.7971610011206575	NaN	0.7967874486365334	NaN	0.7971610011206575	NaN	0.7967874486365334	NaN	0.7975345536047814	NaN	0.7971610011206575
253	@Uematsu_g8c_1_G0_253	0	7528	0	7528	0	7531	0	7528	0	7531	0	7528	0	7534	0	7531	0	7531	0	7528	0	7528	0	7531	0	7528	0	7531	0	7528	0	7528	NaN	0.9373677001618728	NaN	0.9373677001618728	NaN	0.9377412526459967	NaN	0.9373677001618728	NaN	0.9377412526459967	NaN	0.9373677001618728	NaN	0.9381148051301208	NaN	0.9377412526459967
254	@Uematsu_g8c_1_G0_254	7443	0	7440	0	7440	0	7443	0	7440	0	7440	0	7440	0	7443	0	7440	0	7440	0	7443	0	7440	0	7443	0	7443	0	7440	0	7446	0	0.9267837131116922	NaN	0.9264101606275682	NaN	0.9264101606275682	NaN	0.9267837131116922	NaN	0.9264101606275682	NaN	0.9264101606275682	NaN	0.9264101606275682	NaN	0.9267837131116922	NaN
255	@Uematsu_g8c_1_G0_255	0	0	0	0	0	0	0	0	0	0	0	0	0	0	0	0	0	0	0	0	0	0	0	0	0	0	0	0	0	0	0	0	NaN	NaN	NaN	NaN	NaN	NaN	NaN	NaN	NaN	NaN	NaN	NaN	NaN	NaN	NaN	NaN
256	@Uematsu_g8c_1_G0_256	0	7675	0	7675	0	7678	0	7675	0	7678	0	7675	0	7681	0	7678	0	7678	0	7675	0	7675	0	7678	0	7675	0	7678	0	7675	0	7675	NaN	0.9556717718839497	NaN	0.9556717718839497	NaN	0.9560453243680738	NaN	0.9556717718839497	NaN	0.9560453243680738	NaN	0.9556717718839497	NaN	0.9564188768521977	NaN	0.9560453243680738
257	@Uematsu_g8c_1_G0_257	7609	0	7606	0	7606	0	7609	0	7606	0	7606	0	7606	0	7609	0	7606	0	7606	0	7609	0	7606	0	7609	0	7609	0	7606	0	7612	0	0.9474536172332213	NaN	0.9470800647490972	NaN	0.9470800647490972	NaN	0.9474536172332213	NaN	0.9470800647490972	NaN	0.9470800647490972	NaN	0.9470800647490972	NaN	0.9474536172332213	NaN
258	@Uematsu_g8c_1_G0_258	7620	0	7617	0	7617	0	7620	0	7617	0	7617	0	7617	0	7620	0	7617	0	7617	0	7620	0	7617	0	7620	0	7620	0	7617	0	7623	0	0.9488233096750094	NaN	0.9484497571908853	NaN	0.9484497571908853	NaN	0.9488233096750094	NaN	0.9484497571908853	NaN	0.9484497571908853	NaN	0.9484497571908853	NaN	0.9488233096750094	NaN
259	@Uematsu_g8c_1_G0_259	7690	0	7690	0	7693	0	7690	0	7693	0	7690	0	7696	0	7693	0	7693	0	7690	0	7690	0	7693	0	7690	0	7693	0	7690	0	7690	0	0.9575395343045698	NaN	0.9575395343045698	NaN	0.9579130867886938	NaN	0.9575395343045698	NaN	0.9579130867886938	NaN	0.9575395343045698	NaN	0.9582866392728179	NaN	0.9579130867886938	NaN
260	@Uematsu_g8c_1_G0_260	7626	0	7626	0	7629	0	7626	0	7629	0	7626	0	7632	0	7629	0	7629	0	7626	0	7626	0	7629	0	7626	0	7629	0	7626	0	7626	0	0.9495704146432574	NaN	0.9495704146432574	NaN	0.9499439671273814	NaN	0.9495704146432574	NaN	0.9499439671273814	NaN	0.9495704146432574	NaN	0.9503175196115055	NaN	0.9499439671273814	NaN
261	@Uematsu_g8c_1_G0_261	7176	0	7173	0	7173	0	7176	0	7173	0	7173	0	7173	0	7176	0	7173	0	7173	0	7176	0	7173	0	7176	0	7176	0	7173	0	7179	0	0.8935375420246545	NaN	0.8931639895405304	NaN	0.8931639895405304	NaN	0.8935375420246545	NaN	0.8931639895405304	NaN	0.8931639895405304	NaN	0.8931639895405304	NaN	0.8935375420246545	NaN
262	@Uematsu_g8c_1_G0_262	0	7545	0	7542	0	7542	0	7545	0	7542	0	7542	0	7542	0	7545	0	7542	0	7542	0	7545	0	7542	0	7545	0	7545	0	7542	0	7548	NaN	0.9394844975719089	NaN	0.9391109450877848	NaN	0.9391109450877848	NaN	0.9394844975719089	NaN	0.9391109450877848	NaN	0.9391109450877848	NaN	0.9391109450877848	NaN	0.9394844975719089
263	@Uematsu_g8c_1_G0_263	6792	0	6789	0	6789	0	6792	0	6789	0	6789	0	6789	0	6792	0	6789	0	6789	0	6792	0	6789	0	6792	0	6792	0	6789	0	6795	0	0.84572282405678	NaN	0.8453492715726559	NaN	0.8453492715726559	NaN	0.84572282405678	NaN	0.8453492715726559	NaN	0.8453492715726559	NaN	0.8453492715726559	NaN	0.84572282405678	NaN
264	@Uematsu_g8c_1_G0_264	0	7573	0	7573	0	7576	0	7573	0	7576	0	7573	0	7579	0	7576	0	7576	0	7573	0	7573	0	7576	0	7573	0	7576	0	7573	0	7573	NaN	0.9429709874237331	NaN	0.9429709874237331	NaN	0.943344539907857	NaN	0.9429709874237331	NaN	0.943344539907857	NaN	0.9429709874237331	NaN	0.9437180923919811	NaN	0.943344539907857
265	@Uematsu_g8c_1_G0_265	7370	0	7367	0	7367	0	7370	0	7367	0	7367	0	7367	0	7370	0	7367	0	7367	0	7370	0	7367	0	7370	0	7370	0	7367	0	7373	0	0.9176939359980077	NaN	0.9173203835138837	NaN	0.9173203835138837	NaN	0.9176939359980077	NaN	0.9173203835138837	NaN	0.9173203835138837	NaN	0.9173203835138837	NaN	0.9176939359980077	NaN
266	@Uematsu_g8c_1_G0_266	0	6507	0	6507	0	6510	0	6507	0	6510	0	6507	0	6513	0	6510	0	6510	0	6507	0	6507	0	6510	0	6507	0	6510	0	6507	0	6507	NaN	0.8102353380649981	NaN	0.8102353380649981	NaN	0.8106088905491221	NaN	0.8102353380649981	NaN	0.8106088905491221	NaN	0.8102353380649981	NaN	0.8109824430332462	NaN	0.8106088905491221
267	@Uematsu_g8c_1_G0_267	7511	0	7508	0	7508	0	7511	0	7508	0	7508	0	7508	0	7511	0	7508	0	7508	0	7511	0	7508	0	7511	0	7511	0	7508	0	7514	0	0.9352509027518366	NaN	0.9348773502677126	NaN	0.9348773502677126	NaN	0.9352509027518366	NaN	0.9348773502677126	NaN	0.9348773502677126	NaN	0.9348773502677126	NaN	0.9352509027518366	NaN
268	@Uematsu_g8c_1_G0_268	0	7563	0	7560	0	7560	0	7563	0	7560	0	7560	0	7560	0	7563	0	7560	0	7560	0	7563	0	7560	0	7563	0	7563	0	7560	0	7566	NaN	0.941725812476653	NaN	0.9413522599925289	NaN	0.9413522599925289	NaN	0.941725812476653	NaN	0.9413522599925289	NaN	0.9413522599925289	NaN	0.9413522599925289	NaN	0.941725812476653
269	@Uematsu_g8c_1_G0_269	6571	0	6568	0	6568	0	6571	0	6568	0	6568	0	6568	0	6571	0	6568	0	6568	0	6571	0	6568	0	6571	0	6571	0	6568	0	6574	0	0.8182044577263106	NaN	0.8178309052421865	NaN	0.8178309052421865	NaN	0.8182044577263106	NaN	0.8178309052421865	NaN	0.8178309052421865	NaN	0.8178309052421865	NaN	0.8182044577263106	NaN
270	@Uematsu_g8c_1_G0_270	7273	0	7273	0	7276	0	7273	0	7276	0	7273	0	7279	0	7276	0	7276	0	7273	0	7273	0	7276	0	7273	0	7276	0	7273	0	7273	0	0.9056157390113311	NaN	0.9056157390113311	NaN	0.9059892914954552	NaN	0.9056157390113311	NaN	0.9059892914954552	NaN	0.9056157390113311	NaN	0.9063628439795791	NaN	0.9059892914954552	NaN
271	@Uematsu_g8c_1_G0_271	2363	0	2363	0	2363	0	2363	0	2363	0	2363	0	2363	0	2363	0	2363	0	2363	0	2363	0	2363	0	2363	0	2363	0	2363	0	2363	0	0.2942348399950193	NaN	0.2942348399950193	NaN	0.2942348399950193	NaN	0.2942348399950193	NaN	0.2942348399950193	NaN	0.2942348399950193	NaN	0.2942348399950193	NaN	0.2942348399950193	NaN
272	@Uematsu_g8c_1_G0_272	7479	0	7479	0	7482	0	7479	0	7482	0	7479	0	7485	0	7482	0	7482	0	7479	0	7479	0	7482	0	7479	0	7482	0	7479	0	7479	0	0.9312663429211804	NaN	0.9312663429211804	NaN	0.9316398954053045	NaN	0.9312663429211804	NaN	0.9316398954053045	NaN	0.9312663429211804	NaN	0.9320134478894284	NaN	0.9316398954053045	NaN
273	@Uematsu_g8c_1_G0_273	7663	0	7663	0	7666	0	7663	0	7666	0	7663	0	7669	0	7666	0	7666	0	7663	0	7663	0	7666	0	7663	0	7666	0	7663	0	7663	0	0.9541775619474536	NaN	0.9541775619474536	NaN	0.9545511144315776	NaN	0.9541775619474536	NaN	0.9545511144315776	NaN	0.9541775619474536	NaN	0.9549246669157017	NaN	0.9545511144315776	NaN
274	@Uematsu_g8c_1_G0_274	0	7436	0	7433	0	7433	0	7436	0	7433	0	7433	0	7433	0	7436	0	7433	0	7433	0	7436	0	7433	0	7436	0	7436	0	7433	0	7439	NaN	0.9259120906487361	NaN	0.9255385381646122	NaN	0.9255385381646122	NaN	0.9259120906487361	NaN	0.9255385381646122	NaN	0.9255385381646122	NaN	0.9255385381646122	NaN	0.9259120906487361
275	@Uematsu_g8c_1_G0_275	0	7678	0	7678	0	7681	0	7678	0	7681	0	7678	0	7684	0	7681	0	7681	0	7678	0	7678	0	7681	0	7678	0	7681	0	7678	0	7678	NaN	0.9560453243680738	NaN	0.9560453243680738	NaN	0.9564188768521977	NaN	0.9560453243680738	NaN	0.9564188768521977	NaN	0.9560453243680738	NaN	0.9567924293363218	NaN	0.9564188768521977
276	@Uematsu_g8c_1_G0_276	0	6623	0	6623	0	6622	0	6620	0	6626	0	6622	0	6623	0	6623	0	6623	0	6623	0	6620	0	6620	0	6622	0	6620	0	6622	0	6620	NaN	0.8246793674511269	NaN	0.8246793674511269	NaN	0.8245548499564189	NaN	0.8243058149670028	NaN	0.8250529199352509	NaN	0.8245548499564189	NaN	0.8246793674511269	NaN	0.8246793674511269
277	@Uematsu_g8c_1_G0_277	6293	0	6293	0	6296	0	6293	0	6296	0	6293	0	6299	0	6296	0	6296	0	6293	0	6293	0	6296	0	6293	0	6296	0	6293	0	6293	0	0.7835885941974847	NaN	0.7835885941974847	NaN	0.7839621466816088	NaN	0.7835885941974847	NaN	0.7839621466816088	NaN	0.7835885941974847	NaN	0.7843356991657328	NaN	0.7839621466816088	NaN
278	@Uematsu_g8c_1_G0_278	0	0	0	0	0	0	0	0	0	0	0	0	0	0	0	0	0	0	0	0	0	0	0	0	0	0	0	0	0	0	0	0	NaN	NaN	NaN	NaN	NaN	NaN	NaN	NaN	NaN	NaN	NaN	NaN	NaN	NaN	NaN	NaN
279	@Uematsu_g8c_1_G0_279	0	7603	0	7600	0	7600	0	7603	0	7600	0	7600	0	7600	0	7603	0	7600	0	7600	0	7603	0	7600	0	7603	0	7603	0	7600	0	7606	NaN	0.9467065122649733	NaN	0.9463329597808492	NaN	0.9463329597808492	NaN	0.9467065122649733	NaN	0.9463329597808492	NaN	0.9463329597808492	NaN	0.9463329597808492	NaN	0.9467065122649733
280	@Uematsu_g8c_1_G0_280	7372	0	7372	0	7375	0	7372	0	7375	0	7372	0	7378	0	7375	0	7375	0	7372	0	7372	0	7375	0	7372	0	7375	0	7372	0	7372	0	0.9179429709874237	NaN	0.9179429709874237	NaN	0.9183165234715478	NaN	0.9179429709874237	NaN	0.9183165234715478	NaN	0.9179429709874237	NaN	0.9186900759556718	NaN	0.9183165234715478	NaN
281	@Uematsu_g8c_1_G0_281	7493	0	7493	0	7496	0	7493	0	7496	0	7493	0	7499	0	7496	0	7496	0	7493	0	7493	0	7496	0	7493	0	7496	0	7493	0	7493	0	0.9330095878470925	NaN	0.9330095878470925	NaN	0.9333831403312165	NaN	0.9330095878470925	NaN	0.9333831403312165	NaN	0.9330095878470925	NaN	0.9337566928153406	NaN	0.9333831403312165	NaN
282	@Uematsu_g8c_1_G0_282	0	7514	0	7514	0	7517	0	7514	0	7517	0	7514	0	7520	0	7517	0	7517	0	7514	0	7514	0	7517	0	7514	0	7517	0	7514	0	7514	NaN	0.9356244552359606	NaN	0.9356244552359606	NaN	0.9359980077200847	NaN	0.9356244552359606	NaN	0.9359980077200847	NaN	0.9356244552359606	NaN	0.9363715602042086	NaN	0.9359980077200847
283	@Uematsu_g8c_1_G0_283	7453	0	7450	0	7450	0	7453	0	7450	0	7450	0	7450	0	7453	0	7450	0	7450	0	7453	0	7450	0	7453	0	7453	0	7450	0	7456	0	0.9280288880587723	NaN	0.9276553355746482	NaN	0.9276553355746482	NaN	0.9280288880587723	NaN	0.9276553355746482	NaN	0.9276553355746482	NaN	0.9276553355746482	NaN	0.9280288880587723	NaN
284	@Uematsu_g8c_1_G0_284	7506	0	7506	0	7509	0	7506	0	7509	0	7506	0	7512	0	7509	0	7509	0	7506	0	7506	0	7509	0	7506	0	7509	0	7506	0	7506	0	0.9346283152782966	NaN	0.9346283152782966	NaN	0.9350018677624207	NaN	0.9346283152782966	NaN	0.9350018677624207	NaN	0.9346283152782966	NaN	0.9353754202465446	NaN	0.9350018677624207	NaN
285	@Uematsu_g8c_1_G0_285	7263	0	7263	0	7266	0	7263	0	7266	0	7263	0	7269	0	7266	0	7266	0	7263	0	7263	0	7266	0	7263	0	7266	0	7263	0	7263	0	0.904370564064251	NaN	0.904370564064251	NaN	0.904744116548375	NaN	0.904370564064251	NaN	0.904744116548375	NaN	0.904370564064251	NaN	0.905117669032499	NaN	0.904744116548375	NaN
286	@Uematsu_g8c_1_G0_286	0	6569	0	6569	0	6569	0	6569	0	6569	0	6569	0	6569	0	6569	0	6569	0	6569	0	6569	0	6569	0	6569	0	6569	0	6569	0	6569	NaN	0.8179554227368946	NaN	0.8179554227368946	NaN	0.8179554227368946	NaN	0.8179554227368946	NaN	0.8179554227368946	NaN	0.8179554227368946	NaN	0.8179554227368946	NaN	0.8179554227368946
287	@Uematsu_g8c_1_G0_287	7544	0	7541	0	7541	0	7544	0	7541	0	7541	0	7541	0	7544	0	7541	0	7541	0	7544	0	7541	0	7544	0	7544	0	7541	0	7547	0	0.9393599800772009	NaN	0.9389864275930768	NaN	0.9389864275930768	NaN	0.9393599800772009	NaN	0.9389864275930768	NaN	0.9389864275930768	NaN	0.9389864275930768	NaN	0.9393599800772009	NaN
288	@Uematsu_g8c_1_G0_288	0	7230	0	7230	0	7233	0	7230	0	7233	0	7230	0	7236	0	7233	0	7233	0	7230	0	7230	0	7233	0	7230	0	7233	0	7230	0	7230	NaN	0.9002614867388868	NaN	0.9002614867388868	NaN	0.9006350392230108	NaN	0.9002614867388868	NaN	0.9006350392230108	NaN	0.9002614867388868	NaN	0.9010085917071349	NaN	0.9006350392230108
289	@Uematsu_g8c_1_G0_289	7251	0	7248	0	7248	0	7251	0	7248	0	7248	0	7248	0	7251	0	7248	0	7248	0	7251	0	7248	0	7251	0	7251	0	7248	0	7254	0	0.9028763541277549	NaN	0.902502801643631	NaN	0.902502801643631	NaN	0.9028763541277549	NaN	0.902502801643631	NaN	0.902502801643631	NaN	0.902502801643631	NaN	0.9028763541277549	NaN
290	@Uematsu_g8c_1_G0_290	7618	0	7615	0	7615	0	7618	0	7615	0	7615	0	7615	0	7618	0	7615	0	7615	0	7618	0	7615	0	7618	0	7618	0	7615	0	7621	0	0.9485742746855933	NaN	0.9482007222014693	NaN	0.9482007222014693	NaN	0.9485742746855933	NaN	0.9482007222014693	NaN	0.9482007222014693	NaN	0.9482007222014693	NaN	0.9485742746855933	NaN
291	@Uematsu_g8c_1_G0_291	7565	0	7562	0	7562	0	7565	0	7562	0	7562	0	7562	0	7565	0	7562	0	7562	0	7565	0	7562	0	7565	0	7565	0	7562	0	7568	0	0.941974847466069	NaN	0.941601294981945	NaN	0.941601294981945	NaN	0.941974847466069	NaN	0.941601294981945	NaN	0.941601294981945	NaN	0.941601294981945	NaN	0.941974847466069	NaN
292	@Uematsu_g8c_1_G0_292	0	3676	0	3673	0	3673	0	3676	0	3673	0	3673	0	3673	0	3676	0	3673	0	3673	0	3676	0	3673	0	3676	0	3676	0	3673	0	3679	NaN	0.4577263105466318	NaN	0.4573527580625078	NaN	0.4573527580625078	NaN	0.4577263105466318	NaN	0.4573527580625078	NaN	0.4573527580625078	NaN	0.4573527580625078	NaN	0.4577263105466318
293	@Uematsu_g8c_1_G0_293	0	7411	0	7411	0	7411	0	7414	0	7414	0	7411	0	7414	0	7417	0	7414	0	7411	0	7414	0	7411	0	7411	0	7411	0	7411	0	7414	NaN	0.922799153281036	NaN	0.922799153281036	NaN	0.922799153281036	NaN	0.92317270576516	NaN	0.92317270576516	NaN	0.922799153281036	NaN	0.92317270576516	NaN	0.923546258249284
294	@Uematsu_g8c_1_G0_294	0	7567	0	7567	0	7570	0	7567	0	7570	0	7567	0	7573	0	7570	0	7570	0	7567	0	7567	0	7570	0	7567	0	7570	0	7567	0	7567	NaN	0.942223882455485	NaN	0.942223882455485	NaN	0.942597434939609	NaN	0.942223882455485	NaN	0.942597434939609	NaN	0.942223882455485	NaN	0.9429709874237331	NaN	0.942597434939609
295	@Uematsu_g8c_1_G0_295	7558	0	7558	0	7561	0	7558	0	7561	0	7558	0	7564	0	7561	0	7561	0	7558	0	7558	0	7561	0	7558	0	7561	0	7558	0	7558	0	0.9411032250031129	NaN	0.9411032250031129	NaN	0.9414767774872369	NaN	0.9411032250031129	NaN	0.9414767774872369	NaN	0.9411032250031129	NaN	0.941850329971361	NaN	0.9414767774872369	NaN
296	@Uematsu_g8c_1_G0_296	7541	0	7541	0	7544	0	7541	0	7544	0	7541	0	7547	0	7544	0	7544	0	7541	0	7541	0	7544	0	7541	0	7544	0	7541	0	7541	0	0.9389864275930768	NaN	0.9389864275930768	NaN	0.9393599800772009	NaN	0.9389864275930768	NaN	0.9393599800772009	NaN	0.9389864275930768	NaN	0.9397335325613249	NaN	0.9393599800772009	NaN
[truncated: 19 more columns]
