# Supplementary material for: Barcode-free multiplex plasmid sequencing using Bayesian analysis and nanopore sequencing
Source: eLife. 2025 Apr 25;12:RP88794. doi: 10.7554/eLife.88794 (PMC12029211; doi:10.7554/eLife.88794)
Supplement: Figure 4—source data 6. [file elife-88794-fig4-data6.csv]

query_idx	query_id	ACC.fasta (idx=0)	ACC.fasta (idx=0,rc)	TCC.fasta (idx=1)	TCC.fasta (idx=1,rc)	TAG.fasta (idx=2)	TAG.fasta (idx=2,rc)	GTC.fasta (idx=3)	GTC.fasta (idx=3,rc)	CGC.fasta (idx=4)	CGC.fasta (idx=4,rc)	AAG.fasta (idx=5)	AAG.fasta (idx=5,rc)	GTA.fasta (idx=6)	GTA.fasta (idx=6,rc)	CGA.fasta (idx=7)	CGA.fasta (idx=7,rc)	TCA.fasta (idx=8)	TCA.fasta (idx=8,rc)	ACA.fasta (idx=9)	ACA.fasta (idx=9,rc)	AAA.fasta (idx=10)	AAA.fasta (idx=10,rc)	TAA.fasta (idx=11)	TAA.fasta (idx=11,rc)	TAC.fasta (idx=12)	TAC.fasta (idx=12,rc)	GTG.fasta (idx=13)	GTG.fasta (idx=13,rc)	CGG.fasta (idx=14)	CGG.fasta (idx=14,rc)	AAC.fasta (idx=15)	AAC.fasta (idx=15,rc)	ACG.fasta (idx=16)	ACG.fasta (idx=16,rc)	GGT.fasta (idx=17)	GGT.fasta (idx=17,rc)	CTT.fasta (idx=18)	CTT.fasta (idx=18,rc)	TCG.fasta (idx=19)	TCG.fasta (idx=19,rc)	CAA.fasta (idx=20)	CAA.fasta (idx=20,rc)	GCT.fasta (idx=21)	GCT.fasta (idx=21,rc)	CAC.fasta (idx=22)	CAC.fasta (idx=22,rc)	TGG.fasta (idx=23)	TGG.fasta (idx=23,rc)
0	@Uematsu_g8c_4_G3_0	0	3932	0	3932	0	3935	0	3935	0	3932	0	3935	0	3935	0	3934	0	3932	0	3932	0	3935	0	3935	0	3935	0	3935	0	3933	0	3935	0	3933	0	3938	0	3935	0	3933	0	3935	0	3938	0	3935	0	3933
1	@Uematsu_g8c_4_G3_1	4785	0	4785	0	4788	0	4788	0	4785	0	4788	0	4788	0	4787	0	4785	0	4785	0	4788	0	4788	0	4788	0	4788	0	4785	0	4788	0	4785	0	4791	0	4788	0	4785	0	4788	0	4791	0	4788	0	4785	0
2	@Uematsu_g8c_4_G3_2	4831	0	4834	0	4831	0	4830	0	4828	0	4828	0	4831	0	4831	0	4837	0	4834	0	4831	0	4834	0	4831	0	4828	0	4828	0	4828	0	4831	0	4828	0	4828	0	4834	0	4831	0	4831	0	4830	0	4831	0
3	@Uematsu_g8c_4_G3_3	4723	0	4723	0	4726	0	4726	0	4723	0	4726	0	4726	0	4725	0	4723	0	4723	0	4726	0	4726	0	4726	0	4726	0	4723	0	4726	0	4723	0	4729	0	4726	0	4723	0	4726	0	4729	0	4726	0	4723	0
4	@Uematsu_g8c_4_G3_4	4171	0	4171	0	4174	0	4174	0	4172	0	4174	0	4174	0	4173	0	4171	0	4171	0	4173	0	4173	0	4173	0	4174	0	4174	0	4173	0	4174	0	4176	0	4173	0	4174	0	4173	0	4176	0	4173	0	4174	0
5	@Uematsu_g8c_4_G3_5	4812	0	4815	0	4812	0	4811	0	4809	0	4809	0	4812	0	4812	0	4818	0	4815	0	4812	0	4815	0	4812	0	4809	0	4809	0	4809	0	4812	0	4809	0	4809	0	4815	0	4812	0	4812	0	4811	0	4812	0
6	@Uematsu_g8c_4_G3_6	3015	1730	3018	1733	3015	1730	3014	1729	3012	1727	3012	1727	3015	1730	3015	1730	3021	1736	3018	1733	3015	1730	3018	1733	3015	1730	3012	1727	3012	1727	3012	1727	3015	1730	3012	1727	3012	1727	3018	1733	3015	1730	3015	1730	3014	1729	3015	1730
7	@Uematsu_g8c_4_G3_7	0	4247	0	4250	0	4250	0	4247	0	4250	0	4247	0	4250	0	4253	0	4253	0	4250	0	4250	0	4253	0	4250	0	4250	0	4250	0	4247	0	4247	0	4250	0	4247	0	4250	0	4250	0	4247	0	4247	0	4253
8	@Uematsu_g8c_4_G3_8	2199	0	2199	0	2202	0	2202	0	2199	0	2202	0	2202	0	2201	0	2199	0	2199	0	2202	0	2202	0	2202	0	2202	0	2199	0	2202	0	2199	0	2205	0	2202	0	2199	0	2202	0	2205	0	2202	0	2199	0
9	@Uematsu_g8c_4_G3_9	0	4154	0	4157	0	4154	0	4153	0	4151	0	4151	0	4154	0	4154	0	4160	0	4157	0	4154	0	4157	0	4154	0	4151	0	4151	0	4151	0	4154	0	4151	0	4151	0	4157	0	4154	0	4154	0	4153	0	4154
10	@Uematsu_g8c_4_G3_10	4822	0	4822	0	4825	0	4825	0	4822	0	4825	0	4825	0	4824	0	4822	0	4822	0	4825	0	4825	0	4825	0	4825	0	4822	0	4825	0	4822	0	4828	0	4825	0	4822	0	4825	0	4828	0	4825	0	4822	0
11	@Uematsu_g8c_4_G3_11	0	4789	0	4792	0	4789	0	4789	0	4786	0	4786	0	4789	0	4789	0	4795	0	4792	0	4789	0	4792	0	4789	0	4786	0	4786	0	4786	0	4789	0	4786	0	4786	0	4792	0	4789	0	4789	0	4788	0	4789
12	@Uematsu_g8c_4_G3_12	4869	0	4872	0	4869	0	4868	0	4866	0	4866	0	4869	0	4869	0	4875	0	4872	0	4869	0	4872	0	4869	0	4866	0	4866	0	4866	0	4869	0	4866	0	4866	0	4872	0	4869	0	4869	0	4868	0	4869	0
13	@Uematsu_g8c_4_G3_13	0	4533	0	4536	0	4533	0	4532	0	4530	0	4530	0	4533	0	4533	0	4539	0	4536	0	4533	0	4536	0	4533	0	4530	0	4530	0	4530	0	4533	0	4530	0	4530	0	4536	0	4533	0	4533	0	4532	0	4533
14	@Uematsu_g8c_4_G3_14	0	3516	0	3519	0	3516	0	3515	0	3513	0	3513	0	3516	0	3516	0	3522	0	3519	0	3516	0	3519	0	3516	0	3513	0	3513	0	3513	0	3516	0	3513	0	3513	0	3519	0	3516	0	3516	0	3515	0	3516
15	@Uematsu_g8c_4_G3_15	4739	0	4739	0	4742	0	4742	0	4739	0	4742	0	4742	0	4741	0	4739	0	4739	0	4742	0	4742	0	4742	0	4742	0	4739	0	4742	0	4739	0	4745	0	4742	0	4739	0	4742	0	4745	0	4742	0	4739	0
16	@Uematsu_g8c_4_G3_16	4778	0	4778	0	4781	0	4781	0	4778	0	4781	0	4781	0	4780	0	4778	0	4778	0	4781	0	4781	0	4781	0	4781	0	4778	0	4781	0	4778	0	4784	0	4781	0	4778	0	4781	0	4784	0	4781	0	4778	0
17	@Uematsu_g8c_4_G3_17	4344	0	4344	0	4347	0	4347	0	4344	0	4347	0	4347	0	4346	0	4344	0	4344	0	4347	0	4347	0	4347	0	4347	0	4344	0	4347	0	4344	0	4350	0	4347	0	4344	0	4347	0	4350	0	4347	0	4344	0
18	@Uematsu_g8c_4_G3_18	4317	0	4320	0	4317	0	4316	0	4314	0	4314	0	4317	0	4317	0	4323	0	4320	0	4317	0	4320	0	4317	0	4314	0	4314	0	4314	0	4317	0	4314	0	4314	0	4320	0	4317	0	4317	0	4316	0	4317	0
19	@Uematsu_g8c_4_G3_19	0	4742	0	4742	0	4745	0	4745	0	4742	0	4745	0	4745	0	4744	0	4742	0	4742	0	4745	0	4745	0	4745	0	4745	0	4742	0	4745	0	4742	0	4748	0	4745	0	4742	0	4745	0	4748	0	4745	0	4742
20	@Uematsu_g8c_4_G3_20	3895	0	3898	0	3895	0	3894	0	3892	0	3892	0	3895	0	3895	0	3901	0	3898	0	3895	0	3898	0	3895	0	3892	0	3892	0	3892	0	3895	0	3892	0	3892	0	3898	0	3895	0	3895	0	3894	0	3895	0
21	@Uematsu_g8c_4_G3_21	4469	0	4469	0	4469	0	4469	0	4469	0	4469	0	4469	0	4469	0	4469	0	4467	0	4468	0	4469	0	4469	0	4469	0	4469	0	4469	0	4469	0	4469	0	4469	0	4469	0	4469	0	4469	0	4469	0	4469	0
22	@Uematsu_g8c_4_G3_22	4396	0	4396	0	4399	0	4399	0	4396	0	4399	0	4399	0	4398	0	4396	0	4396	0	4399	0	4399	0	4399	0	4399	0	4396	0	4399	0	4396	0	4402	0	4399	0	4396	0	4399	0	4402	0	4399	0	4396	0
23	@Uematsu_g8c_4_G3_23	4685	0	4685	0	4685	0	4685	0	4685	0	4685	0	4685	0	4685	0	4685	0	4685	0	4685	0	4685	0	4685	0	4685	0	4685	0	4685	0	4685	0	4685	0	4685	0	4685	0	4685	0	4685	0	4685	0	4685	0
24	@Uematsu_g8c_4_G3_24	0	4707	0	4707	0	4710	0	4710	0	4707	0	4710	0	4710	0	4709	0	4707	0	4707	0	4710	0	4710	0	4710	0	4710	0	4707	0	4710	0	4707	0	4713	0	4710	0	4707	0	4710	0	4713	0	4710	0	4707
25	@Uematsu_g8c_4_G3_25	0	4801	0	4804	0	4801	0	4800	0	4798	0	4798	0	4801	0	4801	0	4807	0	4804	0	4801	0	4804	0	4801	0	4798	0	4798	0	4798	0	4801	0	4798	0	4798	0	4804	0	4801	0	4801	0	4800	0	4801
26	@Uematsu_g8c_4_G3_26	0	4841	0	4841	0	4844	0	4844	0	4841	0	4844	0	4844	0	4843	0	4841	0	4841	0	4844	0	4844	0	4844	0	4844	0	4841	0	4844	0	4841	0	4847	0	4844	0	4841	0	4844	0	4847	0	4844	0	4841
27	@Uematsu_g8c_4_G3_27	4324	0	4327	0	4324	0	4323	0	4321	0	4321	0	4324	0	4324	0	4330	0	4327	0	4324	0	4327	0	4324	0	4321	0	4321	0	4321	0	4324	0	4321	0	4321	0	4327	0	4324	0	4324	0	4323	0	4324	0
28	@Uematsu_g8c_4_G3_28	4655	0	4655	0	4658	0	4658	0	4655	0	4658	0	4658	0	4657	0	4655	0	4655	0	4658	0	4658	0	4658	0	4658	0	4655	0	4658	0	4655	0	4661	0	4658	0	4655	0	4658	0	4661	0	4658	0	4655	0
29	@Uematsu_g8c_4_G3_29	3138	0	3138	0	3138	0	3138	0	3138	0	3138	0	3138	0	3138	0	3138	0	3138	0	3138	0	3138	0	3138	0	3138	0	3138	0	3138	0	3138	0	3138	0	3138	0	3138	0	3138	0	3138	0	3138	0	3138	0
30	@Uematsu_g8c_4_G3_30	4837	0	4837	0	4837	0	4839	0	4839	0	4836	0	4842	0	4839	0	4837	0	4837	0	4836	0	4837	0	4840	0	4839	0	4839	0	4837	0	4837	0	4845	0	4839	0	4836	0	4836	0	4842	0	4837	0	4839	0
31	@Uematsu_g8c_4_G3_31	4680	0	4683	0	4680	0	4679	0	4677	0	4677	0	4680	0	4680	0	4686	0	4683	0	4680	0	4683	0	4680	0	4677	0	4677	0	4677	0	4680	0	4677	0	4677	0	4683	0	4680	0	4680	0	4679	0	4680	0
32	@Uematsu_g8c_4_G3_32	0	4543	0	4546	0	4543	0	4542	0	4540	0	4540	0	4543	0	4543	0	4549	0	4546	0	4543	0	4546	0	4543	0	4540	0	4540	0	4540	0	4543	0	4540	0	4540	0	4546	0	4543	0	4543	0	4542	0	4543
33	@Uematsu_g8c_4_G3_33	0	4838	0	4838	0	4841	0	4841	0	4838	0	4841	0	4841	0	4840	0	4838	0	4838	0	4841	0	4841	0	4841	0	4841	0	4838	0	4841	0	4838	0	4844	0	4841	0	4838	0	4841	0	4844	0	4841	0	4838
34	@Uematsu_g8c_4_G3_34	0	4807	0	4807	0	4810	0	4810	0	4807	0	4810	0	4810	0	4809	0	4807	0	4807	0	4810	0	4810	0	4810	0	4810	0	4807	0	4810	0	4807	0	4813	0	4810	0	4807	0	4810	0	4813	0	4810	0	4807
35	@Uematsu_g8c_4_G3_35	0	4531	0	4534	0	4531	0	4530	0	4528	0	4528	0	4531	0	4531	0	4537	0	4534	0	4531	0	4534	0	4531	0	4528	0	4528	0	4528	0	4531	0	4528	0	4528	0	4534	0	4531	0	4531	0	4530	0	4531
36	@Uematsu_g8c_4_G3_36	4500	0	4500	0	4503	0	4503	0	4500	0	4503	0	4503	0	4502	0	4500	0	4500	0	4503	0	4503	0	4503	0	4503	0	4500	0	4503	0	4500	0	4506	0	4503	0	4500	0	4503	0	4506	0	4503	0	4500	0
37	@Uematsu_g8c_4_G3_37	4731	0	4730	0	4736	0	4730	0	4731	0	4734	0	4731	0	4732	0	4730	0	4732	0	4732	0	4733	0	4733	0	4731	0	4731	0	4731	0	4734	0	4732	0	4729	0	4733	0	4731	0	4732	0	4731	0	4733	0
38	@Uematsu_g8c_4_G3_38	4298	0	4298	0	4301	0	4301	0	4298	0	4301	0	4301	0	4300	0	4298	0	4298	0	4301	0	4301	0	4301	0	4301	0	4298	0	4301	0	4298	0	4304	0	4301	0	4298	0	4301	0	4304	0	4301	0	4298	0
39	@Uematsu_g8c_4_G3_39	4799	0	4799	0	4802	0	4802	0	4800	0	4802	0	4802	0	4802	0	4799	0	4799	0	4800	0	4800	0	4800	0	4802	0	4802	0	4800	0	4802	0	4803	0	4800	0	4802	0	4800	0	4803	0	4800	0	4802	0
40	@Uematsu_g8c_4_G3_40	3668	0	3666	0	3668	0	3666	0	3666	0	3671	0	3668	0	3668	0	3668	0	3668	0	3671	0	3668	0	3668	0	3666	0	3666	0	3671	0	3668	0	3668	0	3668	0	3666	0	3668	0	3668	0	3668	0	3666	0
41	@Uematsu_g8c_4_G3_41	4833	0	4836	0	4833	0	4832	0	4830	0	4830	0	4833	0	4833	0	4839	0	4836	0	4833	0	4836	0	4833	0	4830	0	4830	0	4830	0	4833	0	4830	0	4830	0	4836	0	4833	0	4833	0	4832	0	4833	0
42	@Uematsu_g8c_4_G3_42	0	4622	0	4625	0	4622	0	4621	0	4619	0	4619	0	4622	0	4622	0	4628	0	4625	0	4622	0	4625	0	4622	0	4619	0	4619	0	4619	0	4622	0	4619	0	4619	0	4625	0	4622	0	4622	0	4621	0	4622
43	@Uematsu_g8c_4_G3_43	0	4786	0	4789	0	4786	0	4785	0	4783	0	4783	0	4786	0	4786	0	4792	0	4789	0	4786	0	4789	0	4786	0	4783	0	4783	0	4783	0	4786	0	4783	0	4783	0	4789	0	4786	0	4786	0	4785	0	4786
44	@Uematsu_g8c_4_G3_44	0	4783	0	4783	0	4786	0	4786	0	4783	0	4786	0	4786	0	4785	0	4783	0	4783	0	4786	0	4786	0	4786	0	4786	0	4783	0	4786	0	4783	0	4789	0	4786	0	4783	0	4786	0	4789	0	4786	0	4783
45	@Uematsu_g8c_4_G3_45	0	4740	0	4740	0	4743	0	4743	0	4740	0	4743	0	4743	0	4742	0	4740	0	4740	0	4743	0	4743	0	4743	0	4743	0	4740	0	4743	0	4740	0	4746	0	4743	0	4740	0	4743	0	4746	0	4743	0	4740
46	@Uematsu_g8c_4_G3_46	0	4725	0	4728	0	4725	0	4724	0	4722	0	4722	0	4725	0	4725	0	4731	0	4728	0	4725	0	4728	0	4725	0	4722	0	4722	0	4722	0	4725	0	4722	0	4722	0	4728	0	4725	0	4725	0	4724	0	4725
47	@Uematsu_g8c_4_G3_47	4644	0	4647	0	4644	0	4643	0	4641	0	4641	0	4644	0	4644	0	4650	0	4647	0	4644	0	4647	0	4644	0	4641	0	4641	0	4641	0	4644	0	4641	0	4641	0	4647	0	4644	0	4644	0	4643	0	4644	0
48	@Uematsu_g8c_4_G3_48	4747	0	4750	0	4747	0	4746	0	4744	0	4744	0	4747	0	4747	0	4753	0	4750	0	4747	0	4750	0	4747	0	4744	0	4744	0	4744	0	4747	0	4744	0	4744	0	4750	0	4747	0	4747	0	4746	0	4747	0
49	@Uematsu_g8c_4_G3_49	2481	0	2478	0	2480	0	2478	0	2478	0	2483	0	2481	0	2481	0	2481	0	2481	0	2483	0	2481	0	2480	0	2478	0	2478	0	2483	0	2481	0	2480	0	2480	0	2478	0	2481	0	2480	0	2480	0	2478	0
50	@Uematsu_g8c_4_G3_50	0	4837	0	4837	0	4840	0	4840	0	4837	0	4840	0	4840	0	4839	0	4837	0	4837	0	4840	0	4840	0	4840	0	4840	0	4837	0	4840	0	4837	0	4843	0	4840	0	4837	0	4840	0	4843	0	4840	0	4837
51	@Uematsu_g8c_4_G3_51	0	4833	0	4836	0	4833	0	4832	0	4830	0	4830	0	4833	0	4833	0	4839	0	4836	0	4833	0	4836	0	4833	0	4830	0	4830	0	4830	0	4833	0	4830	0	4830	0	4836	0	4833	0	4833	0	4832	0	4833
52	@Uematsu_g8c_4_G3_52	0	4774	0	4777	0	4774	0	4773	0	4771	0	4771	0	4774	0	4774	0	4780	0	4777	0	4774	0	4777	0	4774	0	4771	0	4771	0	4771	0	4774	0	4771	0	4771	0	4777	0	4774	0	4774	0	4773	0	4774
53	@Uematsu_g8c_4_G3_53	4771	0	4774	0	4771	0	4770	0	4768	0	4768	0	4771	0	4771	0	4777	0	4774	0	4771	0	4774	0	4771	0	4768	0	4768	0	4768	0	4771	0	4768	0	4768	0	4774	0	4771	0	4771	0	4770	0	4771	0
54	@Uematsu_g8c_4_G3_54	0	4755	0	4755	0	4758	0	4758	0	4755	0	4758	0	4758	0	4757	0	4755	0	4755	0	4758	0	4758	0	4758	0	4758	0	4755	0	4758	0	4755	0	4761	0	4758	0	4755	0	4758	0	4761	0	4758	0	4755
55	@Uematsu_g8c_4_G3_55	0	4380	0	4380	0	4383	0	4383	0	4380	0	4383	0	4383	0	4382	0	4380	0	4380	0	4383	0	4383	0	4383	0	4383	0	4380	0	4383	0	4380	0	4386	0	4383	0	4380	0	4383	0	4386	0	4383	0	4380
56	@Uematsu_g8c_4_G3_56	0	4513	0	4516	0	4513	0	4513	0	4510	0	4510	0	4513	0	4513	0	4519	0	4516	0	4513	0	4516	0	4513	0	4510	0	4510	0	4510	0	4513	0	4510	0	4510	0	4516	0	4513	0	4513	0	4512	0	4513
57	@Uematsu_g8c_4_G3_57	4743	0	4746	0	4743	0	4743	0	4740	0	4740	0	4743	0	4743	0	4749	0	4746	0	4743	0	4746	0	4743	0	4740	0	4740	0	4740	0	4743	0	4740	0	4740	0	4746	0	4743	0	4743	0	4742	0	4743	0
58	@Uematsu_g8c_4_G3_58	0	4806	0	4809	0	4806	0	4805	0	4803	0	4803	0	4806	0	4806	0	4812	0	4809	0	4806	0	4809	0	4806	0	4803	0	4803	0	4803	0	4806	0	4803	0	4803	0	4809	0	4806	0	4806	0	4805	0	4806
59	@Uematsu_g8c_4_G3_59	4760	0	4760	0	4763	0	4763	0	4760	0	4763	0	4763	0	4762	0	4760	0	4760	0	4763	0	4763	0	4763	0	4763	0	4760	0	4763	0	4760	0	4766	0	4763	0	4760	0	4763	0	4766	0	4763	0	4760	0
60	@Uematsu_g8c_4_G3_60	0	4888	0	4891	0	4888	0	4887	0	4885	0	4885	0	4888	0	4888	0	4894	0	4891	0	4888	0	4891	0	4888	0	4885	0	4885	0	4885	0	4888	0	4885	0	4885	0	4891	0	4888	0	4888	0	4887	0	4888
61	@Uematsu_g8c_4_G3_61	4632	0	4632	0	4635	0	4635	0	4632	0	4635	0	4635	0	4634	0	4632	0	4632	0	4635	0	4635	0	4635	0	4635	0	4632	0	4635	0	4632	0	4638	0	4635	0	4632	0	4635	0	4638	0	4635	0	4632	0
62	@Uematsu_g8c_4_G3_62	0	4318	0	4321	0	4318	0	4317	0	4315	0	4315	0	4318	0	4318	0	4324	0	4321	0	4318	0	4321	0	4318	0	4315	0	4315	0	4315	0	4318	0	4315	0	4315	0	4321	0	4318	0	4318	0	4317	0	4318
63	@Uematsu_g8c_4_G3_63	4802	0	4805	0	4802	0	4801	0	4799	0	4799	0	4802	0	4802	0	4808	0	4805	0	4802	0	4805	0	4802	0	4799	0	4799	0	4799	0	4802	0	4799	0	4799	0	4805	0	4802	0	4802	0	4801	0	4802	0
64	@Uematsu_g8c_4_G3_64	4865	0	4865	0	4868	0	4868	0	4865	0	4868	0	4868	0	4867	0	4865	0	4865	0	4868	0	4868	0	4868	0	4868	0	4865	0	4868	0	4865	0	4871	0	4868	0	4865	0	4868	0	4871	0	4868	0	4865	0
65	@Uematsu_g8c_4_G3_65	4136	0	4139	0	4136	0	4135	0	4133	0	4133	0	4136	0	4136	0	4142	0	4139	0	4136	0	4139	0	4136	0	4133	0	4133	0	4133	0	4136	0	4133	0	4133	0	4139	0	4136	0	4136	0	4135	0	4136	0
66	@Uematsu_g8c_4_G3_66	0	4849	0	4849	0	4852	0	4852	0	4849	0	4852	0	4852	0	4851	0	4849	0	4849	0	4852	0	4852	0	4852	0	4852	0	4849	0	4852	0	4849	0	4855	0	4852	0	4849	0	4852	0	4855	0	4852	0	4849
67	@Uematsu_g8c_4_G3_67	4788	0	4791	0	4788	0	4787	0	4785	0	4785	0	4788	0	4788	0	4794	0	4791	0	4788	0	4791	0	4788	0	4785	0	4785	0	4785	0	4788	0	4785	0	4785	0	4791	0	4788	0	4788	0	4787	0	4788	0
68	@Uematsu_g8c_4_G3_68	4595	0	4595	0	4598	0	4598	0	4595	0	4598	0	4598	0	4597	0	4595	0	4595	0	4598	0	4598	0	4598	0	4598	0	4597	0	4598	0	4597	0	4601	0	4598	0	4597	0	4598	0	4601	0	4598	0	4597	0
69	@Uematsu_g8c_4_G3_69	4889	0	4892	0	4889	0	4888	0	4886	0	4886	0	4889	0	4889	0	4895	0	4892	0	4889	0	4892	0	4889	0	4886	0	4886	0	4886	0	4889	0	4886	0	4886	0	4892	0	4889	0	4889	0	4888	0	4889	0
70	@Uematsu_g8c_4_G3_70	4512	0	4512	0	4515	0	4515	0	4513	0	4515	0	4515	0	4514	0	4512	0	4512	0	4514	0	4514	0	4514	0	4515	0	4515	0	4514	0	4515	0	4517	0	4514	0	4515	0	4514	0	4517	0	4514	0	4515	0
71	@Uematsu_g8c_4_G3_71	4870	0	4873	0	4870	0	4869	0	4867	0	4867	0	4870	0	4870	0	4876	0	4873	0	4870	0	4873	0	4870	0	4867	0	4867	0	4867	0	4870	0	4867	0	4867	0	4873	0	4870	0	4870	0	4869	0	4870	0
72	@Uematsu_g8c_4_G3_72	0	3233	0	3233	0	3233	0	3233	0	3233	0	3233	0	3233	0	3233	0	3233	0	3233	0	3233	0	3233	0	3233	0	3233	0	3233	0	3233	0	3233	0	3233	0	3233	0	3233	0	3233	0	3233	0	3233	0	3233
73	@Uematsu_g8c_4_G3_73	4559	0	4562	0	4559	0	4558	0	4556	0	4556	0	4559	0	4559	0	4565	0	4562	0	4559	0	4562	0	4559	0	4556	0	4556	0	4556	0	4559	0	4556	0	4556	0	4562	0	4559	0	4559	0	4558	0	4559	0
74	@Uematsu_g8c_4_G3_74	0	4477	0	4477	0	4480	0	4480	0	4477	0	4480	0	4480	0	4479	0	4477	0	4477	0	4480	0	4480	0	4480	0	4480	0	4477	0	4480	0	4477	0	4483	0	4480	0	4477	0	4480	0	4483	0	4480	0	4477
75	@Uematsu_g8c_4_G3_75	0	4785	0	4788	0	4785	0	4784	0	4782	0	4782	0	4785	0	4785	0	4791	0	4788	0	4785	0	4788	0	4785	0	4782	0	4782	0	4782	0	4785	0	4782	0	4782	0	4788	0	4785	0	4785	0	4784	0	4785
76	@Uematsu_g8c_4_G3_76	0	0	0	0	0	0	0	0	0	0	0	0	0	0	0	0	0	0	0	0	0	0	0	0	0	0	0	0	0	0	0	0	0	0	0	0	0	0	0	0	0	0	0	0	0	0	0	0
77	@Uematsu_g8c_4_G3_77	4855	0	4858	0	4855	0	4854	0	4852	0	4852	0	4855	0	4855	0	4861	0	4858	0	4855	0	4858	0	4855	0	4852	0	4852	0	4852	0	4855	0	4852	0	4852	0	4858	0	4855	0	4855	0	4854	0	4855	0
78	@Uematsu_g8c_4_G3_78	0	4776	0	4779	0	4776	0	4775	0	4773	0	4773	0	4776	0	4776	0	4782	0	4779	0	4776	0	4779	0	4776	0	4773	0	4773	0	4773	0	4776	0	4773	0	4773	0	4779	0	4776	0	4776	0	4775	0	4776
79	@Uematsu_g8c_4_G3_79	0	4707	0	4710	0	4707	0	4706	0	4704	0	4704	0	4707	0	4707	0	4713	0	4710	0	4707	0	4710	0	4707	0	4704	0	4704	0	4704	0	4707	0	4704	0	4704	0	4710	0	4707	0	4707	0	4706	0	4707
80	@Uematsu_g8c_4_G3_80	0	2623	0	2623	0	2623	0	2623	0	2623	0	2623	0	2623	0	2623	0	2623	0	2623	0	2623	0	2623	0	2623	0	2623	0	2623	0	2623	0	2623	0	2623	0	2623	0	2623	0	2623	0	2623	0	2623	0	2623
81	@Uematsu_g8c_4_G3_81	0	4836	0	4839	0	4836	0	4835	0	4833	0	4833	0	4836	0	4836	0	4842	0	4839	0	4836	0	4839	0	4836	0	4833	0	4833	0	4833	0	4836	0	4833	0	4833	0	4839	0	4836	0	4836	0	4835	0	4836
82	@Uematsu_g8c_4_G3_82	0	4505	0	4508	0	4505	0	4504	0	4502	0	4502	0	4505	0	4505	0	4511	0	4508	0	4505	0	4508	0	4505	0	4502	0	4502	0	4502	0	4505	0	4502	0	4502	0	4508	0	4505	0	4505	0	4504	0	4505
83	@Uematsu_g8c_4_G3_83	0	4838	0	4841	0	4838	0	4838	0	4835	0	4835	0	4838	0	4838	0	4844	0	4841	0	4838	0	4841	0	4838	0	4835	0	4835	0	4835	0	4838	0	4835	0	4835	0	4841	0	4838	0	4838	0	4837	0	4838
84	@Uematsu_g8c_4_G3_84	4806	0	4809	0	4806	0	4805	0	4803	0	4803	0	4806	0	4806	0	4812	0	4809	0	4806	0	4809	0	4806	0	4803	0	4803	0	4803	0	4806	0	4803	0	4803	0	4809	0	4806	0	4806	0	4805	0	4806	0
85	@Uematsu_g8c_4_G3_85	4648	0	4651	0	4648	0	4647	0	4645	0	4645	0	4648	0	4648	0	4654	0	4651	0	4648	0	4651	0	4648	0	4645	0	4645	0	4645	0	4648	0	4645	0	4645	0	4651	0	4648	0	4648	0	4647	0	4648	0
86	@Uematsu_g8c_4_G3_86	4725	0	4728	0	4725	0	4724	0	4722	0	4722	0	4725	0	4725	0	4731	0	4728	0	4725	0	4728	0	4725	0	4722	0	4722	0	4722	0	4725	0	4722	0	4722	0	4728	0	4725	0	4725	0	4724	0	4725	0
87	@Uematsu_g8c_4_G3_87	0	4655	0	4655	0	4658	0	4658	0	4655	0	4658	0	4658	0	4657	0	4655	0	4655	0	4658	0	4658	0	4658	0	4658	0	4655	0	4658	0	4655	0	4661	0	4658	0	4655	0	4658	0	4661	0	4658	0	4655
88	@Uematsu_g8c_4_G3_88	4735	0	4732	0	4734	0	4732	0	4732	0	4737	0	4735	0	4735	0	4735	0	4735	0	4737	0	4735	0	4734	0	4732	0	4732	0	4737	0	4735	0	4734	0	4734	0	4732	0	4735	0	4734	0	4734	0	4732	0
89	@Uematsu_g8c_4_G3_89	0	4342	0	4342	0	4345	0	4345	0	4342	0	4345	0	4345	0	4344	0	4342	0	4342	0	4345	0	4345	0	4345	0	4345	0	4342	0	4345	0	4342	0	4348	0	4345	0	4342	0	4345	0	4348	0	4345	0	4342
90	@Uematsu_g8c_4_G3_90	0	4699	0	4699	0	4702	0	4702	0	4699	0	4702	0	4702	0	4701	0	4699	0	4699	0	4702	0	4702	0	4702	0	4702	0	4699	0	4702	0	4699	0	4705	0	4702	0	4699	0	4702	0	4705	0	4702	0	4699
91	@Uematsu_g8c_4_G3_91	4557	0	4557	0	4560	0	4560	0	4557	0	4560	0	4560	0	4559	0	4557	0	4557	0	4560	0	4560	0	4560	0	4560	0	4557	0	4560	0	4557	0	4563	0	4560	0	4557	0	4560	0	4563	0	4560	0	4557	0
92	@Uematsu_g8c_4_G3_92	0	4858	0	4858	0	4861	0	4861	0	4858	0	4861	0	4861	0	4860	0	4858	0	4858	0	4861	0	4861	0	4861	0	4861	0	4858	0	4861	0	4858	0	4864	0	4861	0	4858	0	4861	0	4864	0	4861	0	4858
93	@Uematsu_g8c_4_G3_93	0	4808	0	4811	0	4808	0	4807	0	4805	0	4805	0	4808	0	4808	0	4814	0	4811	0	4808	0	4811	0	4808	0	4805	0	4805	0	4805	0	4808	0	4805	0	4805	0	4811	0	4808	0	4808	0	4807	0	4808
94	@Uematsu_g8c_4_G3_94	4731	0	4734	0	4731	0	4730	0	4728	0	4728	0	4731	0	4731	0	4737	0	4734	0	4731	0	4734	0	4731	0	4728	0	4728	0	4728	0	4731	0	4728	0	4728	0	4734	0	4731	0	4731	0	4730	0	4731	0
95	@Uematsu_g8c_4_G3_95	4721	0	4721	0	4724	0	4724	0	4721	0	4724	0	4724	0	4723	0	4721	0	4721	0	4724	0	4724	0	4724	0	4724	0	4721	0	4724	0	4721	0	4727	0	4724	0	4721	0	4724	0	4727	0	4724	0	4721	0
96	@Uematsu_g8c_4_G3_96	4785	0	4785	0	4788	0	4788	0	4785	0	4788	0	4788	0	4787	0	4785	0	4785	0	4788	0	4788	0	4788	0	4788	0	4785	0	4788	0	4785	0	4791	0	4788	0	4785	0	4788	0	4791	0	4788	0	4785	0
97	@Uematsu_g8c_4_G3_97	0	4837	0	4837	0	4840	0	4840	0	4837	0	4840	0	4840	0	4839	0	4837	0	4837	0	4840	0	4840	0	4840	0	4840	0	4837	0	4840	0	4837	0	4843	0	4840	0	4837	0	4840	0	4843	0	4840	0	4837
98	@Uematsu_g8c_4_G3_98	0	4797	0	4797	0	4800	0	4800	0	4797	0	4800	0	4800	0	4799	0	4797	0	4797	0	4800	0	4800	0	4800	0	4800	0	4797	0	4800	0	4797	0	4803	0	4800	0	4797	0	4800	0	4803	0	4800	0	4797
99	@Uematsu_g8c_4_G3_99	4753	0	4756	0	4753	0	4752	0	4750	0	4750	0	4753	0	4753	0	4759	0	4756	0	4753	0	4756	0	4753	0	4750	0	4750	0	4750	0	4753	0	4750	0	4750	0	4756	0	4753	0	4753	0	4752	0	4753	0
100	@Uematsu_g8c_4_G3_100	4678	0	4678	0	4681	0	4681	0	4678	0	4681	0	4681	0	4680	0	4678	0	4678	0	4681	0	4681	0	4681	0	4681	0	4678	0	4681	0	4678	0	4684	0	4681	0	4678	0	4681	0	4684	0	4681	0	4678	0
101	@Uematsu_g8c_4_G3_101	0	4272	0	4272	0	4275	0	4275	0	4272	0	4275	0	4275	0	4274	0	4272	0	4272	0	4275	0	4275	0	4275	0	4275	0	4272	0	4275	0	4272	0	4278	0	4275	0	4272	0	4275	0	4278	0	4275	0	4272
102	@Uematsu_g8c_4_G3_102	2084	0	2084	0	2084	0	2084	0	2084	0	2084	0	2084	0	2084	0	2084	0	2084	0	2084	0	2084	0	2084	0	2084	0	2084	0	2084	0	2084	0	2084	0	2084	0	2084	0	2084	0	2084	0	2084	0	2084	0
103	@Uematsu_g8c_4_G3_103	4723	0	4723	0	4726	0	4726	0	4723	0	4726	0	4726	0	4725	0	4723	0	4723	0	4726	0	4726	0	4726	0	4726	0	4723	0	4726	0	4723	0	4729	0	4726	0	4723	0	4726	0	4729	0	4726	0	4723	0
104	@Uematsu_g8c_4_G3_104	4219	0	4219	0	4222	0	4222	0	4219	0	4222	0	4222	0	4221	0	4219	0	4219	0	4222	0	4222	0	4222	0	4222	0	4219	0	4222	0	4219	0	4225	0	4222	0	4219	0	4222	0	4225	0	4222	0	4219	0
105	@Uematsu_g8c_4_G3_105	4769	0	4769	0	4772	0	4772	0	4769	0	4772	0	4772	0	4771	0	4769	0	4769	0	4772	0	4772	0	4772	0	4772	0	4769	0	4772	0	4769	0	4775	0	4772	0	4769	0	4772	0	4775	0	4772	0	4769	0
106	@Uematsu_g8c_4_G3_106	0	4741	0	4744	0	4741	0	4740	0	4738	0	4738	0	4741	0	4741	0	4747	0	4744	0	4741	0	4744	0	4741	0	4738	0	4738	0	4738	0	4741	0	4738	0	4738	0	4744	0	4741	0	4741	0	4740	0	4741
107	@Uematsu_g8c_4_G3_107	4786	0	4786	0	4789	0	4789	0	4786	0	4789	0	4789	0	4788	0	4786	0	4786	0	4789	0	4789	0	4789	0	4789	0	4786	0	4789	0	4786	0	4792	0	4789	0	4786	0	4789	0	4792	0	4789	0	4786	0
108	@Uematsu_g8c_4_G3_108	4865	0	4868	0	4865	0	4864	0	4862	0	4862	0	4865	0	4865	0	4871	0	4868	0	4865	0	4868	0	4865	0	4862	0	4862	0	4862	0	4865	0	4862	0	4862	0	4868	0	4865	0	4865	0	4864	0	4865	0
109	@Uematsu_g8c_4_G3_109	0	4676	0	4679	0	4676	0	4675	0	4673	0	4673	0	4676	0	4676	0	4682	0	4679	0	4676	0	4679	0	4676	0	4673	0	4673	0	4673	0	4676	0	4673	0	4673	0	4679	0	4676	0	4676	0	4675	0	4676
110	@Uematsu_g8c_4_G3_110	4821	0	4824	0	4821	0	4820	0	4818	0	4818	0	4821	0	4821	0	4827	0	4824	0	4821	0	4824	0	4821	0	4818	0	4818	0	4818	0	4821	0	4818	0	4818	0	4824	0	4821	0	4821	0	4820	0	4821	0
111	@Uematsu_g8c_4_G3_111	0	4702	0	4705	0	4702	0	4701	0	4699	0	4699	0	4702	0	4702	0	4708	0	4705	0	4702	0	4705	0	4702	0	4699	0	4699	0	4699	0	4702	0	4699	0	4699	0	4705	0	4702	0	4702	0	4701	0	4702
112	@Uematsu_g8c_4_G3_112	0	4539	0	4539	0	4542	0	4542	0	4539	0	4542	0	4542	0	4541	0	4539	0	4539	0	4542	0	4542	0	4542	0	4542	0	4539	0	4542	0	4539	0	4545	0	4542	0	4539	0	4542	0	4545	0	4542	0	4539
113	@Uematsu_g8c_4_G3_113	0	4628	0	4628	0	4631	0	4631	0	4628	0	4631	0	4631	0	4630	0	4628	0	4628	0	4631	0	4631	0	4631	0	4631	0	4628	0	4631	0	4628	0	4634	0	4631	0	4628	0	4631	0	4634	0	4631	0	4628
114	@Uematsu_g8c_4_G3_114	4737	0	4740	0	4737	0	4736	0	4734	0	4734	0	4737	0	4737	0	4743	0	4740	0	4737	0	4740	0	4737	0	4734	0	4734	0	4734	0	4737	0	4734	0	4734	0	4740	0	4737	0	4737	0	4736	0	4737	0
115	@Uematsu_g8c_4_G3_115	2649	0	2649	0	2649	0	2649	0	2649	0	2649	0	2649	0	2649	0	2649	0	2649	0	2649	0	2649	0	2649	0	2649	0	2649	0	2649	0	2649	0	2649	0	2649	0	2649	0	2649	0	2649	0	2649	0	2649	0
116	@Uematsu_g8c_4_G3_116	4891	0	4891	0	4894	0	4894	0	4891	0	4894	0	4894	0	4893	0	4891	0	4891	0	4894	0	4894	0	4894	0	4894	0	4892	0	4894	0	4892	0	4897	0	4894	0	4892	0	4894	0	4897	0	4894	0	4892	0
117	@Uematsu_g8c_4_G3_117	4102	0	4099	0	4101	0	4099	0	4099	0	4104	0	4102	0	4102	0	4102	0	4102	0	4104	0	4102	0	4101	0	4099	0	4099	0	4104	0	4102	0	4101	0	4101	0	4099	0	4102	0	4101	0	4101	0	4099	0
118	@Uematsu_g8c_4_G3_118	2866	0	2866	0	2866	0	2866	0	2866	0	2866	0	2866	0	2866	0	2866	0	2866	0	2866	0	2866	0	2866	0	2866	0	2866	0	2866	0	2866	0	2866	0	2866	0	2866	0	2866	0	2866	0	2866	0	2866	0
119	@Uematsu_g8c_4_G3_119	0	4606	0	4606	0	4609	0	4609	0	4606	0	4609	0	4609	0	4608	0	4606	0	4606	0	4609	0	4609	0	4609	0	4609	0	4606	0	4609	0	4606	0	4612	0	4609	0	4606	0	4609	0	4612	0	4609	0	4606
120	@Uematsu_g8c_4_G3_120	0	4665	0	4665	0	4668	0	4668	0	4665	0	4668	0	4668	0	4667	0	4665	0	4665	0	4668	0	4668	0	4668	0	4668	0	4665	0	4668	0	4665	0	4671	0	4668	0	4665	0	4668	0	4671	0	4668	0	4665
121	@Uematsu_g8c_4_G3_121	0	4830	0	4830	0	4833	0	4833	0	4830	0	4833	0	4833	0	4832	0	4830	0	4830	0	4833	0	4833	0	4833	0	4833	0	4830	0	4833	0	4830	0	4836	0	4833	0	4830	0	4833	0	4836	0	4833	0	4830
122	@Uematsu_g8c_4_G3_122	4730	0	4730	0	4733	0	4733	0	4730	0	4733	0	4733	0	4732	0	4730	0	4730	0	4733	0	4733	0	4733	0	4733	0	4730	0	4733	0	4730	0	4736	0	4733	0	4730	0	4733	0	4736	0	4733	0	4730	0
123	@Uematsu_g8c_4_G3_123	0	3826	0	3829	0	3826	0	3825	0	3824	0	3824	0	3826	0	3827	0	3832	0	3829	0	3826	0	3829	0	3826	0	3823	0	3824	0	3824	0	3826	0	3823	0	3824	0	3829	0	3827	0	3826	0	3827	0	3826
124	@Uematsu_g8c_4_G3_124	0	4785	0	4785	0	4788	0	4788	0	4785	0	4788	0	4788	0	4787	0	4785	0	4785	0	4788	0	4788	0	4788	0	4788	0	4785	0	4788	0	4785	0	4791	0	4788	0	4785	0	4788	0	4791	0	4788	0	4785
125	@Uematsu_g8c_4_G3_125	4657	0	4660	0	4657	0	4656	0	4654	0	4654	0	4657	0	4657	0	4663	0	4660	0	4657	0	4660	0	4657	0	4654	0	4654	0	4654	0	4657	0	4654	0	4654	0	4660	0	4657	0	4657	0	4656	0	4657	0
126	@Uematsu_g8c_4_G3_126	4671	0	4674	0	4671	0	4670	0	4668	0	4668	0	4671	0	4671	0	4677	0	4674	0	4671	0	4674	0	4671	0	4668	0	4668	0	4668	0	4671	0	4668	0	4668	0	4674	0	4671	0	4671	0	4670	0	4671	0
127	@Uematsu_g8c_4_G3_127	4623	0	4623	0	4626	0	4626	0	4623	0	4626	0	4626	0	4625	0	4623	0	4623	0	4626	0	4626	0	4626	0	4626	0	4623	0	4626	0	4623	0	4629	0	4626	0	4623	0	4626	0	4629	0	4626	0	4623	0
128	@Uematsu_g8c_4_G3_128	4741	0	4741	0	4744	0	4744	0	4741	0	4744	0	4744	0	4743	0	4741	0	4741	0	4744	0	4744	0	4744	0	4744	0	4741	0	4744	0	4741	0	4747	0	4744	0	4741	0	4744	0	4747	0	4744	0	4741	0
129	@Uematsu_g8c_4_G3_129	0	4527	0	4530	0	4527	0	4527	0	4524	0	4524	0	4527	0	4527	0	4533	0	4530	0	4527	0	4530	0	4527	0	4524	0	4524	0	4524	0	4527	0	4524	0	4524	0	4530	0	4527	0	4527	0	4526	0	4527
130	@Uematsu_g8c_4_G3_130	0	4568	0	4568	0	4571	0	4571	0	4568	0	4571	0	4571	0	4570	0	4568	0	4568	0	4571	0	4571	0	4571	0	4571	0	4568	0	4571	0	4568	0	4574	0	4571	0	4568	0	4571	0	4574	0	4571	0	4568
131	@Uematsu_g8c_4_G3_131	0	2241	0	2241	0	2241	0	2241	0	2241	0	2241	0	2241	0	2241	0	2241	0	2241	0	2241	0	2241	0	2241	0	2241	0	2241	0	2241	0	2241	0	2241	0	2241	0	2241	0	2241	0	2241	0	2241	0	2241
132	@Uematsu_g8c_4_G3_132	0	4720	0	4723	0	4720	0	4719	0	4717	0	4717	0	4720	0	4720	0	4726	0	4723	0	4720	0	4723	0	4720	0	4717	0	4717	0	4717	0	4720	0	4717	0	4717	0	4723	0	4720	0	4720	0	4719	0	4720
133	@Uematsu_g8c_4_G3_133	0	4840	0	4843	0	4840	0	4839	0	4837	0	4837	0	4840	0	4840	0	4846	0	4843	0	4840	0	4843	0	4840	0	4837	0	4837	0	4837	0	4840	0	4837	0	4837	0	4843	0	4840	0	4840	0	4839	0	4840
134	@Uematsu_g8c_4_G3_134	0	4770	0	4770	0	4773	0	4773	0	4770	0	4773	0	4773	0	4772	0	4770	0	4770	0	4773	0	4773	0	4773	0	4773	0	4770	0	4773	0	4770	0	4776	0	4773	0	4770	0	4773	0	4776	0	4773	0	4770
135	@Uematsu_g8c_4_G3_135	4745	0	4748	0	4745	0	4744	0	4742	0	4742	0	4745	0	4745	0	4751	0	4748	0	4745	0	4748	0	4745	0	4742	0	4742	0	4742	0	4745	0	4742	0	4742	0	4748	0	4745	0	4745	0	4744	0	4745	0
136	@Uematsu_g8c_4_G3_136	4066	0	4069	0	4066	0	4065	0	4063	0	4063	0	4066	0	4066	0	4072	0	4069	0	4066	0	4069	0	4066	0	4063	0	4063	0	4063	0	4066	0	4063	0	4063	0	4069	0	4066	0	4066	0	4065	0	4066	0
137	@Uematsu_g8c_4_G3_137	0	4858	0	4861	0	4858	0	4857	0	4855	0	4855	0	4858	0	4858	0	4864	0	4861	0	4858	0	4861	0	4858	0	4855	0	4855	0	4855	0	4858	0	4855	0	4855	0	4861	0	4858	0	4858	0	4857	0	4858
138	@Uematsu_g8c_4_G3_138	0	4685	0	4688	0	4685	0	4684	0	4682	0	4682	0	4685	0	4685	0	4691	0	4688	0	4685	0	4688	0	4685	0	4682	0	4682	0	4682	0	4685	0	4682	0	4682	0	4688	0	4685	0	4685	0	4684	0	4685
139	@Uematsu_g8c_4_G3_139	0	4888	0	4888	0	4891	0	4891	0	4888	0	4891	0	4891	0	4890	0	4888	0	4888	0	4891	0	4891	0	4891	0	4891	0	4888	0	4891	0	4888	0	4894	0	4891	0	4888	0	4891	0	4894	0	4891	0	4888
140	@Uematsu_g8c_4_G3_140	4631	0	4628	0	4630	0	4628	0	4628	0	4633	0	4631	0	4631	0	4631	0	4631	0	4633	0	4631	0	4630	0	4628	0	4628	0	4633	0	4631	0	4630	0	4630	0	4628	0	4631	0	4630	0	4630	0	4628	0
141	@Uematsu_g8c_4_G3_141	4758	0	4758	0	4761	0	4761	0	4758	0	4761	0	4761	0	4760	0	4758	0	4758	0	4761	0	4761	0	4761	0	4761	0	4758	0	4761	0	4758	0	4764	0	4761	0	4758	0	4761	0	4764	0	4761	0	4758	0
142	@Uematsu_g8c_4_G3_142	4784	0	4784	0	4787	0	4787	0	4784	0	4787	0	4787	0	4786	0	4784	0	4784	0	4787	0	4787	0	4787	0	4787	0	4784	0	4787	0	4784	0	4790	0	4787	0	4784	0	4787	0	4790	0	4787	0	4784	0
143	@Uematsu_g8c_4_G3_143	0	4784	0	4787	0	4784	0	4783	0	4781	0	4781	0	4784	0	4784	0	4790	0	4787	0	4784	0	4787	0	4784	0	4781	0	4781	0	4781	0	4784	0	4781	0	4781	0	4787	0	4784	0	4784	0	4783	0	4784
144	@Uematsu_g8c_4_G3_144	0	4727	0	4727	0	4730	0	4730	0	4727	0	4730	0	4730	0	4729	0	4727	0	4727	0	4730	0	4730	0	4730	0	4730	0	4727	0	4730	0	4727	0	4733	0	4730	0	4727	0	4730	0	4733	0	4730	0	4727
145	@Uematsu_g8c_4_G3_145	0	1860	0	1860	0	1860	0	1860	0	1860	0	1860	0	1860	0	1860	0	1860	0	1860	0	1860	0	1860	0	1860	0	1860	0	1860	0	1860	0	1860	0	1860	0	1860	0	1860	0	1860	0	1860	0	1860	0	1860
146	@Uematsu_g8c_4_G3_146	0	4586	0	4586	0	4589	0	4589	0	4586	0	4589	0	4589	0	4588	0	4586	0	4586	0	4589	0	4589	0	4589	0	4589	0	4586	0	4589	0	4586	0	4592	0	4589	0	4586	0	4589	0	4592	0	4589	0	4586
147	@Uematsu_g8c_4_G3_147	0	3973	0	3973	0	3976	0	3976	0	3973	0	3976	0	3976	0	3975	0	3973	0	3973	0	3976	0	3976	0	3976	0	3976	0	3973	0	3976	0	3973	0	3979	0	3976	0	3973	0	3976	0	3979	0	3976	0	3973
148	@Uematsu_g8c_4_G3_148	0	4604	0	4604	0	4607	0	4607	0	4604	0	4607	0	4607	0	4606	0	4604	0	4604	0	4607	0	4607	0	4607	0	4607	0	4604	0	4607	0	4604	0	4610	0	4607	0	4604	0	4607	0	4610	0	4607	0	4604
149	@Uematsu_g8c_4_G3_149	0	4828	0	4828	0	4831	0	4831	0	4828	0	4831	0	4831	0	4830	0	4828	0	4828	0	4831	0	4831	0	4831	0	4831	0	4828	0	4831	0	4828	0	4834	0	4831	0	4828	0	4831	0	4834	0	4831	0	4828
150	@Uematsu_g8c_4_G3_150	4756	0	4756	0	4759	0	4759	0	4756	0	4759	0	4759	0	4758	0	4756	0	4756	0	4759	0	4759	0	4759	0	4759	0	4756	0	4759	0	4756	0	4762	0	4759	0	4756	0	4759	0	4762	0	4759	0	4756	0
151	@Uematsu_g8c_4_G3_151	0	4639	0	4639	0	4642	0	4642	0	4639	0	4642	0	4642	0	4641	0	4639	0	4639	0	4642	0	4642	0	4642	0	4642	0	4639	0	4642	0	4639	0	4645	0	4642	0	4639	0	4642	0	4645	0	4642	0	4639
152	@Uematsu_g8c_4_G3_152	3853	0	3850	0	3851	0	3850	0	3850	0	3853	0	3853	0	3853	0	3853	0	3853	0	3853	0	3853	0	3851	0	3850	0	3850	0	3853	0	3853	0	3850	0	3850	0	3850	0	3853	0	3850	0	3851	0	3850	0
153	@Uematsu_g8c_4_G3_153	0	4616	0	4616	0	4619	0	4619	0	4616	0	4619	0	4619	0	4618	0	4616	0	4616	0	4619	0	4619	0	4619	0	4619	0	4616	0	4619	0	4616	0	4622	0	4619	0	4616	0	4619	0	4622	0	4619	0	4616
154	@Uematsu_g8c_4_G3_154	0	4771	0	4772	0	4771	0	4770	0	4771	0	4771	0	4771	0	4774	0	4775	0	4774	0	4771	0	4772	0	4771	0	4768	0	4771	0	4771	0	4771	0	4768	0	4771	0	4772	0	4774	0	4771	0	4774	0	4769
155	@Uematsu_g8c_4_G3_155	0	4730	0	4730	0	4733	0	4733	0	4730	0	4733	0	4733	0	4732	0	4730	0	4730	0	4733	0	4733	0	4733	0	4733	0	4730	0	4733	0	4730	0	4736	0	4733	0	4730	0	4733	0	4736	0	4733	0	4730
156	@Uematsu_g8c_4_G3_156	4811	0	4811	0	4814	0	4814	0	4811	0	4814	0	4814	0	4813	0	4811	0	4811	0	4814	0	4814	0	4814	0	4814	0	4811	0	4814	0	4811	0	4817	0	4814	0	4811	0	4814	0	4817	0	4814	0	4811	0
157	@Uematsu_g8c_4_G3_157	4509	0	4512	0	4509	0	4508	0	4506	0	4506	0	4509	0	4509	0	4515	0	4512	0	4509	0	4512	0	4509	0	4506	0	4506	0	4506	0	4509	0	4506	0	4506	0	4512	0	4509	0	4509	0	4508	0	4509	0
158	@Uematsu_g8c_4_G3_158	4779	0	4776	0	4778	0	4776	0	4776	0	4781	0	4779	0	4779	0	4779	0	4779	0	4781	0	4779	0	4778	0	4776	0	4776	0	4781	0	4779	0	4778	0	4778	0	4776	0	4779	0	4778	0	4778	0	4776	0
159	@Uematsu_g8c_4_G3_159	0	4725	0	4725	0	4728	0	4728	0	4725	0	4728	0	4728	0	4727	0	4725	0	4725	0	4728	0	4728	0	4728	0	4728	0	4725	0	4728	0	4725	0	4731	0	4728	0	4725	0	4728	0	4731	0	4728	0	4725
160	@Uematsu_g8c_4_G3_160	4584	0	4584	0	4587	0	4587	0	4585	0	4587	0	4587	0	4586	0	4584	0	4584	0	4586	0	4586	0	4587	0	4587	0	4587	0	4586	0	4587	0	4589	0	4586	0	4587	0	4586	0	4589	0	4586	0	4587	0
161	@Uematsu_g8c_4_G3_161	2403	0	2406	0	2403	0	2402	0	2400	0	2400	0	2403	0	2403	0	2409	0	2406	0	2403	0	2406	0	2403	0	2400	0	2400	0	2400	0	2403	0	2400	0	2400	0	2406	0	2403	0	2403	0	2402	0	2403	0
162	@Uematsu_g8c_4_G3_162	0	4776	0	4779	0	4776	0	4775	0	4773	0	4773	0	4776	0	4776	0	4782	0	4779	0	4776	0	4779	0	4776	0	4773	0	4773	0	4773	0	4776	0	4773	0	4773	0	4779	0	4776	0	4776	0	4775	0	4776
163	@Uematsu_g8c_4_G3_163	4158	0	4158	0	4161	0	4161	0	4158	0	4161	0	4161	0	4160	0	4158	0	4158	0	4161	0	4161	0	4161	0	4161	0	4158	0	4161	0	4158	0	4164	0	4161	0	4158	0	4161	0	4164	0	4161	0	4158	0
164	@Uematsu_g8c_4_G3_164	4827	0	4827	0	4830	0	4830	0	4827	0	4830	0	4830	0	4829	0	4827	0	4827	0	4830	0	4830	0	4830	0	4830	0	4827	0	4830	0	4827	0	4833	0	4830	0	4827	0	4830	0	4833	0	4830	0	4827	0
165	@Uematsu_g8c_4_G3_165	0	3336	0	3336	0	3336	0	3336	0	3336	0	3336	0	3336	0	3336	0	3336	0	3336	0	3336	0	3336	0	3336	0	3336	0	3336	0	3336	0	3336	0	3336	0	3336	0	3336	0	3336	0	3336	0	3336	0	3336
166	@Uematsu_g8c_4_G3_166	0	3039	0	3042	0	3039	0	3038	0	3036	0	3036	0	3039	0	3039	0	3045	0	3042	0	3039	0	3042	0	3039	0	3036	0	3036	0	3036	0	3039	0	3036	0	3036	0	3042	0	3039	0	3039	0	3038	0	3039
167	@Uematsu_g8c_4_G3_167	0	4733	0	4736	0	4733	0	4732	0	4730	0	4730	0	4733	0	4733	0	4739	0	4736	0	4733	0	4736	0	4733	0	4730	0	4730	0	4730	0	4733	0	4730	0	4730	0	4736	0	4733	0	4733	0	4732	0	4733
168	@Uematsu_g8c_4_G3_168	1827	0	1827	0	1830	0	1830	0	1827	0	1830	0	1830	0	1829	0	1827	0	1827	0	1830	0	1830	0	1830	0	1830	0	1827	0	1830	0	1827	0	1833	0	1830	0	1827	0	1830	0	1833	0	1830	0	1827	0
169	@Uematsu_g8c_4_G3_169	0	4868	0	4871	0	4868	0	4867	0	4865	0	4865	0	4868	0	4868	0	4874	0	4871	0	4868	0	4871	0	4868	0	4865	0	4865	0	4865	0	4868	0	4865	0	4865	0	4871	0	4868	0	4868	0	4867	0	4868
170	@Uematsu_g8c_4_G3_170	4560	0	4560	0	4563	0	4563	0	4560	0	4563	0	4563	0	4562	0	4560	0	4560	0	4563	0	4563	0	4563	0	4563	0	4560	0	4563	0	4560	0	4566	0	4563	0	4560	0	4563	0	4566	0	4563	0	4560	0
171	@Uematsu_g8c_4_G3_171	4684	0	4684	0	4687	0	4687	0	4684	0	4687	0	4687	0	4686	0	4684	0	4684	0	4687	0	4687	0	4687	0	4687	0	4684	0	4687	0	4684	0	4690	0	4687	0	4684	0	4687	0	4690	0	4687	0	4684	0
172	@Uematsu_g8c_4_G3_172	0	4589	0	4589	0	4592	0	4592	0	4589	0	4592	0	4592	0	4591	0	4589	0	4589	0	4592	0	4592	0	4592	0	4592	0	4589	0	4592	0	4589	0	4595	0	4592	0	4589	0	4592	0	4595	0	4592	0	4589
173	@Uematsu_g8c_4_G3_173	0	3321	0	3321	0	3324	0	3324	0	3321	0	3324	0	3324	0	3323	0	3321	0	3321	0	3324	0	3324	0	3324	0	3324	0	3321	0	3324	0	3321	0	3327	0	3324	0	3321	0	3324	0	3327	0	3324	0	3321
174	@Uematsu_g8c_4_G3_174	4766	0	4769	0	4766	0	4765	0	4763	0	4763	0	4766	0	4766	0	4772	0	4769	0	4766	0	4769	0	4766	0	4763	0	4763	0	4763	0	4766	0	4763	0	4763	0	4769	0	4766	0	4766	0	4765	0	4766	0
175	@Uematsu_g8c_4_G3_175	4598	0	4601	0	4604	0	4601	0	4601	0	4601	0	4601	0	4604	0	4604	0	4601	0	4601	0	4604	0	4601	0	4604	0	4601	0	4599	0	4601	0	4601	0	4601	0	4604	0	4601	0	4599	0	4598	0	4604	0
176	@Uematsu_g8c_4_G3_176	4910	0	4907	0	4909	0	4907	0	4907	0	4912	0	4910	0	4910	0	4910	0	4910	0	4912	0	4910	0	4909	0	4907	0	4907	0	4912	0	4910	0	4909	0	4909	0	4907	0	4910	0	4909	0	4909	0	4907	0
177	@Uematsu_g8c_4_G3_177	0	4617	0	4617	0	4620	0	4620	0	4617	0	4620	0	4620	0	4619	0	4617	0	4617	0	4620	0	4620	0	4620	0	4620	0	4617	0	4620	0	4617	0	4623	0	4620	0	4617	0	4620	0	4623	0	4620	0	4617
178	@Uematsu_g8c_4_G3_178	0	4796	0	4796	0	4799	0	4799	0	4796	0	4799	0	4799	0	4798	0	4796	0	4796	0	4799	0	4799	0	4799	0	4799	0	4796	0	4799	0	4796	0	4802	0	4799	0	4796	0	4799	0	4802	0	4799	0	4796
179	@Uematsu_g8c_4_G3_179	4672	0	4672	0	4675	0	4675	0	4672	0	4675	0	4675	0	4674	0	4672	0	4672	0	4675	0	4675	0	4675	0	4675	0	4672	0	4675	0	4672	0	4678	0	4675	0	4672	0	4675	0	4678	0	4675	0	4672	0
180	@Uematsu_g8c_4_G3_180	4148	0	4145	0	4147	0	4147	0	4148	0	4148	0	4147	0	4148	0	4145	0	4148	0	4148	0	4145	0	4145	0	4147	0	4148	0	4148	0	4148	0	4151	0	4148	0	4145	0	4145	0	4148	0	4145	0	4148	0
181	@Uematsu_g8c_4_G3_181	0	4762	0	4762	0	4765	0	4765	0	4762	0	4765	0	4765	0	4764	0	4762	0	4762	0	4765	0	4765	0	4765	0	4765	0	4762	0	4765	0	4762	0	4768	0	4765	0	4762	0	4765	0	4768	0	4765	0	4762
182	@Uematsu_g8c_4_G3_182	4850	0	4853	0	4850	0	4849	0	4847	0	4847	0	4850	0	4850	0	4856	0	4853	0	4850	0	4853	0	4850	0	4847	0	4847	0	4847	0	4850	0	4847	0	4847	0	4853	0	4850	0	4850	0	4849	0	4850	0
183	@Uematsu_g8c_4_G3_183	4844	0	4844	0	4847	0	4847	0	4844	0	4847	0	4847	0	4846	0	4844	0	4844	0	4847	0	4847	0	4847	0	4847	0	4844	0	4847	0	4844	0	4850	0	4847	0	4844	0	4847	0	4850	0	4847	0	4844	0
184	@Uematsu_g8c_4_G3_184	0	4661	0	4661	0	4664	0	4664	0	4661	0	4664	0	4664	0	4663	0	4661	0	4661	0	4664	0	4664	0	4664	0	4664	0	4661	0	4664	0	4661	0	4667	0	4664	0	4661	0	4664	0	4667	0	4664	0	4661
185	@Uematsu_g8c_4_G3_185	0	3129	0	3129	0	3129	0	3129	0	3129	0	3129	0	3129	0	3129	0	3129	0	3129	0	3129	0	3129	0	3129	0	3129	0	3129	0	3129	0	3129	0	3129	0	3129	0	3129	0	3129	0	3129	0	3129	0	3129
186	@Uematsu_g8c_4_G3_186	0	4512	0	4515	0	4512	0	4511	0	4509	0	4509	0	4512	0	4512	0	4518	0	4515	0	4512	0	4515	0	4512	0	4509	0	4509	0	4509	0	4512	0	4509	0	4509	0	4515	0	4512	0	4512	0	4511	0	4512
187	@Uematsu_g8c_4_G3_187	0	4788	0	4788	0	4791	0	4791	0	4788	0	4791	0	4791	0	4790	0	4788	0	4788	0	4791	0	4791	0	4791	0	4791	0	4788	0	4791	0	4788	0	4794	0	4791	0	4788	0	4791	0	4794	0	4791	0	4788
188	@Uematsu_g8c_4_G3_188	4624	0	4621	0	4623	0	4621	0	4621	0	4626	0	4624	0	4624	0	4624	0	4624	0	4626	0	4624	0	4623	0	4621	0	4621	0	4626	0	4624	0	4623	0	4623	0	4621	0	4624	0	4623	0	4623	0	4621	0
189	@Uematsu_g8c_4_G3_189	0	4813	0	4816	0	4813	0	4812	0	4810	0	4810	0	4813	0	4813	0	4819	0	4816	0	4813	0	4816	0	4813	0	4810	0	4810	0	4810	0	4813	0	4810	0	4810	0	4816	0	4813	0	4813	0	4812	0	4813
190	@Uematsu_g8c_4_G3_190	4767	0	4767	0	4770	0	4770	0	4767	0	4770	0	4770	0	4769	0	4767	0	4767	0	4770	0	4770	0	4770	0	4770	0	4767	0	4770	0	4767	0	4773	0	4770	0	4767	0	4770	0	4773	0	4770	0	4767	0
191	@Uematsu_g8c_4_G3_191	0	4477	0	4480	0	4477	0	4476	0	4474	0	4474	0	4477	0	4477	0	4483	0	4480	0	4477	0	4480	0	4477	0	4474	0	4474	0	4474	0	4477	0	4474	0	4474	0	4480	0	4477	0	4477	0	4476	0	4477
192	@Uematsu_g8c_4_G3_192	4794	0	4794	0	4797	0	4797	0	4794	0	4797	0	4800	0	4796	0	4795	0	4797	0	4797	0	4797	0	4797	0	4797	0	4795	0	4797	0	4795	0	4800	0	4797	0	4795	0	4797	0	4800	0	4797	0	4795	0
193	@Uematsu_g8c_4_G3_193	4701	0	4704	0	4701	0	4700	0	4698	0	4698	0	4701	0	4701	0	4707	0	4704	0	4701	0	4704	0	4701	0	4698	0	4698	0	4698	0	4701	0	4698	0	4698	0	4704	0	4701	0	4701	0	4700	0	4701	0
194	@Uematsu_g8c_4_G3_194	3541	0	3541	0	3544	0	3544	0	3541	0	3544	0	3544	0	3543	0	3541	0	3541	0	3544	0	3544	0	3544	0	3544	0	3541	0	3544	0	3541	0	3547	0	3544	0	3541	0	3544	0	3547	0	3544	0	3541	0
195	@Uematsu_g8c_4_G3_195	0	4630	0	4633	0	4630	0	4629	0	4627	0	4627	0	4630	0	4630	0	4636	0	4633	0	4630	0	4633	0	4630	0	4627	0	4627	0	4627	0	4630	0	4627	0	4627	0	4633	0	4630	0	4630	0	4629	0	4630
196	@Uematsu_g8c_4_G3_196	4071	0	4071	0	4074	0	4074	0	4071	0	4074	0	4074	0	4073	0	4071	0	4071	0	4074	0	4074	0	4074	0	4074	0	4071	0	4074	0	4071	0	4077	0	4074	0	4071	0	4074	0	4077	0	4074	0	4071	0
197	@Uematsu_g8c_4_G3_197	0	4717	0	4717	0	4720	0	4720	0	4717	0	4720	0	4720	0	4719	0	4717	0	4717	0	4720	0	4720	0	4720	0	4720	0	4717	0	4720	0	4717	0	4723	0	4720	0	4717	0	4720	0	4723	0	4720	0	4717
198	@Uematsu_g8c_4_G3_198	0	0	0	0	0	0	0	0	0	0	0	0	0	0	0	0	0	0	0	0	0	0	0	0	0	0	0	0	0	0	0	0	0	0	0	0	0	0	0	0	0	0	0	0	0	0	0	0
199	@Uematsu_g8c_4_G3_199	3990	0	3993	0	3990	0	3989	0	3988	0	3988	0	3990	0	3991	0	3996	0	3993	0	3990	0	3993	0	3990	0	3987	0	3988	0	3988	0	3990	0	3987	0	3988	0	3993	0	3991	0	3990	0	3991	0	3990	0
200	@Uematsu_g8c_4_G3_200	0	4666	0	4669	0	4666	0	4665	0	4663	0	4663	0	4666	0	4666	0	4672	0	4669	0	4666	0	4669	0	4666	0	4663	0	4663	0	4663	0	4666	0	4663	0	4663	0	4669	0	4666	0	4666	0	4665	0	4666
201	@Uematsu_g8c_4_G3_201	0	4750	0	4753	0	4750	0	4749	0	4747	0	4747	0	4750	0	4750	0	4756	0	4753	0	4750	0	4753	0	4750	0	4747	0	4747	0	4747	0	4750	0	4747	0	4747	0	4753	0	4750	0	4750	0	4749	0	4750
202	@Uematsu_g8c_4_G3_202	2868	0	2868	0	2868	0	2868	0	2868	0	2868	0	2868	0	2868	0	2868	0	2868	0	2868	0	2868	0	2868	0	2868	0	2868	0	2868	0	2868	0	2868	0	2868	0	2868	0	2868	0	2868	0	2868	0	2868	0
203	@Uematsu_g8c_4_G3_203	4696	0	4696	0	4699	0	4699	0	4696	0	4699	0	4699	0	4698	0	4696	0	4696	0	4699	0	4699	0	4699	0	4699	0	4696	0	4699	0	4696	0	4702	0	4699	0	4696	0	4699	0	4702	0	4699	0	4696	0
204	@Uematsu_g8c_4_G3_204	0	4561	0	4561	0	4564	0	4564	0	4561	0	4564	0	4564	0	4563	0	4561	0	4561	0	4564	0	4564	0	4564	0	4564	0	4561	0	4564	0	4561	0	4567	0	4564	0	4561	0	4564	0	4567	0	4564	0	4561
205	@Uematsu_g8c_4_G3_205	0	4574	0	4577	0	4574	0	4573	0	4571	0	4571	0	4574	0	4574	0	4580	0	4577	0	4574	0	4577	0	4574	0	4571	0	4571	0	4571	0	4574	0	4571	0	4571	0	4577	0	4574	0	4574	0	4573	0	4574
206	@Uematsu_g8c_4_G3_206	0	4377	0	4377	0	4380	0	4380	0	4377	0	4380	0	4380	0	4379	0	4377	0	4377	0	4380	0	4380	0	4380	0	4380	0	4377	0	4380	0	4377	0	4383	0	4380	0	4377	0	4380	0	4383	0	4380	0	4377
207	@Uematsu_g8c_4_G3_207	0	4837	0	4837	0	4840	0	4840	0	4837	0	4840	0	4840	0	4839	0	4837	0	4837	0	4840	0	4840	0	4840	0	4840	0	4837	0	4840	0	4837	0	4843	0	4840	0	4837	0	4840	0	4843	0	4840	0	4837
208	@Uematsu_g8c_4_G3_208	0	4877	0	4877	0	4880	0	4880	0	4877	0	4880	0	4880	0	4879	0	4877	0	4877	0	4880	0	4880	0	4880	0	4880	0	4877	0	4880	0	4877	0	4883	0	4880	0	4877	0	4880	0	4883	0	4880	0	4877
209	@Uematsu_g8c_4_G3_209	0	4688	0	4688	0	4691	0	4691	0	4688	0	4691	0	4691	0	4690	0	4688	0	4688	0	4691	0	4691	0	4691	0	4691	0	4688	0	4691	0	4688	0	4694	0	4691	0	4688	0	4691	0	4694	0	4691	0	4688
210	@Uematsu_g8c_4_G3_210	0	4751	0	4751	0	4754	0	4754	0	4751	0	4754	0	4754	0	4753	0	4751	0	4751	0	4754	0	4754	0	4754	0	4754	0	4751	0	4754	0	4751	0	4757	0	4754	0	4751	0	4754	0	4757	0	4754	0	4751
211	@Uematsu_g8c_4_G3_211	4826	0	4829	0	4826	0	4825	0	4823	0	4823	0	4826	0	4826	0	4832	0	4829	0	4826	0	4829	0	4826	0	4823	0	4823	0	4823	0	4826	0	4823	0	4823	0	4829	0	4826	0	4826	0	4825	0	4826	0
212	@Uematsu_g8c_4_G3_212	0	4558	0	4558	0	4561	0	4561	0	4558	0	4561	0	4561	0	4560	0	4558	0	4558	0	4561	0	4561	0	4561	0	4561	0	4558	0	4561	0	4558	0	4564	0	4561	0	4558	0	4561	0	4564	0	4561	0	4558
213	@Uematsu_g8c_4_G3_213	0	4356	0	4356	0	4359	0	4359	0	4356	0	4359	0	4359	0	4358	0	4356	0	4356	0	4359	0	4359	0	4359	0	4359	0	4356	0	4359	0	4356	0	4362	0	4359	0	4356	0	4359	0	4362	0	4359	0	4356
214	@Uematsu_g8c_4_G3_214	4427	0	4427	0	4430	0	4430	0	4427	0	4430	0	4430	0	4429	0	4427	0	4427	0	4430	0	4430	0	4430	0	4430	0	4427	0	4430	0	4427	0	4433	0	4430	0	4427	0	4430	0	4433	0	4430	0	4427	0
215	@Uematsu_g8c_4_G3_215	4185	0	4185	0	4188	0	4188	0	4185	0	4188	0	4188	0	4187	0	4185	0	4185	0	4188	0	4188	0	4188	0	4188	0	4185	0	4188	0	4185	0	4191	0	4188	0	4185	0	4188	0	4191	0	4188	0	4185	0
216	@Uematsu_g8c_4_G3_216	0	2511	0	2514	0	2511	0	2510	0	2508	0	2508	0	2511	0	2511	0	2517	0	2514	0	2511	0	2514	0	2511	0	2508	0	2508	0	2508	0	2511	0	2508	0	2508	0	2514	0	2511	0	2511	0	2510	0	2511
217	@Uematsu_g8c_4_G3_217	0	3504	0	3507	0	3504	0	3503	0	3501	0	3501	0	3504	0	3504	0	3510	0	3507	0	3504	0	3507	0	3504	0	3501	0	3501	0	3501	0	3504	0	3501	0	3501	0	3507	0	3504	0	3504	0	3503	0	3504
218	@Uematsu_g8c_4_G3_218	2418	0	2421	0	2418	0	2417	0	2415	0	2415	0	2418	0	2418	0	2424	0	2421	0	2418	0	2421	0	2418	0	2415	0	2415	0	2415	0	2418	0	2415	0	2415	0	2421	0	2418	0	2418	0	2417	0	2418	0
219	@Uematsu_g8c_4_G3_219	4908	0	4911	0	4908	0	4907	0	4905	0	4905	0	4908	0	4908	0	4914	0	4911	0	4908	0	4911	0	4908	0	4905	0	4905	0	4905	0	4908	0	4905	0	4905	0	4911	0	4908	0	4908	0	4907	0	4908	0
220	@Uematsu_g8c_4_G3_220	0	4609	0	4609	0	4612	0	4612	0	4609	0	4612	0	4612	0	4611	0	4609	0	4609	0	4612	0	4612	0	4612	0	4612	0	4610	0	4612	0	4610	0	4615	0	4612	0	4610	0	4612	0	4615	0	4612	0	4610
221	@Uematsu_g8c_4_G3_221	4672	0	4672	0	4675	0	4675	0	4672	0	4675	0	4675	0	4674	0	4672	0	4672	0	4675	0	4675	0	4675	0	4675	0	4672	0	4675	0	4672	0	4678	0	4675	0	4672	0	4675	0	4678	0	4675	0	4672	0
222	@Uematsu_g8c_4_G3_222	4739	0	4739	0	4742	0	4742	0	4739	0	4742	0	4742	0	4741	0	4739	0	4739	0	4742	0	4742	0	4742	0	4742	0	4739	0	4742	0	4739	0	4745	0	4742	0	4739	0	4742	0	4745	0	4742	0	4739	0
223	@Uematsu_g8c_4_G3_223	4644	0	4647	0	4644	0	4643	0	4641	0	4641	0	4644	0	4644	0	4650	0	4647	0	4644	0	4647	0	4644	0	4641	0	4641	0	4641	0	4644	0	4641	0	4641	0	4647	0	4644	0	4644	0	4643	0	4644	0
224	@Uematsu_g8c_4_G3_224	0	4246	0	4246	0	4248	0	4248	0	4246	0	4248	0	4248	0	4247	0	4246	0	4246	0	4248	0	4248	0	4248	0	4248	0	4246	0	4248	0	4246	0	4251	0	4248	0	4246	0	4248	0	4251	0	4248	0	4246
225	@Uematsu_g8c_4_G3_225	0	4703	0	4703	0	4706	0	4706	0	4703	0	4706	0	4706	0	4705	0	4703	0	4703	0	4706	0	4706	0	4706	0	4706	0	4703	0	4706	0	4703	0	4709	0	4706	0	4703	0	4706	0	4709	0	4706	0	4703
226	@Uematsu_g8c_4_G3_226	0	4826	0	4829	0	4826	0	4825	0	4823	0	4823	0	4826	0	4826	0	4832	0	4829	0	4826	0	4829	0	4826	0	4823	0	4823	0	4823	0	4826	0	4823	0	4823	0	4829	0	4826	0	4826	0	4825	0	4826
227	@Uematsu_g8c_4_G3_227	0	4793	0	4793	0	4796	0	4796	0	4793	0	4796	0	4796	0	4795	0	4793	0	4793	0	4796	0	4796	0	4796	0	4796	0	4793	0	4796	0	4793	0	4799	0	4796	0	4793	0	4796	0	4799	0	4796	0	4793
228	@Uematsu_g8c_4_G3_228	4668	0	4671	0	4668	0	4667	0	4665	0	4665	0	4668	0	4668	0	4674	0	4671	0	4668	0	4671	0	4668	0	4665	0	4665	0	4665	0	4668	0	4665	0	4665	0	4671	0	4668	0	4668	0	4667	0	4668	0
229	@Uematsu_g8c_4_G3_229	0	2951	0	2951	0	2951	0	2951	0	2951	0	2951	0	2951	0	2951	0	2951	0	2951	0	2951	0	2951	0	2951	0	2951	0	2951	0	2951	0	2951	0	2951	0	2951	0	2951	0	2951	0	2951	0	2951	0	2951
230	@Uematsu_g8c_4_G3_230	0	4441	0	4444	0	4441	0	4440	0	4438	0	4438	0	4441	0	4441	0	4447	0	4444	0	4441	0	4444	0	4441	0	4438	0	4438	0	4438	0	4441	0	4438	0	4438	0	4444	0	4441	0	4441	0	4440	0	4441
231	@Uematsu_g8c_4_G3_231	0	4251	0	4251	0	4254	0	4254	0	4251	0	4254	0	4254	0	4253	0	4251	0	4251	0	4254	0	4254	0	4254	0	4254	0	4251	0	4254	0	4251	0	4257	0	4254	0	4251	0	4254	0	4257	0	4254	0	4251
232	@Uematsu_g8c_4_G3_232	0	4115	0	4115	0	4121	0	4118	0	4115	0	4121	0	4118	0	4118	0	4115	0	4116	0	4118	0	4118	0	4118	0	4121	0	4118	0	4118	0	4118	0	4118	0	4115	0	4118	0	4118	0	4118	0	4118	0	4118
233	@Uematsu_g8c_4_G3_233	4252	0	4249	0	4251	0	4249	0	4249	0	4254	0	4252	0	4252	0	4252	0	4252	0	4254	0	4252	0	4251	0	4249	0	4249	0	4254	0	4252	0	4251	0	4251	0	4249	0	4252	0	4251	0	4251	0	4249	0
234	@Uematsu_g8c_4_G3_234	0	4680	0	4683	0	4680	0	4679	0	4677	0	4677	0	4680	0	4680	0	4686	0	4683	0	4680	0	4683	0	4680	0	4677	0	4677	0	4677	0	4680	0	4677	0	4677	0	4683	0	4680	0	4680	0	4679	0	4680
235	@Uematsu_g8c_4_G3_235	4768	0	4765	0	4767	0	4765	0	4765	0	4770	0	4768	0	4768	0	4768	0	4768	0	4770	0	4768	0	4767	0	4765	0	4765	0	4770	0	4768	0	4767	0	4767	0	4765	0	4768	0	4767	0	4767	0	4765	0
236	@Uematsu_g8c_4_G3_236	0	4769	0	4769	0	4772	0	4772	0	4769	0	4772	0	4772	0	4771	0	4769	0	4769	0	4772	0	4772	0	4772	0	4772	0	4769	0	4772	0	4769	0	4775	0	4772	0	4769	0	4772	0	4775	0	4772	0	4769
237	@Uematsu_g8c_4_G3_237	0	4874	0	4877	0	4874	0	4873	0	4871	0	4871	0	4874	0	4874	0	4880	0	4877	0	4874	0	4877	0	4874	0	4871	0	4871	0	4871	0	4874	0	4871	0	4871	0	4877	0	4874	0	4874	0	4873	0	4874
238	@Uematsu_g8c_4_G3_238	0	4708	0	4711	0	4708	0	4708	0	4705	0	4705	0	4708	0	4708	0	4714	0	4711	0	4708	0	4711	0	4708	0	4705	0	4705	0	4705	0	4708	0	4705	0	4705	0	4711	0	4708	0	4708	0	4707	0	4708
239	@Uematsu_g8c_4_G3_239	4386	0	4386	0	4389	0	4389	0	4386	0	4389	0	4389	0	4388	0	4386	0	4386	0	4389	0	4389	0	4389	0	4389	0	4386	0	4389	0	4386	0	4392	0	4389	0	4386	0	4389	0	4392	0	4389	0	4386	0
240	@Uematsu_g8c_4_G3_240	0	3851	0	3851	0	3854	0	3854	0	3851	0	3854	0	3854	0	3853	0	3851	0	3851	0	3854	0	3854	0	3854	0	3854	0	3852	0	3854	0	3852	0	3857	0	3854	0	3852	0	3854	0	3857	0	3854	0	3852
241	@Uematsu_g8c_4_G3_241	4866	0	4866	0	4869	0	4869	0	4866	0	4869	0	4869	0	4868	0	4866	0	4866	0	4869	0	4869	0	4869	0	4869	0	4866	0	4869	0	4866	0	4872	0	4869	0	4866	0	4869	0	4872	0	4869	0	4866	0
242	@Uematsu_g8c_4_G3_242	4900	0	4903	0	4900	0	4899	0	4897	0	4897	0	4900	0	4900	0	4906	0	4903	0	4900	0	4903	0	4900	0	4897	0	4897	0	4897	0	4900	0	4897	0	4897	0	4903	0	4900	0	4900	0	4899	0	4900	0
243	@Uematsu_g8c_4_G3_243	0	4786	0	4789	0	4786	0	4785	0	4783	0	4783	0	4786	0	4786	0	4792	0	4789	0	4786	0	4789	0	4786	0	4783	0	4783	0	4783	0	4786	0	4783	0	4783	0	4789	0	4786	0	4786	0	4785	0	4786
244	@Uematsu_g8c_4_G3_244	4249	0	4252	0	4249	0	4248	0	4246	0	4246	0	4249	0	4249	0	4255	0	4252	0	4249	0	4252	0	4249	0	4246	0	4246	0	4246	0	4249	0	4246	0	4246	0	4252	0	4249	0	4249	0	4248	0	4249	0
245	@Uematsu_g8c_4_G3_245	4629	0	4629	0	4632	0	4632	0	4629	0	4632	0	4632	0	4631	0	4629	0	4629	0	4632	0	4632	0	4632	0	4632	0	4629	0	4632	0	4629	0	4635	0	4632	0	4629	0	4632	0	4635	0	4632	0	4629	0
246	@Uematsu_g8c_4_G3_246	4693	0	4696	0	4693	0	4692	0	4690	0	4690	0	4693	0	4693	0	4699	0	4696	0	4693	0	4696	0	4693	0	4690	0	4690	0	4690	0	4693	0	4690	0	4690	0	4696	0	4693	0	4693	0	4692	0	4693	0
247	@Uematsu_g8c_4_G3_247	4662	0	4662	0	4665	0	4665	0	4662	0	4665	0	4665	0	4664	0	4662	0	4662	0	4665	0	4665	0	4665	0	4665	0	4662	0	4665	0	4662	0	4668	0	4665	0	4662	0	4665	0	4668	0	4665	0	4662	0
248	@Uematsu_g8c_4_G3_248	4714	0	4717	0	4714	0	4713	0	4711	0	4711	0	4714	0	4714	0	4720	0	4717	0	4714	0	4717	0	4714	0	4711	0	4711	0	4711	0	4714	0	4711	0	4711	0	4717	0	4714	0	4714	0	4713	0	4714	0
249	@Uematsu_g8c_4_G3_249	0	4529	0	4529	0	4532	0	4532	0	4529	0	4532	0	4532	0	4531	0	4529	0	4529	0	4532	0	4532	0	4532	0	4532	0	4529	0	4532	0	4529	0	4535	0	4532	0	4529	0	4532	0	4535	0	4532	0	4529
250	@Uematsu_g8c_4_G3_250	4641	0	4641	0	4644	0	4644	0	4642	0	4644	0	4644	0	4643	0	4641	0	4641	0	4643	0	4643	0	4643	0	4644	0	4644	0	4643	0	4644	0	4646	0	4643	0	4644	0	4643	0	4646	0	4643	0	4644	0
251	@Uematsu_g8c_4_G3_251	4798	0	4798	0	4801	0	4801	0	4798	0	4801	0	4801	0	4800	0	4798	0	4798	0	4801	0	4801	0	4801	0	4801	0	4798	0	4801	0	4798	0	4804	0	4801	0	4798	0	4801	0	4804	0	4801	0	4798	0
252	@Uematsu_g8c_4_G3_252	4753	0	4756	0	4753	0	4752	0	4750	0	4750	0	4753	0	4753	0	4759	0	4756	0	4753	0	4756	0	4753	0	4750	0	4750	0	4750	0	4753	0	4750	0	4750	0	4756	0	4753	0	4753	0	4752	0	4753	0
253	@Uematsu_g8c_4_G3_253	0	4475	0	4478	0	4475	0	4475	0	4472	0	4472	0	4475	0	4475	0	4481	0	4478	0	4475	0	4478	0	4475	0	4472	0	4472	0	4472	0	4475	0	4472	0	4472	0	4478	0	4475	0	4475	0	4474	0	4475
254	@Uematsu_g8c_4_G3_254	0	4881	0	4884	0	4881	0	4880	0	4878	0	4878	0	4881	0	4881	0	4887	0	4884	0	4881	0	4884	0	4881	0	4878	0	4878	0	4878	0	4881	0	4878	0	4878	0	4884	0	4881	0	4881	0	4880	0	4881
255	@Uematsu_g8c_4_G3_255	0	4738	0	4741	0	4738	0	4737	0	4735	0	4735	0	4738	0	4738	0	4744	0	4741	0	4738	0	4741	0	4738	0	4735	0	4735	0	4735	0	4738	0	4735	0	4735	0	4741	0	4738	0	4738	0	4737	0	4738
256	@Uematsu_g8c_4_G3_256	4798	0	4801	0	4798	0	4797	0	4795	0	4795	0	4798	0	4798	0	4804	0	4801	0	4798	0	4801	0	4798	0	4795	0	4795	0	4795	0	4798	0	4795	0	4795	0	4801	0	4798	0	4798	0	4797	0	4798	0
257	@Uematsu_g8c_4_G3_257	4791	0	4794	0	4791	0	4790	0	4788	0	4788	0	4791	0	4791	0	4797	0	4794	0	4791	0	4794	0	4791	0	4788	0	4788	0	4788	0	4791	0	4788	0	4788	0	4794	0	4791	0	4791	0	4790	0	4791	0
258	@Uematsu_g8c_4_G3_258	4312	0	4312	0	4315	0	4315	0	4312	0	4315	0	4315	0	4314	0	4312	0	4312	0	4315	0	4315	0	4315	0	4315	0	4314	0	4315	0	4314	0	4318	0	4315	0	4314	0	4315	0	4318	0	4315	0	4314	0
259	@Uematsu_g8c_4_G3_259	0	4862	0	4862	0	4862	0	4863	0	4862	0	4862	0	4863	0	4862	0	4862	0	4862	0	4862	0	4862	0	4862	0	4863	0	4862	0	4862	0	4862	0	4863	0	4862	0	4862	0	4862	0	4863	0	4862	0	4862
260	@Uematsu_g8c_4_G3_260	4765	0	4765	0	4768	0	4768	0	4765	0	4768	0	4768	0	4767	0	4765	0	4765	0	4768	0	4768	0	4768	0	4768	0	4765	0	4768	0	4765	0	4771	0	4768	0	4765	0	4768	0	4771	0	4768	0	4765	0
261	@Uematsu_g8c_4_G3_261	0	3981	0	3984	0	3981	0	3980	0	3978	0	3978	0	3981	0	3981	0	3987	0	3984	0	3981	0	3984	0	3981	0	3978	0	3978	0	3978	0	3981	0	3978	0	3978	0	3984	0	3981	0	3981	0	3980	0	3981
262	@Uematsu_g8c_4_G3_262	0	4718	0	4721	0	4718	0	4717	0	4715	0	4715	0	4718	0	4718	0	4724	0	4721	0	4718	0	4721	0	4718	0	4715	0	4715	0	4715	0	4718	0	4715	0	4715	0	4721	0	4718	0	4718	0	4717	0	4718
263	@Uematsu_g8c_4_G3_263	3322	0	3322	0	3322	0	3322	0	3322	0	3322	0	3322	0	3322	0	3322	0	3322	0	3322	0	3322	0	3322	0	3322	0	3322	0	3322	0	3322	0	3322	0	3322	0	3322	0	3322	0	3322	0	3322	0	3322	0
264	@Uematsu_g8c_4_G3_264	4688	0	4688	0	4691	0	4691	0	4688	0	4691	0	4691	0	4690	0	4688	0	4688	0	4691	0	4691	0	4691	0	4691	0	4688	0	4691	0	4688	0	4694	0	4691	0	4688	0	4691	0	4694	0	4691	0	4688	0
265	@Uematsu_g8c_4_G3_265	4781	0	4784	0	4781	0	4780	0	4778	0	4778	0	4781	0	4781	0	4787	0	4784	0	4781	0	4784	0	4781	0	4778	0	4778	0	4778	0	4781	0	4778	0	4778	0	4784	0	4781	0	4781	0	4780	0	4781	0
266	@Uematsu_g8c_4_G3_266	0	4420	0	4420	0	4423	0	4423	0	4420	0	4423	0	4423	0	4422	0	4420	0	4420	0	4423	0	4423	0	4423	0	4423	0	4420	0	4423	0	4420	0	4426	0	4423	0	4420	0	4423	0	4426	0	4423	0	4420
267	@Uematsu_g8c_4_G3_267	0	4777	0	4780	0	4777	0	4776	0	4774	0	4774	0	4777	0	4777	0	4783	0	4780	0	4777	0	4780	0	4777	0	4774	0	4774	0	4774	0	4777	0	4774	0	4774	0	4780	0	4777	0	4777	0	4776	0	4777
268	@Uematsu_g8c_4_G3_268	0	1811	0	1811	0	1811	0	1811	0	1811	0	1811	0	1811	0	1811	0	1811	0	1811	0	1811	0	1811	0	1811	0	1811	0	1811	0	1811	0	1811	0	1811	0	1811	0	1811	0	1811	0	1811	0	1811	0	1811
269	@Uematsu_g8c_4_G3_269	4730	0	4730	0	4733	0	4733	0	4730	0	4733	0	4733	0	4732	0	4730	0	4730	0	4733	0	4733	0	4733	0	4733	0	4730	0	4733	0	4730	0	4736	0	4733	0	4730	0	4733	0	4736	0	4733	0	4730	0
270	@Uematsu_g8c_4_G3_270	4565	0	4568	0	4565	0	4564	0	4562	0	4562	0	4565	0	4565	0	4571	0	4568	0	4565	0	4568	0	4565	0	4562	0	4562	0	4562	0	4565	0	4562	0	4562	0	4568	0	4565	0	4565	0	4564	0	4565	0
271	@Uematsu_g8c_4_G3_271	4679	0	4682	0	4679	0	4678	0	4676	0	4676	0	4679	0	4679	0	4685	0	4682	0	4679	0	4682	0	4679	0	4676	0	4676	0	4676	0	4679	0	4676	0	4676	0	4682	0	4679	0	4679	0	4678	0	4679	0
272	@Uematsu_g8c_4_G3_272	0	4120	0	4123	0	4120	0	4119	0	4117	0	4117	0	4120	0	4120	0	4126	0	4123	0	4120	0	4123	0	4120	0	4117	0	4117	0	4117	0	4120	0	4117	0	4117	0	4123	0	4120	0	4120	0	4119	0	4120
273	@Uematsu_g8c_4_G3_273	0	4504	0	4507	0	4504	0	4503	0	4501	0	4501	0	4504	0	4504	0	4510	0	4507	0	4504	0	4507	0	4504	0	4501	0	4501	0	4501	0	4504	0	4501	0	4501	0	4507	0	4504	0	4504	0	4503	0	4504
274	@Uematsu_g8c_4_G3_274	4882	0	4885	0	4882	0	4882	0	4879	0	4879	0	4882	0	4882	0	4888	0	4885	0	4882	0	4885	0	4882	0	4879	0	4879	0	4879	0	4882	0	4879	0	4879	0	4885	0	4882	0	4882	0	4881	0	4882	0
275	@Uematsu_g8c_4_G3_275	4686	0	4689	0	4686	0	4685	0	4683	0	4683	0	4686	0	4686	0	4692	0	4689	0	4686	0	4689	0	4686	0	4683	0	4683	0	4683	0	4686	0	4683	0	4683	0	4689	0	4686	0	4686	0	4685	0	4686	0
276	@Uematsu_g8c_4_G3_276	0	4035	0	4038	0	4035	0	4034	0	4032	0	4032	0	4035	0	4035	0	4041	0	4038	0	4035	0	4038	0	4035	0	4032	0	4032	0	4032	0	4035	0	4032	0	4032	0	4038	0	4035	0	4035	0	4034	0	4035
277	@Uematsu_g8c_4_G3_277	2590	0	2590	0	2593	0	2593	0	2590	0	2593	0	2593	0	2592	0	2590	0	2590	0	2593	0	2593	0	2593	0	2593	0	2590	0	2593	0	2590	0	2596	0	2593	0	2590	0	2593	0	2596	0	2593	0	2590	0
278	@Uematsu_g8c_4_G3_278	4835	0	4838	0	4835	0	4834	0	4832	0	4832	0	4835	0	4835	0	4841	0	4838	0	4835	0	4838	0	4835	0	4832	0	4832	0	4832	0	4835	0	4832	0	4832	0	4838	0	4835	0	4835	0	4834	0	4835	0
279	@Uematsu_g8c_4_G3_279	0	4790	0	4790	0	4793	0	4793	0	4790	0	4793	0	4793	0	4792	0	4790	0	4790	0	4793	0	4793	0	4793	0	4793	0	4790	0	4793	0	4790	0	4796	0	4793	0	4790	0	4793	0	4796	0	4793	0	4790
280	@Uematsu_g8c_4_G3_280	0	3145	0	3145	0	3145	0	3146	0	3145	0	3145	0	3146	0	3145	0	3145	0	3145	0	3145	0	3145	0	3145	0	3146	0	3145	0	3145	0	3145	0	3146	0	3145	0	3145	0	3145	0	3146	0	3145	0	3145
281	@Uematsu_g8c_4_G3_281	0	4645	0	4648	0	4645	0	4645	0	4642	0	4642	0	4645	0	4645	0	4651	0	4648	0	4645	0	4648	0	4645	0	4642	0	4642	0	4642	0	4645	0	4642	0	4642	0	4648	0	4645	0	4645	0	4644	0	4645
282	@Uematsu_g8c_4_G3_282	4868	0	4871	0	4868	0	4867	0	4865	0	4865	0	4868	0	4868	0	4874	0	4871	0	4868	0	4871	0	4868	0	4865	0	4865	0	4865	0	4868	0	4865	0	4865	0	4871	0	4868	0	4868	0	4867	0	4868	0
283	@Uematsu_g8c_4_G3_283	0	4727	0	4730	0	4727	0	4726	0	4724	0	4724	0	4727	0	4727	0	4733	0	4730	0	4727	0	4730	0	4727	0	4724	0	4724	0	4724	0	4727	0	4724	0	4724	0	4730	0	4727	0	4727	0	4726	0	4727
284	@Uematsu_g8c_4_G3_284	0	4766	0	4769	0	4766	0	4765	0	4763	0	4763	0	4766	0	4766	0	4772	0	4769	0	4766	0	4769	0	4766	0	4763	0	4763	0	4763	0	4766	0	4763	0	4763	0	4769	0	4766	0	4766	0	4765	0	4766
285	@Uematsu_g8c_4_G3_285	0	4125	0	4128	0	4125	0	4124	0	4122	0	4122	0	4125	0	4125	0	4131	0	4128	0	4125	0	4128	0	4125	0	4122	0	4122	0	4122	0	4125	0	4122	0	4122	0	4128	0	4125	0	4125	0	4124	0	4125
286	@Uematsu_g8c_4_G3_286	4792	0	4795	0	4792	0	4791	0	4789	0	4789	0	4792	0	4792	0	4798	0	4795	0	4792	0	4795	0	4792	0	4789	0	4789	0	4789	0	4792	0	4789	0	4789	0	4795	0	4792	0	4792	0	4791	0	4792	0
287	@Uematsu_g8c_4_G3_287	4648	0	4651	0	4648	0	4647	0	4645	0	4645	0	4648	0	4648	0	4654	0	4651	0	4648	0	4651	0	4648	0	4645	0	4645	0	4645	0	4648	0	4645	0	4645	0	4651	0	4648	0	4648	0	4647	0	4648	0
288	@Uematsu_g8c_4_G3_288	4838	0	4841	0	4838	0	4837	0	4835	0	4835	0	4838	0	4838	0	4844	0	4841	0	4838	0	4841	0	4838	0	4835	0	4835	0	4835	0	4838	0	4835	0	4835	0	4841	0	4838	0	4838	0	4837	0	4838	0
289	@Uematsu_g8c_4_G3_289	0	4849	0	4849	0	4852	0	4852	0	4849	0	4852	0	4852	0	4851	0	4849	0	4849	0	4852	0	4852	0	4852	0	4852	0	4849	0	4852	0	4849	0	4855	0	4852	0	4849	0	4852	0	4855	0	4852	0	4849
290	@Uematsu_g8c_4_G3_290	0	4760	0	4763	0	4760	0	4759	0	4757	0	4757	0	4760	0	4760	0	4766	0	4763	0	4760	0	4763	0	4760	0	4757	0	4757	0	4757	0	4760	0	4757	0	4757	0	4763	0	4760	0	4760	0	4759	0	4760
291	@Uematsu_g8c_4_G3_291	4779	0	4782	0	4779	0	4778	0	4776	0	4776	0	4779	0	4779	0	4785	0	4782	0	4779	0	4782	0	4779	0	4776	0	4776	0	4776	0	4779	0	4776	0	4776	0	4782	0	4779	0	4779	0	4778	0	4779	0
292	@Uematsu_g8c_4_G3_292	4715	0	4715	0	4718	0	4718	0	4715	0	4718	0	4718	0	4717	0	4715	0	4715	0	4718	0	4718	0	4718	0	4718	0	4715	0	4718	0	4715	0	4721	0	4718	0	4715	0	4718	0	4721	0	4718	0	4715	0
293	@Uematsu_g8c_4_G3_293	4510	0	4510	0	4513	0	4513	0	4510	0	4513	0	4513	0	4512	0	4510	0	4510	0	4513	0	4513	0	4513	0	4513	0	4510	0	4513	0	4510	0	4516	0	4513	0	4510	0	4513	0	4516	0	4513	0	4510	0
294	@Uematsu_g8c_4_G3_294	0	3564	0	3564	0	3567	0	3567	0	3564	0	3567	0	3567	0	3566	0	3564	0	3564	0	3567	0	3567	0	3567	0	3567	0	3564	0	3567	0	3564	0	3570	0	3567	0	3564	0	3567	0	3570	0	3567	0	3564
295	@Uematsu_g8c_4_G3_295	4875	0	4875	0	4878	0	4878	0	4875	0	4878	0	4878	0	4877	0	4875	0	4875	0	4878	0	4878	0	4878	0	4878	0	4875	0	4878	0	4875	0	4881	0	4878	0	4875	0	4878	0	4881	0	4878	0	4875	0
296	@Uematsu_g8c_4_G3_296	4759	0	4757	0	4759	0	4757	0	4757	0	4762	0	4759	0	4759	0	4759	0	4759	0	4762	0	4759	0	4759	0	4757	0	4757	0	4762	0	4759	0	4759	0	4759	0	4757	0	4759	0	4759	0	4759	0	4757	0
297	@Uematsu_g8c_4_G3_297	0	4351	0	4351	0	4353	0	4353	0	4351	0	4353	0	4353	0	4352	0	4351	0	4351	0	4353	0	4353	0	4353	0	4353	0	4351	0	4353	0	4351	0	4356	0	4353	0	4351	0	4353	0	4356	0	4353	0	4351
298	@Uematsu_g8c_4_G3_298	4799	0	4802	0	4799	0	4798	0	4796	0	4796	0	4799	0	4799	0	4805	0	4802	0	4799	0	4802	0	4799	0	4796	0	4796	0	4796	0	4799	0	4796	0	4796	0	4802	0	4799	0	4799	0	4798	0	4799	0
299	@Uematsu_g8c_4_G3_299	4873	0	4876	0	4873	0	4872	0	4870	0	4870	0	4873	0	4873	0	4879	0	4876	0	4873	0	4876	0	4873	0	4870	0	4870	0	4870	0	4873	0	4870	0	4870	0	4876	0	4873	0	4873	0	4872	0	4873	0
300	@Uematsu_g8c_4_G3_300	4788	0	4791	0	4788	0	4787	0	4785	0	4785	0	4788	0	4788	0	4794	0	4791	0	4788	0	4791	0	4788	0	4785	0	4785	0	4785	0	4788	0	4785	0	4785	0	4791	0	4788	0	4788	0	4787	0	4788	0
301	@Uematsu_g8c_4_G3_301	0	4623	0	4626	0	4623	0	4622	0	4620	0	4620	0	4623	0	4623	0	4629	0	4626	0	4623	0	4626	0	4623	0	4620	0	4620	0	4620	0	4623	0	4620	0	4620	0	4626	0	4623	0	4623	0	4622	0	4623
302	@Uematsu_g8c_4_G3_302	4517	0	4520	0	4517	0	4516	0	4517	0	4517	0	4517	0	4520	0	4523	0	4520	0	4517	0	4520	0	4517	0	4514	0	4517	0	4517	0	4517	0	4514	0	4517	0	4520	0	4520	0	4517	0	4520	0	4517	0
303	@Uematsu_g8c_4_G3_303	4629	0	4632	0	4629	0	4628	0	4626	0	4626	0	4629	0	4629	0	4635	0	4632	0	4629	0	4632	0	4629	0	4626	0	4626	0	4626	0	4629	0	4626	0	4626	0	4632	0	4629	0	4629	0	4628	0	4629	0
304	@Uematsu_g8c_4_G3_304	4866	0	4869	0	4866	0	4865	0	4863	0	4863	0	4866	0	4866	0	4872	0	4869	0	4866	0	4869	0	4866	0	4863	0	4863	0	4863	0	4866	0	4863	0	4863	0	4869	0	4866	0	4866	0	4865	0	4866	0
305	@Uematsu_g8c_4_G3_305	4365	0	4368	0	4365	0	4364	0	4362	0	4362	0	4365	0	4365	0	4371	0	4368	0	4365	0	4368	0	4365	0	4362	0	4362	0	4362	0	4365	0	4362	0	4362	0	4368	0	4365	0	4365	0	4364	0	4365	0
306	@Uematsu_g8c_4_G3_306	0	4715	0	4715	0	4718	0	4718	0	4715	0	4718	0	4718	0	4717	0	4715	0	4715	0	4718	0	4718	0	4718	0	4718	0	4715	0	4718	0	4715	0	4721	0	4718	0	4715	0	4718	0	4721	0	4718	0	4715
307	@Uematsu_g8c_4_G3_307	4913	0	4913	0	4916	0	4916	0	4913	0	4916	0	4916	0	4915	0	4913	0	4913	0	4916	0	4916	0	4916	0	4916	0	4913	0	4916	0	4913	0	4919	0	4916	0	4913	0	4916	0	4919	0	4916	0	4913	0
308	@Uematsu_g8c_4_G3_308	0	3910	0	3910	0	3913	0	3913	0	3910	0	3913	0	3913	0	3912	0	3910	0	3910	0	3913	0	3913	0	3913	0	3913	0	3910	0	3913	0	3910	0	3916	0	3913	0	3910	0	3913	0	3916	0	3913	0	3910
309	@Uematsu_g8c_4_G3_309	0	4217	0	4220	0	4217	0	4216	0	4214	0	4214	0	4217	0	4217	0	4223	0	4220	0	4217	0	4220	0	4217	0	4214	0	4214	0	4214	0	4217	0	4214	0	4214	0	4220	0	4217	0	4217	0	4216	0	4217
310	@Uematsu_g8c_4_G3_310	0	4811	0	4814	0	4811	0	4810	0	4808	0	4808	0	4811	0	4811	0	4817	0	4814	0	4811	0	4814	0	4811	0	4808	0	4808	0	4808	0	4811	0	4808	0	4808	0	4814	0	4811	0	4811	0	4810	0	4811
311	@Uematsu_g8c_4_G3_311	3989	0	3989	0	3992	0	3992	0	3989	0	3992	0	3992	0	3991	0	3989	0	3989	0	3992	0	3992	0	3992	0	3992	0	3989	0	3992	0	3989	0	3995	0	3992	0	3989	0	3992	0	3995	0	3992	0	3989	0
312	@Uematsu_g8c_4_G3_312	4721	0	4721	0	4724	0	4724	0	4721	0	4724	0	4724	0	4723	0	4721	0	4721	0	4724	0	4724	0	4724	0	4724	0	4721	0	4724	0	4721	0	4727	0	4724	0	4721	0	4724	0	4727	0	4724	0	4721	0
313	@Uematsu_g8c_4_G3_313	0	4788	0	4791	0	4788	0	4787	0	4785	0	4785	0	4788	0	4788	0	4794	0	4791	0	4788	0	4791	0	4788	0	4785	0	4785	0	4785	0	4788	0	4785	0	4785	0	4791	0	4788	0	4788	0	4787	0	4788
314	@Uematsu_g8c_4_G3_314	4101	0	4101	0	4104	0	4104	0	4102	0	4104	0	4104	0	4102	0	4101	0	4101	0	4101	0	4101	0	4101	0	4106	0	4104	0	4101	0	4104	0	4104	0	4103	0	4104	0	4101	0	4104	0	4101	0	4104	0
315	@Uematsu_g8c_4_G3_315	0	4777	0	4777	0	4780	0	4780	0	4777	0	4780	0	4780	0	4779	0	4777	0	4777	0	4780	0	4780	0	4780	0	4780	0	4777	0	4780	0	4777	0	4783	0	4780	0	4777	0	4780	0	4783	0	4780	0	4777
316	@Uematsu_g8c_4_G3_316	0	4159	0	4162	0	4159	0	4158	0	4156	0	4156	0	4159	0	4159	0	4165	0	4162	0	4159	0	4162	0	4159	0	4156	0	4156	0	4156	0	4159	0	4156	0	4156	0	4162	0	4159	0	4159	0	4158	0	4159
317	@Uematsu_g8c_4_G3_317	4864	0	4864	0	4867	0	4867	0	4864	0	4867	0	4867	0	4866	0	4864	0	4864	0	4867	0	4867	0	4867	0	4867	0	4864	0	4867	0	4864	0	4870	0	4867	0	4864	0	4867	0	4870	0	4867	0	4864	0
318	@Uematsu_g8c_4_G3_318	0	4735	0	4735	0	4738	0	4738	0	4735	0	4738	0	4738	0	4737	0	4735	0	4735	0	4738	0	4738	0	4738	0	4738	0	4735	0	4738	0	4735	0	4741	0	4738	0	4735	0	4738	0	4741	0	4738	0	4735
319	@Uematsu_g8c_4_G3_319	4718	0	4718	0	4721	0	4721	0	4718	0	4721	0	4721	0	4720	0	4718	0	4718	0	4721	0	4721	0	4721	0	4721	0	4718	0	4721	0	4718	0	4724	0	4721	0	4718	0	4721	0	4724	0	4721	0	4718	0
320	@Uematsu_g8c_4_G3_320	0	4126	0	4129	0	4126	0	4125	0	4123	0	4123	0	4126	0	4126	0	4132	0	4129	0	4126	0	4129	0	4126	0	4123	0	4123	0	4123	0	4126	0	4123	0	4123	0	4129	0	4126	0	4126	0	4125	0	4126
321	@Uematsu_g8c_4_G3_321	4441	0	4444	0	4441	0	4440	0	4438	0	4438	0	4441	0	4441	0	4447	0	4444	0	4441	0	4444	0	4441	0	4438	0	4438	0	4438	0	4441	0	4438	0	4438	0	4444	0	4441	0	4441	0	4440	0	4441	0
322	@Uematsu_g8c_4_G3_322	0	4572	0	4572	0	4575	0	4575	0	4572	0	4575	0	4575	0	4574	0	4572	0	4572	0	4575	0	4575	0	4575	0	4575	0	4572	0	4575	0	4572	0	4578	0	4575	0	4572	0	4575	0	4578	0	4575	0	4572
323	@Uematsu_g8c_4_G3_323	4563	0	4566	0	4563	0	4562	0	4560	0	4560	0	4563	0	4563	0	4569	0	4566	0	4563	0	4566	0	4563	0	4560	0	4560	0	4560	0	4563	0	4560	0	4560	0	4566	0	4563	0	4563	0	4562	0	4563	0
324	@Uematsu_g8c_4_G3_324	4750	0	4747	0	4749	0	4747	0	4747	0	4752	0	4750	0	4750	0	4750	0	4750	0	4752	0	4750	0	4749	0	4747	0	4747	0	4752	0	4750	0	4749	0	4749	0	4747	0	4750	0	4749	0	4749	0	4747	0
325	@Uematsu_g8c_4_G3_325	4016	0	4016	0	4019	0	4019	0	4016	0	4019	0	4019	0	4018	0	4016	0	4016	0	4019	0	4019	0	4019	0	4019	0	4016	0	4019	0	4016	0	4022	0	4019	0	4016	0	4019	0	4022	0	4019	0	4016	0
326	@Uematsu_g8c_4_G3_326	4315	0	4318	0	4315	0	4315	0	4312	0	4312	0	4315	0	4315	0	4321	0	4318	0	4315	0	4318	0	4315	0	4312	0	4312	0	4312	0	4315	0	4312	0	4312	0	4318	0	4315	0	4315	0	4314	0	4315	0
327	@Uematsu_g8c_4_G3_327	4442	0	4445	0	4442	0	4441	0	4440	0	4440	0	4442	0	4443	0	4448	0	4445	0	4442	0	4445	0	4442	0	4439	0	4440	0	4440	0	4442	0	4439	0	4440	0	4445	0	4443	0	4442	0	4443	0	4442	0
328	@Uematsu_g8c_4_G3_328	4387	0	4387	0	4387	0	4387	0	4387	0	4387	0	4387	0	4387	0	4387	0	4387	0	4387	0	4390	0	4387	0	4387	0	4387	0	4387	0	4387	0	4387	0	4387	0	4387	0	4387	0	4387	0	4387	0	4387	0
329	@Uematsu_g8c_4_G3_329	0	4792	0	4795	0	4792	0	4791	0	4789	0	4789	0	4792	0	4792	0	4798	0	4795	0	4792	0	4795	0	4792	0	4789	0	4789	0	4789	0	4792	0	4789	0	4789	0	4795	0	4792	0	4792	0	4791	0	4792
330	@Uematsu_g8c_4_G3_330	4736	0	4739	0	4736	0	4735	0	4733	0	4733	0	4736	0	4736	0	4742	0	4739	0	4736	0	4739	0	4736	0	4733	0	4733	0	4733	0	4736	0	4733	0	4733	0	4739	0	4736	0	4736	0	4735	0	4736	0
331	@Uematsu_g8c_4_G3_331	0	4204	0	4207	0	4204	0	4203	0	4201	0	4201	0	4204	0	4204	0	4210	0	4207	0	4204	0	4207	0	4204	0	4201	0	4201	0	4201	0	4204	0	4201	0	4201	0	4207	0	4204	0	4204	0	4203	0	4204
332	@Uematsu_g8c_4_G3_332	0	4751	0	4751	0	4754	0	4754	0	4751	0	4754	0	4754	0	4753	0	4751	0	4751	0	4754	0	4754	0	4754	0	4754	0	4751	0	4754	0	4751	0	4757	0	4754	0	4751	0	4754	0	4757	0	4754	0	4751
333	@Uematsu_g8c_4_G3_333	4880	0	4879	0	4882	0	4882	0	4882	0	4882	0	4885	0	4885	0	4882	0	4882	0	4882	0	4882	0	4882	0	4882	0	4882	0	4883	0	4880	0	4882	0	4879	0	4880	0	4882	0	4882	0	4882	0	4882	0
334	@Uematsu_g8c_4_G3_334	4764	0	4767	0	4764	0	4763	0	4761	0	4761	0	4764	0	4764	0	4770	0	4767	0	4764	0	4767	0	4764	0	4761	0	4761	0	4761	0	4764	0	4761	0	4761	0	4767	0	4764	0	4764	0	4763	0	4764	0
335	@Uematsu_g8c_4_G3_335	0	0	0	0	0	0	0	0	0	0	0	0	0	0	0	0	0	0	0	0	0	0	0	0	0	0	0	0	0	0	0	0	0	0	0	0	0	0	0	0	0	0	0	0	0	0	0	0
336	@Uematsu_g8c_4_G3_336	0	3849	0	3849	0	3849	0	3849	0	3849	0	3849	0	3849	0	3849	0	3849	0	3849	0	3849	0	3849	0	3849	0	3849	0	3849	0	3849	0	3849	0	3849	0	3849	0	3849	0	3849	0	3849	0	3849	0	3849
337	@Uematsu_g8c_4_G3_337	0	4672	0	4675	0	4672	0	4671	0	4669	0	4669	0	4672	0	4672	0	4678	0	4675	0	4672	0	4675	0	4672	0	4669	0	4669	0	4669	0	4672	0	4669	0	4669	0	4675	0	4672	0	4672	0	4671	0	4672
338	@Uematsu_g8c_4_G3_338	3418	0	3418	0	3421	0	3421	0	3418	0	3421	0	3421	0	3420	0	3418	0	3418	0	3421	0	3421	0	3421	0	3421	0	3418	0	3421	0	3418	0	3424	0	3421	0	3418	0	3421	0	3424	0	3421	0	3418	0
339	@Uematsu_g8c_4_G3_339	3569	0	3569	0	3569	0	3569	0	3569	0	3569	0	3569	0	3569	0	3569	0	3569	0	3569	0	3569	0	3569	0	3569	0	3569	0	3569	0	3569	0	3569	0	3569	0	3569	0	3569	0	3569	0	3569	0	3569	0
340	@Uematsu_g8c_4_G3_340	0	4589	0	4589	0	4592	0	4592	0	4589	0	4592	0	4592	0	4591	0	4589	0	4589	0	4592	0	4592	0	4592	0	4592	0	4589	0	4592	0	4589	0	4595	0	4592	0	4589	0	4592	0	4595	0	4592	0	4589
341	@Uematsu_g8c_4_G3_341	4834	0	4837	0	4834	0	4833	0	4831	0	4831	0	4834	0	4834	0	4840	0	4837	0	4834	0	4837	0	4834	0	4831	0	4831	0	4831	0	4834	0	4831	0	4831	0	4837	0	4834	0	4834	0	4833	0	4834	0
342	@Uematsu_g8c_4_G3_342	4734	0	4734	0	4734	0	4734	0	4734	0	4734	0	4734	0	4734	0	4734	0	4734	0	4734	0	4734	0	4734	0	4734	0	4734	0	4734	0	4734	0	4735	0	4735	0	4734	0	4734	0	4735	0	4734	0	4734	0
343	@Uematsu_g8c_4_G3_343	0	4674	0	4677	0	4674	0	4673	0	4671	0	4671	0	4674	0	4674	0	4680	0	4677	0	4674	0	4677	0	4674	0	4671	0	4671	0	4671	0	4674	0	4671	0	4671	0	4677	0	4674	0	4674	0	4673	0	4674
344	@Uematsu_g8c_4_G3_344	4847	0	4847	0	4850	0	4850	0	4847	0	4850	0	4850	0	4849	0	4847	0	4847	0	4850	0	4850	0	4850	0	4850	0	4847	0	4850	0	4847	0	4853	0	4850	0	4847	0	4850	0	4853	0	4850	0	4847	0
345	@Uematsu_g8c_4_G3_345	0	4809	0	4809	0	4812	0	4812	0	4809	0	4812	0	4812	0	4811	0	4809	0	4809	0	4812	0	4812	0	4812	0	4812	0	4809	0	4812	0	4809	0	4815	0	4812	0	4809	0	4812	0	4815	0	4812	0	4809
346	@Uematsu_g8c_4_G3_346	0	4768	0	4768	0	4771	0	4771	0	4768	0	4771	0	4771	0	4770	0	4768	0	4768	0	4771	0	4771	0	4771	0	4771	0	4768	0	4771	0	4768	0	4774	0	4771	0	4768	0	4771	0	4774	0	4771	0	4768
347	@Uematsu_g8c_4_G3_347	4763	0	4766	0	4763	0	4762	0	4760	0	4760	0	4763	0	4763	0	4769	0	4766	0	4763	0	4766	0	4763	0	4760	0	4760	0	4760	0	4763	0	4760	0	4760	0	4766	0	4763	0	4763	0	4762	0	4763	0
348	@Uematsu_g8c_4_G3_348	4762	0	4762	0	4765	0	4765	0	4762	0	4765	0	4765	0	4764	0	4762	0	4762	0	4765	0	4765	0	4765	0	4765	0	4762	0	4765	0	4762	0	4768	0	4765	0	4762	0	4765	0	4768	0	4765	0	4762	0
349	@Uematsu_g8c_4_G3_349	4838	0	4838	0	4841	0	4841	0	4838	0	4841	0	4841	0	4840	0	4838	0	4838	0	4841	0	4841	0	4841	0	4841	0	4838	0	4841	0	4838	0	4844	0	4841	0	4838	0	4841	0	4844	0	4841	0	4838	0
350	@Uematsu_g8c_4_G3_350	0	4647	0	4650	0	4647	0	4646	0	4644	0	4644	0	4647	0	4647	0	4653	0	4650	0	4647	0	4650	0	4647	0	4644	0	4644	0	4644	0	4647	0	4644	0	4644	0	4650	0	4647	0	4647	0	4646	0	4647
351	@Uematsu_g8c_4_G3_351	4794	0	4794	0	4797	0	4797	0	4794	0	4797	0	4797	0	4796	0	4794	0	4794	0	4797	0	4797	0	4797	0	4797	0	4794	0	4797	0	4794	0	4800	0	4797	0	4794	0	4797	0	4800	0	4797	0	4794	0
352	@Uematsu_g8c_4_G3_352	0	4612	0	4612	0	4615	0	4615	0	4612	0	4615	0	4615	0	4614	0	4612	0	4612	0	4615	0	4615	0	4615	0	4615	0	4612	0	4615	0	4612	0	4618	0	4615	0	4612	0	4615	0	4618	0	4615	0	4612
353	@Uematsu_g8c_4_G3_353	4653	0	4650	0	4652	0	4650	0	4650	0	4655	0	4653	0	4653	0	4653	0	4653	0	4655	0	4653	0	4652	0	4650	0	4650	0	4655	0	4653	0	4652	0	4652	0	4650	0	4653	0	4652	0	4652	0	4650	0
354	@Uematsu_g8c_4_G3_354	4468	0	4468	0	4471	0	4471	0	4468	0	4471	0	4471	0	4470	0	4468	0	4468	0	4471	0	4471	0	4471	0	4471	0	4468	0	4471	0	4468	0	4474	0	4471	0	4468	0	4471	0	4474	0	4471	0	4468	0
355	@Uematsu_g8c_4_G3_355	4742	0	4742	0	4745	0	4745	0	4742	0	4745	0	4745	0	4744	0	4742	0	4742	0	4745	0	4745	0	4745	0	4745	0	4742	0	4745	0	4742	0	4748	0	4745	0	4742	0	4745	0	4748	0	4745	0	4742	0
356	@Uematsu_g8c_4_G3_356	0	4551	0	4554	0	4551	0	4550	0	4548	0	4548	0	4551	0	4551	0	4557	0	4554	0	4551	0	4554	0	4551	0	4548	0	4548	0	4548	0	4551	0	4548	0	4548	0	4554	0	4551	0	4551	0	4550	0	4551
357	@Uematsu_g8c_4_G3_357	0	4765	0	4765	0	4768	0	4768	0	4765	0	4768	0	4768	0	4767	0	4765	0	4765	0	4768	0	4768	0	4768	0	4768	0	4765	0	4768	0	4765	0	4771	0	4768	0	4765	0	4768	0	4771	0	4768	0	4765
358	@Uematsu_g8c_4_G3_358	4401	0	4404	0	4401	0	4400	0	4398	0	4398	0	4401	0	4401	0	4407	0	4404	0	4401	0	4404	0	4401	0	4398	0	4398	0	4398	0	4401	0	4398	0	4398	0	4404	0	4401	0	4401	0	4400	0	4401	0
359	@Uematsu_g8c_4_G3_359	0	4775	0	4778	0	4775	0	4774	0	4772	0	4772	0	4775	0	4775	0	4781	0	4778	0	4775	0	4778	0	4775	0	4772	0	4772	0	4772	0	4775	0	4772	0	4772	0	4778	0	4775	0	4775	0	4774	0	4775
360	@Uematsu_g8c_4_G3_360	0	4687	0	4687	0	4690	0	4690	0	4687	0	4690	0	4690	0	4689	0	4687	0	4687	0	4690	0	4690	0	4690	0	4690	0	4687	0	4690	0	4687	0	4693	0	4690	0	4687	0	4690	0	4693	0	4690	0	4687
361	@Uematsu_g8c_4_G3_361	3911	0	3914	0	3911	0	3910	0	3908	0	3908	0	3911	0	3911	0	3917	0	3914	0	3911	0	3914	0	3911	0	3908	0	3908	0	3908	0	3911	0	3908	0	3908	0	3914	0	3911	0	3911	0	3910	0	3911	0
362	@Uematsu_g8c_4_G3_362	4597	0	4597	0	4600	0	4600	0	4597	0	4600	0	4600	0	4599	0	4597	0	4597	0	4600	0	4600	0	4600	0	4600	0	4597	0	4600	0	4597	0	4603	0	4600	0	4597	0	4600	0	4603	0	4600	0	4597	0
363	@Uematsu_g8c_4_G3_363	0	4806	0	4809	0	4806	0	4805	0	4803	0	4803	0	4806	0	4806	0	4812	0	4809	0	4806	0	4809	0	4806	0	4803	0	4803	0	4803	0	4806	0	4803	0	4803	0	4809	0	4806	0	4806	0	4805	0	4806
364	@Uematsu_g8c_4_G3_364	4724	0	4724	0	4727	0	4727	0	4724	0	4727	0	4727	0	4726	0	4724	0	4724	0	4727	0	4727	0	4727	0	4727	0	4724	0	4727	0	4724	0	4730	0	4727	0	4724	0	4727	0	4730	0	4727	0	4724	0
365	@Uematsu_g8c_4_G3_365	0	4760	0	4760	0	4763	0	4763	0	4760	0	4763	0	4763	0	4762	0	4760	0	4760	0	4763	0	4763	0	4763	0	4763	0	4760	0	4763	0	4760	0	4766	0	4763	0	4760	0	4763	0	4766	0	4763	0	4760
366	@Uematsu_g8c_4_G3_366	0	4244	0	4244	0	4247	0	4247	0	4244	0	4247	0	4247	0	4246	0	4244	0	4244	0	4247	0	4247	0	4247	0	4247	0	4244	0	4247	0	4244	0	4250	0	4247	0	4244	0	4247	0	4250	0	4247	0	4244
367	@Uematsu_g8c_4_G3_367	4703	0	4703	0	4703	0	4704	0	4703	0	4703	0	4704	0	4703	0	4703	0	4703	0	4703	0	4703	0	4703	0	4704	0	4703	0	4703	0	4703	0	4705	0	4703	0	4703	0	4703	0	4705	0	4703	0	4703	0
368	@Uematsu_g8c_4_G3_368	0	4935	0	4935	0	4938	0	4938	0	4935	0	4938	0	4938	0	4937	0	4935	0	4935	0	4938	0	4938	0	4938	0	4938	0	4935	0	4938	0	4935	0	4941	0	4938	0	4935	0	4938	0	4941	0	4938	0	4935
369	@Uematsu_g8c_4_G3_369	0	4785	0	4784	0	4785	0	4784	0	4784	0	4785	0	4787	0	4787	0	4787	0	4787	0	4787	0	4787	0	4785	0	4784	0	4784	0	4785	0	4785	0	4784	0	4786	0	4784	0	4787	0	4784	0	4785	0	4784
370	@Uematsu_g8c_4_G3_370	4810	0	4807	0	4809	0	4807	0	4807	0	4812	0	4810	0	4810	0	4810	0	4810	0	4812	0	4810	0	4809	0	4807	0	4807	0	4812	0	4810	0	4809	0	4809	0	4807	0	4810	0	4809	0	4809	0	4807	0
371	@Uematsu_g8c_4_G3_371	4659	0	4662	0	4659	0	4658	0	4656	0	4656	0	4659	0	4659	0	4665	0	4662	0	4659	0	4662	0	4659	0	4656	0	4656	0	4656	0	4659	0	4656	0	4656	0	4662	0	4659	0	4659	0	4658	0	4659	0
372	@Uematsu_g8c_4_G3_372	4854	0	4854	0	4857	0	4857	0	4854	0	4857	0	4857	0	4856	0	4854	0	4854	0	4857	0	4857	0	4857	0	4857	0	4854	0	4857	0	4854	0	4860	0	4857	0	4854	0	4857	0	4860	0	4857	0	4854	0
373	@Uematsu_g8c_4_G3_373	4783	0	4783	0	4786	0	4786	0	4783	0	4786	0	4786	0	4785	0	4783	0	4783	0	4786	0	4786	0	4786	0	4786	0	4783	0	4786	0	4783	0	4789	0	4786	0	4783	0	4786	0	4789	0	4786	0	4783	0
374	@Uematsu_g8c_4_G3_374	4915	0	4918	0	4915	0	4914	0	4912	0	4912	0	4915	0	4915	0	4921	0	4918	0	4915	0	4918	0	4915	0	4912	0	4912	0	4912	0	4915	0	4912	0	4912	0	4918	0	4915	0	4915	0	4914	0	4915	0
375	@Uematsu_g8c_4_G3_375	0	4769	0	4769	0	4772	0	4772	0	4769	0	4772	0	4772	0	4771	0	4769	0	4769	0	4772	0	4772	0	4772	0	4772	0	4769	0	4772	0	4769	0	4775	0	4772	0	4769	0	4772	0	4775	0	4772	0	4769
376	@Uematsu_g8c_4_G3_376	4169	0	4172	0	4169	0	4168	0	4166	0	4166	0	4169	0	4169	0	4175	0	4172	0	4169	0	4172	0	4169	0	4166	0	4166	0	4166	0	4169	0	4166	0	4166	0	4172	0	4169	0	4169	0	4168	0	4169	0
377	@Uematsu_g8c_4_G3_377	0	3063	0	3063	0	3063	0	3063	0	3063	0	3063	0	3063	0	3063	0	3063	0	3063	0	3063	0	3063	0	3063	0	3063	0	3063	0	3063	0	3063	0	3063	0	3063	0	3063	0	3063	0	3063	0	3063	0	3063
378	@Uematsu_g8c_4_G3_378	0	4894	0	4897	0	4894	0	4894	0	4891	0	4891	0	4894	0	4894	0	4900	0	4897	0	4894	0	4897	0	4894	0	4891	0	4891	0	4891	0	4894	0	4891	0	4891	0	4897	0	4894	0	4894	0	4893	0	4894
379	@Uematsu_g8c_4_G3_379	0	4789	0	4789	0	4792	0	4792	0	4789	0	4792	0	4792	0	4791	0	4789	0	4789	0	4792	0	4792	0	4792	0	4792	0	4789	0	4792	0	4789	0	4795	0	4792	0	4789	0	4792	0	4795	0	4792	0	4789
380	@Uematsu_g8c_4_G3_380	4751	0	4754	0	4751	0	4750	0	4748	0	4748	0	4751	0	4751	0	4757	0	4754	0	4751	0	4754	0	4751	0	4748	0	4748	0	4748	0	4751	0	4748	0	4748	0	4754	0	4751	0	4751	0	4750	0	4751	0
381	@Uematsu_g8c_4_G3_381	3979	0	3979	0	3982	0	3982	0	3979	0	3982	0	3982	0	3981	0	3979	0	3979	0	3982	0	3982	0	3982	0	3982	0	3979	0	3982	0	3979	0	3985	0	3982	0	3979	0	3982	0	3985	0	3982	0	3979	0
382	@Uematsu_g8c_4_G3_382	4945	0	4948	0	4945	0	4944	0	4942	0	4942	0	4945	0	4945	0	4951	0	4948	0	4945	0	4948	0	4945	0	4942	0	4942	0	4942	0	4945	0	4942	0	4942	0	4948	0	4945	0	4945	0	4944	0	4945	0
383	@Uematsu_g8c_4_G3_383	0	4432	0	4432	0	4435	0	4435	0	4432	0	4435	0	4435	0	4434	0	4432	0	4432	0	4435	0	4435	0	4435	0	4435	0	4432	0	4435	0	4432	0	4438	0	4435	0	4432	0	4435	0	4438	0	4435	0	4432
384	@Uematsu_g8c_4_G3_384	4751	0	4754	0	4751	0	4750	0	4748	0	4748	0	4751	0	4751	0	4757	0	4754	0	4751	0	4754	0	4751	0	4748	0	4748	0	4748	0	4751	0	4748	0	4748	0	4754	0	4751	0	4751	0	4750	0	4751	0
385	@Uematsu_g8c_4_G3_385	4064	0	4061	0	4063	0	4061	0	4061	0	4066	0	4064	0	4064	0	4064	0	4064	0	4066	0	4064	0	4063	0	4061	0	4061	0	4066	0	4064	0	4063	0	4063	0	4061	0	4064	0	4063	0	4063	0	4061	0
386	@Uematsu_g8c_4_G3_386	4708	0	4711	0	4708	0	4707	0	4705	0	4705	0	4708	0	4708	0	4714	0	4711	0	4708	0	4711	0	4708	0	4705	0	4705	0	4705	0	4708	0	4705	0	4705	0	4711	0	4708	0	4708	0	4707	0	4708	0
387	@Uematsu_g8c_4_G3_387	0	4616	0	4616	0	4616	0	4616	0	4616	0	4616	0	4616	0	4616	0	4616	0	4616	0	4616	0	4616	0	4616	0	4616	0	4616	0	4616	0	4616	0	4616	0	4616	0	4616	0	4616	0	4616	0	4616	0	4616
388	@Uematsu_g8c_4_G3_388	0	4604	0	4604	0	4607	0	4607	0	4604	0	4607	0	4607	0	4606	0	4604	0	4604	0	4607	0	4607	0	4607	0	4607	0	4604	0	4607	0	4604	0	4610	0	4607	0	4604	0	4607	0	4610	0	4607	0	4604
389	@Uematsu_g8c_4_G3_389	0	4792	0	4795	0	4792	0	4791	0	4789	0	4789	0	4792	0	4792	0	4798	0	4795	0	4792	0	4795	0	4792	0	4789	0	4789	0	4789	0	4792	0	4789	0	4789	0	4795	0	4792	0	4792	0	4791	0	4792
390	@Uematsu_g8c_4_G3_390	4868	0	4868	0	4871	0	4871	0	4868	0	4871	0	4871	0	4870	0	4868	0	4868	0	4871	0	4871	0	4871	0	4871	0	4868	0	4871	0	4868	0	4874	0	4871	0	4868	0	4871	0	4874	0	4871	0	4868	0
391	@Uematsu_g8c_4_G3_391	0	4662	0	4665	0	4662	0	4661	0	4659	0	4659	0	4662	0	4662	0	4668	0	4665	0	4662	0	4665	0	4662	0	4659	0	4659	0	4659	0	4662	0	4659	0	4659	0	4665	0	4662	0	4662	0	4661	0	4662
392	@Uematsu_g8c_4_G3_392	0	4709	0	4712	0	4709	0	4709	0	4706	0	4706	0	4709	0	4709	0	4715	0	4712	0	4709	0	4712	0	4709	0	4706	0	4706	0	4706	0	4709	0	4706	0	4706	0	4712	0	4709	0	4709	0	4708	0	4709
393	@Uematsu_g8c_4_G3_393	0	4708	0	4708	0	4711	0	4711	0	4708	0	4711	0	4711	0	4710	0	4708	0	4708	0	4711	0	4711	0	4711	0	4711	0	4708	0	4711	0	4708	0	4714	0	4711	0	4708	0	4711	0	4714	0	4711	0	4708
394	@Uematsu_g8c_4_G3_394	0	3999	0	3999	0	4002	0	4002	0	3999	0	4002	0	4002	0	4001	0	3999	0	3999	0	4002	0	4002	0	4002	0	4002	0	3999	0	4002	0	3999	0	4005	0	4002	0	3999	0	4002	0	4005	0	4002	0	3999
395	@Uematsu_g8c_4_G3_395	0	4829	0	4829	0	4832	0	4832	0	4829	0	4832	0	4832	0	4831	0	4829	0	4829	0	4832	0	4832	0	4832	0	4832	0	4829	0	4832	0	4829	0	4835	0	4832	0	4829	0	4832	0	4835	0	4832	0	4829
396	@Uematsu_g8c_4_G3_396	0	4683	0	4686	0	4683	0	4682	0	4680	0	4680	0	4683	0	4683	0	4689	0	4686	0	4683	0	4686	0	4683	0	4680	0	4680	0	4680	0	4683	0	4680	0	4680	0	4686	0	4683	0	4683	0	4682	0	4683
397	@Uematsu_g8c_4_G3_397	0	4723	0	4726	0	4723	0	4723	0	4720	0	4720	0	4723	0	4723	0	4729	0	4726	0	4723	0	4726	0	4723	0	4720	0	4720	0	4720	0	4723	0	4720	0	4720	0	4726	0	4723	0	4723	0	4722	0	4723
398	@Uematsu_g8c_4_G3_398	0	3701	0	3703	0	3706	0	3703	0	3703	0	3703	0	3703	0	3703	0	3703	0	3701	0	3700	0	3703	0	3704	0	3706	0	3703	0	3701	0	3703	0	3703	0	3703	0	3706	0	3700	0	3701	0	3701	0	3706
399	@Uematsu_g8c_4_G3_399	4726	0	4726	0	4729	0	4729	0	4726	0	4729	0	4729	0	4728	0	4726	0	4726	0	4729	0	4729	0	4729	0	4729	0	4727	0	4729	0	4727	0	4732	0	4729	0	4727	0	4729	0	4732	0	4729	0	4727	0
400	@Uematsu_g8c_4_G3_400	0	4670	0	4673	0	4670	0	4670	0	4667	0	4667	0	4670	0	4670	0	4676	0	4673	0	4670	0	4673	0	4670	0	4667	0	4667	0	4667	0	4670	0	4667	0	4667	0	4673	0	4670	0	4670	0	4669	0	4670
401	@Uematsu_g8c_4_G3_401	4528	0	4531	0	4528	0	4527	0	4525	0	4525	0	4528	0	4528	0	4534	0	4531	0	4528	0	4531	0	4528	0	4525	0	4525	0	4525	0	4528	0	4525	0	4525	0	4531	0	4528	0	4528	0	4527	0	4528	0
402	@Uematsu_g8c_4_G3_402	4790	0	4790	0	4793	0	4793	0	4790	0	4793	0	4793	0	4792	0	4790	0	4790	0	4793	0	4793	0	4793	0	4793	0	4790	0	4793	0	4790	0	4796	0	4793	0	4790	0	4793	0	4796	0	4793	0	4790	0
403	@Uematsu_g8c_4_G3_403	4751	0	4754	0	4751	0	4750	0	4748	0	4748	0	4751	0	4751	0	4757	0	4754	0	4751	0	4754	0	4751	0	4748	0	4748	0	4748	0	4751	0	4748	0	4748	0	4754	0	4751	0	4751	0	4750	0	4751	0
404	@Uematsu_g8c_4_G3_404	0	4766	0	4769	0	4766	0	4765	0	4763	0	4763	0	4766	0	4766	0	4772	0	4769	0	4766	0	4769	0	4766	0	4763	0	4763	0	4763	0	4766	0	4763	0	4763	0	4769	0	4766	0	4766	0	4765	0	4766
405	@Uematsu_g8c_4_G3_405	0	4783	0	4786	0	4783	0	4782	0	4780	0	4780	0	4783	0	4783	0	4789	0	4786	0	4783	0	4786	0	4783	0	4780	0	4780	0	4780	0	4783	0	4780	0	4780	0	4786	0	4783	0	4783	0	4782	0	4783
406	@Uematsu_g8c_4_G3_406	4742	0	4745	0	4742	0	4741	0	4739	0	4739	0	4742	0	4742	0	4748	0	4745	0	4742	0	4745	0	4742	0	4739	0	4739	0	4739	0	4742	0	4739	0	4739	0	4745	0	4742	0	4742	0	4741	0	4742	0
407	@Uematsu_g8c_4_G3_407	0	3809	0	3809	0	3809	0	3809	0	3809	0	3809	0	3809	0	3809	0	3809	0	3809	0	3809	0	3809	0	3809	0	3809	0	3809	0	3809	0	3809	0	3809	0	3809	0	3809	0	3809	0	3809	0	3809	0	3809
408	@Uematsu_g8c_4_G3_408	0	4634	0	4634	0	4637	0	4637	0	4634	0	4637	0	4637	0	4636	0	4634	0	4634	0	4637	0	4637	0	4637	0	4637	0	4634	0	4637	0	4634	0	4640	0	4637	0	4634	0	4637	0	4640	0	4637	0	4634
409	@Uematsu_g8c_4_G3_409	4551	0	4554	0	4551	0	4550	0	4548	0	4548	0	4551	0	4551	0	4557	0	4554	0	4551	0	4554	0	4551	0	4548	0	4548	0	4548	0	4551	0	4548	0	4548	0	4554	0	4551	0	4551	0	4550	0	4551	0
410	@Uematsu_g8c_4_G3_410	0	4590	0	4590	0	4593	0	4593	0	4590	0	4593	0	4593	0	4592	0	4590	0	4590	0	4593	0	4593	0	4593	0	4593	0	4590	0	4593	0	4590	0	4596	0	4593	0	4590	0	4593	0	4596	0	4593	0	4590
411	@Uematsu_g8c_4_G3_411	0	4606	0	4606	0	4609	0	4609	0	4606	0	4609	0	4609	0	4608	0	4606	0	4606	0	4609	0	4609	0	4609	0	4609	0	4606	0	4609	0	4606	0	4612	0	4609	0	4606	0	4609	0	4612	0	4609	0	4606
412	@Uematsu_g8c_4_G3_412	0	4767	0	4770	0	4767	0	4766	0	4764	0	4764	0	4767	0	4767	0	4773	0	4770	0	4767	0	4770	0	4767	0	4764	0	4764	0	4764	0	4767	0	4764	0	4764	0	4770	0	4767	0	4767	0	4766	0	4767
413	@Uematsu_g8c_4_G3_413	4692	0	4689	0	4691	0	4689	0	4689	0	4694	0	4692	0	4692	0	4692	0	4692	0	4694	0	4692	0	4691	0	4689	0	4689	0	4694	0	4692	0	4691	0	4691	0	4689	0	4692	0	4691	0	4691	0	4689	0
414	@Uematsu_g8c_4_G3_414	0	4797	0	4800	0	4797	0	4796	0	4794	0	4794	0	4797	0	4797	0	4803	0	4800	0	4797	0	4800	0	4797	0	4794	0	4794	0	4794	0	4797	0	4794	0	4794	0	4800	0	4797	0	4797	0	4796	0	4797
415	@Uematsu_g8c_4_G3_415	2866	0	2866	0	2869	0	2869	0	2866	0	2869	0	2869	0	2868	0	2866	0	2866	0	2869	0	2869	0	2869	0	2869	0	2866	0	2869	0	2866	0	2872	0	2869	0	2866	0	2869	0	2872	0	2869	0	2866	0
416	@Uematsu_g8c_4_G3_416	4553	0	4553	0	4556	0	4556	0	4553	0	4556	0	4556	0	4555	0	4553	0	4553	0	4556	0	4556	0	4556	0	4556	0	4554	0	4556	0	4554	0	4559	0	4556	0	4554	0	4556	0	4559	0	4556	0	4554	0
417	@Uematsu_g8c_4_G3_417	1873	0	1876	0	1873	0	1872	0	1870	0	1870	0	1873	0	1873	0	1879	0	1876	0	1873	0	1876	0	1873	0	1870	0	1870	0	1870	0	1873	0	1870	0	1870	0	1876	0	1873	0	1873	0	1872	0	1873	0
418	@Uematsu_g8c_4_G3_418	4702	0	4705	0	4702	0	4701	0	4699	0	4699	0	4702	0	4702	0	4708	0	4705	0	4702	0	4705	0	4702	0	4699	0	4699	0	4699	0	4702	0	4699	0	4699	0	4705	0	4702	0	4702	0	4701	0	4702	0
419	@Uematsu_g8c_4_G3_419	4665	0	4665	0	4668	0	4668	0	4665	0	4668	0	4668	0	4667	0	4665	0	4665	0	4668	0	4668	0	4668	0	4668	0	4665	0	4668	0	4665	0	4671	0	4668	0	4665	0	4668	0	4671	0	4668	0	4665	0
420	@Uematsu_g8c_4_G3_420	4839	0	4839	0	4842	0	4842	0	4839	0	4842	0	4842	0	4841	0	4839	0	4839	0	4842	0	4842	0	4842	0	4842	0	4839	0	4842	0	4839	0	4845	0	4842	0	4839	0	4842	0	4845	0	4842	0	4839	0
421	@Uematsu_g8c_4_G3_421	0	4789	0	4792	0	4789	0	4788	0	4786	0	4786	0	4789	0	4789	0	4795	0	4792	0	4789	0	4792	0	4789	0	4786	0	4786	0	4786	0	4789	0	4786	0	4786	0	4792	0	4789	0	4789	0	4788	0	4789
422	@Uematsu_g8c_4_G3_422	4045	0	4048	0	4051	0	4045	0	4048	0	4048	0	4045	0	4048	0	4048	0	4045	0	4045	0	4048	0	4048	0	4048	0	4051	0	4045	0	4048	0	4048	0	4045	0	4051	0	4045	0	4045	0	4045	0	4054	0
423	@Uematsu_g8c_4_G3_423	0	4666	0	4669	0	4666	0	4665	0	4663	0	4663	0	4666	0	4666	0	4672	0	4669	0	4666	0	4669	0	4666	0	4663	0	4663	0	4663	0	4666	0	4663	0	4663	0	4669	0	4666	0	4666	0	4665	0	4666
424	@Uematsu_g8c_4_G3_424	0	4799	0	4799	0	4802	0	4802	0	4799	0	4802	0	4802	0	4801	0	4799	0	4799	0	4802	0	4802	0	4802	0	4802	0	4799	0	4802	0	4799	0	4805	0	4802	0	4799	0	4802	0	4805	0	4802	0	4799
425	@Uematsu_g8c_4_G3_425	0	4235	0	4235	0	4238	0	4238	0	4235	0	4238	0	4238	0	4237	0	4235	0	4235	0	4238	0	4238	0	4238	0	4238	0	4235	0	4238	0	4235	0	4241	0	4238	0	4235	0	4238	0	4241	0	4238	0	4235
426	@Uematsu_g8c_4_G3_426	0	4695	0	4695	0	4698	0	4698	0	4695	0	4698	0	4698	0	4697	0	4695	0	4695	0	4698	0	4698	0	4698	0	4698	0	4695	0	4698	0	4695	0	4701	0	4698	0	4695	0	4698	0	4701	0	4698	0	4695
427	@Uematsu_g8c_4_G3_427	0	4699	0	4702	0	4699	0	4698	0	4696	0	4696	0	4699	0	4699	0	4705	0	4702	0	4699	0	4702	0	4699	0	4696	0	4696	0	4696	0	4699	0	4696	0	4696	0	4702	0	4699	0	4699	0	4698	0	4699
428	@Uematsu_g8c_4_G3_428	4806	0	4806	0	4809	0	4809	0	4806	0	4809	0	4809	0	4808	0	4806	0	4806	0	4809	0	4809	0	4809	0	4809	0	4806	0	4809	0	4806	0	4812	0	4809	0	4806	0	4809	0	4812	0	4809	0	4806	0
429	@Uematsu_g8c_4_G3_429	0	4500	0	4503	0	4500	0	4499	0	4497	0	4497	0	4500	0	4500	0	4506	0	4503	0	4500	0	4503	0	4500	0	4497	0	4497	0	4497	0	4500	0	4497	0	4497	0	4503	0	4500	0	4500	0	4499	0	4500
430	@Uematsu_g8c_4_G3_430	1678	0	1678	0	1678	0	1678	0	1678	0	1678	0	1678	0	1678	0	1678	0	1678	0	1678	0	1678	0	1678	0	1678	0	1678	0	1678	0	1678	0	1678	0	1678	0	1678	0	1678	0	1678	0	1678	0	1678	0
431	@Uematsu_g8c_4_G3_431	4546	0	4549	0	4546	0	4545	0	4543	0	4543	0	4546	0	4546	0	4552	0	4549	0	4546	0	4549	0	4546	0	4543	0	4543	0	4543	0	4546	0	4543	0	4543	0	4549	0	4546	0	4546	0	4545	0	4546	0
432	@Uematsu_g8c_4_G3_432	0	4139	0	4142	0	4139	0	4138	0	4136	0	4136	0	4139	0	4139	0	4145	0	4142	0	4139	0	4142	0	4139	0	4136	0	4136	0	4136	0	4139	0	4136	0	4136	0	4142	0	4139	0	4139	0	4138	0	4139
433	@Uematsu_g8c_4_G3_433	0	4688	0	4691	0	4688	0	4688	0	4685	0	4685	0	4688	0	4688	0	4694	0	4691	0	4688	0	4691	0	4688	0	4685	0	4685	0	4685	0	4688	0	4685	0	4685	0	4691	0	4688	0	4688	0	4687	0	4688
434	@Uematsu_g8c_4_G3_434	0	4392	0	4392	0	4395	0	4395	0	4392	0	4395	0	4395	0	4394	0	4392	0	4392	0	4395	0	4395	0	4395	0	4395	0	4392	0	4395	0	4392	0	4398	0	4395	0	4392	0	4395	0	4398	0	4395	0	4392
435	@Uematsu_g8c_4_G3_435	4393	0	4393	0	4396	0	4396	0	4393	0	4396	0	4396	0	4395	0	4393	0	4393	0	4396	0	4396	0	4396	0	4396	0	4393	0	4396	0	4393	0	4399	0	4396	0	4393	0	4396	0	4399	0	4396	0	4393	0
436	@Uematsu_g8c_4_G3_436	0	4781	0	4781	0	4784	0	4784	0	4781	0	4784	0	4784	0	4783	0	4781	0	4781	0	4784	0	4784	0	4784	0	4784	0	4781	0	4784	0	4781	0	4787	0	4784	0	4781	0	4784	0	4787	0	4784	0	4781
437	@Uematsu_g8c_4_G3_437	4327	0	4330	0	4327	0	4326	0	4324	0	4324	0	4327	0	4327	0	4333	0	4330	0	4327	0	4330	0	4327	0	4324	0	4324	0	4324	0	4327	0	4324	0	4324	0	4330	0	4327	0	4327	0	4326	0	4327	0
438	@Uematsu_g8c_4_G3_438	2893	0	2893	0	2893	0	2893	0	2893	0	2893	0	2893	0	2893	0	2893	0	2893	0	2893	0	2893	0	2893	0	2893	0	2893	0	2893	0	2893	0	2893	0	2893	0	2893	0	2893	0	2893	0	2893	0	2893	0
439	@Uematsu_g8c_4_G3_439	0	2263	0	2263	0	2263	0	2263	0	2263	0	2263	0	2263	0	2263	0	2263	0	2263	0	2263	0	2263	0	2263	0	2263	0	2263	0	2263	0	2263	0	2263	0	2263	0	2263	0	2263	0	2263	0	2263	0	2263
440	@Uematsu_g8c_4_G3_440	0	4613	0	4616	0	4613	0	4612	0	4610	0	4610	0	4613	0	4613	0	4619	0	4616	0	4613	0	4616	0	4613	0	4610	0	4610	0	4610	0	4613	0	4610	0	4610	0	4616	0	4613	0	4613	0	4612	0	4613
441	@Uematsu_g8c_4_G3_441	4596	0	4599	0	4605	0	4596	0	4596	0	4602	0	4599	0	4597	0	4599	0	4597	0	4599	0	4602	0	4602	0	4599	0	4599	0	4599	0	4599	0	4597	0	4597	0	4602	0	4599	0	4597	0	4599	0	4602	0
442	@Uematsu_g8c_4_G3_442	4647	0	4647	0	4650	0	4650	0	4647	0	4650	0	4650	0	4649	0	4647	0	4647	0	4650	0	4650	0	4650	0	4650	0	4647	0	4650	0	4647	0	4653	0	4650	0	4647	0	4650	0	4653	0	4650	0	4647	0
443	@Uematsu_g8c_4_G3_443	4880	0	4880	0	4883	0	4883	0	4880	0	4883	0	4883	0	4882	0	4880	0	4880	0	4883	0	4883	0	4883	0	4883	0	4880	0	4883	0	4880	0	4886	0	4883	0	4880	0	4883	0	4886	0	4883	0	4880	0
444	@Uematsu_g8c_4_G3_444	0	4678	0	4681	0	4678	0	4677	0	4675	0	4675	0	4678	0	4678	0	4684	0	4681	0	4678	0	4681	0	4678	0	4675	0	4675	0	4675	0	4678	0	4675	0	4675	0	4681	0	4678	0	4678	0	4677	0	4678
445	@Uematsu_g8c_4_G3_445	0	3759	0	3759	0	3762	0	3762	0	3759	0	3762	0	3762	0	3761	0	3759	0	3759	0	3762	0	3762	0	3762	0	3762	0	3759	0	3762	0	3759	0	3765	0	3762	0	3759	0	3762	0	3765	0	3762	0	3759
446	@Uematsu_g8c_4_G3_446	4706	0	4709	0	4706	0	4705	0	4703	0	4703	0	4706	0	4706	0	4712	0	4709	0	4706	0	4709	0	4706	0	4703	0	4703	0	4703	0	4706	0	4703	0	4703	0	4709	0	4706	0	4706	0	4705	0	4706	0
447	@Uematsu_g8c_4_G3_447	4857	0	4860	0	4857	0	4856	0	4854	0	4854	0	4857	0	4857	0	4863	0	4860	0	4857	0	4860	0	4857	0	4854	0	4854	0	4854	0	4857	0	4854	0	4854	0	4860	0	4857	0	4857	0	4856	0	4857	0
448	@Uematsu_g8c_4_G3_448	0	4726	0	4726	0	4729	0	4729	0	4726	0	4729	0	4729	0	4728	0	4726	0	4726	0	4729	0	4729	0	4729	0	4729	0	4726	0	4729	0	4726	0	4732	0	4729	0	4726	0	4729	0	4732	0	4729	0	4726
449	@Uematsu_g8c_4_G3_449	2841	0	2838	0	2840	0	2838	0	2838	0	2843	0	2841	0	2841	0	2841	0	2841	0	2843	0	2841	0	2840	0	2838	0	2838	0	2843	0	2841	0	2840	0	2840	0	2838	0	2841	0	2840	0	2840	0	2838	0
450	@Uematsu_g8c_4_G3_450	4611	0	4610	0	4610	0	4610	0	4610	0	4613	0	4611	0	4611	0	4611	0	4611	0	4613	0	4611	0	4610	0	4610	0	4610	0	4613	0	4611	0	4610	0	4610	0	4610	0	4611	0	4610	0	4610	0	4610	0
451	@Uematsu_g8c_4_G3_451	2827	0	2827	0	2826	0	2829	0	2827	0	2826	0	2826	0	2827	0	2828	0	2826	0	2826	0	2826	0	2827	0	2826	0	2827	0	2827	0	2826	0	2826	0	2829	0	2827	0	2829	0	2826	0	2829	0	2824	0
452	@Uematsu_g8c_4_G3_452	4750	0	4750	0	4753	0	4753	0	4750	0	4753	0	4753	0	4752	0	4750	0	4750	0	4753	0	4753	0	4753	0	4753	0	4750	0	4753	0	4750	0	4756	0	4753	0	4750	0	4753	0	4756	0	4753	0	4750	0
453	@Uematsu_g8c_4_G3_453	0	4527	0	4530	0	4527	0	4526	0	4524	0	4524	0	4527	0	4527	0	4533	0	4530	0	4527	0	4530	0	4527	0	4524	0	4524	0	4524	0	4527	0	4524	0	4524	0	4530	0	4527	0	4527	0	4526	0	4527
454	@Uematsu_g8c_4_G3_454	0	4489	0	4489	0	4492	0	4492	0	4489	0	4492	0	4492	0	4491	0	4489	0	4489	0	4492	0	4492	0	4492	0	4492	0	4489	0	4492	0	4489	0	4495	0	4492	0	4489	0	4492	0	4495	0	4492	0	4489
455	@Uematsu_g8c_4_G3_455	0	4824	0	4824	0	4827	0	4827	0	4824	0	4827	0	4827	0	4826	0	4824	0	4824	0	4827	0	4827	0	4827	0	4827	0	4824	0	4827	0	4824	0	4830	0	4827	0	4824	0	4827	0	4830	0	4827	0	4824
456	@Uematsu_g8c_4_G3_456	4018	0	4018	0	4021	0	4021	0	4018	0	4021	0	4021	0	4020	0	4018	0	4018	0	4021	0	4021	0	4021	0	4021	0	4018	0	4021	0	4018	0	4024	0	4021	0	4018	0	4021	0	4024	0	4021	0	4018	0
457	@Uematsu_g8c_4_G3_457	4808	0	4808	0	4811	0	4811	0	4808	0	4811	0	4811	0	4810	0	4808	0	4808	0	4811	0	4811	0	4811	0	4811	0	4808	0	4811	0	4808	0	4814	0	4811	0	4808	0	4811	0	4814	0	4811	0	4808	0
458	@Uematsu_g8c_4_G3_458	4683	0	4686	0	4683	0	4682	0	4680	0	4680	0	4683	0	4683	0	4689	0	4686	0	4683	0	4686	0	4683	0	4680	0	4680	0	4680	0	4683	0	4680	0	4680	0	4686	0	4683	0	4683	0	4682	0	4683	0
459	@Uematsu_g8c_4_G3_459	4778	0	4778	0	4781	0	4781	0	4778	0	4781	0	4781	0	4780	0	4778	0	4778	0	4781	0	4781	0	4781	0	4781	0	4778	0	4781	0	4778	0	4784	0	4781	0	4778	0	4781	0	4784	0	4781	0	4778	0
460	@Uematsu_g8c_4_G3_460	0	4757	0	4757	0	4760	0	4760	0	4757	0	4760	0	4760	0	4759	0	4757	0	4757	0	4760	0	4760	0	4760	0	4760	0	4757	0	4760	0	4757	0	4763	0	4760	0	4757	0	4760	0	4763	0	4760	0	4757
461	@Uematsu_g8c_4_G3_461	0	4704	0	4707	0	4704	0	4703	0	4701	0	4701	0	4704	0	4704	0	4710	0	4707	0	4704	0	4707	0	4704	0	4701	0	4701	0	4701	0	4704	0	4701	0	4701	0	4707	0	4704	0	4704	0	4703	0	4704
462	@Uematsu_g8c_4_G3_462	0	4540	0	4543	0	4540	0	4540	0	4537	0	4537	0	4540	0	4540	0	4546	0	4543	0	4540	0	4543	0	4540	0	4537	0	4537	0	4537	0	4540	0	4537	0	4537	0	4543	0	4540	0	4540	0	4539	0	4540
463	@Uematsu_g8c_4_G3_463	0	4759	0	4759	0	4762	0	4762	0	4759	0	4762	0	4762	0	4761	0	4759	0	4759	0	4762	0	4762	0	4762	0	4762	0	4759	0	4762	0	4759	0	4765	0	4762	0	4759	0	4762	0	4765	0	4762	0	4759
464	@Uematsu_g8c_4_G3_464	0	4802	0	4805	0	4802	0	4801	0	4799	0	4799	0	4802	0	4802	0	4808	0	4805	0	4802	0	4805	0	4802	0	4799	0	4799	0	4799	0	4802	0	4799	0	4799	0	4805	0	4802	0	4802	0	4801	0	4802
465	@Uematsu_g8c_4_G3_465	4774	0	4774	0	4777	0	4777	0	4774	0	4777	0	4777	0	4776	0	4774	0	4774	0	4777	0	4777	0	4777	0	4777	0	4776	0	4777	0	4776	0	4780	0	4777	0	4776	0	4777	0	4780	0	4777	0	4776	0
466	@Uematsu_g8c_4_G3_466	0	4175	0	4178	0	4178	0	4175	0	4178	0	4175	0	4178	0	4181	0	4181	0	4178	0	4178	0	4181	0	4178	0	4178	0	4178	0	4175	0	4175	0	4178	0	4175	0	4178	0	4178	0	4175	0	4175	0	4181
467	@Uematsu_g8c_4_G3_467	0	4794	0	4794	0	4797	0	4797	0	4794	0	4797	0	4797	0	4796	0	4794	0	4794	0	4797	0	4797	0	4797	0	4797	0	4794	0	4797	0	4794	0	4800	0	4797	0	4794	0	4797	0	4800	0	4797	0	4794
468	@Uematsu_g8c_4_G3_468	4754	0	4754	0	4757	0	4757	0	4754	0	4757	0	4757	0	4756	0	4754	0	4754	0	4757	0	4757	0	4757	0	4757	0	4754	0	4757	0	4754	0	4760	0	4757	0	4754	0	4757	0	4760	0	4757	0	4754	0
469	@Uematsu_g8c_4_G3_469	0	4551	0	4551	0	4554	0	4554	0	4551	0	4554	0	4554	0	4553	0	4551	0	4551	0	4554	0	4554	0	4554	0	4554	0	4551	0	4554	0	4551	0	4557	0	4554	0	4551	0	4554	0	4557	0	4554	0	4551
470	@Uematsu_g8c_4_G3_470	4663	0	4666	0	4663	0	4662	0	4660	0	4660	0	4663	0	4663	0	4669	0	4666	0	4663	0	4666	0	4663	0	4660	0	4660	0	4660	0	4663	0	4660	0	4660	0	4666	0	4663	0	4663	0	4662	0	4663	0
471	@Uematsu_g8c_4_G3_471	0	3986	0	3988	0	3988	0	3989	0	3986	0	3987	0	3989	0	3988	0	3988	0	3987	0	3986	0	3988	0	3988	0	3989	0	3987	0	3986	0	3987	0	3989	0	3990	0	3988	0	3986	0	3989	0	3986	0	3988
472	@Uematsu_g8c_4_G3_472	0	4373	0	4376	0	4373	0	4372	0	4370	0	4370	0	4373	0	4373	0	4379	0	4376	0	4373	0	4376	0	4373	0	4370	0	4370	0	4370	0	4373	0	4370	0	4370	0	4376	0	4373	0	4373	0	4372	0	4373
473	@Uematsu_g8c_4_G3_473	4719	0	4722	0	4719	0	4718	0	4716	0	4716	0	4719	0	4719	0	4725	0	4722	0	4719	0	4722	0	4719	0	4716	0	4716	0	4716	0	4719	0	4716	0	4716	0	4722	0	4719	0	4719	0	4718	0	4719	0
474	@Uematsu_g8c_4_G3_474	4707	0	4704	0	4706	0	4704	0	4704	0	4709	0	4707	0	4707	0	4707	0	4707	0	4709	0	4707	0	4706	0	4704	0	4704	0	4709	0	4707	0	4706	0	4706	0	4704	0	4707	0	4706	0	4706	0	4704	0
475	@Uematsu_g8c_4_G3_475	0	4838	0	4838	0	4841	0	4841	0	4838	0	4841	0	4841	0	4840	0	4838	0	4838	0	4841	0	4841	0	4841	0	4841	0	4838	0	4841	0	4838	0	4844	0	4841	0	4838	0	4841	0	4844	0	4841	0	4838
476	@Uematsu_g8c_4_G3_476	0	4457	0	4457	0	4460	0	4460	0	4457	0	4460	0	4460	0	4459	0	4457	0	4457	0	4460	0	4460	0	4460	0	4460	0	4457	0	4460	0	4457	0	4463	0	4460	0	4457	0	4460	0	4463	0	4460	0	4457
477	@Uematsu_g8c_4_G3_477	4597	0	4597	0	4600	0	4600	0	4597	0	4600	0	4600	0	4599	0	4597	0	4597	0	4600	0	4600	0	4600	0	4600	0	4597	0	4600	0	4597	0	4603	0	4600	0	4597	0	4600	0	4603	0	4600	0	4597	0
478	@Uematsu_g8c_4_G3_478	0	4819	0	4819	0	4822	0	4822	0	4819	0	4822	0	4822	0	4821	0	4819	0	4819	0	4822	0	4822	0	4822	0	4822	0	4819	0	4822	0	4819	0	4825	0	4822	0	4819	0	4822	0	4825	0	4822	0	4819
479	@Uematsu_g8c_4_G3_479	4546	0	4543	0	4546	0	4543	0	4543	0	4549	0	4544	0	4544	0	4544	0	4546	0	4549	0	4546	0	4546	0	4543	0	4543	0	4549	0	4546	0	4546	0	4546	0	4543	0	4546	0	4546	0	4546	0	4543	0
480	@Uematsu_g8c_4_G3_480	0	4579	0	4579	0	4582	0	4582	0	4579	0	4582	0	4582	0	4581	0	4579	0	4579	0	4582	0	4582	0	4582	0	4582	0	4579	0	4582	0	4579	0	4585	0	4582	0	4579	0	4582	0	4585	0	4582	0	4579
481	@Uematsu_g8c_4_G3_481	4590	0	4590	0	4593	0	4593	0	4590	0	4593	0	4593	0	4592	0	4590	0	4590	0	4593	0	4593	0	4593	0	4593	0	4592	0	4593	0	4592	0	4596	0	4593	0	4592	0	4593	0	4596	0	4593	0	4592	0
482	@Uematsu_g8c_4_G3_482	4751	0	4751	0	4754	0	4754	0	4751	0	4754	0	4754	0	4753	0	4751	0	4751	0	4754	0	4754	0	4754	0	4754	0	4751	0	4754	0	4751	0	4757	0	4754	0	4751	0	4754	0	4757	0	4754	0	4751	0
483	@Uematsu_g8c_4_G3_483	4728	0	4728	0	4731	0	4731	0	4728	0	4731	0	4731	0	4730	0	4728	0	4728	0	4731	0	4731	0	4731	0	4731	0	4728	0	4731	0	4728	0	4734	0	4731	0	4728	0	4731	0	4734	0	4731	0	4728	0
484	@Uematsu_g8c_4_G3_484	0	4684	0	4684	0	4687	0	4687	0	4684	0	4687	0	4687	0	4686	0	4684	0	4684	0	4687	0	4687	0	4687	0	4687	0	4684	0	4687	0	4684	0	4690	0	4687	0	4684	0	4687	0	4690	0	4687	0	4684
485	@Uematsu_g8c_4_G3_485	0	2209	0	2209	0	2212	0	2212	0	2209	0	2212	0	2212	0	2211	0	2209	0	2209	0	2212	0	2212	0	2212	0	2212	0	2209	0	2212	0	2209	0	2215	0	2212	0	2209	0	2212	0	2215	0	2212	0	2209
486	@Uematsu_g8c_4_G3_486	4790	0	4790	0	4793	0	4793	0	4790	0	4793	0	4793	0	4792	0	4790	0	4790	0	4793	0	4793	0	4793	0	4793	0	4790	0	4793	0	4790	0	4796	0	4793	0	4790	0	4793	0	4796	0	4793	0	4790	0
487	@Uematsu_g8c_4_G3_487	4322	0	4322	0	4325	0	4325	0	4322	0	4325	0	4325	0	4324	0	4322	0	4322	0	4325	0	4325	0	4325	0	4325	0	4324	0	4325	0	4324	0	4328	0	4325	0	4324	0	4325	0	4328	0	4325	0	4324	0
488	@Uematsu_g8c_4_G3_488	4115	0	4118	0	4115	0	4114	0	4112	0	4112	0	4115	0	4115	0	4121	0	4118	0	4115	0	4118	0	4115	0	4112	0	4112	0	4112	0	4115	0	4112	0	4112	0	4118	0	4115	0	4115	0	4114	0	4115	0
489	@Uematsu_g8c_4_G3_489	4501	0	4498	0	4500	0	4498	0	4498	0	4503	0	4501	0	4501	0	4501	0	4501	0	4503	0	4501	0	4500	0	4498	0	4498	0	4503	0	4501	0	4500	0	4500	0	4498	0	4501	0	4500	0	4500	0	4498	0
490	@Uematsu_g8c_4_G3_490	0	4890	0	4890	0	4893	0	4893	0	4890	0	4893	0	4893	0	4892	0	4890	0	4890	0	4893	0	4893	0	4893	0	4893	0	4890	0	4893	0	4890	0	4896	0	4893	0	4890	0	4893	0	4896	0	4893	0	4890
491	@Uematsu_g8c_4_G3_491	0	4730	0	4733	0	4730	0	4729	0	4727	0	4727	0	4730	0	4730	0	4736	0	4733	0	4730	0	4733	0	4730	0	4727	0	4727	0	4727	0	4730	0	4727	0	4727	0	4733	0	4730	0	4730	0	4729	0	4730
492	@Uematsu_g8c_4_G3_492	2929	0	2929	0	2929	0	2929	0	2929	0	2929	0	2929	0	2929	0	2929	0	2929	0	2929	0	2929	0	2929	0	2929	0	2929	0	2929	0	2929	0	2929	0	2929	0	2929	0	2929	0	2929	0	2929	0	2929	0
493	@Uematsu_g8c_4_G3_493	4022	0	4022	0	4025	0	4025	0	4022	0	4025	0	4025	0	4024	0	4022	0	4022	0	4025	0	4025	0	4025	0	4025	0	4022	0	4025	0	4022	0	4028	0	4025	0	4022	0	4025	0	4028	0	4025	0	4022	0
494	@Uematsu_g8c_4_G3_494	4612	0	4615	0	4612	0	4611	0	4611	0	4611	0	4612	0	4614	0	4618	0	4615	0	4612	0	4615	0	4612	0	4609	0	4611	0	4611	0	4612	0	4609	0	4611	0	4615	0	4614	0	4612	0	4614	0	4612	0
495	@Uematsu_g8c_4_G3_495	0	4268	0	4268	0	4271	0	4271	0	4268	0	4271	0	4271	0	4270	0	4268	0	4268	0	4271	0	4271	0	4271	0	4271	0	4268	0	4271	0	4268	0	4274	0	4271	0	4268	0	4271	0	4274	0	4271	0	4268
496	@Uematsu_g8c_4_G3_496	0	4784	0	4784	0	4787	0	4787	0	4784	0	4787	0	4787	0	4786	0	4784	0	4784	0	4787	0	4787	0	4787	0	4787	0	4784	0	4787	0	4784	0	4790	0	4787	0	4784	0	4787	0	4790	0	4787	0	4784
497	@Uematsu_g8c_4_G3_497	0	4792	0	4792	0	4795	0	4795	0	4792	0	4795	0	4795	0	4794	0	4792	0	4792	0	4795	0	4795	0	4795	0	4795	0	4792	0	4795	0	4792	0	4798	0	4795	0	4792	0	4795	0	4798	0	4795	0	4792
498	@Uematsu_g8c_4_G3_498	0	4726	0	4729	0	4726	0	4725	0	4723	0	4723	0	4726	0	4726	0	4732	0	4729	0	4726	0	4729	0	4726	0	4723	0	4723	0	4723	0	4726	0	4723	0	4723	0	4729	0	4726	0	4726	0	4725	0	4726
499	@Uematsu_g8c_4_G3_499	4130	0	4130	0	4133	0	4133	0	4132	0	4133	0	4135	0	4135	0	4132	0	4132	0	4132	0	4132	0	4132	0	4133	0	4133	0	4132	0	4133	0	4135	0	4132	0	4133	0	4132	0	4135	0	4132	0	4133	0
500	@Uematsu_g8c_4_G3_500	4757	0	4757	0	4760	0	4760	0	4757	0	4760	0	4760	0	4759	0	4757	0	4757	0	4760	0	4760	0	4760	0	4760	0	4757	0	4760	0	4757	0	4763	0	4760	0	4757	0	4760	0	4763	0	4760	0	4757	0
501	@Uematsu_g8c_4_G3_501	4809	0	4809	0	4812	0	4812	0	4809	0	4812	0	4812	0	4811	0	4809	0	4809	0	4812	0	4812	0	4812	0	4812	0	4809	0	4812	0	4809	0	4815	0	4812	0	4809	0	4812	0	4815	0	4812	0	4809	0
502	@Uematsu_g8c_4_G3_502	4863	0	4866	0	4863	0	4862	0	4860	0	4860	0	4863	0	4863	0	4869	0	4866	0	4863	0	4866	0	4863	0	4860	0	4860	0	4860	0	4863	0	4860	0	4860	0	4866	0	4863	0	4863	0	4862	0	4863	0
503	@Uematsu_g8c_4_G3_503	4862	0	4865	0	4862	0	4861	0	4859	0	4859	0	4862	0	4862	0	4868	0	4865	0	4862	0	4865	0	4862	0	4859	0	4859	0	4859	0	4862	0	4859	0	4859	0	4865	0	4862	0	4862	0	4861	0	4862	0
504	@Uematsu_g8c_4_G3_504	4690	0	4693	0	4690	0	4689	0	4687	0	4687	0	4690	0	4690	0	4696	0	4693	0	4690	0	4693	0	4690	0	4687	0	4687	0	4687	0	4690	0	4687	0	4687	0	4693	0	4690	0	4690	0	4689	0	4690	0
505	@Uematsu_g8c_4_G3_505	4675	0	4675	0	4678	0	4678	0	4675	0	4678	0	4678	0	4677	0	4675	0	4675	0	4678	0	4678	0	4678	0	4678	0	4675	0	4678	0	4675	0	4681	0	4678	0	4675	0	4678	0	4681	0	4678	0	4675	0
506	@Uematsu_g8c_4_G3_506	4849	0	4849	0	4852	0	4852	0	4849	0	4852	0	4852	0	4851	0	4849	0	4849	0	4852	0	4852	0	4852	0	4852	0	4849	0	4852	0	4849	0	4855	0	4852	0	4849	0	4852	0	4855	0	4852	0	4849	0
507	@Uematsu_g8c_4_G3_507	0	4799	0	4802	0	4799	0	4798	0	4796	0	4796	0	4799	0	4799	0	4805	0	4802	0	4799	0	4802	0	4799	0	4796	0	4796	0	4796	0	4799	0	4796	0	4796	0	4802	0	4799	0	4799	0	4798	0	4799
508	@Uematsu_g8c_4_G3_508	4814	0	4814	0	4817	0	4817	0	4814	0	4817	0	4817	0	4816	0	4814	0	4814	0	4817	0	4817	0	4817	0	4817	0	4814	0	4817	0	4814	0	4820	0	4817	0	4814	0	4817	0	4820	0	4817	0	4814	0
509	@Uematsu_g8c_4_G3_509	4836	0	4836	0	4839	0	4839	0	4836	0	4839	0	4839	0	4838	0	4836	0	4836	0	4839	0	4839	0	4839	0	4839	0	4836	0	4839	0	4836	0	4842	0	4839	0	4836	0	4839	0	4842	0	4839	0	4836	0
510	@Uematsu_g8c_4_G3_510	4732	0	4732	0	4735	0	4735	0	4732	0	4735	0	4735	0	4734	0	4732	0	4732	0	4735	0	4735	0	4735	0	4735	0	4732	0	4735	0	4732	0	4738	0	4735	0	4732	0	4735	0	4738	0	4735	0	4732	0
511	@Uematsu_g8c_4_G3_511	4109	0	4106	0	4108	0	4106	0	4106	0	4111	0	4109	0	4109	0	4109	0	4109	0	4111	0	4109	0	4108	0	4106	0	4106	0	4111	0	4109	0	4108	0	4108	0	4106	0	4109	0	4108	0	4108	0	4106	0
512	@Uematsu_g8c_4_G3_512	0	4528	0	4531	0	4528	0	4527	0	4525	0	4525	0	4528	0	4528	0	4534	0	4531	0	4528	0	4531	0	4528	0	4525	0	4525	0	4525	0	4528	0	4525	0	4525	0	4531	0	4528	0	4528	0	4527	0	4528
513	@Uematsu_g8c_4_G3_513	0	4701	0	4704	0	4701	0	4700	0	4698	0	4698	0	4701	0	4701	0	4707	0	4704	0	4701	0	4704	0	4701	0	4698	0	4698	0	4698	0	4701	0	4698	0	4698	0	4704	0	4701	0	4701	0	4700	0	4701
514	@Uematsu_g8c_4_G3_514	4770	0	4770	0	4773	0	4773	0	4770	0	4773	0	4773	0	4772	0	4770	0	4770	0	4773	0	4773	0	4773	0	4773	0	4770	0	4773	0	4770	0	4776	0	4773	0	4770	0	4773	0	4776	0	4773	0	4770	0
515	@Uematsu_g8c_4_G3_515	4782	0	4782	0	4785	0	4785	0	4782	0	4785	0	4785	0	4784	0	4782	0	4782	0	4785	0	4785	0	4785	0	4785	0	4782	0	4785	0	4782	0	4788	0	4785	0	4782	0	4785	0	4788	0	4785	0	4782	0
516	@Uematsu_g8c_4_G3_516	4519	0	4522	0	4519	0	4518	0	4516	0	4516	0	4519	0	4519	0	4525	0	4522	0	4519	0	4522	0	4519	0	4516	0	4516	0	4516	0	4519	0	4516	0	4516	0	4522	0	4519	0	4519	0	4518	0	4519	0
517	@Uematsu_g8c_4_G3_517	0	4767	0	4767	0	4770	0	4770	0	4767	0	4770	0	4770	0	4769	0	4767	0	4767	0	4770	0	4770	0	4770	0	4770	0	4767	0	4770	0	4767	0	4773	0	4770	0	4767	0	4770	0	4773	0	4770	0	4767
518	@Uematsu_g8c_4_G3_518	0	4790	0	4790	0	4793	0	4793	0	4790	0	4793	0	4793	0	4792	0	4790	0	4790	0	4793	0	4793	0	4793	0	4793	0	4790	0	4793	0	4790	0	4796	0	4793	0	4790	0	4793	0	4796	0	4793	0	4790
519	@Uematsu_g8c_4_G3_519	4816	0	4816	0	4819	0	4819	0	4816	0	4819	0	4819	0	4818	0	4816	0	4816	0	4819	0	4819	0	4819	0	4819	0	4816	0	4819	0	4816	0	4822	0	4819	0	4816	0	4819	0	4822	0	4819	0	4816	0
520	@Uematsu_g8c_4_G3_520	4763	0	4766	0	4763	0	4762	0	4760	0	4760	0	4763	0	4763	0	4769	0	4766	0	4763	0	4766	0	4763	0	4760	0	4760	0	4760	0	4763	0	4760	0	4760	0	4766	0	4763	0	4763	0	4762	0	4763	0
521	@Uematsu_g8c_4_G3_521	2430	0	2430	0	2430	0	2430	0	2430	0	2430	0	2430	0	2430	0	2430	0	2430	0	2430	0	2430	0	2430	0	2430	0	2430	0	2430	0	2430	0	2430	0	2430	0	2430	0	2430	0	2430	0	2430	0	2430	0
522	@Uematsu_g8c_4_G3_522	0	4607	0	4610	0	4607	0	4606	0	4604	0	4604	0	4607	0	4607	0	4613	0	4610	0	4607	0	4610	0	4607	0	4604	0	4604	0	4604	0	4607	0	4604	0	4604	0	4610	0	4607	0	4607	0	4606	0	4607
523	@Uematsu_g8c_4_G3_523	0	4771	0	4771	0	4774	0	4774	0	4771	0	4774	0	4774	0	4773	0	4771	0	4771	0	4774	0	4774	0	4774	0	4774	0	4771	0	4774	0	4771	0	4777	0	4774	0	4771	0	4774	0	4777	0	4774	0	4771
524	@Uematsu_g8c_4_G3_524	0	4809	0	4809	0	4812	0	4812	0	4809	0	4812	0	4812	0	4811	0	4809	0	4809	0	4812	0	4812	0	4812	0	4812	0	4809	0	4812	0	4809	0	4815	0	4812	0	4809	0	4812	0	4815	0	4812	0	4809
525	@Uematsu_g8c_4_G3_525	0	4648	0	4648	0	4650	0	4650	0	4648	0	4650	0	4650	0	4649	0	4648	0	4648	0	4650	0	4650	0	4650	0	4650	0	4648	0	4650	0	4648	0	4653	0	4650	0	4648	0	4650	0	4653	0	4650	0	4648
526	@Uematsu_g8c_4_G3_526	0	4695	0	4698	0	4695	0	4694	0	4692	0	4692	0	4695	0	4695	0	4701	0	4698	0	4695	0	4698	0	4695	0	4692	0	4692	0	4692	0	4695	0	4692	0	4692	0	4698	0	4695	0	4695	0	4694	0	4695
527	@Uematsu_g8c_4_G3_527	4727	0	4730	0	4727	0	4726	0	4724	0	4724	0	4727	0	4727	0	4733	0	4730	0	4727	0	4730	0	4727	0	4724	0	4724	0	4724	0	4727	0	4724	0	4724	0	4730	0	4727	0	4727	0	4726	0	4727	0
528	@Uematsu_g8c_4_G3_528	0	4758	0	4761	0	4758	0	4757	0	4755	0	4755	0	4758	0	4758	0	4764	0	4761	0	4758	0	4761	0	4758	0	4755	0	4755	0	4755	0	4758	0	4755	0	4755	0	4761	0	4758	0	4758	0	4757	0	4758
529	@Uematsu_g8c_4_G3_529	4318	0	4315	0	4317	0	4315	0	4315	0	4320	0	4318	0	4318	0	4318	0	4318	0	4320	0	4318	0	4317	0	4315	0	4315	0	4320	0	4318	0	4317	0	4317	0	4315	0	4318	0	4317	0	4317	0	4315	0
530	@Uematsu_g8c_4_G3_530	0	4844	0	4847	0	4844	0	4843	0	4841	0	4841	0	4844	0	4844	0	4850	0	4847	0	4844	0	4847	0	4844	0	4841	0	4841	0	4841	0	4844	0	4841	0	4842	0	4847	0	4844	0	4844	0	4843	0	4844
531	@Uematsu_g8c_4_G3_531	0	4581	0	4584	0	4581	0	4580	0	4578	0	4578	0	4581	0	4581	0	4587	0	4584	0	4581	0	4584	0	4581	0	4578	0	4578	0	4578	0	4581	0	4578	0	4578	0	4584	0	4581	0	4581	0	4580	0	4581
532	@Uematsu_g8c_4_G3_532	0	4706	0	4706	0	4709	0	4709	0	4706	0	4709	0	4709	0	4708	0	4706	0	4706	0	4709	0	4709	0	4709	0	4709	0	4706	0	4709	0	4706	0	4712	0	4709	0	4706	0	4709	0	4712	0	4709	0	4706
533	@Uematsu_g8c_4_G3_533	4509	0	4512	0	4509	0	4508	0	4506	0	4506	0	4509	0	4509	0	4515	0	4512	0	4509	0	4512	0	4509	0	4506	0	4506	0	4506	0	4509	0	4506	0	4506	0	4512	0	4509	0	4509	0	4508	0	4509	0
534	@Uematsu_g8c_4_G3_534	0	4880	0	4883	0	4880	0	4879	0	4877	0	4877	0	4880	0	4880	0	4886	0	4883	0	4880	0	4883	0	4880	0	4877	0	4877	0	4877	0	4880	0	4877	0	4877	0	4883	0	4880	0	4880	0	4879	0	4880
535	@Uematsu_g8c_4_G3_535	0	4599	0	4602	0	4599	0	4598	0	4596	0	4596	0	4599	0	4599	0	4605	0	4602	0	4599	0	4602	0	4599	0	4596	0	4596	0	4596	0	4599	0	4596	0	4596	0	4602	0	4599	0	4599	0	4598	0	4599
536	@Uematsu_g8c_4_G3_536	0	4867	0	4867	0	4870	0	4870	0	4867	0	4870	0	4870	0	4869	0	4867	0	4867	0	4870	0	4870	0	4870	0	4870	0	4867	0	4870	0	4867	0	4873	0	4870	0	4867	0	4870	0	4873	0	4870	0	4867
537	@Uematsu_g8c_4_G3_537	4785	0	4788	0	4785	0	4784	0	4782	0	4782	0	4785	0	4785	0	4791	0	4788	0	4785	0	4788	0	4785	0	4782	0	4782	0	4782	0	4785	0	4782	0	4782	0	4788	0	4785	0	4785	0	4784	0	4785	0
538	@Uematsu_g8c_4_G3_538	2130	0	2130	0	2133	0	2133	0	2130	0	2133	0	2133	0	2132	0	2130	0	2130	0	2133	0	2133	0	2133	0	2133	0	2130	0	2133	0	2130	0	2136	0	2133	0	2130	0	2133	0	2136	0	2133	0	2130	0
539	@Uematsu_g8c_4_G3_539	0	4904	0	4904	0	4907	0	4907	0	4904	0	4907	0	4907	0	4906	0	4904	0	4904	0	4907	0	4907	0	4907	0	4907	0	4904	0	4907	0	4904	0	4910	0	4907	0	4904	0	4907	0	4910	0	4907	0	4904
540	@Uematsu_g8c_4_G3_540	4542	0	4545	0	4542	0	4541	0	4539	0	4539	0	4542	0	4542	0	4548	0	4545	0	4542	0	4545	0	4542	0	4539	0	4539	0	4539	0	4542	0	4539	0	4539	0	4545	0	4542	0	4542	0	4541	0	4542	0
541	@Uematsu_g8c_4_G3_541	4741	0	4741	0	4744	0	4744	0	4741	0	4744	0	4744	0	4743	0	4741	0	4741	0	4744	0	4744	0	4744	0	4744	0	4741	0	4744	0	4741	0	4747	0	4744	0	4741	0	4744	0	4747	0	4744	0	4741	0
542	@Uematsu_g8c_4_G3_542	0	4772	0	4772	0	4775	0	4775	0	4772	0	4775	0	4775	0	4774	0	4772	0	4772	0	4775	0	4775	0	4775	0	4775	0	4772	0	4775	0	4772	0	4778	0	4775	0	4772	0	4775	0	4778	0	4775	0	4772
543	@Uematsu_g8c_4_G3_543	3661	0	3664	0	3661	0	3660	0	3658	0	3658	0	3661	0	3661	0	3667	0	3664	0	3661	0	3664	0	3661	0	3658	0	3658	0	3658	0	3661	0	3658	0	3658	0	3664	0	3661	0	3661	0	3660	0	3661	0
544	@Uematsu_g8c_4_G3_544	4857	0	4857	0	4860	0	4860	0	4857	0	4860	0	4860	0	4859	0	4857	0	4857	0	4860	0	4860	0	4860	0	4860	0	4857	0	4860	0	4857	0	4863	0	4860	0	4857	0	4860	0	4863	0	4860	0	4857	0
545	@Uematsu_g8c_4_G3_545	0	4719	0	4722	0	4719	0	4718	0	4716	0	4716	0	4719	0	4719	0	4725	0	4722	0	4719	0	4722	0	4719	0	4716	0	4716	0	4716	0	4719	0	4716	0	4716	0	4722	0	4719	0	4719	0	4718	0	4719
546	@Uematsu_g8c_4_G3_546	0	4644	0	4644	0	4647	0	4647	0	4644	0	4647	0	4647	0	4646	0	4644	0	4644	0	4647	0	4647	0	4647	0	4647	0	4644	0	4647	0	4644	0	4650	0	4647	0	4644	0	4647	0	4650	0	4647	0	4644
547	@Uematsu_g8c_4_G3_547	4774	0	4771	0	4773	0	4771	0	4771	0	4776	0	4774	0	4774	0	4774	0	4774	0	4776	0	4774	0	4773	0	4771	0	4771	0	4776	0	4774	0	4773	0	4773	0	4771	0	4774	0	4773	0	4773	0	4771	0
548	@Uematsu_g8c_4_G3_548	0	4478	0	4481	0	4478	0	4477	0	4475	0	4475	0	4478	0	4478	0	4484	0	4481	0	4478	0	4481	0	4478	0	4475	0	4475	0	4475	0	4478	0	4475	0	4475	0	4481	0	4478	0	4478	0	4477	0	4478
549	@Uematsu_g8c_4_G3_549	4708	0	4708	0	4711	0	4711	0	4708	0	4711	0	4711	0	4710	0	4708	0	4708	0	4711	0	4711	0	4711	0	4711	0	4708	0	4711	0	4708	0	4714	0	4711	0	4708	0	4711	0	4714	0	4711	0	4708	0
550	@Uematsu_g8c_4_G3_550	4818	0	4818	0	4821	0	4821	0	4818	0	4821	0	4821	0	4820	0	4818	0	4818	0	4821	0	4821	0	4821	0	4821	0	4818	0	4821	0	4818	0	4824	0	4821	0	4818	0	4821	0	4824	0	4821	0	4818	0
551	@Uematsu_g8c_4_G3_551	4796	0	4799	0	4796	0	4795	0	4793	0	4793	0	4796	0	4796	0	4802	0	4799	0	4796	0	4799	0	4796	0	4793	0	4793	0	4793	0	4796	0	4793	0	4793	0	4799	0	4796	0	4796	0	4795	0	4796	0
552	@Uematsu_g8c_4_G3_552	0	4783	0	4786	0	4783	0	4782	0	4780	0	4780	0	4783	0	4783	0	4789	0	4786	0	4783	0	4786	0	4783	0	4780	0	4780	0	4780	0	4783	0	4780	0	4780	0	4786	0	4783	0	4783	0	4782	0	4783
553	@Uematsu_g8c_4_G3_553	4659	0	4659	0	4662	0	4662	0	4659	0	4662	0	4662	0	4661	0	4659	0	4659	0	4662	0	4662	0	4662	0	4662	0	4659	0	4662	0	4659	0	4665	0	4662	0	4659	0	4662	0	4665	0	4662	0	4659	0
554	@Uematsu_g8c_4_G3_554	4805	0	4805	0	4808	0	4808	0	4805	0	4808	0	4808	0	4807	0	4805	0	4805	0	4808	0	4808	0	4808	0	4808	0	4806	0	4808	0	4806	0	4811	0	4808	0	4806	0	4808	0	4811	0	4808	0	4806	0
555	@Uematsu_g8c_4_G3_555	2329	0	2329	0	2329	0	2329	0	2329	0	2329	0	2329	0	2329	0	2329	0	2329	0	2329	0	2329	0	2329	0	2329	0	2329	0	2329	0	2329	0	2329	0	2329	0	2329	0	2329	0	2329	0	2329	0	2329	0
556	@Uematsu_g8c_4_G3_556	0	4752	0	4755	0	4752	0	4751	0	4749	0	4749	0	4752	0	4752	0	4758	0	4755	0	4752	0	4755	0	4752	0	4749	0	4749	0	4749	0	4752	0	4749	0	4749	0	4755	0	4752	0	4752	0	4751	0	4752
557	@Uematsu_g8c_4_G3_557	4283	0	4283	0	4286	0	4286	0	4283	0	4286	0	4286	0	4285	0	4283	0	4283	0	4286	0	4286	0	4286	0	4286	0	4283	0	4286	0	4283	0	4289	0	4286	0	4283	0	4286	0	4289	0	4286	0	4283	0
558	@Uematsu_g8c_4_G3_558	4765	0	4768	0	4765	0	4764	0	4762	0	4762	0	4765	0	4765	0	4771	0	4768	0	4765	0	4768	0	4765	0	4762	0	4762	0	4762	0	4765	0	4762	0	4762	0	4768	0	4765	0	4765	0	4764	0	4765	0
559	@Uematsu_g8c_4_G3_559	0	3908	0	3908	0	3910	0	3910	0	3908	0	3910	0	3910	0	3909	0	3908	0	3908	0	3910	0	3910	0	3910	0	3910	0	3908	0	3910	0	3908	0	3913	0	3910	0	3908	0	3910	0	3913	0	3910	0	3908
560	@Uematsu_g8c_4_G3_560	4520	0	4518	0	4520	0	4518	0	4518	0	4523	0	4520	0	4520	0	4520	0	4520	0	4523	0	4520	0	4520	0	4518	0	4518	0	4523	0	4520	0	4520	0	4520	0	4518	0	4520	0	4520	0	4520	0	4518	0
561	@Uematsu_g8c_4_G3_561	0	4491	0	4494	0	4491	0	4490	0	4488	0	4488	0	4491	0	4491	0	4497	0	4494	0	4491	0	4494	0	4491	0	4488	0	4488	0	4488	0	4491	0	4488	0	4488	0	4494	0	4491	0	4491	0	4490	0	4491
562	@Uematsu_g8c_4_G3_562	0	4846	0	4849	0	4846	0	4845	0	4843	0	4843	0	4846	0	4846	0	4852	0	4849	0	4846	0	4849	0	4846	0	4843	0	4843	0	4843	0	4846	0	4843	0	4843	0	4849	0	4846	0	4846	0	4845	0	4846
563	@Uematsu_g8c_4_G3_563	0	4387	0	4387	0	4390	0	4390	0	4387	0	4390	0	4390	0	4389	0	4387	0	4387	0	4390	0	4390	0	4390	0	4390	0	4387	0	4390	0	4387	0	4393	0	4390	0	4387	0	4390	0	4393	0	4390	0	4387
564	@Uematsu_g8c_4_G3_564	0	3856	0	3856	0	3859	0	3859	0	3856	0	3859	0	3859	0	3858	0	3856	0	3856	0	3859	0	3859	0	3859	0	3859	0	3856	0	3859	0	3856	0	3862	0	3859	0	3856	0	3859	0	3862	0	3859	0	3856
565	@Uematsu_g8c_4_G3_565	4475	0	4478	0	4475	0	4474	0	4474	0	4474	0	4475	0	4477	0	4481	0	4478	0	4475	0	4478	0	4475	0	4472	0	4474	0	4474	0	4475	0	4472	0	4474	0	4478	0	4477	0	4475	0	4477	0	4475	0
566	@Uematsu_g8c_4_G3_566	4443	0	4442	0	4442	0	4442	0	4442	0	4444	0	4441	0	4442	0	4442	0	4443	0	4444	0	4442	0	4442	0	4442	0	4442	0	4444	0	4443	0	4442	0	4442	0	4442	0	4442	0	4442	0	4442	0	4442	0
567	@Uematsu_g8c_4_G3_567	4749	0	4752	0	4749	0	4748	0	4746	0	4746	0	4749	0	4749	0	4755	0	4752	0	4749	0	4752	0	4749	0	4746	0	4746	0	4746	0	4749	0	4746	0	4746	0	4752	0	4749	0	4749	0	4748	0	4749	0
568	@Uematsu_g8c_4_G3_568	4370	0	4373	0	4370	0	4369	0	4367	0	4367	0	4370	0	4370	0	4376	0	4373	0	4370	0	4373	0	4370	0	4367	0	4367	0	4367	0	4370	0	4367	0	4367	0	4373	0	4370	0	4370	0	4369	0	4370	0
569	@Uematsu_g8c_4_G3_569	0	4574	0	4577	0	4574	0	4573	0	4571	0	4571	0	4574	0	4574	0	4580	0	4577	0	4574	0	4577	0	4574	0	4571	0	4571	0	4571	0	4574	0	4571	0	4571	0	4577	0	4574	0	4574	0	4573	0	4574
570	@Uematsu_g8c_4_G3_570	0	4754	0	4757	0	4754	0	4753	0	4751	0	4751	0	4754	0	4754	0	4760	0	4757	0	4754	0	4757	0	4754	0	4751	0	4751	0	4751	0	4754	0	4751	0	4751	0	4757	0	4754	0	4754	0	4753	0	4754
571	@Uematsu_g8c_4_G3_571	0	3660	0	3660	0	3663	0	3663	0	3660	0	3663	0	3663	0	3662	0	3660	0	3660	0	3663	0	3663	0	3663	0	3663	0	3660	0	3663	0	3660	0	3666	0	3663	0	3660	0	3663	0	3666	0	3663	0	3660
572	@Uematsu_g8c_4_G3_572	4781	0	4784	0	4781	0	4780	0	4778	0	4778	0	4781	0	4781	0	4787	0	4784	0	4781	0	4784	0	4781	0	4778	0	4778	0	4778	0	4781	0	4778	0	4778	0	4784	0	4781	0	4781	0	4780	0	4781	0
573	@Uematsu_g8c_4_G3_573	0	4743	0	4746	0	4743	0	4742	0	4740	0	4740	0	4743	0	4743	0	4749	0	4746	0	4743	0	4746	0	4743	0	4740	0	4740	0	4740	0	4743	0	4740	0	4740	0	4746	0	4743	0	4743	0	4742	0	4743
574	@Uematsu_g8c_4_G3_574	4825	0	4828	0	4825	0	4824	0	4822	0	4822	0	4825	0	4825	0	4831	0	4828	0	4825	0	4828	0	4825	0	4822	0	4822	0	4822	0	4825	0	4822	0	4822	0	4828	0	4825	0	4825	0	4824	0	4825	0
575	@Uematsu_g8c_4_G3_575	0	4639	0	4642	0	4639	0	4638	0	4636	0	4636	0	4639	0	4639	0	4645	0	4642	0	4639	0	4642	0	4639	0	4636	0	4636	0	4636	0	4639	0	4636	0	4636	0	4642	0	4639	0	4639	0	4638	0	4639
576	@Uematsu_g8c_4_G3_576	4558	0	4555	0	4557	0	4555	0	4555	0	4560	0	4558	0	4558	0	4558	0	4558	0	4560	0	4558	0	4557	0	4555	0	4555	0	4560	0	4558	0	4557	0	4557	0	4555	0	4558	0	4557	0	4557	0	4555	0
577	@Uematsu_g8c_4_G3_577	4698	0	4698	0	4701	0	4701	0	4698	0	4701	0	4701	0	4700	0	4698	0	4698	0	4701	0	4701	0	4701	0	4701	0	4698	0	4701	0	4698	0	4704	0	4701	0	4698	0	4701	0	4704	0	4701	0	4698	0
578	@Uematsu_g8c_4_G3_578	0	4832	0	4835	0	4832	0	4832	0	4829	0	4829	0	4832	0	4832	0	4838	0	4835	0	4832	0	4835	0	4832	0	4829	0	4829	0	4829	0	4832	0	4829	0	4829	0	4835	0	4832	0	4832	0	4831	0	4832
579	@Uematsu_g8c_4_G3_579	4743	0	4746	0	4743	0	4742	0	4741	0	4741	0	4743	0	4744	0	4749	0	4746	0	4743	0	4746	0	4743	0	4740	0	4741	0	4741	0	4743	0	4740	0	4741	0	4746	0	4744	0	4743	0	4744	0	4743	0
580	@Uematsu_g8c_4_G3_580	4662	0	4665	0	4662	0	4661	0	4659	0	4659	0	4662	0	4662	0	4668	0	4665	0	4662	0	4665	0	4662	0	4659	0	4659	0	4659	0	4662	0	4659	0	4659	0	4665	0	4662	0	4662	0	4661	0	4662	0
581	@Uematsu_g8c_4_G3_581	4781	0	4784	0	4781	0	4780	0	4778	0	4778	0	4781	0	4781	0	4787	0	4784	0	4781	0	4784	0	4781	0	4778	0	4778	0	4778	0	4781	0	4778	0	4778	0	4784	0	4781	0	4781	0	4780	0	4781	0
582	@Uematsu_g8c_4_G3_582	4752	0	4755	0	4752	0	4751	0	4749	0	4749	0	4752	0	4752	0	4758	0	4755	0	4752	0	4755	0	4752	0	4749	0	4749	0	4749	0	4752	0	4749	0	4749	0	4755	0	4752	0	4752	0	4751	0	4752	0
583	@Uematsu_g8c_4_G3_583	0	4621	0	4624	0	4621	0	4620	0	4618	0	4618	0	4621	0	4621	0	4627	0	4624	0	4621	0	4624	0	4621	0	4618	0	4618	0	4618	0	4621	0	4618	0	4618	0	4624	0	4621	0	4621	0	4620	0	4621
584	@Uematsu_g8c_4_G3_584	0	4742	0	4742	0	4745	0	4745	0	4742	0	4745	0	4745	0	4744	0	4742	0	4742	0	4745	0	4745	0	4745	0	4745	0	4742	0	4745	0	4742	0	4748	0	4745	0	4742	0	4745	0	4748	0	4745	0	4742
585	@Uematsu_g8c_4_G3_585	4790	0	4793	0	4790	0	4789	0	4787	0	4787	0	4790	0	4790	0	4796	0	4793	0	4790	0	4793	0	4790	0	4787	0	4787	0	4787	0	4790	0	4787	0	4787	0	4793	0	4790	0	4790	0	4789	0	4790	0
586	@Uematsu_g8c_4_G3_586	0	4842	0	4842	0	4845	0	4845	0	4842	0	4845	0	4845	0	4844	0	4842	0	4842	0	4845	0	4845	0	4845	0	4845	0	4842	0	4845	0	4842	0	4848	0	4845	0	4842	0	4845	0	4848	0	4845	0	4842
587	@Uematsu_g8c_4_G3_587	0	4847	0	4847	0	4850	0	4850	0	4847	0	4850	0	4850	0	4849	0	4847	0	4847	0	4850	0	4850	0	4850	0	4850	0	4847	0	4850	0	4847	0	4853	0	4850	0	4847	0	4850	0	4853	0	4850	0	4847
588	@Uematsu_g8c_4_G3_588	0	4837	0	4840	0	4837	0	4836	0	4834	0	4834	0	4837	0	4837	0	4843	0	4840	0	4837	0	4840	0	4837	0	4834	0	4834	0	4834	0	4837	0	4834	0	4834	0	4840	0	4837	0	4837	0	4836	0	4837
589	@Uematsu_g8c_4_G3_589	0	0	0	0	0	0	0	0	0	0	0	0	0	0	0	0	0	0	0	0	0	0	0	0	0	0	0	0	0	0	0	0	0	0	0	0	0	0	0	0	0	0	0	0	0	0	0	0
590	@Uematsu_g8c_4_G3_590	4673	0	4673	0	4676	0	4676	0	4673	0	4676	0	4676	0	4675	0	4673	0	4673	0	4676	0	4676	0	4676	0	4676	0	4673	0	4676	0	4673	0	4679	0	4676	0	4673	0	4676	0	4679	0	4676	0	4673	0
591	@Uematsu_g8c_4_G3_591	0	4233	0	4236	0	4233	0	4232	0	4230	0	4230	0	4233	0	4233	0	4239	0	4236	0	4233	0	4236	0	4233	0	4230	0	4230	0	4230	0	4233	0	4230	0	4230	0	4236	0	4233	0	4233	0	4232	0	4233
592	@Uematsu_g8c_4_G3_592	0	4420	0	4423	0	4420	0	4420	0	4417	0	4417	0	4420	0	4420	0	4426	0	4423	0	4420	0	4423	0	4420	0	4417	0	4417	0	4417	0	4420	0	4417	0	4417	0	4423	0	4420	0	4420	0	4419	0	4420
593	@Uematsu_g8c_4_G3_593	4847	0	4847	0	4850	0	4850	0	4847	0	4850	0	4850	0	4849	0	4847	0	4847	0	4850	0	4850	0	4850	0	4850	0	4847	0	4850	0	4847	0	4853	0	4850	0	4847	0	4850	0	4853	0	4850	0	4847	0
594	@Uematsu_g8c_4_G3_594	0	4709	0	4712	0	4709	0	4708	0	4706	0	4706	0	4709	0	4709	0	4715	0	4712	0	4709	0	4712	0	4709	0	4706	0	4706	0	4706	0	4709	0	4706	0	4706	0	4712	0	4709	0	4709	0	4708	0	4709
595	@Uematsu_g8c_4_G3_595	4032	0	4035	0	4038	0	4032	0	4032	0	4035	0	4035	0	4035	0	4038	0	4035	0	4038	0	4041	0	4038	0	4032	0	4032	0	4035	0	4032	0	4032	0	4032	0	4035	0	4038	0	4032	0	4035	0	4035	0
596	@Uematsu_g8c_4_G3_596	4654	0	4657	0	4654	0	4653	0	4651	0	4651	0	4654	0	4654	0	4660	0	4657	0	4654	0	4657	0	4654	0	4651	0	4651	0	4651	0	4654	0	4651	0	4651	0	4657	0	4654	0	4654	0	4653	0	4654	0
597	@Uematsu_g8c_4_G3_597	0	4865	0	4865	0	4868	0	4868	0	4865	0	4868	0	4868	0	4867	0	4865	0	4865	0	4868	0	4868	0	4868	0	4868	0	4865	0	4868	0	4865	0	4871	0	4868	0	4865	0	4868	0	4871	0	4868	0	4865
598	@Uematsu_g8c_4_G3_598	0	4840	0	4843	0	4840	0	4839	0	4837	0	4837	0	4840	0	4840	0	4846	0	4843	0	4840	0	4843	0	4840	0	4837	0	4837	0	4837	0	4840	0	4837	0	4837	0	4843	0	4840	0	4840	0	4839	0	4840
599	@Uematsu_g8c_4_G3_599	0	4479	0	4479	0	4482	0	4482	0	4479	0	4482	0	4482	0	4481	0	4479	0	4479	0	4482	0	4482	0	4482	0	4482	0	4479	0	4482	0	4479	0	4485	0	4482	0	4479	0	4482	0	4485	0	4482	0	4479
600	@Uematsu_g8c_4_G3_600	4634	0	4634	0	4637	0	4637	0	4634	0	4637	0	4637	0	4636	0	4634	0	4634	0	4637	0	4637	0	4637	0	4637	0	4634	0	4637	0	4634	0	4640	0	4637	0	4634	0	4637	0	4640	0	4637	0	4634	0
601	@Uematsu_g8c_4_G3_601	4769	0	4769	0	4772	0	4772	0	4769	0	4772	0	4772	0	4771	0	4769	0	4769	0	4772	0	4772	0	4772	0	4772	0	4769	0	4772	0	4769	0	4775	0	4772	0	4769	0	4772	0	4775	0	4772	0	4769	0
602	@Uematsu_g8c_4_G3_602	4933	0	4936	0	4933	0	4932	0	4930	0	4930	0	4933	0	4933	0	4939	0	4936	0	4933	0	4936	0	4933	0	4930	0	4930	0	4930	0	4933	0	4930	0	4930	0	4936	0	4933	0	4933	0	4932	0	4933	0
603	@Uematsu_g8c_4_G3_603	4710	0	4710	0	4713	0	4713	0	4710	0	4713	0	4713	0	4712	0	4710	0	4710	0	4713	0	4713	0	4713	0	4713	0	4710	0	4713	0	4710	0	4716	0	4713	0	4710	0	4713	0	4716	0	4713	0	4710	0
604	@Uematsu_g8c_4_G3_604	4766	0	4769	0	4766	0	4765	0	4763	0	4763	0	4766	0	4766	0	4772	0	4769	0	4766	0	4769	0	4766	0	4763	0	4763	0	4763	0	4766	0	4763	0	4763	0	4769	0	4766	0	4766	0	4765	0	4766	0
605	@Uematsu_g8c_4_G3_605	2513	0	2513	0	2513	0	2513	0	2513	0	2513	0	2513	0	2513	0	2513	0	2513	0	2513	0	2513	0	2513	0	2513	0	2513	0	2513	0	2513	0	2513	0	2513	0	2513	0	2513	0	2513	0	2513	0	2513	0
606	@Uematsu_g8c_4_G3_606	0	4489	0	4489	0	4492	0	4492	0	4489	0	4492	0	4492	0	4491	0	4489	0	4489	0	4492	0	4492	0	4492	0	4492	0	4490	0	4492	0	4490	0	4495	0	4492	0	4490	0	4492	0	4495	0	4492	0	4490
607	@Uematsu_g8c_4_G3_607	4540	0	4543	0	4540	0	4539	0	4537	0	4537	0	4540	0	4540	0	4546	0	4543	0	4540	0	4543	0	4540	0	4537	0	4537	0	4537	0	4540	0	4537	0	4537	0	4543	0	4540	0	4540	0	4539	0	4540	0
608	@Uematsu_g8c_4_G3_608	0	4833	0	4836	0	4833	0	4832	0	4830	0	4830	0	4833	0	4833	0	4839	0	4836	0	4833	0	4836	0	4833	0	4830	0	4830	0	4830	0	4833	0	4830	0	4830	0	4836	0	4833	0	4833	0	4832	0	4833
609	@Uematsu_g8c_4_G3_609	0	4660	0	4660	0	4663	0	4663	0	4660	0	4663	0	4663	0	4662	0	4660	0	4660	0	4663	0	4663	0	4663	0	4663	0	4660	0	4663	0	4660	0	4666	0	4663	0	4660	0	4663	0	4666	0	4663	0	4660
610	@Uematsu_g8c_4_G3_610	4675	0	4675	0	4678	0	4678	0	4675	0	4678	0	4678	0	4677	0	4675	0	4675	0	4678	0	4678	0	4678	0	4678	0	4675	0	4678	0	4675	0	4681	0	4678	0	4675	0	4678	0	4681	0	4678	0	4675	0
611	@Uematsu_g8c_4_G3_611	4859	0	4862	0	4859	0	4858	0	4856	0	4856	0	4859	0	4859	0	4865	0	4862	0	4859	0	4862	0	4859	0	4856	0	4856	0	4856	0	4859	0	4856	0	4856	0	4862	0	4859	0	4859	0	4858	0	4859	0
612	@Uematsu_g8c_4_G3_612	0	4594	0	4597	0	4594	0	4593	0	4591	0	4591	0	4594	0	4594	0	4600	0	4597	0	4594	0	4597	0	4594	0	4591	0	4591	0	4591	0	4594	0	4591	0	4591	0	4597	0	4594	0	4594	0	4593	0	4594
613	@Uematsu_g8c_4_G3_613	0	4777	0	4780	0	4777	0	4776	0	4774	0	4774	0	4777	0	4777	0	4783	0	4780	0	4777	0	4780	0	4777	0	4774	0	4774	0	4774	0	4777	0	4774	0	4774	0	4780	0	4777	0	4777	0	4776	0	4777
614	@Uematsu_g8c_4_G3_614	4672	0	4675	0	4672	0	4671	0	4669	0	4669	0	4672	0	4672	0	4678	0	4675	0	4672	0	4675	0	4672	0	4669	0	4669	0	4669	0	4672	0	4669	0	4669	0	4675	0	4672	0	4672	0	4671	0	4672	0
615	@Uematsu_g8c_4_G3_615	0	4429	0	4432	0	4429	0	4428	0	4426	0	4426	0	4429	0	4429	0	4435	0	4432	0	4429	0	4432	0	4429	0	4426	0	4426	0	4426	0	4429	0	4426	0	4426	0	4432	0	4429	0	4429	0	4428	0	4429
616	@Uematsu_g8c_4_G3_616	0	4819	0	4819	0	4822	0	4822	0	4819	0	4822	0	4822	0	4821	0	4819	0	4819	0	4822	0	4822	0	4822	0	4822	0	4819	0	4822	0	4819	0	4825	0	4822	0	4819	0	4822	0	4825	0	4822	0	4819
617	@Uematsu_g8c_4_G3_617	4690	0	4690	0	4693	0	4693	0	4690	0	4693	0	4693	0	4692	0	4690	0	4690	0	4693	0	4693	0	4693	0	4693	0	4690	0	4693	0	4690	0	4696	0	4693	0	4690	0	4693	0	4696	0	4693	0	4690	0
618	@Uematsu_g8c_4_G3_618	4591	0	4591	0	4594	0	4594	0	4591	0	4594	0	4594	0	4593	0	4591	0	4591	0	4594	0	4594	0	4594	0	4594	0	4591	0	4594	0	4591	0	4597	0	4594	0	4591	0	4594	0	4597	0	4594	0	4591	0
619	@Uematsu_g8c_4_G3_619	0	4769	0	4769	0	4772	0	4772	0	4769	0	4772	0	4772	0	4771	0	4769	0	4769	0	4772	0	4772	0	4772	0	4772	0	4769	0	4772	0	4769	0	4775	0	4772	0	4769	0	4772	0	4775	0	4772	0	4769
620	@Uematsu_g8c_4_G3_620	4698	0	4698	0	4701	0	4701	0	4698	0	4701	0	4701	0	4700	0	4698	0	4698	0	4701	0	4701	0	4701	0	4701	0	4698	0	4701	0	4698	0	4704	0	4701	0	4698	0	4701	0	4704	0	4701	0	4698	0
621	@Uematsu_g8c_4_G3_621	4614	0	4617	0	4614	0	4613	0	4611	0	4611	0	4614	0	4614	0	4620	0	4617	0	4614	0	4617	0	4614	0	4611	0	4611	0	4611	0	4614	0	4611	0	4611	0	4617	0	4614	0	4614	0	4613	0	4614	0
622	@Uematsu_g8c_4_G3_622	0	4757	0	4757	0	4760	0	4760	0	4757	0	4760	0	4760	0	4759	0	4757	0	4757	0	4760	0	4760	0	4760	0	4760	0	4757	0	4760	0	4757	0	4763	0	4760	0	4757	0	4760	0	4763	0	4760	0	4757
623	@Uematsu_g8c_4_G3_623	0	0	0	0	0	0	0	0	0	0	0	0	0	0	0	0	0	0	0	0	0	0	0	0	0	0	0	0	0	0	0	0	0	0	0	0	0	0	0	0	0	0	0	0	0	0	0	0
624	@Uematsu_g8c_4_G3_624	4675	0	4678	0	4678	0	4674	0	4674	0	4675	0	4672	0	4674	0	4678	0	4675	0	4672	0	4675	0	4675	0	4675	0	4675	0	4672	0	4678	0	4672	0	4672	0	4681	0	4672	0	4675	0	4672	0	4678	0
625	@Uematsu_g8c_4_G3_625	0	4615	0	4615	0	4618	0	4618	0	4615	0	4618	0	4618	0	4617	0	4615	0	4615	0	4618	0	4618	0	4618	0	4618	0	4615	0	4618	0	4615	0	4621	0	4618	0	4615	0	4618	0	4621	0	4618	0	4615
626	@Uematsu_g8c_4_G3_626	4580	0	4580	0	4583	0	4583	0	4580	0	4583	0	4583	0	4582	0	4580	0	4580	0	4583	0	4583	0	4583	0	4583	0	4580	0	4583	0	4580	0	4586	0	4583	0	4580	0	4583	0	4586	0	4583	0	4580	0
627	@Uematsu_g8c_4_G3_627	2862	0	2862	0	2865	0	2865	0	2863	0	2865	0	2865	0	2864	0	2862	0	2862	0	2864	0	2864	0	2864	0	2865	0	2865	0	2864	0	2865	0	2867	0	2864	0	2865	0	2864	0	2867	0	2864	0	2865	0
628	@Uematsu_g8c_4_G3_628	4410	0	4413	0	4410	0	4409	0	4407	0	4407	0	4410	0	4410	0	4416	0	4413	0	4410	0	4413	0	4410	0	4407	0	4407	0	4407	0	4410	0	4407	0	4407	0	4413	0	4410	0	4410	0	4409	0	4410	0
629	@Uematsu_g8c_4_G3_629	4676	0	4679	0	4676	0	4675	0	4673	0	4673	0	4676	0	4676	0	4682	0	4679	0	4676	0	4679	0	4676	0	4673	0	4673	0	4673	0	4676	0	4673	0	4673	0	4679	0	4676	0	4676	0	4675	0	4676	0
630	@Uematsu_g8c_4_G3_630	4833	0	4836	0	4833	0	4832	0	4830	0	4830	0	4833	0	4833	0	4839	0	4836	0	4833	0	4836	0	4833	0	4830	0	4830	0	4830	0	4833	0	4830	0	4830	0	4836	0	4833	0	4833	0	4832	0	4833	0
631	@Uematsu_g8c_4_G3_631	4771	0	4771	0	4774	0	4774	0	4771	0	4774	0	4774	0	4773	0	4771	0	4771	0	4774	0	4774	0	4774	0	4774	0	4771	0	4774	0	4771	0	4777	0	4774	0	4771	0	4774	0	4777	0	4774	0	4771	0
632	@Uematsu_g8c_4_G3_632	4124	0	4127	0	4124	0	4123	0	4121	0	4121	0	4124	0	4124	0	4130	0	4127	0	4124	0	4127	0	4124	0	4121	0	4121	0	4121	0	4124	0	4121	0	4121	0	4127	0	4124	0	4124	0	4123	0	4124	0
633	@Uematsu_g8c_4_G3_633	2438	0	2438	0	2441	0	2441	0	2438	0	2441	0	2441	0	2440	0	2438	0	2438	0	2441	0	2441	0	2441	0	2441	0	2438	0	2441	0	2438	0	2444	0	2441	0	2438	0	2441	0	2444	0	2441	0	2438	0
634	@Uematsu_g8c_4_G3_634	1945	4207	1945	4207	1945	4210	1945	4210	1945	4207	1945	4210	1945	4210	1945	4209	1945	4207	1945	4207	1945	4210	1945	4210	1945	4210	1945	4210	1945	4207	1945	4210	1945	4207	1945	4213	1945	4210	1945	4207	1945	4210	1945	4213	1945	4210	1945	4207
635	@Uematsu_g8c_4_G3_635	0	4731	0	4734	0	4731	0	4730	0	4728	0	4728	0	4731	0	4731	0	4737	0	4734	0	4731	0	4734	0	4731	0	4728	0	4728	0	4728	0	4731	0	4728	0	4728	0	4734	0	4731	0	4731	0	4730	0	4731
636	@Uematsu_g8c_4_G3_636	0	4070	0	4070	0	4070	0	4070	0	4070	0	4070	0	4070	0	4070	0	4070	0	4070	0	4070	0	4070	0	4070	0	4070	0	4070	0	4070	0	4070	0	4070	0	4070	0	4070	0	4070	0	4070	0	4070	0	4070
637	@Uematsu_g8c_4_G3_637	4691	0	4691	0	4694	0	4694	0	4691	0	4694	0	4694	0	4693	0	4691	0	4691	0	4694	0	4694	0	4694	0	4694	0	4691	0	4694	0	4691	0	4697	0	4694	0	4691	0	4694	0	4697	0	4694	0	4691	0
638	@Uematsu_g8c_4_G3_638	4656	0	4656	0	4659	0	4659	0	4656	0	4659	0	4659	0	4658	0	4656	0	4656	0	4659	0	4659	0	4659	0	4659	0	4656	0	4659	0	4656	0	4662	0	4659	0	4656	0	4659	0	4662	0	4659	0	4656	0
639	@Uematsu_g8c_4_G3_639	4737	0	4740	0	4737	0	4736	0	4734	0	4734	0	4737	0	4737	0	4743	0	4740	0	4737	0	4740	0	4737	0	4734	0	4734	0	4734	0	4737	0	4734	0	4734	0	4740	0	4737	0	4737	0	4736	0	4737	0
640	@Uematsu_g8c_4_G3_640	0	4745	0	4745	0	4748	0	4748	0	4745	0	4748	0	4748	0	4747	0	4745	0	4745	0	4748	0	4748	0	4748	0	4748	0	4745	0	4748	0	4745	0	4751	0	4748	0	4745	0	4748	0	4751	0	4748	0	4745
641	@Uematsu_g8c_4_G3_641	4879	0	4882	0	4879	0	4878	0	4876	0	4876	0	4879	0	4879	0	4885	0	4882	0	4879	0	4882	0	4879	0	4876	0	4876	0	4876	0	4879	0	4876	0	4876	0	4882	0	4879	0	4879	0	4878	0	4879	0
642	@Uematsu_g8c_4_G3_642	0	4770	0	4770	0	4773	0	4773	0	4770	0	4773	0	4773	0	4772	0	4770	0	4770	0	4773	0	4773	0	4773	0	4773	0	4770	0	4773	0	4770	0	4776	0	4773	0	4770	0	4773	0	4776	0	4773	0	4770
643	@Uematsu_g8c_4_G3_643	4803	0	4806	0	4803	0	4802	0	4800	0	4800	0	4803	0	4803	0	4809	0	4806	0	4803	0	4806	0	4803	0	4800	0	4800	0	4800	0	4803	0	4800	0	4800	0	4806	0	4803	0	4803	0	4802	0	4803	0
644	@Uematsu_g8c_4_G3_644	4738	0	4741	0	4738	0	4737	0	4735	0	4735	0	4738	0	4738	0	4744	0	4741	0	4738	0	4741	0	4738	0	4735	0	4735	0	4735	0	4738	0	4735	0	4735	0	4741	0	4738	0	4738	0	4737	0	4738	0
645	@Uematsu_g8c_4_G3_645	0	4765	0	4768	0	4765	0	4764	0	4762	0	4762	0	4765	0	4765	0	4771	0	4768	0	4765	0	4768	0	4765	0	4762	0	4762	0	4762	0	4765	0	4762	0	4762	0	4768	0	4765	0	4765	0	4764	0	4765
646	@Uematsu_g8c_4_G3_646	0	4877	0	4880	0	4877	0	4876	0	4874	0	4874	0	4877	0	4877	0	4883	0	4880	0	4877	0	4880	0	4877	0	4874	0	4874	0	4874	0	4877	0	4874	0	4874	0	4880	0	4877	0	4877	0	4876	0	4877
647	@Uematsu_g8c_4_G3_647	0	4842	0	4842	0	4845	0	4845	0	4842	0	4845	0	4845	0	4844	0	4842	0	4842	0	4845	0	4845	0	4845	0	4845	0	4842	0	4845	0	4842	0	4848	0	4845	0	4842	0	4845	0	4848	0	4845	0	4842
648	@Uematsu_g8c_4_G3_648	0	4370	0	4370	0	4373	0	4373	0	4370	0	4373	0	4373	0	4372	0	4370	0	4370	0	4373	0	4373	0	4373	0	4373	0	4370	0	4373	0	4370	0	4376	0	4373	0	4370	0	4373	0	4376	0	4373	0	4370
649	@Uematsu_g8c_4_G3_649	4828	0	4831	0	4828	0	4827	0	4825	0	4825	0	4828	0	4828	0	4834	0	4831	0	4828	0	4831	0	4828	0	4825	0	4825	0	4825	0	4828	0	4825	0	4825	0	4831	0	4828	0	4828	0	4827	0	4828	0
650	@Uematsu_g8c_4_G3_650	0	4867	0	4867	0	4870	0	4870	0	4867	0	4870	0	4870	0	4869	0	4867	0	4867	0	4870	0	4870	0	4870	0	4870	0	4867	0	4870	0	4867	0	4873	0	4870	0	4867	0	4870	0	4873	0	4870	0	4867
651	@Uematsu_g8c_4_G3_651	0	4857	0	4857	0	4860	0	4860	0	4857	0	4860	0	4860	0	4859	0	4857	0	4857	0	4860	0	4860	0	4860	0	4860	0	4857	0	4860	0	4857	0	4863	0	4860	0	4857	0	4860	0	4863	0	4860	0	4857
652	@Uematsu_g8c_4_G3_652	4547	0	4547	0	4550	0	4550	0	4547	0	4550	0	4550	0	4549	0	4547	0	4547	0	4550	0	4550	0	4550	0	4550	0	4547	0	4550	0	4547	0	4553	0	4550	0	4547	0	4550	0	4553	0	4550	0	4547	0
653	@Uematsu_g8c_4_G3_653	4854	0	4854	0	4857	0	4857	0	4854	0	4857	0	4857	0	4856	0	4854	0	4854	0	4857	0	4857	0	4857	0	4857	0	4854	0	4857	0	4854	0	4860	0	4857	0	4854	0	4857	0	4860	0	4857	0	4854	0
654	@Uematsu_g8c_4_G3_654	4909	0	4909	0	4912	0	4912	0	4909	0	4912	0	4912	0	4911	0	4909	0	4909	0	4912	0	4912	0	4912	0	4912	0	4909	0	4912	0	4909	0	4915	0	4912	0	4909	0	4912	0	4915	0	4912	0	4909	0
655	@Uematsu_g8c_4_G3_655	0	4486	0	4486	0	4489	0	4489	0	4486	0	4489	0	4489	0	4488	0	4486	0	4486	0	4489	0	4489	0	4489	0	4489	0	4486	0	4489	0	4486	0	4492	0	4489	0	4486	0	4489	0	4492	0	4489	0	4486
656	@Uematsu_g8c_4_G3_656	0	2675	0	2675	0	2678	0	2678	0	2675	0	2678	0	2678	0	2677	0	2675	0	2675	0	2678	0	2678	0	2678	0	2678	0	2675	0	2678	0	2675	0	2681	0	2678	0	2675	0	2678	0	2681	0	2678	0	2675
657	@Uematsu_g8c_4_G3_657	0	4444	0	4444	0	4446	0	4446	0	4444	0	4446	0	4446	0	4445	0	4444	0	4444	0	4446	0	4446	0	4446	0	4446	0	4444	0	4446	0	4444	0	4449	0	4446	0	4444	0	4446	0	4449	0	4446	0	4444
658	@Uematsu_g8c_4_G3_658	0	4707	0	4710	0	4707	0	4706	0	4704	0	4704	0	4707	0	4707	0	4713	0	4710	0	4707	0	4710	0	4707	0	4704	0	4704	0	4704	0	4707	0	4704	0	4704	0	4710	0	4707	0	4707	0	4706	0	4707
659	@Uematsu_g8c_4_G3_659	4566	0	4566	0	4569	0	4569	0	4566	0	4569	0	4569	0	4568	0	4566	0	4566	0	4569	0	4569	0	4569	0	4569	0	4566	0	4569	0	4566	0	4572	0	4569	0	4566	0	4569	0	4572	0	4569	0	4566	0
660	@Uematsu_g8c_4_G3_660	4834	0	4834	0	4837	0	4837	0	4834	0	4837	0	4837	0	4836	0	4834	0	4834	0	4837	0	4837	0	4837	0	4837	0	4834	0	4837	0	4834	0	4840	0	4837	0	4834	0	4837	0	4840	0	4837	0	4834	0
661	@Uematsu_g8c_4_G3_661	3345	0	3345	0	3345	0	3345	0	3345	0	3345	0	3345	0	3345	0	3345	0	3345	0	3345	0	3345	0	3345	0	3345	0	3345	0	3345	0	3345	0	3345	0	3345	0	3345	0	3345	0	3345	0	3345	0	3345	0
662	@Uematsu_g8c_4_G3_662	4580	0	4580	0	4583	0	4583	0	4580	0	4583	0	4583	0	4582	0	4580	0	4580	0	4583	0	4583	0	4583	0	4583	0	4580	0	4583	0	4580	0	4586	0	4583	0	4580	0	4583	0	4586	0	4583	0	4580	0
663	@Uematsu_g8c_4_G3_663	4486	0	4489	0	4486	0	4485	0	4483	0	4483	0	4486	0	4486	0	4492	0	4489	0	4486	0	4489	0	4486	0	4483	0	4483	0	4483	0	4486	0	4483	0	4483	0	4489	0	4486	0	4486	0	4485	0	4486	0
664	@Uematsu_g8c_4_G3_664	4524	0	4524	0	4527	0	4527	0	4524	0	4527	0	4527	0	4526	0	4524	0	4524	0	4527	0	4527	0	4527	0	4527	0	4524	0	4527	0	4524	0	4530	0	4527	0	4524	0	4527	0	4530	0	4527	0	4524	0
665	@Uematsu_g8c_4_G3_665	0	4606	0	4606	0	4609	0	4609	0	4606	0	4609	0	4609	0	4608	0	4606	0	4606	0	4609	0	4609	0	4609	0	4609	0	4606	0	4609	0	4606	0	4612	0	4609	0	4606	0	4609	0	4612	0	4609	0	4606
666	@Uematsu_g8c_4_G3_666	0	4529	0	4532	0	4529	0	4528	0	4526	0	4526	0	4529	0	4529	0	4535	0	4532	0	4529	0	4532	0	4529	0	4526	0	4526	0	4526	0	4529	0	4526	0	4526	0	4532	0	4529	0	4529	0	4528	0	4529
667	@Uematsu_g8c_4_G3_667	4714	0	4717	0	4714	0	4713	0	4711	0	4711	0	4714	0	4714	0	4720	0	4717	0	4714	0	4717	0	4714	0	4711	0	4711	0	4711	0	4714	0	4711	0	4711	0	4717	0	4714	0	4714	0	4713	0	4714	0
668	@Uematsu_g8c_4_G3_668	0	4823	0	4823	0	4826	0	4826	0	4823	0	4826	0	4826	0	4825	0	4823	0	4823	0	4826	0	4826	0	4826	0	4826	0	4823	0	4826	0	4823	0	4829	0	4826	0	4823	0	4826	0	4829	0	4826	0	4823
669	@Uematsu_g8c_4_G3_669	0	4852	0	4855	0	4852	0	4851	0	4849	0	4849	0	4852	0	4852	0	4858	0	4855	0	4852	0	4855	0	4852	0	4849	0	4849	0	4849	0	4852	0	4849	0	4850	0	4855	0	4852	0	4852	0	4851	0	4852
670	@Uematsu_g8c_4_G3_670	0	4251	0	4254	0	4251	0	4250	0	4248	0	4248	0	4251	0	4251	0	4257	0	4254	0	4251	0	4254	0	4251	0	4248	0	4248	0	4248	0	4251	0	4248	0	4248	0	4254	0	4251	0	4251	0	4250	0	4251
671	@Uematsu_g8c_4_G3_671	0	3079	0	3079	0	3079	0	3079	0	3079	0	3079	0	3079	0	3079	0	3079	0	3079	0	3079	0	3079	0	3079	0	3079	0	3079	0	3079	0	3079	0	3079	0	3079	0	3079	0	3079	0	3079	0	3079	0	3079
672	@Uematsu_g8c_4_G3_672	0	4604	0	4607	0	4604	0	4603	0	4601	0	4601	0	4604	0	4604	0	4610	0	4607	0	4604	0	4607	0	4604	0	4601	0	4601	0	4601	0	4604	0	4601	0	4601	0	4607	0	4604	0	4604	0	4603	0	4604
673	@Uematsu_g8c_4_G3_673	0	4720	0	4720	0	4723	0	4723	0	4720	0	4723	0	4723	0	4722	0	4720	0	4720	0	4723	0	4723	0	4723	0	4723	0	4720	0	4723	0	4720	0	4726	0	4723	0	4720	0	4723	0	4726	0	4723	0	4720
674	@Uematsu_g8c_4_G3_674	0	2601	0	2601	0	2604	0	2604	0	2601	0	2604	0	2604	0	2603	0	2601	0	2601	0	2604	0	2604	0	2604	0	2604	0	2601	0	2604	0	2601	0	2607	0	2604	0	2601	0	2604	0	2607	0	2604	0	2601
675	@Uematsu_g8c_4_G3_675	4843	0	4846	0	4843	0	4842	0	4840	0	4840	0	4843	0	4843	0	4849	0	4846	0	4843	0	4846	0	4843	0	4840	0	4840	0	4840	0	4843	0	4840	0	4840	0	4846	0	4843	0	4843	0	4842	0	4843	0
676	@Uematsu_g8c_4_G3_676	4521	0	4524	0	4521	0	4520	0	4518	0	4518	0	4521	0	4521	0	4527	0	4524	0	4521	0	4524	0	4521	0	4518	0	4518	0	4518	0	4521	0	4518	0	4518	0	4524	0	4521	0	4521	0	4520	0	4521	0
677	@Uematsu_g8c_4_G3_677	4751	0	4751	0	4754	0	4754	0	4751	0	4754	0	4754	0	4753	0	4751	0	4751	0	4754	0	4754	0	4754	0	4754	0	4751	0	4754	0	4751	0	4757	0	4754	0	4751	0	4754	0	4757	0	4754	0	4751	0
678	@Uematsu_g8c_4_G3_678	4474	0	4477	0	4474	0	4473	0	4471	0	4471	0	4474	0	4474	0	4480	0	4477	0	4474	0	4477	0	4474	0	4471	0	4471	0	4471	0	4474	0	4471	0	4471	0	4477	0	4474	0	4474	0	4473	0	4474	0
679	@Uematsu_g8c_4_G3_679	4793	0	4793	0	4796	0	4796	0	4793	0	4796	0	4796	0	4795	0	4793	0	4793	0	4796	0	4796	0	4796	0	4796	0	4793	0	4796	0	4793	0	4799	0	4796	0	4793	0	4796	0	4799	0	4796	0	4793	0
680	@Uematsu_g8c_4_G3_680	0	4600	0	4600	0	4603	0	4603	0	4600	0	4603	0	4603	0	4602	0	4600	0	4600	0	4603	0	4603	0	4603	0	4603	0	4600	0	4603	0	4600	0	4606	0	4603	0	4600	0	4603	0	4606	0	4603	0	4600
681	@Uematsu_g8c_4_G3_681	4750	0	4753	0	4750	0	4750	0	4747	0	4747	0	4750	0	4750	0	4756	0	4753	0	4750	0	4753	0	4750	0	4747	0	4747	0	4747	0	4750	0	4747	0	4747	0	4753	0	4750	0	4750	0	4749	0	4750	0
682	@Uematsu_g8c_4_G3_682	2743	0	2743	0	2743	0	2743	0	2743	0	2743	0	2743	0	2743	0	2743	0	2743	0	2743	0	2743	0	2743	0	2743	0	2743	0	2743	0	2743	0	2743	0	2743	0	2743	0	2743	0	2743	0	2743	0	2743	0
683	@Uematsu_g8c_4_G3_683	0	4248	0	4251	0	4248	0	4247	0	4245	0	4245	0	4248	0	4248	0	4254	0	4251	0	4248	0	4251	0	4248	0	4245	0	4245	0	4245	0	4248	0	4245	0	4245	0	4251	0	4248	0	4248	0	4247	0	4248
684	@Uematsu_g8c_4_G3_684	0	4812	0	4815	0	4812	0	4811	0	4809	0	4809	0	4812	0	4812	0	4818	0	4815	0	4812	0	4815	0	4812	0	4809	0	4809	0	4809	0	4812	0	4809	0	4809	0	4815	0	4812	0	4812	0	4811	0	4812
685	@Uematsu_g8c_4_G3_685	0	4828	0	4831	0	4828	0	4827	0	4825	0	4825	0	4828	0	4828	0	4834	0	4831	0	4828	0	4831	0	4828	0	4825	0	4825	0	4825	0	4828	0	4825	0	4825	0	4831	0	4828	0	4828	0	4827	0	4828
686	@Uematsu_g8c_4_G3_686	0	4819	0	4819	0	4822	0	4822	0	4819	0	4822	0	4822	0	4821	0	4819	0	4819	0	4822	0	4822	0	4822	0	4822	0	4819	0	4822	0	4819	0	4825	0	4822	0	4819	0	4822	0	4825	0	4822	0	4819
687	@Uematsu_g8c_4_G3_687	4726	0	4729	0	4726	0	4725	0	4723	0	4723	0	4726	0	4726	0	4732	0	4729	0	4726	0	4729	0	4726	0	4723	0	4723	0	4723	0	4726	0	4723	0	4723	0	4729	0	4726	0	4726	0	4725	0	4726	0
688	@Uematsu_g8c_4_G3_688	0	4610	0	4610	0	4613	0	4613	0	4610	0	4613	0	4613	0	4612	0	4610	0	4610	0	4613	0	4613	0	4613	0	4613	0	4610	0	4613	0	4610	0	4616	0	4613	0	4610	0	4613	0	4616	0	4613	0	4610
689	@Uematsu_g8c_4_G3_689	4364	0	4367	0	4364	0	4363	0	4361	0	4361	0	4364	0	4364	0	4370	0	4367	0	4364	0	4367	0	4364	0	4361	0	4361	0	4361	0	4364	0	4361	0	4361	0	4367	0	4364	0	4364	0	4363	0	4364	0
690	@Uematsu_g8c_4_G3_690	4795	0	4795	0	4798	0	4798	0	4795	0	4798	0	4798	0	4797	0	4795	0	4795	0	4798	0	4798	0	4798	0	4798	0	4795	0	4798	0	4795	0	4801	0	4798	0	4795	0	4798	0	4801	0	4798	0	4795	0
691	@Uematsu_g8c_4_G3_691	0	4662	0	4665	0	4662	0	4661	0	4659	0	4659	0	4662	0	4662	0	4668	0	4665	0	4662	0	4665	0	4662	0	4659	0	4659	0	4659	0	4662	0	4659	0	4659	0	4665	0	4662	0	4662	0	4661	0	4662
692	@Uematsu_g8c_4_G3_692	4880	0	4883	0	4880	0	4879	0	4877	0	4877	0	4880	0	4880	0	4886	0	4883	0	4880	0	4883	0	4880	0	4877	0	4877	0	4877	0	4880	0	4877	0	4877	0	4883	0	4880	0	4880	0	4879	0	4880	0
693	@Uematsu_g8c_4_G3_693	4738	0	4738	0	4741	0	4741	0	4738	0	4741	0	4741	0	4740	0	4738	0	4738	0	4741	0	4741	0	4741	0	4741	0	4738	0	4741	0	4738	0	4744	0	4741	0	4738	0	4741	0	4744	0	4741	0	4738	0
694	@Uematsu_g8c_4_G3_694	0	4687	0	4690	0	4687	0	4686	0	4684	0	4684	0	4687	0	4687	0	4693	0	4690	0	4687	0	4690	0	4687	0	4684	0	4684	0	4684	0	4687	0	4684	0	4684	0	4690	0	4687	0	4687	0	4686	0	4687
695	@Uematsu_g8c_4_G3_695	0	4754	0	4757	0	4754	0	4753	0	4751	0	4751	0	4754	0	4754	0	4760	0	4757	0	4754	0	4757	0	4754	0	4751	0	4751	0	4751	0	4754	0	4751	0	4751	0	4757	0	4754	0	4754	0	4753	0	4754
696	@Uematsu_g8c_4_G3_696	4716	0	4719	0	4716	0	4715	0	4713	0	4713	0	4716	0	4716	0	4722	0	4719	0	4716	0	4719	0	4716	0	4713	0	4713	0	4713	0	4716	0	4713	0	4713	0	4719	0	4716	0	4716	0	4715	0	4716	0
697	@Uematsu_g8c_4_G3_697	4897	0	4900	0	4897	0	4896	0	4894	0	4894	0	4897	0	4897	0	4903	0	4900	0	4897	0	4900	0	4897	0	4894	0	4894	0	4894	0	4897	0	4894	0	4894	0	4900	0	4897	0	4897	0	4896	0	4897	0
698	@Uematsu_g8c_4_G3_698	4785	0	4788	0	4785	0	4784	0	4782	0	4782	0	4785	0	4785	0	4791	0	4788	0	4785	0	4788	0	4785	0	4782	0	4782	0	4782	0	4785	0	4782	0	4782	0	4788	0	4785	0	4785	0	4784	0	4785	0
699	@Uematsu_g8c_4_G3_699	0	3758	0	3758	0	3757	0	3757	0	3760	0	3757	0	3754	0	3757	0	3757	0	3760	0	3757	0	3757	0	3760	0	3754	0	3757	0	3760	0	3757	0	3754	0	3757	0	3755	0	3760	0	3755	0	3763	0	3754
700	@Uematsu_g8c_4_G3_700	0	4637	0	4640	0	4637	0	4636	0	4634	0	4634	0	4637	0	4637	0	4643	0	4640	0	4637	0	4640	0	4637	0	4634	0	4634	0	4634	0	4637	0	4634	0	4634	0	4640	0	4637	0	4637	0	4636	0	4637
701	@Uematsu_g8c_4_G3_701	3008	0	3011	0	3008	0	3007	0	3005	0	3005	0	3008	0	3008	0	3014	0	3011	0	3008	0	3011	0	3008	0	3005	0	3005	0	3005	0	3008	0	3005	0	3005	0	3011	0	3008	0	3008	0	3007	0	3008	0
702	@Uematsu_g8c_4_G3_702	4806	0	4809	0	4806	0	4805	0	4803	0	4803	0	4806	0	4806	0	4812	0	4809	0	4806	0	4809	0	4806	0	4803	0	4803	0	4803	0	4806	0	4803	0	4803	0	4809	0	4806	0	4806	0	4805	0	4806	0
703	@Uematsu_g8c_4_G3_703	0	4838	0	4841	0	4838	0	4837	0	4835	0	4835	0	4838	0	4838	0	4844	0	4841	0	4838	0	4841	0	4838	0	4835	0	4835	0	4835	0	4838	0	4835	0	4835	0	4841	0	4838	0	4838	0	4837	0	4838
704	@Uematsu_g8c_4_G3_704	0	4862	0	4862	0	4864	0	4864	0	4862	0	4864	0	4864	0	4863	0	4862	0	4862	0	4864	0	4864	0	4864	0	4864	0	4862	0	4864	0	4862	0	4867	0	4864	0	4862	0	4864	0	4867	0	4864	0	4862
705	@Uematsu_g8c_4_G3_705	4895	0	4898	0	4895	0	4894	0	4892	0	4892	0	4895	0	4895	0	4901	0	4898	0	4895	0	4898	0	4895	0	4892	0	4892	0	4892	0	4895	0	4892	0	4892	0	4898	0	4895	0	4895	0	4894	0	4895	0
706	@Uematsu_g8c_4_G3_706	0	4859	0	4861	0	4859	0	4859	0	4859	0	4859	0	4859	0	4862	0	4864	0	4862	0	4859	0	4861	0	4859	0	4856	0	4859	0	4859	0	4859	0	4856	0	4859	0	4861	0	4862	0	4859	0	4862	0	4858
707	@Uematsu_g8c_4_G3_707	4816	0	4819	0	4816	0	4815	0	4813	0	4813	0	4816	0	4816	0	4822	0	4819	0	4816	0	4819	0	4816	0	4813	0	4813	0	4813	0	4816	0	4813	0	4813	0	4819	0	4816	0	4816	0	4815	0	4816	0
708	@Uematsu_g8c_4_G3_708	4663	0	4663	0	4666	0	4666	0	4663	0	4666	0	4666	0	4665	0	4663	0	4663	0	4666	0	4666	0	4666	0	4666	0	4665	0	4666	0	4665	0	4669	0	4666	0	4665	0	4666	0	4669	0	4666	0	4665	0
709	@Uematsu_g8c_4_G3_709	0	3121	0	3121	0	3121	0	3121	0	3121	0	3121	0	3121	0	3121	0	3121	0	3121	0	3121	0	3121	0	3121	0	3121	0	3121	0	3121	0	3121	0	3121	0	3121	0	3121	0	3121	0	3121	0	3121	0	3121
710	@Uematsu_g8c_4_G3_710	4132	0	4132	0	4135	0	4135	0	4132	0	4135	0	4135	0	4134	0	4132	0	4132	0	4135	0	4135	0	4135	0	4135	0	4132	0	4135	0	4132	0	4138	0	4135	0	4132	0	4135	0	4138	0	4135	0	4132	0
711	@Uematsu_g8c_4_G3_711	4710	0	4713	0	4710	0	4709	0	4707	0	4707	0	4710	0	4710	0	4716	0	4713	0	4710	0	4713	0	4710	0	4707	0	4707	0	4707	0	4710	0	4707	0	4707	0	4713	0	4710	0	4710	0	4709	0	4710	0
712	@Uematsu_g8c_4_G3_712	0	4802	0	4802	0	4805	0	4805	0	4802	0	4805	0	4805	0	4804	0	4802	0	4802	0	4805	0	4805	0	4805	0	4805	0	4802	0	4805	0	4802	0	4808	0	4805	0	4802	0	4805	0	4808	0	4805	0	4802
713	@Uematsu_g8c_4_G3_713	0	4687	0	4690	0	4687	0	4686	0	4684	0	4684	0	4687	0	4687	0	4693	0	4690	0	4687	0	4690	0	4687	0	4684	0	4684	0	4684	0	4687	0	4684	0	4684	0	4690	0	4687	0	4687	0	4686	0	4687
714	@Uematsu_g8c_4_G3_714	4723	0	4723	0	4726	0	4726	0	4723	0	4726	0	4726	0	4725	0	4723	0	4723	0	4726	0	4726	0	4726	0	4726	0	4723	0	4726	0	4723	0	4729	0	4726	0	4723	0	4726	0	4729	0	4726	0	4723	0
715	@Uematsu_g8c_4_G3_715	4882	0	4885	0	4882	0	4881	0	4879	0	4879	0	4882	0	4882	0	4888	0	4885	0	4882	0	4885	0	4882	0	4879	0	4879	0	4879	0	4882	0	4879	0	4879	0	4885	0	4882	0	4882	0	4881	0	4882	0
716	@Uematsu_g8c_4_G3_716	0	2342	0	2342	0	2342	0	2342	0	2342	0	2342	0	2342	0	2342	0	2342	0	2342	0	2342	0	2342	0	2342	0	2342	0	2342	0	2342	0	2342	0	2342	0	2342	0	2342	0	2342	0	2342	0	2342	0	2342
717	@Uematsu_g8c_4_G3_717	0	4756	0	4759	0	4756	0	4755	0	4753	0	4753	0	4756	0	4756	0	4762	0	4759	0	4756	0	4759	0	4756	0	4753	0	4753	0	4753	0	4756	0	4753	0	4753	0	4759	0	4756	0	4756	0	4755	0	4756
718	@Uematsu_g8c_4_G3_718	0	4603	0	4606	0	4603	0	4602	0	4600	0	4600	0	4603	0	4603	0	4609	0	4606	0	4603	0	4606	0	4603	0	4600	0	4600	0	4600	0	4603	0	4600	0	4600	0	4606	0	4603	0	4603	0	4602	0	4603
719	@Uematsu_g8c_4_G3_719	0	4817	0	4820	0	4817	0	4816	0	4814	0	4814	0	4817	0	4817	0	4823	0	4820	0	4817	0	4820	0	4817	0	4814	0	4814	0	4814	0	4817	0	4814	0	4814	0	4820	0	4817	0	4817	0	4816	0	4817
720	@Uematsu_g8c_4_G3_720	4375	0	4375	0	4378	0	4378	0	4375	0	4378	0	4378	0	4377	0	4375	0	4375	0	4378	0	4378	0	4378	0	4378	0	4375	0	4378	0	4375	0	4381	0	4378	0	4375	0	4378	0	4381	0	4378	0	4375	0
721	@Uematsu_g8c_4_G3_721	4723	0	4726	0	4723	0	4722	0	4720	0	4720	0	4723	0	4723	0	4729	0	4726	0	4723	0	4726	0	4723	0	4720	0	4720	0	4720	0	4723	0	4720	0	4720	0	4726	0	4723	0	4723	0	4722	0	4723	0
722	@Uematsu_g8c_4_G3_722	4201	0	4204	0	4207	0	4204	0	4204	0	4204	0	4204	0	4204	0	4204	0	4201	0	4201	0	4204	0	4204	0	4207	0	4204	0	4201	0	4204	0	4204	0	4204	0	4207	0	4201	0	4202	0	4201	0	4207	0
723	@Uematsu_g8c_4_G3_723	3664	0	3667	0	3664	0	3663	0	3661	0	3661	0	3664	0	3664	0	3670	0	3667	0	3664	0	3667	0	3664	0	3661	0	3661	0	3661	0	3664	0	3661	0	3661	0	3667	0	3664	0	3664	0	3663	0	3664	0
724	@Uematsu_g8c_4_G3_724	4003	0	4003	0	4006	0	4006	0	4003	0	4006	0	4006	0	4005	0	4003	0	4003	0	4006	0	4006	0	4006	0	4006	0	4003	0	4006	0	4003	0	4009	0	4006	0	4003	0	4006	0	4009	0	4006	0	4003	0
725	@Uematsu_g8c_4_G3_725	0	4672	0	4672	0	4675	0	4675	0	4672	0	4675	0	4675	0	4674	0	4672	0	4672	0	4675	0	4675	0	4675	0	4675	0	4672	0	4675	0	4672	0	4678	0	4675	0	4672	0	4675	0	4678	0	4675	0	4672
726	@Uematsu_g8c_4_G3_726	2344	0	2344	0	2344	0	2344	0	2344	0	2344	0	2344	0	2344	0	2344	0	2344	0	2344	0	2344	0	2344	0	2344	0	2344	0	2344	0	2344	0	2344	0	2344	0	2344	0	2344	0	2344	0	2344	0	2344	0
727	@Uematsu_g8c_4_G3_727	4848	0	4848	0	4851	0	4851	0	4848	0	4851	0	4851	0	4850	0	4848	0	4848	0	4851	0	4851	0	4851	0	4851	0	4848	0	4851	0	4848	0	4854	0	4851	0	4848	0	4851	0	4854	0	4851	0	4848	0
728	@Uematsu_g8c_4_G3_728	4741	0	4741	0	4744	0	4744	0	4741	0	4744	0	4744	0	4743	0	4741	0	4741	0	4744	0	4744	0	4744	0	4744	0	4741	0	4744	0	4741	0	4747	0	4744	0	4741	0	4744	0	4747	0	4744	0	4741	0
729	@Uematsu_g8c_4_G3_729	4530	0	4530	0	4533	0	4533	0	4530	0	4533	0	4533	0	4532	0	4530	0	4530	0	4533	0	4533	0	4533	0	4533	0	4530	0	4533	0	4530	0	4536	0	4533	0	4530	0	4533	0	4536	0	4533	0	4530	0
730	@Uematsu_g8c_4_G3_730	0	3457	0	3457	0	3460	0	3460	0	3457	0	3460	0	3460	0	3459	0	3457	0	3457	0	3460	0	3460	0	3460	0	3460	0	3458	0	3460	0	3458	0	3463	0	3460	0	3458	0	3460	0	3463	0	3460	0	3458
731	@Uematsu_g8c_4_G3_731	0	4753	0	4753	0	4756	0	4756	0	4753	0	4756	0	4756	0	4755	0	4753	0	4753	0	4756	0	4756	0	4756	0	4756	0	4753	0	4756	0	4753	0	4759	0	4756	0	4753	0	4756	0	4759	0	4756	0	4753
732	@Uematsu_g8c_4_G3_732	0	4006	0	4006	0	4009	0	4009	0	4006	0	4009	0	4009	0	4008	0	4006	0	4006	0	4009	0	4009	0	4009	0	4009	0	4006	0	4009	0	4006	0	4012	0	4009	0	4006	0	4009	0	4012	0	4009	0	4006
733	@Uematsu_g8c_4_G3_733	0	4815	0	4815	0	4818	0	4818	0	4815	0	4818	0	4818	0	4817	0	4815	0	4815	0	4818	0	4818	0	4818	0	4818	0	4815	0	4818	0	4815	0	4821	0	4818	0	4815	0	4818	0	4821	0	4818	0	4815
734	@Uematsu_g8c_4_G3_734	4719	0	4722	0	4719	0	4718	0	4716	0	4716	0	4719	0	4719	0	4725	0	4722	0	4719	0	4722	0	4719	0	4716	0	4716	0	4716	0	4719	0	4716	0	4716	0	4722	0	4719	0	4719	0	4718	0	4719	0
735	@Uematsu_g8c_4_G3_735	0	4680	0	4680	0	4683	0	4683	0	4680	0	4683	0	4683	0	4682	0	4680	0	4680	0	4683	0	4683	0	4683	0	4683	0	4680	0	4683	0	4680	0	4686	0	4683	0	4680	0	4683	0	4686	0	4683	0	4680
736	@Uematsu_g8c_4_G3_736	0	4751	0	4754	0	4751	0	4750	0	4748	0	4748	0	4751	0	4751	0	4757	0	4754	0	4751	0	4754	0	4751	0	4748	0	4748	0	4748	0	4751	0	4748	0	4748	0	4754	0	4751	0	4751	0	4750	0	4751
737	@Uematsu_g8c_4_G3_737	0	4524	0	4524	0	4527	0	4527	0	4524	0	4527	0	4527	0	4526	0	4524	0	4524	0	4527	0	4527	0	4527	0	4527	0	4524	0	4527	0	4524	0	4530	0	4527	0	4524	0	4527	0	4530	0	4527	0	4524
738	@Uematsu_g8c_4_G3_738	0	4622	0	4622	0	4625	0	4625	0	4622	0	4625	0	4625	0	4624	0	4622	0	4622	0	4625	0	4625	0	4625	0	4625	0	4622	0	4625	0	4622	0	4628	0	4625	0	4622	0	4625	0	4628	0	4625	0	4622
739	@Uematsu_g8c_4_G3_739	0	4684	0	4687	0	4684	0	4683	0	4681	0	4681	0	4684	0	4684	0	4690	0	4687	0	4684	0	4687	0	4684	0	4681	0	4681	0	4681	0	4684	0	4681	0	4681	0	4687	0	4684	0	4684	0	4683	0	4684
740	@Uematsu_g8c_4_G3_740	4712	0	4715	0	4712	0	4711	0	4709	0	4709	0	4712	0	4712	0	4718	0	4715	0	4712	0	4715	0	4712	0	4709	0	4709	0	4709	0	4712	0	4709	0	4709	0	4715	0	4712	0	4712	0	4711	0	4712	0
741	@Uematsu_g8c_4_G3_741	4795	0	4798	0	4795	0	4794	0	4792	0	4792	0	4795	0	4795	0	4801	0	4798	0	4795	0	4798	0	4795	0	4792	0	4792	0	4792	0	4795	0	4792	0	4792	0	4798	0	4795	0	4795	0	4794	0	4795	0
742	@Uematsu_g8c_4_G3_742	0	3702	0	3702	0	3702	0	3702	0	3702	0	3702	0	3702	0	3702	0	3702	0	3702	0	3702	0	3702	0	3702	0	3702	0	3702	0	3702	0	3702	0	3702	0	3702	0	3702	0	3702	0	3702	0	3702	0	3702
743	@Uematsu_g8c_4_G3_743	4890	0	4893	0	4890	0	4889	0	4887	0	4887	0	4890	0	4890	0	4896	0	4893	0	4890	0	4893	0	4890	0	4887	0	4887	0	4887	0	4890	0	4887	0	4887	0	4893	0	4890	0	4890	0	4889	0	4890	0
744	@Uematsu_g8c_4_G3_744	0	4267	0	4270	0	4267	0	4266	0	4264	0	4264	0	4267	0	4267	0	4273	0	4270	0	4267	0	4270	0	4267	0	4264	0	4264	0	4264	0	4267	0	4264	0	4264	0	4270	0	4267	0	4267	0	4266	0	4267
745	@Uematsu_g8c_4_G3_745	0	4266	0	4265	0	4269	0	4268	0	4265	0	4269	0	4268	0	4267	0	4268	0	4268	0	4271	0	4271	0	4268	0	4268	0	4265	0	4269	0	4267	0	4271	0	4269	0	4266	0	4268	0	4271	0	4268	0	4266
746	@Uematsu_g8c_4_G3_746	0	4841	0	4844	0	4841	0	4840	0	4838	0	4838	0	4841	0	4841	0	4847	0	4844	0	4841	0	4844	0	4841	0	4838	0	4838	0	4838	0	4841	0	4838	0	4838	0	4844	0	4841	0	4841	0	4840	0	4841
747	@Uematsu_g8c_4_G3_747	4727	0	4727	0	4730	0	4730	0	4727	0	4730	0	4730	0	4729	0	4727	0	4727	0	4730	0	4730	0	4730	0	4730	0	4727	0	4730	0	4727	0	4733	0	4730	0	4727	0	4730	0	4733	0	4730	0	4727	0
748	@Uematsu_g8c_4_G3_748	0	4790	0	4793	0	4790	0	4789	0	4787	0	4787	0	4790	0	4790	0	4796	0	4793	0	4790	0	4793	0	4790	0	4787	0	4787	0	4787	0	4790	0	4787	0	4787	0	4793	0	4790	0	4790	0	4789	0	4790
749	@Uematsu_g8c_4_G3_749	4857	0	4860	0	4857	0	4856	0	4854	0	4854	0	4857	0	4857	0	4863	0	4860	0	4857	0	4860	0	4857	0	4854	0	4854	0	4854	0	4857	0	4854	0	4854	0	4860	0	4857	0	4857	0	4856	0	4857	0
750	@Uematsu_g8c_4_G3_750	0	4799	0	4799	0	4802	0	4802	0	4799	0	4802	0	4802	0	4801	0	4799	0	4799	0	4802	0	4802	0	4802	0	4802	0	4799	0	4802	0	4799	0	4805	0	4802	0	4799	0	4802	0	4805	0	4802	0	4799
751	@Uematsu_g8c_4_G3_751	0	4841	0	4844	0	4841	0	4840	0	4838	0	4838	0	4841	0	4841	0	4847	0	4844	0	4841	0	4844	0	4841	0	4838	0	4838	0	4838	0	4841	0	4838	0	4838	0	4844	0	4841	0	4841	0	4840	0	4841
752	@Uematsu_g8c_4_G3_752	0	4780	0	4783	0	4780	0	4779	0	4777	0	4777	0	4780	0	4780	0	4786	0	4783	0	4780	0	4783	0	4780	0	4777	0	4777	0	4777	0	4780	0	4777	0	4777	0	4783	0	4780	0	4780	0	4779	0	4780
753	@Uematsu_g8c_4_G3_753	4626	0	4629	0	4626	0	4625	0	4623	0	4623	0	4626	0	4626	0	4632	0	4629	0	4626	0	4629	0	4626	0	4623	0	4623	0	4623	0	4626	0	4623	0	4623	0	4629	0	4626	0	4626	0	4625	0	4626	0
754	@Uematsu_g8c_4_G3_754	0	4303	0	4303	0	4306	0	4306	0	4303	0	4306	0	4306	0	4305	0	4303	0	4303	0	4306	0	4306	0	4306	0	4306	0	4303	0	4306	0	4303	0	4309	0	4306	0	4303	0	4306	0	4309	0	4306	0	4303
755	@Uematsu_g8c_4_G3_755	0	2802	0	2802	0	2805	0	2805	0	2802	0	2805	0	2805	0	2804	0	2802	0	2802	0	2805	0	2805	0	2805	0	2805	0	2802	0	2805	0	2802	0	2808	0	2805	0	2802	0	2805	0	2808	0	2805	0	2802
756	@Uematsu_g8c_4_G3_756	4775	0	4775	0	4778	0	4778	0	4775	0	4778	0	4778	0	4777	0	4775	0	4775	0	4778	0	4778	0	4778	0	4778	0	4775	0	4778	0	4775	0	4781	0	4778	0	4775	0	4778	0	4781	0	4778	0	4775	0
757	@Uematsu_g8c_4_G3_757	0	3438	0	3441	0	3438	0	3437	0	3435	0	3435	0	3438	0	3438	0	3444	0	3441	0	3438	0	3441	0	3438	0	3435	0	3435	0	3435	0	3438	0	3435	0	3435	0	3441	0	3438	0	3438	0	3437	0	3438
758	@Uematsu_g8c_4_G3_758	4581	0	4581	0	4587	0	4584	0	4581	0	4587	0	4584	0	4583	0	4581	0	4581	0	4584	0	4584	0	4584	0	4587	0	4584	0	4584	0	4584	0	4584	0	4581	0	4584	0	4584	0	4584	0	4584	0	4584	0
759	@Uematsu_g8c_4_G3_759	0	4701	0	4704	0	4701	0	4700	0	4698	0	4698	0	4701	0	4701	0	4707	0	4704	0	4701	0	4704	0	4701	0	4698	0	4698	0	4698	0	4701	0	4698	0	4698	0	4704	0	4701	0	4701	0	4700	0	4701
760	@Uematsu_g8c_4_G3_760	0	4071	0	4071	0	4071	0	4071	0	4071	0	4071	0	4071	0	4071	0	4071	0	4071	0	4071	0	4071	0	4071	0	4071	0	4071	0	4071	0	4071	0	4071	0	4071	0	4071	0	4071	0	4071	0	4071	0	4071
761	@Uematsu_g8c_4_G3_761	0	4774	0	4777	0	4774	0	4773	0	4771	0	4771	0	4774	0	4774	0	4780	0	4777	0	4774	0	4777	0	4774	0	4771	0	4771	0	4771	0	4774	0	4771	0	4771	0	4777	0	4774	0	4774	0	4773	0	4774
762	@Uematsu_g8c_4_G3_762	0	4719	0	4722	0	4719	0	4718	0	4716	0	4716	0	4719	0	4719	0	4725	0	4722	0	4719	0	4722	0	4719	0	4716	0	4716	0	4716	0	4719	0	4716	0	4716	0	4722	0	4719	0	4719	0	4718	0	4719
763	@Uematsu_g8c_4_G3_763	4704	0	4704	0	4707	0	4707	0	4704	0	4707	0	4707	0	4706	0	4704	0	4704	0	4707	0	4707	0	4707	0	4707	0	4704	0	4707	0	4704	0	4710	0	4707	0	4704	0	4707	0	4710	0	4707	0	4704	0
764	@Uematsu_g8c_4_G3_764	0	1672	0	1675	0	1672	0	1671	0	1669	0	1669	0	1672	0	1672	0	1678	0	1675	0	1672	0	1675	0	1672	0	1669	0	1669	0	1669	0	1672	0	1669	0	1669	0	1675	0	1672	0	1672	0	1671	0	1672
765	@Uematsu_g8c_4_G3_765	4629	0	4632	0	4629	0	4628	0	4626	0	4626	0	4629	0	4629	0	4635	0	4632	0	4629	0	4632	0	4629	0	4626	0	4626	0	4626	0	4629	0	4626	0	4626	0	4632	0	4629	0	4629	0	4628	0	4629	0
766	@Uematsu_g8c_4_G3_766	0	3993	0	3996	0	3993	0	3993	0	3990	0	3990	0	3993	0	3993	0	3999	0	3996	0	3993	0	3996	0	3993	0	3990	0	3990	0	3990	0	3993	0	3990	0	3990	0	3996	0	3993	0	3993	0	3992	0	3993
767	@Uematsu_g8c_4_G3_767	0	4735	0	4735	0	4738	0	4738	0	4735	0	4738	0	4738	0	4737	0	4735	0	4735	0	4738	0	4738	0	4738	0	4738	0	4735	0	4738	0	4735	0	4741	0	4738	0	4735	0	4738	0	4741	0	4738	0	4735
768	@Uematsu_g8c_4_G3_768	4675	0	4678	0	4675	0	4674	0	4672	0	4672	0	4675	0	4675	0	4681	0	4678	0	4675	0	4678	0	4675	0	4672	0	4672	0	4672	0	4675	0	4672	0	4672	0	4678	0	4675	0	4675	0	4674	0	4675	0
769	@Uematsu_g8c_4_G3_769	4504	0	4504	0	4507	0	4507	0	4504	0	4507	0	4507	0	4506	0	4504	0	4504	0	4507	0	4507	0	4507	0	4507	0	4504	0	4507	0	4504	0	4510	0	4507	0	4504	0	4507	0	4510	0	4507	0	4504	0
770	@Uematsu_g8c_4_G3_770	4648	0	4651	0	4648	0	4647	0	4645	0	4645	0	4648	0	4648	0	4654	0	4651	0	4648	0	4651	0	4648	0	4645	0	4645	0	4645	0	4648	0	4645	0	4645	0	4651	0	4648	0	4648	0	4647	0	4648	0
771	@Uematsu_g8c_4_G3_771	4767	0	4767	0	4770	0	4770	0	4767	0	4770	0	4770	0	4769	0	4767	0	4767	0	4770	0	4770	0	4770	0	4770	0	4767	0	4770	0	4767	0	4773	0	4770	0	4767	0	4770	0	4773	0	4770	0	4767	0
772	@Uematsu_g8c_4_G3_772	0	4454	0	4457	0	4454	0	4453	0	4451	0	4451	0	4454	0	4454	0	4460	0	4457	0	4454	0	4457	0	4454	0	4451	0	4451	0	4451	0	4454	0	4451	0	4451	0	4457	0	4454	0	4454	0	4453	0	4454
773	@Uematsu_g8c_4_G3_773	4785	0	4788	0	4785	0	4784	0	4782	0	4782	0	4785	0	4785	0	4791	0	4788	0	4785	0	4788	0	4785	0	4782	0	4782	0	4782	0	4785	0	4782	0	4782	0	4788	0	4785	0	4785	0	4784	0	4785	0
774	@Uematsu_g8c_4_G3_774	0	1767	0	1767	0	1770	0	1770	0	1767	0	1770	0	1770	0	1769	0	1767	0	1767	0	1770	0	1770	0	1770	0	1770	0	1767	0	1770	0	1767	0	1773	0	1770	0	1767	0	1770	0	1773	0	1770	0	1767
775	@Uematsu_g8c_4_G3_775	4612	0	4612	0	4615	0	4615	0	4612	0	4615	0	4615	0	4614	0	4612	0	4612	0	4615	0	4615	0	4615	0	4615	0	4612	0	4615	0	4612	0	4618	0	4615	0	4612	0	4615	0	4618	0	4615	0	4612	0
776	@Uematsu_g8c_4_G3_776	4737	0	4735	0	4737	0	4735	0	4735	0	4740	0	4737	0	4737	0	4737	0	4737	0	4740	0	4737	0	4737	0	4735	0	4735	0	4740	0	4737	0	4737	0	4737	0	4735	0	4737	0	4737	0	4737	0	4735	0
777	@Uematsu_g8c_4_G3_777	4660	0	4663	0	4660	0	4659	0	4657	0	4657	0	4660	0	4660	0	4666	0	4663	0	4660	0	4663	0	4660	0	4657	0	4657	0	4657	0	4660	0	4657	0	4657	0	4663	0	4660	0	4660	0	4659	0	4660	0
778	@Uematsu_g8c_4_G3_778	4576	0	4579	0	4576	0	4575	0	4573	0	4573	0	4576	0	4576	0	4582	0	4579	0	4576	0	4579	0	4576	0	4573	0	4573	0	4573	0	4576	0	4573	0	4573	0	4579	0	4576	0	4576	0	4575	0	4576	0
779	@Uematsu_g8c_4_G3_779	0	4676	0	4679	0	4676	0	4675	0	4673	0	4673	0	4676	0	4676	0	4682	0	4679	0	4676	0	4679	0	4676	0	4673	0	4673	0	4673	0	4676	0	4673	0	4673	0	4679	0	4676	0	4676	0	4675	0	4676
780	@Uematsu_g8c_4_G3_780	3778	0	3778	0	3781	0	3781	0	3779	0	3781	0	3781	0	3780	0	3778	0	3778	0	3780	0	3780	0	3780	0	3781	0	3781	0	3780	0	3781	0	3783	0	3780	0	3781	0	3780	0	3783	0	3780	0	3781	0
781	@Uematsu_g8c_4_G3_781	4705	0	4704	0	4704	0	4704	0	4704	0	4706	0	4704	0	4704	0	4704	0	4705	0	4706	0	4704	0	4704	0	4704	0	4704	0	4706	0	4705	0	4704	0	4704	0	4704	0	4704	0	4704	0	4704	0	4704	0
782	@Uematsu_g8c_4_G3_782	0	4630	0	4633	0	4630	0	4630	0	4627	0	4627	0	4630	0	4630	0	4636	0	4633	0	4630	0	4633	0	4630	0	4627	0	4627	0	4627	0	4630	0	4627	0	4627	0	4633	0	4630	0	4630	0	4629	0	4630
783	@Uematsu_g8c_4_G3_783	0	4803	0	4806	0	4803	0	4802	0	4800	0	4800	0	4803	0	4803	0	4809	0	4806	0	4803	0	4806	0	4803	0	4800	0	4800	0	4800	0	4803	0	4800	0	4800	0	4806	0	4803	0	4803	0	4802	0	4803
784	@Uematsu_g8c_4_G3_784	0	4880	0	4883	0	4880	0	4879	0	4877	0	4877	0	4880	0	4880	0	4886	0	4883	0	4880	0	4883	0	4880	0	4877	0	4877	0	4877	0	4880	0	4877	0	4877	0	4883	0	4880	0	4880	0	4879	0	4880
785	@Uematsu_g8c_4_G3_785	0	4725	0	4725	0	4728	0	4728	0	4725	0	4728	0	4728	0	4727	0	4725	0	4725	0	4728	0	4728	0	4728	0	4728	0	4725	0	4728	0	4725	0	4731	0	4728	0	4725	0	4728	0	4731	0	4728	0	4725
786	@Uematsu_g8c_4_G3_786	0	2175	0	2178	0	2175	0	2174	0	2172	0	2172	0	2175	0	2175	0	2181	0	2178	0	2175	0	2178	0	2175	0	2172	0	2172	0	2172	0	2175	0	2172	0	2172	0	2178	0	2175	0	2175	0	2174	0	2175
787	@Uematsu_g8c_4_G3_787	4631	0	4628	0	4630	0	4630	0	4628	0	4630	0	4630	0	4629	0	4628	0	4631	0	4630	0	4630	0	4630	0	4631	0	4629	0	4630	0	4631	0	4633	0	4630	0	4629	0	4630	0	4633	0	4630	0	4629	0
788	@Uematsu_g8c_4_G3_788	0	4846	0	4849	0	4846	0	4845	0	4843	0	4843	0	4846	0	4846	0	4852	0	4849	0	4846	0	4849	0	4846	0	4843	0	4843	0	4843	0	4846	0	4843	0	4843	0	4849	0	4846	0	4846	0	4845	0	4846
789	@Uematsu_g8c_4_G3_789	3721	0	3724	0	3721	0	3720	0	3718	0	3718	0	3721	0	3721	0	3727	0	3724	0	3721	0	3724	0	3721	0	3718	0	3718	0	3718	0	3721	0	3718	0	3718	0	3724	0	3721	0	3721	0	3720	0	3721	0
790	@Uematsu_g8c_4_G3_790	4780	0	4783	0	4780	0	4779	0	4777	0	4777	0	4780	0	4780	0	4786	0	4783	0	4780	0	4783	0	4780	0	4777	0	4777	0	4777	0	4780	0	4777	0	4777	0	4783	0	4780	0	4780	0	4779	0	4780	0
791	@Uematsu_g8c_4_G3_791	0	4731	0	4734	0	4731	0	4730	0	4728	0	4728	0	4731	0	4731	0	4737	0	4734	0	4731	0	4734	0	4731	0	4728	0	4728	0	4728	0	4731	0	4728	0	4728	0	4734	0	4731	0	4731	0	4730	0	4731
792	@Uematsu_g8c_4_G3_792	4861	0	4864	0	4861	0	4860	0	4858	0	4858	0	4861	0	4861	0	4867	0	4864	0	4861	0	4864	0	4861	0	4858	0	4858	0	4858	0	4861	0	4858	0	4858	0	4864	0	4861	0	4861	0	4860	0	4861	0
793	@Uematsu_g8c_4_G3_793	4854	0	4854	0	4857	0	4857	0	4854	0	4857	0	4857	0	4856	0	4854	0	4854	0	4857	0	4857	0	4857	0	4857	0	4854	0	4857	0	4854	0	4860	0	4857	0	4854	0	4857	0	4860	0	4857	0	4854	0
794	@Uematsu_g8c_4_G3_794	0	4846	0	4849	0	4846	0	4845	0	4843	0	4843	0	4846	0	4846	0	4852	0	4849	0	4846	0	4849	0	4846	0	4843	0	4843	0	4843	0	4846	0	4843	0	4843	0	4849	0	4846	0	4846	0	4845	0	4846
795	@Uematsu_g8c_4_G3_795	4828	0	4828	0	4831	0	4831	0	4828	0	4831	0	4831	0	4830	0	4828	0	4828	0	4831	0	4831	0	4831	0	4831	0	4828	0	4831	0	4828	0	4834	0	4831	0	4828	0	4831	0	4834	0	4831	0	4828	0
796	@Uematsu_g8c_4_G3_796	4825	0	4825	0	4828	0	4828	0	4825	0	4828	0	4828	0	4827	0	4825	0	4825	0	4828	0	4828	0	4828	0	4828	0	4825	0	4828	0	4825	0	4831	0	4828	0	4825	0	4828	0	4831	0	4828	0	4825	0
797	@Uematsu_g8c_4_G3_797	0	2235	0	2235	0	2235	0	2235	0	2235	0	2235	0	2235	0	2235	0	2235	0	2235	0	2235	0	2235	0	2235	0	2235	0	2235	0	2235	0	2235	0	2235	0	2235	0	2235	0	2235	0	2235	0	2235	0	2235
798	@Uematsu_g8c_4_G3_798	0	4819	0	4819	0	4822	0	4822	0	4819	0	4822	0	4822	0	4821	0	4819	0	4819	0	4822	0	4822	0	4822	0	4822	0	4819	0	4822	0	4819	0	4825	0	4822	0	4819	0	4822	0	4825	0	4822	0	4819
799	@Uematsu_g8c_4_G3_799	4285	0	4285	0	4288	0	4288	0	4285	0	4288	0	4288	0	4287	0	4285	0	4285	0	4288	0	4288	0	4288	0	4288	0	4285	0	4288	0	4285	0	4291	0	4288	0	4285	0	4288	0	4291	0	4288	0	4285	0
800	@Uematsu_g8c_4_G3_800	4798	0	4801	0	4798	0	4797	0	4795	0	4795	0	4798	0	4798	0	4804	0	4801	0	4798	0	4801	0	4798	0	4795	0	4795	0	4795	0	4798	0	4795	0	4795	0	4801	0	4798	0	4798	0	4797	0	4798	0
801	@Uematsu_g8c_4_G3_801	4712	0	4712	0	4715	0	4715	0	4712	0	4715	0	4715	0	4714	0	4712	0	4712	0	4715	0	4715	0	4715	0	4715	0	4712	0	4715	0	4712	0	4718	0	4715	0	4712	0	4715	0	4718	0	4715	0	4712	0
802	@Uematsu_g8c_4_G3_802	4711	0	4711	0	4714	0	4714	0	4711	0	4714	0	4714	0	4713	0	4711	0	4711	0	4714	0	4714	0	4714	0	4714	0	4711	0	4714	0	4711	0	4717	0	4714	0	4711	0	4714	0	4717	0	4714	0	4711	0
803	@Uematsu_g8c_4_G3_803	0	4649	0	4652	0	4649	0	4648	0	4646	0	4646	0	4649	0	4649	0	4655	0	4652	0	4649	0	4652	0	4649	0	4646	0	4646	0	4646	0	4649	0	4646	0	4646	0	4652	0	4649	0	4649	0	4648	0	4649
804	@Uematsu_g8c_4_G3_804	4749	0	4746	0	4748	0	4746	0	4746	0	4751	0	4749	0	4749	0	4749	0	4749	0	4751	0	4749	0	4748	0	4746	0	4746	0	4751	0	4749	0	4748	0	4748	0	4746	0	4749	0	4748	0	4748	0	4746	0
805	@Uematsu_g8c_4_G3_805	4660	0	4660	0	4663	0	4663	0	4660	0	4663	0	4663	0	4662	0	4660	0	4660	0	4663	0	4663	0	4663	0	4663	0	4660	0	4663	0	4660	0	4666	0	4663	0	4660	0	4663	0	4666	0	4663	0	4660	0
806	@Uematsu_g8c_4_G3_806	0	4643	0	4646	0	4643	0	4642	0	4640	0	4640	0	4643	0	4643	0	4649	0	4646	0	4643	0	4646	0	4643	0	4640	0	4640	0	4640	0	4643	0	4640	0	4640	0	4646	0	4643	0	4643	0	4642	0	4643
807	@Uematsu_g8c_4_G3_807	4850	0	4850	0	4853	0	4853	0	4850	0	4853	0	4853	0	4852	0	4850	0	4850	0	4853	0	4853	0	4853	0	4853	0	4850	0	4853	0	4850	0	4856	0	4853	0	4850	0	4853	0	4856	0	4853	0	4850	0
808	@Uematsu_g8c_4_G3_808	4806	0	4806	0	4809	0	4809	0	4806	0	4809	0	4809	0	4808	0	4806	0	4806	0	4809	0	4809	0	4809	0	4809	0	4806	0	4809	0	4806	0	4812	0	4809	0	4806	0	4809	0	4812	0	4809	0	4806	0
809	@Uematsu_g8c_4_G3_809	2260	0	2260	0	2263	0	2263	0	2260	0	2263	0	2263	0	2262	0	2260	0	2260	0	2263	0	2263	0	2263	0	2263	0	2260	0	2263	0	2260	0	2266	0	2263	0	2260	0	2263	0	2266	0	2263	0	2260	0
810	@Uematsu_g8c_4_G3_810	4352	0	4352	0	4355	0	4355	0	4419	0	4422	0	4355	0	4421	0	4352	0	4352	0	4355	0	4355	0	4355	0	4422	0	4419	0	4355	0	4419	0	4425	0	4422	0	4419	0	4355	0	4358	0	4422	0	4419	0
811	@Uematsu_g8c_4_G3_811	4417	0	4420	0	4417	0	4416	0	4414	0	4414	0	4417	0	4417	0	4423	0	4420	0	4417	0	4420	0	4417	0	4414	0	4414	0	4414	0	4417	0	4414	0	4414	0	4420	0	4417	0	4417	0	4416	0	4417	0
812	@Uematsu_g8c_4_G3_812	0	4697	0	4697	0	4700	0	4700	0	4697	0	4700	0	4700	0	4699	0	4697	0	4697	0	4700	0	4700	0	4700	0	4700	0	4697	0	4700	0	4697	0	4703	0	4700	0	4697	0	4700	0	4703	0	4700	0	4697
813	@Uematsu_g8c_4_G3_813	0	4657	0	4660	0	4657	0	4656	0	4654	0	4654	0	4657	0	4657	0	4663	0	4660	0	4657	0	4660	0	4657	0	4654	0	4654	0	4654	0	4657	0	4654	0	4654	0	4660	0	4657	0	4657	0	4656	0	4657
814	@Uematsu_g8c_4_G3_814	0	4682	0	4685	0	4682	0	4681	0	4679	0	4679	0	4682	0	4682	0	4688	0	4685	0	4682	0	4685	0	4682	0	4679	0	4679	0	4679	0	4682	0	4679	0	4679	0	4685	0	4682	0	4682	0	4681	0	4682
815	@Uematsu_g8c_4_G3_815	0	4849	0	4849	0	4852	0	4852	0	4849	0	4852	0	4852	0	4851	0	4849	0	4849	0	4852	0	4852	0	4852	0	4852	0	4849	0	4852	0	4849	0	4855	0	4852	0	4849	0	4852	0	4855	0	4852	0	4849
816	@Uematsu_g8c_4_G3_816	0	4839	0	4842	0	4839	0	4838	0	4836	0	4836	0	4839	0	4839	0	4845	0	4842	0	4839	0	4842	0	4839	0	4836	0	4836	0	4836	0	4839	0	4836	0	4836	0	4842	0	4839	0	4839	0	4838	0	4839
817	@Uematsu_g8c_4_G3_817	0	4526	0	4526	0	4529	0	4529	0	4526	0	4529	0	4529	0	4528	0	4526	0	4526	0	4529	0	4529	0	4529	0	4529	0	4526	0	4529	0	4526	0	4532	0	4529	0	4526	0	4529	0	4532	0	4529	0	4526
818	@Uematsu_g8c_4_G3_818	4711	0	4711	0	4714	0	4714	0	4711	0	4714	0	4714	0	4713	0	4711	0	4711	0	4714	0	4714	0	4714	0	4714	0	4711	0	4714	0	4711	0	4717	0	4714	0	4711	0	4714	0	4717	0	4714	0	4711	0
819	@Uematsu_g8c_4_G3_819	4781	0	4784	0	4781	0	4780	0	4778	0	4778	0	4781	0	4781	0	4787	0	4784	0	4781	0	4784	0	4781	0	4778	0	4778	0	4778	0	4781	0	4778	0	4778	0	4784	0	4781	0	4781	0	4780	0	4781	0
820	@Uematsu_g8c_4_G3_820	4694	0	4694	0	4697	0	4697	0	4694	0	4697	0	4697	0	4696	0	4694	0	4694	0	4697	0	4697	0	4697	0	4697	0	4694	0	4697	0	4694	0	4700	0	4697	0	4694	0	4697	0	4700	0	4697	0	4694	0
821	@Uematsu_g8c_4_G3_821	0	4742	0	4745	0	4742	0	4741	0	4739	0	4739	0	4742	0	4742	0	4748	0	4745	0	4742	0	4745	0	4742	0	4739	0	4739	0	4739	0	4742	0	4739	0	4739	0	4745	0	4742	0	4742	0	4741	0	4742
822	@Uematsu_g8c_4_G3_822	4799	0	4799	0	4802	0	4802	0	4799	0	4802	0	4802	0	4801	0	4799	0	4799	0	4802	0	4802	0	4802	0	4802	0	4799	0	4802	0	4799	0	4805	0	4802	0	4799	0	4802	0	4805	0	4802	0	4799	0
823	@Uematsu_g8c_4_G3_823	0	4752	0	4752	0	4755	0	4755	0	4752	0	4755	0	4755	0	4754	0	4752	0	4752	0	4755	0	4755	0	4755	0	4755	0	4752	0	4755	0	4752	0	4758	0	4755	0	4752	0	4755	0	4758	0	4755	0	4752
824	@Uematsu_g8c_4_G3_824	0	4820	0	4820	0	4823	0	4823	0	4820	0	4823	0	4823	0	4822	0	4820	0	4820	0	4823	0	4823	0	4823	0	4823	0	4820	0	4823	0	4820	0	4826	0	4823	0	4820	0	4823	0	4826	0	4823	0	4820
825	@Uematsu_g8c_4_G3_825	4815	0	4818	0	4815	0	4814	0	4812	0	4812	0	4815	0	4815	0	4821	0	4818	0	4815	0	4818	0	4815	0	4812	0	4812	0	4812	0	4815	0	4812	0	4812	0	4818	0	4815	0	4815	0	4814	0	4815	0
826	@Uematsu_g8c_4_G3_826	0	4663	0	4666	0	4663	0	4663	0	4660	0	4660	0	4663	0	4663	0	4669	0	4666	0	4663	0	4666	0	4663	0	4660	0	4660	0	4660	0	4663	0	4660	0	4660	0	4666	0	4663	0	4663	0	4662	0	4663
827	@Uematsu_g8c_4_G3_827	4909	0	4909	0	4912	0	4912	0	4909	0	4912	0	4912	0	4911	0	4909	0	4909	0	4912	0	4912	0	4912	0	4912	0	4909	0	4912	0	4909	0	4915	0	4912	0	4909	0	4912	0	4915	0	4912	0	4909	0
828	@Uematsu_g8c_4_G3_828	4862	0	4862	0	4865	0	4865	0	4862	0	4865	0	4865	0	4864	0	4862	0	4862	0	4865	0	4865	0	4865	0	4865	0	4862	0	4865	0	4862	0	4868	0	4865	0	4862	0	4865	0	4868	0	4865	0	4862	0
829	@Uematsu_g8c_4_G3_829	4276	0	4279	0	4276	0	4276	0	4273	0	4273	0	4276	0	4276	0	4282	0	4279	0	4276	0	4279	0	4276	0	4273	0	4273	0	4273	0	4276	0	4273	0	4273	0	4279	0	4276	0	4276	0	4275	0	4276	0
830	@Uematsu_g8c_4_G3_830	0	4788	0	4791	0	4788	0	4787	0	4785	0	4785	0	4788	0	4788	0	4794	0	4791	0	4788	0	4791	0	4788	0	4785	0	4785	0	4785	0	4788	0	4785	0	4785	0	4791	0	4788	0	4788	0	4787	0	4788
831	@Uematsu_g8c_4_G3_831	4722	0	4725	0	4722	0	4721	0	4719	0	4719	0	4722	0	4722	0	4728	0	4725	0	4722	0	4725	0	4722	0	4719	0	4719	0	4719	0	4722	0	4719	0	4719	0	4725	0	4722	0	4722	0	4721	0	4722	0
832	@Uematsu_g8c_4_G3_832	4822	0	4819	0	4821	0	4819	0	4819	0	4824	0	4822	0	4822	0	4822	0	4822	0	4824	0	4822	0	4821	0	4819	0	4819	0	4824	0	4822	0	4821	0	4821	0	4819	0	4822	0	4821	0	4821	0	4819	0
833	@Uematsu_g8c_4_G3_833	4717	0	4720	0	4717	0	4716	0	4714	0	4714	0	4717	0	4717	0	4723	0	4720	0	4717	0	4720	0	4717	0	4714	0	4714	0	4714	0	4717	0	4714	0	4714	0	4720	0	4717	0	4717	0	4716	0	4717	0
834	@Uematsu_g8c_4_G3_834	4818	0	4821	0	4818	0	4817	0	4815	0	4815	0	4818	0	4818	0	4824	0	4821	0	4818	0	4821	0	4818	0	4815	0	4815	0	4815	0	4818	0	4815	0	4815	0	4821	0	4818	0	4818	0	4817	0	4818	0
835	@Uematsu_g8c_4_G3_835	4763	0	4760	0	4762	0	4760	0	4760	0	4765	0	4763	0	4763	0	4763	0	4763	0	4765	0	4763	0	4762	0	4760	0	4760	0	4765	0	4763	0	4762	0	4762	0	4760	0	4763	0	4762	0	4762	0	4760	0
836	@Uematsu_g8c_4_G3_836	4852	0	4855	0	4852	0	4851	0	4849	0	4849	0	4852	0	4852	0	4858	0	4855	0	4852	0	4855	0	4852	0	4849	0	4849	0	4849	0	4852	0	4849	0	4849	0	4855	0	4852	0	4852	0	4851	0	4852	0
837	@Uematsu_g8c_4_G3_837	4722	0	4725	0	4725	0	4722	0	4725	0	4722	0	4725	0	4728	0	4728	0	4725	0	4725	0	4728	0	4725	0	4724	0	4725	0	4722	0	4722	0	4725	0	4722	0	4725	0	4725	0	4722	0	4722	0	4728	0
838	@Uematsu_g8c_4_G3_838	4869	0	4872	0	4869	0	4868	0	4866	0	4866	0	4869	0	4869	0	4875	0	4872	0	4869	0	4872	0	4869	0	4866	0	4866	0	4866	0	4869	0	4866	0	4866	0	4872	0	4869	0	4869	0	4868	0	4869	0
839	@Uematsu_g8c_4_G3_839	0	4731	0	4734	0	4731	0	4730	0	4728	0	4728	0	4731	0	4731	0	4737	0	4734	0	4731	0	4734	0	4731	0	4728	0	4728	0	4728	0	4731	0	4728	0	4728	0	4734	0	4731	0	4731	0	4730	0	4731
840	@Uematsu_g8c_4_G3_840	4769	0	4769	0	4772	0	4772	0	4769	0	4772	0	4772	0	4771	0	4769	0	4769	0	4772	0	4772	0	4772	0	4772	0	4769	0	4772	0	4769	0	4775	0	4772	0	4769	0	4772	0	4775	0	4772	0	4769	0
841	@Uematsu_g8c_4_G3_841	4759	0	4759	0	4762	0	4762	0	4759	0	4762	0	4762	0	4761	0	4759	0	4759	0	4762	0	4762	0	4762	0	4762	0	4759	0	4762	0	4759	0	4765	0	4762	0	4759	0	4762	0	4765	0	4762	0	4759	0
842	@Uematsu_g8c_4_G3_842	0	4797	0	4797	0	4799	0	4797	0	4797	0	4797	0	4797	0	4797	0	4797	0	4797	0	4797	0	4799	0	4799	0	4797	0	4797	0	4797	0	4797	0	4797	0	4797	0	4797	0	4797	0	4797	0	4797	0	4797
843	@Uematsu_g8c_4_G3_843	4776	0	4776	0	4779	0	4779	0	4776	0	4779	0	4779	0	4778	0	4776	0	4776	0	4779	0	4779	0	4779	0	4779	0	4776	0	4779	0	4776	0	4782	0	4779	0	4776	0	4779	0	4782	0	4779	0	4776	0
844	@Uematsu_g8c_4_G3_844	0	4828	0	4831	0	4828	0	4827	0	4825	0	4825	0	4828	0	4828	0	4834	0	4831	0	4828	0	4831	0	4828	0	4825	0	4825	0	4825	0	4828	0	4825	0	4825	0	4831	0	4828	0	4828	0	4827	0	4828
845	@Uematsu_g8c_4_G3_845	4531	0	4534	0	4531	0	4530	0	4528	0	4528	0	4531	0	4531	0	4537	0	4534	0	4531	0	4534	0	4531	0	4528	0	4528	0	4528	0	4531	0	4528	0	4528	0	4534	0	4531	0	4531	0	4530	0	4531	0
846	@Uematsu_g8c_4_G3_846	4831	0	4834	0	4831	0	4830	0	4828	0	4828	0	4831	0	4831	0	4837	0	4834	0	4831	0	4834	0	4831	0	4828	0	4828	0	4828	0	4831	0	4828	0	4828	0	4834	0	4831	0	4831	0	4830	0	4831	0
847	@Uematsu_g8c_4_G3_847	0	4633	0	4633	0	4636	0	4636	0	4633	0	4636	0	4636	0	4635	0	4633	0	4633	0	4636	0	4636	0	4636	0	4636	0	4633	0	4636	0	4633	0	4639	0	4636	0	4633	0	4636	0	4639	0	4636	0	4633
848	@Uematsu_g8c_4_G3_848	0	4487	0	4487	0	4490	0	4490	0	4487	0	4490	0	4490	0	4489	0	4487	0	4487	0	4490	0	4490	0	4490	0	4490	0	4487	0	4490	0	4487	0	4493	0	4490	0	4487	0	4490	0	4493	0	4490	0	4487
849	@Uematsu_g8c_4_G3_849	0	4610	0	4610	0	4613	0	4613	0	4610	0	4613	0	4613	0	4612	0	4610	0	4610	0	4613	0	4613	0	4613	0	4613	0	4610	0	4613	0	4610	0	4616	0	4613	0	4610	0	4613	0	4616	0	4613	0	4610
850	@Uematsu_g8c_4_G3_850	4750	0	4747	0	4749	0	4747	0	4747	0	4752	0	4750	0	4750	0	4750	0	4750	0	4752	0	4750	0	4749	0	4747	0	4747	0	4752	0	4750	0	4749	0	4749	0	4747	0	4750	0	4749	0	4749	0	4747	0
851	@Uematsu_g8c_4_G3_851	0	4726	0	4729	0	4729	0	4726	0	4729	0	4726	0	4729	0	4732	0	4732	0	4729	0	4729	0	4732	0	4729	0	4728	0	4729	0	4726	0	4726	0	4729	0	4726	0	4729	0	4729	0	4726	0	4726	0	4732
852	@Uematsu_g8c_4_G3_852	0	4697	0	4697	0	4700	0	4700	0	4697	0	4700	0	4700	0	4699	0	4697	0	4697	0	4700	0	4700	0	4700	0	4700	0	4697	0	4700	0	4697	0	4703	0	4700	0	4697	0	4700	0	4703	0	4700	0	4697
853	@Uematsu_g8c_4_G3_853	4580	0	4580	0	4577	0	4577	0	4580	0	4577	0	4580	0	4583	0	4583	0	4583	0	4580	0	4580	0	4577	0	4577	0	4580	0	4577	0	4580	0	4577	0	4580	0	4580	0	4583	0	4580	0	4580	0	4577	0
854	@Uematsu_g8c_4_G3_854	0	4692	0	4695	0	4692	0	4691	0	4689	0	4689	0	4692	0	4692	0	4698	0	4695	0	4692	0	4695	0	4692	0	4689	0	4689	0	4689	0	4692	0	4689	0	4689	0	4695	0	4692	0	4692	0	4691	0	4692
855	@Uematsu_g8c_4_G3_855	0	3151	0	3151	0	3154	0	3154	0	3151	0	3154	0	3154	0	3153	0	3151	0	3151	0	3154	0	3154	0	3154	0	3154	0	3151	0	3154	0	3151	0	3157	0	3154	0	3151	0	3154	0	3157	0	3154	0	3151
856	@Uematsu_g8c_4_G3_856	0	4811	0	4814	0	4811	0	4810	0	4808	0	4808	0	4811	0	4811	0	4817	0	4814	0	4811	0	4814	0	4811	0	4808	0	4808	0	4808	0	4811	0	4808	0	4808	0	4814	0	4811	0	4811	0	4810	0	4811
857	@Uematsu_g8c_4_G3_857	0	4839	0	4839	0	4842	0	4842	0	4839	0	4842	0	4842	0	4841	0	4839	0	4839	0	4842	0	4842	0	4842	0	4842	0	4839	0	4842	0	4839	0	4845	0	4842	0	4839	0	4842	0	4845	0	4842	0	4839
858	@Uematsu_g8c_4_G3_858	3994	0	3993	0	3996	0	3996	0	3996	0	3996	0	3999	0	3999	0	3996	0	3996	0	3996	0	3996	0	3996	0	3996	0	3996	0	3996	0	3994	0	3996	0	3993	0	3994	0	3996	0	3996	0	3996	0	3996	0
859	@Uematsu_g8c_4_G3_859	4821	0	4824	0	4821	0	4820	0	4818	0	4818	0	4821	0	4821	0	4827	0	4824	0	4821	0	4824	0	4821	0	4818	0	4818	0	4818	0	4821	0	4818	0	4818	0	4824	0	4821	0	4821	0	4820	0	4821	0
860	@Uematsu_g8c_4_G3_860	4875	0	4878	0	4875	0	4874	0	4872	0	4872	0	4875	0	4875	0	4881	0	4878	0	4875	0	4878	0	4875	0	4872	0	4872	0	4872	0	4875	0	4872	0	4872	0	4878	0	4875	0	4875	0	4874	0	4875	0
861	@Uematsu_g8c_4_G3_861	4655	0	4658	0	4655	0	4654	0	4652	0	4652	0	4655	0	4655	0	4661	0	4658	0	4655	0	4658	0	4655	0	4652	0	4652	0	4652	0	4655	0	4652	0	4652	0	4658	0	4655	0	4655	0	4654	0	4655	0
862	@Uematsu_g8c_4_G3_862	4780	0	4783	0	4780	0	4779	0	4777	0	4777	0	4780	0	4780	0	4786	0	4783	0	4780	0	4783	0	4780	0	4777	0	4777	0	4777	0	4780	0	4777	0	4777	0	4783	0	4780	0	4780	0	4779	0	4780	0
863	@Uematsu_g8c_4_G3_863	3895	0	3898	0	3895	0	3894	0	3892	0	3892	0	3895	0	3895	0	3901	0	3898	0	3895	0	3898	0	3895	0	3892	0	3892	0	3892	0	3895	0	3892	0	3892	0	3898	0	3895	0	3895	0	3894	0	3895	0
864	@Uematsu_g8c_4_G3_864	4804	0	4807	0	4804	0	4803	0	4801	0	4801	0	4804	0	4804	0	4810	0	4807	0	4804	0	4807	0	4804	0	4801	0	4801	0	4801	0	4804	0	4801	0	4801	0	4807	0	4804	0	4804	0	4803	0	4804	0
865	@Uematsu_g8c_4_G3_865	4535	0	4538	0	4535	0	4534	0	4532	0	4532	0	4535	0	4535	0	4541	0	4538	0	4535	0	4538	0	4535	0	4532	0	4532	0	4532	0	4535	0	4532	0	4532	0	4538	0	4535	0	4535	0	4534	0	4535	0
866	@Uematsu_g8c_4_G3_866	0	4819	0	4822	0	4819	0	4818	0	4816	0	4816	0	4819	0	4819	0	4825	0	4822	0	4819	0	4822	0	4819	0	4816	0	4816	0	4816	0	4819	0	4816	0	4816	0	4822	0	4819	0	4819	0	4818	0	4819
867	@Uematsu_g8c_4_G3_867	4610	0	4613	0	4610	0	4609	0	4607	0	4607	0	4610	0	4610	0	4616	0	4613	0	4610	0	4613	0	4610	0	4607	0	4607	0	4607	0	4610	0	4607	0	4607	0	4613	0	4610	0	4610	0	4609	0	4610	0
868	@Uematsu_g8c_4_G3_868	0	4815	0	4815	0	4818	0	4818	0	4815	0	4818	0	4818	0	4817	0	4815	0	4815	0	4818	0	4818	0	4818	0	4818	0	4815	0	4818	0	4815	0	4821	0	4818	0	4815	0	4818	0	4821	0	4818	0	4815
869	@Uematsu_g8c_4_G3_869	4698	0	4698	0	4701	0	4701	0	4698	0	4701	0	4701	0	4700	0	4698	0	4698	0	4701	0	4701	0	4701	0	4701	0	4698	0	4701	0	4698	0	4704	0	4701	0	4698	0	4701	0	4704	0	4701	0	4698	0
870	@Uematsu_g8c_4_G3_870	4900	0	4900	0	4903	0	4903	0	4900	0	4903	0	4903	0	4902	0	4900	0	4900	0	4903	0	4903	0	4903	0	4903	0	4900	0	4903	0	4900	0	4906	0	4903	0	4900	0	4903	0	4906	0	4903	0	4900	0
871	@Uematsu_g8c_4_G3_871	4832	0	4835	0	4832	0	4831	0	4829	0	4829	0	4832	0	4832	0	4838	0	4835	0	4832	0	4835	0	4832	0	4829	0	4829	0	4829	0	4832	0	4829	0	4829	0	4835	0	4832	0	4832	0	4831	0	4832	0
872	@Uematsu_g8c_4_G3_872	0	4713	0	4713	0	4716	0	4716	0	4713	0	4716	0	4716	0	4715	0	4713	0	4713	0	4716	0	4716	0	4716	0	4716	0	4713	0	4716	0	4713	0	4719	0	4716	0	4713	0	4716	0	4719	0	4716	0	4713
873	@Uematsu_g8c_4_G3_873	4671	0	4671	0	4674	0	4674	0	4671	0	4674	0	4674	0	4673	0	4671	0	4671	0	4674	0	4674	0	4674	0	4674	0	4671	0	4674	0	4671	0	4677	0	4674	0	4671	0	4674	0	4677	0	4674	0	4671	0
874	@Uematsu_g8c_4_G3_874	0	4675	0	4675	0	4678	0	4678	0	4675	0	4678	0	4678	0	4677	0	4675	0	4675	0	4678	0	4678	0	4678	0	4678	0	4675	0	4678	0	4675	0	4681	0	4678	0	4675	0	4611	0	4681	0	4678	0	4675
875	@Uematsu_g8c_4_G3_875	0	4004	0	4004	0	4007	0	4007	0	4004	0	4007	0	4007	0	4006	0	4004	0	4004	0	4007	0	4007	0	4007	0	4007	0	4004	0	4007	0	4004	0	4010	0	4007	0	4004	0	4007	0	4010	0	4007	0	4004
876	@Uematsu_g8c_4_G3_876	0	4664	0	4664	0	4667	0	4667	0	4664	0	4667	0	4667	0	4666	0	4664	0	4664	0	4667	0	4667	0	4667	0	4667	0	4664	0	4667	0	4664	0	4670	0	4667	0	4664	0	4667	0	4670	0	4667	0	4664
877	@Uematsu_g8c_4_G3_877	3246	0	3246	0	3249	0	3249	0	3246	0	3249	0	3249	0	3248	0	3246	0	3246	0	3249	0	3249	0	3249	0	3249	0	3246	0	3249	0	3246	0	3252	0	3249	0	3246	0	3249	0	3252	0	3249	0	3246	0
878	@Uematsu_g8c_4_G3_878	0	4840	0	4840	0	4843	0	4843	0	4840	0	4843	0	4843	0	4842	0	4840	0	4840	0	4843	0	4843	0	4843	0	4843	0	4840	0	4843	0	4840	0	4846	0	4843	0	4840	0	4843	0	4846	0	4843	0	4840
879	@Uematsu_g8c_4_G3_879	0	3770	0	3773	0	3770	0	3769	0	3767	0	3767	0	3770	0	3770	0	3776	0	3773	0	3770	0	3773	0	3770	0	3767	0	3767	0	3767	0	3770	0	3767	0	3767	0	3773	0	3770	0	3770	0	3769	0	3770
880	@Uematsu_g8c_4_G3_880	4741	0	4744	0	4747	0	4741	0	4741	0	4744	0	4744	0	4744	0	4747	0	4744	0	4747	0	4750	0	4747	0	4741	0	4741	0	4744	0	4741	0	4741	0	4741	0	4744	0	4747	0	4741	0	4744	0	4744	0
881	@Uematsu_g8c_4_G3_881	0	4714	0	4714	0	4717	0	4717	0	4714	0	4717	0	4717	0	4716	0	4714	0	4714	0	4717	0	4717	0	4717	0	4717	0	4714	0	4717	0	4714	0	4720	0	4717	0	4714	0	4717	0	4720	0	4717	0	4714
882	@Uematsu_g8c_4_G3_882	0	4757	0	4760	0	4757	0	4756	0	4754	0	4754	0	4757	0	4757	0	4763	0	4760	0	4757	0	4760	0	4757	0	4754	0	4754	0	4754	0	4757	0	4754	0	4754	0	4760	0	4757	0	4757	0	4756	0	4757
883	@Uematsu_g8c_4_G3_883	0	4366	0	4364	0	4366	0	4367	0	4365	0	4369	0	4369	0	4368	0	4366	0	4366	0	4369	0	4369	0	4366	0	4367	0	4365	0	4369	0	4366	0	4369	0	4366	0	4364	0	4369	0	4369	0	4366	0	4365
884	@Uematsu_g8c_4_G3_884	4141	0	4139	0	4142	0	4142	0	4140	0	4142	0	4142	0	4141	0	4140	0	4141	0	4141	0	4141	0	4141	0	4144	0	4142	0	4141	0	4142	0	4144	0	4141	0	4142	0	4141	0	4144	0	4141	0	4142	0
885	@Uematsu_g8c_4_G3_885	4203	0	4200	0	4202	0	4200	0	4200	0	4205	0	4203	0	4203	0	4203	0	4203	0	4205	0	4203	0	4202	0	4200	0	4200	0	4205	0	4203	0	4202	0	4202	0	4200	0	4203	0	4202	0	4202	0	4200	0
886	@Uematsu_g8c_4_G3_886	0	4675	0	4678	0	4675	0	4674	0	4672	0	4672	0	4675	0	4675	0	4681	0	4678	0	4675	0	4678	0	4675	0	4672	0	4672	0	4672	0	4675	0	4672	0	4672	0	4678	0	4675	0	4675	0	4674	0	4675
887	@Uematsu_g8c_4_G3_887	0	4494	0	4497	0	4494	0	4493	0	4491	0	4491	0	4494	0	4494	0	4500	0	4497	0	4494	0	4497	0	4494	0	4491	0	4491	0	4491	0	4494	0	4491	0	4491	0	4497	0	4494	0	4494	0	4493	0	4494
888	@Uematsu_g8c_4_G3_888	4683	0	4680	0	4682	0	4680	0	4680	0	4685	0	4683	0	4683	0	4683	0	4683	0	4685	0	4683	0	4682	0	4680	0	4680	0	4685	0	4683	0	4682	0	4682	0	4680	0	4683	0	4682	0	4682	0	4680	0
889	@Uematsu_g8c_4_G3_889	0	4816	0	4819	0	4816	0	4815	0	4813	0	4813	0	4816	0	4816	0	4822	0	4819	0	4816	0	4819	0	4816	0	4813	0	4813	0	4813	0	4816	0	4813	0	4813	0	4819	0	4816	0	4816	0	4815	0	4816
890	@Uematsu_g8c_4_G3_890	0	4725	0	4725	0	4728	0	4728	0	4725	0	4728	0	4728	0	4727	0	4725	0	4725	0	4728	0	4728	0	4728	0	4728	0	4725	0	4728	0	4725	0	4731	0	4728	0	4725	0	4728	0	4731	0	4728	0	4725
891	@Uematsu_g8c_4_G3_891	4618	0	4618	0	4621	0	4621	0	4618	0	4621	0	4621	0	4620	0	4618	0	4618	0	4621	0	4621	0	4621	0	4621	0	4618	0	4621	0	4618	0	4624	0	4621	0	4618	0	4621	0	4624	0	4621	0	4618	0
892	@Uematsu_g8c_4_G3_892	0	0	0	0	0	0	0	0	0	0	0	0	0	0	0	0	0	0	0	0	0	0	0	0	0	0	0	0	0	0	0	0	0	0	0	0	0	0	0	0	0	0	0	0	0	0	0	0
893	@Uematsu_g8c_4_G3_893	3078	0	3078	0	3078	0	3078	0	3078	0	3078	0	3078	0	3078	0	3078	0	3078	0	3078	0	3078	0	3078	0	3078	0	3078	0	3078	0	3078	0	3080	0	3080	0	3078	0	3078	0	3080	0	3078	0	3078	0
894	@Uematsu_g8c_4_G3_894	4653	0	4653	0	4656	0	4656	0	4653	0	4656	0	4656	0	4655	0	4653	0	4653	0	4656	0	4656	0	4656	0	4656	0	4653	0	4656	0	4653	0	4659	0	4656	0	4653	0	4656	0	4659	0	4656	0	4653	0
895	@Uematsu_g8c_4_G3_895	4853	0	4856	0	4853	0	4852	0	4850	0	4850	0	4853	0	4853	0	4859	0	4856	0	4853	0	4856	0	4853	0	4850	0	4850	0	4850	0	4853	0	4850	0	4850	0	4856	0	4853	0	4853	0	4852	0	4853	0
896	@Uematsu_g8c_4_G3_896	4680	0	4677	0	4679	0	4677	0	4677	0	4682	0	4680	0	4680	0	4680	0	4680	0	4682	0	4680	0	4679	0	4677	0	4677	0	4682	0	4680	0	4679	0	4679	0	4677	0	4680	0	4679	0	4679	0	4677	0
897	@Uematsu_g8c_4_G3_897	0	4759	0	4762	0	4759	0	4758	0	4756	0	4756	0	4759	0	4759	0	4765	0	4762	0	4759	0	4762	0	4759	0	4756	0	4756	0	4756	0	4759	0	4756	0	4756	0	4762	0	4759	0	4759	0	4758	0	4759
898	@Uematsu_g8c_4_G3_898	4712	0	4712	0	4715	0	4715	0	4712	0	4715	0	4715	0	4714	0	4712	0	4712	0	4715	0	4715	0	4715	0	4715	0	4712	0	4715	0	4712	0	4718	0	4715	0	4712	0	4715	0	4718	0	4715	0	4712	0
899	@Uematsu_g8c_4_G3_899	0	4376	0	4379	0	4376	0	4375	0	4373	0	4373	0	4376	0	4376	0	4382	0	4379	0	4376	0	4379	0	4376	0	4373	0	4373	0	4373	0	4376	0	4373	0	4373	0	4379	0	4376	0	4376	0	4375	0	4376
900	@Uematsu_g8c_4_G3_900	0	4642	0	4645	0	4642	0	4641	0	4639	0	4639	0	4642	0	4642	0	4648	0	4645	0	4642	0	4645	0	4642	0	4639	0	4639	0	4639	0	4642	0	4639	0	4639	0	4645	0	4642	0	4642	0	4641	0	4642
901	@Uematsu_g8c_4_G3_901	4765	0	4768	0	4765	0	4764	0	4762	0	4762	0	4765	0	4765	0	4771	0	4768	0	4765	0	4768	0	4765	0	4762	0	4762	0	4762	0	4765	0	4762	0	4762	0	4768	0	4765	0	4765	0	4764	0	4765	0
902	@Uematsu_g8c_4_G3_902	4553	0	4556	0	4553	0	4552	0	4550	0	4550	0	4553	0	4553	0	4559	0	4556	0	4553	0	4556	0	4553	0	4550	0	4550	0	4550	0	4553	0	4550	0	4550	0	4556	0	4553	0	4553	0	4552	0	4553	0
903	@Uematsu_g8c_4_G3_903	0	4680	0	4683	0	4680	0	4679	0	4677	0	4677	0	4680	0	4680	0	4686	0	4683	0	4680	0	4683	0	4680	0	4677	0	4677	0	4677	0	4680	0	4677	0	4677	0	4683	0	4680	0	4680	0	4679	0	4680
904	@Uematsu_g8c_4_G3_904	0	4793	0	4793	0	4796	0	4796	0	4793	0	4796	0	4796	0	4795	0	4793	0	4793	0	4796	0	4796	0	4796	0	4796	0	4793	0	4796	0	4793	0	4799	0	4796	0	4793	0	4796	0	4799	0	4796	0	4793
905	@Uematsu_g8c_4_G3_905	4717	0	4720	0	4717	0	4716	0	4714	0	4714	0	4717	0	4717	0	4723	0	4720	0	4717	0	4720	0	4717	0	4714	0	4714	0	4714	0	4717	0	4714	0	4714	0	4720	0	4717	0	4717	0	4716	0	4717	0
906	@Uematsu_g8c_4_G3_906	0	4830	0	4833	0	4830	0	4829	0	4827	0	4827	0	4830	0	4830	0	4836	0	4833	0	4830	0	4833	0	4830	0	4827	0	4827	0	4827	0	4830	0	4827	0	4827	0	4833	0	4830	0	4830	0	4829	0	4830
907	@Uematsu_g8c_4_G3_907	0	4597	0	4600	0	4597	0	4596	0	4594	0	4594	0	4597	0	4597	0	4603	0	4600	0	4597	0	4600	0	4597	0	4594	0	4594	0	4594	0	4597	0	4594	0	4595	0	4600	0	4597	0	4597	0	4596	0	4597
908	@Uematsu_g8c_4_G3_908	0	4549	0	4549	0	4552	0	4552	0	4549	0	4552	0	4552	0	4551	0	4549	0	4549	0	4552	0	4552	0	4552	0	4552	0	4550	0	4552	0	4550	0	4555	0	4552	0	4550	0	4552	0	4555	0	4552	0	4550
909	@Uematsu_g8c_4_G3_909	0	4893	0	4893	0	4896	0	4896	0	4893	0	4896	0	4896	0	4895	0	4893	0	4893	0	4896	0	4896	0	4896	0	4896	0	4893	0	4896	0	4893	0	4899	0	4896	0	4893	0	4896	0	4899	0	4896	0	4893
910	@Uematsu_g8c_4_G3_910	0	4721	0	4724	0	4721	0	4720	0	4718	0	4718	0	4721	0	4721	0	4727	0	4724	0	4721	0	4724	0	4721	0	4718	0	4718	0	4718	0	4721	0	4718	0	4718	0	4724	0	4721	0	4721	0	4720	0	4721
911	@Uematsu_g8c_4_G3_911	0	4651	0	4651	0	4654	0	4654	0	4651	0	4654	0	4654	0	4653	0	4651	0	4651	0	4654	0	4654	0	4654	0	4654	0	4651	0	4654	0	4651	0	4657	0	4654	0	4651	0	4654	0	4657	0	4654	0	4651
912	@Uematsu_g8c_4_G3_912	4320	0	4320	0	4323	0	4323	0	4320	0	4323	0	4323	0	4322	0	4320	0	4320	0	4323	0	4323	0	4323	0	4323	0	4320	0	4323	0	4320	0	4326	0	4323	0	4320	0	4323	0	4326	0	4323	0	4320	0
913	@Uematsu_g8c_4_G3_913	4509	0	4509	0	4512	0	4512	0	4509	0	4512	0	4512	0	4511	0	4509	0	4509	0	4512	0	4512	0	4512	0	4512	0	4509	0	4512	0	4509	0	4515	0	4512	0	4509	0	4512	0	4515	0	4512	0	4509	0
914	@Uematsu_g8c_4_G3_914	4614	0	4614	0	4617	0	4617	0	4614	0	4617	0	4617	0	4616	0	4614	0	4614	0	4617	0	4617	0	4617	0	4617	0	4614	0	4617	0	4614	0	4620	0	4617	0	4614	0	4617	0	4620	0	4617	0	4614	0
915	@Uematsu_g8c_4_G3_915	4773	0	4773	0	4776	0	4776	0	4773	0	4776	0	4776	0	4775	0	4773	0	4773	0	4776	0	4776	0	4776	0	4776	0	4773	0	4776	0	4773	0	4779	0	4776	0	4773	0	4776	0	4779	0	4776	0	4773	0
916	@Uematsu_g8c_4_G3_916	4738	0	4741	0	4738	0	4737	0	4735	0	4735	0	4738	0	4738	0	4744	0	4741	0	4738	0	4741	0	4738	0	4735	0	4735	0	4735	0	4738	0	4735	0	4735	0	4741	0	4738	0	4738	0	4737	0	4738	0
917	@Uematsu_g8c_4_G3_917	0	4463	0	4463	0	4466	0	4466	0	4463	0	4466	0	4466	0	4465	0	4463	0	4463	0	4466	0	4466	0	4466	0	4466	0	4463	0	4466	0	4463	0	4469	0	4466	0	4463	0	4466	0	4469	0	4466	0	4463
918	@Uematsu_g8c_4_G3_918	0	4798	0	4801	0	4798	0	4797	0	4795	0	4795	0	4798	0	4798	0	4804	0	4801	0	4798	0	4801	0	4798	0	4795	0	4795	0	4795	0	4798	0	4795	0	4795	0	4801	0	4798	0	4798	0	4797	0	4798
919	@Uematsu_g8c_4_G3_919	4829	0	4826	0	4828	0	4826	0	4826	0	4831	0	4829	0	4829	0	4829	0	4829	0	4831	0	4829	0	4828	0	4826	0	4826	0	4831	0	4829	0	4828	0	4828	0	4826	0	4829	0	4828	0	4828	0	4826	0
920	@Uematsu_g8c_4_G3_920	4709	0	4712	0	4709	0	4708	0	4706	0	4706	0	4709	0	4709	0	4715	0	4712	0	4709	0	4712	0	4709	0	4706	0	4706	0	4706	0	4709	0	4706	0	4706	0	4712	0	4709	0	4709	0	4708	0	4709	0
921	@Uematsu_g8c_4_G3_921	0	4214	0	4214	0	4217	0	4217	0	4214	0	4217	0	4217	0	4216	0	4214	0	4214	0	4217	0	4217	0	4217	0	4217	0	4214	0	4217	0	4214	0	4220	0	4217	0	4214	0	4217	0	4220	0	4217	0	4214
922	@Uematsu_g8c_4_G3_922	4803	0	4806	0	4803	0	4802	0	4800	0	4800	0	4803	0	4803	0	4809	0	4806	0	4803	0	4806	0	4803	0	4800	0	4800	0	4800	0	4803	0	4800	0	4800	0	4806	0	4803	0	4803	0	4802	0	4803	0
923	@Uematsu_g8c_4_G3_923	4805	0	4808	0	4805	0	4804	0	4802	0	4802	0	4805	0	4805	0	4811	0	4808	0	4805	0	4808	0	4805	0	4802	0	4802	0	4802	0	4805	0	4802	0	4802	0	4808	0	4805	0	4805	0	4804	0	4805	0
924	@Uematsu_g8c_4_G3_924	4606	0	4609	0	4606	0	4605	0	4603	0	4603	0	4606	0	4606	0	4612	0	4609	0	4606	0	4609	0	4606	0	4603	0	4603	0	4603	0	4606	0	4603	0	4603	0	4609	0	4606	0	4606	0	4605	0	4606	0
925	@Uematsu_g8c_4_G3_925	3952	0	3955	0	3952	0	3951	0	3950	0	3950	0	3952	0	3953	0	3958	0	3955	0	3952	0	3955	0	3952	0	3949	0	3950	0	3950	0	3952	0	3949	0	3950	0	3955	0	3953	0	3952	0	3953	0	3952	0
926	@Uematsu_g8c_4_G3_926	0	4813	0	4813	0	4816	0	4816	0	4813	0	4816	0	4816	0	4815	0	4813	0	4813	0	4816	0	4816	0	4816	0	4816	0	4813	0	4816	0	4813	0	4819	0	4816	0	4813	0	4816	0	4819	0	4816	0	4813
927	@Uematsu_g8c_4_G3_927	0	4688	0	4691	0	4688	0	4687	0	4685	0	4685	0	4688	0	4688	0	4694	0	4691	0	4688	0	4691	0	4688	0	4685	0	4685	0	4685	0	4688	0	4685	0	4685	0	4691	0	4688	0	4688	0	4687	0	4688
928	@Uematsu_g8c_4_G3_928	0	4743	0	4746	0	4743	0	4742	0	4740	0	4740	0	4743	0	4743	0	4749	0	4746	0	4743	0	4746	0	4743	0	4740	0	4740	0	4740	0	4743	0	4740	0	4740	0	4746	0	4743	0	4743	0	4742	0	4743
929	@Uematsu_g8c_4_G3_929	4070	0	4073	0	4070	0	4069	0	4067	0	4067	0	4070	0	4070	0	4076	0	4073	0	4070	0	4073	0	4070	0	4067	0	4067	0	4067	0	4070	0	4067	0	4067	0	4073	0	4070	0	4070	0	4069	0	4070	0
930	@Uematsu_g8c_4_G3_930	2750	0	2753	0	2750	0	2749	0	2747	0	2747	0	2750	0	2750	0	2756	0	2753	0	2750	0	2753	0	2750	0	2747	0	2747	0	2747	0	2750	0	2747	0	2747	0	2753	0	2750	0	2750	0	2749	0	2750	0
931	@Uematsu_g8c_4_G3_931	0	4818	0	4821	0	4818	0	4817	0	4815	0	4815	0	4818	0	4818	0	4824	0	4821	0	4818	0	4821	0	4818	0	4815	0	4815	0	4815	0	4818	0	4815	0	4815	0	4821	0	4818	0	4818	0	4817	0	4818
932	@Uematsu_g8c_4_G3_932	4777	0	4780	0	4777	0	4776	0	4774	0	4774	0	4777	0	4777	0	4783	0	4780	0	4777	0	4780	0	4777	0	4774	0	4774	0	4774	0	4777	0	4774	0	4774	0	4780	0	4777	0	4777	0	4776	0	4777	0
933	@Uematsu_g8c_4_G3_933	2728	0	2728	0	2728	0	2728	0	2728	0	2728	0	2728	0	2728	0	2728	0	2728	0	2728	0	2728	0	2728	0	2728	0	2728	0	2728	0	2728	0	2728	0	2728	0	2728	0	2728	0	2728	0	2728	0	2728	0
934	@Uematsu_g8c_4_G3_934	4586	0	4589	0	4586	0	4585	0	4583	0	4583	0	4586	0	4586	0	4592	0	4589	0	4586	0	4589	0	4586	0	4583	0	4583	0	4583	0	4586	0	4583	0	4583	0	4589	0	4586	0	4586	0	4585	0	4586	0
935	@Uematsu_g8c_4_G3_935	4682	0	4685	0	4682	0	4681	0	4679	0	4679	0	4682	0	4682	0	4688	0	4685	0	4682	0	4685	0	4682	0	4679	0	4679	0	4679	0	4682	0	4679	0	4679	0	4685	0	4682	0	4682	0	4681	0	4682	0
936	@Uematsu_g8c_4_G3_936	4719	0	4722	0	4719	0	4718	0	4716	0	4716	0	4719	0	4719	0	4725	0	4722	0	4719	0	4722	0	4719	0	4716	0	4716	0	4716	0	4719	0	4716	0	4716	0	4722	0	4719	0	4719	0	4718	0	4719	0
937	@Uematsu_g8c_4_G3_937	0	4259	0	4259	0	4262	0	4262	0	4259	0	4262	0	4262	0	4261	0	4259	0	4259	0	4262	0	4262	0	4262	0	4262	0	4259	0	4262	0	4259	0	4265	0	4262	0	4259	0	4262	0	4265	0	4262	0	4259
938	@Uematsu_g8c_4_G3_938	4757	0	4760	0	4757	0	4756	0	4754	0	4754	0	4757	0	4757	0	4763	0	4760	0	4757	0	4760	0	4757	0	4754	0	4754	0	4754	0	4757	0	4754	0	4754	0	4760	0	4757	0	4757	0	4756	0	4757	0
939	@Uematsu_g8c_4_G3_939	4467	0	4470	0	4467	0	4466	0	4464	0	4464	0	4467	0	4467	0	4473	0	4470	0	4467	0	4470	0	4467	0	4464	0	4464	0	4464	0	4467	0	4464	0	4464	0	4470	0	4467	0	4467	0	4466	0	4467	0
940	@Uematsu_g8c_4_G3_940	3278	0	3275	0	3278	0	3275	0	3275	0	3281	0	3275	0	3275	0	3275	0	3278	0	3281	0	3278	0	3278	0	3275	0	3275	0	3281	0	3278	0	3278	0	3278	0	3275	0	3278	0	3278	0	3278	0	3275	0
941	@Uematsu_g8c_4_G3_941	0	2690	0	2693	0	2690	0	2689	0	2687	0	2687	0	2690	0	2690	0	2696	0	2693	0	2690	0	2693	0	2690	0	2687	0	2687	0	2687	0	2690	0	2687	0	2687	0	2693	0	2690	0	2690	0	2689	0	2690
942	@Uematsu_g8c_4_G3_942	0	4751	0	4754	0	4751	0	4750	0	4748	0	4748	0	4751	0	4751	0	4757	0	4754	0	4751	0	4754	0	4751	0	4748	0	4748	0	4748	0	4751	0	4748	0	4748	0	4754	0	4751	0	4751	0	4750	0	4751
943	@Uematsu_g8c_4_G3_943	4500	0	4503	0	4500	0	4499	0	4497	0	4497	0	4500	0	4500	0	4506	0	4503	0	4500	0	4503	0	4500	0	4497	0	4497	0	4497	0	4500	0	4497	0	4497	0	4503	0	4500	0	4500	0	4499	0	4500	0
944	@Uematsu_g8c_4_G3_944	0	4886	0	4886	0	4889	0	4889	0	4886	0	4889	0	4889	0	4888	0	4886	0	4886	0	4889	0	4889	0	4889	0	4889	0	4886	0	4889	0	4886	0	4892	0	4889	0	4886	0	4889	0	4892	0	4889	0	4886
945	@Uematsu_g8c_4_G3_945	0	4740	0	4740	0	4743	0	4743	0	4740	0	4743	0	4743	0	4742	0	4740	0	4740	0	4743	0	4743	0	4743	0	4743	0	4740	0	4743	0	4740	0	4746	0	4743	0	4740	0	4743	0	4746	0	4743	0	4740
946	@Uematsu_g8c_4_G3_946	2110	0	2110	0	2110	0	2110	0	2110	0	2110	0	2110	0	2110	0	2110	0	2110	0	2110	0	2110	0	2110	0	2110	0	2110	0	2110	0	2110	0	2110	0	2110	0	2110	0	2110	0	2110	0	2110	0	2110	0
947	@Uematsu_g8c_4_G3_947	0	4738	0	4738	0	4741	0	4741	0	4738	0	4741	0	4741	0	4740	0	4738	0	4738	0	4741	0	4741	0	4741	0	4741	0	4738	0	4741	0	4738	0	4744	0	4741	0	4738	0	4741	0	4744	0	4741	0	4738
948	@Uematsu_g8c_4_G3_948	0	4427	0	4430	0	4427	0	4426	0	4424	0	4424	0	4427	0	4427	0	4433	0	4430	0	4427	0	4430	0	4427	0	4424	0	4424	0	4424	0	4427	0	4424	0	4424	0	4430	0	4427	0	4427	0	4426	0	4427
949	@Uematsu_g8c_4_G3_949	3832	0	3834	0	3837	0	3831	0	3831	0	3835	0	3834	0	3834	0	3837	0	3835	0	3837	0	3840	0	3837	0	3831	0	3831	0	3835	0	3832	0	3831	0	3832	0	3834	0	3837	0	3831	0	3834	0	3834	0
950	@Uematsu_g8c_4_G3_950	0	4846	0	4846	0	4849	0	4849	0	4846	0	4849	0	4849	0	4848	0	4846	0	4846	0	4849	0	4849	0	4849	0	4849	0	4846	0	4849	0	4846	0	4852	0	4849	0	4846	0	4849	0	4852	0	4849	0	4846
951	@Uematsu_g8c_4_G3_951	4824	0	4824	0	4827	0	4827	0	4824	0	4827	0	4827	0	4826	0	4824	0	4824	0	4827	0	4827	0	4827	0	4827	0	4824	0	4827	0	4824	0	4830	0	4827	0	4824	0	4827	0	4830	0	4827	0	4824	0
952	@Uematsu_g8c_4_G3_952	4798	0	4801	0	4798	0	4797	0	4795	0	4795	0	4798	0	4798	0	4804	0	4801	0	4798	0	4801	0	4798	0	4795	0	4795	0	4795	0	4798	0	4795	0	4795	0	4801	0	4798	0	4798	0	4797	0	4798	0
953	@Uematsu_g8c_4_G3_953	0	4808	0	4811	0	4808	0	4807	0	4805	0	4805	0	4808	0	4808	0	4814	0	4811	0	4808	0	4811	0	4808	0	4805	0	4805	0	4805	0	4808	0	4805	0	4805	0	4811	0	4808	0	4808	0	4807	0	4808
954	@Uematsu_g8c_4_G3_954	4838	0	4838	0	4841	0	4841	0	4838	0	4841	0	4841	0	4840	0	4838	0	4838	0	4841	0	4841	0	4841	0	4841	0	4838	0	4841	0	4838	0	4844	0	4841	0	4838	0	4841	0	4844	0	4841	0	4838	0
955	@Uematsu_g8c_4_G3_955	0	4763	0	4766	0	4763	0	4762	0	4760	0	4760	0	4763	0	4763	0	4769	0	4766	0	4763	0	4766	0	4763	0	4760	0	4760	0	4760	0	4763	0	4760	0	4760	0	4766	0	4763	0	4763	0	4762	0	4763
956	@Uematsu_g8c_4_G3_956	0	4601	0	4601	0	4604	0	4604	0	4601	0	4604	0	4604	0	4603	0	4601	0	4601	0	4604	0	4604	0	4604	0	4604	0	4601	0	4604	0	4601	0	4607	0	4604	0	4601	0	4604	0	4607	0	4604	0	4601
957	@Uematsu_g8c_4_G3_957	0	4852	0	4852	0	4855	0	4855	0	4852	0	4855	0	4855	0	4854	0	4852	0	4852	0	4855	0	4855	0	4855	0	4855	0	4852	0	4855	0	4852	0	4858	0	4855	0	4852	0	4855	0	4858	0	4855	0	4852
958	@Uematsu_g8c_4_G3_958	0	4547	0	4550	0	4547	0	4546	0	4544	0	4544	0	4547	0	4547	0	4553	0	4550	0	4547	0	4550	0	4547	0	4544	0	4544	0	4544	0	4547	0	4544	0	4544	0	4550	0	4547	0	4547	0	4546	0	4547
959	@Uematsu_g8c_4_G3_959	4517	0	4520	0	4517	0	4516	0	4514	0	4514	0	4517	0	4517	0	4523	0	4520	0	4517	0	4520	0	4517	0	4514	0	4514	0	4514	0	4517	0	4514	0	4514	0	4520	0	4517	0	4517	0	4516	0	4517	0
960	@Uematsu_g8c_4_G3_960	0	2288	0	2291	0	2288	0	2287	0	2285	0	2285	0	2288	0	2288	0	2294	0	2291	0	2288	0	2291	0	2288	0	2285	0	2285	0	2285	0	2288	0	2285	0	2285	0	2291	0	2288	0	2288	0	2287	0	2288
961	@Uematsu_g8c_4_G3_961	4793	0	4796	0	4793	0	4792	0	4790	0	4790	0	4793	0	4793	0	4799	0	4796	0	4793	0	4796	0	4793	0	4790	0	4790	0	4790	0	4793	0	4790	0	4790	0	4796	0	4793	0	4793	0	4792	0	4793	0
962	@Uematsu_g8c_4_G3_962	4471	0	4474	0	4471	0	4470	0	4468	0	4468	0	4471	0	4471	0	4477	0	4474	0	4471	0	4474	0	4471	0	4468	0	4468	0	4468	0	4471	0	4468	0	4468	0	4474	0	4471	0	4471	0	4470	0	4471	0
963	@Uematsu_g8c_4_G3_963	0	4856	0	4856	0	4859	0	4859	0	4856	0	4859	0	4859	0	4858	0	4856	0	4856	0	4859	0	4859	0	4859	0	4859	0	4856	0	4859	0	4856	0	4862	0	4859	0	4856	0	4859	0	4862	0	4859	0	4856
964	@Uematsu_g8c_4_G3_964	4539	0	4542	0	4539	0	4538	0	4536	0	4536	0	4539	0	4539	0	4545	0	4542	0	4539	0	4542	0	4539	0	4536	0	4536	0	4536	0	4539	0	4536	0	4536	0	4542	0	4539	0	4539	0	4538	0	4539	0
965	@Uematsu_g8c_4_G3_965	0	4780	0	4780	0	4783	0	4783	0	4780	0	4783	0	4783	0	4782	0	4780	0	4780	0	4783	0	4783	0	4783	0	4783	0	4780	0	4783	0	4780	0	4786	0	4783	0	4780	0	4783	0	4786	0	4783	0	4780
966	@Uematsu_g8c_4_G3_966	0	4152	0	4152	0	4152	0	4152	0	4152	0	4152	0	4152	0	4152	0	4152	0	4152	0	4152	0	4152	0	4152	0	4152	0	4152	0	4152	0	4152	0	4152	0	4152	0	4152	0	4152	0	4152	0	4152	0	4152
967	@Uematsu_g8c_4_G3_967	0	4542	0	4542	0	4545	0	4545	0	4542	0	4545	0	4545	0	4544	0	4542	0	4542	0	4545	0	4545	0	4545	0	4545	0	4542	0	4545	0	4542	0	4548	0	4545	0	4542	0	4545	0	4548	0	4545	0	4542
968	@Uematsu_g8c_4_G3_968	0	4798	0	4798	0	4801	0	4801	0	4798	0	4801	0	4801	0	4800	0	4798	0	4798	0	4801	0	4801	0	4801	0	4801	0	4798	0	4801	0	4798	0	4804	0	4801	0	4798	0	4801	0	4804	0	4801	0	4798
969	@Uematsu_g8c_4_G3_969	4674	0	4677	0	4674	0	4673	0	4671	0	4671	0	4674	0	4674	0	4680	0	4677	0	4674	0	4677	0	4674	0	4671	0	4671	0	4671	0	4674	0	4671	0	4671	0	4677	0	4674	0	4674	0	4673	0	4674	0
970	@Uematsu_g8c_4_G3_970	4668	0	4671	0	4668	0	4667	0	4665	0	4665	0	4668	0	4668	0	4674	0	4671	0	4668	0	4671	0	4668	0	4665	0	4665	0	4665	0	4668	0	4665	0	4665	0	4671	0	4668	0	4668	0	4667	0	4668	0
971	@Uematsu_g8c_4_G3_971	0	4767	0	4770	0	4767	0	4766	0	4764	0	4764	0	4767	0	4767	0	4773	0	4770	0	4767	0	4770	0	4767	0	4764	0	4764	0	4764	0	4767	0	4764	0	4764	0	4770	0	4767	0	4767	0	4766	0	4767
972	@Uematsu_g8c_4_G3_972	0	4659	0	4659	0	4662	0	4662	0	4659	0	4662	0	4662	0	4661	0	4659	0	4659	0	4662	0	4662	0	4662	0	4662	0	4659	0	4662	0	4659	0	4665	0	4662	0	4659	0	4662	0	4665	0	4662	0	4659
973	@Uematsu_g8c_4_G3_973	0	4291	0	4294	0	4291	0	4290	0	4288	0	4288	0	4291	0	4291	0	4297	0	4294	0	4291	0	4294	0	4291	0	4288	0	4288	0	4288	0	4291	0	4288	0	4288	0	4294	0	4291	0	4291	0	4290	0	4291
974	@Uematsu_g8c_4_G3_974	0	4704	0	4707	0	4704	0	4703	0	4701	0	4701	0	4704	0	4704	0	4710	0	4707	0	4704	0	4707	0	4704	0	4701	0	4701	0	4701	0	4704	0	4701	0	4701	0	4707	0	4704	0	4704	0	4703	0	4704
975	@Uematsu_g8c_4_G3_975	0	4530	0	4533	0	4530	0	4529	0	4527	0	4527	0	4530	0	4530	0	4536	0	4533	0	4530	0	4533	0	4530	0	4527	0	4527	0	4527	0	4530	0	4527	0	4527	0	4533	0	4530	0	4530	0	4529	0	4530
976	@Uematsu_g8c_4_G3_976	4679	0	4676	0	4677	0	4676	0	4676	0	4680	0	4679	0	4679	0	4679	0	4680	0	4682	0	4680	0	4677	0	4676	0	4676	0	4680	0	4679	0	4676	0	4676	0	4676	0	4680	0	4676	0	4677	0	4676	0
977	@Uematsu_g8c_4_G3_977	0	4862	0	4862	0	4865	0	4865	0	4862	0	4865	0	4865	0	4864	0	4862	0	4862	0	4865	0	4865	0	4865	0	4865	0	4862	0	4865	0	4862	0	4868	0	4865	0	4862	0	4865	0	4868	0	4865	0	4862
978	@Uematsu_g8c_4_G3_978	4287	0	4290	0	4287	0	4286	0	4284	0	4284	0	4287	0	4287	0	4293	0	4290	0	4287	0	4290	0	4287	0	4284	0	4284	0	4284	0	4287	0	4284	0	4284	0	4290	0	4287	0	4287	0	4286	0	4287	0
979	@Uematsu_g8c_4_G3_979	4454	0	4457	0	4454	0	4453	0	4451	0	4451	0	4454	0	4454	0	4460	0	4457	0	4454	0	4457	0	4454	0	4451	0	4451	0	4451	0	4454	0	4451	0	4451	0	4457	0	4454	0	4454	0	4453	0	4454	0
980	@Uematsu_g8c_4_G3_980	4204	0	4207	0	4204	0	4203	0	4201	0	4201	0	4204	0	4204	0	4210	0	4207	0	4204	0	4207	0	4204	0	4201	0	4201	0	4201	0	4204	0	4201	0	4201	0	4207	0	4204	0	4204	0	4203	0	4204	0
981	@Uematsu_g8c_4_G3_981	4305	0	4308	0	4305	0	4304	0	4302	0	4302	0	4305	0	4305	0	4311	0	4308	0	4305	0	4308	0	4305	0	4302	0	4302	0	4302	0	4305	0	4302	0	4303	0	4308	0	4305	0	4305	0	4305	0	4305	0
982	@Uematsu_g8c_4_G3_982	0	4739	0	4742	0	4739	0	4738	0	4736	0	4736	0	4739	0	4739	0	4745	0	4742	0	4739	0	4742	0	4739	0	4736	0	4736	0	4736	0	4739	0	4736	0	4736	0	4742	0	4739	0	4739	0	4738	0	4739
983	@Uematsu_g8c_4_G3_983	0	4771	0	4771	0	4774	0	4774	0	4771	0	4774	0	4774	0	4773	0	4771	0	4771	0	4774	0	4774	0	4774	0	4774	0	4771	0	4774	0	4771	0	4777	0	4774	0	4771	0	4774	0	4777	0	4774	0	4771
984	@Uematsu_g8c_4_G3_984	4343	0	4340	0	4343	0	4340	0	4340	0	4346	0	4343	0	4343	0	4343	0	4346	0	4348	0	4346	0	4343	0	4340	0	4340	0	4346	0	4343	0	4342	0	4342	0	4340	0	4346	0	4342	0	4343	0	4340	0
985	@Uematsu_g8c_4_G3_985	0	4624	0	4624	0	4627	0	4627	0	4624	0	4627	0	4627	0	4626	0	4624	0	4624	0	4627	0	4627	0	4627	0	4627	0	4624	0	4627	0	4624	0	4630	0	4627	0	4624	0	4627	0	4630	0	4627	0	4624
986	@Uematsu_g8c_4_G3_986	0	4820	0	4823	0	4820	0	4819	0	4817	0	4817	0	4820	0	4820	0	4826	0	4823	0	4820	0	4823	0	4820	0	4817	0	4817	0	4817	0	4820	0	4817	0	4817	0	4823	0	4820	0	4820	0	4819	0	4820
987	@Uematsu_g8c_4_G3_987	4437	0	4437	0	4440	0	4440	0	4437	0	4440	0	4440	0	4439	0	4437	0	4437	0	4440	0	4440	0	4440	0	4440	0	4437	0	4440	0	4437	0	4443	0	4440	0	4437	0	4440	0	4443	0	4440	0	4437	0
988	@Uematsu_g8c_4_G3_988	0	4160	0	4160	0	4163	0	4163	0	4160	0	4163	0	4163	0	4162	0	4160	0	4160	0	4163	0	4163	0	4163	0	4163	0	4160	0	4163	0	4160	0	4166	0	4163	0	4160	0	4163	0	4166	0	4163	0	4160
989	@Uematsu_g8c_4_G3_989	4816	0	4819	0	4816	0	4815	0	4813	0	4813	0	4816	0	4816	0	4822	0	4819	0	4816	0	4819	0	4816	0	4813	0	4813	0	4813	0	4816	0	4813	0	4813	0	4819	0	4816	0	4816	0	4815	0	4816	0
990	@Uematsu_g8c_4_G3_990	4738	0	4741	0	4738	0	4737	0	4735	0	4735	0	4738	0	4738	0	4744	0	4741	0	4738	0	4741	0	4738	0	4735	0	4735	0	4735	0	4738	0	4735	0	4735	0	4741	0	4738	0	4738	0	4737	0	4738	0
991	@Uematsu_g8c_4_G3_991	3032	0	3032	0	3035	0	3035	0	3032	0	3035	0	3035	0	3034	0	3032	0	3032	0	3035	0	3035	0	3035	0	3035	0	3032	0	3035	0	3032	0	3038	0	3035	0	3032	0	3035	0	3038	0	3035	0	3032	0
992	@Uematsu_g8c_4_G3_992	4370	0	4370	0	4373	0	4373	0	4370	0	4373	0	4373	0	4372	0	4370	0	4370	0	4373	0	4373	0	4373	0	4373	0	4370	0	4373	0	4370	0	4376	0	4373	0	4370	0	4373	0	4376	0	4373	0	4370	0
993	@Uematsu_g8c_4_G3_993	4680	0	4683	0	4680	0	4679	0	4677	0	4677	0	4680	0	4680	0	4686	0	4683	0	4680	0	4683	0	4680	0	4677	0	4677	0	4677	0	4680	0	4677	0	4677	0	4683	0	4680	0	4680	0	4679	0	4680	0
994	@Uematsu_g8c_4_G3_994	0	4700	0	4700	0	4703	0	4703	0	4700	0	4703	0	4703	0	4702	0	4700	0	4700	0	4703	0	4703	0	4703	0	4703	0	4700	0	4703	0	4700	0	4706	0	4703	0	4700	0	4703	0	4706	0	4703	0	4700
995	@Uematsu_g8c_4_G3_995	4748	0	4748	0	4751	0	4751	0	4748	0	4751	0	4751	0	4750	0	4748	0	4748	0	4751	0	4751	0	4751	0	4751	0	4748	0	4751	0	4748	0	4754	0	4751	0	4748	0	4751	0	4754	0	4751	0	4748	0
996	@Uematsu_g8c_4_G3_996	4803	0	4806	0	4803	0	4802	0	4800	0	4800	0	4803	0	4803	0	4809	0	4806	0	4803	0	4806	0	4803	0	4800	0	4800	0	4800	0	4803	0	4800	0	4800	0	4806	0	4803	0	4803	0	4802	0	4803	0
997	@Uematsu_g8c_4_G3_997	4839	0	4842	0	4839	0	4838	0	4836	0	4836	0	4839	0	4839	0	4845	0	4842	0	4839	0	4842	0	4839	0	4836	0	4836	0	4836	0	4839	0	4836	0	4836	0	4842	0	4839	0	4839	0	4838	0	4839	0
998	@Uematsu_g8c_4_G3_998	4591	0	4591	0	4594	0	4594	0	4591	0	4594	0	4594	0	4593	0	4591	0	4591	0	4594	0	4594	0	4594	0	4594	0	4591	0	4594	0	4591	0	4597	0	4594	0	4591	0	4594	0	4597	0	4594	0	4591	0
999	@Uematsu_g8c_4_G3_999	0	4613	0	4613	0	4616	0	4616	0	4613	0	4616	0	4616	0	4615	0	4613	0	4613	0	4616	0	4616	0	4616	0	4616	0	4613	0	4616	0	4613	0	4619	0	4616	0	4613	0	4616	0	4619	0	4616	0	4613
1000	@Uematsu_g8c_4_G3_1000	4826	0	4823	0	4825	0	4823	0	4823	0	4828	0	4826	0	4826	0	4826	0	4826	0	4828	0	4826	0	4825	0	4823	0	4823	0	4828	0	4826	0	4825	0	4825	0	4823	0	4826	0	4825	0	4825	0	4823	0
1001	@Uematsu_g8c_4_G3_1001	3778	0	3781	0	3778	0	3777	0	3775	0	3775	0	3778	0	3778	0	3784	0	3781	0	3778	0	3781	0	3778	0	3775	0	3775	0	3775	0	3778	0	3775	0	3775	0	3781	0	3778	0	3778	0	3777	0	3778	0
1002	@Uematsu_g8c_4_G3_1002	0	3935	0	3938	0	3935	0	3934	0	3932	0	3932	0	3935	0	3935	0	3941	0	3938	0	3935	0	3938	0	3935	0	3932	0	3932	0	3932	0	3935	0	3932	0	3932	0	3938	0	3935	0	3935	0	3934	0	3935
1003	@Uematsu_g8c_4_G3_1003	0	4346	0	4346	0	4349	0	4349	0	4346	0	4349	0	4349	0	4348	0	4346	0	4346	0	4349	0	4349	0	4349	0	4349	0	4346	0	4349	0	4346	0	4352	0	4349	0	4346	0	4349	0	4352	0	4349	0	4346
1004	@Uematsu_g8c_4_G3_1004	0	4784	0	4787	0	4784	0	4783	0	4781	0	4781	0	4784	0	4784	0	4790	0	4787	0	4784	0	4787	0	4784	0	4781	0	4781	0	4781	0	4784	0	4781	0	4781	0	4787	0	4784	0	4784	0	4783	0	4784
1005	@Uematsu_g8c_4_G3_1005	4515	0	4518	0	4515	0	4514	0	4512	0	4512	0	4515	0	4515	0	4521	0	4518	0	4515	0	4518	0	4515	0	4512	0	4512	0	4512	0	4515	0	4512	0	4512	0	4518	0	4515	0	4515	0	4514	0	4515	0
1006	@Uematsu_g8c_4_G3_1006	0	4774	0	4777	0	4774	0	4773	0	4773	0	4773	0	4774	0	4776	0	4780	0	4777	0	4774	0	4777	0	4774	0	4771	0	4773	0	4773	0	4774	0	4771	0	4773	0	4777	0	4776	0	4774	0	4776	0	4774
1007	@Uematsu_g8c_4_G3_1007	0	4545	0	4548	0	4545	0	4544	0	4542	0	4542	0	4545	0	4545	0	4551	0	4548	0	4545	0	4548	0	4545	0	4542	0	4542	0	4542	0	4545	0	4542	0	4542	0	4548	0	4545	0	4545	0	4544	0	4545
1008	@Uematsu_g8c_4_G3_1008	4844	0	4847	0	4844	0	4843	0	4841	0	4841	0	4844	0	4844	0	4850	0	4847	0	4844	0	4847	0	4844	0	4841	0	4841	0	4841	0	4844	0	4841	0	4841	0	4847	0	4844	0	4844	0	4843	0	4844	0
1009	@Uematsu_g8c_4_G3_1009	4789	0	4789	0	4792	0	4792	0	4789	0	4792	0	4792	0	4791	0	4789	0	4789	0	4792	0	4792	0	4792	0	4792	0	4789	0	4792	0	4789	0	4795	0	4792	0	4789	0	4792	0	4795	0	4792	0	4789	0
1010	@Uematsu_g8c_4_G3_1010	4616	0	4619	0	4616	0	4615	0	4613	0	4613	0	4616	0	4616	0	4622	0	4619	0	4616	0	4619	0	4616	0	4613	0	4613	0	4613	0	4616	0	4613	0	4613	0	4619	0	4616	0	4616	0	4615	0	4616	0
1011	@Uematsu_g8c_4_G3_1011	0	3616	0	3616	0	3619	0	3619	0	3616	0	3619	0	3619	0	3618	0	3616	0	3616	0	3619	0	3619	0	3619	0	3619	0	3616	0	3619	0	3616	0	3622	0	3619	0	3616	0	3619	0	3622	0	3619	0	3616
1012	@Uematsu_g8c_4_G3_1012	0	4756	0	4759	0	4756	0	4755	0	4753	0	4753	0	4756	0	4756	0	4762	0	4759	0	4756	0	4759	0	4756	0	4753	0	4753	0	4753	0	4756	0	4753	0	4753	0	4759	0	4756	0	4756	0	4755	0	4756
1013	@Uematsu_g8c_4_G3_1013	0	4738	0	4741	0	4738	0	4737	0	4735	0	4735	0	4738	0	4738	0	4744	0	4741	0	4738	0	4741	0	4738	0	4735	0	4735	0	4735	0	4738	0	4735	0	4735	0	4741	0	4738	0	4738	0	4737	0	4738
1014	@Uematsu_g8c_4_G3_1014	4554	0	4557	0	4554	0	4553	0	4551	0	4551	0	4554	0	4554	0	4560	0	4557	0	4554	0	4557	0	4554	0	4551	0	4551	0	4551	0	4554	0	4551	0	4551	0	4557	0	4554	0	4554	0	4553	0	4554	0
1015	@Uematsu_g8c_4_G3_1015	0	2792	0	2792	0	2795	0	2795	0	2792	0	2795	0	2795	0	2794	0	2792	0	2792	0	2795	0	2795	0	2795	0	2795	0	2792	0	2795	0	2792	0	2798	0	2795	0	2792	0	2795	0	2798	0	2795	0	2792
1016	@Uematsu_g8c_4_G3_1016	0	4821	0	4821	0	4824	0	4824	0	4821	0	4824	0	4824	0	4823	0	4821	0	4821	0	4824	0	4824	0	4824	0	4824	0	4821	0	4824	0	4821	0	4827	0	4824	0	4821	0	4824	0	4827	0	4824	0	4821
1017	@Uematsu_g8c_4_G3_1017	4145	0	4148	0	4145	0	4144	0	4142	0	4142	0	4145	0	4145	0	4151	0	4148	0	4145	0	4148	0	4145	0	4142	0	4142	0	4142	0	4145	0	4142	0	4142	0	4148	0	4145	0	4145	0	4144	0	4145	0
1018	@Uematsu_g8c_4_G3_1018	0	4659	0	4662	0	4659	0	4658	0	4656	0	4656	0	4659	0	4659	0	4665	0	4662	0	4659	0	4662	0	4659	0	4656	0	4656	0	4656	0	4659	0	4656	0	4656	0	4662	0	4659	0	4659	0	4658	0	4659
1019	@Uematsu_g8c_4_G3_1019	0	3965	0	3966	0	3969	0	3968	0	3966	0	3968	0	3968	0	3966	0	3966	0	3965	0	3965	0	3966	0	3966	0	3969	0	3968	0	3965	0	3968	0	3968	0	3966	0	3969	0	3965	0	3968	0	3965	0	3969
1020	@Uematsu_g8c_4_G3_1020	4678	0	4681	0	4678	0	4677	0	4675	0	4675	0	4678	0	4678	0	4684	0	4681	0	4678	0	4681	0	4678	0	4675	0	4675	0	4675	0	4678	0	4675	0	4675	0	4681	0	4678	0	4678	0	4677	0	4678	0
1021	@Uematsu_g8c_4_G3_1021	3919	0	3922	0	3919	0	3922	0	3919	0	3917	0	3919	0	3919	0	3925	0	3922	0	3919	0	3922	0	3922	0	3919	0	3917	0	3919	0	3919	0	3917	0	3919	0	3922	0	3920	0	3919	0	3919	0	3919	0
1022	@Uematsu_g8c_4_G3_1022	0	4592	0	4595	0	4592	0	4591	0	4589	0	4589	0	4592	0	4592	0	4598	0	4595	0	4592	0	4595	0	4592	0	4589	0	4589	0	4589	0	4592	0	4589	0	4589	0	4595	0	4592	0	4592	0	4591	0	4592
1023	@Uematsu_g8c_4_G3_1023	0	4793	0	4796	0	4793	0	4792	0	4790	0	4790	0	4793	0	4793	0	4799	0	4796	0	4793	0	4796	0	4793	0	4790	0	4790	0	4790	0	4793	0	4790	0	4790	0	4796	0	4793	0	4793	0	4792	0	4793
1024	@Uematsu_g8c_4_G3_1024	4778	0	4781	0	4778	0	4777	0	4775	0	4775	0	4778	0	4778	0	4784	0	4781	0	4778	0	4781	0	4778	0	4775	0	4775	0	4775	0	4778	0	4775	0	4775	0	4781	0	4778	0	4778	0	4777	0	4778	0
1025	@Uematsu_g8c_4_G3_1025	0	4836	0	4836	0	4839	0	4839	0	4836	0	4839	0	4839	0	4838	0	4836	0	4836	0	4839	0	4839	0	4839	0	4839	0	4836	0	4839	0	4836	0	4842	0	4839	0	4836	0	4839	0	4842	0	4839	0	4836
1026	@Uematsu_g8c_4_G3_1026	4658	0	4658	0	4661	0	4661	0	4658	0	4661	0	4661	0	4660	0	4658	0	4658	0	4661	0	4661	0	4661	0	4661	0	4658	0	4661	0	4658	0	4664	0	4661	0	4658	0	4661	0	4664	0	4661	0	4658	0
1027	@Uematsu_g8c_4_G3_1027	4851	0	4851	0	4854	0	4854	0	4851	0	4854	0	4854	0	4853	0	4851	0	4851	0	4854	0	4854	0	4854	0	4854	0	4851	0	4854	0	4851	0	4857	0	4854	0	4851	0	4854	0	4857	0	4854	0	4851	0
1028	@Uematsu_g8c_4_G3_1028	0	4709	0	4709	0	4712	0	4712	0	4709	0	4712	0	4712	0	4711	0	4709	0	4709	0	4712	0	4712	0	4712	0	4712	0	4709	0	4712	0	4709	0	4715	0	4712	0	4709	0	4712	0	4715	0	4712	0	4709
1029	@Uematsu_g8c_4_G3_1029	4854	0	4851	0	4853	0	4851	0	4851	0	4856	0	4854	0	4854	0	4854	0	4854	0	4856	0	4854	0	4853	0	4851	0	4851	0	4856	0	4854	0	4853	0	4853	0	4851	0	4854	0	4853	0	4853	0	4851	0
1030	@Uematsu_g8c_4_G3_1030	0	4799	0	4799	0	4802	0	4802	0	4799	0	4802	0	4802	0	4801	0	4799	0	4799	0	4802	0	4802	0	4802	0	4802	0	4799	0	4802	0	4799	0	4805	0	4802	0	4799	0	4802	0	4805	0	4802	0	4799
1031	@Uematsu_g8c_4_G3_1031	4765	0	4765	0	4768	0	4768	0	4765	0	4768	0	4768	0	4767	0	4765	0	4765	0	4768	0	4768	0	4768	0	4768	0	4765	0	4768	0	4765	0	4771	0	4768	0	4765	0	4768	0	4771	0	4768	0	4765	0
1032	@Uematsu_g8c_4_G3_1032	4646	0	4649	0	4646	0	4645	0	4643	0	4643	0	4646	0	4646	0	4652	0	4649	0	4646	0	4649	0	4646	0	4643	0	4643	0	4643	0	4646	0	4643	0	4643	0	4649	0	4646	0	4646	0	4645	0	4646	0
1033	@Uematsu_g8c_4_G3_1033	4689	0	4689	0	4692	0	4692	0	4689	0	4692	0	4692	0	4691	0	4689	0	4689	0	4692	0	4692	0	4692	0	4692	0	4689	0	4692	0	4689	0	4695	0	4692	0	4689	0	4692	0	4695	0	4692	0	4689	0
1034	@Uematsu_g8c_4_G3_1034	0	4856	0	4859	0	4856	0	4855	0	4853	0	4853	0	4856	0	4856	0	4862	0	4859	0	4856	0	4859	0	4856	0	4853	0	4853	0	4853	0	4856	0	4853	0	4853	0	4859	0	4856	0	4856	0	4855	0	4856
1035	@Uematsu_g8c_4_G3_1035	4177	0	4180	0	4177	0	4177	0	4174	0	4174	0	4177	0	4177	0	4183	0	4180	0	4177	0	4180	0	4177	0	4174	0	4174	0	4174	0	4177	0	4174	0	4174	0	4180	0	4177	0	4177	0	4176	0	4177	0
1036	@Uematsu_g8c_4_G3_1036	0	2449	0	2449	0	2449	0	2449	0	2449	0	2449	0	2449	0	2449	0	2449	0	2449	0	2449	0	2449	0	2449	0	2449	0	2449	0	2449	0	2449	0	2449	0	2449	0	2449	0	2449	0	2449	0	2449	0	2449
1037	@Uematsu_g8c_4_G3_1037	4297	0	4297	0	4300	0	4300	0	4297	0	4300	0	4300	0	4299	0	4297	0	4297	0	4300	0	4300	0	4300	0	4300	0	4299	0	4300	0	4299	0	4303	0	4300	0	4299	0	4300	0	4303	0	4300	0	4299	0
1038	@Uematsu_g8c_4_G3_1038	0	3185	0	3188	0	3185	0	3184	0	3182	0	3182	0	3185	0	3185	0	3191	0	3188	0	3185	0	3188	0	3185	0	3182	0	3182	0	3182	0	3185	0	3182	0	3182	0	3188	0	3185	0	3185	0	3184	0	3185
1039	@Uematsu_g8c_4_G3_1039	4711	0	4714	0	4711	0	4710	0	4708	0	4708	0	4711	0	4711	0	4717	0	4714	0	4711	0	4714	0	4711	0	4708	0	4708	0	4708	0	4711	0	4708	0	4708	0	4714	0	4711	0	4711	0	4710	0	4711	0
1040	@Uematsu_g8c_4_G3_1040	4708	0	4711	0	4708	0	4707	0	4705	0	4705	0	4708	0	4708	0	4714	0	4711	0	4708	0	4711	0	4708	0	4705	0	4705	0	4705	0	4708	0	4705	0	4705	0	4711	0	4708	0	4708	0	4707	0	4708	0
1041	@Uematsu_g8c_4_G3_1041	4832	0	4835	0	4832	0	4831	0	4829	0	4829	0	4832	0	4832	0	4838	0	4835	0	4832	0	4835	0	4832	0	4829	0	4829	0	4829	0	4832	0	4829	0	4829	0	4835	0	4832	0	4832	0	4831	0	4832	0
1042	@Uematsu_g8c_4_G3_1042	4755	0	4758	0	4755	0	4754	0	4752	0	4752	0	4755	0	4755	0	4761	0	4758	0	4755	0	4758	0	4755	0	4752	0	4752	0	4752	0	4755	0	4752	0	4752	0	4758	0	4755	0	4755	0	4754	0	4755	0
1043	@Uematsu_g8c_4_G3_1043	4746	0	4749	0	4746	0	4745	0	4743	0	4743	0	4679	0	4746	0	4752	0	4749	0	4746	0	4749	0	4746	0	4676	0	4743	0	4743	0	4746	0	4743	0	4743	0	4749	0	4746	0	4746	0	4745	0	4746	0
1044	@Uematsu_g8c_4_G3_1044	4422	0	4422	0	4422	0	4424	0	4424	0	4421	0	4427	0	4424	0	4422	0	4422	0	4421	0	4422	0	4425	0	4424	0	4424	0	4422	0	4422	0	4430	0	4424	0	4421	0	4421	0	4427	0	4422	0	4424	0
1045	@Uematsu_g8c_4_G3_1045	0	4795	0	4795	0	4798	0	4798	0	4795	0	4798	0	4798	0	4797	0	4795	0	4795	0	4798	0	4798	0	4798	0	4798	0	4795	0	4798	0	4795	0	4801	0	4798	0	4795	0	4798	0	4801	0	4798	0	4795
1046	@Uematsu_g8c_4_G3_1046	4802	0	4802	0	4805	0	4805	0	4802	0	4805	0	4805	0	4804	0	4802	0	4802	0	4805	0	4805	0	4805	0	4805	0	4802	0	4805	0	4802	0	4808	0	4805	0	4802	0	4805	0	4808	0	4805	0	4802	0
1047	@Uematsu_g8c_4_G3_1047	4721	0	4721	0	4724	0	4724	0	4721	0	4724	0	4724	0	4723	0	4721	0	4721	0	4724	0	4724	0	4724	0	4724	0	4723	0	4724	0	4723	0	4727	0	4724	0	4723	0	4724	0	4727	0	4724	0	4723	0
1048	@Uematsu_g8c_4_G3_1048	0	4832	0	4835	0	4832	0	4831	0	4829	0	4829	0	4832	0	4832	0	4838	0	4835	0	4832	0	4835	0	4832	0	4829	0	4829	0	4829	0	4832	0	4829	0	4829	0	4835	0	4832	0	4832	0	4831	0	4832
1049	@Uematsu_g8c_4_G3_1049	0	4517	0	4517	0	4520	0	4520	0	4517	0	4520	0	4520	0	4519	0	4517	0	4517	0	4520	0	4520	0	4520	0	4520	0	4517	0	4520	0	4517	0	4523	0	4520	0	4517	0	4520	0	4523	0	4520	0	4517
1050	@Uematsu_g8c_4_G3_1050	1992	0	1992	0	1995	0	1995	0	1992	0	1995	0	1995	0	1994	0	1992	0	1992	0	1995	0	1995	0	1995	0	1995	0	1992	0	1995	0	1992	0	1998	0	1995	0	1992	0	1995	0	1998	0	1995	0	1992	0
1051	@Uematsu_g8c_4_G3_1051	0	4812	0	4815	0	4812	0	4811	0	4809	0	4809	0	4812	0	4812	0	4818	0	4815	0	4812	0	4815	0	4812	0	4809	0	4809	0	4809	0	4812	0	4809	0	4809	0	4815	0	4812	0	4812	0	4811	0	4812
1052	@Uematsu_g8c_4_G3_1052	0	4663	0	4666	0	4663	0	4662	0	4660	0	4660	0	4663	0	4663	0	4669	0	4666	0	4663	0	4666	0	4663	0	4660	0	4660	0	4660	0	4663	0	4660	0	4660	0	4666	0	4663	0	4663	0	4662	0	4663
1053	@Uematsu_g8c_4_G3_1053	0	4538	0	4538	0	4541	0	4541	0	4538	0	4541	0	4541	0	4540	0	4538	0	4538	0	4541	0	4541	0	4541	0	4541	0	4538	0	4541	0	4538	0	4544	0	4541	0	4538	0	4541	0	4544	0	4541	0	4538
1054	@Uematsu_g8c_4_G3_1054	4657	0	4660	0	4657	0	4656	0	4654	0	4654	0	4657	0	4657	0	4663	0	4660	0	4657	0	4660	0	4657	0	4654	0	4654	0	4654	0	4657	0	4654	0	4654	0	4660	0	4657	0	4657	0	4656	0	4657	0
1055	@Uematsu_g8c_4_G3_1055	4656	0	4656	0	4659	0	4659	0	4656	0	4659	0	4659	0	4658	0	4656	0	4656	0	4659	0	4659	0	4659	0	4659	0	4656	0	4659	0	4656	0	4662	0	4659	0	4656	0	4659	0	4662	0	4659	0	4656	0
1056	@Uematsu_g8c_4_G3_1056	4820	0	4820	0	4823	0	4823	0	4820	0	4823	0	4823	0	4822	0	4820	0	4820	0	4823	0	4823	0	4823	0	4823	0	4820	0	4823	0	4820	0	4826	0	4823	0	4820	0	4823	0	4826	0	4823	0	4820	0
1057	@Uematsu_g8c_4_G3_1057	0	4793	0	4796	0	4793	0	4792	0	4790	0	4790	0	4793	0	4793	0	4799	0	4796	0	4793	0	4796	0	4793	0	4790	0	4790	0	4790	0	4793	0	4790	0	4790	0	4796	0	4793	0	4793	0	4792	0	4793
1058	@Uematsu_g8c_4_G3_1058	4738	0	4741	0	4738	0	4737	0	4735	0	4735	0	4738	0	4738	0	4744	0	4741	0	4738	0	4741	0	4738	0	4735	0	4735	0	4735	0	4738	0	4735	0	4735	0	4741	0	4738	0	4738	0	4737	0	4738	0
1059	@Uematsu_g8c_4_G3_1059	4764	0	4767	0	4764	0	4764	0	4761	0	4761	0	4764	0	4764	0	4770	0	4767	0	4764	0	4767	0	4764	0	4761	0	4761	0	4761	0	4764	0	4761	0	4761	0	4767	0	4764	0	4764	0	4763	0	4764	0
1060	@Uematsu_g8c_4_G3_1060	4868	0	4871	0	4868	0	4867	0	4865	0	4865	0	4868	0	4868	0	4874	0	4871	0	4868	0	4871	0	4868	0	4865	0	4865	0	4865	0	4868	0	4865	0	4865	0	4871	0	4868	0	4868	0	4867	0	4868	0
1061	@Uematsu_g8c_4_G3_1061	4835	0	4835	0	4838	0	4838	0	4835	0	4838	0	4838	0	4837	0	4835	0	4835	0	4838	0	4838	0	4838	0	4838	0	4835	0	4838	0	4835	0	4841	0	4838	0	4835	0	4838	0	4841	0	4838	0	4835	0
1062	@Uematsu_g8c_4_G3_1062	0	2038	0	2038	0	2038	0	2038	0	2038	0	2038	0	2038	0	2038	0	2038	0	2038	0	2038	0	2038	0	2038	0	2038	0	2038	0	2038	0	2038	0	2038	0	2038	0	2038	0	2038	0	2038	0	2038	0	2038
1063	@Uematsu_g8c_4_G3_1063	4603	0	4606	0	4603	0	4602	0	4600	0	4600	0	4603	0	4603	0	4609	0	4606	0	4603	0	4606	0	4603	0	4600	0	4600	0	4600	0	4603	0	4600	0	4600	0	4606	0	4603	0	4603	0	4602	0	4603	0
1064	@Uematsu_g8c_4_G3_1064	0	4775	0	4775	0	4778	0	4778	0	4775	0	4778	0	4778	0	4777	0	4775	0	4775	0	4778	0	4778	0	4778	0	4778	0	4775	0	4778	0	4775	0	4781	0	4778	0	4775	0	4778	0	4781	0	4778	0	4775
1065	@Uematsu_g8c_4_G3_1065	4381	0	4384	0	4381	0	4380	0	4379	0	4379	0	4381	0	4382	0	4387	0	4384	0	4381	0	4384	0	4381	0	4378	0	4379	0	4379	0	4381	0	4378	0	4379	0	4384	0	4382	0	4381	0	4382	0	4381	0
1066	@Uematsu_g8c_4_G3_1066	4880	0	4883	0	4880	0	4879	0	4877	0	4877	0	4880	0	4880	0	4886	0	4883	0	4880	0	4883	0	4880	0	4877	0	4877	0	4877	0	4880	0	4877	0	4877	0	4883	0	4880	0	4880	0	4879	0	4880	0
1067	@Uematsu_g8c_4_G3_1067	0	2069	0	2069	0	2069	0	2069	0	2069	0	2069	0	2069	0	2069	0	2069	0	2069	0	2069	0	2069	0	2069	0	2069	0	2069	0	2069	0	2069	0	2069	0	2069	0	2069	0	2069	0	2069	0	2069	0	2069
1068	@Uematsu_g8c_4_G3_1068	0	3822	0	3825	0	3822	0	3821	0	3819	0	3819	0	3822	0	3822	0	3828	0	3825	0	3822	0	3825	0	3822	0	3819	0	3819	0	3819	0	3822	0	3819	0	3819	0	3825	0	3822	0	3822	0	3821	0	3822
1069	@Uematsu_g8c_4_G3_1069	0	4753	0	4753	0	4756	0	4756	0	4753	0	4756	0	4756	0	4755	0	4753	0	4753	0	4756	0	4756	0	4756	0	4756	0	4753	0	4756	0	4753	0	4759	0	4756	0	4753	0	4756	0	4759	0	4756	0	4753
1070	@Uematsu_g8c_4_G3_1070	0	4807	0	4810	0	4807	0	4806	0	4804	0	4804	0	4807	0	4807	0	4813	0	4810	0	4807	0	4810	0	4807	0	4804	0	4804	0	4804	0	4807	0	4804	0	4804	0	4810	0	4807	0	4807	0	4806	0	4807
1071	@Uematsu_g8c_4_G3_1071	4468	0	4471	0	4468	0	4467	0	4465	0	4465	0	4468	0	4468	0	4474	0	4471	0	4468	0	4471	0	4468	0	4465	0	4465	0	4465	0	4468	0	4465	0	4465	0	4471	0	4468	0	4468	0	4467	0	4468	0
1072	@Uematsu_g8c_4_G3_1072	0	4818	0	4821	0	4818	0	4817	0	4815	0	4815	0	4818	0	4818	0	4824	0	4821	0	4818	0	4821	0	4818	0	4815	0	4815	0	4815	0	4818	0	4815	0	4815	0	4821	0	4818	0	4818	0	4817	0	4818
1073	@Uematsu_g8c_4_G3_1073	4635	0	4638	0	4635	0	4634	0	4632	0	4632	0	4635	0	4635	0	4641	0	4638	0	4635	0	4638	0	4635	0	4632	0	4632	0	4632	0	4635	0	4632	0	4632	0	4638	0	4635	0	4635	0	4634	0	4635	0
1074	@Uematsu_g8c_4_G3_1074	4702	0	4705	0	4702	0	4701	0	4699	0	4699	0	4702	0	4702	0	4708	0	4705	0	4702	0	4705	0	4702	0	4699	0	4699	0	4699	0	4702	0	4699	0	4699	0	4705	0	4702	0	4702	0	4701	0	4702	0
1075	@Uematsu_g8c_4_G3_1075	4877	0	4877	0	4880	0	4880	0	4877	0	4880	0	4880	0	4879	0	4877	0	4877	0	4880	0	4880	0	4880	0	4880	0	4877	0	4880	0	4877	0	4883	0	4880	0	4877	0	4880	0	4883	0	4880	0	4877	0
1076	@Uematsu_g8c_4_G3_1076	2733	0	2736	0	2733	0	2732	0	2730	0	2730	0	2733	0	2733	0	2739	0	2736	0	2733	0	2736	0	2733	0	2730	0	2730	0	2730	0	2733	0	2730	0	2730	0	2736	0	2733	0	2733	0	2732	0	2733	0
1077	@Uematsu_g8c_4_G3_1077	1799	0	1799	0	1802	0	1802	0	1799	0	1802	0	1802	0	1801	0	1799	0	1799	0	1802	0	1802	0	1802	0	1802	0	1799	0	1802	0	1799	0	1805	0	1802	0	1799	0	1802	0	1805	0	1802	0	1799	0
1078	@Uematsu_g8c_4_G3_1078	0	4770	0	4773	0	4770	0	4769	0	4767	0	4767	0	4770	0	4770	0	4776	0	4773	0	4770	0	4773	0	4770	0	4767	0	4767	0	4767	0	4770	0	4767	0	4767	0	4773	0	4770	0	4770	0	4769	0	4770
1079	@Uematsu_g8c_4_G3_1079	4744	0	4747	0	4744	0	4743	0	4741	0	4741	0	4744	0	4744	0	4750	0	4747	0	4744	0	4747	0	4744	0	4741	0	4741	0	4741	0	4744	0	4741	0	4741	0	4747	0	4744	0	4744	0	4743	0	4744	0
1080	@Uematsu_g8c_4_G3_1080	0	4591	0	4591	0	4594	0	4594	0	4591	0	4594	0	4594	0	4593	0	4591	0	4591	0	4594	0	4594	0	4594	0	4594	0	4591	0	4594	0	4591	0	4597	0	4594	0	4591	0	4594	0	4597	0	4594	0	4591
1081	@Uematsu_g8c_4_G3_1081	4764	0	4767	0	4764	0	4763	0	4761	0	4761	0	4764	0	4764	0	4770	0	4767	0	4764	0	4767	0	4764	0	4761	0	4761	0	4761	0	4764	0	4761	0	4761	0	4767	0	4764	0	4764	0	4763	0	4764	0
1082	@Uematsu_g8c_4_G3_1082	0	4820	0	4820	0	4823	0	4823	0	4820	0	4823	0	4823	0	4822	0	4820	0	4820	0	4823	0	4823	0	4823	0	4823	0	4820	0	4823	0	4820	0	4826	0	4823	0	4820	0	4823	0	4826	0	4823	0	4820
1083	@Uematsu_g8c_4_G3_1083	0	4739	0	4739	0	4742	0	4742	0	4739	0	4742	0	4742	0	4741	0	4739	0	4739	0	4742	0	4742	0	4742	0	4742	0	4739	0	4742	0	4739	0	4745	0	4742	0	4739	0	4742	0	4745	0	4742	0	4739
1084	@Uematsu_g8c_4_G3_1084	4418	0	4419	0	4424	0	4418	0	4416	0	4421	0	4419	0	4419	0	4419	0	4418	0	4419	0	4422	0	4421	0	4421	0	4418	0	4418	0	4421	0	4419	0	4419	0	4421	0	4419	0	4419	0	4418	0	4421	0
1085	@Uematsu_g8c_4_G3_1085	4830	0	4830	0	4833	0	4833	0	4830	0	4833	0	4833	0	4832	0	4830	0	4830	0	4833	0	4833	0	4833	0	4833	0	4830	0	4833	0	4830	0	4836	0	4833	0	4830	0	4833	0	4836	0	4833	0	4830	0
1086	@Uematsu_g8c_4_G3_1086	4706	0	4709	0	4706	0	4705	0	4703	0	4703	0	4706	0	4706	0	4712	0	4709	0	4706	0	4709	0	4706	0	4703	0	4703	0	4703	0	4706	0	4703	0	4703	0	4709	0	4706	0	4706	0	4705	0	4706	0
1087	@Uematsu_g8c_4_G3_1087	4840	0	4840	0	4843	0	4843	0	4840	0	4843	0	4843	0	4842	0	4840	0	4840	0	4843	0	4843	0	4843	0	4843	0	4840	0	4843	0	4840	0	4846	0	4843	0	4840	0	4843	0	4846	0	4843	0	4840	0
1088	@Uematsu_g8c_4_G3_1088	4525	0	4528	0	4525	0	4524	0	4522	0	4522	0	4525	0	4525	0	4531	0	4528	0	4525	0	4528	0	4525	0	4522	0	4522	0	4522	0	4525	0	4522	0	4522	0	4528	0	4525	0	4525	0	4524	0	4525	0
1089	@Uematsu_g8c_4_G3_1089	4340	0	4340	0	4343	0	4343	0	4340	0	4343	0	4343	0	4342	0	4340	0	4340	0	4343	0	4343	0	4343	0	4343	0	4340	0	4343	0	4340	0	4346	0	4343	0	4340	0	4343	0	4346	0	4343	0	4340	0
1090	@Uematsu_g8c_4_G3_1090	4046	0	4049	0	4046	0	4045	0	4045	0	4045	0	4046	0	4048	0	4052	0	4049	0	4046	0	4049	0	4046	0	4043	0	4045	0	4045	0	4046	0	4043	0	4045	0	4049	0	4048	0	4046	0	4048	0	4046	0
1091	@Uematsu_g8c_4_G3_1091	0	4649	0	4649	0	4652	0	4652	0	4649	0	4652	0	4652	0	4651	0	4649	0	4649	0	4652	0	4652	0	4652	0	4652	0	4649	0	4652	0	4649	0	4655	0	4652	0	4649	0	4652	0	4655	0	4652	0	4649
1092	@Uematsu_g8c_4_G3_1092	4931	0	4928	0	4930	0	4928	0	4928	0	4933	0	4931	0	4931	0	4931	0	4931	0	4933	0	4931	0	4930	0	4928	0	4928	0	4933	0	4931	0	4930	0	4930	0	4928	0	4931	0	4930	0	4930	0	4928	0
1093	@Uematsu_g8c_4_G3_1093	4751	0	4754	0	4751	0	4750	0	4748	0	4748	0	4751	0	4751	0	4757	0	4754	0	4751	0	4754	0	4751	0	4748	0	4748	0	4748	0	4751	0	4748	0	4748	0	4754	0	4751	0	4751	0	4750	0	4751	0
1094	@Uematsu_g8c_4_G3_1094	0	4531	0	4534	0	4531	0	4530	0	4528	0	4528	0	4531	0	4531	0	4537	0	4534	0	4531	0	4534	0	4531	0	4528	0	4528	0	4528	0	4531	0	4528	0	4528	0	4534	0	4531	0	4531	0	4530	0	4531
1095	@Uematsu_g8c_4_G3_1095	4725	0	4725	0	4728	0	4728	0	4725	0	4728	0	4728	0	4727	0	4725	0	4725	0	4728	0	4728	0	4728	0	4728	0	4725	0	4728	0	4725	0	4731	0	4728	0	4725	0	4728	0	4731	0	4728	0	4725	0
1096	@Uematsu_g8c_4_G3_1096	0	4562	0	4562	0	4565	0	4565	0	4562	0	4565	0	4565	0	4564	0	4562	0	4562	0	4565	0	4565	0	4565	0	4565	0	4562	0	4565	0	4562	0	4568	0	4565	0	4562	0	4565	0	4568	0	4565	0	4562
1097	@Uematsu_g8c_4_G3_1097	0	4604	0	4604	0	4607	0	4607	0	4604	0	4607	0	4607	0	4606	0	4604	0	4604	0	4607	0	4607	0	4607	0	4607	0	4604	0	4607	0	4604	0	4610	0	4607	0	4604	0	4607	0	4610	0	4607	0	4604
1098	@Uematsu_g8c_4_G3_1098	4792	0	4795	0	4792	0	4791	0	4789	0	4789	0	4792	0	4792	0	4798	0	4795	0	4792	0	4795	0	4792	0	4789	0	4789	0	4789	0	4792	0	4789	0	4789	0	4795	0	4792	0	4792	0	4791	0	4792	0
1099	@Uematsu_g8c_4_G3_1099	4727	0	4727	0	4730	0	4730	0	4727	0	4730	0	4730	0	4729	0	4727	0	4727	0	4730	0	4730	0	4730	0	4730	0	4727	0	4730	0	4727	0	4733	0	4730	0	4727	0	4730	0	4733	0	4730	0	4727	0
1100	@Uematsu_g8c_4_G3_1100	0	4608	0	4611	0	4608	0	4608	0	4605	0	4605	0	4608	0	4608	0	4614	0	4611	0	4608	0	4611	0	4608	0	4605	0	4605	0	4605	0	4608	0	4605	0	4605	0	4611	0	4608	0	4608	0	4607	0	4608
1101	@Uematsu_g8c_4_G3_1101	0	4670	0	4673	0	4670	0	4669	0	4667	0	4667	0	4670	0	4670	0	4676	0	4673	0	4670	0	4673	0	4670	0	4667	0	4667	0	4667	0	4670	0	4667	0	4667	0	4673	0	4670	0	4670	0	4669	0	4670
1102	@Uematsu_g8c_4_G3_1102	4904	0	4904	0	4907	0	4907	0	4904	0	4907	0	4907	0	4906	0	4904	0	4904	0	4907	0	4907	0	4907	0	4907	0	4904	0	4907	0	4904	0	4910	0	4907	0	4904	0	4907	0	4910	0	4907	0	4904	0
1103	@Uematsu_g8c_4_G3_1103	0	4839	0	4839	0	4842	0	4842	0	4839	0	4842	0	4842	0	4841	0	4839	0	4839	0	4842	0	4842	0	4842	0	4842	0	4839	0	4842	0	4839	0	4845	0	4842	0	4839	0	4842	0	4845	0	4842	0	4839
1104	@Uematsu_g8c_4_G3_1104	0	4308	0	4308	0	4311	0	4311	0	4308	0	4311	0	4311	0	4310	0	4308	0	4308	0	4311	0	4311	0	4311	0	4311	0	4308	0	4311	0	4308	0	4314	0	4311	0	4308	0	4311	0	4314	0	4311	0	4308
1105	@Uematsu_g8c_4_G3_1105	4113	0	4116	0	4113	0	4112	0	4110	0	4110	0	4113	0	4113	0	4119	0	4116	0	4113	0	4116	0	4113	0	4110	0	4110	0	4110	0	4113	0	4110	0	4110	0	4116	0	4113	0	4113	0	4112	0	4113	0
1106	@Uematsu_g8c_4_G3_1106	0	4172	0	4175	0	4172	0	4171	0	4169	0	4169	0	4172	0	4172	0	4178	0	4175	0	4172	0	4175	0	4172	0	4169	0	4169	0	4169	0	4172	0	4169	0	4169	0	4175	0	4172	0	4172	0	4171	0	4172
1107	@Uematsu_g8c_4_G3_1107	4607	0	4610	0	4607	0	4606	0	4604	0	4604	0	4607	0	4607	0	4613	0	4610	0	4607	0	4610	0	4607	0	4604	0	4604	0	4604	0	4607	0	4604	0	4604	0	4610	0	4607	0	4607	0	4606	0	4607	0
1108	@Uematsu_g8c_4_G3_1108	0	4628	0	4628	0	4631	0	4631	0	4628	0	4631	0	4631	0	4630	0	4628	0	4628	0	4631	0	4631	0	4631	0	4631	0	4628	0	4631	0	4628	0	4634	0	4631	0	4628	0	4631	0	4634	0	4631	0	4628
1109	@Uematsu_g8c_4_G3_1109	0	4668	0	4668	0	4671	0	4671	0	4668	0	4671	0	4671	0	4670	0	4668	0	4668	0	4671	0	4671	0	4671	0	4671	0	4668	0	4671	0	4668	0	4674	0	4671	0	4668	0	4671	0	4674	0	4671	0	4668
1110	@Uematsu_g8c_4_G3_1110	4749	0	4749	0	4752	0	4752	0	4749	0	4752	0	4752	0	4751	0	4749	0	4749	0	4752	0	4752	0	4752	0	4752	0	4749	0	4752	0	4749	0	4755	0	4752	0	4749	0	4752	0	4755	0	4752	0	4749	0
1111	@Uematsu_g8c_4_G3_1111	4776	0	4776	0	4779	0	4779	0	4776	0	4779	0	4779	0	4778	0	4776	0	4776	0	4779	0	4779	0	4779	0	4779	0	4776	0	4779	0	4776	0	4782	0	4779	0	4776	0	4779	0	4782	0	4779	0	4776	0
1112	@Uematsu_g8c_4_G3_1112	0	4777	0	4780	0	4777	0	4777	0	4774	0	4774	0	4777	0	4777	0	4783	0	4780	0	4777	0	4780	0	4777	0	4774	0	4774	0	4774	0	4777	0	4774	0	4774	0	4780	0	4777	0	4777	0	4776	0	4777
1113	@Uematsu_g8c_4_G3_1113	4586	0	4586	0	4589	0	4589	0	4586	0	4589	0	4589	0	4588	0	4586	0	4586	0	4589	0	4589	0	4589	0	4589	0	4586	0	4589	0	4586	0	4592	0	4589	0	4586	0	4589	0	4592	0	4589	0	4586	0
1114	@Uematsu_g8c_4_G3_1114	0	4799	0	4802	0	4799	0	4798	0	4796	0	4796	0	4799	0	4799	0	4805	0	4802	0	4799	0	4802	0	4799	0	4796	0	4796	0	4796	0	4799	0	4796	0	4796	0	4802	0	4799	0	4799	0	4798	0	4799
1115	@Uematsu_g8c_4_G3_1115	0	4843	0	4843	0	4846	0	4846	0	4843	0	4846	0	4846	0	4845	0	4843	0	4843	0	4846	0	4846	0	4846	0	4846	0	4843	0	4846	0	4843	0	4849	0	4846	0	4843	0	4846	0	4849	0	4846	0	4843
1116	@Uematsu_g8c_4_G3_1116	0	4858	0	4861	0	4858	0	4857	0	4855	0	4855	0	4858	0	4858	0	4864	0	4861	0	4858	0	4861	0	4858	0	4855	0	4855	0	4855	0	4858	0	4855	0	4855	0	4861	0	4858	0	4858	0	4857	0	4858
1117	@Uematsu_g8c_4_G3_1117	4865	0	4865	0	4868	0	4868	0	4865	0	4868	0	4868	0	4867	0	4865	0	4865	0	4868	0	4868	0	4868	0	4868	0	4865	0	4868	0	4865	0	4871	0	4868	0	4865	0	4868	0	4871	0	4868	0	4865	0
1118	@Uematsu_g8c_4_G3_1118	0	4221	0	4221	0	4224	0	4224	0	4221	0	4224	0	4224	0	4223	0	4221	0	4221	0	4224	0	4224	0	4224	0	4224	0	4221	0	4224	0	4221	0	4227	0	4224	0	4221	0	4224	0	4227	0	4224	0	4221
1119	@Uematsu_g8c_4_G3_1119	4828	0	4831	0	4828	0	4827	0	4825	0	4825	0	4828	0	4828	0	4834	0	4831	0	4828	0	4831	0	4828	0	4825	0	4825	0	4825	0	4828	0	4825	0	4825	0	4831	0	4828	0	4828	0	4827	0	4828	0
1120	@Uematsu_g8c_4_G3_1120	0	4776	0	4779	0	4776	0	4775	0	4773	0	4773	0	4776	0	4776	0	4782	0	4779	0	4776	0	4779	0	4776	0	4773	0	4773	0	4773	0	4776	0	4773	0	4773	0	4779	0	4776	0	4776	0	4775	0	4776
1121	@Uematsu_g8c_4_G3_1121	4862	0	4865	0	4862	0	4861	0	4859	0	4859	0	4862	0	4862	0	4868	0	4865	0	4862	0	4865	0	4862	0	4859	0	4859	0	4859	0	4862	0	4859	0	4859	0	4865	0	4862	0	4862	0	4861	0	4862	0
1122	@Uematsu_g8c_4_G3_1122	0	4287	0	4287	0	4290	0	4290	0	4287	0	4290	0	4290	0	4289	0	4287	0	4287	0	4290	0	4290	0	4290	0	4290	0	4288	0	4290	0	4288	0	4293	0	4290	0	4288	0	4290	0	4293	0	4290	0	4288
1123	@Uematsu_g8c_4_G3_1123	0	4872	0	4872	0	4875	0	4875	0	4872	0	4875	0	4875	0	4874	0	4872	0	4872	0	4875	0	4875	0	4875	0	4875	0	4872	0	4875	0	4872	0	4878	0	4875	0	4872	0	4875	0	4878	0	4875	0	4872
1124	@Uematsu_g8c_4_G3_1124	0	3009	0	3012	0	3009	0	3008	0	3006	0	3006	0	3009	0	3009	0	3015	0	3012	0	3009	0	3012	0	3009	0	3006	0	3006	0	3006	0	3009	0	3006	0	3006	0	3012	0	3009	0	3009	0	3008	0	3009
1125	@Uematsu_g8c_4_G3_1125	0	4756	0	4756	0	4759	0	4759	0	4756	0	4759	0	4759	0	4758	0	4756	0	4756	0	4759	0	4759	0	4759	0	4759	0	4756	0	4759	0	4756	0	4762	0	4759	0	4756	0	4759	0	4762	0	4759	0	4756
1126	@Uematsu_g8c_4_G3_1126	0	4294	0	4294	0	4297	0	4297	0	4294	0	4297	0	4297	0	4296	0	4294	0	4294	0	4297	0	4297	0	4297	0	4297	0	4294	0	4297	0	4294	0	4300	0	4297	0	4294	0	4297	0	4300	0	4297	0	4294
1127	@Uematsu_g8c_4_G3_1127	0	4827	0	4827	0	4830	0	4830	0	4827	0	4830	0	4830	0	4829	0	4827	0	4827	0	4830	0	4830	0	4830	0	4830	0	4827	0	4830	0	4827	0	4833	0	4830	0	4827	0	4830	0	4833	0	4830	0	4827
1128	@Uematsu_g8c_4_G3_1128	4874	0	4874	0	4877	0	4877	0	4874	0	4877	0	4877	0	4876	0	4874	0	4874	0	4877	0	4877	0	4877	0	4877	0	4874	0	4877	0	4874	0	4880	0	4877	0	4874	0	4877	0	4880	0	4877	0	4874	0
1129	@Uematsu_g8c_4_G3_1129	0	4359	0	4362	0	4359	0	4358	0	4356	0	4356	0	4359	0	4359	0	4365	0	4362	0	4359	0	4362	0	4359	0	4356	0	4356	0	4356	0	4359	0	4356	0	4356	0	4362	0	4359	0	4359	0	4358	0	4359
1130	@Uematsu_g8c_4_G3_1130	0	4721	0	4724	0	4721	0	4720	0	4718	0	4719	0	4721	0	4721	0	4727	0	4724	0	4721	0	4724	0	4721	0	4718	0	4718	0	4719	0	4721	0	4718	0	4722	0	4724	0	4722	0	4721	0	4720	0	4721
1131	@Uematsu_g8c_4_G3_1131	0	4313	0	4313	0	4316	0	4316	0	4313	0	4316	0	4316	0	4315	0	4313	0	4313	0	4316	0	4316	0	4316	0	4316	0	4313	0	4316	0	4313	0	4319	0	4316	0	4313	0	4316	0	4319	0	4316	0	4313
1132	@Uematsu_g8c_4_G3_1132	4820	0	4823	0	4820	0	4819	0	4817	0	4817	0	4820	0	4820	0	4826	0	4823	0	4820	0	4823	0	4820	0	4817	0	4817	0	4817	0	4820	0	4817	0	4817	0	4823	0	4820	0	4820	0	4819	0	4820	0
1133	@Uematsu_g8c_4_G3_1133	0	4737	0	4737	0	4740	0	4740	0	4737	0	4740	0	4740	0	4739	0	4737	0	4737	0	4740	0	4740	0	4740	0	4740	0	4737	0	4740	0	4737	0	4743	0	4740	0	4737	0	4740	0	4743	0	4740	0	4737
1134	@Uematsu_g8c_4_G3_1134	4332	0	4332	0	4335	0	4335	0	4332	0	4335	0	4335	0	4334	0	4332	0	4332	0	4335	0	4335	0	4335	0	4335	0	4332	0	4335	0	4332	0	4338	0	4335	0	4332	0	4335	0	4338	0	4335	0	4332	0
1135	@Uematsu_g8c_4_G3_1135	4334	0	4337	0	4334	0	4333	0	4334	0	4334	0	4334	0	4337	0	4340	0	4337	0	4334	0	4337	0	4334	0	4331	0	4334	0	4334	0	4334	0	4331	0	4334	0	4337	0	4337	0	4334	0	4337	0	4334	0
1136	@Uematsu_g8c_4_G3_1136	4512	0	4512	0	4515	0	4515	0	4512	0	4515	0	4515	0	4514	0	4512	0	4512	0	4515	0	4515	0	4515	0	4515	0	4512	0	4515	0	4512	0	4518	0	4515	0	4512	0	4515	0	4518	0	4515	0	4512	0
1137	@Uematsu_g8c_4_G3_1137	0	4788	0	4791	0	4788	0	4787	0	4785	0	4785	0	4788	0	4788	0	4794	0	4791	0	4788	0	4791	0	4788	0	4785	0	4785	0	4785	0	4788	0	4785	0	4785	0	4791	0	4788	0	4788	0	4787	0	4788
1138	@Uematsu_g8c_4_G3_1138	0	4716	0	4716	0	4719	0	4719	0	4716	0	4719	0	4719	0	4718	0	4716	0	4716	0	4719	0	4719	0	4719	0	4719	0	4716	0	4719	0	4716	0	4722	0	4719	0	4716	0	4719	0	4722	0	4719	0	4716
1139	@Uematsu_g8c_4_G3_1139	0	4690	0	4693	0	4690	0	4689	0	4687	0	4687	0	4690	0	4690	0	4696	0	4693	0	4690	0	4693	0	4690	0	4687	0	4687	0	4687	0	4690	0	4687	0	4687	0	4693	0	4690	0	4690	0	4689	0	4690
1140	@Uematsu_g8c_4_G3_1140	4771	0	4774	0	4771	0	4770	0	4768	0	4768	0	4771	0	4771	0	4777	0	4774	0	4771	0	4774	0	4771	0	4768	0	4768	0	4768	0	4771	0	4768	0	4768	0	4774	0	4771	0	4771	0	4770	0	4771	0
1141	@Uematsu_g8c_4_G3_1141	0	4323	0	4326	0	4323	0	4322	0	4320	0	4320	0	4323	0	4323	0	4329	0	4326	0	4323	0	4326	0	4323	0	4320	0	4320	0	4320	0	4323	0	4320	0	4320	0	4326	0	4323	0	4323	0	4322	0	4323
1142	@Uematsu_g8c_4_G3_1142	0	4842	0	4845	0	4842	0	4841	0	4839	0	4839	0	4842	0	4842	0	4848	0	4845	0	4842	0	4845	0	4842	0	4839	0	4839	0	4839	0	4842	0	4839	0	4839	0	4845	0	4842	0	4842	0	4841	0	4842
1143	@Uematsu_g8c_4_G3_1143	4631	0	4634	0	4631	0	4630	0	4628	0	4628	0	4631	0	4631	0	4637	0	4634	0	4631	0	4634	0	4631	0	4628	0	4628	0	4628	0	4631	0	4628	0	4628	0	4634	0	4631	0	4631	0	4630	0	4631	0
1144	@Uematsu_g8c_4_G3_1144	0	3982	0	3985	0	3982	0	3985	0	3985	0	3982	0	3982	0	3982	0	3985	0	3985	0	3982	0	3982	0	3985	0	3982	0	3982	0	3985	0	3982	0	3980	0	3982	0	3982	0	3985	0	3980	0	3988	0	3979
1145	@Uematsu_g8c_4_G3_1145	0	4893	0	4896	0	4893	0	4892	0	4890	0	4890	0	4893	0	4893	0	4899	0	4896	0	4893	0	4896	0	4893	0	4890	0	4890	0	4890	0	4893	0	4890	0	4890	0	4896	0	4893	0	4893	0	4892	0	4893
1146	@Uematsu_g8c_4_G3_1146	4723	0	4723	0	4726	0	4726	0	4723	0	4726	0	4726	0	4725	0	4723	0	4723	0	4726	0	4726	0	4726	0	4726	0	4723	0	4726	0	4723	0	4729	0	4726	0	4723	0	4726	0	4729	0	4726	0	4723	0
1147	@Uematsu_g8c_4_G3_1147	0	4756	0	4756	0	4759	0	4759	0	4756	0	4759	0	4759	0	4758	0	4756	0	4756	0	4759	0	4759	0	4759	0	4759	0	4756	0	4759	0	4756	0	4762	0	4759	0	4756	0	4759	0	4762	0	4759	0	4756
1148	@Uematsu_g8c_4_G3_1148	4522	0	4525	0	4528	0	4522	0	4525	0	4525	0	4522	0	4525	0	4525	0	4522	0	4522	0	4525	0	4525	0	4525	0	4528	0	4522	0	4525	0	4525	0	4522	0	4528	0	4522	0	4522	0	4522	0	4531	0
1149	@Uematsu_g8c_4_G3_1149	0	4489	0	4489	0	4492	0	4492	0	4489	0	4492	0	4492	0	4491	0	4489	0	4489	0	4492	0	4492	0	4492	0	4492	0	4490	0	4492	0	4490	0	4495	0	4492	0	4490	0	4492	0	4495	0	4492	0	4490
1150	@Uematsu_g8c_4_G3_1150	0	4733	0	4736	0	4733	0	4732	0	4730	0	4730	0	4733	0	4733	0	4739	0	4736	0	4733	0	4736	0	4733	0	4730	0	4730	0	4730	0	4733	0	4730	0	4730	0	4736	0	4733	0	4733	0	4732	0	4733
1151	@Uematsu_g8c_4_G3_1151	0	4853	0	4853	0	4856	0	4856	0	4853	0	4856	0	4856	0	4855	0	4853	0	4853	0	4856	0	4856	0	4856	0	4856	0	4853	0	4856	0	4853	0	4859	0	4856	0	4853	0	4856	0	4859	0	4856	0	4853
1152	@Uematsu_g8c_4_G3_1152	4805	0	4808	0	4805	0	4804	0	4802	0	4802	0	4805	0	4805	0	4811	0	4808	0	4805	0	4808	0	4805	0	4802	0	4802	0	4802	0	4805	0	4802	0	4802	0	4808	0	4805	0	4805	0	4804	0	4805	0
1153	@Uematsu_g8c_4_G3_1153	4883	0	4886	0	4883	0	4882	0	4880	0	4880	0	4883	0	4883	0	4889	0	4886	0	4883	0	4886	0	4883	0	4880	0	4880	0	4880	0	4883	0	4880	0	4880	0	4886	0	4883	0	4883	0	4882	0	4883	0
1154	@Uematsu_g8c_4_G3_1154	4731	0	4731	0	4734	0	4734	0	4731	0	4734	0	4734	0	4733	0	4731	0	4731	0	4734	0	4734	0	4734	0	4734	0	4731	0	4734	0	4731	0	4737	0	4734	0	4731	0	4734	0	4737	0	4734	0	4731	0
1155	@Uematsu_g8c_4_G3_1155	0	4716	0	4716	0	4719	0	4719	0	4716	0	4719	0	4719	0	4718	0	4716	0	4716	0	4719	0	4719	0	4719	0	4719	0	4716	0	4719	0	4716	0	4722	0	4719	0	4716	0	4719	0	4722	0	4719	0	4716
1156	@Uematsu_g8c_4_G3_1156	0	4418	0	4418	0	4421	0	4421	0	4418	0	4421	0	4421	0	4420	0	4418	0	4418	0	4421	0	4421	0	4421	0	4421	0	4419	0	4421	0	4419	0	4424	0	4421	0	4419	0	4421	0	4424	0	4421	0	4419
1157	@Uematsu_g8c_4_G3_1157	0	4617	0	4620	0	4617	0	4616	0	4614	0	4614	0	4617	0	4617	0	4623	0	4620	0	4617	0	4620	0	4617	0	4614	0	4614	0	4614	0	4617	0	4614	0	4614	0	4620	0	4617	0	4617	0	4616	0	4617
1158	@Uematsu_g8c_4_G3_1158	0	3971	0	3974	0	3971	0	3970	0	3968	0	3968	0	3971	0	3971	0	3977	0	3974	0	3971	0	3974	0	3971	0	3968	0	3968	0	3968	0	3971	0	3968	0	3968	0	3974	0	3971	0	3971	0	3970	0	3971
1159	@Uematsu_g8c_4_G3_1159	4680	0	4683	0	4680	0	4679	0	4677	0	4677	0	4680	0	4680	0	4686	0	4683	0	4680	0	4683	0	4680	0	4677	0	4677	0	4677	0	4680	0	4677	0	4677	0	4683	0	4680	0	4680	0	4679	0	4680	0
1160	@Uematsu_g8c_4_G3_1160	0	4463	0	4466	0	4463	0	4462	0	4460	0	4460	0	4463	0	4463	0	4469	0	4466	0	4463	0	4466	0	4463	0	4460	0	4460	0	4460	0	4463	0	4460	0	4460	0	4466	0	4463	0	4463	0	4462	0	4463
1161	@Uematsu_g8c_4_G3_1161	4385	0	4385	0	4388	0	4388	0	4385	0	4388	0	4388	0	4387	0	4385	0	4385	0	4388	0	4388	0	4388	0	4388	0	4385	0	4388	0	4385	0	4391	0	4388	0	4385	0	4388	0	4391	0	4388	0	4385	0
1162	@Uematsu_g8c_4_G3_1162	4852	0	4855	0	4852	0	4851	0	4849	0	4849	0	4852	0	4852	0	4858	0	4855	0	4852	0	4855	0	4852	0	4849	0	4849	0	4849	0	4852	0	4849	0	4849	0	4855	0	4852	0	4852	0	4851	0	4852	0
1163	@Uematsu_g8c_4_G3_1163	0	4848	0	4851	0	4848	0	4847	0	4845	0	4845	0	4848	0	4848	0	4854	0	4851	0	4848	0	4851	0	4848	0	4845	0	4845	0	4845	0	4848	0	4845	0	4845	0	4851	0	4848	0	4848	0	4847	0	4848
1164	@Uematsu_g8c_4_G3_1164	0	4663	0	4663	0	4666	0	4666	0	4663	0	4666	0	4666	0	4665	0	4663	0	4663	0	4666	0	4666	0	4666	0	4666	0	4663	0	4666	0	4663	0	4669	0	4666	0	4663	0	4666	0	4669	0	4666	0	4663
1165	@Uematsu_g8c_4_G3_1165	4805	0	4808	0	4805	0	4804	0	4802	0	4802	0	4805	0	4805	0	4811	0	4808	0	4805	0	4808	0	4805	0	4802	0	4802	0	4802	0	4805	0	4802	0	4802	0	4808	0	4805	0	4805	0	4804	0	4805	0
1166	@Uematsu_g8c_4_G3_1166	0	2627	0	2630	0	2627	0	2626	0	2624	0	2624	0	2627	0	2627	0	2633	0	2630	0	2627	0	2630	0	2627	0	2624	0	2624	0	2624	0	2627	0	2624	0	2624	0	2630	0	2627	0	2627	0	2626	0	2627
1167	@Uematsu_g8c_4_G3_1167	4592	0	4595	0	4592	0	4591	0	4589	0	4589	0	4592	0	4592	0	4598	0	4595	0	4592	0	4595	0	4592	0	4589	0	4589	0	4589	0	4592	0	4589	0	4589	0	4595	0	4592	0	4592	0	4591	0	4592	0
1168	@Uematsu_g8c_4_G3_1168	0	4538	0	4538	0	4539	0	4541	0	4539	0	4539	0	4538	0	4538	0	4539	0	4538	0	4536	0	4536	0	4538	0	4538	0	4539	0	4538	0	4536	0	4536	0	4538	0	4537	0	4539	0	4536	0	4541	0	4536
1169	@Uematsu_g8c_4_G3_1169	0	4867	0	4870	0	4867	0	4866	0	4864	0	4864	0	4867	0	4867	0	4873	0	4870	0	4867	0	4870	0	4867	0	4864	0	4864	0	4864	0	4867	0	4864	0	4864	0	4870	0	4867	0	4867	0	4866	0	4867
1170	@Uematsu_g8c_4_G3_1170	0	4842	0	4845	0	4842	0	4841	0	4839	0	4839	0	4842	0	4842	0	4848	0	4845	0	4842	0	4845	0	4842	0	4839	0	4839	0	4839	0	4842	0	4839	0	4839	0	4845	0	4842	0	4842	0	4841	0	4842
1171	@Uematsu_g8c_4_G3_1171	4778	0	4781	0	4778	0	4777	0	4775	0	4775	0	4778	0	4778	0	4784	0	4781	0	4778	0	4781	0	4778	0	4775	0	4775	0	4775	0	4778	0	4775	0	4775	0	4781	0	4778	0	4778	0	4777	0	4778	0
1172	@Uematsu_g8c_4_G3_1172	0	4804	0	4807	0	4804	0	4803	0	4803	0	4803	0	4804	0	4806	0	4810	0	4807	0	4804	0	4807	0	4804	0	4801	0	4803	0	4803	0	4804	0	4801	0	4804	0	4807	0	4806	0	4804	0	4806	0	4804
1173	@Uematsu_g8c_4_G3_1173	0	4692	0	4695	0	4692	0	4691	0	4689	0	4689	0	4692	0	4692	0	4698	0	4695	0	4692	0	4695	0	4692	0	4689	0	4689	0	4689	0	4692	0	4689	0	4689	0	4695	0	4692	0	4692	0	4691	0	4692
1174	@Uematsu_g8c_4_G3_1174	4421	0	4424	0	4421	0	4420	0	4419	0	4419	0	4421	0	4422	0	4427	0	4424	0	4421	0	4424	0	4421	0	4418	0	4419	0	4419	0	4421	0	4418	0	4419	0	4424	0	4422	0	4421	0	4422	0	4421	0
1175	@Uematsu_g8c_4_G3_1175	4551	0	4554	0	4551	0	4550	0	4548	0	4548	0	4551	0	4551	0	4557	0	4554	0	4551	0	4554	0	4551	0	4548	0	4548	0	4548	0	4551	0	4548	0	4548	0	4554	0	4551	0	4551	0	4550	0	4551	0
1176	@Uematsu_g8c_4_G3_1176	2083	0	2086	0	2083	0	2082	0	2080	0	2080	0	2083	0	2083	0	2089	0	2086	0	2083	0	2086	0	2083	0	2080	0	2080	0	2080	0	2083	0	2080	0	2080	0	2086	0	2083	0	2083	0	2082	0	2083	0
1177	@Uematsu_g8c_4_G3_1177	0	4845	0	4845	0	4848	0	4848	0	4845	0	4848	0	4848	0	4847	0	4845	0	4845	0	4848	0	4848	0	4848	0	4848	0	4845	0	4848	0	4845	0	4851	0	4848	0	4845	0	4848	0	4851	0	4848	0	4845
1178	@Uematsu_g8c_4_G3_1178	4867	0	4870	0	4867	0	4866	0	4864	0	4864	0	4867	0	4867	0	4873	0	4870	0	4867	0	4870	0	4867	0	4864	0	4864	0	4864	0	4867	0	4864	0	4864	0	4870	0	4867	0	4867	0	4866	0	4867	0
1179	@Uematsu_g8c_4_G3_1179	0	4400	0	4400	0	4403	0	4403	0	4400	0	4403	0	4403	0	4402	0	4400	0	4400	0	4403	0	4403	0	4403	0	4403	0	4400	0	4403	0	4400	0	4406	0	4403	0	4400	0	4403	0	4406	0	4403	0	4400
1180	@Uematsu_g8c_4_G3_1180	0	2188	0	2188	0	2188	0	2188	0	2188	0	2188	0	2188	0	2188	0	2188	0	2188	0	2188	0	2188	0	2188	0	2188	0	2188	0	2188	0	2188	0	2188	0	2188	0	2188	0	2188	0	2188	0	2188	0	2188
1181	@Uematsu_g8c_4_G3_1181	0	4428	0	4431	0	4428	0	4427	0	4425	0	4425	0	4428	0	4428	0	4434	0	4431	0	4428	0	4431	0	4428	0	4425	0	4425	0	4425	0	4428	0	4425	0	4425	0	4431	0	4428	0	4428	0	4427	0	4428
1182	@Uematsu_g8c_4_G3_1182	4726	0	4729	0	4726	0	4725	0	4723	0	4723	0	4726	0	4726	0	4732	0	4729	0	4726	0	4729	0	4726	0	4723	0	4723	0	4723	0	4726	0	4723	0	4723	0	4729	0	4726	0	4726	0	4725	0	4726	0
1183	@Uematsu_g8c_4_G3_1183	0	4772	0	4772	0	4775	0	4775	0	4772	0	4775	0	4775	0	4774	0	4772	0	4772	0	4775	0	4775	0	4775	0	4775	0	4772	0	4775	0	4772	0	4778	0	4775	0	4772	0	4775	0	4778	0	4775	0	4772
1184	@Uematsu_g8c_4_G3_1184	0	4840	0	4840	0	4843	0	4843	0	4840	0	4843	0	4843	0	4842	0	4840	0	4840	0	4843	0	4843	0	4843	0	4843	0	4840	0	4843	0	4840	0	4846	0	4843	0	4840	0	4843	0	4846	0	4843	0	4840
1185	@Uematsu_g8c_4_G3_1185	0	2563	0	2566	0	2563	0	2562	0	2560	0	2560	0	2563	0	2563	0	2569	0	2566	0	2563	0	2566	0	2563	0	2560	0	2560	0	2560	0	2563	0	2560	0	2560	0	2566	0	2563	0	2563	0	2562	0	2563
1186	@Uematsu_g8c_4_G3_1186	0	4765	0	4765	0	4768	0	4768	0	4765	0	4768	0	4768	0	4767	0	4765	0	4765	0	4768	0	4768	0	4768	0	4768	0	4765	0	4768	0	4765	0	4771	0	4768	0	4765	0	4768	0	4771	0	4768	0	4765
1187	@Uematsu_g8c_4_G3_1187	4758	0	4758	0	4761	0	4761	0	4758	0	4761	0	4761	0	4760	0	4758	0	4758	0	4761	0	4761	0	4761	0	4761	0	4758	0	4761	0	4758	0	4764	0	4761	0	4758	0	4761	0	4764	0	4761	0	4758	0
1188	@Uematsu_g8c_4_G3_1188	4809	0	4809	0	4812	0	4812	0	4809	0	4812	0	4812	0	4811	0	4809	0	4809	0	4812	0	4812	0	4812	0	4812	0	4809	0	4812	0	4809	0	4815	0	4812	0	4809	0	4812	0	4815	0	4812	0	4809	0
1189	@Uematsu_g8c_4_G3_1189	0	4581	0	4581	0	4584	0	4584	0	4581	0	4584	0	4584	0	4583	0	4581	0	4581	0	4584	0	4584	0	4584	0	4584	0	4581	0	4584	0	4581	0	4587	0	4584	0	4581	0	4584	0	4587	0	4584	0	4581
1190	@Uematsu_g8c_4_G3_1190	4589	0	4589	0	4592	0	4592	0	4589	0	4592	0	4592	0	4591	0	4589	0	4589	0	4592	0	4592	0	4592	0	4592	0	4589	0	4592	0	4589	0	4595	0	4592	0	4589	0	4592	0	4595	0	4592	0	4589	0
1191	@Uematsu_g8c_4_G3_1191	0	4809	0	4812	0	4809	0	4808	0	4806	0	4806	0	4809	0	4809	0	4815	0	4812	0	4809	0	4812	0	4809	0	4806	0	4806	0	4806	0	4809	0	4806	0	4806	0	4812	0	4809	0	4809	0	4808	0	4809
1192	@Uematsu_g8c_4_G3_1192	0	4772	0	4775	0	4772	0	4771	0	4769	0	4769	0	4772	0	4772	0	4778	0	4775	0	4772	0	4775	0	4772	0	4769	0	4769	0	4769	0	4772	0	4769	0	4769	0	4775	0	4772	0	4772	0	4771	0	4772
1193	@Uematsu_g8c_4_G3_1193	0	4817	0	4820	0	4817	0	4816	0	4814	0	4814	0	4817	0	4817	0	4823	0	4820	0	4817	0	4820	0	4817	0	4814	0	4814	0	4814	0	4817	0	4814	0	4814	0	4820	0	4817	0	4817	0	4816	0	4817
1194	@Uematsu_g8c_4_G3_1194	0	4690	0	4690	0	4693	0	4693	0	4690	0	4693	0	4693	0	4692	0	4690	0	4690	0	4693	0	4693	0	4693	0	4693	0	4690	0	4693	0	4690	0	4696	0	4693	0	4690	0	4693	0	4696	0	4693	0	4690
1195	@Uematsu_g8c_4_G3_1195	4162	0	4165	0	4162	0	4161	0	4159	0	4159	0	4162	0	4162	0	4168	0	4165	0	4162	0	4165	0	4162	0	4159	0	4159	0	4159	0	4162	0	4159	0	4159	0	4165	0	4162	0	4162	0	4161	0	4162	0
1196	@Uematsu_g8c_4_G3_1196	3986	0	3986	0	3989	0	3989	0	3986	0	3989	0	3989	0	3988	0	3986	0	3986	0	3989	0	3989	0	3989	0	3989	0	3988	0	3989	0	3988	0	3992	0	3989	0	3988	0	3989	0	3992	0	3989	0	3988	0
1197	@Uematsu_g8c_4_G3_1197	0	4811	0	4814	0	4811	0	4810	0	4808	0	4808	0	4811	0	4811	0	4817	0	4814	0	4811	0	4814	0	4811	0	4808	0	4808	0	4808	0	4811	0	4808	0	4808	0	4814	0	4811	0	4811	0	4810	0	4811
1198	@Uematsu_g8c_4_G3_1198	4629	0	4629	0	4632	0	4632	0	4629	0	4632	0	4632	0	4631	0	4629	0	4629	0	4632	0	4632	0	4632	0	4632	0	4629	0	4632	0	4629	0	4635	0	4632	0	4629	0	4632	0	4635	0	4632	0	4629	0
1199	@Uematsu_g8c_4_G3_1199	4066	0	4069	0	4066	0	4065	0	4063	0	4063	0	4066	0	4066	0	4072	0	4069	0	4066	0	4069	0	4066	0	4063	0	4063	0	4063	0	4066	0	4063	0	4063	0	4069	0	4066	0	4066	0	4065	0	4066	0
1200	@Uematsu_g8c_4_G3_1200	0	4749	0	4749	0	4752	0	4752	0	4749	0	4752	0	4752	0	4751	0	4749	0	4749	0	4752	0	4752	0	4752	0	4752	0	4749	0	4752	0	4749	0	4755	0	4752	0	4749	0	4752	0	4755	0	4752	0	4749
1201	@Uematsu_g8c_4_G3_1201	0	4718	0	4721	0	4718	0	4717	0	4715	0	4715	0	4718	0	4718	0	4724	0	4721	0	4718	0	4721	0	4718	0	4715	0	4715	0	4715	0	4718	0	4715	0	4715	0	4721	0	4718	0	4718	0	4717	0	4718
1202	@Uematsu_g8c_4_G3_1202	4918	0	4921	0	4918	0	4917	0	4915	0	4915	0	4918	0	4918	0	4924	0	4921	0	4918	0	4921	0	4918	0	4915	0	4915	0	4915	0	4918	0	4915	0	4915	0	4921	0	4918	0	4918	0	4917	0	4918	0
1203	@Uematsu_g8c_4_G3_1203	0	4805	0	4808	0	4805	0	4804	0	4802	0	4802	0	4805	0	4805	0	4811	0	4808	0	4805	0	4808	0	4805	0	4802	0	4802	0	4802	0	4805	0	4802	0	4802	0	4808	0	4805	0	4805	0	4804	0	4805
1204	@Uematsu_g8c_4_G3_1204	4624	0	4627	0	4624	0	4623	0	4621	0	4621	0	4624	0	4624	0	4630	0	4627	0	4624	0	4627	0	4624	0	4621	0	4621	0	4621	0	4624	0	4621	0	4621	0	4627	0	4624	0	4624	0	4623	0	4624	0
1205	@Uematsu_g8c_4_G3_1205	4595	0	4598	0	4595	0	4594	0	4592	0	4592	0	4595	0	4595	0	4601	0	4598	0	4595	0	4598	0	4595	0	4592	0	4592	0	4592	0	4595	0	4592	0	4592	0	4598	0	4595	0	4595	0	4594	0	4595	0
1206	@Uematsu_g8c_4_G3_1206	4112	0	4114	0	4117	0	4114	0	4112	0	4115	0	4117	0	4114	0	4117	0	4114	0	4114	0	4117	0	4117	0	4114	0	4114	0	4114	0	4114	0	4112	0	4114	0	4114	0	4114	0	4112	0	4114	0	4114	0
1207	@Uematsu_g8c_4_G3_1207	4306	0	4309	0	4306	0	4305	0	4303	0	4303	0	4306	0	4306	0	4312	0	4309	0	4306	0	4309	0	4306	0	4303	0	4303	0	4303	0	4306	0	4303	0	4303	0	4309	0	4306	0	4306	0	4305	0	4306	0
1208	@Uematsu_g8c_4_G3_1208	4575	0	4578	0	4575	0	4574	0	4572	0	4572	0	4575	0	4575	0	4581	0	4578	0	4575	0	4578	0	4575	0	4572	0	4572	0	4572	0	4575	0	4572	0	4572	0	4578	0	4575	0	4575	0	4574	0	4575	0
1209	@Uematsu_g8c_4_G3_1209	0	4130	0	4130	0	4133	0	4133	0	4130	0	4133	0	4133	0	4132	0	4130	0	4130	0	4133	0	4133	0	4133	0	4133	0	4130	0	4133	0	4130	0	4136	0	4133	0	4130	0	4133	0	4136	0	4133	0	4130
1210	@Uematsu_g8c_4_G3_1210	0	4763	0	4763	0	4766	0	4766	0	4763	0	4766	0	4766	0	4765	0	4763	0	4763	0	4766	0	4766	0	4766	0	4766	0	4763	0	4766	0	4763	0	4769	0	4766	0	4763	0	4766	0	4769	0	4766	0	4763
1211	@Uematsu_g8c_4_G3_1211	0	4670	0	4670	0	4673	0	4670	0	4673	0	4673	0	4670	0	4673	0	4672	0	4672	0	4673	0	4673	0	4673	0	4670	0	4673	0	4673	0	4670	0	4673	0	4676	0	4670	0	4676	0	4673	0	4676	0	4670
1212	@Uematsu_g8c_4_G3_1212	4740	0	4743	0	4740	0	4739	0	4737	0	4737	0	4740	0	4740	0	4746	0	4743	0	4740	0	4743	0	4740	0	4737	0	4737	0	4737	0	4740	0	4737	0	4737	0	4743	0	4740	0	4740	0	4739	0	4740	0
1213	@Uematsu_g8c_4_G3_1213	3698	0	3698	0	3701	0	3701	0	3699	0	3701	0	3701	0	3701	0	3698	0	3698	0	3699	0	3699	0	3699	0	3701	0	3701	0	3699	0	3701	0	3702	0	3699	0	3701	0	3699	0	3702	0	3699	0	3701	0
1214	@Uematsu_g8c_4_G3_1214	4422	0	4422	0	4424	0	4424	0	4422	0	4424	0	4424	0	4423	0	4422	0	4422	0	4424	0	4424	0	4424	0	4424	0	4422	0	4424	0	4422	0	4427	0	4424	0	4422	0	4424	0	4427	0	4424	0	4422	0
1215	@Uematsu_g8c_4_G3_1215	4186	0	4186	0	4187	0	4189	0	4185	0	4187	0	4187	0	4186	0	4186	0	4184	0	4187	0	4187	0	4187	0	4187	0	4187	0	4187	0	4187	0	4190	0	4187	0	4187	0	4187	0	4190	0	4187	0	4187	0
1216	@Uematsu_g8c_4_G3_1216	4845	0	4848	0	4845	0	4844	0	4842	0	4842	0	4845	0	4845	0	4851	0	4848	0	4845	0	4848	0	4845	0	4842	0	4842	0	4842	0	4845	0	4842	0	4842	0	4848	0	4845	0	4845	0	4844	0	4845	0
1217	@Uematsu_g8c_4_G3_1217	0	4552	0	4555	0	4552	0	4551	0	4549	0	4549	0	4552	0	4552	0	4558	0	4555	0	4552	0	4555	0	4552	0	4549	0	4549	0	4549	0	4552	0	4549	0	4549	0	4555	0	4552	0	4552	0	4551	0	4552
1218	@Uematsu_g8c_4_G3_1218	3514	0	3514	0	3517	0	3517	0	3514	0	3517	0	3517	0	3516	0	3514	0	3514	0	3517	0	3517	0	3517	0	3517	0	3516	0	3517	0	3516	0	3520	0	3517	0	3516	0	3517	0	3520	0	3517	0	3516	0
1219	@Uematsu_g8c_4_G3_1219	0	1851	0	1851	0	1851	0	1851	0	1851	0	1851	0	1851	0	1851	0	1851	0	1851	0	1851	0	1851	0	1851	0	1851	0	1851	0	1851	0	1851	0	1851	0	1851	0	1851	0	1851	0	1851	0	1851	0	1851
1220	@Uematsu_g8c_4_G3_1220	0	4748	0	4748	0	4751	0	4751	0	4748	0	4751	0	4751	0	4750	0	4748	0	4748	0	4751	0	4751	0	4751	0	4751	0	4748	0	4751	0	4748	0	4754	0	4751	0	4748	0	4751	0	4754	0	4751	0	4748
1221	@Uematsu_g8c_4_G3_1221	4558	0	4561	0	4558	0	4557	0	4555	0	4555	0	4558	0	4558	0	4564	0	4561	0	4558	0	4561	0	4558	0	4555	0	4555	0	4555	0	4558	0	4555	0	4555	0	4561	0	4558	0	4558	0	4557	0	4558	0
1222	@Uematsu_g8c_4_G3_1222	0	4904	0	4904	0	4907	0	4907	0	4904	0	4907	0	4907	0	4906	0	4904	0	4904	0	4907	0	4907	0	4907	0	4907	0	4904	0	4907	0	4904	0	4910	0	4907	0	4904	0	4907	0	4910	0	4907	0	4904
1223	@Uematsu_g8c_4_G3_1223	2047	0	2047	0	2050	0	2050	0	2047	0	2050	0	2050	0	2049	0	2047	0	2047	0	2050	0	2050	0	2050	0	2050	0	2047	0	2050	0	2047	0	2053	0	2050	0	2047	0	2050	0	2053	0	2050	0	2047	0
1224	@Uematsu_g8c_4_G3_1224	0	4732	0	4732	0	4735	0	4735	0	4732	0	4735	0	4735	0	4734	0	4732	0	4732	0	4735	0	4735	0	4735	0	4735	0	4732	0	4735	0	4732	0	4738	0	4735	0	4732	0	4735	0	4738	0	4735	0	4732
1225	@Uematsu_g8c_4_G3_1225	0	4705	0	4708	0	4705	0	4704	0	4702	0	4702	0	4705	0	4705	0	4711	0	4708	0	4705	0	4708	0	4705	0	4702	0	4702	0	4702	0	4705	0	4702	0	4702	0	4708	0	4705	0	4705	0	4704	0	4705
1226	@Uematsu_g8c_4_G3_1226	4783	0	4782	0	4785	0	4785	0	4785	0	4785	0	4788	0	4788	0	4785	0	4785	0	4785	0	4785	0	4785	0	4785	0	4785	0	4785	0	4783	0	4785	0	4782	0	4783	0	4785	0	4785	0	4785	0	4785	0
1227	@Uematsu_g8c_4_G3_1227	4899	0	4899	0	4902	0	4902	0	4899	0	4902	0	4902	0	4901	0	4899	0	4899	0	4902	0	4902	0	4902	0	4902	0	4899	0	4902	0	4899	0	4905	0	4902	0	4899	0	4902	0	4905	0	4902	0	4899	0
1228	@Uematsu_g8c_4_G3_1228	4335	0	4338	0	4335	0	4334	0	4332	0	4332	0	4335	0	4335	0	4341	0	4338	0	4335	0	4338	0	4335	0	4332	0	4332	0	4332	0	4335	0	4332	0	4332	0	4338	0	4335	0	4335	0	4334	0	4335	0
1229	@Uematsu_g8c_4_G3_1229	4334	0	4334	0	4337	0	4337	0	4334	0	4337	0	4337	0	4336	0	4334	0	4334	0	4337	0	4337	0	4337	0	4337	0	4334	0	4337	0	4334	0	4340	0	4337	0	4334	0	4337	0	4340	0	4337	0	4334	0
1230	@Uematsu_g8c_4_G3_1230	0	4546	0	4549	0	4546	0	4545	0	4543	0	4543	0	4546	0	4546	0	4552	0	4549	0	4546	0	4549	0	4546	0	4543	0	4543	0	4543	0	4546	0	4543	0	4543	0	4549	0	4546	0	4546	0	4545	0	4546
1231	@Uematsu_g8c_4_G3_1231	0	4736	0	4736	0	4739	0	4739	0	4736	0	4739	0	4739	0	4738	0	4736	0	4736	0	4739	0	4739	0	4739	0	4739	0	4736	0	4739	0	4736	0	4742	0	4739	0	4736	0	4739	0	4742	0	4739	0	4736
1232	@Uematsu_g8c_4_G3_1232	0	3926	0	3926	0	3929	0	3929	0	3926	0	3929	0	3929	0	3928	0	3926	0	3926	0	3929	0	3929	0	3929	0	3929	0	3926	0	3929	0	3926	0	3932	0	3929	0	3926	0	3929	0	3932	0	3929	0	3926
1233	@Uematsu_g8c_4_G3_1233	4774	0	4777	0	4774	0	4773	0	4771	0	4771	0	4774	0	4774	0	4780	0	4777	0	4774	0	4777	0	4774	0	4771	0	4771	0	4771	0	4774	0	4771	0	4771	0	4777	0	4774	0	4774	0	4773	0	4774	0
1234	@Uematsu_g8c_4_G3_1234	0	3627	0	3627	0	3630	0	3630	0	3627	0	3630	0	3630	0	3629	0	3627	0	3627	0	3630	0	3630	0	3630	0	3630	0	3627	0	3630	0	3627	0	3633	0	3630	0	3627	0	3630	0	3633	0	3630	0	3627
1235	@Uematsu_g8c_4_G3_1235	0	1884	0	1884	0	1884	0	1884	0	1884	0	1884	0	1884	0	1884	0	1884	0	1884	0	1884	0	1884	0	1884	0	1884	0	1884	0	1884	0	1884	0	1884	0	1884	0	1884	0	1884	0	1884	0	1884	0	1884
1236	@Uematsu_g8c_4_G3_1236	0	4887	0	4890	0	4887	0	4886	0	4884	0	4884	0	4887	0	4887	0	4893	0	4890	0	4887	0	4890	0	4887	0	4884	0	4884	0	4884	0	4887	0	4884	0	4884	0	4890	0	4887	0	4887	0	4886	0	4887
1237	@Uematsu_g8c_4_G3_1237	4479	0	4479	0	4482	0	4482	0	4479	0	4482	0	4482	0	4481	0	4479	0	4479	0	4482	0	4482	0	4482	0	4482	0	4479	0	4482	0	4479	0	4485	0	4482	0	4479	0	4482	0	4485	0	4482	0	4479	0
1238	@Uematsu_g8c_4_G3_1238	4799	0	4802	0	4799	0	4798	0	4796	0	4796	0	4799	0	4799	0	4805	0	4802	0	4799	0	4802	0	4799	0	4796	0	4796	0	4796	0	4799	0	4796	0	4796	0	4802	0	4799	0	4799	0	4798	0	4799	0
1239	@Uematsu_g8c_4_G3_1239	0	4642	0	4645	0	4642	0	4641	0	4639	0	4639	0	4642	0	4642	0	4648	0	4645	0	4642	0	4645	0	4642	0	4639	0	4639	0	4639	0	4642	0	4639	0	4639	0	4645	0	4642	0	4642	0	4641	0	4642
1240	@Uematsu_g8c_4_G3_1240	0	4642	0	4645	0	4642	0	4641	0	4639	0	4639	0	4642	0	4642	0	4648	0	4645	0	4642	0	4645	0	4642	0	4639	0	4639	0	4639	0	4642	0	4639	0	4639	0	4645	0	4642	0	4642	0	4641	0	4642
1241	@Uematsu_g8c_4_G3_1241	4385	0	4388	0	4385	0	4384	0	4382	0	4382	0	4385	0	4385	0	4391	0	4388	0	4385	0	4388	0	4385	0	4382	0	4382	0	4382	0	4385	0	4382	0	4382	0	4388	0	4385	0	4385	0	4384	0	4385	0
1242	@Uematsu_g8c_4_G3_1242	4789	0	4789	0	4792	0	4792	0	4789	0	4792	0	4792	0	4791	0	4789	0	4789	0	4792	0	4792	0	4792	0	4792	0	4789	0	4792	0	4789	0	4795	0	4792	0	4789	0	4792	0	4795	0	4792	0	4789	0
1243	@Uematsu_g8c_4_G3_1243	4597	0	4600	0	4597	0	4596	0	4594	0	4594	0	4597	0	4597	0	4603	0	4600	0	4597	0	4600	0	4597	0	4594	0	4594	0	4594	0	4597	0	4594	0	4594	0	4600	0	4597	0	4597	0	4596	0	4597	0
1244	@Uematsu_g8c_4_G3_1244	0	4896	0	4899	0	4896	0	4895	0	4893	0	4893	0	4896	0	4896	0	4902	0	4899	0	4896	0	4899	0	4896	0	4893	0	4893	0	4893	0	4896	0	4893	0	4893	0	4899	0	4896	0	4896	0	4895	0	4896
1245	@Uematsu_g8c_4_G3_1245	0	4827	0	4830	0	4827	0	4826	0	4824	0	4824	0	4827	0	4827	0	4833	0	4830	0	4827	0	4830	0	4827	0	4824	0	4824	0	4824	0	4827	0	4824	0	4824	0	4830	0	4827	0	4827	0	4826	0	4827
1246	@Uematsu_g8c_4_G3_1246	0	4632	0	4632	0	4635	0	4635	0	4632	0	4635	0	4635	0	4634	0	4632	0	4632	0	4635	0	4635	0	4635	0	4635	0	4632	0	4635	0	4632	0	4638	0	4635	0	4632	0	4635	0	4638	0	4635	0	4632
1247	@Uematsu_g8c_4_G3_1247	0	4637	0	4637	0	4640	0	4640	0	4637	0	4640	0	4640	0	4639	0	4637	0	4637	0	4640	0	4640	0	4640	0	4640	0	4637	0	4640	0	4637	0	4643	0	4640	0	4637	0	4640	0	4643	0	4640	0	4637
1248	@Uematsu_g8c_4_G3_1248	4690	0	4693	0	4690	0	4689	0	4687	0	4687	0	4690	0	4690	0	4696	0	4693	0	4690	0	4693	0	4690	0	4687	0	4687	0	4687	0	4690	0	4687	0	4687	0	4693	0	4690	0	4690	0	4689	0	4690	0
1249	@Uematsu_g8c_4_G3_1249	0	4721	0	4724	0	4721	0	4721	0	4718	0	4718	0	4721	0	4721	0	4727	0	4724	0	4721	0	4724	0	4721	0	4718	0	4718	0	4718	0	4721	0	4718	0	4718	0	4724	0	4721	0	4721	0	4720	0	4721
1250	@Uematsu_g8c_4_G3_1250	0	4514	0	4514	0	4517	0	4517	0	4514	0	4517	0	4517	0	4516	0	4514	0	4514	0	4517	0	4517	0	4517	0	4517	0	4514	0	4517	0	4514	0	4520	0	4517	0	4514	0	4517	0	4520	0	4517	0	4514
1251	@Uematsu_g8c_4_G3_1251	4265	0	4265	0	4268	0	4268	0	4265	0	4268	0	4335	0	4267	0	4265	0	4265	0	4335	0	4335	0	4268	0	4268	0	4266	0	4268	0	4266	0	4271	0	4268	0	4266	0	4335	0	4271	0	4268	0	4266	0
1252	@Uematsu_g8c_4_G3_1252	0	4811	0	4811	0	4814	0	4814	0	4811	0	4814	0	4814	0	4813	0	4811	0	4811	0	4814	0	4814	0	4814	0	4814	0	4811	0	4814	0	4811	0	4817	0	4814	0	4811	0	4814	0	4817	0	4814	0	4811
1253	@Uematsu_g8c_4_G3_1253	4614	0	4617	0	4614	0	4613	0	4611	0	4611	0	4614	0	4614	0	4620	0	4617	0	4614	0	4617	0	4614	0	4611	0	4611	0	4611	0	4614	0	4611	0	4611	0	4617	0	4614	0	4614	0	4613	0	4614	0
1254	@Uematsu_g8c_4_G3_1254	0	2164	0	2164	0	2164	0	2164	0	2164	0	2164	0	2164	0	2164	0	2164	0	2164	0	2164	0	2164	0	2164	0	2164	0	2164	0	2164	0	2164	0	2164	0	2164	0	2164	0	2164	0	2164	0	2164	0	2164
1255	@Uematsu_g8c_4_G3_1255	0	3869	0	3869	0	3872	0	3872	0	3869	0	3872	0	3872	0	3871	0	3869	0	3869	0	3872	0	3872	0	3872	0	3872	0	3869	0	3872	0	3869	0	3875	0	3872	0	3869	0	3872	0	3875	0	3872	0	3869
1256	@Uematsu_g8c_4_G3_1256	0	4663	0	4663	0	4669	0	4666	0	4663	0	4669	0	4666	0	4665	0	4663	0	4663	0	4666	0	4666	0	4666	0	4669	0	4666	0	4666	0	4666	0	4666	0	4663	0	4666	0	4666	0	4666	0	4666	0	4666
1257	@Uematsu_g8c_4_G3_1257	0	4867	0	4867	0	4870	0	4870	0	4867	0	4870	0	4870	0	4869	0	4867	0	4867	0	4870	0	4870	0	4870	0	4870	0	4867	0	4870	0	4867	0	4873	0	4870	0	4867	0	4870	0	4873	0	4870	0	4867
1258	@Uematsu_g8c_4_G3_1258	0	4723	0	4723	0	4726	0	4726	0	4723	0	4726	0	4726	0	4725	0	4723	0	4723	0	4726	0	4726	0	4726	0	4726	0	4723	0	4726	0	4723	0	4729	0	4726	0	4723	0	4726	0	4729	0	4726	0	4723
1259	@Uematsu_g8c_4_G3_1259	0	4708	0	4708	0	4711	0	4711	0	4708	0	4711	0	4711	0	4710	0	4708	0	4708	0	4711	0	4711	0	4711	0	4711	0	4708	0	4711	0	4708	0	4714	0	4711	0	4708	0	4711	0	4714	0	4711	0	4708
1260	@Uematsu_g8c_4_G3_1260	0	4243	0	4243	0	4246	0	4246	0	4243	0	4246	0	4246	0	4245	0	4243	0	4243	0	4246	0	4246	0	4246	0	4246	0	4243	0	4246	0	4243	0	4249	0	4246	0	4243	0	4246	0	4249	0	4246	0	4243
1261	@Uematsu_g8c_4_G3_1261	4667	0	4667	0	4670	0	4670	0	4667	0	4670	0	4670	0	4669	0	4667	0	4667	0	4670	0	4670	0	4670	0	4670	0	4667	0	4670	0	4667	0	4673	0	4670	0	4667	0	4670	0	4673	0	4670	0	4667	0
1262	@Uematsu_g8c_4_G3_1262	0	2672	0	2672	0	2672	0	2672	0	2672	0	2672	0	2672	0	2672	0	2672	0	2672	0	2672	0	2672	0	2672	0	2672	0	2672	0	2672	0	2672	0	2672	0	2672	0	2672	0	2672	0	2672	0	2672	0	2672
1263	@Uematsu_g8c_4_G3_1263	4729	0	4729	0	4732	0	4732	0	4729	0	4732	0	4732	0	4731	0	4729	0	4729	0	4732	0	4732	0	4732	0	4732	0	4729	0	4732	0	4729	0	4735	0	4732	0	4729	0	4732	0	4735	0	4732	0	4729	0
1264	@Uematsu_g8c_4_G3_1264	0	2664	0	2664	0	2664	0	2664	0	2664	0	2664	0	2664	0	2664	0	2664	0	2664	0	2664	0	2664	0	2664	0	2664	0	2664	0	2664	0	2664	0	2664	0	2664	0	2664	0	2664	0	2664	0	2664	0	2664
1265	@Uematsu_g8c_4_G3_1265	4869	0	4872	0	4869	0	4868	0	4866	0	4866	0	4869	0	4869	0	4875	0	4872	0	4869	0	4872	0	4869	0	4866	0	4866	0	4866	0	4869	0	4866	0	4866	0	4872	0	4869	0	4869	0	4868	0	4869	0
1266	@Uematsu_g8c_4_G3_1266	4771	0	4774	0	4771	0	4770	0	4768	0	4768	0	4771	0	4771	0	4777	0	4774	0	4771	0	4774	0	4771	0	4768	0	4768	0	4768	0	4771	0	4768	0	4768	0	4774	0	4771	0	4771	0	4770	0	4771	0
1267	@Uematsu_g8c_4_G3_1267	0	4308	0	4308	0	4311	0	4311	0	4308	0	4311	0	4311	0	4310	0	4308	0	4308	0	4311	0	4311	0	4311	0	4311	0	4308	0	4311	0	4308	0	4314	0	4311	0	4308	0	4311	0	4314	0	4311	0	4308
1268	@Uematsu_g8c_4_G3_1268	0	4428	0	4428	0	4431	0	4431	0	4428	0	4431	0	4431	0	4430	0	4428	0	4428	0	4431	0	4431	0	4431	0	4431	0	4428	0	4431	0	4428	0	4434	0	4431	0	4428	0	4431	0	4434	0	4431	0	4428
1269	@Uematsu_g8c_4_G3_1269	4798	0	4798	0	4801	0	4801	0	4798	0	4801	0	4801	0	4800	0	4798	0	4798	0	4801	0	4801	0	4801	0	4801	0	4798	0	4801	0	4798	0	4804	0	4801	0	4798	0	4801	0	4804	0	4801	0	4798	0
1270	@Uematsu_g8c_4_G3_1270	4812	0	4809	0	4811	0	4809	0	4809	0	4814	0	4812	0	4812	0	4812	0	4812	0	4814	0	4812	0	4811	0	4809	0	4809	0	4814	0	4812	0	4811	0	4811	0	4809	0	4812	0	4811	0	4811	0	4809	0
1271	@Uematsu_g8c_4_G3_1271	3818	0	3821	0	3818	0	3817	0	3815	0	3815	0	3818	0	3818	0	3824	0	3821	0	3818	0	3821	0	3818	0	3815	0	3815	0	3815	0	3818	0	3815	0	3815	0	3821	0	3818	0	3818	0	3817	0	3818	0
1272	@Uematsu_g8c_4_G3_1272	4264	0	4264	0	4267	0	4267	0	4264	0	4267	0	4267	0	4266	0	4264	0	4264	0	4267	0	4267	0	4267	0	4267	0	4264	0	4267	0	4264	0	4270	0	4267	0	4264	0	4267	0	4270	0	4267	0	4264	0
1273	@Uematsu_g8c_4_G3_1273	4712	0	4712	0	4715	0	4715	0	4712	0	4715	0	4715	0	4714	0	4712	0	4712	0	4715	0	4715	0	4715	0	4715	0	4712	0	4715	0	4712	0	4718	0	4715	0	4712	0	4715	0	4718	0	4715	0	4712	0
1274	@Uematsu_g8c_4_G3_1274	0	4742	0	4742	0	4745	0	4745	0	4742	0	4745	0	4745	0	4744	0	4742	0	4742	0	4745	0	4745	0	4745	0	4745	0	4742	0	4745	0	4742	0	4748	0	4745	0	4742	0	4745	0	4748	0	4745	0	4742
1275	@Uematsu_g8c_4_G3_1275	4590	0	4593	0	4590	0	4589	0	4587	0	4587	0	4590	0	4590	0	4596	0	4593	0	4590	0	4593	0	4590	0	4587	0	4587	0	4587	0	4590	0	4587	0	4587	0	4593	0	4590	0	4590	0	4589	0	4590	0
1276	@Uematsu_g8c_4_G3_1276	2179	0	2182	0	2179	0	2179	0	2176	0	2176	0	2179	0	2179	0	2185	0	2182	0	2179	0	2182	0	2179	0	2176	0	2176	0	2176	0	2179	0	2176	0	2176	0	2182	0	2179	0	2179	0	2178	0	2179	0
1277	@Uematsu_g8c_4_G3_1277	0	4661	0	4661	0	4664	0	4664	0	4661	0	4664	0	4664	0	4663	0	4661	0	4661	0	4664	0	4664	0	4664	0	4664	0	4661	0	4664	0	4661	0	4667	0	4664	0	4661	0	4664	0	4667	0	4664	0	4661
1278	@Uematsu_g8c_4_G3_1278	4699	0	4702	0	4699	0	4698	0	4696	0	4696	0	4699	0	4699	0	4705	0	4702	0	4699	0	4702	0	4699	0	4696	0	4696	0	4696	0	4699	0	4696	0	4696	0	4702	0	4699	0	4699	0	4698	0	4699	0
1279	@Uematsu_g8c_4_G3_1279	0	4764	0	4767	0	4764	0	4763	0	4761	0	4761	0	4764	0	4764	0	4770	0	4767	0	4764	0	4767	0	4764	0	4761	0	4761	0	4761	0	4764	0	4761	0	4761	0	4767	0	4764	0	4764	0	4763	0	4764
1280	@Uematsu_g8c_4_G3_1280	0	4788	0	4791	0	4788	0	4787	0	4785	0	4785	0	4788	0	4788	0	4794	0	4791	0	4788	0	4791	0	4788	0	4785	0	4785	0	4785	0	4788	0	4785	0	4785	0	4791	0	4788	0	4788	0	4787	0	4788
1281	@Uematsu_g8c_4_G3_1281	0	4705	0	4705	0	4708	0	4708	0	4705	0	4708	0	4708	0	4707	0	4705	0	4705	0	4708	0	4708	0	4708	0	4708	0	4705	0	4708	0	4705	0	4711	0	4708	0	4705	0	4708	0	4711	0	4708	0	4705
1282	@Uematsu_g8c_4_G3_1282	0	4796	0	4796	0	4799	0	4799	0	4796	0	4799	0	4799	0	4798	0	4796	0	4796	0	4799	0	4799	0	4799	0	4799	0	4796	0	4799	0	4796	0	4802	0	4799	0	4796	0	4799	0	4802	0	4799	0	4796
1283	@Uematsu_g8c_4_G3_1283	4881	0	4881	0	4884	0	4884	0	4881	0	4884	0	4884	0	4883	0	4881	0	4881	0	4884	0	4884	0	4884	0	4884	0	4881	0	4884	0	4881	0	4887	0	4884	0	4881	0	4884	0	4887	0	4884	0	4881	0
1284	@Uematsu_g8c_4_G3_1284	0	4854	0	4854	0	4857	0	4857	0	4854	0	4857	0	4857	0	4856	0	4854	0	4854	0	4857	0	4857	0	4857	0	4857	0	4854	0	4857	0	4854	0	4860	0	4857	0	4854	0	4857	0	4860	0	4857	0	4854
1285	@Uematsu_g8c_4_G3_1285	0	4741	0	4741	0	4744	0	4744	0	4741	0	4744	0	4744	0	4743	0	4741	0	4741	0	4744	0	4744	0	4744	0	4744	0	4741	0	4744	0	4741	0	4747	0	4744	0	4741	0	4744	0	4747	0	4744	0	4741
1286	@Uematsu_g8c_4_G3_1286	4886	0	4889	0	4886	0	4885	0	4883	0	4883	0	4886	0	4886	0	4892	0	4889	0	4886	0	4889	0	4886	0	4883	0	4883	0	4883	0	4886	0	4883	0	4883	0	4889	0	4886	0	4886	0	4885	0	4886	0
1287	@Uematsu_g8c_4_G3_1287	4780	0	4783	0	4780	0	4779	0	4777	0	4777	0	4780	0	4780	0	4786	0	4783	0	4780	0	4783	0	4780	0	4777	0	4777	0	4777	0	4780	0	4777	0	4777	0	4783	0	4780	0	4780	0	4779	0	4780	0
1288	@Uematsu_g8c_4_G3_1288	0	4441	0	4442	0	4447	0	4444	0	4441	0	4447	0	4444	0	4443	0	4441	0	4441	0	4444	0	4444	0	4444	0	4447	0	4444	0	4444	0	4444	0	4444	0	4441	0	4444	0	4444	0	4444	0	4444	0	4444
1289	@Uematsu_g8c_4_G3_1289	0	4827	0	4827	0	4830	0	4830	0	4827	0	4830	0	4830	0	4829	0	4827	0	4827	0	4830	0	4830	0	4830	0	4830	0	4827	0	4830	0	4827	0	4833	0	4830	0	4827	0	4830	0	4833	0	4830	0	4827
1290	@Uematsu_g8c_4_G3_1290	4857	0	4860	0	4857	0	4856	0	4855	0	4855	0	4857	0	4858	0	4863	0	4860	0	4857	0	4860	0	4857	0	4854	0	4855	0	4855	0	4857	0	4854	0	4855	0	4860	0	4858	0	4857	0	4858	0	4857	0
1291	@Uematsu_g8c_4_G3_1291	0	4797	0	4797	0	4800	0	4800	0	4797	0	4800	0	4800	0	4799	0	4797	0	4797	0	4800	0	4800	0	4800	0	4800	0	4797	0	4800	0	4797	0	4803	0	4800	0	4797	0	4800	0	4803	0	4800	0	4797
1292	@Uematsu_g8c_4_G3_1292	4863	0	4863	0	4866	0	4866	0	4863	0	4866	0	4866	0	4865	0	4863	0	4863	0	4866	0	4866	0	4866	0	4866	0	4863	0	4866	0	4863	0	4869	0	4866	0	4863	0	4866	0	4869	0	4866	0	4863	0
1293	@Uematsu_g8c_4_G3_1293	4421	0	4421	0	4424	0	4424	0	4421	0	4424	0	4424	0	4423	0	4421	0	4421	0	4424	0	4424	0	4424	0	4424	0	4421	0	4424	0	4421	0	4427	0	4424	0	4421	0	4424	0	4427	0	4424	0	4421	0
1294	@Uematsu_g8c_4_G3_1294	0	4807	0	4807	0	4810	0	4810	0	4807	0	4810	0	4810	0	4809	0	4807	0	4807	0	4810	0	4810	0	4810	0	4810	0	4807	0	4810	0	4807	0	4813	0	4810	0	4807	0	4810	0	4813	0	4810	0	4807
1295	@Uematsu_g8c_4_G3_1295	4703	0	4706	0	4703	0	4702	0	4700	0	4700	0	4703	0	4703	0	4709	0	4706	0	4703	0	4706	0	4703	0	4700	0	4700	0	4700	0	4703	0	4700	0	4700	0	4706	0	4703	0	4703	0	4702	0	4703	0
1296	@Uematsu_g8c_4_G3_1296	0	4570	0	4573	0	4570	0	4569	0	4567	0	4567	0	4570	0	4570	0	4576	0	4573	0	4570	0	4573	0	4570	0	4567	0	4567	0	4567	0	4570	0	4567	0	4567	0	4573	0	4570	0	4570	0	4569	0	4570
1297	@Uematsu_g8c_4_G3_1297	0	4749	0	4749	0	4752	0	4752	0	4749	0	4752	0	4752	0	4751	0	4749	0	4749	0	4752	0	4752	0	4752	0	4752	0	4749	0	4752	0	4749	0	4755	0	4752	0	4749	0	4752	0	4755	0	4752	0	4749
1298	@Uematsu_g8c_4_G3_1298	4384	0	4384	0	4387	0	4387	0	4384	0	4387	0	4387	0	4386	0	4384	0	4384	0	4387	0	4387	0	4387	0	4387	0	4384	0	4387	0	4384	0	4390	0	4387	0	4384	0	4387	0	4390	0	4387	0	4384	0
1299	@Uematsu_g8c_4_G3_1299	4167	0	4167	0	4170	0	4170	0	4167	0	4170	0	4170	0	4169	0	4167	0	4167	0	4170	0	4170	0	4170	0	4170	0	4168	0	4170	0	4168	0	4173	0	4170	0	4168	0	4170	0	4173	0	4170	0	4168	0
1300	@Uematsu_g8c_4_G3_1300	0	4473	0	4476	0	4473	0	4472	0	4470	0	4470	0	4473	0	4473	0	4479	0	4476	0	4473	0	4476	0	4473	0	4470	0	4470	0	4470	0	4473	0	4470	0	4470	0	4476	0	4473	0	4473	0	4472	0	4473
1301	@Uematsu_g8c_4_G3_1301	4405	0	4408	0	4405	0	4404	0	4402	0	4402	0	4405	0	4405	0	4411	0	4408	0	4405	0	4408	0	4405	0	4402	0	4402	0	4402	0	4405	0	4402	0	4402	0	4408	0	4405	0	4405	0	4404	0	4405	0
1302	@Uematsu_g8c_4_G3_1302	3146	0	3146	0	3146	0	3146	0	3146	0	3146	0	3146	0	3146	0	3146	0	3146	0	3146	0	3146	0	3146	0	3146	0	3146	0	3146	0	3146	0	3146	0	3146	0	3146	0	3146	0	3146	0	3146	0	3146	0
1303	@Uematsu_g8c_4_G3_1303	0	4814	0	4817	0	4814	0	4813	0	4811	0	4811	0	4814	0	4814	0	4820	0	4817	0	4814	0	4817	0	4814	0	4811	0	4811	0	4811	0	4814	0	4811	0	4811	0	4817	0	4814	0	4814	0	4813	0	4814
1304	@Uematsu_g8c_4_G3_1304	0	2153	0	2153	0	2156	0	2156	0	2153	0	2156	0	2156	0	2155	0	2153	0	2153	0	2156	0	2156	0	2156	0	2156	0	2153	0	2156	0	2153	0	2159	0	2156	0	2153	0	2156	0	2159	0	2156	0	2153
1305	@Uematsu_g8c_4_G3_1305	4740	0	4740	0	4743	0	4743	0	4740	0	4743	0	4743	0	4742	0	4740	0	4740	0	4743	0	4743	0	4743	0	4743	0	4740	0	4743	0	4740	0	4746	0	4743	0	4740	0	4743	0	4746	0	4743	0	4740	0
1306	@Uematsu_g8c_4_G3_1306	4825	0	4828	0	4825	0	4824	0	4822	0	4822	0	4825	0	4825	0	4831	0	4828	0	4825	0	4828	0	4825	0	4822	0	4822	0	4822	0	4825	0	4822	0	4822	0	4828	0	4825	0	4825	0	4824	0	4825	0
1307	@Uematsu_g8c_4_G3_1307	4608	0	4608	0	4611	0	4611	0	4608	0	4611	0	4611	0	4610	0	4608	0	4608	0	4611	0	4611	0	4611	0	4611	0	4608	0	4611	0	4608	0	4614	0	4611	0	4608	0	4611	0	4614	0	4611	0	4608	0
1308	@Uematsu_g8c_4_G3_1308	0	2798	0	2798	0	2798	0	2798	0	2798	0	2798	0	2798	0	2798	0	2798	0	2798	0	2798	0	2798	0	2798	0	2798	0	2798	0	2798	0	2798	0	2798	0	2798	0	2798	0	2798	0	2798	0	2798	0	2798
1309	@Uematsu_g8c_4_G3_1309	4666	0	4669	0	4666	0	4665	0	4663	0	4663	0	4666	0	4666	0	4672	0	4669	0	4666	0	4669	0	4666	0	4663	0	4663	0	4663	0	4666	0	4663	0	4663	0	4669	0	4666	0	4666	0	4665	0	4666	0
1310	@Uematsu_g8c_4_G3_1310	4171	0	4174	0	4171	0	4170	0	4171	0	4171	0	4171	0	4174	0	4177	0	4174	0	4171	0	4174	0	4171	0	4168	0	4171	0	4171	0	4171	0	4168	0	4171	0	4174	0	4174	0	4171	0	4174	0	4171	0
1311	@Uematsu_g8c_4_G3_1311	4841	0	4841	0	4844	0	4844	0	4841	0	4844	0	4844	0	4843	0	4841	0	4841	0	4844	0	4844	0	4844	0	4844	0	4841	0	4844	0	4841	0	4847	0	4844	0	4841	0	4844	0	4847	0	4844	0	4841	0
1312	@Uematsu_g8c_4_G3_1312	4650	0	4650	0	4653	0	4653	0	4650	0	4653	0	4653	0	4652	0	4650	0	4650	0	4653	0	4653	0	4653	0	4653	0	4650	0	4653	0	4650	0	4656	0	4653	0	4650	0	4653	0	4656	0	4653	0	4650	0
1313	@Uematsu_g8c_4_G3_1313	0	4724	0	4727	0	4724	0	4723	0	4721	0	4721	0	4724	0	4724	0	4730	0	4727	0	4724	0	4727	0	4724	0	4721	0	4721	0	4721	0	4724	0	4721	0	4721	0	4727	0	4724	0	4724	0	4723	0	4724
1314	@Uematsu_g8c_4_G3_1314	4883	0	4886	0	4883	0	4882	0	4880	0	4880	0	4883	0	4883	0	4889	0	4886	0	4883	0	4886	0	4883	0	4880	0	4880	0	4880	0	4883	0	4880	0	4880	0	4886	0	4883	0	4883	0	4882	0	4883	0
1315	@Uematsu_g8c_4_G3_1315	0	4707	0	4710	0	4707	0	4706	0	4704	0	4704	0	4707	0	4707	0	4713	0	4710	0	4707	0	4710	0	4707	0	4704	0	4704	0	4704	0	4707	0	4704	0	4705	0	4710	0	4707	0	4707	0	4706	0	4707
1316	@Uematsu_g8c_4_G3_1316	4675	0	4678	0	4675	0	4674	0	4672	0	4672	0	4675	0	4675	0	4681	0	4678	0	4675	0	4678	0	4675	0	4672	0	4672	0	4672	0	4675	0	4672	0	4672	0	4678	0	4675	0	4675	0	4674	0	4675	0
1317	@Uematsu_g8c_4_G3_1317	0	4821	0	4821	0	4824	0	4824	0	4821	0	4824	0	4824	0	4823	0	4821	0	4821	0	4824	0	4824	0	4824	0	4824	0	4821	0	4824	0	4821	0	4827	0	4824	0	4821	0	4824	0	4827	0	4824	0	4821
1318	@Uematsu_g8c_4_G3_1318	0	4820	0	4823	0	4820	0	4819	0	4817	0	4817	0	4820	0	4820	0	4826	0	4823	0	4820	0	4823	0	4820	0	4817	0	4817	0	4817	0	4820	0	4817	0	4817	0	4823	0	4820	0	4820	0	4819	0	4820
1319	@Uematsu_g8c_4_G3_1319	0	4623	0	4626	0	4623	0	4622	0	4620	0	4620	0	4623	0	4623	0	4629	0	4626	0	4623	0	4626	0	4623	0	4620	0	4620	0	4620	0	4623	0	4620	0	4620	0	4626	0	4623	0	4623	0	4622	0	4623
1320	@Uematsu_g8c_4_G3_1320	0	1974	0	1974	0	1974	0	1974	0	1974	0	1974	0	1974	0	1974	0	1974	0	1974	0	1974	0	1974	0	1974	0	1974	0	1974	0	1974	0	1974	0	1974	0	1974	0	1974	0	1974	0	1974	0	1974	0	1974
1321	@Uematsu_g8c_4_G3_1321	0	4706	0	4706	0	4709	0	4709	0	4706	0	4709	0	4709	0	4708	0	4706	0	4706	0	4709	0	4709	0	4709	0	4709	0	4706	0	4709	0	4706	0	4712	0	4709	0	4706	0	4709	0	4712	0	4709	0	4706
1322	@Uematsu_g8c_4_G3_1322	0	2278	0	2278	0	2278	0	2278	0	2278	0	2278	0	2278	0	2278	0	2278	0	2278	0	2278	0	2278	0	2278	0	2278	0	2278	0	2278	0	2278	0	2278	0	2278	0	2278	0	2278	0	2278	0	2278	0	2278
1323	@Uematsu_g8c_4_G3_1323	4812	0	4815	0	4812	0	4811	0	4809	0	4809	0	4812	0	4812	0	4818	0	4815	0	4812	0	4815	0	4812	0	4809	0	4809	0	4809	0	4812	0	4809	0	4809	0	4815	0	4812	0	4812	0	4811	0	4812	0
1324	@Uematsu_g8c_4_G3_1324	4760	0	4760	0	4763	0	4763	0	4760	0	4763	0	4763	0	4762	0	4760	0	4760	0	4763	0	4763	0	4763	0	4763	0	4762	0	4763	0	4762	0	4766	0	4763	0	4762	0	4763	0	4766	0	4763	0	4762	0
1325	@Uematsu_g8c_4_G3_1325	4897	0	4900	0	4897	0	4896	0	4894	0	4894	0	4897	0	4897	0	4903	0	4900	0	4897	0	4900	0	4897	0	4894	0	4894	0	4894	0	4897	0	4894	0	4894	0	4900	0	4897	0	4897	0	4896	0	4897	0
1326	@Uematsu_g8c_4_G3_1326	4648	0	4651	0	4648	0	4647	0	4645	0	4645	0	4648	0	4648	0	4654	0	4651	0	4648	0	4651	0	4648	0	4645	0	4645	0	4645	0	4648	0	4645	0	4645	0	4651	0	4648	0	4648	0	4647	0	4648	0
1327	@Uematsu_g8c_4_G3_1327	0	4646	0	4646	0	4649	0	4649	0	4646	0	4649	0	4649	0	4648	0	4646	0	4646	0	4649	0	4649	0	4649	0	4649	0	4646	0	4649	0	4646	0	4652	0	4649	0	4646	0	4649	0	4652	0	4649	0	4646
1328	@Uematsu_g8c_4_G3_1328	0	4796	0	4799	0	4796	0	4795	0	4793	0	4793	0	4796	0	4796	0	4802	0	4799	0	4796	0	4799	0	4796	0	4793	0	4793	0	4793	0	4796	0	4793	0	4793	0	4799	0	4796	0	4796	0	4795	0	4796
1329	@Uematsu_g8c_4_G3_1329	4441	0	4444	0	4441	0	4440	0	4438	0	4438	0	4441	0	4441	0	4447	0	4444	0	4441	0	4444	0	4441	0	4438	0	4438	0	4438	0	4441	0	4438	0	4438	0	4444	0	4441	0	4441	0	4440	0	4441	0
1330	@Uematsu_g8c_4_G3_1330	0	4698	0	4698	0	4701	0	4701	0	4698	0	4701	0	4701	0	4700	0	4698	0	4698	0	4701	0	4701	0	4701	0	4701	0	4698	0	4701	0	4698	0	4704	0	4701	0	4698	0	4701	0	4704	0	4701	0	4698
1331	@Uematsu_g8c_4_G3_1331	0	2688	0	2688	0	2688	0	2688	0	2688	0	2688	0	2688	0	2688	0	2688	0	2688	0	2688	0	2688	0	2688	0	2688	0	2688	0	2688	0	2688	0	2688	0	2688	0	2688	0	2688	0	2688	0	2688	0	2688
1332	@Uematsu_g8c_4_G3_1332	0	4806	0	4809	0	4806	0	4805	0	4803	0	4803	0	4806	0	4806	0	4812	0	4809	0	4806	0	4809	0	4806	0	4803	0	4803	0	4803	0	4806	0	4803	0	4803	0	4809	0	4806	0	4806	0	4805	0	4806
1333	@Uematsu_g8c_4_G3_1333	0	4215	0	4218	0	4215	0	4214	0	4212	0	4212	0	4215	0	4215	0	4221	0	4218	0	4215	0	4218	0	4215	0	4212	0	4212	0	4212	0	4215	0	4212	0	4212	0	4218	0	4215	0	4215	0	4214	0	4215
1334	@Uematsu_g8c_4_G3_1334	4850	0	4853	0	4850	0	4849	0	4847	0	4847	0	4850	0	4850	0	4856	0	4853	0	4850	0	4853	0	4850	0	4847	0	4847	0	4847	0	4850	0	4847	0	4847	0	4853	0	4850	0	4850	0	4849	0	4850	0
1335	@Uematsu_g8c_4_G3_1335	0	4780	0	4780	0	4783	0	4783	0	4780	0	4783	0	4783	0	4782	0	4780	0	4780	0	4783	0	4783	0	4783	0	4783	0	4780	0	4783	0	4780	0	4786	0	4783	0	4780	0	4783	0	4786	0	4783	0	4780
1336	@Uematsu_g8c_4_G3_1336	0	4836	0	4836	0	4839	0	4839	0	4836	0	4839	0	4839	0	4838	0	4836	0	4836	0	4839	0	4839	0	4839	0	4839	0	4836	0	4839	0	4836	0	4842	0	4839	0	4836	0	4839	0	4842	0	4839	0	4836
1337	@Uematsu_g8c_4_G3_1337	0	4175	0	4175	0	4178	0	4178	0	4175	0	4178	0	4178	0	4177	0	4175	0	4175	0	4178	0	4178	0	4178	0	4178	0	4175	0	4178	0	4175	0	4181	0	4178	0	4175	0	4178	0	4181	0	4178	0	4175
1338	@Uematsu_g8c_4_G3_1338	0	4790	0	4790	0	4793	0	4793	0	4790	0	4793	0	4793	0	4792	0	4790	0	4790	0	4793	0	4793	0	4793	0	4793	0	4790	0	4793	0	4790	0	4796	0	4793	0	4790	0	4793	0	4796	0	4793	0	4790
1339	@Uematsu_g8c_4_G3_1339	4737	0	4740	0	4737	0	4736	0	4734	0	4734	0	4737	0	4737	0	4743	0	4740	0	4737	0	4740	0	4737	0	4734	0	4734	0	4734	0	4737	0	4734	0	4734	0	4740	0	4737	0	4737	0	4736	0	4737	0
1340	@Uematsu_g8c_4_G3_1340	4526	0	4529	0	4526	0	4525	0	4523	0	4523	0	4526	0	4526	0	4532	0	4529	0	4526	0	4529	0	4526	0	4523	0	4523	0	4523	0	4526	0	4523	0	4523	0	4529	0	4526	0	4526	0	4525	0	4526	0
1341	@Uematsu_g8c_4_G3_1341	0	4767	0	4767	0	4770	0	4770	0	4767	0	4770	0	4770	0	4769	0	4767	0	4767	0	4770	0	4770	0	4770	0	4770	0	4767	0	4770	0	4767	0	4773	0	4770	0	4767	0	4770	0	4773	0	4770	0	4767
1342	@Uematsu_g8c_4_G3_1342	4520	0	4520	0	4523	0	4523	0	4520	0	4523	0	4523	0	4522	0	4520	0	4520	0	4523	0	4523	0	4523	0	4523	0	4520	0	4523	0	4520	0	4526	0	4523	0	4520	0	4523	0	4526	0	4523	0	4520	0
1343	@Uematsu_g8c_4_G3_1343	4835	0	4835	0	4838	0	4838	0	4835	0	4838	0	4838	0	4837	0	4835	0	4835	0	4838	0	4838	0	4838	0	4838	0	4835	0	4838	0	4835	0	4841	0	4838	0	4835	0	4838	0	4841	0	4838	0	4835	0
1344	@Uematsu_g8c_4_G3_1344	0	2165	0	2165	0	2168	0	2168	0	2165	0	2168	0	2168	0	2167	0	2165	0	2165	0	2168	0	2168	0	2168	0	2168	0	2165	0	2168	0	2165	0	2171	0	2168	0	2165	0	2168	0	2171	0	2168	0	2165
1345	@Uematsu_g8c_4_G3_1345	4641	0	4638	0	4640	0	4638	0	4638	0	4643	0	4641	0	4641	0	4641	0	4641	0	4643	0	4641	0	4640	0	4638	0	4638	0	4643	0	4641	0	4640	0	4640	0	4638	0	4641	0	4640	0	4640	0	4638	0
1346	@Uematsu_g8c_4_G3_1346	4258	0	4261	0	4258	0	4257	0	4255	0	4255	0	4258	0	4258	0	4264	0	4261	0	4258	0	4261	0	4258	0	4255	0	4255	0	4255	0	4258	0	4255	0	4255	0	4261	0	4258	0	4258	0	4257	0	4258	0
1347	@Uematsu_g8c_4_G3_1347	4832	0	4832	0	4835	0	4835	0	4833	0	4835	0	4836	0	4836	0	4833	0	4833	0	4835	0	4835	0	4833	0	4835	0	4835	0	4833	0	4835	0	4835	0	4832	0	4835	0	4835	0	4835	0	4833	0	4835	0
1348	@Uematsu_g8c_4_G3_1348	4808	0	4811	0	4808	0	4807	0	4805	0	4805	0	4808	0	4808	0	4814	0	4811	0	4808	0	4811	0	4808	0	4805	0	4805	0	4805	0	4808	0	4805	0	4805	0	4811	0	4808	0	4808	0	4807	0	4808	0
1349	@Uematsu_g8c_4_G3_1349	0	4311	0	4311	0	4314	0	4314	0	4311	0	4314	0	4314	0	4313	0	4311	0	4311	0	4314	0	4314	0	4314	0	4314	0	4311	0	4314	0	4311	0	4317	0	4314	0	4311	0	4314	0	4317	0	4314	0	4311
1350	@Uematsu_g8c_4_G3_1350	0	4731	0	4734	0	4731	0	4730	0	4728	0	4728	0	4731	0	4731	0	4737	0	4734	0	4731	0	4734	0	4731	0	4728	0	4728	0	4728	0	4731	0	4728	0	4728	0	4734	0	4731	0	4731	0	4730	0	4731
1351	@Uematsu_g8c_4_G3_1351	4646	0	4649	0	4652	0	4649	0	4649	0	4649	0	4649	0	4649	0	4649	0	4646	0	4646	0	4649	0	4649	0	4652	0	4649	0	4646	0	4649	0	4649	0	4649	0	4652	0	4646	0	4647	0	4646	0	4652	0
1352	@Uematsu_g8c_4_G3_1352	0	3369	0	3372	0	3369	0	3368	0	3366	0	3366	0	3369	0	3369	0	3375	0	3372	0	3369	0	3372	0	3369	0	3366	0	3366	0	3366	0	3369	0	3366	0	3366	0	3372	0	3369	0	3369	0	3368	0	3369
1353	@Uematsu_g8c_4_G3_1353	4620	0	4620	0	4623	0	4623	0	4620	0	4623	0	4623	0	4622	0	4620	0	4620	0	4623	0	4623	0	4623	0	4623	0	4620	0	4623	0	4620	0	4626	0	4623	0	4620	0	4623	0	4626	0	4623	0	4620	0
1354	@Uematsu_g8c_4_G3_1354	0	4770	0	4770	0	4773	0	4773	0	4770	0	4773	0	4773	0	4772	0	4770	0	4770	0	4773	0	4773	0	4773	0	4773	0	4771	0	4773	0	4771	0	4776	0	4773	0	4771	0	4773	0	4776	0	4773	0	4771
1355	@Uematsu_g8c_4_G3_1355	4192	0	4195	0	4192	0	4191	0	4189	0	4189	0	4192	0	4192	0	4198	0	4195	0	4192	0	4195	0	4192	0	4189	0	4189	0	4189	0	4192	0	4189	0	4189	0	4195	0	4192	0	4192	0	4192	0	4192	0
1356	@Uematsu_g8c_4_G3_1356	0	4151	0	4151	0	4148	0	4153	0	4151	0	4148	0	4150	0	4151	0	4151	0	4150	0	4148	0	4148	0	4151	0	4150	0	4151	0	4151	0	4150	0	4148	0	4151	0	4151	0	4151	0	4149	0	4154	0	4148
1357	@Uematsu_g8c_4_G3_1357	0	0	0	0	0	0	0	0	0	0	0	0	0	0	0	0	0	0	0	0	0	0	0	0	0	0	0	0	0	0	0	0	0	0	0	0	0	0	0	0	0	0	0	0	0	0	0	0
1358	@Uematsu_g8c_4_G3_1358	0	3977	0	3977	0	3980	0	3980	0	3977	0	3980	0	3980	0	3979	0	3977	0	3977	0	3980	0	3980	0	3980	0	3980	0	3977	0	3980	0	3977	0	3983	0	3980	0	3977	0	3980	0	3983	0	3980	0	3977
1359	@Uematsu_g8c_4_G3_1359	4515	0	4515	0	4518	0	4518	0	4515	0	4518	0	4518	0	4517	0	4515	0	4515	0	4518	0	4518	0	4518	0	4518	0	4515	0	4518	0	4515	0	4521	0	4518	0	4515	0	4518	0	4521	0	4518	0	4515	0
1360	@Uematsu_g8c_4_G3_1360	4752	0	4755	0	4752	0	4751	0	4749	0	4749	0	4752	0	4752	0	4758	0	4755	0	4752	0	4755	0	4752	0	4749	0	4749	0	4749	0	4752	0	4749	0	4749	0	4755	0	4752	0	4752	0	4751	0	4752	0
1361	@Uematsu_g8c_4_G3_1361	4879	0	4882	0	4879	0	4878	0	4876	0	4876	0	4879	0	4879	0	4885	0	4882	0	4879	0	4882	0	4879	0	4876	0	4876	0	4876	0	4879	0	4876	0	4876	0	4882	0	4879	0	4879	0	4878	0	4879	0
1362	@Uematsu_g8c_4_G3_1362	0	4811	0	4814	0	4811	0	4810	0	4808	0	4808	0	4811	0	4811	0	4817	0	4814	0	4811	0	4814	0	4811	0	4808	0	4808	0	4808	0	4811	0	4808	0	4808	0	4814	0	4811	0	4811	0	4810	0	4811
1363	@Uematsu_g8c_4_G3_1363	0	0	0	0	0	0	0	0	0	0	0	0	0	0	0	0	0	0	0	0	0	0	0	0	0	0	0	0	0	0	0	0	0	0	0	0	0	0	0	0	0	0	0	0	0	0	0	0
1364	@Uematsu_g8c_4_G3_1364	4400	0	4403	0	4400	0	4399	0	4397	0	4397	0	4400	0	4400	0	4406	0	4403	0	4400	0	4403	0	4400	0	4397	0	4397	0	4397	0	4400	0	4397	0	4397	0	4403	0	4400	0	4400	0	4399	0	4400	0
1365	@Uematsu_g8c_4_G3_1365	4591	0	4591	0	4590	0	4593	0	4591	0	4590	0	4590	0	4591	0	4592	0	4590	0	4590	0	4590	0	4591	0	4590	0	4591	0	4591	0	4590	0	4590	0	4593	0	4591	0	4593	0	4590	0	4593	0	4588	0
1366	@Uematsu_g8c_4_G3_1366	0	4556	0	4559	0	4556	0	4555	0	4553	0	4553	0	4556	0	4556	0	4562	0	4559	0	4556	0	4559	0	4556	0	4553	0	4553	0	4553	0	4556	0	4553	0	4553	0	4559	0	4556	0	4556	0	4555	0	4556
1367	@Uematsu_g8c_4_G3_1367	4731	0	4734	0	4731	0	4730	0	4728	0	4728	0	4731	0	4731	0	4737	0	4734	0	4731	0	4734	0	4731	0	4728	0	4728	0	4728	0	4731	0	4728	0	4728	0	4734	0	4731	0	4731	0	4730	0	4731	0
1368	@Uematsu_g8c_4_G3_1368	4567	0	4570	0	4567	0	4566	0	4564	0	4564	0	4567	0	4567	0	4573	0	4570	0	4567	0	4570	0	4567	0	4564	0	4564	0	4564	0	4567	0	4564	0	4564	0	4570	0	4567	0	4567	0	4566	0	4567	0
1369	@Uematsu_g8c_4_G3_1369	4825	0	4825	0	4828	0	4828	0	4825	0	4828	0	4828	0	4827	0	4825	0	4825	0	4828	0	4828	0	4828	0	4828	0	4825	0	4828	0	4825	0	4831	0	4828	0	4825	0	4828	0	4831	0	4828	0	4825	0
1370	@Uematsu_g8c_4_G3_1370	3887	0	3890	0	3887	0	3886	0	3885	0	3885	0	3887	0	3888	0	3893	0	3890	0	3887	0	3890	0	3887	0	3884	0	3885	0	3885	0	3887	0	3884	0	3885	0	3890	0	3888	0	3887	0	3888	0	3887	0
1371	@Uematsu_g8c_4_G3_1371	0	4704	0	4707	0	4704	0	4703	0	4701	0	4701	0	4704	0	4704	0	4710	0	4707	0	4704	0	4707	0	4704	0	4701	0	4701	0	4701	0	4704	0	4701	0	4701	0	4707	0	4704	0	4704	0	4703	0	4704
1372	@Uematsu_g8c_4_G3_1372	0	4867	0	4870	0	4867	0	4866	0	4864	0	4864	0	4867	0	4867	0	4873	0	4870	0	4867	0	4870	0	4867	0	4864	0	4864	0	4864	0	4867	0	4864	0	4864	0	4870	0	4867	0	4867	0	4866	0	4867
1373	@Uematsu_g8c_4_G3_1373	4755	0	4755	0	4758	0	4758	0	4755	0	4758	0	4758	0	4757	0	4755	0	4755	0	4758	0	4758	0	4758	0	4758	0	4755	0	4758	0	4755	0	4761	0	4758	0	4755	0	4758	0	4761	0	4758	0	4755	0
1374	@Uematsu_g8c_4_G3_1374	4530	0	4533	0	4530	0	4529	0	4527	0	4527	0	4530	0	4530	0	4536	0	4533	0	4530	0	4533	0	4530	0	4527	0	4527	0	4527	0	4530	0	4527	0	4527	0	4533	0	4530	0	4530	0	4529	0	4530	0
1375	@Uematsu_g8c_4_G3_1375	4811	0	4814	0	4811	0	4810	0	4808	0	4808	0	4811	0	4811	0	4817	0	4814	0	4811	0	4814	0	4811	0	4808	0	4808	0	4808	0	4811	0	4808	0	4808	0	4814	0	4811	0	4811	0	4810	0	4811	0
1376	@Uematsu_g8c_4_G3_1376	4840	0	4843	0	4840	0	4839	0	4837	0	4837	0	4840	0	4840	0	4846	0	4843	0	4840	0	4843	0	4840	0	4837	0	4837	0	4837	0	4840	0	4837	0	4837	0	4843	0	4840	0	4840	0	4839	0	4840	0
1377	@Uematsu_g8c_4_G3_1377	4741	0	4744	0	4741	0	4740	0	4738	0	4738	0	4741	0	4741	0	4747	0	4744	0	4741	0	4744	0	4741	0	4738	0	4738	0	4738	0	4741	0	4738	0	4738	0	4744	0	4741	0	4741	0	4740	0	4741	0
1378	@Uematsu_g8c_4_G3_1378	0	4807	0	4810	0	4807	0	4806	0	4804	0	4804	0	4807	0	4807	0	4813	0	4810	0	4807	0	4810	0	4807	0	4804	0	4804	0	4804	0	4807	0	4804	0	4804	0	4810	0	4807	0	4807	0	4806	0	4807
1379	@Uematsu_g8c_4_G3_1379	4733	0	4736	0	4733	0	4732	0	4730	0	4730	0	4733	0	4733	0	4739	0	4736	0	4733	0	4736	0	4733	0	4730	0	4730	0	4730	0	4733	0	4730	0	4730	0	4736	0	4733	0	4733	0	4732	0	4733	0
1380	@Uematsu_g8c_4_G3_1380	2886	0	2889	0	2886	0	2885	0	2883	0	2883	0	2886	0	2886	0	2892	0	2889	0	2886	0	2889	0	2886	0	2883	0	2883	0	2883	0	2886	0	2883	0	2883	0	2889	0	2886	0	2886	0	2885	0	2886	0
1381	@Uematsu_g8c_4_G3_1381	0	3520	0	3520	0	3520	0	3520	0	3520	0	3520	0	3520	0	3520	0	3520	0	3520	0	3520	0	3520	0	3520	0	3520	0	3520	0	3520	0	3520	0	3520	0	3520	0	3520	0	3520	0	3520	0	3520	0	3520
1382	@Uematsu_g8c_4_G3_1382	4679	0	4679	0	4682	0	4682	0	4680	0	4682	0	4682	0	4681	0	4679	0	4679	0	4681	0	4681	0	4681	0	4682	0	4682	0	4681	0	4682	0	4684	0	4681	0	4682	0	4681	0	4684	0	4681	0	4682	0
1383	@Uematsu_g8c_4_G3_1383	0	4822	0	4825	0	4822	0	4821	0	4819	0	4819	0	4822	0	4822	0	4828	0	4825	0	4822	0	4825	0	4822	0	4819	0	4819	0	4819	0	4822	0	4819	0	4819	0	4825	0	4822	0	4822	0	4821	0	4822
1384	@Uematsu_g8c_4_G3_1384	0	4896	0	4899	0	4896	0	4895	0	4893	0	4893	0	4896	0	4896	0	4902	0	4899	0	4896	0	4899	0	4896	0	4893	0	4893	0	4893	0	4896	0	4893	0	4893	0	4899	0	4896	0	4896	0	4895	0	4896
1385	@Uematsu_g8c_4_G3_1385	4886	0	4886	0	4889	0	4889	0	4886	0	4889	0	4889	0	4888	0	4886	0	4886	0	4889	0	4889	0	4889	0	4889	0	4886	0	4889	0	4886	0	4892	0	4889	0	4886	0	4889	0	4892	0	4889	0	4886	0
1386	@Uematsu_g8c_4_G3_1386	4908	0	4908	0	4911	0	4911	0	4908	0	4911	0	4911	0	4910	0	4908	0	4908	0	4911	0	4911	0	4911	0	4911	0	4908	0	4911	0	4908	0	4914	0	4911	0	4908	0	4911	0	4914	0	4911	0	4908	0
1387	@Uematsu_g8c_4_G3_1387	4805	0	4805	0	4808	0	4808	0	4805	0	4808	0	4808	0	4807	0	4805	0	4805	0	4808	0	4808	0	4808	0	4808	0	4805	0	4808	0	4805	0	4811	0	4808	0	4805	0	4808	0	4811	0	4808	0	4805	0
1388	@Uematsu_g8c_4_G3_1388	4722	0	4725	0	4722	0	4721	0	4719	0	4719	0	4722	0	4722	0	4728	0	4725	0	4722	0	4725	0	4722	0	4719	0	4719	0	4719	0	4722	0	4719	0	4719	0	4725	0	4722	0	4722	0	4721	0	4722	0
1389	@Uematsu_g8c_4_G3_1389	0	4716	0	4719	0	4716	0	4715	0	4713	0	4713	0	4716	0	4716	0	4722	0	4719	0	4716	0	4719	0	4716	0	4713	0	4713	0	4713	0	4716	0	4713	0	4713	0	4719	0	4716	0	4716	0	4715	0	4716
1390	@Uematsu_g8c_4_G3_1390	0	4807	0	4810	0	4807	0	4806	0	4804	0	4804	0	4807	0	4807	0	4813	0	4810	0	4807	0	4810	0	4807	0	4804	0	4804	0	4804	0	4807	0	4804	0	4804	0	4810	0	4807	0	4807	0	4806	0	4807
1391	@Uematsu_g8c_4_G3_1391	4752	0	4755	0	4752	0	4751	0	4749	0	4749	0	4752	0	4752	0	4758	0	4755	0	4752	0	4755	0	4752	0	4749	0	4749	0	4749	0	4752	0	4749	0	4749	0	4755	0	4752	0	4752	0	4751	0	4752	0
1392	@Uematsu_g8c_4_G3_1392	4275	0	4278	0	4275	0	4274	0	4272	0	4272	0	4275	0	4275	0	4281	0	4278	0	4275	0	4278	0	4275	0	4272	0	4272	0	4272	0	4275	0	4272	0	4272	0	4278	0	4275	0	4275	0	4274	0	4275	0
1393	@Uematsu_g8c_4_G3_1393	4444	0	4447	0	4444	0	4443	0	4441	0	4441	0	4444	0	4444	0	4450	0	4447	0	4444	0	4447	0	4444	0	4441	0	4441	0	4441	0	4444	0	4441	0	4441	0	4447	0	4444	0	4444	0	4443	0	4444	0
1394	@Uematsu_g8c_4_G3_1394	1972	0	1972	0	1972	0	1972	0	1972	0	1972	0	1972	0	1972	0	1972	0	1972	0	1972	0	1972	0	1972	0	1972	0	1972	0	1972	0	1972	0	1972	0	1972	0	1972	0	1972	0	1972	0	1972	0	1972	0
1395	@Uematsu_g8c_4_G3_1395	4760	0	4760	0	4763	0	4763	0	4760	0	4763	0	4763	0	4762	0	4760	0	4760	0	4763	0	4763	0	4763	0	4763	0	4760	0	4763	0	4760	0	4766	0	4763	0	4760	0	4763	0	4766	0	4763	0	4760	0
1396	@Uematsu_g8c_4_G3_1396	0	4216	0	4216	0	4219	0	4219	0	4216	0	4219	0	4219	0	4218	0	4216	0	4216	0	4219	0	4219	0	4219	0	4219	0	4216	0	4219	0	4216	0	4222	0	4219	0	4216	0	4219	0	4222	0	4219	0	4216
1397	@Uematsu_g8c_4_G3_1397	0	4363	0	4363	0	4366	0	4366	0	4363	0	4366	0	4366	0	4365	0	4363	0	4363	0	4366	0	4366	0	4366	0	4366	0	4363	0	4366	0	4363	0	4369	0	4366	0	4363	0	4366	0	4369	0	4366	0	4363
1398	@Uematsu_g8c_4_G3_1398	0	3795	0	3795	0	3798	0	3798	0	3795	0	3798	0	3798	0	3797	0	3795	0	3795	0	3798	0	3798	0	3798	0	3798	0	3795	0	3798	0	3795	0	3801	0	3798	0	3795	0	3798	0	3801	0	3798	0	3795
1399	@Uematsu_g8c_4_G3_1399	0	4726	0	4729	0	4726	0	4725	0	4723	0	4723	0	4726	0	4726	0	4732	0	4729	0	4726	0	4729	0	4726	0	4723	0	4723	0	4723	0	4726	0	4723	0	4723	0	4729	0	4726	0	4726	0	4725	0	4726
1400	@Uematsu_g8c_4_G3_1400	0	4626	0	4629	0	4626	0	4625	0	4623	0	4623	0	4626	0	4626	0	4632	0	4629	0	4626	0	4629	0	4626	0	4623	0	4623	0	4623	0	4626	0	4623	0	4623	0	4629	0	4626	0	4626	0	4625	0	4626
1401	@Uematsu_g8c_4_G3_1401	0	4786	0	4789	0	4786	0	4785	0	4783	0	4783	0	4786	0	4786	0	4792	0	4789	0	4786	0	4789	0	4786	0	4783	0	4783	0	4783	0	4786	0	4783	0	4783	0	4789	0	4786	0	4786	0	4785	0	4786
1402	@Uematsu_g8c_4_G3_1402	0	1943	0	1943	0	1943	0	1943	0	1943	0	1943	0	1943	0	1943	0	1943	0	1943	0	1943	0	1943	0	1943	0	1943	0	1943	0	1943	0	1943	0	1943	0	1943	0	1943	0	1943	0	1943	0	1943	0	1943
1403	@Uematsu_g8c_4_G3_1403	4694	0	4697	0	4694	0	4693	0	4691	0	4691	0	4694	0	4694	0	4700	0	4697	0	4694	0	4697	0	4694	0	4691	0	4691	0	4691	0	4694	0	4691	0	4691	0	4697	0	4694	0	4694	0	4693	0	4694	0
1404	@Uematsu_g8c_4_G3_1404	4002	0	4002	0	4005	0	4005	0	4002	0	4005	0	4005	0	4004	0	4002	0	4002	0	4005	0	4005	0	4005	0	4005	0	4002	0	4005	0	4002	0	4008	0	4005	0	4002	0	4005	0	4008	0	4005	0	4002	0
1405	@Uematsu_g8c_4_G3_1405	2034	0	2034	0	2034	0	2034	0	2034	0	2034	0	2034	0	2034	0	2034	0	2034	0	2034	0	2034	0	2034	0	2034	0	2034	0	2034	0	2034	0	2034	0	2034	0	2034	0	2034	0	2034	0	2034	0	2034	0
1406	@Uematsu_g8c_4_G3_1406	4862	0	4862	0	4865	0	4865	0	4862	0	4865	0	4865	0	4864	0	4862	0	4862	0	4865	0	4865	0	4865	0	4865	0	4862	0	4865	0	4862	0	4868	0	4865	0	4862	0	4865	0	4868	0	4865	0	4862	0
1407	@Uematsu_g8c_4_G3_1407	0	4745	0	4745	0	4748	0	4748	0	4745	0	4748	0	4748	0	4747	0	4745	0	4745	0	4748	0	4748	0	4748	0	4748	0	4745	0	4748	0	4745	0	4751	0	4748	0	4745	0	4748	0	4751	0	4748	0	4745
1408	@Uematsu_g8c_4_G3_1408	0	3770	0	3770	0	3773	0	3773	0	3770	0	3773	0	3773	0	3772	0	3770	0	3770	0	3773	0	3773	0	3773	0	3773	0	3770	0	3773	0	3770	0	3776	0	3773	0	3770	0	3773	0	3776	0	3773	0	3770
1409	@Uematsu_g8c_4_G3_1409	4587	0	4590	0	4587	0	4586	0	4584	0	4584	0	4587	0	4587	0	4593	0	4590	0	4587	0	4590	0	4587	0	4584	0	4584	0	4584	0	4587	0	4584	0	4584	0	4590	0	4587	0	4587	0	4586	0	4587	0
1410	@Uematsu_g8c_4_G3_1410	4299	0	4296	0	4298	0	4296	0	4296	0	4301	0	4299	0	4299	0	4299	0	4299	0	4301	0	4299	0	4298	0	4296	0	4296	0	4301	0	4299	0	4298	0	4298	0	4296	0	4299	0	4298	0	4298	0	4296	0
1411	@Uematsu_g8c_4_G3_1411	4575	0	4578	0	4575	0	4574	0	4572	0	4572	0	4575	0	4575	0	4581	0	4578	0	4575	0	4578	0	4575	0	4572	0	4572	0	4572	0	4575	0	4572	0	4572	0	4578	0	4575	0	4575	0	4574	0	4575	0
1412	@Uematsu_g8c_4_G3_1412	4098	0	4098	0	4101	0	4101	0	4098	0	4101	0	4101	0	4100	0	4098	0	4098	0	4101	0	4101	0	4101	0	4101	0	4098	0	4101	0	4098	0	4104	0	4101	0	4098	0	4101	0	4104	0	4101	0	4098	0
1413	@Uematsu_g8c_4_G3_1413	0	4869	0	4872	0	4869	0	4868	0	4866	0	4866	0	4869	0	4869	0	4875	0	4872	0	4869	0	4872	0	4869	0	4866	0	4866	0	4866	0	4869	0	4866	0	4866	0	4872	0	4869	0	4869	0	4868	0	4869
1414	@Uematsu_g8c_4_G3_1414	0	4738	0	4738	0	4741	0	4741	0	4738	0	4741	0	4741	0	4740	0	4738	0	4738	0	4741	0	4741	0	4741	0	4741	0	4738	0	4741	0	4738	0	4744	0	4741	0	4738	0	4741	0	4744	0	4741	0	4738
1415	@Uematsu_g8c_4_G3_1415	0	1854	0	1854	0	1854	0	1854	0	1854	0	1854	0	1854	0	1854	0	1854	0	1854	0	1854	0	1854	0	1854	0	1854	0	1854	0	1854	0	1854	0	1854	0	1854	0	1854	0	1854	0	1854	0	1854	0	1854
1416	@Uematsu_g8c_4_G3_1416	3854	0	3854	0	3857	0	3857	0	3854	0	3857	0	3857	0	3856	0	3854	0	3854	0	3857	0	3857	0	3857	0	3857	0	3854	0	3857	0	3854	0	3860	0	3857	0	3854	0	3857	0	3860	0	3857	0	3854	0
1417	@Uematsu_g8c_4_G3_1417	0	4750	0	4753	0	4750	0	4749	0	4747	0	4747	0	4750	0	4750	0	4756	0	4753	0	4750	0	4753	0	4750	0	4747	0	4747	0	4747	0	4750	0	4747	0	4747	0	4753	0	4750	0	4750	0	4749	0	4750
1418	@Uematsu_g8c_4_G3_1418	0	4818	0	4818	0	4821	0	4821	0	4818	0	4821	0	4821	0	4820	0	4818	0	4818	0	4821	0	4821	0	4821	0	4821	0	4818	0	4821	0	4818	0	4824	0	4821	0	4818	0	4821	0	4824	0	4821	0	4818
1419	@Uematsu_g8c_4_G3_1419	4500	0	4500	0	4503	0	4503	0	4500	0	4503	0	4503	0	4502	0	4500	0	4500	0	4503	0	4503	0	4503	0	4503	0	4501	0	4503	0	4501	0	4506	0	4503	0	4501	0	4503	0	4506	0	4503	0	4501	0
1420	@Uematsu_g8c_4_G3_1420	0	0	0	0	0	0	0	0	0	0	0	0	0	0	0	0	0	0	0	0	0	0	0	0	0	0	0	0	0	0	0	0	0	0	0	0	0	0	0	0	0	0	0	0	0	0	0	0
1421	@Uematsu_g8c_4_G3_1421	4710	0	4713	0	4710	0	4709	0	4707	0	4707	0	4710	0	4710	0	4716	0	4713	0	4710	0	4713	0	4710	0	4707	0	4707	0	4707	0	4710	0	4707	0	4707	0	4713	0	4710	0	4710	0	4709	0	4710	0
1422	@Uematsu_g8c_4_G3_1422	3866	0	3869	0	3866	0	3865	0	3863	0	3863	0	3866	0	3866	0	3872	0	3869	0	3866	0	3869	0	3866	0	3863	0	3863	0	3863	0	3866	0	3863	0	3863	0	3869	0	3866	0	3866	0	3865	0	3866	0
1423	@Uematsu_g8c_4_G3_1423	4794	0	4794	0	4797	0	4797	0	4794	0	4797	0	4797	0	4796	0	4794	0	4794	0	4797	0	4797	0	4797	0	4797	0	4794	0	4797	0	4794	0	4800	0	4797	0	4794	0	4797	0	4800	0	4797	0	4794	0
1424	@Uematsu_g8c_4_G3_1424	0	4456	0	4459	0	4456	0	4455	0	4453	0	4453	0	4456	0	4456	0	4462	0	4459	0	4456	0	4459	0	4456	0	4453	0	4453	0	4453	0	4456	0	4453	0	4453	0	4459	0	4456	0	4456	0	4455	0	4456
1425	@Uematsu_g8c_4_G3_1425	0	4827	0	4827	0	4830	0	4830	0	4827	0	4830	0	4830	0	4829	0	4827	0	4827	0	4830	0	4830	0	4830	0	4830	0	4827	0	4830	0	4827	0	4833	0	4830	0	4827	0	4830	0	4833	0	4830	0	4827
1426	@Uematsu_g8c_4_G3_1426	0	4753	0	4756	0	4753	0	4752	0	4750	0	4750	0	4753	0	4753	0	4759	0	4756	0	4753	0	4756	0	4753	0	4750	0	4750	0	4750	0	4753	0	4750	0	4750	0	4756	0	4753	0	4753	0	4752	0	4753
1427	@Uematsu_g8c_4_G3_1427	4678	0	4681	0	4678	0	4677	0	4675	0	4675	0	4678	0	4678	0	4684	0	4681	0	4678	0	4681	0	4678	0	4675	0	4675	0	4675	0	4678	0	4675	0	4675	0	4681	0	4678	0	4678	0	4677	0	4678	0
1428	@Uematsu_g8c_4_G3_1428	0	4721	0	4724	0	4721	0	4720	0	4718	0	4718	0	4721	0	4721	0	4727	0	4724	0	4721	0	4724	0	4721	0	4718	0	4718	0	4718	0	4721	0	4718	0	4718	0	4724	0	4721	0	4721	0	4720	0	4721
1429	@Uematsu_g8c_4_G3_1429	4709	0	4712	0	4709	0	4708	0	4706	0	4706	0	4709	0	4709	0	4715	0	4712	0	4709	0	4712	0	4709	0	4706	0	4706	0	4706	0	4709	0	4706	0	4706	0	4712	0	4709	0	4709	0	4708	0	4709	0
1430	@Uematsu_g8c_4_G3_1430	4684	0	4684	0	4687	0	4687	0	4684	0	4687	0	4687	0	4686	0	4684	0	4684	0	4687	0	4687	0	4687	0	4687	0	4684	0	4687	0	4684	0	4690	0	4687	0	4684	0	4687	0	4690	0	4687	0	4684	0
1431	@Uematsu_g8c_4_G3_1431	4464	0	4464	0	4467	0	4467	0	4464	0	4467	0	4467	0	4466	0	4464	0	4464	0	4467	0	4467	0	4467	0	4467	0	4464	0	4467	0	4464	0	4470	0	4467	0	4464	0	4467	0	4470	0	4467	0	4464	0
1432	@Uematsu_g8c_4_G3_1432	0	4756	0	4759	0	4756	0	4755	0	4753	0	4753	0	4756	0	4756	0	4762	0	4759	0	4756	0	4759	0	4756	0	4753	0	4753	0	4753	0	4756	0	4753	0	4753	0	4759	0	4756	0	4756	0	4755	0	4756
1433	@Uematsu_g8c_4_G3_1433	0	4793	0	4796	0	4793	0	4792	0	4790	0	4790	0	4793	0	4793	0	4799	0	4796	0	4793	0	4796	0	4793	0	4790	0	4790	0	4790	0	4793	0	4790	0	4790	0	4796	0	4793	0	4793	0	4792	0	4793
1434	@Uematsu_g8c_4_G3_1434	4715	0	4718	0	4715	0	4714	0	4712	0	4712	0	4715	0	4715	0	4721	0	4718	0	4715	0	4718	0	4715	0	4712	0	4712	0	4712	0	4715	0	4712	0	4712	0	4718	0	4715	0	4715	0	4714	0	4715	0
1435	@Uematsu_g8c_4_G3_1435	4657	0	4660	0	4657	0	4656	0	4654	0	4654	0	4657	0	4657	0	4663	0	4660	0	4657	0	4660	0	4657	0	4654	0	4654	0	4654	0	4657	0	4654	0	4654	0	4660	0	4657	0	4657	0	4656	0	4657	0
1436	@Uematsu_g8c_4_G3_1436	0	4850	0	4853	0	4850	0	4849	0	4847	0	4847	0	4850	0	4850	0	4856	0	4853	0	4850	0	4853	0	4850	0	4847	0	4847	0	4847	0	4850	0	4847	0	4847	0	4853	0	4850	0	4850	0	4849	0	4850
1437	@Uematsu_g8c_4_G3_1437	0	0	0	0	0	0	0	0	0	0	0	0	0	0	0	0	0	0	0	0	0	0	0	0	0	0	0	0	0	0	0	0	0	0	0	0	0	0	0	0	0	0	0	0	0	0	0	0
1438	@Uematsu_g8c_4_G3_1438	0	4778	0	4781	0	4778	0	4777	0	4775	0	4775	0	4778	0	4778	0	4784	0	4781	0	4778	0	4781	0	4778	0	4775	0	4775	0	4775	0	4778	0	4775	0	4775	0	4781	0	4778	0	4778	0	4777	0	4778
1439	@Uematsu_g8c_4_G3_1439	4873	0	4873	0	4876	0	4876	0	4873	0	4876	0	4876	0	4875	0	4873	0	4873	0	4876	0	4876	0	4876	0	4876	0	4873	0	4876	0	4873	0	4879	0	4876	0	4873	0	4876	0	4879	0	4876	0	4873	0
1440	@Uematsu_g8c_4_G3_1440	4732	0	4735	0	4732	0	4731	0	4729	0	4729	0	4732	0	4732	0	4738	0	4735	0	4732	0	4735	0	4732	0	4729	0	4729	0	4729	0	4732	0	4729	0	4729	0	4735	0	4732	0	4732	0	4731	0	4732	0
1441	@Uematsu_g8c_4_G3_1441	4865	0	4868	0	4865	0	4864	0	4862	0	4862	0	4865	0	4865	0	4871	0	4868	0	4865	0	4868	0	4865	0	4862	0	4862	0	4862	0	4865	0	4862	0	4862	0	4868	0	4865	0	4865	0	4864	0	4865	0
1442	@Uematsu_g8c_4_G3_1442	4616	0	4619	0	4616	0	4617	0	4614	0	4613	0	4616	0	4616	0	4622	0	4619	0	4616	0	4619	0	4617	0	4614	0	4613	0	4614	0	4616	0	4613	0	4614	0	4619	0	4616	0	4616	0	4615	0	4616	0
1443	@Uematsu_g8c_4_G3_1443	0	4762	0	4762	0	4765	0	4765	0	4762	0	4765	0	4765	0	4764	0	4762	0	4762	0	4765	0	4765	0	4765	0	4765	0	4762	0	4765	0	4762	0	4768	0	4765	0	4762	0	4765	0	4768	0	4765	0	4762
1444	@Uematsu_g8c_4_G3_1444	4503	0	4506	0	4503	0	4502	0	4500	0	4500	0	4503	0	4503	0	4509	0	4506	0	4503	0	4506	0	4503	0	4500	0	4500	0	4500	0	4503	0	4500	0	4500	0	4506	0	4503	0	4503	0	4502	0	4503	0
1445	@Uematsu_g8c_4_G3_1445	0	4645	0	4648	0	4645	0	4644	0	4642	0	4642	0	4645	0	4645	0	4651	0	4648	0	4645	0	4648	0	4645	0	4642	0	4642	0	4642	0	4645	0	4642	0	4642	0	4648	0	4645	0	4645	0	4644	0	4645
1446	@Uematsu_g8c_4_G3_1446	4032	0	4032	0	4035	0	4035	0	4032	0	4035	0	4035	0	4034	0	4032	0	4032	0	4035	0	4035	0	4035	0	4035	0	4032	0	4035	0	4032	0	4038	0	4035	0	4032	0	4035	0	4038	0	4035	0	4032	0
1447	@Uematsu_g8c_4_G3_1447	3513	0	3513	0	3513	0	3513	0	3513	0	3513	0	3513	0	3513	0	3513	0	3513	0	3513	0	3513	0	3513	0	3513	0	3513	0	3513	0	3513	0	3513	0	3513	0	3513	0	3513	0	3513	0	3513	0	3513	0
1448	@Uematsu_g8c_4_G3_1448	0	4540	0	4543	0	4540	0	4539	0	4537	0	4537	0	4540	0	4540	0	4546	0	4543	0	4540	0	4543	0	4540	0	4537	0	4537	0	4537	0	4540	0	4537	0	4537	0	4543	0	4540	0	4540	0	4539	0	4540
1449	@Uematsu_g8c_4_G3_1449	0	4841	0	4844	0	4841	0	4840	0	4838	0	4838	0	4841	0	4841	0	4847	0	4844	0	4841	0	4844	0	4841	0	4838	0	4838	0	4838	0	4841	0	4838	0	4838	0	4844	0	4841	0	4841	0	4840	0	4841
1450	@Uematsu_g8c_4_G3_1450	4828	0	4828	0	4831	0	4831	0	4828	0	4831	0	4831	0	4830	0	4828	0	4828	0	4831	0	4831	0	4831	0	4831	0	4828	0	4831	0	4828	0	4834	0	4831	0	4828	0	4831	0	4834	0	4831	0	4828	0
1451	@Uematsu_g8c_4_G3_1451	4701	0	4704	0	4701	0	4700	0	4698	0	4698	0	4701	0	4701	0	4707	0	4704	0	4701	0	4704	0	4701	0	4698	0	4698	0	4698	0	4701	0	4698	0	4698	0	4704	0	4701	0	4701	0	4700	0	4701	0
1452	@Uematsu_g8c_4_G3_1452	0	4122	0	4122	0	4125	0	4125	0	4122	0	4125	0	4125	0	4124	0	4122	0	4122	0	4125	0	4125	0	4125	0	4125	0	4122	0	4125	0	4122	0	4128	0	4125	0	4122	0	4125	0	4128	0	4125	0	4122
1453	@Uematsu_g8c_4_G3_1453	0	4463	0	4463	0	4466	0	4466	0	4463	0	4466	0	4466	0	4465	0	4463	0	4463	0	4466	0	4466	0	4466	0	4466	0	4463	0	4466	0	4463	0	4469	0	4466	0	4463	0	4466	0	4469	0	4466	0	4463
1454	@Uematsu_g8c_4_G3_1454	4208	0	4211	0	4208	0	4207	0	4205	0	4205	0	4208	0	4208	0	4214	0	4211	0	4208	0	4211	0	4208	0	4205	0	4205	0	4205	0	4208	0	4205	0	4205	0	4211	0	4208	0	4208	0	4207	0	4208	0
1455	@Uematsu_g8c_4_G3_1455	4814	0	4814	0	4817	0	4817	0	4814	0	4817	0	4817	0	4816	0	4814	0	4814	0	4817	0	4817	0	4817	0	4817	0	4814	0	4817	0	4814	0	4820	0	4817	0	4814	0	4817	0	4820	0	4817	0	4814	0
1456	@Uematsu_g8c_4_G3_1456	4788	0	4791	0	4788	0	4787	0	4785	0	4785	0	4788	0	4788	0	4794	0	4791	0	4788	0	4791	0	4788	0	4785	0	4785	0	4785	0	4788	0	4785	0	4785	0	4791	0	4788	0	4788	0	4787	0	4788	0
1457	@Uematsu_g8c_4_G3_1457	0	4400	0	4400	0	4403	0	4403	0	4400	0	4403	0	4403	0	4402	0	4400	0	4400	0	4403	0	4403	0	4403	0	4403	0	4401	0	4403	0	4401	0	4406	0	4403	0	4401	0	4403	0	4406	0	4403	0	4401
1458	@Uematsu_g8c_4_G3_1458	4799	0	4802	0	4799	0	4798	0	4796	0	4796	0	4799	0	4799	0	4805	0	4802	0	4799	0	4802	0	4799	0	4796	0	4796	0	4796	0	4799	0	4796	0	4796	0	4802	0	4799	0	4799	0	4798	0	4799	0
1459	@Uematsu_g8c_4_G3_1459	0	4747	0	4747	0	4750	0	4750	0	4747	0	4750	0	4750	0	4749	0	4747	0	4747	0	4750	0	4750	0	4750	0	4750	0	4747	0	4750	0	4747	0	4753	0	4750	0	4747	0	4750	0	4753	0	4750	0	4747
1460	@Uematsu_g8c_4_G3_1460	0	4783	0	4783	0	4786	0	4786	0	4783	0	4786	0	4786	0	4785	0	4783	0	4783	0	4786	0	4786	0	4786	0	4786	0	4783	0	4786	0	4783	0	4789	0	4786	0	4783	0	4786	0	4789	0	4786	0	4783
1461	@Uematsu_g8c_4_G3_1461	0	4394	0	4397	0	4394	0	4393	0	4391	0	4391	0	4394	0	4394	0	4400	0	4397	0	4394	0	4397	0	4394	0	4391	0	4391	0	4391	0	4394	0	4391	0	4391	0	4397	0	4394	0	4394	0	4393	0	4394
1462	@Uematsu_g8c_4_G3_1462	0	1852	0	1852	0	1855	0	1855	0	1852	0	1855	0	1855	0	1854	0	1852	0	1852	0	1855	0	1855	0	1855	0	1855	0	1852	0	1855	0	1852	0	1858	0	1855	0	1852	0	1855	0	1858	0	1855	0	1852
1463	@Uematsu_g8c_4_G3_1463	0	4731	0	4731	0	4734	0	4734	0	4731	0	4734	0	4734	0	4733	0	4731	0	4731	0	4734	0	4734	0	4734	0	4734	0	4731	0	4734	0	4731	0	4737	0	4734	0	4731	0	4734	0	4737	0	4734	0	4731
1464	@Uematsu_g8c_4_G3_1464	4884	0	4884	0	4887	0	4887	0	4884	0	4887	0	4887	0	4886	0	4884	0	4884	0	4887	0	4887	0	4887	0	4887	0	4884	0	4887	0	4884	0	4890	0	4887	0	4884	0	4887	0	4890	0	4887	0	4884	0
1465	@Uematsu_g8c_4_G3_1465	3286	0	3283	0	3285	0	3283	0	3283	0	3288	0	3286	0	3286	0	3286	0	3286	0	3288	0	3286	0	3285	0	3283	0	3283	0	3288	0	3286	0	3285	0	3285	0	3283	0	3286	0	3285	0	3285	0	3283	0
1466	@Uematsu_g8c_4_G3_1466	4746	0	4749	0	4746	0	4745	0	4743	0	4743	0	4746	0	4746	0	4752	0	4749	0	4746	0	4749	0	4746	0	4743	0	4743	0	4743	0	4746	0	4743	0	4743	0	4749	0	4746	0	4746	0	4745	0	4746	0
1467	@Uematsu_g8c_4_G3_1467	0	0	0	0	0	0	0	0	0	0	0	0	0	0	0	0	0	0	0	0	0	0	0	0	0	0	0	0	0	0	0	0	0	0	0	0	0	0	0	0	0	0	0	0	0	0	0	0
1468	@Uematsu_g8c_4_G3_1468	4829	0	4829	0	4832	0	4832	0	4829	0	4832	0	4832	0	4831	0	4829	0	4829	0	4832	0	4832	0	4832	0	4832	0	4829	0	4832	0	4829	0	4835	0	4832	0	4829	0	4832	0	4835	0	4832	0	4829	0
1469	@Uematsu_g8c_4_G3_1469	0	4805	0	4808	0	4805	0	4804	0	4802	0	4802	0	4805	0	4805	0	4811	0	4808	0	4805	0	4808	0	4805	0	4802	0	4802	0	4802	0	4805	0	4802	0	4802	0	4808	0	4805	0	4805	0	4804	0	4805
1470	@Uematsu_g8c_4_G3_1470	0	4649	0	4649	0	4652	0	4652	0	4649	0	4652	0	4652	0	4651	0	4649	0	4649	0	4652	0	4652	0	4652	0	4652	0	4649	0	4652	0	4649	0	4655	0	4652	0	4649	0	4652	0	4655	0	4652	0	4649
1471	@Uematsu_g8c_4_G3_1471	4720	0	4720	0	4723	0	4723	0	4720	0	4723	0	4723	0	4722	0	4720	0	4720	0	4723	0	4723	0	4723	0	4723	0	4720	0	4723	0	4720	0	4726	0	4723	0	4720	0	4723	0	4726	0	4723	0	4720	0
1472	@Uematsu_g8c_4_G3_1472	4834	0	4837	0	4834	0	4833	0	4831	0	4831	0	4834	0	4834	0	4840	0	4837	0	4834	0	4837	0	4834	0	4831	0	4831	0	4831	0	4834	0	4831	0	4831	0	4837	0	4834	0	4834	0	4833	0	4834	0
1473	@Uematsu_g8c_4_G3_1473	4655	0	4658	0	4655	0	4654	0	4652	0	4652	0	4655	0	4655	0	4661	0	4658	0	4655	0	4658	0	4655	0	4652	0	4652	0	4652	0	4655	0	4652	0	4652	0	4658	0	4655	0	4655	0	4654	0	4655	0
1474	@Uematsu_g8c_4_G3_1474	0	4371	0	4374	0	4371	0	4370	0	4368	0	4368	0	4371	0	4371	0	4377	0	4374	0	4371	0	4374	0	4371	0	4368	0	4368	0	4368	0	4371	0	4368	0	4368	0	4374	0	4371	0	4371	0	4370	0	4371
1475	@Uematsu_g8c_4_G3_1475	0	4732	0	4735	0	4732	0	4731	0	4729	0	4729	0	4732	0	4732	0	4738	0	4735	0	4732	0	4735	0	4732	0	4729	0	4729	0	4729	0	4732	0	4729	0	4729	0	4735	0	4732	0	4732	0	4731	0	4732
1476	@Uematsu_g8c_4_G3_1476	0	4592	0	4595	0	4592	0	4591	0	4589	0	4589	0	4592	0	4592	0	4598	0	4595	0	4592	0	4595	0	4592	0	4589	0	4589	0	4589	0	4592	0	4589	0	4589	0	4595	0	4592	0	4592	0	4591	0	4592
1477	@Uematsu_g8c_4_G3_1477	4914	0	4917	0	4914	0	4913	0	4911	0	4911	0	4914	0	4914	0	4920	0	4917	0	4914	0	4917	0	4914	0	4911	0	4911	0	4911	0	4914	0	4911	0	4911	0	4917	0	4914	0	4914	0	4913	0	4914	0
1478	@Uematsu_g8c_4_G3_1478	4553	0	4556	0	4553	0	4552	0	4550	0	4550	0	4553	0	4553	0	4559	0	4556	0	4553	0	4556	0	4553	0	4550	0	4550	0	4550	0	4553	0	4550	0	4550	0	4556	0	4553	0	4553	0	4552	0	4553	0
1479	@Uematsu_g8c_4_G3_1479	4829	0	4832	0	4829	0	4828	0	4826	0	4826	0	4829	0	4829	0	4835	0	4832	0	4829	0	4832	0	4829	0	4826	0	4826	0	4826	0	4829	0	4826	0	4826	0	4832	0	4829	0	4829	0	4828	0	4829	0
1480	@Uematsu_g8c_4_G3_1480	0	4703	0	4703	0	4706	0	4706	0	4703	0	4706	0	4706	0	4705	0	4703	0	4703	0	4706	0	4706	0	4706	0	4706	0	4703	0	4706	0	4703	0	4709	0	4706	0	4703	0	4706	0	4709	0	4706	0	4703
1481	@Uematsu_g8c_4_G3_1481	0	4842	0	4845	0	4842	0	4841	0	4839	0	4839	0	4842	0	4842	0	4848	0	4845	0	4842	0	4845	0	4842	0	4839	0	4839	0	4839	0	4842	0	4839	0	4839	0	4845	0	4842	0	4842	0	4841	0	4842
1482	@Uematsu_g8c_4_G3_1482	0	4772	0	4772	0	4775	0	4775	0	4772	0	4775	0	4775	0	4774	0	4772	0	4772	0	4775	0	4775	0	4775	0	4775	0	4772	0	4775	0	4772	0	4778	0	4775	0	4772	0	4775	0	4778	0	4775	0	4772
1483	@Uematsu_g8c_4_G3_1483	0	4708	0	4711	0	4708	0	4707	0	4705	0	4705	0	4708	0	4708	0	4714	0	4711	0	4708	0	4711	0	4708	0	4705	0	4705	0	4705	0	4708	0	4705	0	4705	0	4711	0	4708	0	4708	0	4707	0	4708
1484	@Uematsu_g8c_4_G3_1484	0	0	0	0	0	0	0	0	0	0	0	0	0	0	0	0	0	0	0	0	0	0	0	0	0	0	0	0	0	0	0	0	0	0	0	0	0	0	0	0	0	0	0	0	0	0	0	0
1485	@Uematsu_g8c_4_G3_1485	4581	0	4581	0	4584	0	4584	0	4581	0	4584	0	4584	0	4583	0	4581	0	4581	0	4584	0	4584	0	4584	0	4584	0	4581	0	4584	0	4581	0	4587	0	4584	0	4581	0	4584	0	4587	0	4584	0	4581	0
1486	@Uematsu_g8c_4_G3_1486	4805	0	4805	0	4808	0	4808	0	4805	0	4808	0	4808	0	4807	0	4805	0	4805	0	4808	0	4808	0	4808	0	4808	0	4805	0	4808	0	4805	0	4811	0	4808	0	4805	0	4808	0	4811	0	4808	0	4805	0
1487	@Uematsu_g8c_4_G3_1487	4698	0	4701	0	4698	0	4697	0	4695	0	4695	0	4698	0	4698	0	4704	0	4701	0	4698	0	4701	0	4698	0	4695	0	4695	0	4695	0	4698	0	4695	0	4695	0	4701	0	4698	0	4698	0	4697	0	4698	0
1488	@Uematsu_g8c_4_G3_1488	4538	0	4538	0	4541	0	4541	0	4538	0	4541	0	4541	0	4540	0	4538	0	4538	0	4541	0	4541	0	4541	0	4541	0	4538	0	4541	0	4538	0	4544	0	4541	0	4538	0	4541	0	4544	0	4541	0	4538	0
1489	@Uematsu_g8c_4_G3_1489	0	4633	0	4633	0	4633	0	4633	0	4633	0	4633	0	4633	0	4633	0	4633	0	4633	0	4633	0	4633	0	4633	0	4633	0	4633	0	4633	0	4633	0	4633	0	4633	0	4633	0	4633	0	4633	0	4633	0	4633
1490	@Uematsu_g8c_4_G3_1490	4832	0	4835	0	4832	0	4831	0	4829	0	4829	0	4832	0	4832	0	4838	0	4835	0	4832	0	4835	0	4832	0	4829	0	4829	0	4829	0	4832	0	4829	0	4829	0	4835	0	4832	0	4832	0	4831	0	4832	0
1491	@Uematsu_g8c_4_G3_1491	4805	0	4808	0	4805	0	4804	0	4802	0	4802	0	4805	0	4805	0	4811	0	4808	0	4805	0	4808	0	4805	0	4802	0	4802	0	4802	0	4805	0	4802	0	4802	0	4808	0	4805	0	4805	0	4804	0	4805	0
1492	@Uematsu_g8c_4_G3_1492	0	4726	0	4726	0	4729	0	4729	0	4726	0	4729	0	4729	0	4728	0	4726	0	4726	0	4729	0	4729	0	4729	0	4729	0	4726	0	4729	0	4726	0	4732	0	4729	0	4726	0	4729	0	4732	0	4729	0	4726
1493	@Uematsu_g8c_4_G3_1493	4810	0	4813	0	4810	0	4809	0	4807	0	4807	0	4810	0	4810	0	4816	0	4813	0	4810	0	4813	0	4810	0	4807	0	4807	0	4807	0	4810	0	4807	0	4807	0	4813	0	4810	0	4810	0	4809	0	4810	0
1494	@Uematsu_g8c_4_G3_1494	0	4269	0	4269	0	4272	0	4272	0	4269	0	4272	0	4272	0	4271	0	4269	0	4269	0	4272	0	4272	0	4272	0	4272	0	4269	0	4272	0	4269	0	4275	0	4272	0	4269	0	4272	0	4275	0	4272	0	4269
1495	@Uematsu_g8c_4_G3_1495	4878	0	4878	0	4881	0	4881	0	4878	0	4881	0	4881	0	4880	0	4878	0	4878	0	4881	0	4881	0	4881	0	4881	0	4878	0	4881	0	4878	0	4884	0	4881	0	4878	0	4881	0	4884	0	4881	0	4878	0
1496	@Uematsu_g8c_4_G3_1496	0	4717	0	4720	0	4717	0	4717	0	4714	0	4714	0	4717	0	4717	0	4723	0	4720	0	4717	0	4720	0	4717	0	4714	0	4714	0	4714	0	4717	0	4714	0	4714	0	4720	0	4717	0	4717	0	4716	0	4717
1497	@Uematsu_g8c_4_G3_1497	4812	0	4815	0	4812	0	4811	0	4810	0	4810	0	4812	0	4813	0	4818	0	4815	0	4812	0	4815	0	4812	0	4809	0	4810	0	4810	0	4812	0	4809	0	4810	0	4815	0	4813	0	4812	0	4813	0	4812	0
1498	@Uematsu_g8c_4_G3_1498	0	4819	0	4819	0	4822	0	4822	0	4819	0	4822	0	4822	0	4821	0	4819	0	4819	0	4822	0	4822	0	4822	0	4822	0	4819	0	4822	0	4819	0	4825	0	4822	0	4819	0	4822	0	4825	0	4822	0	4819
1499	@Uematsu_g8c_4_G3_1499	0	4819	0	4819	0	4822	0	4822	0	4819	0	4822	0	4822	0	4821	0	4819	0	4819	0	4822	0	4822	0	4822	0	4822	0	4819	0	4822	0	4819	0	4825	0	4822	0	4819	0	4822	0	4825	0	4822	0	4819
1500	@Uematsu_g8c_4_G3_1500	0	4702	0	4702	0	4705	0	4705	0	4702	0	4705	0	4705	0	4704	0	4702	0	4702	0	4705	0	4705	0	4705	0	4705	0	4702	0	4705	0	4702	0	4708	0	4705	0	4702	0	4705	0	4708	0	4705	0	4702
1501	@Uematsu_g8c_4_G3_1501	0	4807	0	4807	0	4810	0	4810	0	4807	0	4810	0	4810	0	4809	0	4807	0	4807	0	4810	0	4810	0	4810	0	4810	0	4807	0	4810	0	4807	0	4813	0	4810	0	4807	0	4810	0	4813	0	4810	0	4807
1502	@Uematsu_g8c_4_G3_1502	4731	0	4734	0	4731	0	4730	0	4728	0	4728	0	4731	0	4731	0	4737	0	4734	0	4731	0	4734	0	4731	0	4728	0	4728	0	4728	0	4731	0	4728	0	4728	0	4734	0	4731	0	4731	0	4730	0	4731	0
1503	@Uematsu_g8c_4_G3_1503	4633	0	4636	0	4633	0	4632	0	4630	0	4630	0	4633	0	4633	0	4639	0	4636	0	4633	0	4636	0	4633	0	4630	0	4630	0	4630	0	4633	0	4630	0	4630	0	4636	0	4633	0	4633	0	4632	0	4633	0
1504	@Uematsu_g8c_4_G3_1504	4783	0	4786	0	4783	0	4782	0	4780	0	4780	0	4783	0	4783	0	4789	0	4786	0	4783	0	4786	0	4783	0	4780	0	4780	0	4780	0	4783	0	4780	0	4780	0	4786	0	4783	0	4783	0	4782	0	4783	0
1505	@Uematsu_g8c_4_G3_1505	4763	0	4766	0	4763	0	4762	0	4760	0	4760	0	4763	0	4763	0	4769	0	4766	0	4763	0	4766	0	4763	0	4760	0	4760	0	4760	0	4763	0	4760	0	4760	0	4766	0	4763	0	4763	0	4762	0	4763	0
1506	@Uematsu_g8c_4_G3_1506	0	4797	0	4800	0	4797	0	4796	0	4794	0	4794	0	4797	0	4797	0	4803	0	4800	0	4797	0	4800	0	4797	0	4794	0	4794	0	4794	0	4797	0	4794	0	4794	0	4800	0	4797	0	4797	0	4796	0	4797
1507	@Uematsu_g8c_4_G3_1507	4877	0	4877	0	4880	0	4880	0	4877	0	4880	0	4880	0	4879	0	4877	0	4877	0	4880	0	4880	0	4880	0	4880	0	4877	0	4880	0	4877	0	4883	0	4880	0	4877	0	4880	0	4883	0	4880	0	4877	0
1508	@Uematsu_g8c_4_G3_1508	0	4319	0	4322	0	4319	0	4318	0	4316	0	4316	0	4319	0	4319	0	4325	0	4322	0	4319	0	4322	0	4319	0	4316	0	4316	0	4316	0	4319	0	4316	0	4316	0	4322	0	4319	0	4319	0	4318	0	4319
1509	@Uematsu_g8c_4_G3_1509	4756	0	4756	0	4759	0	4759	0	4756	0	4759	0	4759	0	4758	0	4756	0	4756	0	4759	0	4759	0	4759	0	4759	0	4756	0	4759	0	4756	0	4762	0	4759	0	4756	0	4759	0	4762	0	4759	0	4756	0
1510	@Uematsu_g8c_4_G3_1510	4148	0	4151	0	4148	0	4147	0	4145	0	4145	0	4148	0	4148	0	4154	0	4151	0	4148	0	4151	0	4148	0	4145	0	4145	0	4145	0	4148	0	4145	0	4145	0	4151	0	4148	0	4148	0	4147	0	4148	0
1511	@Uematsu_g8c_4_G3_1511	0	4867	0	4870	0	4867	0	4866	0	4864	0	4864	0	4867	0	4867	0	4873	0	4870	0	4867	0	4870	0	4867	0	4864	0	4864	0	4864	0	4867	0	4864	0	4864	0	4870	0	4867	0	4867	0	4866	0	4867
1512	@Uematsu_g8c_4_G3_1512	0	3749	0	3752	0	3749	0	3748	0	3746	0	3746	0	3749	0	3749	0	3755	0	3752	0	3749	0	3752	0	3749	0	3746	0	3746	0	3746	0	3749	0	3746	0	3746	0	3752	0	3749	0	3749	0	3748	0	3749
1513	@Uematsu_g8c_4_G3_1513	0	4642	0	4645	0	4642	0	4641	0	4639	0	4639	0	4642	0	4642	0	4648	0	4645	0	4642	0	4645	0	4642	0	4639	0	4639	0	4639	0	4642	0	4639	0	4639	0	4645	0	4642	0	4642	0	4641	0	4642
1514	@Uematsu_g8c_4_G3_1514	0	4849	0	4852	0	4849	0	4848	0	4846	0	4846	0	4849	0	4849	0	4855	0	4852	0	4849	0	4852	0	4849	0	4846	0	4846	0	4846	0	4849	0	4846	0	4846	0	4852	0	4849	0	4849	0	4848	0	4849
1515	@Uematsu_g8c_4_G3_1515	4708	0	4711	0	4708	0	4707	0	4705	0	4705	0	4708	0	4708	0	4714	0	4711	0	4708	0	4711	0	4708	0	4705	0	4705	0	4705	0	4708	0	4705	0	4705	0	4711	0	4708	0	4708	0	4707	0	4708	0
1516	@Uematsu_g8c_4_G3_1516	0	4160	0	4160	0	4163	0	4163	0	4160	0	4163	0	4163	0	4162	0	4160	0	4160	0	4163	0	4163	0	4163	0	4163	0	4160	0	4163	0	4160	0	4166	0	4163	0	4160	0	4163	0	4166	0	4163	0	4160
1517	@Uematsu_g8c_4_G3_1517	4621	0	4624	0	4621	0	4620	0	4618	0	4618	0	4621	0	4621	0	4627	0	4624	0	4621	0	4624	0	4621	0	4618	0	4618	0	4618	0	4621	0	4618	0	4618	0	4624	0	4621	0	4621	0	4620	0	4621	0
1518	@Uematsu_g8c_4_G3_1518	4259	0	4259	0	4258	0	4261	0	4259	0	4258	0	4258	0	4259	0	4260	0	4258	0	4258	0	4258	0	4259	0	4258	0	4259	0	4259	0	4258	0	4258	0	4261	0	4259	0	4261	0	4258	0	4261	0	4256	0
1519	@Uematsu_g8c_4_G3_1519	0	4770	0	4770	0	4773	0	4773	0	4770	0	4773	0	4773	0	4772	0	4770	0	4770	0	4773	0	4773	0	4773	0	4773	0	4770	0	4773	0	4770	0	4776	0	4773	0	4770	0	4773	0	4776	0	4773	0	4770
1520	@Uematsu_g8c_4_G3_1520	0	4783	0	4786	0	4783	0	4782	0	4780	0	4780	0	4783	0	4783	0	4789	0	4786	0	4783	0	4786	0	4783	0	4780	0	4780	0	4780	0	4783	0	4780	0	4780	0	4786	0	4783	0	4783	0	4782	0	4783
1521	@Uematsu_g8c_4_G3_1521	4669	0	4672	0	4669	0	4668	0	4666	0	4666	0	4669	0	4669	0	4675	0	4672	0	4669	0	4672	0	4669	0	4666	0	4666	0	4666	0	4669	0	4666	0	4666	0	4672	0	4669	0	4669	0	4668	0	4669	0
1522	@Uematsu_g8c_4_G3_1522	4796	0	4799	0	4796	0	4795	0	4793	0	4793	0	4796	0	4796	0	4802	0	4799	0	4796	0	4799	0	4796	0	4793	0	4793	0	4793	0	4796	0	4793	0	4793	0	4799	0	4796	0	4796	0	4795	0	4796	0
1523	@Uematsu_g8c_4_G3_1523	4662	0	4662	0	4665	0	4665	0	4662	0	4665	0	4665	0	4664	0	4662	0	4662	0	4665	0	4665	0	4665	0	4665	0	4662	0	4665	0	4662	0	4668	0	4665	0	4662	0	4665	0	4668	0	4665	0	4662	0
1524	@Uematsu_g8c_4_G3_1524	3869	0	3869	0	3872	0	3872	0	3869	0	3872	0	3872	0	3871	0	3869	0	3869	0	3872	0	3872	0	3872	0	3872	0	3869	0	3872	0	3869	0	3875	0	3872	0	3869	0	3872	0	3875	0	3872	0	3869	0
1525	@Uematsu_g8c_4_G3_1525	0	4829	0	4829	0	4832	0	4832	0	4829	0	4832	0	4832	0	4831	0	4829	0	4829	0	4832	0	4832	0	4832	0	4832	0	4829	0	4832	0	4829	0	4835	0	4832	0	4829	0	4832	0	4835	0	4832	0	4829
1526	@Uematsu_g8c_4_G3_1526	0	4665	0	4668	0	4665	0	4664	0	4662	0	4662	0	4665	0	4665	0	4671	0	4668	0	4665	0	4668	0	4665	0	4662	0	4662	0	4662	0	4665	0	4662	0	4663	0	4668	0	4665	0	4665	0	4664	0	4665
1527	@Uematsu_g8c_4_G3_1527	4108	0	4108	0	4111	0	4111	0	4109	0	4111	0	4111	0	4110	0	4108	0	4108	0	4110	0	4110	0	4110	0	4111	0	4111	0	4110	0	4111	0	4113	0	4110	0	4111	0	4110	0	4113	0	4110	0	4111	0
1528	@Uematsu_g8c_4_G3_1528	4368	0	4368	0	4371	0	4371	0	4368	0	4371	0	4371	0	4370	0	4368	0	4368	0	4371	0	4371	0	4371	0	4371	0	4368	0	4371	0	4368	0	4374	0	4371	0	4368	0	4371	0	4374	0	4371	0	4368	0
1529	@Uematsu_g8c_4_G3_1529	4550	0	4550	0	4551	0	4551	0	4551	0	4554	0	4554	0	4554	0	4553	0	4553	0	4556	0	4553	0	4551	0	4551	0	4551	0	4553	0	4551	0	4551	0	4548	0	4550	0	4553	0	4551	0	4551	0	4553	0
1530	@Uematsu_g8c_4_G3_1530	4008	0	4005	0	4008	0	4005	0	4005	0	4011	0	4005	0	4005	0	4005	0	4008	0	4011	0	4008	0	4008	0	4005	0	4005	0	4011	0	4008	0	4008	0	4008	0	4005	0	4008	0	4008	0	4008	0	4005	0
1531	@Uematsu_g8c_4_G3_1531	0	4438	0	4438	0	4441	0	4441	0	4438	0	4441	0	4441	0	4440	0	4438	0	4438	0	4441	0	4441	0	4441	0	4441	0	4438	0	4441	0	4438	0	4444	0	4441	0	4438	0	4441	0	4444	0	4441	0	4438
1532	@Uematsu_g8c_4_G3_1532	0	4886	0	4886	0	4889	0	4889	0	4886	0	4889	0	4889	0	4888	0	4886	0	4886	0	4889	0	4889	0	4889	0	4889	0	4886	0	4889	0	4886	0	4892	0	4889	0	4886	0	4889	0	4892	0	4889	0	4886
1533	@Uematsu_g8c_4_G3_1533	4832	0	4832	0	4835	0	4835	0	4832	0	4835	0	4835	0	4834	0	4832	0	4832	0	4835	0	4835	0	4835	0	4835	0	4832	0	4835	0	4832	0	4838	0	4835	0	4832	0	4835	0	4838	0	4835	0	4832	0
1534	@Uematsu_g8c_4_G3_1534	0	4261	0	4264	0	4261	0	4260	0	4258	0	4258	0	4261	0	4261	0	4267	0	4264	0	4261	0	4264	0	4261	0	4258	0	4258	0	4258	0	4261	0	4258	0	4258	0	4264	0	4261	0	4261	0	4260	0	4261
1535	@Uematsu_g8c_4_G3_1535	4375	0	4375	0	4378	0	4378	0	4375	0	4378	0	4378	0	4377	0	4375	0	4375	0	4378	0	4378	0	4378	0	4378	0	4375	0	4378	0	4375	0	4381	0	4378	0	4375	0	4378	0	4381	0	4378	0	4375	0
1536	@Uematsu_g8c_4_G3_1536	0	0	0	0	0	0	0	0	0	0	0	0	0	0	0	0	0	0	0	0	0	0	0	0	0	0	0	0	0	0	0	0	0	0	0	0	0	0	0	0	0	0	0	0	0	0	0	0
1537	@Uematsu_g8c_4_G3_1537	0	4813	0	4813	0	4816	0	4816	0	4813	0	4816	0	4816	0	4815	0	4813	0	4813	0	4816	0	4816	0	4816	0	4816	0	4813	0	4816	0	4813	0	4819	0	4816	0	4813	0	4816	0	4819	0	4816	0	4813
1538	@Uematsu_g8c_4_G3_1538	0	4641	0	4641	0	4644	0	4644	0	4641	0	4644	0	4644	0	4643	0	4641	0	4641	0	4644	0	4644	0	4644	0	4644	0	4641	0	4644	0	4641	0	4647	0	4644	0	4641	0	4644	0	4647	0	4644	0	4641
1539	@Uematsu_g8c_4_G3_1539	0	4816	0	4816	0	4819	0	4819	0	4816	0	4819	0	4819	0	4818	0	4816	0	4816	0	4819	0	4819	0	4819	0	4819	0	4816	0	4819	0	4816	0	4822	0	4819	0	4816	0	4819	0	4822	0	4819	0	4816
1540	@Uematsu_g8c_4_G3_1540	0	4848	0	4848	0	4851	0	4851	0	4848	0	4851	0	4851	0	4850	0	4848	0	4848	0	4851	0	4851	0	4851	0	4851	0	4848	0	4851	0	4848	0	4854	0	4851	0	4848	0	4851	0	4854	0	4851	0	4848
1541	@Uematsu_g8c_4_G3_1541	4671	0	4671	0	4674	0	4674	0	4672	0	4674	0	4674	0	4672	0	4671	0	4671	0	4671	0	4671	0	4671	0	4674	0	4674	0	4671	0	4674	0	4674	0	4671	0	4674	0	4671	0	4674	0	4671	0	4674	0
1542	@Uematsu_g8c_4_G3_1542	4826	0	4829	0	4826	0	4825	0	4823	0	4823	0	4826	0	4826	0	4832	0	4829	0	4826	0	4829	0	4826	0	4823	0	4823	0	4823	0	4826	0	4823	0	4823	0	4829	0	4826	0	4826	0	4825	0	4826	0
1543	@Uematsu_g8c_4_G3_1543	4645	0	4648	0	4645	0	4644	0	4642	0	4642	0	4645	0	4645	0	4651	0	4648	0	4645	0	4648	0	4645	0	4642	0	4642	0	4642	0	4645	0	4642	0	4642	0	4648	0	4645	0	4645	0	4644	0	4645	0
1544	@Uematsu_g8c_4_G3_1544	0	4768	0	4771	0	4768	0	4767	0	4765	0	4765	0	4768	0	4768	0	4774	0	4771	0	4768	0	4771	0	4768	0	4765	0	4765	0	4765	0	4768	0	4765	0	4765	0	4771	0	4768	0	4768	0	4767	0	4768
1545	@Uematsu_g8c_4_G3_1545	4806	0	4806	0	4809	0	4809	0	4806	0	4809	0	4809	0	4808	0	4806	0	4806	0	4809	0	4809	0	4809	0	4809	0	4806	0	4809	0	4806	0	4812	0	4809	0	4806	0	4809	0	4812	0	4809	0	4806	0
1546	@Uematsu_g8c_4_G3_1546	4250	0	4250	0	4253	0	4253	0	4250	0	4253	0	4253	0	4252	0	4250	0	4250	0	4253	0	4253	0	4253	0	4253	0	4250	0	4253	0	4250	0	4256	0	4253	0	4250	0	4253	0	4256	0	4253	0	4250	0
1547	@Uematsu_g8c_4_G3_1547	0	4424	0	4427	0	4424	0	4423	0	4421	0	4421	0	4424	0	4424	0	4430	0	4427	0	4424	0	4427	0	4424	0	4421	0	4421	0	4421	0	4424	0	4421	0	4421	0	4427	0	4424	0	4424	0	4423	0	4424
1548	@Uematsu_g8c_4_G3_1548	4785	0	4785	0	4788	0	4788	0	4785	0	4788	0	4788	0	4787	0	4785	0	4785	0	4788	0	4788	0	4788	0	4788	0	4785	0	4788	0	4785	0	4791	0	4788	0	4785	0	4788	0	4791	0	4788	0	4785	0
1549	@Uematsu_g8c_4_G3_1549	4657	0	4657	0	4660	0	4660	0	4657	0	4660	0	4660	0	4659	0	4657	0	4657	0	4660	0	4660	0	4660	0	4660	0	4657	0	4660	0	4657	0	4663	0	4660	0	4657	0	4660	0	4663	0	4660	0	4657	0
1550	@Uematsu_g8c_4_G3_1550	4782	0	4785	0	4782	0	4781	0	4779	0	4779	0	4782	0	4782	0	4788	0	4785	0	4782	0	4785	0	4782	0	4779	0	4779	0	4779	0	4782	0	4779	0	4779	0	4785	0	4782	0	4782	0	4781	0	4782	0
1551	@Uematsu_g8c_4_G3_1551	0	4689	0	4689	0	4692	0	4692	0	4689	0	4692	0	4692	0	4691	0	4689	0	4689	0	4692	0	4692	0	4692	0	4692	0	4689	0	4692	0	4689	0	4695	0	4692	0	4689	0	4692	0	4695	0	4692	0	4689
1552	@Uematsu_g8c_4_G3_1552	4776	0	4776	0	4779	0	4779	0	4776	0	4779	0	4779	0	4778	0	4776	0	4776	0	4779	0	4779	0	4779	0	4779	0	4776	0	4779	0	4776	0	4782	0	4779	0	4776	0	4779	0	4782	0	4779	0	4776	0
1553	@Uematsu_g8c_4_G3_1553	0	4579	0	4579	0	4582	0	4582	0	4579	0	4582	0	4582	0	4581	0	4579	0	4579	0	4582	0	4582	0	4582	0	4582	0	4579	0	4582	0	4579	0	4585	0	4582	0	4579	0	4582	0	4585	0	4582	0	4579
1554	@Uematsu_g8c_4_G3_1554	0	4787	0	4790	0	4787	0	4786	0	4784	0	4784	0	4787	0	4787	0	4793	0	4790	0	4787	0	4790	0	4787	0	4784	0	4784	0	4784	0	4787	0	4784	0	4784	0	4790	0	4787	0	4787	0	4786	0	4787
1555	@Uematsu_g8c_4_G3_1555	4749	0	4749	0	4749	0	4749	0	4749	0	4749	0	4750	0	4750	0	4752	0	4751	0	4750	0	4750	0	4749	0	4749	0	4749	0	4749	0	4749	0	4749	0	4749	0	4749	0	4750	0	4749	0	4749	0	4749	0
1556	@Uematsu_g8c_4_G3_1556	4880	0	4880	0	4883	0	4883	0	4880	0	4883	0	4883	0	4882	0	4880	0	4880	0	4883	0	4883	0	4883	0	4883	0	4880	0	4883	0	4880	0	4886	0	4883	0	4880	0	4883	0	4886	0	4883	0	4880	0
1557	@Uematsu_g8c_4_G3_1557	1775	0	1778	0	1775	0	1774	0	1772	0	1772	0	1775	0	1775	0	1781	0	1778	0	1775	0	1778	0	1775	0	1772	0	1772	0	1772	0	1775	0	1772	0	1772	0	1778	0	1775	0	1775	0	1774	0	1775	0
1558	@Uematsu_g8c_4_G3_1558	4363	0	4366	0	4363	0	4362	0	4360	0	4360	0	4363	0	4363	0	4369	0	4366	0	4363	0	4366	0	4363	0	4360	0	4360	0	4360	0	4363	0	4360	0	4360	0	4366	0	4363	0	4363	0	4362	0	4363	0
1559	@Uematsu_g8c_4_G3_1559	4780	0	4780	0	4783	0	4783	0	4780	0	4783	0	4783	0	4782	0	4780	0	4780	0	4783	0	4783	0	4783	0	4783	0	4780	0	4783	0	4780	0	4786	0	4783	0	4780	0	4783	0	4786	0	4783	0	4780	0
1560	@Uematsu_g8c_4_G3_1560	4596	0	4599	0	4596	0	4595	0	4593	0	4593	0	4596	0	4596	0	4602	0	4599	0	4596	0	4599	0	4596	0	4593	0	4593	0	4593	0	4596	0	4593	0	4593	0	4599	0	4596	0	4596	0	4595	0	4596	0
1561	@Uematsu_g8c_4_G3_1561	4830	0	4833	0	4830	0	4829	0	4827	0	4827	0	4830	0	4830	0	4836	0	4833	0	4830	0	4833	0	4830	0	4827	0	4827	0	4827	0	4830	0	4827	0	4827	0	4833	0	4830	0	4830	0	4829	0	4830	0
1562	@Uematsu_g8c_4_G3_1562	0	4799	0	4802	0	4799	0	4798	0	4796	0	4796	0	4799	0	4799	0	4805	0	4802	0	4799	0	4802	0	4799	0	4796	0	4796	0	4796	0	4799	0	4796	0	4796	0	4802	0	4799	0	4799	0	4798	0	4799
1563	@Uematsu_g8c_4_G3_1563	4711	0	4711	0	4714	0	4714	0	4711	0	4714	0	4714	0	4713	0	4711	0	4711	0	4714	0	4714	0	4714	0	4714	0	4711	0	4714	0	4711	0	4717	0	4714	0	4711	0	4714	0	4717	0	4714	0	4711	0
1564	@Uematsu_g8c_4_G3_1564	0	4923	0	4926	0	4923	0	4922	0	4920	0	4920	0	4923	0	4923	0	4929	0	4926	0	4923	0	4926	0	4923	0	4920	0	4920	0	4920	0	4923	0	4920	0	4920	0	4926	0	4923	0	4923	0	4922	0	4923
1565	@Uematsu_g8c_4_G3_1565	4780	0	4783	0	4780	0	4779	0	4777	0	4777	0	4780	0	4780	0	4786	0	4783	0	4780	0	4783	0	4780	0	4777	0	4777	0	4777	0	4780	0	4777	0	4777	0	4783	0	4780	0	4780	0	4779	0	4780	0
1566	@Uematsu_g8c_4_G3_1566	4180	0	4183	0	4180	0	4179	0	4177	0	4177	0	4180	0	4180	0	4186	0	4183	0	4180	0	4183	0	4180	0	4177	0	4177	0	4177	0	4180	0	4177	0	4177	0	4183	0	4180	0	4180	0	4179	0	4180	0
1567	@Uematsu_g8c_4_G3_1567	0	4494	0	4497	0	4494	0	4493	0	4491	0	4491	0	4494	0	4494	0	4500	0	4497	0	4494	0	4497	0	4494	0	4491	0	4491	0	4491	0	4494	0	4491	0	4491	0	4497	0	4494	0	4494	0	4493	0	4494
1568	@Uematsu_g8c_4_G3_1568	2021	0	2021	0	2021	0	2021	0	2021	0	2021	0	2021	0	2021	0	2021	0	2021	0	2021	0	2021	0	2021	0	2021	0	2021	0	2021	0	2021	0	2021	0	2021	0	2021	0	2021	0	2021	0	2021	0	2021	0
1569	@Uematsu_g8c_4_G3_1569	4291	0	4291	0	4291	0	4291	0	4291	0	4291	0	4294	0	4291	0	4294	0	4291	0	4291	0	4294	0	4291	0	4291	0	4291	0	4291	0	4291	0	4291	0	4292	0	4291	0	4291	0	4292	0	4291	0	4291	0
1570	@Uematsu_g8c_4_G3_1570	0	4667	0	4667	0	4670	0	4670	0	4667	0	4670	0	4670	0	4669	0	4667	0	4667	0	4670	0	4670	0	4670	0	4670	0	4667	0	4670	0	4667	0	4673	0	4670	0	4667	0	4670	0	4673	0	4670	0	4667
1571	@Uematsu_g8c_4_G3_1571	4622	0	4625	0	4622	0	4621	0	4619	0	4619	0	4622	0	4622	0	4628	0	4625	0	4622	0	4625	0	4622	0	4619	0	4619	0	4619	0	4622	0	4619	0	4619	0	4625	0	4622	0	4622	0	4621	0	4622	0
1572	@Uematsu_g8c_4_G3_1572	0	4641	0	4641	0	4644	0	4644	0	4641	0	4644	0	4644	0	4643	0	4641	0	4641	0	4644	0	4644	0	4644	0	4644	0	4641	0	4644	0	4641	0	4647	0	4644	0	4641	0	4644	0	4647	0	4644	0	4641
1573	@Uematsu_g8c_4_G3_1573	4734	0	4734	0	4737	0	4737	0	4734	0	4737	0	4737	0	4736	0	4734	0	4734	0	4737	0	4737	0	4737	0	4737	0	4734	0	4737	0	4734	0	4740	0	4737	0	4734	0	4737	0	4740	0	4737	0	4734	0
1574	@Uematsu_g8c_4_G3_1574	4712	0	4712	0	4715	0	4715	0	4712	0	4715	0	4715	0	4714	0	4712	0	4712	0	4715	0	4715	0	4715	0	4715	0	4712	0	4715	0	4712	0	4718	0	4715	0	4712	0	4715	0	4718	0	4715	0	4712	0
1575	@Uematsu_g8c_4_G3_1575	0	4779	0	4779	0	4782	0	4782	0	4779	0	4782	0	4782	0	4781	0	4779	0	4779	0	4782	0	4782	0	4782	0	4782	0	4779	0	4782	0	4779	0	4785	0	4782	0	4779	0	4782	0	4785	0	4782	0	4779
1576	@Uematsu_g8c_4_G3_1576	4842	0	4842	0	4845	0	4845	0	4842	0	4845	0	4845	0	4844	0	4842	0	4842	0	4845	0	4845	0	4845	0	4845	0	4842	0	4845	0	4842	0	4848	0	4845	0	4842	0	4845	0	4848	0	4845	0	4842	0
1577	@Uematsu_g8c_4_G3_1577	4667	0	4667	0	4670	0	4670	0	4668	0	4670	0	4670	0	4669	0	4667	0	4667	0	4669	0	4669	0	4669	0	4670	0	4670	0	4669	0	4670	0	4672	0	4669	0	4670	0	4669	0	4672	0	4669	0	4670	0
1578	@Uematsu_g8c_4_G3_1578	4804	0	4804	0	4807	0	4807	0	4804	0	4807	0	4807	0	4806	0	4804	0	4804	0	4807	0	4807	0	4807	0	4807	0	4804	0	4807	0	4804	0	4810	0	4807	0	4804	0	4807	0	4810	0	4807	0	4804	0
1579	@Uematsu_g8c_4_G3_1579	0	4775	0	4778	0	4775	0	4774	0	4772	0	4772	0	4775	0	4775	0	4781	0	4778	0	4775	0	4778	0	4775	0	4772	0	4772	0	4772	0	4775	0	4772	0	4772	0	4778	0	4775	0	4775	0	4774	0	4775
1580	@Uematsu_g8c_4_G3_1580	2412	0	2415	0	2412	0	2411	0	2409	0	2409	0	2412	0	2412	0	2418	0	2415	0	2412	0	2415	0	2412	0	2409	0	2409	0	2409	0	2412	0	2409	0	2409	0	2415	0	2412	0	2412	0	2411	0	2412	0
1581	@Uematsu_g8c_4_G3_1581	0	1680	0	1680	0	1680	0	1680	0	1680	0	1680	0	1680	0	1680	0	1680	0	1680	0	1680	0	1680	0	1680	0	1680	0	1680	0	1680	0	1680	0	1680	0	1680	0	1680	0	1680	0	1680	0	1680	0	1680
1582	@Uematsu_g8c_4_G3_1582	4161	0	4164	0	4161	0	4160	0	4158	0	4158	0	4161	0	4161	0	4167	0	4164	0	4161	0	4164	0	4161	0	4158	0	4158	0	4158	0	4161	0	4158	0	4158	0	4164	0	4161	0	4161	0	4160	0	4161	0
1583	@Uematsu_g8c_4_G3_1583	4885	0	4885	0	4888	0	4888	0	4885	0	4888	0	4888	0	4887	0	4885	0	4885	0	4888	0	4888	0	4888	0	4888	0	4885	0	4888	0	4885	0	4891	0	4888	0	4885	0	4888	0	4891	0	4888	0	4885	0
1584	@Uematsu_g8c_4_G3_1584	0	4718	0	4721	0	4718	0	4717	0	4715	0	4715	0	4718	0	4718	0	4724	0	4721	0	4718	0	4721	0	4718	0	4715	0	4715	0	4715	0	4718	0	4715	0	4716	0	4721	0	4718	0	4718	0	4717	0	4718
1585	@Uematsu_g8c_4_G3_1585	4581	0	4581	0	4584	0	4584	0	4581	0	4584	0	4584	0	4583	0	4581	0	4581	0	4584	0	4584	0	4584	0	4584	0	4581	0	4584	0	4581	0	4587	0	4584	0	4581	0	4584	0	4587	0	4584	0	4581	0
1586	@Uematsu_g8c_4_G3_1586	4782	0	4782	0	4785	0	4785	0	4782	0	4785	0	4785	0	4784	0	4782	0	4782	0	4785	0	4785	0	4785	0	4785	0	4782	0	4785	0	4782	0	4788	0	4785	0	4782	0	4785	0	4788	0	4785	0	4782	0
1587	@Uematsu_g8c_4_G3_1587	0	4804	0	4807	0	4804	0	4804	0	4801	0	4801	0	4804	0	4804	0	4810	0	4807	0	4804	0	4807	0	4804	0	4801	0	4801	0	4801	0	4804	0	4801	0	4801	0	4807	0	4804	0	4804	0	4803	0	4804
1588	@Uematsu_g8c_4_G3_1588	0	3259	0	3259	0	3259	0	3259	0	3259	0	3259	0	3259	0	3259	0	3259	0	3259	0	3259	0	3259	0	3259	0	3259	0	3259	0	3259	0	3259	0	3259	0	3259	0	3259	0	3259	0	3259	0	3259	0	3259
1589	@Uematsu_g8c_4_G3_1589	4869	0	4869	0	4872	0	4872	0	4869	0	4872	0	4872	0	4871	0	4869	0	4869	0	4872	0	4872	0	4872	0	4872	0	4869	0	4872	0	4869	0	4875	0	4872	0	4869	0	4872	0	4875	0	4872	0	4869	0
1590	@Uematsu_g8c_4_G3_1590	4736	0	4739	0	4736	0	4735	0	4733	0	4733	0	4736	0	4736	0	4742	0	4739	0	4736	0	4739	0	4736	0	4733	0	4733	0	4733	0	4736	0	4733	0	4733	0	4739	0	4736	0	4736	0	4735	0	4736	0
1591	@Uematsu_g8c_4_G3_1591	4877	0	4880	0	4877	0	4876	0	4874	0	4874	0	4877	0	4877	0	4883	0	4880	0	4877	0	4880	0	4877	0	4874	0	4874	0	4874	0	4877	0	4874	0	4874	0	4880	0	4877	0	4877	0	4876	0	4877	0
1592	@Uematsu_g8c_4_G3_1592	0	4615	0	4612	0	4611	0	4611	0	4615	0	4609	0	4610	0	4616	0	4611	0	4612	0	4610	0	4610	0	4611	0	4609	0	4613	0	4612	0	4612	0	4610	0	4610	0	4614	0	4613	0	4611	0	4613	0	4611
1593	@Uematsu_g8c_4_G3_1593	0	4304	0	4307	0	4304	0	4303	0	4301	0	4301	0	4304	0	4304	0	4310	0	4307	0	4304	0	4307	0	4304	0	4301	0	4301	0	4301	0	4304	0	4301	0	4301	0	4307	0	4304	0	4304	0	4303	0	4304
1594	@Uematsu_g8c_4_G3_1594	0	4775	0	4778	0	4775	0	4774	0	4772	0	4772	0	4775	0	4775	0	4781	0	4778	0	4775	0	4778	0	4775	0	4772	0	4772	0	4772	0	4775	0	4772	0	4772	0	4778	0	4775	0	4775	0	4774	0	4775
1595	@Uematsu_g8c_4_G3_1595	4758	0	4755	0	4757	0	4755	0	4755	0	4760	0	4758	0	4758	0	4758	0	4758	0	4760	0	4758	0	4757	0	4755	0	4755	0	4760	0	4758	0	4757	0	4757	0	4755	0	4758	0	4757	0	4757	0	4755	0
1596	@Uematsu_g8c_4_G3_1596	4763	0	4763	0	4766	0	4766	0	4764	0	4766	0	4766	0	4765	0	4763	0	4763	0	4765	0	4765	0	4765	0	4766	0	4766	0	4765	0	4766	0	4768	0	4765	0	4766	0	4765	0	4768	0	4765	0	4766	0
1597	@Uematsu_g8c_4_G3_1597	0	4830	0	4830	0	4833	0	4833	0	4830	0	4833	0	4833	0	4832	0	4830	0	4830	0	4833	0	4833	0	4833	0	4833	0	4830	0	4833	0	4830	0	4836	0	4833	0	4830	0	4833	0	4836	0	4833	0	4830
1598	@Uematsu_g8c_4_G3_1598	4135	0	4138	0	4135	0	4134	0	4132	0	4132	0	4135	0	4135	0	4141	0	4138	0	4135	0	4138	0	4135	0	4132	0	4132	0	4132	0	4135	0	4132	0	4132	0	4138	0	4135	0	4135	0	4134	0	4135	0
1599	@Uematsu_g8c_4_G3_1599	0	4721	0	4724	0	4721	0	4720	0	4718	0	4718	0	4721	0	4721	0	4727	0	4724	0	4721	0	4724	0	4721	0	4718	0	4718	0	4718	0	4721	0	4718	0	4718	0	4724	0	4721	0	4721	0	4720	0	4721
1600	@Uematsu_g8c_4_G3_1600	4376	0	4376	0	4379	0	4379	0	4376	0	4379	0	4379	0	4378	0	4376	0	4376	0	4379	0	4379	0	4379	0	4379	0	4376	0	4379	0	4376	0	4382	0	4379	0	4376	0	4379	0	4382	0	4379	0	4376	0
1601	@Uematsu_g8c_4_G3_1601	0	4694	0	4694	0	4697	0	4697	0	4694	0	4697	0	4697	0	4696	0	4694	0	4694	0	4697	0	4697	0	4697	0	4697	0	4694	0	4697	0	4694	0	4700	0	4697	0	4694	0	4697	0	4700	0	4697	0	4694
1602	@Uematsu_g8c_4_G3_1602	0	1540	0	1540	0	1540	0	1540	0	1540	0	1540	0	1540	0	1540	0	1540	0	1540	0	1540	0	1540	0	1540	0	1540	0	1540	0	1540	0	1540	0	1540	0	1540	0	1540	0	1540	0	1540	0	1540	0	1540
1603	@Uematsu_g8c_4_G3_1603	4365	0	4365	0	4368	0	4368	0	4365	0	4368	0	4368	0	4367	0	4365	0	4365	0	4368	0	4368	0	4368	0	4368	0	4365	0	4368	0	4365	0	4371	0	4368	0	4365	0	4368	0	4371	0	4368	0	4365	0
1604	@Uematsu_g8c_4_G3_1604	0	4670	0	4670	0	4673	0	4673	0	4670	0	4673	0	4673	0	4672	0	4670	0	4670	0	4673	0	4673	0	4673	0	4673	0	4670	0	4673	0	4670	0	4676	0	4673	0	4670	0	4673	0	4676	0	4673	0	4670
1605	@Uematsu_g8c_4_G3_1605	0	4381	0	4384	0	4381	0	4380	0	4378	0	4378	0	4381	0	4381	0	4387	0	4384	0	4381	0	4384	0	4381	0	4378	0	4378	0	4378	0	4381	0	4378	0	4378	0	4384	0	4381	0	4381	0	4380	0	4381
1606	@Uematsu_g8c_4_G3_1606	0	4803	0	4806	0	4803	0	4802	0	4800	0	4800	0	4803	0	4803	0	4809	0	4806	0	4803	0	4806	0	4803	0	4800	0	4800	0	4800	0	4803	0	4800	0	4800	0	4806	0	4803	0	4803	0	4802	0	4803
1607	@Uematsu_g8c_4_G3_1607	4900	0	4903	0	4900	0	4899	0	4897	0	4897	0	4900	0	4900	0	4906	0	4903	0	4900	0	4903	0	4900	0	4897	0	4897	0	4897	0	4900	0	4897	0	4897	0	4903	0	4900	0	4900	0	4899	0	4900	0
1608	@Uematsu_g8c_4_G3_1608	0	4231	0	4231	0	4234	0	4234	0	4231	0	4234	0	4234	0	4233	0	4231	0	4231	0	4234	0	4234	0	4234	0	4234	0	4231	0	4234	0	4231	0	4237	0	4234	0	4231	0	4234	0	4237	0	4234	0	4231
1609	@Uematsu_g8c_4_G3_1609	4676	0	4676	0	4679	0	4679	0	4676	0	4679	0	4679	0	4678	0	4676	0	4676	0	4679	0	4679	0	4679	0	4679	0	4676	0	4679	0	4676	0	4682	0	4679	0	4676	0	4679	0	4682	0	4679	0	4676	0
1610	@Uematsu_g8c_4_G3_1610	4810	0	4810	0	4813	0	4813	0	4810	0	4813	0	4813	0	4812	0	4810	0	4810	0	4813	0	4813	0	4813	0	4813	0	4810	0	4813	0	4810	0	4816	0	4813	0	4810	0	4813	0	4816	0	4813	0	4810	0
1611	@Uematsu_g8c_4_G3_1611	0	4733	0	4736	0	4733	0	4732	0	4730	0	4730	0	4733	0	4733	0	4739	0	4736	0	4733	0	4736	0	4733	0	4730	0	4730	0	4730	0	4733	0	4730	0	4730	0	4736	0	4733	0	4733	0	4732	0	4733
1612	@Uematsu_g8c_4_G3_1612	4745	0	4748	0	4745	0	4744	0	4742	0	4742	0	4745	0	4745	0	4751	0	4748	0	4745	0	4748	0	4745	0	4742	0	4742	0	4742	0	4745	0	4742	0	4742	0	4748	0	4745	0	4745	0	4744	0	4745	0
1613	@Uematsu_g8c_4_G3_1613	4765	0	4765	0	4768	0	4768	0	4765	0	4768	0	4768	0	4767	0	4765	0	4765	0	4768	0	4768	0	4768	0	4768	0	4765	0	4768	0	4765	0	4771	0	4768	0	4765	0	4768	0	4771	0	4768	0	4765	0
1614	@Uematsu_g8c_4_G3_1614	4771	0	4771	0	4774	0	4774	0	4771	0	4774	0	4774	0	4773	0	4771	0	4771	0	4774	0	4774	0	4774	0	4774	0	4771	0	4774	0	4771	0	4777	0	4774	0	4771	0	4774	0	4777	0	4774	0	4771	0
1615	@Uematsu_g8c_4_G3_1615	4653	0	4653	0	4656	0	4656	0	4653	0	4656	0	4656	0	4655	0	4653	0	4653	0	4656	0	4656	0	4656	0	4656	0	4653	0	4656	0	4653	0	4659	0	4656	0	4653	0	4656	0	4659	0	4656	0	4653	0
1616	@Uematsu_g8c_4_G3_1616	4809	0	4809	0	4812	0	4812	0	4809	0	4812	0	4812	0	4811	0	4809	0	4809	0	4812	0	4812	0	4812	0	4812	0	4809	0	4812	0	4809	0	4815	0	4812	0	4809	0	4812	0	4815	0	4812	0	4809	0
1617	@Uematsu_g8c_4_G3_1617	4811	0	4814	0	4811	0	4810	0	4808	0	4808	0	4811	0	4811	0	4817	0	4814	0	4811	0	4814	0	4811	0	4808	0	4808	0	4808	0	4811	0	4808	0	4808	0	4814	0	4811	0	4811	0	4810	0	4811	0
1618	@Uematsu_g8c_4_G3_1618	0	4752	0	4755	0	4752	0	4751	0	4749	0	4749	0	4752	0	4752	0	4758	0	4755	0	4752	0	4755	0	4752	0	4749	0	4749	0	4749	0	4752	0	4749	0	4749	0	4755	0	4752	0	4752	0	4751	0	4752
1619	@Uematsu_g8c_4_G3_1619	0	4767	0	4767	0	4770	0	4770	0	4767	0	4770	0	4770	0	4769	0	4767	0	4767	0	4770	0	4770	0	4770	0	4770	0	4767	0	4770	0	4767	0	4773	0	4770	0	4767	0	4770	0	4773	0	4770	0	4767
1620	@Uematsu_g8c_4_G3_1620	0	4712	0	4715	0	4712	0	4711	0	4709	0	4709	0	4712	0	4712	0	4718	0	4715	0	4712	0	4715	0	4712	0	4709	0	4709	0	4709	0	4712	0	4709	0	4709	0	4715	0	4712	0	4712	0	4711	0	4712
1621	@Uematsu_g8c_4_G3_1621	0	4655	0	4658	0	4655	0	4654	0	4652	0	4652	0	4655	0	4655	0	4661	0	4658	0	4655	0	4658	0	4655	0	4652	0	4652	0	4652	0	4655	0	4652	0	4652	0	4658	0	4655	0	4655	0	4654	0	4655
1622	@Uematsu_g8c_4_G3_1622	4508	0	4508	0	4511	0	4511	0	4509	0	4511	0	4511	0	4511	0	4508	0	4508	0	4510	0	4510	0	4510	0	4511	0	4511	0	4510	0	4511	0	4511	0	4508	0	4511	0	4510	0	4511	0	4510	0	4511	0
1623	@Uematsu_g8c_4_G3_1623	0	4849	0	4852	0	4849	0	4848	0	4846	0	4846	0	4849	0	4849	0	4855	0	4852	0	4849	0	4852	0	4849	0	4846	0	4846	0	4846	0	4849	0	4846	0	4846	0	4852	0	4849	0	4849	0	4848	0	4849
1624	@Uematsu_g8c_4_G3_1624	0	4236	0	4236	0	4239	0	4239	0	4236	0	4239	0	4239	0	4238	0	4236	0	4236	0	4239	0	4239	0	4239	0	4239	0	4236	0	4239	0	4236	0	4242	0	4239	0	4236	0	4239	0	4242	0	4239	0	4236
1625	@Uematsu_g8c_4_G3_1625	4784	0	4784	0	4787	0	4787	0	4784	0	4787	0	4787	0	4786	0	4784	0	4784	0	4787	0	4787	0	4787	0	4787	0	4784	0	4787	0	4784	0	4790	0	4787	0	4784	0	4787	0	4790	0	4787	0	4784	0
1626	@Uematsu_g8c_4_G3_1626	0	4666	0	4669	0	4666	0	4665	0	4663	0	4663	0	4666	0	4666	0	4672	0	4669	0	4666	0	4669	0	4666	0	4663	0	4663	0	4663	0	4666	0	4663	0	4663	0	4669	0	4666	0	4666	0	4665	0	4666
1627	@Uematsu_g8c_4_G3_1627	0	4512	0	4515	0	4512	0	4511	0	4509	0	4509	0	4512	0	4512	0	4518	0	4515	0	4512	0	4515	0	4512	0	4509	0	4509	0	4509	0	4512	0	4509	0	4509	0	4515	0	4512	0	4512	0	4511	0	4512
1628	@Uematsu_g8c_4_G3_1628	0	4821	0	4824	0	4821	0	4820	0	4818	0	4818	0	4821	0	4821	0	4827	0	4824	0	4821	0	4824	0	4821	0	4818	0	4818	0	4818	0	4821	0	4818	0	4818	0	4824	0	4821	0	4821	0	4820	0	4821
1629	@Uematsu_g8c_4_G3_1629	0	4372	0	4375	0	4378	0	4372	0	4372	0	4375	0	4374	0	4372	0	4375	0	4372	0	4375	0	4378	0	4378	0	4372	0	4372	0	4375	0	4372	0	4375	0	4375	0	4375	0	4375	0	4375	0	4375	0	4375
1630	@Uematsu_g8c_4_G3_1630	0	4810	0	4810	0	4813	0	4813	0	4810	0	4813	0	4813	0	4812	0	4810	0	4810	0	4813	0	4813	0	4813	0	4813	0	4810	0	4813	0	4810	0	4816	0	4813	0	4810	0	4813	0	4816	0	4813	0	4810
1631	@Uematsu_g8c_4_G3_1631	4676	0	4676	0	4679	0	4679	0	4676	0	4679	0	4679	0	4678	0	4676	0	4676	0	4679	0	4679	0	4679	0	4679	0	4678	0	4679	0	4678	0	4682	0	4679	0	4678	0	4679	0	4682	0	4679	0	4678	0
1632	@Uematsu_g8c_4_G3_1632	0	4475	0	4475	0	4478	0	4478	0	4475	0	4478	0	4478	0	4477	0	4475	0	4475	0	4478	0	4478	0	4478	0	4478	0	4475	0	4478	0	4475	0	4481	0	4478	0	4475	0	4478	0	4481	0	4478	0	4475
1633	@Uematsu_g8c_4_G3_1633	4748	0	4751	0	4748	0	4747	0	4745	0	4745	0	4748	0	4748	0	4754	0	4751	0	4748	0	4751	0	4748	0	4745	0	4745	0	4745	0	4748	0	4745	0	4745	0	4751	0	4748	0	4748	0	4747	0	4748	0
1634	@Uematsu_g8c_4_G3_1634	4801	0	4804	0	4801	0	4800	0	4798	0	4798	0	4801	0	4801	0	4807	0	4804	0	4801	0	4804	0	4801	0	4798	0	4798	0	4798	0	4801	0	4798	0	4798	0	4804	0	4801	0	4801	0	4800	0	4801	0
1635	@Uematsu_g8c_4_G3_1635	0	4815	0	4818	0	4815	0	4814	0	4812	0	4812	0	4815	0	4815	0	4821	0	4818	0	4815	0	4818	0	4815	0	4812	0	4812	0	4812	0	4815	0	4812	0	4812	0	4818	0	4815	0	4815	0	4814	0	4815
1636	@Uematsu_g8c_4_G3_1636	0	4277	0	4277	0	4280	0	4277	0	4275	0	4277	0	4277	0	4275	0	4277	0	4277	0	4277	0	4280	0	4280	0	4277	0	4275	0	4277	0	4277	0	4277	0	4277	0	4277	0	4277	0	4277	0	4277	0	4277
1637	@Uematsu_g8c_4_G3_1637	4818	0	4821	0	4818	0	4817	0	4815	0	4815	0	4818	0	4818	0	4824	0	4821	0	4818	0	4821	0	4818	0	4815	0	4815	0	4815	0	4818	0	4815	0	4815	0	4821	0	4818	0	4818	0	4817	0	4818	0
1638	@Uematsu_g8c_4_G3_1638	4817	0	4820	0	4817	0	4816	0	4814	0	4814	0	4817	0	4817	0	4823	0	4820	0	4817	0	4820	0	4817	0	4814	0	4814	0	4814	0	4817	0	4814	0	4814	0	4820	0	4817	0	4817	0	4816	0	4817	0
1639	@Uematsu_g8c_4_G3_1639	0	4836	0	4836	0	4839	0	4839	0	4836	0	4839	0	4839	0	4838	0	4836	0	4836	0	4839	0	4839	0	4839	0	4839	0	4836	0	4839	0	4836	0	4842	0	4839	0	4836	0	4839	0	4842	0	4839	0	4836
1640	@Uematsu_g8c_4_G3_1640	4705	0	4705	0	4708	0	4708	0	4705	0	4708	0	4708	0	4707	0	4705	0	4705	0	4708	0	4708	0	4708	0	4708	0	4705	0	4708	0	4705	0	4711	0	4708	0	4705	0	4708	0	4711	0	4708	0	4705	0
1641	@Uematsu_g8c_4_G3_1641	0	4712	0	4715	0	4712	0	4711	0	4709	0	4709	0	4712	0	4712	0	4718	0	4715	0	4712	0	4715	0	4712	0	4709	0	4709	0	4709	0	4712	0	4709	0	4709	0	4715	0	4712	0	4712	0	4711	0	4712
1642	@Uematsu_g8c_4_G3_1642	0	4320	0	4323	0	4320	0	4319	0	4317	0	4317	0	4320	0	4320	0	4326	0	4323	0	4320	0	4323	0	4320	0	4317	0	4317	0	4317	0	4320	0	4317	0	4317	0	4323	0	4320	0	4320	0	4319	0	4320
1643	@Uematsu_g8c_4_G3_1643	4258	0	4258	0	4261	0	4261	0	4259	0	4261	0	4261	0	4260	0	4258	0	4258	0	4258	0	4258	0	4258	0	4261	0	4261	0	4258	0	4261	0	4261	0	4258	0	4261	0	4258	0	4261	0	4258	0	4261	0
1644	@Uematsu_g8c_4_G3_1644	4574	0	4577	0	4574	0	4573	0	4571	0	4571	0	4574	0	4574	0	4580	0	4577	0	4574	0	4577	0	4574	0	4571	0	4571	0	4571	0	4574	0	4571	0	4571	0	4577	0	4574	0	4574	0	4573	0	4574	0
1645	@Uematsu_g8c_4_G3_1645	4356	0	4359	0	4356	0	4355	0	4353	0	4353	0	4356	0	4356	0	4362	0	4359	0	4356	0	4359	0	4356	0	4353	0	4353	0	4353	0	4356	0	4353	0	4353	0	4359	0	4356	0	4356	0	4355	0	4356	0
1646	@Uematsu_g8c_4_G3_1646	4768	0	4768	0	4771	0	4771	0	4768	0	4771	0	4771	0	4770	0	4768	0	4768	0	4771	0	4771	0	4771	0	4771	0	4770	0	4771	0	4770	0	4774	0	4771	0	4770	0	4771	0	4774	0	4771	0	4770	0
1647	@Uematsu_g8c_4_G3_1647	4740	0	4740	0	4740	0	4740	0	4740	0	4740	0	4740	0	4740	0	4740	0	4740	0	4740	0	4740	0	4740	0	4740	0	4740	0	4740	0	4740	0	4742	0	4741	0	4740	0	4740	0	4742	0	4740	0	4740	0
1648	@Uematsu_g8c_4_G3_1648	0	4784	0	4784	0	4787	0	4787	0	4784	0	4787	0	4787	0	4786	0	4784	0	4784	0	4787	0	4787	0	4787	0	4787	0	4784	0	4787	0	4784	0	4790	0	4787	0	4784	0	4787	0	4790	0	4787	0	4784
1649	@Uematsu_g8c_4_G3_1649	4715	0	4715	0	4718	0	4718	0	4715	0	4718	0	4718	0	4717	0	4715	0	4715	0	4718	0	4718	0	4718	0	4718	0	4716	0	4718	0	4716	0	4721	0	4718	0	4716	0	4718	0	4721	0	4718	0	4716	0
1650	@Uematsu_g8c_4_G3_1650	1674	0	1674	0	1674	0	1674	0	1674	0	1674	0	1674	0	1674	0	1674	0	1674	0	1674	0	1674	0	1674	0	1674	0	1674	0	1674	0	1674	0	1674	0	1674	0	1674	0	1674	0	1674	0	1674	0	1674	0
1651	@Uematsu_g8c_4_G3_1651	4674	0	4674	0	4677	0	4677	0	4674	0	4677	0	4677	0	4676	0	4674	0	4674	0	4677	0	4677	0	4677	0	4677	0	4674	0	4677	0	4674	0	4680	0	4677	0	4674	0	4677	0	4680	0	4677	0	4674	0
1652	@Uematsu_g8c_4_G3_1652	0	4508	0	4508	0	4511	0	4511	0	4508	0	4511	0	4511	0	4510	0	4508	0	4508	0	4511	0	4511	0	4511	0	4511	0	4508	0	4511	0	4508	0	4514	0	4511	0	4508	0	4511	0	4514	0	4511	0	4508
1653	@Uematsu_g8c_4_G3_1653	0	4763	0	4763	0	4766	0	4766	0	4763	0	4766	0	4766	0	4765	0	4763	0	4763	0	4766	0	4766	0	4766	0	4766	0	4763	0	4766	0	4763	0	4769	0	4766	0	4763	0	4766	0	4769	0	4766	0	4763
1654	@Uematsu_g8c_4_G3_1654	3673	0	3670	0	3672	0	3670	0	3670	0	3675	0	3673	0	3673	0	3673	0	3673	0	3675	0	3673	0	3672	0	3670	0	3670	0	3675	0	3673	0	3672	0	3672	0	3670	0	3673	0	3672	0	3672	0	3670	0
1655	@Uematsu_g8c_4_G3_1655	4802	0	4799	0	4801	0	4799	0	4799	0	4804	0	4802	0	4802	0	4802	0	4802	0	4804	0	4802	0	4801	0	4799	0	4799	0	4804	0	4802	0	4801	0	4801	0	4799	0	4802	0	4801	0	4801	0	4799	0
1656	@Uematsu_g8c_4_G3_1656	0	2845	0	2845	0	2845	0	2845	0	2845	0	2845	0	2845	0	2845	0	2845	0	2845	0	2845	0	2845	0	2845	0	2845	0	2845	0	2845	0	2845	0	2845	0	2845	0	2845	0	2845	0	2845	0	2845	0	2845
1657	@Uematsu_g8c_4_G3_1657	0	4735	0	4735	0	4738	0	4738	0	4735	0	4738	0	4738	0	4737	0	4735	0	4735	0	4738	0	4738	0	4738	0	4738	0	4735	0	4738	0	4735	0	4741	0	4738	0	4735	0	4738	0	4741	0	4738	0	4735
1658	@Uematsu_g8c_4_G3_1658	0	4509	0	4509	0	4512	0	4512	0	4509	0	4512	0	4512	0	4511	0	4509	0	4509	0	4512	0	4512	0	4512	0	4512	0	4509	0	4512	0	4509	0	4515	0	4512	0	4509	0	4512	0	4515	0	4512	0	4509
1659	@Uematsu_g8c_4_G3_1659	0	3964	0	3967	0	3964	0	3963	0	3961	0	3961	0	3964	0	3964	0	3970	0	3967	0	3964	0	3967	0	3964	0	3961	0	3961	0	3961	0	3964	0	3961	0	3961	0	3967	0	3964	0	3964	0	3963	0	3964
1660	@Uematsu_g8c_4_G3_1660	4755	0	4755	0	4758	0	4758	0	4755	0	4758	0	4758	0	4757	0	4755	0	4755	0	4758	0	4758	0	4758	0	4758	0	4755	0	4758	0	4755	0	4761	0	4758	0	4755	0	4758	0	4761	0	4758	0	4755	0
1661	@Uematsu_g8c_4_G3_1661	0	4779	0	4779	0	4782	0	4782	0	4779	0	4782	0	4782	0	4781	0	4779	0	4779	0	4782	0	4782	0	4782	0	4782	0	4779	0	4782	0	4779	0	4785	0	4782	0	4779	0	4782	0	4785	0	4782	0	4779
1662	@Uematsu_g8c_4_G3_1662	4752	0	4755	0	4752	0	4751	0	4749	0	4749	0	4752	0	4752	0	4758	0	4755	0	4752	0	4755	0	4752	0	4749	0	4749	0	4749	0	4752	0	4749	0	4749	0	4755	0	4752	0	4752	0	4751	0	4752	0
1663	@Uematsu_g8c_4_G3_1663	4649	0	4652	0	4649	0	4648	0	4646	0	4646	0	4649	0	4649	0	4655	0	4652	0	4649	0	4652	0	4649	0	4646	0	4646	0	4646	0	4649	0	4646	0	4646	0	4652	0	4649	0	4649	0	4648	0	4649	0
1664	@Uematsu_g8c_4_G3_1664	4783	0	4783	0	4786	0	4786	0	4783	0	4786	0	4786	0	4785	0	4783	0	4783	0	4786	0	4786	0	4786	0	4786	0	4783	0	4786	0	4783	0	4789	0	4786	0	4783	0	4786	0	4789	0	4786	0	4783	0
1665	@Uematsu_g8c_4_G3_1665	0	4777	0	4777	0	4780	0	4780	0	4777	0	4780	0	4780	0	4779	0	4777	0	4777	0	4780	0	4780	0	4780	0	4780	0	4777	0	4780	0	4777	0	4783	0	4780	0	4777	0	4780	0	4783	0	4780	0	4777
1666	@Uematsu_g8c_4_G3_1666	4874	0	4874	0	4877	0	4877	0	4874	0	4877	0	4877	0	4876	0	4874	0	4874	0	4877	0	4877	0	4877	0	4877	0	4874	0	4877	0	4874	0	4880	0	4877	0	4874	0	4877	0	4880	0	4877	0	4874	0
1667	@Uematsu_g8c_4_G3_1667	0	4102	0	4102	0	4105	0	4105	0	4102	0	4105	0	4105	0	4104	0	4103	0	4103	0	4105	0	4105	0	4105	0	4105	0	4102	0	4105	0	4105	0	4108	0	4105	0	4102	0	4105	0	4108	0	4105	0	4103
1668	@Uematsu_g8c_4_G3_1668	0	4656	0	4656	0	4659	0	4659	0	4656	0	4659	0	4659	0	4658	0	4656	0	4656	0	4659	0	4659	0	4659	0	4659	0	4656	0	4659	0	4656	0	4662	0	4659	0	4656	0	4659	0	4662	0	4659	0	4656
1669	@Uematsu_g8c_4_G3_1669	0	4693	0	4696	0	4693	0	4692	0	4690	0	4690	0	4693	0	4693	0	4699	0	4696	0	4693	0	4696	0	4693	0	4690	0	4690	0	4690	0	4693	0	4690	0	4690	0	4696	0	4693	0	4693	0	4692	0	4693
1670	@Uematsu_g8c_4_G3_1670	0	4422	0	4425	0	4422	0	4422	0	4419	0	4419	0	4422	0	4422	0	4428	0	4425	0	4422	0	4425	0	4422	0	4419	0	4419	0	4419	0	4422	0	4419	0	4419	0	4425	0	4422	0	4422	0	4421	0	4422
1671	@Uematsu_g8c_4_G3_1671	4690	0	4690	0	4693	0	4693	0	4690	0	4693	0	4693	0	4692	0	4690	0	4690	0	4693	0	4693	0	4693	0	4693	0	4690	0	4693	0	4690	0	4696	0	4693	0	4690	0	4693	0	4696	0	4693	0	4690	0
1672	@Uematsu_g8c_4_G3_1672	0	4725	0	4725	0	4726	0	4726	0	4727	0	4726	0	4726	0	4727	0	4726	0	4726	0	4726	0	4726	0	4725	0	4726	0	4727	0	4725	0	4727	0	4726	0	4726	0	4726	0	4726	0	4726	0	4727	0	4727
1673	@Uematsu_g8c_4_G3_1673	0	4821	0	4824	0	4821	0	4820	0	4818	0	4818	0	4821	0	4821	0	4827	0	4824	0	4821	0	4824	0	4821	0	4818	0	4818	0	4818	0	4821	0	4818	0	4818	0	4824	0	4821	0	4821	0	4820	0	4821
1674	@Uematsu_g8c_4_G3_1674	4778	0	4781	0	4778	0	4777	0	4775	0	4775	0	4778	0	4778	0	4784	0	4781	0	4778	0	4781	0	4778	0	4775	0	4775	0	4775	0	4778	0	4775	0	4775	0	4781	0	4778	0	4778	0	4777	0	4778	0
1675	@Uematsu_g8c_4_G3_1675	4733	0	4736	0	4733	0	4732	0	4730	0	4730	0	4733	0	4733	0	4739	0	4736	0	4733	0	4736	0	4733	0	4730	0	4730	0	4730	0	4733	0	4730	0	4730	0	4736	0	4733	0	4733	0	4732	0	4733	0
1676	@Uematsu_g8c_4_G3_1676	4711	0	4708	0	4710	0	4708	0	4708	0	4713	0	4711	0	4711	0	4711	0	4711	0	4713	0	4711	0	4710	0	4708	0	4708	0	4713	0	4711	0	4710	0	4710	0	4708	0	4711	0	4710	0	4710	0	4708	0
1677	@Uematsu_g8c_4_G3_1677	4840	0	4843	0	4840	0	4839	0	4837	0	4837	0	4840	0	4840	0	4846	0	4843	0	4840	0	4843	0	4840	0	4837	0	4837	0	4837	0	4840	0	4837	0	4837	0	4843	0	4840	0	4840	0	4839	0	4840	0
1678	@Uematsu_g8c_4_G3_1678	2267	0	2267	0	2270	0	2270	0	2267	0	2270	0	2270	0	2269	0	2267	0	2267	0	2270	0	2270	0	2270	0	2270	0	2267	0	2270	0	2267	0	2273	0	2270	0	2267	0	2270	0	2273	0	2270	0	2267	0
1679	@Uematsu_g8c_4_G3_1679	0	4577	0	4577	0	4580	0	4580	0	4577	0	4580	0	4580	0	4579	0	4577	0	4577	0	4580	0	4580	0	4580	0	4580	0	4577	0	4580	0	4577	0	4583	0	4580	0	4577	0	4580	0	4583	0	4580	0	4577
1680	@Uematsu_g8c_4_G3_1680	4864	0	4864	0	4867	0	4867	0	4864	0	4867	0	4867	0	4866	0	4864	0	4864	0	4867	0	4867	0	4867	0	4867	0	4864	0	4867	0	4864	0	4870	0	4867	0	4864	0	4867	0	4870	0	4867	0	4864	0
1681	@Uematsu_g8c_4_G3_1681	0	4500	0	4503	0	4500	0	4499	0	4497	0	4497	0	4500	0	4500	0	4506	0	4503	0	4500	0	4503	0	4500	0	4497	0	4497	0	4497	0	4500	0	4497	0	4497	0	4503	0	4500	0	4500	0	4499	0	4500
1682	@Uematsu_g8c_4_G3_1682	0	4794	0	4797	0	4794	0	4793	0	4791	0	4791	0	4794	0	4794	0	4800	0	4797	0	4794	0	4797	0	4794	0	4791	0	4791	0	4791	0	4794	0	4791	0	4791	0	4797	0	4794	0	4794	0	4793	0	4794
1683	@Uematsu_g8c_4_G3_1683	4844	0	4847	0	4844	0	4843	0	4841	0	4841	0	4844	0	4844	0	4850	0	4847	0	4844	0	4847	0	4844	0	4841	0	4841	0	4841	0	4844	0	4841	0	4841	0	4847	0	4844	0	4844	0	4843	0	4844	0
1684	@Uematsu_g8c_4_G3_1684	3067	0	3070	0	3067	0	3066	0	3064	0	3064	0	3067	0	3067	0	3073	0	3070	0	3067	0	3070	0	3067	0	3064	0	3064	0	3064	0	3067	0	3064	0	3064	0	3070	0	3067	0	3067	0	3066	0	3067	0
1685	@Uematsu_g8c_4_G3_1685	4458	0	4460	0	4463	0	4460	0	4457	0	4460	0	4463	0	4460	0	4463	0	4460	0	4463	0	4466	0	4463	0	4460	0	4457	0	4460	0	4458	0	4458	0	4460	0	4460	0	4463	0	4458	0	4460	0	4460	0
1686	@Uematsu_g8c_4_G3_1686	0	4846	0	4846	0	4849	0	4849	0	4846	0	4849	0	4849	0	4848	0	4846	0	4846	0	4849	0	4849	0	4849	0	4849	0	4846	0	4849	0	4846	0	4852	0	4849	0	4846	0	4849	0	4852	0	4849	0	4846
1687	@Uematsu_g8c_4_G3_1687	0	4663	0	4666	0	4663	0	4662	0	4660	0	4660	0	4663	0	4663	0	4669	0	4666	0	4663	0	4666	0	4663	0	4660	0	4660	0	4660	0	4663	0	4660	0	4660	0	4666	0	4663	0	4663	0	4662	0	4663
1688	@Uematsu_g8c_4_G3_1688	4848	0	4851	0	4848	0	4847	0	4845	0	4845	0	4848	0	4848	0	4854	0	4851	0	4848	0	4851	0	4848	0	4845	0	4845	0	4845	0	4848	0	4845	0	4845	0	4851	0	4848	0	4848	0	4847	0	4848	0
1689	@Uematsu_g8c_4_G3_1689	0	4076	0	4076	0	4079	0	4079	0	4076	0	4079	0	4079	0	4078	0	4076	0	4076	0	4079	0	4079	0	4079	0	4079	0	4076	0	4079	0	4076	0	4082	0	4079	0	4076	0	4079	0	4082	0	4079	0	4076
1690	@Uematsu_g8c_4_G3_1690	4577	0	4580	0	4577	0	4576	0	4574	0	4574	0	4577	0	4577	0	4583	0	4580	0	4577	0	4580	0	4577	0	4574	0	4574	0	4574	0	4577	0	4574	0	4574	0	4580	0	4577	0	4577	0	4576	0	4577	0
1691	@Uematsu_g8c_4_G3_1691	4036	0	4039	0	4036	0	4036	0	4033	0	4033	0	4036	0	4036	0	4042	0	4039	0	4036	0	4039	0	4036	0	4033	0	4033	0	4033	0	4036	0	4033	0	4033	0	4039	0	4036	0	4036	0	4035	0	4036	0
1692	@Uematsu_g8c_4_G3_1692	4743	0	4743	0	4746	0	4746	0	4743	0	4746	0	4746	0	4745	0	4743	0	4743	0	4746	0	4746	0	4746	0	4746	0	4743	0	4746	0	4743	0	4749	0	4746	0	4743	0	4746	0	4749	0	4746	0	4743	0
1693	@Uematsu_g8c_4_G3_1693	4117	0	4117	0	4120	0	4120	0	4117	0	4120	0	4120	0	4119	0	4117	0	4117	0	4120	0	4120	0	4120	0	4120	0	4117	0	4120	0	4117	0	4123	0	4120	0	4117	0	4120	0	4123	0	4120	0	4117	0
1694	@Uematsu_g8c_4_G3_1694	0	4802	0	4802	0	4805	0	4805	0	4802	0	4805	0	4805	0	4804	0	4802	0	4802	0	4805	0	4805	0	4805	0	4805	0	4802	0	4805	0	4802	0	4808	0	4805	0	4802	0	4805	0	4808	0	4805	0	4802
1695	@Uematsu_g8c_4_G3_1695	4904	0	4907	0	4904	0	4903	0	4901	0	4901	0	4904	0	4904	0	4910	0	4907	0	4904	0	4907	0	4904	0	4901	0	4901	0	4901	0	4904	0	4901	0	4901	0	4907	0	4904	0	4904	0	4903	0	4904	0
1696	@Uematsu_g8c_4_G3_1696	0	4738	0	4741	0	4738	0	4737	0	4735	0	4735	0	4738	0	4738	0	4744	0	4741	0	4738	0	4741	0	4738	0	4735	0	4735	0	4735	0	4738	0	4735	0	4735	0	4741	0	4738	0	4738	0	4737	0	4738
1697	@Uematsu_g8c_4_G3_1697	2979	0	2982	0	2979	0	2978	0	2976	0	2976	0	2979	0	2979	0	2985	0	2982	0	2979	0	2982	0	2979	0	2976	0	2976	0	2976	0	2979	0	2976	0	2976	0	2982	0	2979	0	2979	0	2978	0	2979	0
1698	@Uematsu_g8c_4_G3_1698	0	3659	0	3659	0	3659	0	3659	0	3659	0	3659	0	3659	0	3659	0	3659	0	3659	0	3659	0	3659	0	3659	0	3659	0	3659	0	3659	0	3659	0	3659	0	3659	0	3659	0	3659	0	3659	0	3659	0	3659
1699	@Uematsu_g8c_4_G3_1699	0	4719	0	4719	0	4722	0	4722	0	4719	0	4722	0	4722	0	4721	0	4719	0	4719	0	4722	0	4722	0	4722	0	4722	0	4719	0	4722	0	4719	0	4725	0	4722	0	4719	0	4722	0	4725	0	4722	0	4719
1700	@Uematsu_g8c_4_G3_1700	4808	0	4808	0	4811	0	4811	0	4808	0	4811	0	4811	0	4810	0	4808	0	4808	0	4811	0	4811	0	4811	0	4811	0	4808	0	4811	0	4808	0	4814	0	4811	0	4808	0	4811	0	4814	0	4811	0	4808	0
1701	@Uematsu_g8c_4_G3_1701	4813	0	4813	0	4816	0	4816	0	4813	0	4816	0	4816	0	4815	0	4813	0	4813	0	4816	0	4816	0	4816	0	4816	0	4813	0	4816	0	4813	0	4819	0	4816	0	4813	0	4816	0	4819	0	4816	0	4813	0
1702	@Uematsu_g8c_4_G3_1702	0	3691	0	3693	0	3693	0	3697	0	3694	0	3692	0	3697	0	3694	0	3693	0	3691	0	3691	0	3693	0	3693	0	3697	0	3694	0	3691	0	3692	0	3697	0	3694	0	3693	0	3691	0	3697	0	3691	0	3696
1703	@Uematsu_g8c_4_G3_1703	0	4823	0	4823	0	4826	0	4826	0	4823	0	4826	0	4826	0	4825	0	4823	0	4823	0	4826	0	4826	0	4826	0	4826	0	4823	0	4826	0	4823	0	4829	0	4826	0	4823	0	4826	0	4829	0	4826	0	4823
1704	@Uematsu_g8c_4_G3_1704	0	4530	0	4530	0	4533	0	4533	0	4530	0	4533	0	4533	0	4532	0	4530	0	4530	0	4533	0	4533	0	4533	0	4533	0	4530	0	4533	0	4530	0	4536	0	4533	0	4530	0	4533	0	4536	0	4533	0	4530
1705	@Uematsu_g8c_4_G3_1705	4869	0	4869	0	4872	0	4872	0	4869	0	4872	0	4872	0	4871	0	4869	0	4869	0	4872	0	4872	0	4872	0	4872	0	4869	0	4872	0	4869	0	4875	0	4872	0	4869	0	4872	0	4875	0	4872	0	4869	0
1706	@Uematsu_g8c_4_G3_1706	4816	0	4819	0	4816	0	4815	0	4813	0	4813	0	4816	0	4816	0	4822	0	4819	0	4816	0	4819	0	4816	0	4813	0	4813	0	4813	0	4816	0	4813	0	4813	0	4819	0	4816	0	4816	0	4815	0	4816	0
1707	@Uematsu_g8c_4_G3_1707	0	4776	0	4776	0	4779	0	4779	0	4776	0	4779	0	4779	0	4778	0	4776	0	4776	0	4779	0	4779	0	4779	0	4779	0	4776	0	4779	0	4776	0	4782	0	4779	0	4776	0	4779	0	4782	0	4779	0	4776
1708	@Uematsu_g8c_4_G3_1708	0	4600	0	4603	0	4600	0	4599	0	4597	0	4597	0	4600	0	4600	0	4606	0	4603	0	4600	0	4603	0	4600	0	4597	0	4597	0	4597	0	4600	0	4597	0	4597	0	4603	0	4600	0	4600	0	4599	0	4600
1709	@Uematsu_g8c_4_G3_1709	0	4688	0	4688	0	4691	0	4691	0	4688	0	4691	0	4691	0	4690	0	4688	0	4688	0	4691	0	4691	0	4691	0	4691	0	4688	0	4691	0	4688	0	4694	0	4691	0	4688	0	4691	0	4694	0	4691	0	4688
1710	@Uematsu_g8c_4_G3_1710	4737	0	4737	0	4740	0	4740	0	4737	0	4740	0	4740	0	4739	0	4737	0	4737	0	4740	0	4740	0	4740	0	4740	0	4737	0	4740	0	4737	0	4743	0	4740	0	4737	0	4740	0	4743	0	4740	0	4737	0
1711	@Uematsu_g8c_4_G3_1711	4749	0	4752	0	4749	0	4748	0	4746	0	4746	0	4749	0	4749	0	4755	0	4752	0	4749	0	4752	0	4749	0	4746	0	4746	0	4746	0	4749	0	4746	0	4746	0	4752	0	4749	0	4749	0	4748	0	4749	0
1712	@Uematsu_g8c_4_G3_1712	0	4756	0	4756	0	4759	0	4759	0	4756	0	4759	0	4759	0	4758	0	4756	0	4756	0	4759	0	4759	0	4759	0	4759	0	4756	0	4759	0	4756	0	4762	0	4759	0	4756	0	4759	0	4762	0	4759	0	4756
1713	@Uematsu_g8c_4_G3_1713	0	4259	0	4259	0	4262	0	4262	0	4259	0	4262	0	4262	0	4261	0	4259	0	4259	0	4262	0	4262	0	4262	0	4262	0	4259	0	4262	0	4259	0	4265	0	4262	0	4259	0	4262	0	4265	0	4262	0	4259
1714	@Uematsu_g8c_4_G3_1714	0	4172	0	4172	0	4175	0	4175	0	4172	0	4175	0	4175	0	4174	0	4172	0	4172	0	4175	0	4175	0	4175	0	4175	0	4172	0	4175	0	4172	0	4178	0	4175	0	4172	0	4175	0	4178	0	4175	0	4172
1715	@Uematsu_g8c_4_G3_1715	0	4583	0	4583	0	4586	0	4586	0	4583	0	4586	0	4586	0	4585	0	4583	0	4583	0	4586	0	4586	0	4586	0	4586	0	4583	0	4586	0	4583	0	4589	0	4586	0	4583	0	4586	0	4589	0	4586	0	4583
1716	@Uematsu_g8c_4_G3_1716	4878	0	4881	0	4878	0	4877	0	4875	0	4875	0	4878	0	4878	0	4884	0	4881	0	4878	0	4881	0	4878	0	4875	0	4875	0	4875	0	4878	0	4875	0	4875	0	4881	0	4878	0	4878	0	4877	0	4878	0
1717	@Uematsu_g8c_4_G3_1717	4228	0	4231	0	4228	0	4227	0	4225	0	4225	0	4228	0	4228	0	4234	0	4231	0	4228	0	4231	0	4228	0	4225	0	4225	0	4225	0	4228	0	4225	0	4225	0	4231	0	4228	0	4228	0	4227	0	4228	0
1718	@Uematsu_g8c_4_G3_1718	4493	0	4493	0	4496	0	4496	0	4493	0	4496	0	4496	0	4495	0	4493	0	4493	0	4496	0	4496	0	4496	0	4496	0	4493	0	4496	0	4493	0	4499	0	4496	0	4493	0	4496	0	4499	0	4496	0	4493	0
1719	@Uematsu_g8c_4_G3_1719	4720	0	4723	0	4720	0	4719	0	4717	0	4717	0	4720	0	4720	0	4726	0	4723	0	4720	0	4723	0	4720	0	4717	0	4717	0	4717	0	4720	0	4717	0	4717	0	4723	0	4720	0	4720	0	4719	0	4720	0
1720	@Uematsu_g8c_4_G3_1720	4674	0	4674	0	4677	0	4677	0	4674	0	4677	0	4677	0	4676	0	4674	0	4674	0	4677	0	4677	0	4677	0	4677	0	4674	0	4677	0	4674	0	4680	0	4677	0	4674	0	4677	0	4680	0	4677	0	4674	0
1721	@Uematsu_g8c_4_G3_1721	4598	0	4601	0	4598	0	4597	0	4595	0	4595	0	4598	0	4598	0	4604	0	4601	0	4598	0	4601	0	4598	0	4595	0	4595	0	4595	0	4598	0	4595	0	4595	0	4601	0	4598	0	4598	0	4597	0	4598	0
1722	@Uematsu_g8c_4_G3_1722	0	4706	0	4706	0	4709	0	4709	0	4706	0	4709	0	4709	0	4708	0	4706	0	4706	0	4709	0	4709	0	4709	0	4709	0	4706	0	4709	0	4706	0	4712	0	4709	0	4706	0	4709	0	4712	0	4709	0	4706
1723	@Uematsu_g8c_4_G3_1723	0	4623	0	4623	0	4626	0	4626	0	4623	0	4626	0	4626	0	4625	0	4623	0	4623	0	4626	0	4626	0	4626	0	4626	0	4623	0	4626	0	4623	0	4629	0	4626	0	4623	0	4626	0	4629	0	4626	0	4623
1724	@Uematsu_g8c_4_G3_1724	0	4655	0	4658	0	4655	0	4654	0	4652	0	4652	0	4655	0	4655	0	4661	0	4658	0	4655	0	4658	0	4655	0	4652	0	4652	0	4652	0	4655	0	4652	0	4652	0	4658	0	4655	0	4655	0	4654	0	4655
1725	@Uematsu_g8c_4_G3_1725	0	4811	0	4811	0	4811	0	4812	0	4811	0	4811	0	4812	0	4811	0	4811	0	4811	0	4811	0	4811	0	4811	0	4812	0	4811	0	4811	0	4811	0	4812	0	4811	0	4811	0	4811	0	4812	0	4811	0	4811
1726	@Uematsu_g8c_4_G3_1726	0	4871	0	4874	0	4871	0	4870	0	4868	0	4868	0	4871	0	4871	0	4877	0	4874	0	4871	0	4874	0	4871	0	4868	0	4868	0	4868	0	4871	0	4868	0	4868	0	4874	0	4871	0	4871	0	4870	0	4871
1727	@Uematsu_g8c_4_G3_1727	0	2910	0	2910	0	2913	0	2913	0	2910	0	2913	0	2913	0	2912	0	2910	0	2910	0	2913	0	2913	0	2913	0	2913	0	2910	0	2913	0	2910	0	2916	0	2913	0	2910	0	2913	0	2916	0	2913	0	2910
1728	@Uematsu_g8c_4_G3_1728	0	4771	0	4771	0	4774	0	4774	0	4771	0	4774	0	4774	0	4773	0	4771	0	4771	0	4774	0	4774	0	4774	0	4774	0	4771	0	4774	0	4771	0	4777	0	4774	0	4771	0	4774	0	4777	0	4774	0	4771
1729	@Uematsu_g8c_4_G3_1729	0	4578	0	4578	0	4581	0	4581	0	4578	0	4581	0	4581	0	4580	0	4578	0	4578	0	4581	0	4581	0	4581	0	4581	0	4578	0	4581	0	4578	0	4584	0	4581	0	4578	0	4581	0	4584	0	4581	0	4578
1730	@Uematsu_g8c_4_G3_1730	4770	0	4773	0	4770	0	4769	0	4767	0	4767	0	4770	0	4770	0	4776	0	4773	0	4770	0	4773	0	4770	0	4767	0	4767	0	4767	0	4770	0	4767	0	4767	0	4773	0	4770	0	4770	0	4769	0	4770	0
1731	@Uematsu_g8c_4_G3_1731	4757	0	4760	0	4757	0	4756	0	4754	0	4754	0	4757	0	4757	0	4763	0	4760	0	4757	0	4760	0	4757	0	4754	0	4754	0	4754	0	4757	0	4754	0	4754	0	4760	0	4757	0	4757	0	4756	0	4757	0
1732	@Uematsu_g8c_4_G3_1732	4705	0	4708	0	4705	0	4704	0	4702	0	4702	0	4705	0	4705	0	4711	0	4708	0	4705	0	4708	0	4705	0	4702	0	4702	0	4702	0	4705	0	4702	0	4702	0	4708	0	4705	0	4705	0	4704	0	4705	0
1733	@Uematsu_g8c_4_G3_1733	4763	0	4763	0	4766	0	4766	0	4763	0	4766	0	4766	0	4765	0	4763	0	4763	0	4766	0	4766	0	4766	0	4766	0	4763	0	4766	0	4763	0	4769	0	4766	0	4763	0	4766	0	4769	0	4766	0	4763	0
1734	@Uematsu_g8c_4_G3_1734	4608	0	4608	0	4611	0	4611	0	4608	0	4611	0	4611	0	4610	0	4608	0	4608	0	4611	0	4611	0	4611	0	4611	0	4608	0	4611	0	4608	0	4614	0	4611	0	4608	0	4611	0	4614	0	4611	0	4608	0
1735	@Uematsu_g8c_4_G3_1735	0	4846	0	4849	0	4846	0	4845	0	4843	0	4843	0	4846	0	4846	0	4852	0	4849	0	4846	0	4849	0	4846	0	4843	0	4843	0	4843	0	4846	0	4843	0	4843	0	4849	0	4846	0	4846	0	4845	0	4846
1736	@Uematsu_g8c_4_G3_1736	4769	0	4769	0	4772	0	4772	0	4769	0	4772	0	4772	0	4771	0	4769	0	4769	0	4772	0	4772	0	4772	0	4772	0	4769	0	4772	0	4769	0	4775	0	4772	0	4769	0	4772	0	4775	0	4772	0	4769	0
1737	@Uematsu_g8c_4_G3_1737	0	4153	0	4156	0	4153	0	4152	0	4150	0	4150	0	4153	0	4153	0	4159	0	4156	0	4153	0	4156	0	4153	0	4150	0	4150	0	4150	0	4153	0	4150	0	4150	0	4156	0	4153	0	4153	0	4152	0	4153
1738	@Uematsu_g8c_4_G3_1738	0	1917	0	1917	0	1920	0	1920	0	1917	0	1920	0	1920	0	1919	0	1917	0	1917	0	1920	0	1920	0	1920	0	1920	0	1918	0	1920	0	1918	0	1923	0	1920	0	1918	0	1920	0	1923	0	1920	0	1918
1739	@Uematsu_g8c_4_G3_1739	4576	0	4576	0	4579	0	4579	0	4576	0	4579	0	4579	0	4578	0	4576	0	4576	0	4579	0	4579	0	4579	0	4579	0	4576	0	4579	0	4576	0	4582	0	4579	0	4576	0	4579	0	4582	0	4579	0	4576	0
1740	@Uematsu_g8c_4_G3_1740	4860	0	4863	0	4860	0	4860	0	4857	0	4857	0	4860	0	4860	0	4866	0	4863	0	4860	0	4863	0	4860	0	4857	0	4857	0	4857	0	4860	0	4857	0	4857	0	4863	0	4860	0	4860	0	4859	0	4860	0
1741	@Uematsu_g8c_4_G3_1741	0	4761	0	4761	0	4764	0	4764	0	4761	0	4764	0	4764	0	4763	0	4761	0	4761	0	4764	0	4764	0	4764	0	4764	0	4761	0	4764	0	4761	0	4767	0	4764	0	4761	0	4764	0	4767	0	4764	0	4761
1742	@Uematsu_g8c_4_G3_1742	3670	0	3670	0	3670	0	3670	0	3670	0	3670	0	3670	0	3670	0	3670	0	3670	0	3670	0	3670	0	3670	0	3670	0	3670	0	3670	0	3670	0	3670	0	3670	0	3670	0	3670	0	3670	0	3670	0	3670	0
1743	@Uematsu_g8c_4_G3_1743	4584	0	4581	0	4583	0	4581	0	4581	0	4586	0	4584	0	4584	0	4584	0	4584	0	4586	0	4584	0	4583	0	4581	0	4581	0	4586	0	4584	0	4583	0	4583	0	4581	0	4584	0	4583	0	4583	0	4581	0
1744	@Uematsu_g8c_4_G3_1744	4801	0	4801	0	4804	0	4804	0	4801	0	4804	0	4804	0	4803	0	4801	0	4801	0	4804	0	4804	0	4804	0	4804	0	4801	0	4804	0	4801	0	4807	0	4804	0	4801	0	4804	0	4807	0	4804	0	4801	0
1745	@Uematsu_g8c_4_G3_1745	4885	0	4888	0	4885	0	4884	0	4882	0	4882	0	4885	0	4885	0	4891	0	4888	0	4885	0	4888	0	4885	0	4882	0	4882	0	4882	0	4885	0	4882	0	4882	0	4888	0	4885	0	4885	0	4884	0	4885	0
1746	@Uematsu_g8c_4_G3_1746	4235	0	4238	0	4235	0	4234	0	4232	0	4232	0	4235	0	4235	0	4241	0	4238	0	4235	0	4238	0	4235	0	4232	0	4232	0	4232	0	4235	0	4232	0	4232	0	4238	0	4235	0	4235	0	4234	0	4235	0
1747	@Uematsu_g8c_4_G3_1747	4723	0	4726	0	4723	0	4722	0	4720	0	4720	0	4723	0	4723	0	4729	0	4726	0	4723	0	4726	0	4723	0	4720	0	4720	0	4720	0	4723	0	4720	0	4720	0	4726	0	4723	0	4723	0	4722	0	4723	0
1748	@Uematsu_g8c_4_G3_1748	3238	0	3241	0	3238	0	3237	0	3235	0	3235	0	3238	0	3238	0	3244	0	3241	0	3238	0	3241	0	3238	0	3235	0	3235	0	3235	0	3238	0	3235	0	3235	0	3241	0	3238	0	3238	0	3237	0	3238	0
1749	@Uematsu_g8c_4_G3_1749	4071	0	4069	0	4071	0	4069	0	4069	0	4074	0	4071	0	4071	0	4071	0	4071	0	4074	0	4071	0	4071	0	4069	0	4069	0	4074	0	4071	0	4071	0	4071	0	4069	0	4071	0	4071	0	4071	0	4069	0
1750	@Uematsu_g8c_4_G3_1750	4196	0	4196	0	4199	0	4199	0	4196	0	4199	0	4199	0	4198	0	4196	0	4196	0	4199	0	4199	0	4199	0	4199	0	4196	0	4199	0	4196	0	4202	0	4199	0	4196	0	4199	0	4202	0	4199	0	4196	0
1751	@Uematsu_g8c_4_G3_1751	0	4520	0	4520	0	4523	0	4523	0	4520	0	4523	0	4523	0	4522	0	4520	0	4520	0	4523	0	4523	0	4523	0	4523	0	4520	0	4523	0	4520	0	4526	0	4523	0	4520	0	4523	0	4526	0	4523	0	4520
1752	@Uematsu_g8c_4_G3_1752	4738	0	4738	0	4741	0	4741	0	4738	0	4741	0	4741	0	4740	0	4738	0	4738	0	4741	0	4741	0	4741	0	4741	0	4740	0	4741	0	4740	0	4744	0	4741	0	4740	0	4741	0	4744	0	4741	0	4740	0
1753	@Uematsu_g8c_4_G3_1753	2140	0	2140	0	2140	0	2140	0	2140	0	2140	0	2140	0	2140	0	2140	0	2140	0	2140	0	2140	0	2140	0	2140	0	2140	0	2140	0	2140	0	2140	0	2140	0	2140	0	2140	0	2140	0	2140	0	2140	0
1754	@Uematsu_g8c_4_G3_1754	0	4798	0	4801	0	4798	0	4797	0	4795	0	4795	0	4798	0	4798	0	4804	0	4801	0	4798	0	4801	0	4798	0	4795	0	4795	0	4795	0	4798	0	4795	0	4795	0	4801	0	4798	0	4798	0	4797	0	4798
1755	@Uematsu_g8c_4_G3_1755	0	4629	0	4632	0	4629	0	4630	0	4627	0	4627	0	4629	0	4629	0	4635	0	4632	0	4629	0	4632	0	4630	0	4627	0	4626	0	4627	0	4629	0	4626	0	4627	0	4632	0	4632	0	4629	0	4629	0	4629
1756	@Uematsu_g8c_4_G3_1756	0	3039	0	3039	0	3039	0	3039	0	3039	0	3039	0	3039	0	3039	0	3039	0	3039	0	3039	0	3039	0	3039	0	3039	0	3039	0	3039	0	3039	0	3039	0	3039	0	3039	0	3039	0	3039	0	3039	0	3039
1757	@Uematsu_g8c_4_G3_1757	4716	0	4716	0	4719	0	4719	0	4716	0	4719	0	4719	0	4718	0	4716	0	4716	0	4719	0	4719	0	4719	0	4719	0	4716	0	4719	0	4716	0	4722	0	4719	0	4716	0	4719	0	4722	0	4719	0	4716	0
1758	@Uematsu_g8c_4_G3_1758	0	4872	0	4875	0	4872	0	4871	0	4869	0	4869	0	4872	0	4872	0	4878	0	4875	0	4872	0	4875	0	4872	0	4869	0	4869	0	4869	0	4872	0	4869	0	4869	0	4875	0	4872	0	4872	0	4871	0	4872
1759	@Uematsu_g8c_4_G3_1759	0	4241	0	4241	0	4243	0	4243	0	4241	0	4243	0	4243	0	4242	0	4241	0	4241	0	4243	0	4243	0	4243	0	4243	0	4241	0	4243	0	4241	0	4246	0	4243	0	4241	0	4243	0	4246	0	4243	0	4241
1760	@Uematsu_g8c_4_G3_1760	0	4128	0	4128	0	4131	0	4131	0	4128	0	4131	0	4131	0	4130	0	4128	0	4128	0	4131	0	4131	0	4131	0	4131	0	4128	0	4131	0	4128	0	4134	0	4131	0	4128	0	4131	0	4134	0	4131	0	4128
1761	@Uematsu_g8c_4_G3_1761	4715	0	4718	0	4715	0	4714	0	4712	0	4712	0	4715	0	4715	0	4721	0	4718	0	4715	0	4718	0	4715	0	4712	0	4712	0	4712	0	4715	0	4712	0	4712	0	4718	0	4715	0	4715	0	4714	0	4715	0
1762	@Uematsu_g8c_4_G3_1762	4580	0	4583	0	4580	0	4579	0	4577	0	4577	0	4580	0	4580	0	4586	0	4583	0	4580	0	4583	0	4580	0	4577	0	4577	0	4577	0	4580	0	4577	0	4577	0	4583	0	4580	0	4580	0	4579	0	4580	0
1763	@Uematsu_g8c_4_G3_1763	0	3565	0	3568	0	3565	0	3564	0	3562	0	3562	0	3565	0	3565	0	3571	0	3568	0	3565	0	3568	0	3565	0	3562	0	3562	0	3562	0	3565	0	3562	0	3562	0	3568	0	3565	0	3565	0	3564	0	3565
1764	@Uematsu_g8c_4_G3_1764	4324	0	4324	0	4327	0	4327	0	4324	0	4327	0	4327	0	4326	0	4324	0	4324	0	4327	0	4327	0	4327	0	4327	0	4324	0	4327	0	4324	0	4330	0	4327	0	4324	0	4327	0	4330	0	4327	0	4324	0
1765	@Uematsu_g8c_4_G3_1765	4131	0	4129	0	4131	0	4129	0	4129	0	4134	0	4131	0	4131	0	4131	0	4131	0	4134	0	4131	0	4131	0	4129	0	4129	0	4134	0	4131	0	4131	0	4131	0	4129	0	4131	0	4131	0	4131	0	4129	0
1766	@Uematsu_g8c_4_G3_1766	4878	0	4878	0	4881	0	4881	0	4878	0	4881	0	4881	0	4880	0	4878	0	4878	0	4881	0	4881	0	4881	0	4881	0	4878	0	4881	0	4878	0	4884	0	4881	0	4878	0	4881	0	4884	0	4881	0	4878	0
1767	@Uematsu_g8c_4_G3_1767	2985	0	2985	0	2985	0	2985	0	2985	0	2985	0	2985	0	2985	0	2985	0	2985	0	2985	0	2985	0	2985	0	2985	0	2985	0	2985	0	2985	0	2985	0	2985	0	2985	0	2985	0	2985	0	2985	0	2985	0
1768	@Uematsu_g8c_4_G3_1768	4704	0	4707	0	4704	0	4703	0	4701	0	4701	0	4704	0	4704	0	4710	0	4707	0	4704	0	4707	0	4704	0	4701	0	4701	0	4701	0	4704	0	4701	0	4701	0	4707	0	4704	0	4704	0	4703	0	4704	0
1769	@Uematsu_g8c_4_G3_1769	0	2946	0	2946	0	2946	0	2946	0	2946	0	2946	0	2946	0	2946	0	2946	0	2946	0	2946	0	2946	0	2946	0	2946	0	2946	0	2946	0	2946	0	2946	0	2946	0	2946	0	2946	0	2946	0	2946	0	2946
1770	@Uematsu_g8c_4_G3_1770	4712	0	4712	0	4715	0	4715	0	4712	0	4715	0	4715	0	4714	0	4712	0	4712	0	4715	0	4715	0	4715	0	4715	0	4712	0	4715	0	4712	0	4718	0	4715	0	4712	0	4715	0	4718	0	4715	0	4712	0
1771	@Uematsu_g8c_4_G3_1771	2316	0	2319	0	2316	0	2315	0	2313	0	2313	0	2316	0	2316	0	2322	0	2319	0	2316	0	2319	0	2316	0	2313	0	2313	0	2313	0	2316	0	2313	0	2313	0	2319	0	2316	0	2316	0	2315	0	2316	0
1772	@Uematsu_g8c_4_G3_1772	4303	0	4303	0	4305	0	4306	0	4303	0	4305	0	4305	0	4304	0	4303	0	4302	0	4304	0	4304	0	4304	0	4305	0	4305	0	4304	0	4305	0	4307	0	4304	0	4305	0	4304	0	4307	0	4304	0	4305	0
1773	@Uematsu_g8c_4_G3_1773	0	1745	0	1745	0	1745	0	1745	0	1745	0	1745	0	1745	0	1745	0	1745	0	1745	0	1745	0	1745	0	1745	0	1745	0	1745	0	1745	0	1745	0	1745	0	1745	0	1745	0	1745	0	1745	0	1745	0	1745
1774	@Uematsu_g8c_4_G3_1774	4291	0	4291	0	4294	0	4294	0	4291	0	4294	0	4294	0	4293	0	4291	0	4291	0	4294	0	4294	0	4294	0	4294	0	4291	0	4294	0	4291	0	4297	0	4294	0	4291	0	4294	0	4297	0	4294	0	4291	0
1775	@Uematsu_g8c_4_G3_1775	0	4789	0	4789	0	4792	0	4792	0	4789	0	4792	0	4792	0	4791	0	4789	0	4789	0	4792	0	4792	0	4792	0	4792	0	4789	0	4792	0	4789	0	4795	0	4792	0	4789	0	4792	0	4795	0	4792	0	4789
1776	@Uematsu_g8c_4_G3_1776	0	4702	0	4705	0	4702	0	4701	0	4699	0	4699	0	4702	0	4702	0	4708	0	4705	0	4702	0	4705	0	4702	0	4699	0	4699	0	4699	0	4702	0	4699	0	4699	0	4705	0	4702	0	4702	0	4701	0	4702
1777	@Uematsu_g8c_4_G3_1777	4841	0	4841	0	4844	0	4844	0	4841	0	4844	0	4844	0	4843	0	4841	0	4841	0	4844	0	4844	0	4844	0	4844	0	4841	0	4844	0	4841	0	4847	0	4844	0	4841	0	4844	0	4847	0	4844	0	4841	0
1778	@Uematsu_g8c_4_G3_1778	4846	0	4846	0	4849	0	4849	0	4846	0	4849	0	4849	0	4848	0	4846	0	4846	0	4849	0	4849	0	4849	0	4849	0	4846	0	4849	0	4846	0	4852	0	4849	0	4846	0	4849	0	4852	0	4849	0	4846	0
1779	@Uematsu_g8c_4_G3_1779	0	3348	0	3348	0	3348	0	3348	0	3348	0	3348	0	3348	0	3348	0	3348	0	3348	0	3348	0	3348	0	3348	0	3348	0	3348	0	3348	0	3348	0	3348	0	3348	0	3348	0	3348	0	3348	0	3348	0	3348
1780	@Uematsu_g8c_4_G3_1780	4813	0	4816	0	4813	0	4812	0	4810	0	4810	0	4813	0	4813	0	4819	0	4816	0	4813	0	4816	0	4813	0	4810	0	4810	0	4810	0	4813	0	4810	0	4810	0	4816	0	4813	0	4813	0	4812	0	4813	0
1781	@Uematsu_g8c_4_G3_1781	0	4698	0	4701	0	4698	0	4697	0	4695	0	4695	0	4698	0	4698	0	4704	0	4701	0	4698	0	4701	0	4698	0	4695	0	4695	0	4695	0	4698	0	4695	0	4695	0	4701	0	4698	0	4698	0	4697	0	4698
1782	@Uematsu_g8c_4_G3_1782	0	4255	0	4255	0	4258	0	4258	0	4255	0	4258	0	4258	0	4257	0	4255	0	4255	0	4258	0	4258	0	4258	0	4258	0	4255	0	4258	0	4255	0	4261	0	4258	0	4255	0	4258	0	4261	0	4258	0	4255
1783	@Uematsu_g8c_4_G3_1783	0	3179	0	3179	0	3179	0	3179	0	3179	0	3179	0	3179	0	3179	0	3179	0	3179	0	3179	0	3179	0	3179	0	3179	0	3179	0	3179	0	3179	0	3179	0	3179	0	3179	0	3179	0	3179	0	3179	0	3179
1784	@Uematsu_g8c_4_G3_1784	4695	0	4695	0	4698	0	4698	0	4695	0	4698	0	4698	0	4697	0	4695	0	4695	0	4698	0	4698	0	4698	0	4698	0	4695	0	4698	0	4695	0	4701	0	4698	0	4695	0	4698	0	4701	0	4698	0	4695	0
1785	@Uematsu_g8c_4_G3_1785	4677	0	4677	0	4680	0	4680	0	4677	0	4680	0	4680	0	4679	0	4677	0	4677	0	4680	0	4680	0	4680	0	4680	0	4677	0	4680	0	4677	0	4683	0	4680	0	4677	0	4680	0	4683	0	4680	0	4677	0
1786	@Uematsu_g8c_4_G3_1786	0	4637	0	4640	0	4637	0	4636	0	4634	0	4634	0	4637	0	4637	0	4643	0	4640	0	4637	0	4640	0	4637	0	4634	0	4634	0	4634	0	4637	0	4634	0	4634	0	4640	0	4637	0	4637	0	4636	0	4637
1787	@Uematsu_g8c_4_G3_1787	4471	0	4471	0	4471	0	4471	0	4471	0	4471	0	4471	0	4471	0	4471	0	4471	0	4471	0	4471	0	4471	0	4471	0	4471	0	4471	0	4471	0	4471	0	4471	0	4471	0	4471	0	4471	0	4471	0	4471	0
1788	@Uematsu_g8c_4_G3_1788	4782	0	4779	0	4781	0	4779	0	4779	0	4784	0	4782	0	4782	0	4782	0	4782	0	4784	0	4782	0	4781	0	4779	0	4779	0	4784	0	4782	0	4781	0	4781	0	4779	0	4782	0	4781	0	4781	0	4779	0
1789	@Uematsu_g8c_4_G3_1789	4431	0	4434	0	4431	0	4431	0	4428	0	4428	0	4431	0	4431	0	4437	0	4434	0	4431	0	4434	0	4431	0	4428	0	4428	0	4428	0	4431	0	4428	0	4428	0	4434	0	4431	0	4431	0	4430	0	4431	0
1790	@Uematsu_g8c_4_G3_1790	4852	0	4852	0	4855	0	4855	0	4852	0	4855	0	4855	0	4854	0	4852	0	4852	0	4855	0	4855	0	4855	0	4855	0	4852	0	4855	0	4852	0	4858	0	4855	0	4852	0	4855	0	4858	0	4855	0	4852	0
1791	@Uematsu_g8c_4_G3_1791	0	4875	0	4875	0	4878	0	4878	0	4875	0	4878	0	4878	0	4877	0	4875	0	4875	0	4878	0	4878	0	4878	0	4878	0	4875	0	4878	0	4875	0	4881	0	4878	0	4875	0	4878	0	4881	0	4878	0	4875
1792	@Uematsu_g8c_4_G3_1792	4689	0	4686	0	4688	0	4686	0	4686	0	4691	0	4689	0	4689	0	4689	0	4689	0	4691	0	4689	0	4688	0	4686	0	4686	0	4691	0	4689	0	4688	0	4688	0	4686	0	4689	0	4688	0	4688	0	4686	0
1793	@Uematsu_g8c_4_G3_1793	0	4620	0	4620	0	4623	0	4623	0	4620	0	4623	0	4623	0	4622	0	4620	0	4620	0	4623	0	4623	0	4623	0	4623	0	4620	0	4623	0	4620	0	4626	0	4623	0	4620	0	4623	0	4626	0	4623	0	4620
1794	@Uematsu_g8c_4_G3_1794	4711	0	4711	0	4714	0	4714	0	4711	0	4714	0	4714	0	4713	0	4711	0	4711	0	4714	0	4714	0	4714	0	4714	0	4711	0	4714	0	4711	0	4717	0	4714	0	4711	0	4714	0	4717	0	4714	0	4711	0
1795	@Uematsu_g8c_4_G3_1795	4838	0	4838	0	4841	0	4841	0	4838	0	4841	0	4841	0	4840	0	4838	0	4838	0	4841	0	4841	0	4841	0	4841	0	4838	0	4841	0	4838	0	4844	0	4841	0	4838	0	4841	0	4844	0	4841	0	4838	0
1796	@Uematsu_g8c_4_G3_1796	0	0	0	0	0	0	0	0	0	0	0	0	0	0	0	0	0	0	0	0	0	0	0	0	0	0	0	0	0	0	0	0	0	0	0	0	0	0	0	0	0	0	0	0	0	0	0	0
1797	@Uematsu_g8c_4_G3_1797	0	4695	0	4695	0	4698	0	4698	0	4695	0	4698	0	4698	0	4697	0	4695	0	4695	0	4698	0	4698	0	4698	0	4698	0	4695	0	4698	0	4695	0	4701	0	4698	0	4695	0	4698	0	4701	0	4698	0	4695
1798	@Uematsu_g8c_4_G3_1798	4425	0	4423	0	4425	0	4423	0	4423	0	4428	0	4425	0	4425	0	4425	0	4425	0	4428	0	4425	0	4425	0	4423	0	4423	0	4428	0	4425	0	4425	0	4425	0	4423	0	4425	0	4425	0	4425	0	4423	0
1799	@Uematsu_g8c_4_G3_1799	4668	0	4671	0	4668	0	4667	0	4665	0	4665	0	4668	0	4668	0	4674	0	4671	0	4668	0	4671	0	4668	0	4665	0	4665	0	4665	0	4668	0	4665	0	4666	0	4671	0	4668	0	4668	0	4667	0	4668	0
1800	@Uematsu_g8c_4_G3_1800	0	4054	0	4054	0	4054	0	4057	0	4054	0	4054	0	4054	0	4053	0	4051	0	4053	0	4054	0	4054	0	4057	0	4054	0	4051	0	4057	0	4053	0	4054	0	4051	0	4051	0	4054	0	4054	0	4057	0	4051
1801	@Uematsu_g8c_4_G3_1801	0	4602	0	4605	0	4602	0	4601	0	4599	0	4599	0	4602	0	4602	0	4608	0	4605	0	4602	0	4605	0	4602	0	4599	0	4599	0	4599	0	4602	0	4599	0	4599	0	4605	0	4602	0	4602	0	4601	0	4602
1802	@Uematsu_g8c_4_G3_1802	4597	0	4600	0	4597	0	4596	0	4594	0	4594	0	4597	0	4597	0	4603	0	4600	0	4597	0	4600	0	4597	0	4594	0	4594	0	4594	0	4597	0	4594	0	4594	0	4600	0	4597	0	4597	0	4596	0	4597	0
1803	@Uematsu_g8c_4_G3_1803	0	3692	0	3695	0	3692	0	3691	0	3689	0	3689	0	3692	0	3692	0	3698	0	3695	0	3692	0	3695	0	3692	0	3689	0	3689	0	3689	0	3692	0	3689	0	3689	0	3695	0	3692	0	3692	0	3691	0	3692
1804	@Uematsu_g8c_4_G3_1804	3452	0	3455	0	3452	0	3451	0	3449	0	3449	0	3452	0	3452	0	3458	0	3455	0	3452	0	3455	0	3452	0	3449	0	3449	0	3449	0	3452	0	3449	0	3449	0	3455	0	3452	0	3452	0	3451	0	3452	0
1805	@Uematsu_g8c_4_G3_1805	4880	0	4883	0	4880	0	4879	0	4877	0	4877	0	4880	0	4880	0	4886	0	4883	0	4880	0	4883	0	4880	0	4877	0	4877	0	4877	0	4880	0	4877	0	4877	0	4883	0	4880	0	4880	0	4879	0	4880	0
1806	@Uematsu_g8c_4_G3_1806	4405	0	4408	0	4405	0	4404	0	4404	0	4404	0	4405	0	4407	0	4411	0	4408	0	4405	0	4408	0	4405	0	4402	0	4404	0	4404	0	4405	0	4402	0	4404	0	4408	0	4407	0	4405	0	4407	0	4405	0
1807	@Uematsu_g8c_4_G3_1807	4530	0	4533	0	4530	0	4529	0	4527	0	4527	0	4530	0	4530	0	4536	0	4533	0	4530	0	4533	0	4530	0	4527	0	4527	0	4527	0	4530	0	4527	0	4527	0	4533	0	4530	0	4530	0	4529	0	4530	0
1808	@Uematsu_g8c_4_G3_1808	4009	0	4012	0	4009	0	4008	0	4006	0	4006	0	4009	0	4009	0	4015	0	4012	0	4009	0	4012	0	4009	0	4006	0	4006	0	4006	0	4009	0	4006	0	4006	0	4012	0	4009	0	4009	0	4008	0	4009	0
1809	@Uematsu_g8c_4_G3_1809	4779	0	4779	0	4782	0	4782	0	4779	0	4782	0	4782	0	4781	0	4779	0	4779	0	4782	0	4782	0	4782	0	4782	0	4779	0	4782	0	4779	0	4785	0	4782	0	4779	0	4782	0	4785	0	4782	0	4779	0
1810	@Uematsu_g8c_4_G3_1810	0	3935	0	3938	0	3935	0	3934	0	3932	0	3932	0	3935	0	3935	0	3941	0	3938	0	3935	0	3938	0	3935	0	3932	0	3932	0	3932	0	3935	0	3932	0	3932	0	3938	0	3935	0	3935	0	3934	0	3935
1811	@Uematsu_g8c_4_G3_1811	0	4600	0	4603	0	4600	0	4599	0	4597	0	4597	0	4600	0	4600	0	4606	0	4603	0	4600	0	4603	0	4600	0	4597	0	4597	0	4597	0	4600	0	4597	0	4597	0	4603	0	4600	0	4600	0	4599	0	4600
1812	@Uematsu_g8c_4_G3_1812	0	4813	0	4813	0	4815	0	4815	0	4813	0	4815	0	4815	0	4814	0	4813	0	4813	0	4815	0	4815	0	4815	0	4815	0	4813	0	4815	0	4813	0	4818	0	4815	0	4813	0	4815	0	4818	0	4815	0	4813
1813	@Uematsu_g8c_4_G3_1813	4139	0	4142	0	4142	0	4138	0	4142	0	4139	0	4137	0	4143	0	4142	0	4139	0	4137	0	4139	0	4139	0	4139	0	4142	0	4137	0	4142	0	4139	0	4139	0	4145	0	4140	0	4139	0	4139	0	4142	0
1814	@Uematsu_g8c_4_G3_1814	0	4771	0	4774	0	4771	0	4770	0	4768	0	4768	0	4771	0	4771	0	4777	0	4774	0	4771	0	4774	0	4771	0	4768	0	4768	0	4768	0	4771	0	4768	0	4768	0	4774	0	4771	0	4771	0	4770	0	4771
1815	@Uematsu_g8c_4_G3_1815	0	4562	0	4562	0	4565	0	4562	0	4565	0	4565	0	4562	0	4565	0	4564	0	4564	0	4565	0	4565	0	4565	0	4562	0	4565	0	4565	0	4562	0	4565	0	4568	0	4562	0	4568	0	4565	0	4568	0	4562
1816	@Uematsu_g8c_4_G3_1816	0	4677	0	4677	0	4680	0	4680	0	4677	0	4680	0	4680	0	4679	0	4677	0	4677	0	4680	0	4680	0	4680	0	4680	0	4677	0	4680	0	4677	0	4683	0	4680	0	4677	0	4680	0	4683	0	4680	0	4677
1817	@Uematsu_g8c_4_G3_1817	4890	0	4893	0	4890	0	4889	0	4887	0	4887	0	4890	0	4890	0	4896	0	4893	0	4890	0	4893	0	4890	0	4887	0	4887	0	4887	0	4890	0	4887	0	4887	0	4893	0	4890	0	4890	0	4889	0	4890	0
1818	@Uematsu_g8c_4_G3_1818	4625	0	4628	0	4625	0	4624	0	4622	0	4622	0	4625	0	4625	0	4631	0	4628	0	4625	0	4628	0	4625	0	4622	0	4622	0	4622	0	4625	0	4622	0	4622	0	4628	0	4625	0	4625	0	4624	0	4625	0
1819	@Uematsu_g8c_4_G3_1819	0	4789	0	4789	0	4792	0	4792	0	4789	0	4792	0	4792	0	4791	0	4789	0	4789	0	4792	0	4792	0	4792	0	4792	0	4789	0	4792	0	4789	0	4795	0	4792	0	4789	0	4792	0	4795	0	4792	0	4789
1820	@Uematsu_g8c_4_G3_1820	0	4684	0	4687	0	4684	0	4683	0	4681	0	4681	0	4684	0	4684	0	4690	0	4687	0	4684	0	4687	0	4684	0	4681	0	4681	0	4681	0	4684	0	4681	0	4681	0	4687	0	4684	0	4684	0	4683	0	4684
1821	@Uematsu_g8c_4_G3_1821	0	4598	0	4601	0	4598	0	4597	0	4595	0	4595	0	4598	0	4598	0	4604	0	4601	0	4598	0	4601	0	4598	0	4595	0	4595	0	4595	0	4598	0	4595	0	4595	0	4601	0	4598	0	4598	0	4597	0	4598
1822	@Uematsu_g8c_4_G3_1822	4790	0	4790	0	4793	0	4793	0	4790	0	4793	0	4793	0	4792	0	4790	0	4790	0	4793	0	4793	0	4793	0	4793	0	4790	0	4793	0	4790	0	4796	0	4793	0	4790	0	4793	0	4796	0	4793	0	4790	0
1823	@Uematsu_g8c_4_G3_1823	4943	0	4943	0	4946	0	4946	0	4943	0	4946	0	4946	0	4945	0	4943	0	4943	0	4946	0	4946	0	4946	0	4946	0	4943	0	4946	0	4943	0	4949	0	4946	0	4943	0	4946	0	4949	0	4946	0	4943	0
1824	@Uematsu_g8c_4_G3_1824	0	4119	0	4122	0	4122	0	4119	0	4122	0	4119	0	4122	0	4125	0	4125	0	4122	0	4122	0	4125	0	4122	0	4121	0	4122	0	4119	0	4119	0	4122	0	4119	0	4122	0	4122	0	4119	0	4119	0	4125
1825	@Uematsu_g8c_4_G3_1825	0	4834	0	4837	0	4834	0	4833	0	4831	0	4831	0	4834	0	4834	0	4840	0	4837	0	4834	0	4837	0	4834	0	4831	0	4831	0	4831	0	4834	0	4831	0	4831	0	4837	0	4834	0	4834	0	4833	0	4834
1826	@Uematsu_g8c_4_G3_1826	0	4662	0	4665	0	4662	0	4661	0	4659	0	4659	0	4662	0	4662	0	4668	0	4665	0	4662	0	4665	0	4662	0	4659	0	4659	0	4659	0	4662	0	4659	0	4659	0	4665	0	4662	0	4662	0	4661	0	4662
1827	@Uematsu_g8c_4_G3_1827	0	4667	0	4667	0	4670	0	4670	0	4667	0	4670	0	4670	0	4669	0	4667	0	4667	0	4670	0	4670	0	4670	0	4670	0	4667	0	4670	0	4667	0	4673	0	4670	0	4667	0	4670	0	4673	0	4670	0	4667
1828	@Uematsu_g8c_4_G3_1828	0	3983	0	3986	0	3983	0	3982	0	3980	0	3980	0	3983	0	3983	0	3989	0	3986	0	3983	0	3986	0	3983	0	3980	0	3980	0	3980	0	3983	0	3980	0	3980	0	3986	0	3983	0	3983	0	3982	0	3983
1829	@Uematsu_g8c_4_G3_1829	4692	0	4695	0	4692	0	4691	0	4689	0	4689	0	4692	0	4692	0	4698	0	4695	0	4692	0	4695	0	4692	0	4689	0	4689	0	4689	0	4692	0	4689	0	4689	0	4695	0	4692	0	4692	0	4691	0	4692	0
1830	@Uematsu_g8c_4_G3_1830	4913	0	4916	0	4913	0	4912	0	4910	0	4910	0	4913	0	4913	0	4919	0	4916	0	4913	0	4916	0	4913	0	4910	0	4910	0	4910	0	4913	0	4910	0	4910	0	4916	0	4913	0	4913	0	4912	0	4913	0
1831	@Uematsu_g8c_4_G3_1831	0	2846	0	2846	0	2846	0	2846	0	2846	0	2846	0	2846	0	2846	0	2846	0	2846	0	2846	0	2846	0	2846	0	2846	0	2846	0	2846	0	2846	0	2846	0	2846	0	2846	0	2846	0	2846	0	2846	0	2846
1832	@Uematsu_g8c_4_G3_1832	4569	0	4572	0	4569	0	4568	0	4566	0	4566	0	4569	0	4569	0	4575	0	4572	0	4569	0	4572	0	4569	0	4566	0	4566	0	4566	0	4569	0	4566	0	4566	0	4572	0	4569	0	4569	0	4568	0	4569	0
1833	@Uematsu_g8c_4_G3_1833	3991	0	3994	0	3991	0	3990	0	3988	0	3988	0	3991	0	3991	0	3997	0	3994	0	3991	0	3994	0	3991	0	3988	0	3988	0	3988	0	3991	0	3988	0	3988	0	3994	0	3991	0	3991	0	3990	0	3991	0
1834	@Uematsu_g8c_4_G3_1834	4414	0	4417	0	4414	0	4413	0	4411	0	4411	0	4414	0	4414	0	4420	0	4417	0	4414	0	4417	0	4414	0	4411	0	4411	0	4411	0	4414	0	4411	0	4411	0	4417	0	4414	0	4414	0	4413	0	4414	0
1835	@Uematsu_g8c_4_G3_1835	2358	0	2358	0	2358	0	2358	0	2358	0	2358	0	2358	0	2358	0	2358	0	2358	0	2358	0	2358	0	2358	0	2358	0	2358	0	2358	0	2358	0	2358	0	2358	0	2358	0	2358	0	2358	0	2358	0	2358	0
1836	@Uematsu_g8c_4_G3_1836	0	4738	0	4738	0	4741	0	4741	0	4738	0	4741	0	4741	0	4740	0	4738	0	4738	0	4741	0	4741	0	4741	0	4741	0	4738	0	4741	0	4738	0	4744	0	4741	0	4738	0	4741	0	4744	0	4741	0	4738
1837	@Uematsu_g8c_4_G3_1837	4024	0	4024	0	4027	0	4027	0	4024	0	4027	0	4027	0	4026	0	4024	0	4024	0	4027	0	4027	0	4027	0	4027	0	4026	0	4027	0	4026	0	4030	0	4027	0	4026	0	4027	0	4030	0	4027	0	4026	0
1838	@Uematsu_g8c_4_G3_1838	4712	0	4712	0	4715	0	4715	0	4712	0	4715	0	4715	0	4714	0	4712	0	4712	0	4715	0	4715	0	4715	0	4715	0	4712	0	4715	0	4712	0	4718	0	4715	0	4712	0	4715	0	4718	0	4715	0	4712	0
1839	@Uematsu_g8c_4_G3_1839	4827	0	4827	0	4830	0	4830	0	4827	0	4830	0	4830	0	4829	0	4827	0	4827	0	4830	0	4830	0	4830	0	4830	0	4827	0	4830	0	4827	0	4833	0	4830	0	4827	0	4830	0	4833	0	4830	0	4827	0
1840	@Uematsu_g8c_4_G3_1840	4760	0	4763	0	4760	0	4759	0	4757	0	4757	0	4760	0	4760	0	4766	0	4763	0	4760	0	4763	0	4760	0	4757	0	4757	0	4757	0	4760	0	4757	0	4757	0	4763	0	4760	0	4760	0	4759	0	4760	0
1841	@Uematsu_g8c_4_G3_1841	4688	0	4688	0	4686	0	4686	0	4686	0	4689	0	4688	0	4689	0	4691	0	4691	0	4691	0	4689	0	4686	0	4685	0	4686	0	4689	0	4688	0	4685	0	4686	0	4688	0	4692	0	4688	0	4689	0	4685	0
1842	@Uematsu_g8c_4_G3_1842	0	4693	0	4696	0	4693	0	4692	0	4690	0	4690	0	4693	0	4693	0	4699	0	4696	0	4693	0	4696	0	4693	0	4690	0	4690	0	4690	0	4693	0	4690	0	4690	0	4696	0	4693	0	4693	0	4692	0	4693
1843	@Uematsu_g8c_4_G3_1843	0	4708	0	4708	0	4711	0	4711	0	4708	0	4711	0	4711	0	4710	0	4708	0	4708	0	4711	0	4711	0	4711	0	4711	0	4708	0	4711	0	4708	0	4714	0	4711	0	4708	0	4711	0	4714	0	4711	0	4708
1844	@Uematsu_g8c_4_G3_1844	0	4742	0	4742	0	4745	0	4745	0	4742	0	4745	0	4745	0	4744	0	4742	0	4742	0	4745	0	4745	0	4745	0	4745	0	4742	0	4745	0	4742	0	4748	0	4745	0	4742	0	4745	0	4748	0	4745	0	4742
1845	@Uematsu_g8c_4_G3_1845	0	4643	0	4646	0	4643	0	4644	0	4641	0	4641	0	4643	0	4643	0	4649	0	4646	0	4643	0	4646	0	4644	0	4641	0	4641	0	4641	0	4643	0	4641	0	4641	0	4646	0	4643	0	4643	0	4642	0	4643
1846	@Uematsu_g8c_4_G3_1846	4785	0	4788	0	4785	0	4784	0	4782	0	4782	0	4785	0	4785	0	4791	0	4788	0	4785	0	4788	0	4785	0	4782	0	4782	0	4782	0	4785	0	4782	0	4782	0	4788	0	4785	0	4785	0	4784	0	4785	0
1847	@Uematsu_g8c_4_G3_1847	0	4537	0	4540	0	4537	0	4536	0	4534	0	4534	0	4537	0	4537	0	4543	0	4540	0	4537	0	4540	0	4537	0	4534	0	4534	0	4534	0	4537	0	4534	0	4534	0	4540	0	4537	0	4537	0	4536	0	4537
1848	@Uematsu_g8c_4_G3_1848	4373	0	4376	0	4373	0	4372	0	4370	0	4370	0	4373	0	4373	0	4379	0	4376	0	4373	0	4376	0	4373	0	4370	0	4370	0	4370	0	4373	0	4370	0	4370	0	4376	0	4373	0	4373	0	4372	0	4373	0
1849	@Uematsu_g8c_4_G3_1849	4267	0	4264	0	4266	0	4264	0	4264	0	4269	0	4267	0	4267	0	4267	0	4267	0	4269	0	4267	0	4266	0	4264	0	4264	0	4269	0	4267	0	4266	0	4266	0	4264	0	4267	0	4266	0	4266	0	4264	0
1850	@Uematsu_g8c_4_G3_1850	4788	0	4788	0	4791	0	4791	0	4788	0	4791	0	4791	0	4790	0	4788	0	4788	0	4791	0	4791	0	4791	0	4791	0	4788	0	4791	0	4788	0	4794	0	4791	0	4788	0	4791	0	4794	0	4791	0	4788	0
1851	@Uematsu_g8c_4_G3_1851	4735	0	4732	0	4734	0	4732	0	4732	0	4737	0	4735	0	4735	0	4735	0	4735	0	4737	0	4735	0	4734	0	4732	0	4732	0	4737	0	4735	0	4734	0	4734	0	4732	0	4735	0	4734	0	4734	0	4732	0
1852	@Uematsu_g8c_4_G3_1852	4825	0	4828	0	4825	0	4824	0	4822	0	4822	0	4825	0	4825	0	4831	0	4828	0	4825	0	4828	0	4825	0	4822	0	4822	0	4822	0	4825	0	4822	0	4822	0	4828	0	4825	0	4825	0	4824	0	4825	0
1853	@Uematsu_g8c_4_G3_1853	0	4683	0	4686	0	4683	0	4682	0	4680	0	4680	0	4683	0	4683	0	4689	0	4686	0	4683	0	4686	0	4683	0	4680	0	4680	0	4680	0	4683	0	4680	0	4680	0	4686	0	4683	0	4683	0	4682	0	4683
1854	@Uematsu_g8c_4_G3_1854	0	4811	0	4811	0	4814	0	4814	0	4811	0	4814	0	4814	0	4813	0	4811	0	4811	0	4814	0	4814	0	4814	0	4814	0	4811	0	4814	0	4811	0	4817	0	4814	0	4811	0	4814	0	4817	0	4814	0	4811
1855	@Uematsu_g8c_4_G3_1855	4843	0	4843	0	4846	0	4846	0	4843	0	4846	0	4846	0	4845	0	4843	0	4843	0	4846	0	4846	0	4846	0	4846	0	4843	0	4846	0	4843	0	4849	0	4846	0	4843	0	4846	0	4849	0	4846	0	4843	0
1856	@Uematsu_g8c_4_G3_1856	0	4725	0	4728	0	4725	0	4724	0	4722	0	4722	0	4725	0	4725	0	4731	0	4728	0	4725	0	4728	0	4725	0	4722	0	4722	0	4722	0	4725	0	4722	0	4722	0	4728	0	4725	0	4725	0	4724	0	4725
1857	@Uematsu_g8c_4_G3_1857	4781	0	4781	0	4784	0	4784	0	4781	0	4784	0	4784	0	4783	0	4781	0	4781	0	4784	0	4784	0	4784	0	4784	0	4781	0	4784	0	4781	0	4787	0	4784	0	4781	0	4784	0	4787	0	4784	0	4781	0
1858	@Uematsu_g8c_4_G3_1858	0	4585	0	4588	0	4585	0	4584	0	4582	0	4582	0	4585	0	4585	0	4591	0	4588	0	4585	0	4588	0	4585	0	4582	0	4582	0	4582	0	4585	0	4582	0	4582	0	4588	0	4585	0	4585	0	4584	0	4585
1859	@Uematsu_g8c_4_G3_1859	0	4739	0	4739	0	4742	0	4742	0	4739	0	4742	0	4742	0	4741	0	4739	0	4739	0	4742	0	4742	0	4742	0	4742	0	4739	0	4742	0	4739	0	4745	0	4742	0	4739	0	4742	0	4745	0	4742	0	4739
1860	@Uematsu_g8c_4_G3_1860	0	4461	0	4464	0	4461	0	4460	0	4458	0	4458	0	4461	0	4461	0	4467	0	4464	0	4461	0	4464	0	4461	0	4458	0	4458	0	4458	0	4461	0	4458	0	4458	0	4464	0	4461	0	4461	0	4460	0	4461
1861	@Uematsu_g8c_4_G3_1861	0	4791	0	4791	0	4793	0	4793	0	4791	0	4793	0	4793	0	4792	0	4791	0	4791	0	4793	0	4793	0	4793	0	4793	0	4791	0	4793	0	4791	0	4796	0	4793	0	4791	0	4793	0	4796	0	4793	0	4791
1862	@Uematsu_g8c_4_G3_1862	4803	0	4803	0	4806	0	4806	0	4803	0	4806	0	4806	0	4805	0	4803	0	4803	0	4806	0	4806	0	4806	0	4806	0	4803	0	4806	0	4803	0	4809	0	4806	0	4803	0	4806	0	4809	0	4806	0	4803	0
1863	@Uematsu_g8c_4_G3_1863	0	4884	0	4887	0	4884	0	4884	0	4881	0	4881	0	4884	0	4884	0	4890	0	4887	0	4884	0	4887	0	4884	0	4881	0	4881	0	4881	0	4884	0	4881	0	4881	0	4887	0	4884	0	4884	0	4883	0	4884
1864	@Uematsu_g8c_4_G3_1864	4731	0	4731	0	4734	0	4734	0	4731	0	4734	0	4734	0	4733	0	4731	0	4731	0	4734	0	4734	0	4734	0	4734	0	4731	0	4734	0	4731	0	4737	0	4734	0	4731	0	4734	0	4737	0	4734	0	4731	0
1865	@Uematsu_g8c_4_G3_1865	4607	0	4610	0	4607	0	4606	0	4604	0	4604	0	4607	0	4607	0	4613	0	4610	0	4607	0	4610	0	4607	0	4604	0	4604	0	4604	0	4607	0	4604	0	4604	0	4610	0	4607	0	4607	0	4606	0	4607	0
1866	@Uematsu_g8c_4_G3_1866	4820	0	4820	0	4823	0	4823	0	4820	0	4823	0	4823	0	4822	0	4820	0	4820	0	4823	0	4823	0	4823	0	4823	0	4820	0	4823	0	4820	0	4826	0	4823	0	4820	0	4823	0	4826	0	4823	0	4820	0
1867	@Uematsu_g8c_4_G3_1867	0	4311	0	4311	0	4314	0	4314	0	4311	0	4314	0	4314	0	4313	0	4311	0	4311	0	4314	0	4314	0	4314	0	4314	0	4312	0	4314	0	4312	0	4317	0	4314	0	4312	0	4314	0	4317	0	4314	0	4312
1868	@Uematsu_g8c_4_G3_1868	4825	0	4827	0	4830	0	4827	0	4827	0	4827	0	4830	0	4830	0	4830	0	4827	0	4827	0	4830	0	4828	0	4830	0	4827	0	4825	0	4827	0	4827	0	4828	0	4830	0	4827	0	4825	0	4825	0	4830	0
1869	@Uematsu_g8c_4_G3_1869	0	4474	0	4474	0	4477	0	4477	0	4474	0	4477	0	4477	0	4476	0	4474	0	4474	0	4477	0	4477	0	4477	0	4477	0	4474	0	4477	0	4474	0	4480	0	4477	0	4474	0	4477	0	4480	0	4477	0	4474
1870	@Uematsu_g8c_4_G3_1870	0	4856	0	4856	0	4859	0	4859	0	4856	0	4859	0	4859	0	4858	0	4856	0	4856	0	4859	0	4859	0	4859	0	4859	0	4856	0	4859	0	4856	0	4862	0	4859	0	4856	0	4859	0	4862	0	4859	0	4856
1871	@Uematsu_g8c_4_G3_1871	3068	0	3068	0	3071	0	3071	0	3068	0	3071	0	3071	0	3070	0	3068	0	3068	0	3071	0	3071	0	3071	0	3071	0	3068	0	3071	0	3068	0	3074	0	3071	0	3068	0	3071	0	3074	0	3071	0	3068	0
1872	@Uematsu_g8c_4_G3_1872	0	3064	0	3064	0	3064	0	3064	0	3064	0	3064	0	3064	0	3064	0	3064	0	3064	0	3064	0	3064	0	3064	0	3064	0	3064	0	3064	0	3064	0	3064	0	3064	0	3064	0	3064	0	3064	0	3064	0	3064
1873	@Uematsu_g8c_4_G3_1873	4820	0	4820	0	4823	0	4823	0	4820	0	4823	0	4823	0	4822	0	4820	0	4820	0	4823	0	4823	0	4823	0	4823	0	4820	0	4823	0	4820	0	4826	0	4823	0	4820	0	4823	0	4826	0	4823	0	4820	0
1874	@Uematsu_g8c_4_G3_1874	4550	0	4553	0	4550	0	4549	0	4547	0	4547	0	4550	0	4550	0	4556	0	4553	0	4550	0	4553	0	4550	0	4547	0	4547	0	4547	0	4550	0	4547	0	4547	0	4553	0	4550	0	4550	0	4549	0	4550	0
1875	@Uematsu_g8c_4_G3_1875	4537	0	4540	0	4537	0	4536	0	4534	0	4534	0	4537	0	4537	0	4543	0	4540	0	4537	0	4540	0	4537	0	4534	0	4534	0	4534	0	4537	0	4534	0	4534	0	4540	0	4537	0	4537	0	4536	0	4537	0
1876	@Uematsu_g8c_4_G3_1876	0	4672	0	4672	0	4675	0	4675	0	4672	0	4675	0	4675	0	4674	0	4672	0	4672	0	4675	0	4675	0	4675	0	4675	0	4673	0	4675	0	4673	0	4678	0	4675	0	4673	0	4675	0	4678	0	4675	0	4673
1877	@Uematsu_g8c_4_G3_1877	0	4837	0	4840	0	4837	0	4836	0	4834	0	4834	0	4837	0	4837	0	4843	0	4840	0	4837	0	4840	0	4837	0	4834	0	4834	0	4834	0	4837	0	4834	0	4834	0	4840	0	4837	0	4837	0	4836	0	4837
1878	@Uematsu_g8c_4_G3_1878	0	0	0	0	0	0	0	0	0	0	0	0	0	0	0	0	0	0	0	0	0	0	0	0	0	0	0	0	0	0	0	0	0	0	0	0	0	0	0	0	0	0	0	0	0	0	0	0
1879	@Uematsu_g8c_4_G3_1879	4828	0	4831	0	4828	0	4827	0	4825	0	4825	0	4828	0	4828	0	4834	0	4831	0	4828	0	4831	0	4828	0	4825	0	4825	0	4825	0	4828	0	4825	0	4825	0	4831	0	4828	0	4828	0	4827	0	4828	0
1880	@Uematsu_g8c_4_G3_1880	0	4711	0	4714	0	4711	0	4710	0	4708	0	4708	0	4711	0	4711	0	4717	0	4714	0	4711	0	4714	0	4711	0	4708	0	4708	0	4708	0	4711	0	4708	0	4708	0	4714	0	4711	0	4711	0	4710	0	4711
1881	@Uematsu_g8c_4_G3_1881	0	4784	0	4787	0	4784	0	4783	0	4781	0	4781	0	4784	0	4784	0	4790	0	4787	0	4784	0	4787	0	4784	0	4781	0	4781	0	4781	0	4784	0	4781	0	4781	0	4787	0	4784	0	4784	0	4783	0	4784
1882	@Uematsu_g8c_4_G3_1882	0	4806	0	4806	0	4809	0	4809	0	4806	0	4809	0	4809	0	4808	0	4806	0	4806	0	4809	0	4809	0	4809	0	4809	0	4806	0	4809	0	4806	0	4812	0	4809	0	4806	0	4809	0	4812	0	4809	0	4806
1883	@Uematsu_g8c_4_G3_1883	0	4860	0	4863	0	4860	0	4859	0	4857	0	4857	0	4860	0	4860	0	4866	0	4863	0	4860	0	4863	0	4860	0	4857	0	4857	0	4857	0	4860	0	4857	0	4857	0	4863	0	4860	0	4860	0	4859	0	4860
1884	@Uematsu_g8c_4_G3_1884	0	4880	0	4883	0	4880	0	4879	0	4877	0	4877	0	4880	0	4880	0	4886	0	4883	0	4880	0	4883	0	4880	0	4877	0	4877	0	4877	0	4880	0	4877	0	4877	0	4883	0	4880	0	4880	0	4879	0	4880
1885	@Uematsu_g8c_4_G3_1885	0	0	0	0	0	0	0	0	0	0	0	0	0	0	0	0	0	0	0	0	0	0	0	0	0	0	0	0	0	0	0	0	0	0	0	0	0	0	0	0	0	0	0	0	0	0	0	0
1886	@Uematsu_g8c_4_G3_1886	0	4738	0	4741	0	4738	0	4737	0	4735	0	4735	0	4738	0	4738	0	4744	0	4741	0	4738	0	4741	0	4738	0	4735	0	4735	0	4735	0	4738	0	4735	0	4735	0	4741	0	4738	0	4738	0	4737	0	4738
1887	@Uematsu_g8c_4_G3_1887	0	4472	0	4472	0	4475	0	4475	0	4472	0	4475	0	4475	0	4474	0	4472	0	4472	0	4475	0	4475	0	4475	0	4475	0	4472	0	4475	0	4472	0	4478	0	4475	0	4472	0	4475	0	4478	0	4475	0	4472
1888	@Uematsu_g8c_4_G3_1888	4783	0	4783	0	4786	0	4786	0	4783	0	4786	0	4786	0	4785	0	4783	0	4783	0	4786	0	4786	0	4786	0	4786	0	4783	0	4786	0	4783	0	4789	0	4786	0	4783	0	4786	0	4789	0	4786	0	4783	0
1889	@Uematsu_g8c_4_G3_1889	4532	0	4532	0	4535	0	4535	0	4532	0	4535	0	4535	0	4534	0	4532	0	4532	0	4535	0	4535	0	4535	0	4535	0	4532	0	4535	0	4532	0	4538	0	4535	0	4532	0	4535	0	4538	0	4535	0	4532	0
1890	@Uematsu_g8c_4_G3_1890	0	4686	0	4686	0	4689	0	4689	0	4686	0	4689	0	4689	0	4688	0	4686	0	4686	0	4689	0	4689	0	4689	0	4689	0	4686	0	4689	0	4686	0	4692	0	4689	0	4686	0	4689	0	4692	0	4689	0	4686
1891	@Uematsu_g8c_4_G3_1891	4838	0	4841	0	4838	0	4837	0	4835	0	4835	0	4838	0	4838	0	4844	0	4841	0	4838	0	4841	0	4838	0	4835	0	4835	0	4835	0	4838	0	4835	0	4835	0	4841	0	4838	0	4838	0	4837	0	4838	0
1892	@Uematsu_g8c_4_G3_1892	0	4385	0	4385	0	4388	0	4388	0	4385	0	4388	0	4388	0	4387	0	4385	0	4385	0	4388	0	4388	0	4388	0	4388	0	4385	0	4388	0	4385	0	4391	0	4388	0	4385	0	4388	0	4391	0	4388	0	4385
1893	@Uematsu_g8c_4_G3_1893	0	4462	0	4465	0	4462	0	4461	0	4462	0	4462	0	4462	0	4465	0	4468	0	4465	0	4462	0	4465	0	4462	0	4459	0	4462	0	4462	0	4462	0	4459	0	4462	0	4465	0	4465	0	4462	0	4465	0	4462
1894	@Uematsu_g8c_4_G3_1894	4700	0	4703	0	4700	0	4699	0	4697	0	4697	0	4700	0	4700	0	4706	0	4703	0	4700	0	4703	0	4700	0	4697	0	4697	0	4697	0	4700	0	4697	0	4697	0	4703	0	4700	0	4700	0	4699	0	4700	0
1895	@Uematsu_g8c_4_G3_1895	4715	0	4715	0	4718	0	4718	0	4715	0	4718	0	4718	0	4717	0	4715	0	4715	0	4718	0	4718	0	4718	0	4718	0	4715	0	4718	0	4715	0	4721	0	4718	0	4715	0	4718	0	4721	0	4718	0	4715	0
1896	@Uematsu_g8c_4_G3_1896	0	4453	0	4456	0	4456	0	4453	0	4456	0	4453	0	4456	0	4459	0	4459	0	4456	0	4456	0	4459	0	4456	0	4455	0	4456	0	4453	0	4453	0	4456	0	4453	0	4456	0	4456	0	4453	0	4453	0	4459
1897	@Uematsu_g8c_4_G3_1897	0	4385	0	4388	0	4385	0	4384	0	4382	0	4382	0	4385	0	4385	0	4391	0	4388	0	4385	0	4388	0	4385	0	4382	0	4382	0	4382	0	4385	0	4382	0	4382	0	4388	0	4385	0	4385	0	4384	0	4385
1898	@Uematsu_g8c_4_G3_1898	4824	0	4827	0	4824	0	4823	0	4821	0	4821	0	4824	0	4824	0	4830	0	4827	0	4824	0	4827	0	4824	0	4821	0	4821	0	4821	0	4824	0	4821	0	4821	0	4827	0	4824	0	4824	0	4823	0	4824	0
1899	@Uematsu_g8c_4_G3_1899	4761	0	4764	0	4761	0	4760	0	4758	0	4758	0	4761	0	4761	0	4767	0	4764	0	4761	0	4764	0	4761	0	4758	0	4758	0	4758	0	4761	0	4758	0	4758	0	4764	0	4761	0	4761	0	4760	0	4761	0
1900	@Uematsu_g8c_4_G3_1900	0	4756	0	4759	0	4756	0	4755	0	4753	0	4753	0	4756	0	4756	0	4762	0	4759	0	4756	0	4759	0	4756	0	4753	0	4753	0	4753	0	4756	0	4753	0	4753	0	4759	0	4756	0	4756	0	4755	0	4756
1901	@Uematsu_g8c_4_G3_1901	0	4667	0	4670	0	4667	0	4666	0	4664	0	4664	0	4667	0	4667	0	4673	0	4670	0	4667	0	4670	0	4667	0	4664	0	4664	0	4664	0	4667	0	4664	0	4664	0	4670	0	4667	0	4667	0	4666	0	4667
1902	@Uematsu_g8c_4_G3_1902	0	4663	0	4663	0	4666	0	4666	0	4663	0	4666	0	4666	0	4665	0	4663	0	4663	0	4666	0	4666	0	4666	0	4666	0	4663	0	4666	0	4663	0	4669	0	4666	0	4663	0	4666	0	4669	0	4666	0	4663
1903	@Uematsu_g8c_4_G3_1903	0	4775	0	4775	0	4778	0	4778	0	4775	0	4778	0	4778	0	4777	0	4775	0	4775	0	4778	0	4778	0	4778	0	4778	0	4775	0	4778	0	4775	0	4781	0	4778	0	4775	0	4778	0	4781	0	4778	0	4775
1904	@Uematsu_g8c_4_G3_1904	0	4637	0	4637	0	4640	0	4640	0	4637	0	4640	0	4640	0	4639	0	4637	0	4637	0	4640	0	4640	0	4640	0	4640	0	4637	0	4640	0	4637	0	4643	0	4640	0	4637	0	4640	0	4643	0	4640	0	4637
1905	@Uematsu_g8c_4_G3_1905	0	4799	0	4799	0	4802	0	4802	0	4799	0	4802	0	4802	0	4801	0	4799	0	4799	0	4802	0	4802	0	4802	0	4802	0	4799	0	4802	0	4799	0	4805	0	4802	0	4799	0	4802	0	4805	0	4802	0	4799
1906	@Uematsu_g8c_4_G3_1906	4713	0	4713	0	4716	0	4716	0	4713	0	4716	0	4716	0	4715	0	4713	0	4713	0	4716	0	4716	0	4716	0	4716	0	4713	0	4716	0	4713	0	4719	0	4716	0	4713	0	4716	0	4719	0	4716	0	4713	0
1907	@Uematsu_g8c_4_G3_1907	0	3241	0	3244	0	3241	0	3240	0	3241	0	3241	0	3241	0	3244	0	3247	0	3244	0	3241	0	3244	0	3241	0	3238	0	3241	0	3241	0	3241	0	3238	0	3241	0	3244	0	3244	0	3241	0	3244	0	3241
1908	@Uematsu_g8c_4_G3_1908	0	4764	0	4767	0	4767	0	4770	0	4767	0	4766	0	4772	0	4767	0	4767	0	4766	0	4766	0	4767	0	4767	0	4770	0	4767	0	4764	0	4766	0	4770	0	4767	0	4767	0	4766	0	4770	0	4764	0	4770
1909	@Uematsu_g8c_4_G3_1909	3836	0	3839	0	3836	0	3835	0	3833	0	3833	0	3836	0	3836	0	3842	0	3839	0	3836	0	3839	0	3836	0	3833	0	3833	0	3833	0	3836	0	3833	0	3833	0	3839	0	3836	0	3836	0	3835	0	3836	0
1910	@Uematsu_g8c_4_G3_1910	4506	0	4509	0	4506	0	4505	0	4503	0	4503	0	4506	0	4506	0	4512	0	4509	0	4506	0	4509	0	4506	0	4503	0	4503	0	4503	0	4506	0	4503	0	4503	0	4509	0	4506	0	4506	0	4505	0	4506	0
1911	@Uematsu_g8c_4_G3_1911	0	4763	0	4766	0	4763	0	4762	0	4760	0	4760	0	4763	0	4763	0	4769	0	4766	0	4763	0	4766	0	4763	0	4760	0	4760	0	4760	0	4763	0	4760	0	4760	0	4766	0	4763	0	4763	0	4762	0	4763
1912	@Uematsu_g8c_4_G3_1912	4813	0	4816	0	4813	0	4812	0	4810	0	4810	0	4813	0	4813	0	4819	0	4816	0	4813	0	4816	0	4813	0	4810	0	4810	0	4810	0	4813	0	4810	0	4810	0	4816	0	4813	0	4813	0	4812	0	4813	0
1913	@Uematsu_g8c_4_G3_1913	0	1985	0	1985	0	1985	0	1985	0	1985	0	1985	0	1985	0	1985	0	1985	0	1985	0	1985	0	1985	0	1985	0	1985	0	1985	0	1985	0	1985	0	1985	0	1985	0	1985	0	1985	0	1985	0	1985	0	1985
1914	@Uematsu_g8c_4_G3_1914	4817	0	4820	0	4817	0	4816	0	4814	0	4814	0	4817	0	4817	0	4823	0	4820	0	4817	0	4820	0	4817	0	4814	0	4814	0	4814	0	4817	0	4814	0	4814	0	4820	0	4817	0	4817	0	4816	0	4817	0
1915	@Uematsu_g8c_4_G3_1915	0	4580	0	4580	0	4583	0	4583	0	4580	0	4583	0	4583	0	4582	0	4580	0	4580	0	4583	0	4583	0	4583	0	4583	0	4580	0	4583	0	4580	0	4586	0	4583	0	4580	0	4583	0	4586	0	4583	0	4580
1916	@Uematsu_g8c_4_G3_1916	0	4699	0	4702	0	4699	0	4698	0	4696	0	4696	0	4699	0	4699	0	4705	0	4702	0	4699	0	4702	0	4699	0	4696	0	4696	0	4696	0	4699	0	4696	0	4696	0	4702	0	4699	0	4699	0	4698	0	4699
1917	@Uematsu_g8c_4_G3_1917	0	4642	0	4645	0	4642	0	4641	0	4639	0	4639	0	4642	0	4642	0	4648	0	4645	0	4642	0	4645	0	4642	0	4639	0	4639	0	4639	0	4642	0	4639	0	4639	0	4645	0	4642	0	4642	0	4641	0	4642
1918	@Uematsu_g8c_4_G3_1918	0	4653	0	4656	0	4653	0	4652	0	4650	0	4650	0	4653	0	4653	0	4659	0	4656	0	4653	0	4656	0	4653	0	4650	0	4650	0	4650	0	4653	0	4650	0	4650	0	4656	0	4653	0	4653	0	4652	0	4653
1919	@Uematsu_g8c_4_G3_1919	4437	0	4437	0	4440	0	4440	0	4437	0	4440	0	4440	0	4439	0	4437	0	4437	0	4440	0	4440	0	4440	0	4440	0	4437	0	4440	0	4437	0	4443	0	4440	0	4437	0	4440	0	4443	0	4440	0	4437	0
1920	@Uematsu_g8c_4_G3_1920	4889	0	4892	0	4889	0	4888	0	4886	0	4886	0	4889	0	4889	0	4895	0	4892	0	4889	0	4892	0	4889	0	4886	0	4886	0	4886	0	4889	0	4886	0	4886	0	4892	0	4889	0	4889	0	4888	0	4889	0
1921	@Uematsu_g8c_4_G3_1921	2713	0	2716	0	2713	0	2712	0	2710	0	2710	0	2713	0	2713	0	2719	0	2716	0	2713	0	2716	0	2713	0	2710	0	2710	0	2710	0	2713	0	2710	0	2710	0	2716	0	2713	0	2713	0	2712	0	2713	0
1922	@Uematsu_g8c_4_G3_1922	0	4555	0	4558	0	4555	0	4554	0	4552	0	4552	0	4555	0	4555	0	4561	0	4558	0	4555	0	4558	0	4555	0	4552	0	4552	0	4552	0	4555	0	4552	0	4552	0	4558	0	4555	0	4555	0	4554	0	4555
1923	@Uematsu_g8c_4_G3_1923	0	4305	0	4305	0	4305	0	4305	0	4305	0	4305	0	4305	0	4305	0	4305	0	4305	0	4305	0	4305	0	4305	0	4305	0	4305	0	4305	0	4305	0	4305	0	4305	0	4305	0	4305	0	4305	0	4305	0	4305
1924	@Uematsu_g8c_4_G3_1924	4929	0	4929	0	4932	0	4932	0	4929	0	4932	0	4932	0	4931	0	4929	0	4929	0	4932	0	4932	0	4932	0	4932	0	4929	0	4932	0	4929	0	4935	0	4932	0	4929	0	4932	0	4935	0	4932	0	4929	0
1925	@Uematsu_g8c_4_G3_1925	0	4797	0	4800	0	4797	0	4796	0	4794	0	4794	0	4797	0	4797	0	4803	0	4800	0	4797	0	4800	0	4797	0	4794	0	4794	0	4794	0	4797	0	4794	0	4794	0	4800	0	4797	0	4797	0	4796	0	4797
1926	@Uematsu_g8c_4_G3_1926	0	4785	0	4785	0	4788	0	4788	0	4785	0	4788	0	4788	0	4787	0	4785	0	4785	0	4788	0	4788	0	4788	0	4788	0	4785	0	4788	0	4785	0	4791	0	4788	0	4785	0	4788	0	4791	0	4788	0	4785
1927	@Uematsu_g8c_4_G3_1927	4548	0	4548	0	4551	0	4551	0	4548	0	4551	0	4551	0	4550	0	4548	0	4548	0	4551	0	4551	0	4551	0	4551	0	4548	0	4551	0	4548	0	4554	0	4551	0	4548	0	4551	0	4554	0	4551	0	4548	0
1928	@Uematsu_g8c_4_G3_1928	4727	0	4730	0	4727	0	4726	0	4724	0	4724	0	4727	0	4727	0	4733	0	4730	0	4727	0	4730	0	4727	0	4724	0	4724	0	4724	0	4727	0	4724	0	4724	0	4730	0	4727	0	4727	0	4726	0	4727	0
1929	@Uematsu_g8c_4_G3_1929	0	4297	0	4297	0	4300	0	4300	0	4297	0	4300	0	4300	0	4299	0	4297	0	4297	0	4300	0	4300	0	4300	0	4300	0	4297	0	4300	0	4297	0	4303	0	4300	0	4297	0	4300	0	4303	0	4300	0	4297
1930	@Uematsu_g8c_4_G3_1930	0	4310	0	4310	0	4313	0	4313	0	4310	0	4313	0	4313	0	4312	0	4310	0	4310	0	4313	0	4313	0	4313	0	4313	0	4310	0	4313	0	4310	0	4316	0	4313	0	4310	0	4313	0	4316	0	4313	0	4310
1931	@Uematsu_g8c_4_G3_1931	4766	0	4769	0	4766	0	4765	0	4763	0	4763	0	4766	0	4766	0	4772	0	4769	0	4766	0	4769	0	4766	0	4763	0	4763	0	4763	0	4766	0	4763	0	4763	0	4769	0	4766	0	4766	0	4765	0	4766	0
1932	@Uematsu_g8c_4_G3_1932	0	3931	0	3931	0	3931	0	3931	0	3931	0	3931	0	3931	0	3931	0	3931	0	3931	0	3931	0	3931	0	3931	0	3931	0	3931	0	3931	0	3931	0	3931	0	3931	0	3931	0	3931	0	3931	0	3931	0	3931
1933	@Uematsu_g8c_4_G3_1933	0	4817	0	4817	0	4820	0	4820	0	4817	0	4820	0	4820	0	4819	0	4817	0	4817	0	4820	0	4820	0	4820	0	4820	0	4817	0	4820	0	4817	0	4823	0	4820	0	4817	0	4820	0	4823	0	4820	0	4817
1934	@Uematsu_g8c_4_G3_1934	4395	0	4392	0	4394	0	4392	0	4392	0	4397	0	4395	0	4395	0	4395	0	4395	0	4397	0	4395	0	4394	0	4392	0	4392	0	4397	0	4395	0	4394	0	4394	0	4392	0	4395	0	4394	0	4394	0	4392	0
1935	@Uematsu_g8c_4_G3_1935	4788	0	4788	0	4791	0	4791	0	4788	0	4791	0	4791	0	4790	0	4788	0	4788	0	4791	0	4791	0	4791	0	4791	0	4788	0	4791	0	4788	0	4794	0	4791	0	4788	0	4791	0	4794	0	4791	0	4788	0
1936	@Uematsu_g8c_4_G3_1936	0	4401	0	4404	0	4401	0	4400	0	4398	0	4398	0	4401	0	4401	0	4407	0	4404	0	4401	0	4404	0	4401	0	4398	0	4398	0	4398	0	4401	0	4398	0	4398	0	4404	0	4401	0	4401	0	4400	0	4401
1937	@Uematsu_g8c_4_G3_1937	4686	0	4686	0	4686	0	4687	0	4686	0	4686	0	4687	0	4686	0	4686	0	4686	0	4686	0	4686	0	4686	0	4687	0	4686	0	4686	0	4686	0	4687	0	4686	0	4686	0	4686	0	4687	0	4686	0	4686	0
1938	@Uematsu_g8c_4_G3_1938	0	4612	0	4612	0	4615	0	4615	0	4612	0	4615	0	4615	0	4614	0	4612	0	4612	0	4615	0	4615	0	4615	0	4615	0	4612	0	4615	0	4612	0	4618	0	4615	0	4612	0	4615	0	4618	0	4615	0	4612
1939	@Uematsu_g8c_4_G3_1939	4986	0	4989	0	4989	0	4986	0	4989	0	4986	0	4989	0	4992	0	4992	0	4989	0	4989	0	4992	0	4989	0	4988	0	4989	0	4986	0	4986	0	4989	0	4986	0	4989	0	4989	0	4986	0	4986	0	4992	0
1940	@Uematsu_g8c_4_G3_1940	4865	0	4868	0	4865	0	4864	0	4862	0	4862	0	4865	0	4865	0	4871	0	4868	0	4865	0	4868	0	4865	0	4862	0	4862	0	4862	0	4865	0	4862	0	4862	0	4868	0	4865	0	4865	0	4864	0	4865	0
1941	@Uematsu_g8c_4_G3_1941	4771	0	4774	0	4771	0	4770	0	4768	0	4768	0	4771	0	4771	0	4777	0	4774	0	4771	0	4774	0	4771	0	4768	0	4768	0	4768	0	4771	0	4768	0	4768	0	4774	0	4771	0	4771	0	4770	0	4771	0
1942	@Uematsu_g8c_4_G3_1942	4800	0	4800	0	4803	0	4803	0	4800	0	4803	0	4803	0	4802	0	4800	0	4800	0	4803	0	4803	0	4803	0	4803	0	4800	0	4803	0	4800	0	4806	0	4803	0	4800	0	4803	0	4806	0	4803	0	4800	0
1943	@Uematsu_g8c_4_G3_1943	4778	0	4781	0	4778	0	4777	0	4775	0	4775	0	4778	0	4778	0	4784	0	4781	0	4778	0	4781	0	4778	0	4775	0	4775	0	4775	0	4778	0	4775	0	4775	0	4781	0	4778	0	4778	0	4777	0	4778	0
1944	@Uematsu_g8c_4_G3_1944	0	4815	0	4815	0	4818	0	4818	0	4815	0	4818	0	4818	0	4817	0	4815	0	4815	0	4818	0	4818	0	4818	0	4818	0	4815	0	4818	0	4815	0	4821	0	4818	0	4815	0	4818	0	4821	0	4818	0	4815
1945	@Uematsu_g8c_4_G3_1945	4771	0	4774	0	4771	0	4770	0	4768	0	4768	0	4771	0	4771	0	4777	0	4774	0	4771	0	4774	0	4771	0	4768	0	4768	0	4768	0	4771	0	4768	0	4768	0	4774	0	4771	0	4771	0	4770	0	4771	0
1946	@Uematsu_g8c_4_G3_1946	0	4862	0	4865	0	4862	0	4861	0	4859	0	4859	0	4862	0	4862	0	4868	0	4865	0	4862	0	4865	0	4862	0	4859	0	4859	0	4859	0	4862	0	4859	0	4859	0	4865	0	4862	0	4862	0	4861	0	4862
1947	@Uematsu_g8c_4_G3_1947	4598	0	4598	0	4601	0	4601	0	4598	0	4601	0	4601	0	4600	0	4598	0	4598	0	4601	0	4601	0	4601	0	4601	0	4598	0	4601	0	4598	0	4604	0	4601	0	4598	0	4601	0	4604	0	4601	0	4598	0
1948	@Uematsu_g8c_4_G3_1948	4830	0	4833	0	4830	0	4829	0	4827	0	4827	0	4830	0	4830	0	4836	0	4833	0	4830	0	4833	0	4830	0	4827	0	4827	0	4827	0	4830	0	4827	0	4827	0	4833	0	4830	0	4830	0	4829	0	4830	0
1949	@Uematsu_g8c_4_G3_1949	0	4853	0	4853	0	4856	0	4856	0	4853	0	4856	0	4856	0	4855	0	4853	0	4853	0	4856	0	4856	0	4856	0	4856	0	4853	0	4856	0	4853	0	4859	0	4856	0	4853	0	4856	0	4859	0	4856	0	4853
1950	@Uematsu_g8c_4_G3_1950	0	4779	0	4779	0	4781	0	4781	0	4779	0	4781	0	4781	0	4780	0	4779	0	4779	0	4781	0	4781	0	4781	0	4781	0	4779	0	4781	0	4779	0	4784	0	4781	0	4779	0	4781	0	4784	0	4781	0	4779
1951	@Uematsu_g8c_4_G3_1951	4299	0	4299	0	4302	0	4302	0	4299	0	4302	0	4302	0	4301	0	4299	0	4299	0	4302	0	4302	0	4302	0	4302	0	4299	0	4302	0	4299	0	4305	0	4302	0	4299	0	4302	0	4305	0	4302	0	4299	0
1952	@Uematsu_g8c_4_G3_1952	4753	0	4753	0	4756	0	4756	0	4753	0	4756	0	4756	0	4755	0	4753	0	4753	0	4756	0	4756	0	4756	0	4756	0	4753	0	4756	0	4753	0	4759	0	4756	0	4753	0	4756	0	4759	0	4756	0	4753	0
1953	@Uematsu_g8c_4_G3_1953	0	0	0	0	0	0	0	0	0	0	0	0	0	0	0	0	0	0	0	0	0	0	0	0	0	0	0	0	0	0	0	0	0	0	0	0	0	0	0	0	0	0	0	0	0	0	0	0
1954	@Uematsu_g8c_4_G3_1954	0	4556	0	4559	0	4556	0	4555	0	4553	0	4553	0	4556	0	4556	0	4562	0	4559	0	4556	0	4559	0	4556	0	4553	0	4553	0	4553	0	4556	0	4553	0	4553	0	4559	0	4556	0	4556	0	4555	0	4556
1955	@Uematsu_g8c_4_G3_1955	4774	0	4777	0	4774	0	4773	0	4771	0	4771	0	4774	0	4774	0	4780	0	4777	0	4774	0	4777	0	4774	0	4771	0	4771	0	4771	0	4774	0	4771	0	4771	0	4777	0	4774	0	4774	0	4773	0	4774	0
1956	@Uematsu_g8c_4_G3_1956	0	4140	0	4143	0	4140	0	4139	0	4137	0	4137	0	4140	0	4140	0	4146	0	4143	0	4140	0	4143	0	4140	0	4137	0	4137	0	4137	0	4140	0	4137	0	4137	0	4143	0	4140	0	4140	0	4139	0	4140
1957	@Uematsu_g8c_4_G3_1957	4826	0	4826	0	4829	0	4829	0	4826	0	4829	0	4829	0	4828	0	4826	0	4826	0	4829	0	4829	0	4829	0	4829	0	4826	0	4829	0	4826	0	4832	0	4829	0	4826	0	4829	0	4832	0	4829	0	4826	0
1958	@Uematsu_g8c_4_G3_1958	3409	0	3412	0	3409	0	3408	0	3406	0	3406	0	3409	0	3409	0	3415	0	3412	0	3409	0	3412	0	3409	0	3406	0	3406	0	3406	0	3409	0	3406	0	3406	0	3412	0	3409	0	3409	0	3408	0	3409	0
1959	@Uematsu_g8c_4_G3_1959	0	4738	0	4738	0	4741	0	4741	0	4738	0	4741	0	4741	0	4740	0	4738	0	4738	0	4741	0	4741	0	4741	0	4741	0	4738	0	4741	0	4738	0	4744	0	4741	0	4738	0	4741	0	4744	0	4741	0	4738
1960	@Uematsu_g8c_4_G3_1960	0	4640	0	4643	0	4640	0	4639	0	4637	0	4637	0	4640	0	4640	0	4646	0	4643	0	4640	0	4643	0	4640	0	4637	0	4637	0	4637	0	4640	0	4637	0	4637	0	4643	0	4640	0	4640	0	4639	0	4640
1961	@Uematsu_g8c_4_G3_1961	0	4764	0	4767	0	4764	0	4763	0	4761	0	4761	0	4764	0	4764	0	4770	0	4767	0	4764	0	4767	0	4764	0	4761	0	4761	0	4761	0	4764	0	4761	0	4761	0	4767	0	4764	0	4764	0	4763	0	4764
1962	@Uematsu_g8c_4_G3_1962	0	4659	0	4659	0	4662	0	4662	0	4659	0	4662	0	4662	0	4661	0	4659	0	4659	0	4662	0	4662	0	4662	0	4662	0	4659	0	4662	0	4659	0	4665	0	4662	0	4659	0	4662	0	4665	0	4662	0	4659
1963	@Uematsu_g8c_4_G3_1963	0	4906	0	4909	0	4906	0	4905	0	4903	0	4903	0	4906	0	4906	0	4912	0	4909	0	4906	0	4909	0	4906	0	4903	0	4903	0	4903	0	4906	0	4903	0	4903	0	4909	0	4906	0	4906	0	4905	0	4906
1964	@Uematsu_g8c_4_G3_1964	4808	0	4811	0	4808	0	4807	0	4805	0	4805	0	4808	0	4808	0	4814	0	4811	0	4808	0	4811	0	4808	0	4805	0	4805	0	4805	0	4808	0	4805	0	4805	0	4811	0	4808	0	4808	0	4807	0	4808	0
1965	@Uematsu_g8c_4_G3_1965	4735	0	4735	0	4738	0	4738	0	4735	0	4738	0	4738	0	4737	0	4735	0	4735	0	4738	0	4738	0	4738	0	4738	0	4735	0	4738	0	4735	0	4741	0	4738	0	4735	0	4738	0	4741	0	4738	0	4735	0
1966	@Uematsu_g8c_4_G3_1966	0	4269	0	4269	0	4272	0	4272	0	4269	0	4272	0	4272	0	4271	0	4269	0	4269	0	4272	0	4272	0	4272	0	4272	0	4269	0	4272	0	4269	0	4275	0	4272	0	4269	0	4272	0	4275	0	4272	0	4269
1967	@Uematsu_g8c_4_G3_1967	0	4409	0	4412	0	4409	0	4408	0	4406	0	4406	0	4409	0	4409	0	4415	0	4412	0	4409	0	4412	0	4409	0	4406	0	4406	0	4406	0	4409	0	4406	0	4406	0	4412	0	4409	0	4409	0	4408	0	4409
1968	@Uematsu_g8c_4_G3_1968	4470	0	4470	0	4473	0	4473	0	4470	0	4473	0	4473	0	4472	0	4470	0	4470	0	4473	0	4473	0	4473	0	4473	0	4470	0	4473	0	4470	0	4476	0	4473	0	4470	0	4473	0	4476	0	4473	0	4470	0
1969	@Uematsu_g8c_4_G3_1969	4354	0	4354	0	4357	0	4357	0	4354	0	4357	0	4357	0	4356	0	4354	0	4354	0	4357	0	4357	0	4357	0	4357	0	4354	0	4357	0	4354	0	4360	0	4357	0	4354	0	4357	0	4360	0	4357	0	4354	0
1970	@Uematsu_g8c_4_G3_1970	0	4704	0	4704	0	4707	0	4707	0	4704	0	4707	0	4707	0	4706	0	4704	0	4704	0	4707	0	4707	0	4707	0	4707	0	4704	0	4707	0	4704	0	4710	0	4707	0	4704	0	4707	0	4710	0	4707	0	4704
1971	@Uematsu_g8c_4_G3_1971	4450	0	4453	0	4450	0	4449	0	4449	0	4449	0	4450	0	4452	0	4456	0	4453	0	4450	0	4453	0	4450	0	4447	0	4449	0	4449	0	4450	0	4447	0	4449	0	4453	0	4452	0	4450	0	4452	0	4450	0
1972	@Uematsu_g8c_4_G3_1972	0	4854	0	4857	0	4854	0	4853	0	4851	0	4851	0	4854	0	4854	0	4860	0	4857	0	4854	0	4857	0	4854	0	4851	0	4851	0	4851	0	4854	0	4851	0	4851	0	4857	0	4854	0	4854	0	4853	0	4854
1973	@Uematsu_g8c_4_G3_1973	0	4738	0	4738	0	4741	0	4741	0	4738	0	4741	0	4741	0	4740	0	4738	0	4738	0	4741	0	4741	0	4741	0	4741	0	4738	0	4741	0	4738	0	4744	0	4741	0	4738	0	4741	0	4744	0	4741	0	4738
1974	@Uematsu_g8c_4_G3_1974	0	4056	0	4056	0	4059	0	4059	0	4056	0	4059	0	4059	0	4058	0	4056	0	4056	0	4059	0	4059	0	4059	0	4059	0	4056	0	4059	0	4056	0	4062	0	4059	0	4056	0	4059	0	4062	0	4059	0	4056
1975	@Uematsu_g8c_4_G3_1975	0	4705	0	4705	0	4708	0	4708	0	4705	0	4708	0	4708	0	4707	0	4705	0	4705	0	4708	0	4708	0	4708	0	4708	0	4706	0	4708	0	4706	0	4711	0	4708	0	4706	0	4708	0	4711	0	4708	0	4706
1976	@Uematsu_g8c_4_G3_1976	4520	0	4517	0	4519	0	4517	0	4517	0	4522	0	4520	0	4520	0	4520	0	4520	0	4522	0	4520	0	4519	0	4517	0	4517	0	4522	0	4520	0	4519	0	4519	0	4517	0	4520	0	4519	0	4519	0	4517	0
1977	@Uematsu_g8c_4_G3_1977	4924	0	4927	0	4924	0	4923	0	4921	0	4921	0	4924	0	4924	0	4930	0	4927	0	4924	0	4927	0	4924	0	4921	0	4921	0	4921	0	4924	0	4921	0	4921	0	4927	0	4924	0	4924	0	4923	0	4924	0
1978	@Uematsu_g8c_4_G3_1978	4627	0	4627	0	4630	0	4630	0	4627	0	4630	0	4630	0	4629	0	4627	0	4627	0	4630	0	4630	0	4630	0	4630	0	4627	0	4630	0	4627	0	4633	0	4630	0	4627	0	4630	0	4633	0	4630	0	4627	0
1979	@Uematsu_g8c_4_G3_1979	0	4720	0	4720	0	4723	0	4723	0	4720	0	4723	0	4723	0	4722	0	4720	0	4720	0	4723	0	4723	0	4723	0	4723	0	4720	0	4723	0	4720	0	4726	0	4723	0	4720	0	4723	0	4726	0	4723	0	4720
1980	@Uematsu_g8c_4_G3_1980	4711	0	4711	0	4714	0	4714	0	4711	0	4714	0	4714	0	4713	0	4711	0	4711	0	4714	0	4714	0	4714	0	4714	0	4711	0	4714	0	4711	0	4717	0	4714	0	4711	0	4714	0	4717	0	4714	0	4711	0
1981	@Uematsu_g8c_4_G3_1981	0	4716	0	4719	0	4716	0	4715	0	4713	0	4713	0	4716	0	4716	0	4722	0	4719	0	4716	0	4719	0	4716	0	4713	0	4713	0	4713	0	4716	0	4713	0	4713	0	4719	0	4716	0	4716	0	4715	0	4716
1982	@Uematsu_g8c_4_G3_1982	0	4786	0	4786	0	4789	0	4789	0	4786	0	4789	0	4789	0	4788	0	4786	0	4786	0	4789	0	4789	0	4789	0	4789	0	4786	0	4789	0	4786	0	4792	0	4789	0	4786	0	4789	0	4792	0	4789	0	4786
1983	@Uematsu_g8c_4_G3_1983	0	4445	0	4448	0	4445	0	4444	0	4442	0	4442	0	4445	0	4445	0	4451	0	4448	0	4445	0	4448	0	4445	0	4442	0	4442	0	4442	0	4445	0	4442	0	4442	0	4448	0	4445	0	4445	0	4444	0	4445
1984	@Uematsu_g8c_4_G3_1984	4458	0	4458	0	4461	0	4461	0	4458	0	4461	0	4461	0	4460	0	4458	0	4458	0	4461	0	4461	0	4461	0	4461	0	4458	0	4461	0	4458	0	4464	0	4461	0	4458	0	4461	0	4464	0	4461	0	4458	0
1985	@Uematsu_g8c_4_G3_1985	0	4456	0	4456	0	4459	0	4459	0	4456	0	4459	0	4459	0	4458	0	4456	0	4456	0	4459	0	4459	0	4459	0	4459	0	4456	0	4459	0	4456	0	4462	0	4459	0	4456	0	4459	0	4462	0	4459	0	4456
1986	@Uematsu_g8c_4_G3_1986	4673	0	4673	0	4676	0	4676	0	4673	0	4676	0	4676	0	4675	0	4673	0	4673	0	4676	0	4676	0	4676	0	4676	0	4673	0	4676	0	4673	0	4679	0	4676	0	4673	0	4676	0	4679	0	4676	0	4673	0
1987	@Uematsu_g8c_4_G3_1987	4765	0	4762	0	4764	0	4762	0	4762	0	4767	0	4765	0	4765	0	4765	0	4765	0	4767	0	4765	0	4764	0	4762	0	4762	0	4767	0	4765	0	4764	0	4764	0	4762	0	4765	0	4764	0	4764	0	4762	0
1988	@Uematsu_g8c_4_G3_1988	4743	0	4743	0	4746	0	4746	0	4744	0	4746	0	4746	0	4745	0	4743	0	4743	0	4743	0	4743	0	4743	0	4746	0	4746	0	4743	0	4746	0	4746	0	4743	0	4746	0	4743	0	4746	0	4743	0	4746	0
1989	@Uematsu_g8c_4_G3_1989	0	4840	0	4843	0	4840	0	4839	0	4837	0	4837	0	4840	0	4840	0	4846	0	4843	0	4840	0	4843	0	4840	0	4837	0	4837	0	4837	0	4840	0	4837	0	4837	0	4843	0	4840	0	4840	0	4839	0	4840
1990	@Uematsu_g8c_4_G3_1990	4842	0	4842	0	4845	0	4845	0	4842	0	4845	0	4845	0	4844	0	4842	0	4842	0	4845	0	4845	0	4845	0	4845	0	4843	0	4845	0	4843	0	4848	0	4845	0	4843	0	4845	0	4848	0	4845	0	4843	0
1991	@Uematsu_g8c_4_G3_1991	0	4542	0	4542	0	4545	0	4545	0	4542	0	4545	0	4545	0	4544	0	4542	0	4542	0	4545	0	4545	0	4545	0	4545	0	4542	0	4545	0	4542	0	4548	0	4545	0	4542	0	4545	0	4548	0	4545	0	4542
1992	@Uematsu_g8c_4_G3_1992	0	4693	0	4693	0	4696	0	4696	0	4693	0	4696	0	4696	0	4695	0	4693	0	4693	0	4696	0	4696	0	4696	0	4696	0	4693	0	4696	0	4693	0	4699	0	4696	0	4693	0	4696	0	4699	0	4696	0	4693
1993	@Uematsu_g8c_4_G3_1993	4864	0	4864	0	4867	0	4867	0	4864	0	4867	0	4867	0	4866	0	4864	0	4864	0	4867	0	4867	0	4867	0	4867	0	4864	0	4867	0	4864	0	4870	0	4867	0	4864	0	4867	0	4870	0	4867	0	4864	0
1994	@Uematsu_g8c_4_G3_1994	4426	0	4426	0	4429	0	4429	0	4426	0	4429	0	4429	0	4428	0	4426	0	4426	0	4429	0	4429	0	4429	0	4429	0	4426	0	4429	0	4426	0	4432	0	4429	0	4426	0	4429	0	4432	0	4429	0	4426	0
1995	@Uematsu_g8c_4_G3_1995	4191	0	4194	0	4191	0	4190	0	4188	0	4188	0	4191	0	4191	0	4197	0	4194	0	4191	0	4194	0	4191	0	4188	0	4188	0	4188	0	4191	0	4188	0	4188	0	4194	0	4191	0	4191	0	4190	0	4191	0
1996	@Uematsu_g8c_4_G3_1996	0	3338	0	3338	0	3341	0	3341	0	3338	0	3341	0	3341	0	3340	0	3338	0	3338	0	3341	0	3341	0	3341	0	3341	0	3338	0	3341	0	3338	0	3344	0	3341	0	3338	0	3341	0	3344	0	3341	0	3338
1997	@Uematsu_g8c_4_G3_1997	0	4839	0	4839	0	4842	0	4842	0	4839	0	4842	0	4842	0	4841	0	4839	0	4839	0	4842	0	4842	0	4842	0	4842	0	4839	0	4842	0	4839	0	4845	0	4842	0	4839	0	4842	0	4845	0	4842	0	4839
1998	@Uematsu_g8c_4_G3_1998	0	2484	0	2484	0	2484	0	2484	0	2484	0	2484	0	2484	0	2484	0	2484	0	2484	0	2484	0	2484	0	2484	0	2484	0	2484	0	2484	0	2484	0	2484	0	2484	0	2484	0	2484	0	2484	0	2484	0	2484
[truncated: 360 more rows]
[truncated: 211 more columns]
