# Supplementary material for: Barcode-free multiplex plasmid sequencing using Bayesian analysis and nanopore sequencing
Source: eLife. 2025 Apr 25;12:RP88794. doi: 10.7554/eLife.88794 (PMC12029211; doi:10.7554/eLife.88794)
Supplement: Figure 5—source data 1. [file elife-88794-fig5-data1.txt]

# file_version(str)
0.2.0

# master_params_dict(dict)
gap_open_penalty	3
gap_extend_penalty	1
match_score	1
mismatch_score	-2
base_length_2_observe	1
threshold	0.8
thredhold_type	score_over_aligned_query_len

# meta_info(df)
	refseq_info
5c830df8d7105889a40f910c3c1f34d895832964b5f687afb25265b286a654fd:Huang_u4p_1_FGD1_c2.fastq	['e4b7ddc199ad98774566372aef38d0e92373bca4347a8f8fcaca5c275d0e343f:Huang_u4p_1_FGD1_c2.fasta']
fff1f3df30ed3490e77a5b60af6e8bb2146df235c3197f405cabb846244dda10:Li_f7r_1_PJL259.fastq	[['d73b95a032e75b81763ac52972e9bffb1f779fcc727028b2ff76ed2baddaa873:Li_f7r_1_PJL259.fasta']]

# alignment_summary(df)
	=	I	D	X	H	S	aligned_query_len	refseq_len	score	used_for_pdf
5c830df8d7105889a40f910c3c1f34d895832964b5f687afb25265b286a654fd:@Huang_u4p_1_FGD1_c2_0	10417	42	40	53	10539	1	10512	10525	10121	True
5c830df8d7105889a40f910c3c1f34d895832964b5f687afb25265b286a654fd:@Huang_u4p_1_FGD1_c2_1	9153	53	53	91	11751	2	9297	10525	8727	True
5c830df8d7105889a40f910c3c1f34d895832964b5f687afb25265b286a654fd:@Huang_u4p_1_FGD1_c2_2	10337	47	82	88	10541	2	10472	10525	9842	True
5c830df8d7105889a40f910c3c1f34d895832964b5f687afb25265b286a654fd:@Huang_u4p_1_FGD1_c2_3	10154	37	49	65	10770	12	10256	10525	9816	True
5c830df8d7105889a40f910c3c1f34d895832964b5f687afb25265b286a654fd:@Huang_u4p_1_FGD1_c2_4	10406	32	53	51	10477	63	10489	10525	10101	True
5c830df8d7105889a40f910c3c1f34d895832964b5f687afb25265b286a654fd:@Huang_u4p_1_FGD1_c2_5	10431	21	44	34	10541	0	10486	10525	10224	True
5c830df8d7105889a40f910c3c1f34d895832964b5f687afb25265b286a654fd:@Huang_u4p_1_FGD1_c2_6	10385	39	61	67	10537	0	10491	10525	10009	True
5c830df8d7105889a40f910c3c1f34d895832964b5f687afb25265b286a654fd:@Huang_u4p_1_FGD1_c2_7	10303	76	83	104	10539	21	10483	10525	9704	True
5c830df8d7105889a40f910c3c1f34d895832964b5f687afb25265b286a654fd:@Huang_u4p_1_FGD1_c2_8	10452	22	26	29	10541	2	10503	10525	10276	True
5c830df8d7105889a40f910c3c1f34d895832964b5f687afb25265b286a654fd:@Huang_u4p_1_FGD1_c2_9	10384	46	50	68	10545	3	10498	10525	10032	True
5c830df8d7105889a40f910c3c1f34d895832964b5f687afb25265b286a654fd:@Huang_u4p_1_FGD1_c2_10	10244	82	108	144	10541	13	10470	10525	9464	True
5c830df8d7105889a40f910c3c1f34d895832964b5f687afb25265b286a654fd:@Huang_u4p_1_FGD1_c2_11	10434	42	35	40	10541	0	10516	10525	10177	True
5c830df8d7105889a40f910c3c1f34d895832964b5f687afb25265b286a654fd:@Huang_u4p_1_FGD1_c2_12	10405	34	48	56	10541	0	10495	10525	10087	True
5c830df8d7105889a40f910c3c1f34d895832964b5f687afb25265b286a654fd:@Huang_u4p_1_FGD1_c2_13	10412	32	42	55	10541	0	10499	10525	10110	True
5c830df8d7105889a40f910c3c1f34d895832964b5f687afb25265b286a654fd:@Huang_u4p_1_FGD1_c2_14	10365	53	77	69	10539	0	10487	10525	9953	True
5c830df8d7105889a40f910c3c1f34d895832964b5f687afb25265b286a654fd:@Huang_u4p_1_FGD1_c2_15	10354	39	102	55	10539	0	10448	10525	9969	True
5c830df8d7105889a40f910c3c1f34d895832964b5f687afb25265b286a654fd:@Huang_u4p_1_FGD1_c2_16	7306	35	35	40	13264	405	7381	10525	7072	True
5c830df8d7105889a40f910c3c1f34d895832964b5f687afb25265b286a654fd:@Huang_u4p_1_FGD1_c2_17	10416	42	44	48	10542	0	10506	10525	10108	True
5c830df8d7105889a40f910c3c1f34d895832964b5f687afb25265b286a654fd:@Huang_u4p_1_FGD1_c2_18	10419	47	37	44	10538	12	10510	10525	10139	True
5c830df8d7105889a40f910c3c1f34d895832964b5f687afb25265b286a654fd:@Huang_u4p_1_FGD1_c2_19	10252	92	119	137	10542	0	10481	10525	9477	True
5c830df8d7105889a40f910c3c1f34d895832964b5f687afb25265b286a654fd:@Huang_u4p_1_FGD1_c2_20	10403	39	52	54	10541	0	10496	10525	10070	True
5c830df8d7105889a40f910c3c1f34d895832964b5f687afb25265b286a654fd:@Huang_u4p_1_FGD1_c2_21	10381	32	71	57	10540	1	10470	10525	10022	True
5c830df8d7105889a40f910c3c1f34d895832964b5f687afb25265b286a654fd:@Huang_u4p_1_FGD1_c2_22	10357	88	71	85	10537	0	10530	10525	9778	True
5c830df8d7105889a40f910c3c1f34d895832964b5f687afb25265b286a654fd:@Huang_u4p_1_FGD1_c2_23	10401	38	55	47	10538	9	10486	10525	10090	True
5c830df8d7105889a40f910c3c1f34d895832964b5f687afb25265b286a654fd:@Huang_u4p_1_FGD1_c2_24	10369	53	62	78	10541	0	10500	10525	9926	True
5c830df8d7105889a40f910c3c1f34d895832964b5f687afb25265b286a654fd:@Huang_u4p_1_FGD1_c2_25	10355	68	68	86	10539	2	10509	10525	9863	True
5c830df8d7105889a40f910c3c1f34d895832964b5f687afb25265b286a654fd:@Huang_u4p_1_FGD1_c2_26	10401	31	65	43	10541	0	10475	10525	10089	True
5c830df8d7105889a40f910c3c1f34d895832964b5f687afb25265b286a654fd:@Huang_u4p_1_FGD1_c2_27	10455	23	25	32	10538	0	10510	10525	10261	True
5c830df8d7105889a40f910c3c1f34d895832964b5f687afb25265b286a654fd:@Huang_u4p_1_FGD1_c2_28	10392	41	60	56	10410	132	10489	10525	10035	True
5c830df8d7105889a40f910c3c1f34d895832964b5f687afb25265b286a654fd:@Huang_u4p_1_FGD1_c2_29	10455	46	24	41	10518	12	10542	10525	10207	True
5c830df8d7105889a40f910c3c1f34d895832964b5f687afb25265b286a654fd:@Huang_u4p_1_FGD1_c2_30	10131	79	191	186	10542	0	10396	10525	9115	True
5c830df8d7105889a40f910c3c1f34d895832964b5f687afb25265b286a654fd:@Huang_u4p_1_FGD1_c2_31	10198	115	187	125	10480	60	10438	10525	9300	True
5c830df8d7105889a40f910c3c1f34d895832964b5f687afb25265b286a654fd:@Huang_u4p_1_FGD1_c2_32	10402	38	48	57	10543	0	10497	10525	10082	True
5c830df8d7105889a40f910c3c1f34d895832964b5f687afb25265b286a654fd:@Huang_u4p_1_FGD1_c2_33	10362	64	69	79	10540	0	10505	10525	9893	True
5c830df8d7105889a40f910c3c1f34d895832964b5f687afb25265b286a654fd:@Huang_u4p_1_FGD1_c2_34	10373	51	72	57	10538	10	10481	10525	9984	True
5c830df8d7105889a40f910c3c1f34d895832964b5f687afb25265b286a654fd:@Huang_u4p_1_FGD1_c2_35	10308	72	97	96	10545	4	10476	10525	9693	True
5c830df8d7105889a40f910c3c1f34d895832964b5f687afb25265b286a654fd:@Huang_u4p_1_FGD1_c2_36	10321	91	87	98	10544	0	10510	10525	9723	True
5c830df8d7105889a40f910c3c1f34d895832964b5f687afb25265b286a654fd:@Huang_u4p_1_FGD1_c2_37	10387	73	49	73	10541	0	10533	10525	9945	True
5c830df8d7105889a40f910c3c1f34d895832964b5f687afb25265b286a654fd:@Huang_u4p_1_FGD1_c2_38	10177	94	117	194	10542	20	10465	10525	9258	True
5c830df8d7105889a40f910c3c1f34d895832964b5f687afb25265b286a654fd:@Huang_u4p_1_FGD1_c2_39	10404	34	53	54	10539	0	10492	10525	10077	True
5c830df8d7105889a40f910c3c1f34d895832964b5f687afb25265b286a654fd:@Huang_u4p_1_FGD1_c2_40	10422	24	30	44	10538	16	10490	10525	10198	True
5c830df8d7105889a40f910c3c1f34d895832964b5f687afb25265b286a654fd:@Huang_u4p_1_FGD1_c2_41	10407	41	43	61	10538	1	10509	10525	10067	True
5c830df8d7105889a40f910c3c1f34d895832964b5f687afb25265b286a654fd:@Huang_u4p_1_FGD1_c2_42	10400	49	54	44	10539	13	10493	10525	10079	True
5c830df8d7105889a40f910c3c1f34d895832964b5f687afb25265b286a654fd:@Huang_u4p_1_FGD1_c2_43	10331	67	80	95	10540	4	10493	10525	9788	True
5c830df8d7105889a40f910c3c1f34d895832964b5f687afb25265b286a654fd:@Huang_u4p_1_FGD1_c2_44	10399	39	68	45	10538	0	10483	10525	10062	True
5c830df8d7105889a40f910c3c1f34d895832964b5f687afb25265b286a654fd:@Huang_u4p_1_FGD1_c2_45	10398	25	44	68	10540	0	10491	10525	10099	True
5c830df8d7105889a40f910c3c1f34d895832964b5f687afb25265b286a654fd:@Huang_u4p_1_FGD1_c2_46	10427	50	33	41	10549	0	10518	10525	10140	True
5c830df8d7105889a40f910c3c1f34d895832964b5f687afb25265b286a654fd:@Huang_u4p_1_FGD1_c2_47	10424	44	35	48	10538	5	10516	10525	10125	True
5c830df8d7105889a40f910c3c1f34d895832964b5f687afb25265b286a654fd:@Huang_u4p_1_FGD1_c2_48	10387	38	70	55	10537	1	10480	10525	10037	True
5c830df8d7105889a40f910c3c1f34d895832964b5f687afb25265b286a654fd:@Huang_u4p_1_FGD1_c2_49	10456	18	28	25	10480	61	10499	10525	10280	True
5c830df8d7105889a40f910c3c1f34d895832964b5f687afb25265b286a654fd:@Huang_u4p_1_FGD1_c2_50	10435	28	39	40	10516	20	10503	10525	10182	True
5c830df8d7105889a40f910c3c1f34d895832964b5f687afb25265b286a654fd:@Huang_u4p_1_FGD1_c2_51	10342	71	78	89	10541	0	10502	10525	9789	True
5c830df8d7105889a40f910c3c1f34d895832964b5f687afb25265b286a654fd:@Huang_u4p_1_FGD1_c2_52	3732	11	15	25	17275	3	3768	10525	3610	True
5c830df8d7105889a40f910c3c1f34d895832964b5f687afb25265b286a654fd:@Huang_u4p_1_FGD1_c2_53	10351	70	90	71	10538	0	10492	10525	9831	True
5c830df8d7105889a40f910c3c1f34d895832964b5f687afb25265b286a654fd:@Huang_u4p_1_FGD1_c2_54	10438	17	23	28	10542	19	10483	10525	10284	True
5c830df8d7105889a40f910c3c1f34d895832964b5f687afb25265b286a654fd:@Huang_u4p_1_FGD1_c2_55	10369	32	74	54	10548	5	10455	10525	9987	True
5c830df8d7105889a40f910c3c1f34d895832964b5f687afb25265b286a654fd:@Huang_u4p_1_FGD1_c2_56	10331	43	105	67	10533	14	10441	10525	9897	True
5c830df8d7105889a40f910c3c1f34d895832964b5f687afb25265b286a654fd:@Huang_u4p_1_FGD1_c2_57	10292	78	85	130	10541	2	10500	10525	9641	True
5c830df8d7105889a40f910c3c1f34d895832964b5f687afb25265b286a654fd:@Huang_u4p_1_FGD1_c2_58	10428	13	48	25	10546	3	10466	10525	10235	True
5c830df8d7105889a40f910c3c1f34d895832964b5f687afb25265b286a654fd:@Huang_u4p_1_FGD1_c2_59	10410	25	49	53	10538	0	10488	10525	10122	True
5c830df8d7105889a40f910c3c1f34d895832964b5f687afb25265b286a654fd:@Huang_u4p_1_FGD1_c2_60	10392	50	57	60	10541	0	10502	10525	10009	True
5c830df8d7105889a40f910c3c1f34d895832964b5f687afb25265b286a654fd:@Huang_u4p_1_FGD1_c2_61	10380	53	43	50	10548	29	10483	10525	10044	True
5c830df8d7105889a40f910c3c1f34d895832964b5f687afb25265b286a654fd:@Huang_u4p_1_FGD1_c2_62	10438	25	50	25	10537	0	10488	10525	10215	True
5c830df8d7105889a40f910c3c1f34d895832964b5f687afb25265b286a654fd:@Huang_u4p_1_FGD1_c2_63	10111	165	172	226	10539	2	10502	10525	8880	True
5c830df8d7105889a40f910c3c1f34d895832964b5f687afb25265b286a654fd:@Huang_u4p_1_FGD1_c2_64	10415	1393	42	51	10542	0	11859	10525	8734	False
5c830df8d7105889a40f910c3c1f34d895832964b5f687afb25265b286a654fd:@Huang_u4p_1_FGD1_c2_65	10386	34	70	50	10478	66	10470	10525	10064	True
5c830df8d7105889a40f910c3c1f34d895832964b5f687afb25265b286a654fd:@Huang_u4p_1_FGD1_c2_66	4211	15	20	13	16646	160	4239	10525	4102	True
5c830df8d7105889a40f910c3c1f34d895832964b5f687afb25265b286a654fd:@Huang_u4p_1_FGD1_c2_67	10451	17	33	24	10541	1	10492	10525	10275	True
5c830df8d7105889a40f910c3c1f34d895832964b5f687afb25265b286a654fd:@Huang_u4p_1_FGD1_c2_68	10443	57	32	33	10540	2	10533	10525	10168	True
5c830df8d7105889a40f910c3c1f34d895832964b5f687afb25265b286a654fd:@Huang_u4p_1_FGD1_c2_69	10421	30	30	49	10534	16	10500	10525	10173	True
5c830df8d7105889a40f910c3c1f34d895832964b5f687afb25265b286a654fd:@Huang_u4p_1_FGD1_c2_70	10371	46	66	70	10543	0	10487	10525	9955	True
5c830df8d7105889a40f910c3c1f34d895832964b5f687afb25265b286a654fd:@Huang_u4p_1_FGD1_c2_71	10437	25	33	36	10544	0	10498	10525	10225	True
5c830df8d7105889a40f910c3c1f34d895832964b5f687afb25265b286a654fd:@Huang_u4p_1_FGD1_c2_72	10359	42	88	54	10541	8	10455	10525	9955	True
5c830df8d7105889a40f910c3c1f34d895832964b5f687afb25265b286a654fd:@Huang_u4p_1_FGD1_c2_73	10431	38	40	39	10540	0	10508	10525	10155	True
5c830df8d7105889a40f910c3c1f34d895832964b5f687afb25265b286a654fd:@Huang_u4p_1_FGD1_c2_74	10344	61	75	88	10543	0	10493	10525	9858	True
5c830df8d7105889a40f910c3c1f34d895832964b5f687afb25265b286a654fd:@Huang_u4p_1_FGD1_c2_75	10305	59	98	94	10486	67	10458	10525	9754	True
5c830df8d7105889a40f910c3c1f34d895832964b5f687afb25265b286a654fd:@Huang_u4p_1_FGD1_c2_76	10388	43	73	46	10543	0	10477	10525	10014	True
5c830df8d7105889a40f910c3c1f34d895832964b5f687afb25265b286a654fd:@Huang_u4p_1_FGD1_c2_77	10082	120	202	219	10540	7	10421	10525	8916	True
5c830df8d7105889a40f910c3c1f34d895832964b5f687afb25265b286a654fd:@Huang_u4p_1_FGD1_c2_78	10293	65	107	110	10537	3	10468	10525	9677	True
5c830df8d7105889a40f910c3c1f34d895832964b5f687afb25265b286a654fd:@Huang_u4p_1_FGD1_c2_79	10354	85	73	83	10540	0	10522	10525	9808	True
5c830df8d7105889a40f910c3c1f34d895832964b5f687afb25265b286a654fd:@Huang_u4p_1_FGD1_c2_80	10418	17	38	48	10524	22	10483	10525	10195	True
5c830df8d7105889a40f910c3c1f34d895832964b5f687afb25265b286a654fd:@Huang_u4p_1_FGD1_c2_81	10339	65	60	103	10533	15	10507	10525	9824	True
5c830df8d7105889a40f910c3c1f34d895832964b5f687afb25265b286a654fd:@Huang_u4p_1_FGD1_c2_82	10450	45	32	29	10539	0	10524	10525	10205	True
5c830df8d7105889a40f910c3c1f34d895832964b5f687afb25265b286a654fd:@Huang_u4p_1_FGD1_c2_83	10336	62	92	84	10538	0	10482	10525	9824	True
5c830df8d7105889a40f910c3c1f34d895832964b5f687afb25265b286a654fd:@Huang_u4p_1_FGD1_c2_84	10411	41	35	58	10544	2	10510	10525	10101	True
5c830df8d7105889a40f910c3c1f34d895832964b5f687afb25265b286a654fd:@Huang_u4p_1_FGD1_c2_85	10237	119	116	155	10516	26	10511	10525	9360	True
5c830df8d7105889a40f910c3c1f34d895832964b5f687afb25265b286a654fd:@Huang_u4p_1_FGD1_c2_86	10446	34	29	35	10540	0	10515	10525	10227	True
5c830df8d7105889a40f910c3c1f34d895832964b5f687afb25265b286a654fd:@Huang_u4p_1_FGD1_c2_87	10413	44	47	54	10477	59	10511	10525	10088	True
5c830df8d7105889a40f910c3c1f34d895832964b5f687afb25265b286a654fd:@Huang_u4p_1_FGD1_c2_88	10368	51	68	73	10481	60	10492	10525	9931	True
5c830df8d7105889a40f910c3c1f34d895832964b5f687afb25265b286a654fd:@Huang_u4p_1_FGD1_c2_89	10175	123	141	194	10540	0	10492	10525	9145	True
5c830df8d7105889a40f910c3c1f34d895832964b5f687afb25265b286a654fd:@Huang_u4p_1_FGD1_c2_90	10391	34	51	57	10543	8	10482	10525	10078	True
5c830df8d7105889a40f910c3c1f34d895832964b5f687afb25265b286a654fd:@Huang_u4p_1_FGD1_c2_91	10308	46	106	99	10466	71	10453	10525	9770	True
5c830df8d7105889a40f910c3c1f34d895832964b5f687afb25265b286a654fd:@Huang_u4p_1_FGD1_c2_92	10426	32	32	48	10544	0	10506	10525	10174	True
5c830df8d7105889a40f910c3c1f34d895832964b5f687afb25265b286a654fd:@Huang_u4p_1_FGD1_c2_93	10301	64	97	108	10539	5	10473	10525	9704	True
5c830df8d7105889a40f910c3c1f34d895832964b5f687afb25265b286a654fd:@Huang_u4p_1_FGD1_c2_94	10376	58	62	69	10543	0	10503	10525	9954	True
5c830df8d7105889a40f910c3c1f34d895832964b5f687afb25265b286a654fd:@Huang_u4p_1_FGD1_c2_95	10426	38	33	49	10541	1	10513	10525	10155	True
5c830df8d7105889a40f910c3c1f34d895832964b5f687afb25265b286a654fd:@Huang_u4p_1_FGD1_c2_96	10252	94	105	152	10541	0	10498	10525	9465	True
5c830df8d7105889a40f910c3c1f34d895832964b5f687afb25265b286a654fd:@Huang_u4p_1_FGD1_c2_97	10425	29	44	36	10542	3	10490	10525	10186	True
5c830df8d7105889a40f910c3c1f34d895832964b5f687afb25265b286a654fd:@Huang_u4p_1_FGD1_c2_98	10348	55	91	72	10537	2	10475	10525	9856	True
5c830df8d7105889a40f910c3c1f34d895832964b5f687afb25265b286a654fd:@Huang_u4p_1_FGD1_c2_99	10378	40	77	51	10542	2	10469	10525	10017	True
5c830df8d7105889a40f910c3c1f34d895832964b5f687afb25265b286a654fd:@Huang_u4p_1_FGD1_c2_100	10390	52	63	56	10540	1	10498	10525	10005	True
5c830df8d7105889a40f910c3c1f34d895832964b5f687afb25265b286a654fd:@Huang_u4p_1_FGD1_c2_101	10381	58	55	67	10536	11	10506	10525	9968	True
5c830df8d7105889a40f910c3c1f34d895832964b5f687afb25265b286a654fd:@Huang_u4p_1_FGD1_c2_102	10026	14	24	34	10966	0	10074	10525	9856	True
5c830df8d7105889a40f910c3c1f34d895832964b5f687afb25265b286a654fd:@Huang_u4p_1_FGD1_c2_103	10433	16	25	40	10544	8	10489	10525	10250	True
5c830df8d7105889a40f910c3c1f34d895832964b5f687afb25265b286a654fd:@Huang_u4p_1_FGD1_c2_104	10444	27	31	36	10539	0	10507	10525	10236	True
5c830df8d7105889a40f910c3c1f34d895832964b5f687afb25265b286a654fd:@Huang_u4p_1_FGD1_c2_105	10427	27	33	50	10479	61	10504	10525	10183	True
5c830df8d7105889a40f910c3c1f34d895832964b5f687afb25265b286a654fd:@Huang_u4p_1_FGD1_c2_106	10417	38	36	55	10542	0	10510	10525	10127	True
5c830df8d7105889a40f910c3c1f34d895832964b5f687afb25265b286a654fd:@Huang_u4p_1_FGD1_c2_107	10381	39	78	54	10537	0	10474	10525	9998	True
5c830df8d7105889a40f910c3c1f34d895832964b5f687afb25265b286a654fd:@Huang_u4p_1_FGD1_c2_108	10408	36	61	40	10541	0	10484	10525	10103	True
5c830df8d7105889a40f910c3c1f34d895832964b5f687afb25265b286a654fd:@Huang_u4p_1_FGD1_c2_109	10440	21	47	22	10541	0	10483	10525	10228	True
5c830df8d7105889a40f910c3c1f34d895832964b5f687afb25265b286a654fd:@Huang_u4p_1_FGD1_c2_110	10387	28	47	76	10540	0	10491	10525	10046	True
5c830df8d7105889a40f910c3c1f34d895832964b5f687afb25265b286a654fd:@Huang_u4p_1_FGD1_c2_111	10306	46	105	85	10545	9	10437	10525	9777	True
5c830df8d7105889a40f910c3c1f34d895832964b5f687afb25265b286a654fd:@Huang_u4p_1_FGD1_c2_112	10262	80	136	118	10411	123	10460	10525	9560	True
5c830df8d7105889a40f910c3c1f34d895832964b5f687afb25265b286a654fd:@Huang_u4p_1_FGD1_c2_113	10394	37	51	61	10541	3	10492	10525	10060	True
5c830df8d7105889a40f910c3c1f34d895832964b5f687afb25265b286a654fd:@Huang_u4p_1_FGD1_c2_114	10393	20	75	42	10540	0	10455	10525	10102	True
5c830df8d7105889a40f910c3c1f34d895832964b5f687afb25265b286a654fd:@Huang_u4p_1_FGD1_c2_115	10143	99	167	197	10543	0	10439	10525	9109	True
5c830df8d7105889a40f910c3c1f34d895832964b5f687afb25265b286a654fd:@Huang_u4p_1_FGD1_c2_116	10421	27	39	41	10541	8	10489	10525	10171	True
5c830df8d7105889a40f910c3c1f34d895832964b5f687afb25265b286a654fd:@Huang_u4p_1_FGD1_c2_117	10218	101	112	165	10542	13	10484	10525	9359	True
5c830df8d7105889a40f910c3c1f34d895832964b5f687afb25265b286a654fd:@Huang_u4p_1_FGD1_c2_118	10408	31	51	52	10536	3	10491	10525	10088	True
5c830df8d7105889a40f910c3c1f34d895832964b5f687afb25265b286a654fd:@Huang_u4p_1_FGD1_c2_119	10381	47	62	70	10537	0	10498	10525	9980	True
5c830df8d7105889a40f910c3c1f34d895832964b5f687afb25265b286a654fd:@Huang_u4p_1_FGD1_c2_120	10323	46	108	78	10541	0	10447	10525	9809	True
5c830df8d7105889a40f910c3c1f34d895832964b5f687afb25265b286a654fd:@Huang_u4p_1_FGD1_c2_121	10386	35	70	54	10540	0	10475	10525	10037	True
5c830df8d7105889a40f910c3c1f34d895832964b5f687afb25265b286a654fd:@Huang_u4p_1_FGD1_c2_122	10168	103	189	140	10551	2	10411	10525	9256	True
5c830df8d7105889a40f910c3c1f34d895832964b5f687afb25265b286a654fd:@Huang_u4p_1_FGD1_c2_123	10371	25	104	33	10541	1	10429	10525	10040	True
5c830df8d7105889a40f910c3c1f34d895832964b5f687afb25265b286a654fd:@Huang_u4p_1_FGD1_c2_124	10435	46	35	39	10541	0	10520	10525	10162	True
5c830df8d7105889a40f910c3c1f34d895832964b5f687afb25265b286a654fd:@Huang_u4p_1_FGD1_c2_125	10437	19	30	41	10538	4	10497	10525	10240	True
5c830df8d7105889a40f910c3c1f34d895832964b5f687afb25265b286a654fd:@Huang_u4p_1_FGD1_c2_126	10393	36	49	71	10537	0	10500	10525	10038	True
5c830df8d7105889a40f910c3c1f34d895832964b5f687afb25265b286a654fd:@Huang_u4p_1_FGD1_c2_127	10403	37	52	53	10542	0	10493	10525	10070	True
5c830df8d7105889a40f910c3c1f34d895832964b5f687afb25265b286a654fd:@Huang_u4p_1_FGD1_c2_128	10408	47	43	56	10543	0	10511	10525	10078	True
5c830df8d7105889a40f910c3c1f34d895832964b5f687afb25265b286a654fd:@Huang_u4p_1_FGD1_c2_129	10382	25	54	71	10540	3	10478	10525	10047	True
5c830df8d7105889a40f910c3c1f34d895832964b5f687afb25265b286a654fd:@Huang_u4p_1_FGD1_c2_130	10170	60	182	157	10541	0	10387	10525	9336	True
5c830df8d7105889a40f910c3c1f34d895832964b5f687afb25265b286a654fd:@Huang_u4p_1_FGD1_c2_131	10423	40	27	47	10547	6	10510	10525	10152	True
5c830df8d7105889a40f910c3c1f34d895832964b5f687afb25265b286a654fd:@Huang_u4p_1_FGD1_c2_132	10270	59	100	112	10555	13	10441	10525	9669	True
5c830df8d7105889a40f910c3c1f34d895832964b5f687afb25265b286a654fd:@Huang_u4p_1_FGD1_c2_133	10283	97	102	117	10539	9	10497	10525	9582	True
5c830df8d7105889a40f910c3c1f34d895832964b5f687afb25265b286a654fd:@Huang_u4p_1_FGD1_c2_134	10426	30	36	49	10539	0	10505	10525	10160	True
5c830df8d7105889a40f910c3c1f34d895832964b5f687afb25265b286a654fd:@Huang_u4p_1_FGD1_c2_135	10369	59	55	86	10538	2	10514	10525	9931	True
5c830df8d7105889a40f910c3c1f34d895832964b5f687afb25265b286a654fd:@Huang_u4p_1_FGD1_c2_136	10409	34	50	37	10543	11	10480	10525	10127	True
5c830df8d7105889a40f910c3c1f34d895832964b5f687afb25265b286a654fd:@Huang_u4p_1_FGD1_c2_137	10223	92	134	144	10523	26	10459	10525	9393	True
5c830df8d7105889a40f910c3c1f34d895832964b5f687afb25265b286a654fd:@Huang_u4p_1_FGD1_c2_138	10227	104	108	171	10542	2	10502	10525	9363	True
5c830df8d7105889a40f910c3c1f34d895832964b5f687afb25265b286a654fd:@Huang_u4p_1_FGD1_c2_139	10426	34	31	45	10543	5	10505	10525	10169	True
5c830df8d7105889a40f910c3c1f34d895832964b5f687afb25265b286a654fd:@Huang_u4p_1_FGD1_c2_140	10440	22	32	37	10541	0	10499	10525	10232	True
5c830df8d7105889a40f910c3c1f34d895832964b5f687afb25265b286a654fd:@Huang_u4p_1_FGD1_c2_141	10326	68	70	113	10541	0	10507	10525	9742	True
5c830df8d7105889a40f910c3c1f34d895832964b5f687afb25265b286a654fd:@Huang_u4p_1_FGD1_c2_142	10387	45	59	67	10537	0	10499	10525	10005	True
5c830df8d7105889a40f910c3c1f34d895832964b5f687afb25265b286a654fd:@Huang_u4p_1_FGD1_c2_143	10426	40	41	44	10539	0	10510	10525	10133	True
5c830df8d7105889a40f910c3c1f34d895832964b5f687afb25265b286a654fd:@Huang_u4p_1_FGD1_c2_144	10435	41	24	49	10542	0	10525	10525	10178	True
5c830df8d7105889a40f910c3c1f34d895832964b5f687afb25265b286a654fd:@Huang_u4p_1_FGD1_c2_145	10410	54	45	49	10541	5	10513	10525	10081	True
5c830df8d7105889a40f910c3c1f34d895832964b5f687afb25265b286a654fd:@Huang_u4p_1_FGD1_c2_146	10337	69	60	111	10542	0	10517	10525	9800	True
5c830df8d7105889a40f910c3c1f34d895832964b5f687afb25265b286a654fd:@Huang_u4p_1_FGD1_c2_147	10399	48	48	58	10542	3	10505	10525	10055	True
5c830df8d7105889a40f910c3c1f34d895832964b5f687afb25265b286a654fd:@Huang_u4p_1_FGD1_c2_148	10169	93	169	171	10541	0	10433	10525	9187	True
5c830df8d7105889a40f910c3c1f34d895832964b5f687afb25265b286a654fd:@Huang_u4p_1_FGD1_c2_149	10387	44	50	70	10543	0	10501	10525	10027	True
5c830df8d7105889a40f910c3c1f34d895832964b5f687afb25265b286a654fd:@Huang_u4p_1_FGD1_c2_150	10381	48	56	74	10539	0	10503	10525	9973	True
5c830df8d7105889a40f910c3c1f34d895832964b5f687afb25265b286a654fd:@Huang_u4p_1_FGD1_c2_151	6268	43	96	61	14527	98	6372	10525	5863	True
5c830df8d7105889a40f910c3c1f34d895832964b5f687afb25265b286a654fd:@Huang_u4p_1_FGD1_c2_152	10387	38	50	73	10540	0	10498	10525	10025	True
5c830df8d7105889a40f910c3c1f34d895832964b5f687afb25265b286a654fd:@Huang_u4p_1_FGD1_c2_153	7231	32	131	103	13565	20	7366	10525	6708	True
5c830df8d7105889a40f910c3c1f34d895832964b5f687afb25265b286a654fd:@Huang_u4p_1_FGD1_c2_154	10414	83	42	55	10539	0	10552	10525	10023	True
5c830df8d7105889a40f910c3c1f34d895832964b5f687afb25265b286a654fd:@Huang_u4p_1_FGD1_c2_155	10431	44	27	51	10541	0	10526	10525	10158	True
5c830df8d7105889a40f910c3c1f34d895832964b5f687afb25265b286a654fd:@Huang_u4p_1_FGD1_c2_156	10381	31	73	56	10540	0	10468	10525	10043	True
5c830df8d7105889a40f910c3c1f34d895832964b5f687afb25265b286a654fd:@Huang_u4p_1_FGD1_c2_157	10425	44	38	46	10541	0	10515	10525	10121	True
5c830df8d7105889a40f910c3c1f34d895832964b5f687afb25265b286a654fd:@Huang_u4p_1_FGD1_c2_158	10402	39	55	42	10545	6	10483	10525	10094	True
5c830df8d7105889a40f910c3c1f34d895832964b5f687afb25265b286a654fd:@Huang_u4p_1_FGD1_c2_159	10376	33	60	65	10543	6	10474	10525	10013	True
5c830df8d7105889a40f910c3c1f34d895832964b5f687afb25265b286a654fd:@Huang_u4p_1_FGD1_c2_160	10440	27	45	22	10543	0	10489	10525	10236	True
5c830df8d7105889a40f910c3c1f34d895832964b5f687afb25265b286a654fd:@Huang_u4p_1_FGD1_c2_161	10350	47	75	76	10539	10	10473	10525	9920	True
5c830df8d7105889a40f910c3c1f34d895832964b5f687afb25265b286a654fd:@Huang_u4p_1_FGD1_c2_162	10240	73	106	145	10540	19	10458	10525	9535	True
5c830df8d7105889a40f910c3c1f34d895832964b5f687afb25265b286a654fd:@Huang_u4p_1_FGD1_c2_163	9453	51	191	79	11327	0	9583	10525	8891	True
5c830df8d7105889a40f910c3c1f34d895832964b5f687afb25265b286a654fd:@Huang_u4p_1_FGD1_c2_164	10260	88	132	104	10533	21	10452	10525	9582	True
5c830df8d7105889a40f910c3c1f34d895832964b5f687afb25265b286a654fd:@Huang_u4p_1_FGD1_c2_165	10449	16	32	27	10542	0	10492	10525	10281	True
5c830df8d7105889a40f910c3c1f34d895832964b5f687afb25265b286a654fd:@Huang_u4p_1_FGD1_c2_166	10405	48	40	64	10541	0	10517	10525	10043	True
5c830df8d7105889a40f910c3c1f34d895832964b5f687afb25265b286a654fd:@Huang_u4p_1_FGD1_c2_167	10412	36	35	48	10535	20	10496	10525	10157	True
5c830df8d7105889a40f910c3c1f34d895832964b5f687afb25265b286a654fd:@Huang_u4p_1_FGD1_c2_168	9263	36	57	48	11682	0	9347	10525	8952	True
5c830df8d7105889a40f910c3c1f34d895832964b5f687afb25265b286a654fd:@Huang_u4p_1_FGD1_c2_169	10412	42	52	38	10545	3	10492	10525	10106	True
5c830df8d7105889a40f910c3c1f34d895832964b5f687afb25265b286a654fd:@Huang_u4p_1_FGD1_c2_170	10426	31	49	39	10470	66	10496	10525	10148	True
5c830df8d7105889a40f910c3c1f34d895832964b5f687afb25265b286a654fd:@Huang_u4p_1_FGD1_c2_171	10437	33	33	42	10538	0	10512	10525	10205	True
5c830df8d7105889a40f910c3c1f34d895832964b5f687afb25265b286a654fd:@Huang_u4p_1_FGD1_c2_172	10416	36	38	32	10561	3	10484	10525	10164	True
5c830df8d7105889a40f910c3c1f34d895832964b5f687afb25265b286a654fd:@Huang_u4p_1_FGD1_c2_173	7431	54	99	96	13411	13	7581	10525	6894	True
5c830df8d7105889a40f910c3c1f34d895832964b5f687afb25265b286a654fd:@Huang_u4p_1_FGD1_c2_174	10278	85	126	103	10540	3	10466	10525	9601	True
5c830df8d7105889a40f910c3c1f34d895832964b5f687afb25265b286a654fd:@Huang_u4p_1_FGD1_c2_175	10443	35	39	27	10541	0	10505	10525	10187	True
5c830df8d7105889a40f910c3c1f34d895832964b5f687afb25265b286a654fd:@Huang_u4p_1_FGD1_c2_176	10423	56	39	42	10541	5	10521	10525	10122	True
5c830df8d7105889a40f910c3c1f34d895832964b5f687afb25265b286a654fd:@Huang_u4p_1_FGD1_c2_177	10316	43	112	84	10538	0	10443	10525	9811	True
5c830df8d7105889a40f910c3c1f34d895832964b5f687afb25265b286a654fd:@Huang_u4p_1_FGD1_c2_178	10419	22	41	39	10379	172	10480	10525	10186	True
5c830df8d7105889a40f910c3c1f34d895832964b5f687afb25265b286a654fd:@Huang_u4p_1_FGD1_c2_179	10417	13	57	31	10540	5	10461	10525	10209	True
5c830df8d7105889a40f910c3c1f34d895832964b5f687afb25265b286a654fd:@Huang_u4p_1_FGD1_c2_180	10440	28	30	37	10543	0	10505	10525	10210	True
5c830df8d7105889a40f910c3c1f34d895832964b5f687afb25265b286a654fd:@Huang_u4p_1_FGD1_c2_181	10280	92	81	140	10542	7	10512	10525	9577	True
5c830df8d7105889a40f910c3c1f34d895832964b5f687afb25265b286a654fd:@Huang_u4p_1_FGD1_c2_182	9769	70	57	102	10628	494	9941	10525	9242	True
5c830df8d7105889a40f910c3c1f34d895832964b5f687afb25265b286a654fd:@Huang_u4p_1_FGD1_c2_183	10343	1394	60	105	10542	0	11842	10525	8495	False
5c830df8d7105889a40f910c3c1f34d895832964b5f687afb25265b286a654fd:@Huang_u4p_1_FGD1_c2_184	10379	82	52	62	10552	5	10523	10525	9923	True
5c830df8d7105889a40f910c3c1f34d895832964b5f687afb25265b286a654fd:@Huang_u4p_1_FGD1_c2_185	10364	39	68	67	10545	6	10470	10525	9965	True
5c830df8d7105889a40f910c3c1f34d895832964b5f687afb25265b286a654fd:@Huang_u4p_1_FGD1_c2_186	10392	41	54	67	10537	0	10500	10525	10017	True
5c830df8d7105889a40f910c3c1f34d895832964b5f687afb25265b286a654fd:@Huang_u4p_1_FGD1_c2_187	10407	37	55	48	10540	0	10492	10525	10085	True
5c830df8d7105889a40f910c3c1f34d895832964b5f687afb25265b286a654fd:@Huang_u4p_1_FGD1_c2_188	10355	69	39	63	10593	0	10487	10525	9981	True
5c830df8d7105889a40f910c3c1f34d895832964b5f687afb25265b286a654fd:@Huang_u4p_1_FGD1_c2_189	10370	45	52	66	10533	29	10481	10525	9999	True
5c830df8d7105889a40f910c3c1f34d895832964b5f687afb25265b286a654fd:@Huang_u4p_1_FGD1_c2_190	10359	51	63	87	10541	0	10497	10525	9925	True
5c830df8d7105889a40f910c3c1f34d895832964b5f687afb25265b286a654fd:@Huang_u4p_1_FGD1_c2_191	9170	40	95	87	11698	0	9297	10525	8693	True
5c830df8d7105889a40f910c3c1f34d895832964b5f687afb25265b286a654fd:@Huang_u4p_1_FGD1_c2_192	10420	40	42	43	10542	3	10503	10525	10142	True
5c830df8d7105889a40f910c3c1f34d895832964b5f687afb25265b286a654fd:@Huang_u4p_1_FGD1_c2_193	10381	71	59	69	10541	0	10521	10525	9929	True
5c830df8d7105889a40f910c3c1f34d895832964b5f687afb25265b286a654fd:@Huang_u4p_1_FGD1_c2_194	10356	39	82	71	10541	0	10466	10525	9935	True
5c830df8d7105889a40f910c3c1f34d895832964b5f687afb25265b286a654fd:@Huang_u4p_1_FGD1_c2_195	10332	61	86	92	10477	63	10485	10525	9821	True
5c830df8d7105889a40f910c3c1f34d895832964b5f687afb25265b286a654fd:@Huang_u4p_1_FGD1_c2_196	10379	48	74	56	10538	3	10483	10525	9995	True
5c830df8d7105889a40f910c3c1f34d895832964b5f687afb25265b286a654fd:@Huang_u4p_1_FGD1_c2_197	5492	14	17	23	15517	1	5529	10525	5365	True
5c830df8d7105889a40f910c3c1f34d895832964b5f687afb25265b286a654fd:@Huang_u4p_1_FGD1_c2_198	4634	27	42	22	16352	0	4683	10525	4429	True
5c830df8d7105889a40f910c3c1f34d895832964b5f687afb25265b286a654fd:@Huang_u4p_1_FGD1_c2_199	10320	59	83	106	10541	0	10485	10525	9760	True
5c830df8d7105889a40f910c3c1f34d895832964b5f687afb25265b286a654fd:@Huang_u4p_1_FGD1_c2_200	10393	48	49	51	10434	123	10492	10525	10050	True
5c830df8d7105889a40f910c3c1f34d895832964b5f687afb25265b286a654fd:@Huang_u4p_1_FGD1_c2_201	10382	50	56	71	10541	0	10503	10525	9976	True
5c830df8d7105889a40f910c3c1f34d895832964b5f687afb25265b286a654fd:@Huang_u4p_1_FGD1_c2_202	10334	59	90	88	10535	3	10481	10525	9815	True
5c830df8d7105889a40f910c3c1f34d895832964b5f687afb25265b286a654fd:@Huang_u4p_1_FGD1_c2_203	10400	36	66	42	10542	0	10478	10525	10054	True
5c830df8d7105889a40f910c3c1f34d895832964b5f687afb25265b286a654fd:@Huang_u4p_1_FGD1_c2_204	10286	48	132	90	10542	0	10424	10525	9732	True
5c830df8d7105889a40f910c3c1f34d895832964b5f687afb25265b286a654fd:@Huang_u4p_1_FGD1_c2_205	6632	93	103	114	14201	0	6839	10525	5960	True
5c830df8d7105889a40f910c3c1f34d895832964b5f687afb25265b286a654fd:@Huang_u4p_1_FGD1_c2_206	10416	32	54	38	10470	72	10486	10525	10154	True
5c830df8d7105889a40f910c3c1f34d895832964b5f687afb25265b286a654fd:@Huang_u4p_1_FGD1_c2_207	6785	50	33	43	14189	0	6878	10525	6506	True
5c830df8d7105889a40f910c3c1f34d895832964b5f687afb25265b286a654fd:@Huang_u4p_1_FGD1_c2_208	10031	133	213	263	10543	0	10427	10525	8677	True
5c830df8d7105889a40f910c3c1f34d895832964b5f687afb25265b286a654fd:@Huang_u4p_1_FGD1_c2_209	10361	65	79	56	10544	10	10482	10525	9941	True
5c830df8d7105889a40f910c3c1f34d895832964b5f687afb25265b286a654fd:@Huang_u4p_1_FGD1_c2_210	10448	54	26	35	10541	0	10537	10525	10200	True
5c830df8d7105889a40f910c3c1f34d895832964b5f687afb25265b286a654fd:@Huang_u4p_1_FGD1_c2_211	10426	31	32	41	10541	10	10498	10525	10195	True
5c830df8d7105889a40f910c3c1f34d895832964b5f687afb25265b286a654fd:@Huang_u4p_1_FGD1_c2_212	10286	91	93	126	10542	3	10503	10525	9574	True
5c830df8d7105889a40f910c3c1f34d895832964b5f687afb25265b286a654fd:@Huang_u4p_1_FGD1_c2_213	10329	1380	103	77	10541	0	11786	10525	8520	False
5c830df8d7105889a40f910c3c1f34d895832964b5f687afb25265b286a654fd:@Huang_u4p_1_FGD1_c2_214	7157	20	37	34	13822	0	7211	10525	6950	True
5c830df8d7105889a40f910c3c1f34d895832964b5f687afb25265b286a654fd:@Huang_u4p_1_FGD1_c2_215	10393	47	52	66	10539	0	10506	10525	10024	True
5c830df8d7105889a40f910c3c1f34d895832964b5f687afb25265b286a654fd:@Huang_u4p_1_FGD1_c2_216	10313	69	99	101	10536	1	10483	10525	9711	True
5c830df8d7105889a40f910c3c1f34d895832964b5f687afb25265b286a654fd:@Huang_u4p_1_FGD1_c2_217	10400	37	52	53	10475	70	10490	10525	10067	True
5c830df8d7105889a40f910c3c1f34d895832964b5f687afb25265b286a654fd:@Huang_u4p_1_FGD1_c2_218	10234	82	137	92	10529	58	10408	10525	9571	True
5c830df8d7105889a40f910c3c1f34d895832964b5f687afb25265b286a654fd:@Huang_u4p_1_FGD1_c2_219	10409	34	51	53	10537	0	10496	10525	10096	True
5c830df8d7105889a40f910c3c1f34d895832964b5f687afb25265b286a654fd:@Huang_u4p_1_FGD1_c2_220	10352	31	85	71	10542	0	10454	10525	9952	True
5c830df8d7105889a40f910c3c1f34d895832964b5f687afb25265b286a654fd:@Huang_u4p_1_FGD1_c2_221	10443	35	29	40	10538	0	10518	10525	10197	True
5c830df8d7105889a40f910c3c1f34d895832964b5f687afb25265b286a654fd:@Huang_u4p_1_FGD1_c2_222	10369	67	56	75	10546	4	10511	10525	9918	True
5c830df8d7105889a40f910c3c1f34d895832964b5f687afb25265b286a654fd:@Huang_u4p_1_FGD1_c2_223	10408	36	41	62	10413	126	10506	10525	10085	True
5c830df8d7105889a40f910c3c1f34d895832964b5f687afb25265b286a654fd:@Huang_u4p_1_FGD1_c2_224	10394	16	69	50	10537	0	10460	10525	10125	True
5c830df8d7105889a40f910c3c1f34d895832964b5f687afb25265b286a654fd:@Huang_u4p_1_FGD1_c2_225	10320	48	96	83	10541	10	10451	10525	9812	True
5c830df8d7105889a40f910c3c1f34d895832964b5f687afb25265b286a654fd:@Huang_u4p_1_FGD1_c2_226	10407	47	52	50	10540	1	10504	10525	10068	True
5c830df8d7105889a40f910c3c1f34d895832964b5f687afb25265b286a654fd:@Huang_u4p_1_FGD1_c2_227	10428	49	45	39	10538	0	10516	10525	10126	True
5c830df8d7105889a40f910c3c1f34d895832964b5f687afb25265b286a654fd:@Huang_u4p_1_FGD1_c2_228	10421	34	41	46	10542	0	10501	10525	10138	True
5c830df8d7105889a40f910c3c1f34d895832964b5f687afb25265b286a654fd:@Huang_u4p_1_FGD1_c2_229	10382	41	64	45	10487	72	10468	10525	10061	True
5c830df8d7105889a40f910c3c1f34d895832964b5f687afb25265b286a654fd:@Huang_u4p_1_FGD1_c2_230	10428	39	38	42	10542	0	10509	10525	10149	True
5c830df8d7105889a40f910c3c1f34d895832964b5f687afb25265b286a654fd:@Huang_u4p_1_FGD1_c2_231	10435	34	36	38	10474	67	10507	10525	10197	True
5c830df8d7105889a40f910c3c1f34d895832964b5f687afb25265b286a654fd:@Huang_u4p_1_FGD1_c2_232	10406	36	58	48	10538	0	10490	10525	10076	True
5c830df8d7105889a40f910c3c1f34d895832964b5f687afb25265b286a654fd:@Huang_u4p_1_FGD1_c2_233	10177	71	163	170	10540	0	10418	10525	9273	True
5c830df8d7105889a40f910c3c1f34d895832964b5f687afb25265b286a654fd:@Huang_u4p_1_FGD1_c2_234	10402	31	52	50	10543	3	10483	10525	10109	True
5c830df8d7105889a40f910c3c1f34d895832964b5f687afb25265b286a654fd:@Huang_u4p_1_FGD1_c2_235	10380	46	83	46	10541	0	10472	10525	9997	True
5c830df8d7105889a40f910c3c1f34d895832964b5f687afb25265b286a654fd:@Huang_u4p_1_FGD1_c2_236	10403	26	45	54	10540	8	10483	10525	10112	True
5c830df8d7105889a40f910c3c1f34d895832964b5f687afb25265b286a654fd:@Huang_u4p_1_FGD1_c2_237	10411	27	44	57	10537	1	10495	10525	10114	True
5c830df8d7105889a40f910c3c1f34d895832964b5f687afb25265b286a654fd:@Huang_u4p_1_FGD1_c2_238	10349	63	69	65	10543	24	10477	10525	9913	True
5c830df8d7105889a40f910c3c1f34d895832964b5f687afb25265b286a654fd:@Huang_u4p_1_FGD1_c2_239	10361	53	55	88	10541	5	10502	10525	9949	True
5c830df8d7105889a40f910c3c1f34d895832964b5f687afb25265b286a654fd:@Huang_u4p_1_FGD1_c2_240	10425	52	48	35	10538	4	10512	10525	10141	True
5c830df8d7105889a40f910c3c1f34d895832964b5f687afb25265b286a654fd:@Huang_u4p_1_FGD1_c2_241	9033	18	40	21	11954	2	9072	10525	8861	True
5c830df8d7105889a40f910c3c1f34d895832964b5f687afb25265b286a654fd:@Huang_u4p_1_FGD1_c2_242	10432	31	43	23	10541	11	10486	10525	10204	True
5c830df8d7105889a40f910c3c1f34d895832964b5f687afb25265b286a654fd:@Huang_u4p_1_FGD1_c2_243	10377	49	72	61	10540	0	10487	10525	9982	True
5c830df8d7105889a40f910c3c1f34d895832964b5f687afb25265b286a654fd:@Huang_u4p_1_FGD1_c2_244	10378	48	51	65	10545	11	10491	10525	9993	True
5c830df8d7105889a40f910c3c1f34d895832964b5f687afb25265b286a654fd:@Huang_u4p_1_FGD1_c2_245	10432	42	31	36	10538	13	10510	10525	10183	True
5c830df8d7105889a40f910c3c1f34d895832964b5f687afb25265b286a654fd:@Huang_u4p_1_FGD1_c2_246	10400	65	48	60	10542	0	10525	10525	9989	True
5c830df8d7105889a40f910c3c1f34d895832964b5f687afb25265b286a654fd:@Huang_u4p_1_FGD1_c2_247	10409	20	49	45	10539	8	10474	10525	10140	True
5c830df8d7105889a40f910c3c1f34d895832964b5f687afb25265b286a654fd:@Huang_u4p_1_FGD1_c2_248	10411	22	32	67	10540	0	10500	10525	10137	True
5c830df8d7105889a40f910c3c1f34d895832964b5f687afb25265b286a654fd:@Huang_u4p_1_FGD1_c2_249	10395	39	52	58	10544	1	10492	10525	10062	True
5c830df8d7105889a40f910c3c1f34d895832964b5f687afb25265b286a654fd:@Huang_u4p_1_FGD1_c2_250	10307	61	94	105	10543	1	10473	10525	9730	True
5c830df8d7105889a40f910c3c1f34d895832964b5f687afb25265b286a654fd:@Huang_u4p_1_FGD1_c2_251	10410	40	40	60	10540	0	10510	10525	10100	True
5c830df8d7105889a40f910c3c1f34d895832964b5f687afb25265b286a654fd:@Huang_u4p_1_FGD1_c2_252	10388	49	64	52	10543	3	10489	10525	10017	True
5c830df8d7105889a40f910c3c1f34d895832964b5f687afb25265b286a654fd:@Huang_u4p_1_FGD1_c2_253	10422	43	43	39	10539	7	10504	10525	10132	True
5c830df8d7105889a40f910c3c1f34d895832964b5f687afb25265b286a654fd:@Huang_u4p_1_FGD1_c2_254	10379	40	74	50	10545	2	10469	10525	10015	True
5c830df8d7105889a40f910c3c1f34d895832964b5f687afb25265b286a654fd:@Huang_u4p_1_FGD1_c2_255	10240	118	101	142	10540	27	10500	10525	9447	True
5c830df8d7105889a40f910c3c1f34d895832964b5f687afb25265b286a654fd:@Huang_u4p_1_FGD1_c2_256	10037	108	244	229	10540	0	10374	10525	8769	True
5c830df8d7105889a40f910c3c1f34d895832964b5f687afb25265b286a654fd:@Huang_u4p_1_FGD1_c2_257	10312	81	82	113	10543	0	10506	10525	9685	True
5c830df8d7105889a40f910c3c1f34d895832964b5f687afb25265b286a654fd:@Huang_u4p_1_FGD1_c2_258	10374	39	74	61	10541	0	10474	10525	9997	True
5c830df8d7105889a40f910c3c1f34d895832964b5f687afb25265b286a654fd:@Huang_u4p_1_FGD1_c2_259	10428	53	41	28	10487	66	10509	10525	10154	True
5c830df8d7105889a40f910c3c1f34d895832964b5f687afb25265b286a654fd:@Huang_u4p_1_FGD1_c2_260	10110	46	303	96	10541	0	10252	10525	9349	True
5c830df8d7105889a40f910c3c1f34d895832964b5f687afb25265b286a654fd:@Huang_u4p_1_FGD1_c2_261	10364	37	68	77	10541	0	10478	10525	9941	True
5c830df8d7105889a40f910c3c1f34d895832964b5f687afb25265b286a654fd:@Huang_u4p_1_FGD1_c2_262	10422	39	33	55	10538	2	10516	10525	10130	True
5c830df8d7105889a40f910c3c1f34d895832964b5f687afb25265b286a654fd:@Huang_u4p_1_FGD1_c2_263	10162	113	178	169	10541	0	10444	10525	9141	True
5c830df8d7105889a40f910c3c1f34d895832964b5f687afb25265b286a654fd:@Huang_u4p_1_FGD1_c2_264	10353	38	72	78	10545	2	10469	10525	9937	True
5c830df8d7105889a40f910c3c1f34d895832964b5f687afb25265b286a654fd:@Huang_u4p_1_FGD1_c2_265	10330	54	94	81	10543	2	10465	10525	9838	True
5c830df8d7105889a40f910c3c1f34d895832964b5f687afb25265b286a654fd:@Huang_u4p_1_FGD1_c2_266	3921	17	21	22	17086	0	3960	10525	3789	True
5c830df8d7105889a40f910c3c1f34d895832964b5f687afb25265b286a654fd:@Huang_u4p_1_FGD1_c2_267	10427	27	37	46	10540	0	10500	10525	10175	True
5c830df8d7105889a40f910c3c1f34d895832964b5f687afb25265b286a654fd:@Huang_u4p_1_FGD1_c2_268	18261	64	71	82	2635	1	18407	10525	17764	True
5c830df8d7105889a40f910c3c1f34d895832964b5f687afb25265b286a654fd:@Huang_u4p_1_FGD1_c2_269	10407	33	53	38	10551	1	10478	10525	10129	True
5c830df8d7105889a40f910c3c1f34d895832964b5f687afb25265b286a654fd:@Huang_u4p_1_FGD1_c2_270	10428	29	45	34	10538	5	10491	10525	10182	True
5c830df8d7105889a40f910c3c1f34d895832964b5f687afb25265b286a654fd:@Huang_u4p_1_FGD1_c2_271	10286	75	89	126	10536	13	10487	10525	9620	True
5c830df8d7105889a40f910c3c1f34d895832964b5f687afb25265b286a654fd:@Huang_u4p_1_FGD1_c2_272	4752	24	19	20	16256	3	4796	10525	4607	True
5c830df8d7105889a40f910c3c1f34d895832964b5f687afb25265b286a654fd:@Huang_u4p_1_FGD1_c2_273	10212	57	91	91	10548	108	10360	10525	9692	True
5c830df8d7105889a40f910c3c1f34d895832964b5f687afb25265b286a654fd:@Huang_u4p_1_FGD1_c2_274	10366	38	69	72	10543	0	10476	10525	9967	True
5c830df8d7105889a40f910c3c1f34d895832964b5f687afb25265b286a654fd:@Huang_u4p_1_FGD1_c2_275	10324	77	79	98	10541	8	10499	10525	9770	True
5c830df8d7105889a40f910c3c1f34d895832964b5f687afb25265b286a654fd:@Huang_u4p_1_FGD1_c2_276	10445	29	27	41	10537	0	10515	10525	10209	True
5c830df8d7105889a40f910c3c1f34d895832964b5f687afb25265b286a654fd:@Huang_u4p_1_FGD1_c2_277	10416	26	34	38	10540	22	10480	10525	10198	True
5c830df8d7105889a40f910c3c1f34d895832964b5f687afb25265b286a654fd:@Huang_u4p_1_FGD1_c2_278	10364	66	52	92	10533	9	10522	10525	9890	True
5c830df8d7105889a40f910c3c1f34d895832964b5f687afb25265b286a654fd:@Huang_u4p_1_FGD1_c2_279	10399	33	45	52	10545	9	10484	10525	10099	True
5c830df8d7105889a40f910c3c1f34d895832964b5f687afb25265b286a654fd:@Huang_u4p_1_FGD1_c2_280	10420	31	43	43	10541	3	10494	10525	10136	True
5c830df8d7105889a40f910c3c1f34d895832964b5f687afb25265b286a654fd:@Huang_u4p_1_FGD1_c2_281	10283	83	85	105	10564	13	10471	10525	9687	True
5c830df8d7105889a40f910c3c1f34d895832964b5f687afb25265b286a654fd:@Huang_u4p_1_FGD1_c2_282	10213	35	251	44	10542	0	10292	10525	9603	True
5c830df8d7105889a40f910c3c1f34d895832964b5f687afb25265b286a654fd:@Huang_u4p_1_FGD1_c2_283	10399	29	65	45	10541	0	10473	10525	10077	True
5c830df8d7105889a40f910c3c1f34d895832964b5f687afb25265b286a654fd:@Huang_u4p_1_FGD1_c2_284	10370	78	51	79	10543	7	10527	10525	9931	True
5c830df8d7105889a40f910c3c1f34d895832964b5f687afb25265b286a654fd:@Huang_u4p_1_FGD1_c2_285	10334	35	108	67	10541	0	10436	10525	9897	True
5c830df8d7105889a40f910c3c1f34d895832964b5f687afb25265b286a654fd:@Huang_u4p_1_FGD1_c2_286	10345	40	96	66	10543	0	10451	10525	9929	True
5c830df8d7105889a40f910c3c1f34d895832964b5f687afb25265b286a654fd:@Huang_u4p_1_FGD1_c2_287	10275	102	90	118	10544	23	10495	10525	9573	True
5c830df8d7105889a40f910c3c1f34d895832964b5f687afb25265b286a654fd:@Huang_u4p_1_FGD1_c2_288	10429	25	42	38	10541	0	10492	10525	10190	True
5c830df8d7105889a40f910c3c1f34d895832964b5f687afb25265b286a654fd:@Huang_u4p_1_FGD1_c2_289	10359	58	74	75	10542	0	10492	10525	9877	True
5c830df8d7105889a40f910c3c1f34d895832964b5f687afb25265b286a654fd:@Huang_u4p_1_FGD1_c2_290	10419	29	46	47	10535	3	10495	10525	10140	True
5c830df8d7105889a40f910c3c1f34d895832964b5f687afb25265b286a654fd:@Huang_u4p_1_FGD1_c2_291	10419	41	35	52	10541	3	10512	10525	10139	True
5c830df8d7105889a40f910c3c1f34d895832964b5f687afb25265b286a654fd:@Huang_u4p_1_FGD1_c2_292	10428	38	46	38	10537	1	10504	10525	10146	True
5c830df8d7105889a40f910c3c1f34d895832964b5f687afb25265b286a654fd:@Huang_u4p_1_FGD1_c2_293	10440	25	48	20	10538	4	10485	10525	10217	True
5c830df8d7105889a40f910c3c1f34d895832964b5f687afb25265b286a654fd:@Huang_u4p_1_FGD1_c2_294	10416	46	38	55	10541	0	10517	10525	10090	True
5c830df8d7105889a40f910c3c1f34d895832964b5f687afb25265b286a654fd:@Huang_u4p_1_FGD1_c2_295	10391	40	55	68	10536	0	10499	10525	10028	True
5c830df8d7105889a40f910c3c1f34d895832964b5f687afb25265b286a654fd:@Huang_u4p_1_FGD1_c2_296	10440	40	30	39	10541	0	10519	10525	10196	True
5c830df8d7105889a40f910c3c1f34d895832964b5f687afb25265b286a654fd:@Huang_u4p_1_FGD1_c2_297	10400	47	43	66	10541	0	10513	10525	10042	True
5c830df8d7105889a40f910c3c1f34d895832964b5f687afb25265b286a654fd:@Huang_u4p_1_FGD1_c2_298	10328	82	82	100	10540	0	10510	10525	9744	True
5c830df8d7105889a40f910c3c1f34d895832964b5f687afb25265b286a654fd:@Huang_u4p_1_FGD1_c2_299	10305	61	118	85	10542	0	10451	10525	9742	True
5c830df8d7105889a40f910c3c1f34d895832964b5f687afb25265b286a654fd:@Huang_u4p_1_FGD1_c2_300	10283	97	85	136	10543	3	10516	10525	9569	True
5c830df8d7105889a40f910c3c1f34d895832964b5f687afb25265b286a654fd:@Huang_u4p_1_FGD1_c2_301	10430	39	29	40	10544	7	10509	10525	10182	True
5c830df8d7105889a40f910c3c1f34d895832964b5f687afb25265b286a654fd:@Huang_u4p_1_FGD1_c2_302	10379	48	71	59	10541	0	10486	10525	9978	True
5c830df8d7105889a40f910c3c1f34d895832964b5f687afb25265b286a654fd:@Huang_u4p_1_FGD1_c2_303	10420	41	43	48	10539	0	10509	10525	10116	True
5c830df8d7105889a40f910c3c1f34d895832964b5f687afb25265b286a654fd:@Huang_u4p_1_FGD1_c2_304	10364	46	78	66	10542	0	10476	10525	9928	True
5c830df8d7105889a40f910c3c1f34d895832964b5f687afb25265b286a654fd:@Huang_u4p_1_FGD1_c2_305	10427	34	40	44	10479	60	10505	10525	10159	True
5c830df8d7105889a40f910c3c1f34d895832964b5f687afb25265b286a654fd:@Huang_u4p_1_FGD1_c2_306	10345	87	72	94	10539	0	10526	10525	9764	True
5c830df8d7105889a40f910c3c1f34d895832964b5f687afb25265b286a654fd:@Huang_u4p_1_FGD1_c2_307	10218	163	117	159	10544	12	10540	10525	9234	True
5c830df8d7105889a40f910c3c1f34d895832964b5f687afb25265b286a654fd:@Huang_u4p_1_FGD1_c2_308	10272	62	141	96	10541	0	10430	10525	9641	True
5c830df8d7105889a40f910c3c1f34d895832964b5f687afb25265b286a654fd:@Huang_u4p_1_FGD1_c2_309	10408	28	58	42	10542	0	10478	10525	10130	True
5c830df8d7105889a40f910c3c1f34d895832964b5f687afb25265b286a654fd:@Huang_u4p_1_FGD1_c2_310	10406	29	49	54	10541	0	10489	10525	10108	True
5c830df8d7105889a40f910c3c1f34d895832964b5f687afb25265b286a654fd:@Huang_u4p_1_FGD1_c2_311	10193	113	144	170	10543	0	10476	10525	9238	True
5c830df8d7105889a40f910c3c1f34d895832964b5f687afb25265b286a654fd:@Huang_u4p_1_FGD1_c2_312	10444	19	37	30	10470	69	10493	10525	10238	True
5c830df8d7105889a40f910c3c1f34d895832964b5f687afb25265b286a654fd:@Huang_u4p_1_FGD1_c2_313	10417	27	49	41	10543	0	10485	10525	10147	True
5c830df8d7105889a40f910c3c1f34d895832964b5f687afb25265b286a654fd:@Huang_u4p_1_FGD1_c2_314	10408	47	63	38	7506	3035	10493	10525	10080	True
5c830df8d7105889a40f910c3c1f34d895832964b5f687afb25265b286a654fd:@Huang_u4p_1_FGD1_c2_315	10221	126	129	161	10539	0	10508	10525	9290	True
5c830df8d7105889a40f910c3c1f34d895832964b5f687afb25265b286a654fd:@Huang_u4p_1_FGD1_c2_316	10402	44	50	44	10542	12	10490	10525	10084	True
5c830df8d7105889a40f910c3c1f34d895832964b5f687afb25265b286a654fd:@Huang_u4p_1_FGD1_c2_317	10280	119	108	119	10543	0	10518	10525	9519	True
5c830df8d7105889a40f910c3c1f34d895832964b5f687afb25265b286a654fd:@Huang_u4p_1_FGD1_c2_318	10424	34	44	41	10541	0	10499	10525	10152	True
5c830df8d7105889a40f910c3c1f34d895832964b5f687afb25265b286a654fd:@Huang_u4p_1_FGD1_c2_319	10444	24	38	27	10541	0	10495	10525	10250	True
5c830df8d7105889a40f910c3c1f34d895832964b5f687afb25265b286a654fd:@Huang_u4p_1_FGD1_c2_320	10429	1372	39	41	10481	60	11842	10525	8804	False
5c830df8d7105889a40f910c3c1f34d895832964b5f687afb25265b286a654fd:@Huang_u4p_1_FGD1_c2_321	10382	44	79	49	10540	0	10475	10525	10003	True
5c830df8d7105889a40f910c3c1f34d895832964b5f687afb25265b286a654fd:@Huang_u4p_1_FGD1_c2_322	7723	42	32	49	13244	2	7814	10525	7437	True
5c830df8d7105889a40f910c3c1f34d895832964b5f687afb25265b286a654fd:@Huang_u4p_1_FGD1_c2_323	10420	39	42	46	10542	0	10505	10525	10145	True
5c830df8d7105889a40f910c3c1f34d895832964b5f687afb25265b286a654fd:@Huang_u4p_1_FGD1_c2_324	10314	75	78	118	10540	0	10507	10525	9717	True
5c830df8d7105889a40f910c3c1f34d895832964b5f687afb25265b286a654fd:@Huang_u4p_1_FGD1_c2_325	8703	44	74	63	12210	0	8810	10525	8303	True
5c830df8d7105889a40f910c3c1f34d895832964b5f687afb25265b286a654fd:@Huang_u4p_1_FGD1_c2_326	8941	29	38	47	11977	47	9017	10525	8680	True
5c830df8d7105889a40f910c3c1f34d895832964b5f687afb25265b286a654fd:@Huang_u4p_1_FGD1_c2_327	10367	43	68	74	10478	63	10484	10525	9960	True
5c830df8d7105889a40f910c3c1f34d895832964b5f687afb25265b286a654fd:@Huang_u4p_1_FGD1_c2_328	10436	31	36	41	10315	222	10508	10525	10179	True
5c830df8d7105889a40f910c3c1f34d895832964b5f687afb25265b286a654fd:@Huang_u4p_1_FGD1_c2_329	6247	16	22	24	14757	0	6287	10525	6105	True
5c830df8d7105889a40f910c3c1f34d895832964b5f687afb25265b286a654fd:@Huang_u4p_1_FGD1_c2_330	10429	9	51	19	10547	4	10457	10525	10261	True
5c830df8d7105889a40f910c3c1f34d895832964b5f687afb25265b286a654fd:@Huang_u4p_1_FGD1_c2_331	10414	22	58	36	10542	0	10472	10525	10150	True
5c830df8d7105889a40f910c3c1f34d895832964b5f687afb25265b286a654fd:@Huang_u4p_1_FGD1_c2_332	10420	33	44	37	10544	5	10490	10525	10191	True
5c830df8d7105889a40f910c3c1f34d895832964b5f687afb25265b286a654fd:@Huang_u4p_1_FGD1_c2_333	10417	37	45	49	10539	0	10503	10525	10133	True
5c830df8d7105889a40f910c3c1f34d895832964b5f687afb25265b286a654fd:@Huang_u4p_1_FGD1_c2_334	10262	75	135	114	10537	2	10451	10525	9550	True
5c830df8d7105889a40f910c3c1f34d895832964b5f687afb25265b286a654fd:@Huang_u4p_1_FGD1_c2_335	10384	46	61	57	10509	39	10487	10525	10033	True
5c830df8d7105889a40f910c3c1f34d895832964b5f687afb25265b286a654fd:@Huang_u4p_1_FGD1_c2_336	10389	39	60	58	10543	0	10486	10525	10050	True
5c830df8d7105889a40f910c3c1f34d895832964b5f687afb25265b286a654fd:@Huang_u4p_1_FGD1_c2_337	10317	48	77	115	10541	0	10480	10525	9784	True
5c830df8d7105889a40f910c3c1f34d895832964b5f687afb25265b286a654fd:@Huang_u4p_1_FGD1_c2_338	10402	40	58	51	10471	68	10493	10525	10070	True
5c830df8d7105889a40f910c3c1f34d895832964b5f687afb25265b286a654fd:@Huang_u4p_1_FGD1_c2_339	10377	34	51	74	10537	11	10485	10525	10026	True
5c830df8d7105889a40f910c3c1f34d895832964b5f687afb25265b286a654fd:@Huang_u4p_1_FGD1_c2_340	10354	68	60	98	10538	0	10520	10525	9860	True
5c830df8d7105889a40f910c3c1f34d895832964b5f687afb25265b286a654fd:@Huang_u4p_1_FGD1_c2_341	10418	34	42	49	10541	0	10501	10525	10132	True
5c830df8d7105889a40f910c3c1f34d895832964b5f687afb25265b286a654fd:@Huang_u4p_1_FGD1_c2_342	10450	25	24	34	10542	0	10509	10525	10259	True
5c830df8d7105889a40f910c3c1f34d895832964b5f687afb25265b286a654fd:@Huang_u4p_1_FGD1_c2_343	10334	48	94	82	10540	0	10464	10525	9866	True
5c830df8d7105889a40f910c3c1f34d895832964b5f687afb25265b286a654fd:@Huang_u4p_1_FGD1_c2_344	10369	54	60	79	10540	2	10502	10525	9965	True
5c830df8d7105889a40f910c3c1f34d895832964b5f687afb25265b286a654fd:@Huang_u4p_1_FGD1_c2_345	10421	38	37	44	10539	9	10503	10525	10140	True
5c830df8d7105889a40f910c3c1f34d895832964b5f687afb25265b286a654fd:@Huang_u4p_1_FGD1_c2_346	4478	16	33	32	16507	0	4526	10525	4297	True
5c830df8d7105889a40f910c3c1f34d895832964b5f687afb25265b286a654fd:@Huang_u4p_1_FGD1_c2_347	10419	34	44	47	10471	69	10500	10525	10127	True
5c830df8d7105889a40f910c3c1f34d895832964b5f687afb25265b286a654fd:@Huang_u4p_1_FGD1_c2_348	10046	116	215	234	10541	14	10396	10525	8835	True
5c830df8d7105889a40f910c3c1f34d895832964b5f687afb25265b286a654fd:@Huang_u4p_1_FGD1_c2_349	10109	133	155	228	10543	15	10470	10525	8943	True
5c830df8d7105889a40f910c3c1f34d895832964b5f687afb25265b286a654fd:@Huang_u4p_1_FGD1_c2_350	10284	59	107	120	10538	1	10463	10525	9640	True
5c830df8d7105889a40f910c3c1f34d895832964b5f687afb25265b286a654fd:@Huang_u4p_1_FGD1_c2_351	10361	61	84	61	10540	4	10483	10525	9902	True
5c830df8d7105889a40f910c3c1f34d895832964b5f687afb25265b286a654fd:@Huang_u4p_1_FGD1_c2_352	10330	50	110	69	10477	64	10449	10525	9856	True
5c830df8d7105889a40f910c3c1f34d895832964b5f687afb25265b286a654fd:@Huang_u4p_1_FGD1_c2_353	10155	91	162	187	10543	3	10433	10525	9170	True
5c830df8d7105889a40f910c3c1f34d895832964b5f687afb25265b286a654fd:@Huang_u4p_1_FGD1_c2_354	10342	42	57	70	10480	101	10454	10525	9969	True
5c830df8d7105889a40f910c3c1f34d895832964b5f687afb25265b286a654fd:@Huang_u4p_1_FGD1_c2_355	10444	31	26	38	10542	0	10513	10525	10229	True
5c830df8d7105889a40f910c3c1f34d895832964b5f687afb25265b286a654fd:@Huang_u4p_1_FGD1_c2_356	10433	45	30	41	10537	9	10519	10525	10176	True
5c830df8d7105889a40f910c3c1f34d895832964b5f687afb25265b286a654fd:@Huang_u4p_1_FGD1_c2_357	10393	49	47	53	10541	16	10495	10525	10065	True
5c830df8d7105889a40f910c3c1f34d895832964b5f687afb25265b286a654fd:@Huang_u4p_1_FGD1_c2_358	10423	27	48	38	10541	0	10488	10525	10170	True
5c830df8d7105889a40f910c3c1f34d895832964b5f687afb25265b286a654fd:@Huang_u4p_1_FGD1_c2_359	10403	43	51	33	10543	20	10479	10525	10135	True
5c830df8d7105889a40f910c3c1f34d895832964b5f687afb25265b286a654fd:@Huang_u4p_1_FGD1_c2_360	10429	16	35	44	10542	0	10489	10525	10206	True
5c830df8d7105889a40f910c3c1f34d895832964b5f687afb25265b286a654fd:@Huang_u4p_1_FGD1_c2_361	10445	31	23	31	10544	7	10507	10525	10249	True
5c830df8d7105889a40f910c3c1f34d895832964b5f687afb25265b286a654fd:@Huang_u4p_1_FGD1_c2_362	10418	34	41	49	10538	4	10501	10525	10141	True
5c830df8d7105889a40f910c3c1f34d895832964b5f687afb25265b286a654fd:@Huang_u4p_1_FGD1_c2_363	66	3	0	1	8424	12559	70	10525	57	True
5c830df8d7105889a40f910c3c1f34d895832964b5f687afb25265b286a654fd:@Huang_u4p_1_FGD1_c2_364	10380	50	58	74	10538	0	10504	10525	9968	True
5c830df8d7105889a40f910c3c1f34d895832964b5f687afb25265b286a654fd:@Huang_u4p_1_FGD1_c2_365	10355	46	72	84	10539	0	10485	10525	9911	True
5c830df8d7105889a40f910c3c1f34d895832964b5f687afb25265b286a654fd:@Huang_u4p_1_FGD1_c2_366	10412	17	36	48	10547	7	10477	10525	10179	True
5c830df8d7105889a40f910c3c1f34d895832964b5f687afb25265b286a654fd:@Huang_u4p_1_FGD1_c2_367	10271	99	104	132	10543	0	10502	10525	9530	True
5c830df8d7105889a40f910c3c1f34d895832964b5f687afb25265b286a654fd:@Huang_u4p_1_FGD1_c2_368	10378	32	58	66	10543	5	10476	10525	10034	True
5c830df8d7105889a40f910c3c1f34d895832964b5f687afb25265b286a654fd:@Huang_u4p_1_FGD1_c2_369	8907	77	121	131	9234	2657	9115	10525	8149	True
5c830df8d7105889a40f910c3c1f34d895832964b5f687afb25265b286a654fd:@Huang_u4p_1_FGD1_c2_370	10328	72	77	93	10542	10	10493	10525	9797	True
5c830df8d7105889a40f910c3c1f34d895832964b5f687afb25265b286a654fd:@Huang_u4p_1_FGD1_c2_371	10407	39	45	50	10542	6	10496	10525	10093	True
5c830df8d7105889a40f910c3c1f34d895832964b5f687afb25265b286a654fd:@Huang_u4p_1_FGD1_c2_372	10425	23	38	47	10538	2	10495	10525	10174	True
5c830df8d7105889a40f910c3c1f34d895832964b5f687afb25265b286a654fd:@Huang_u4p_1_FGD1_c2_373	10459	24	28	22	10541	0	10505	10525	10279	True
5c830df8d7105889a40f910c3c1f34d895832964b5f687afb25265b286a654fd:@Huang_u4p_1_FGD1_c2_374	10414	32	54	43	10539	0	10489	10525	10110	True
5c830df8d7105889a40f910c3c1f34d895832964b5f687afb25265b286a654fd:@Huang_u4p_1_FGD1_c2_375	10390	39	70	48	10542	0	10477	10525	10025	True
5c830df8d7105889a40f910c3c1f34d895832964b5f687afb25265b286a654fd:@Huang_u4p_1_FGD1_c2_376	10127	98	206	175	10542	0	10400	10525	9093	True
5c830df8d7105889a40f910c3c1f34d895832964b5f687afb25265b286a654fd:@Huang_u4p_1_FGD1_c2_377	10452	34	26	31	10541	0	10517	10525	10242	True
5c830df8d7105889a40f910c3c1f34d895832964b5f687afb25265b286a654fd:@Huang_u4p_1_FGD1_c2_378	9263	32	25	29	11664	69	9324	10525	9082	True
5c830df8d7105889a40f910c3c1f34d895832964b5f687afb25265b286a654fd:@Huang_u4p_1_FGD1_c2_379	10148	84	216	139	10544	3	10371	10525	9240	True
5c830df8d7105889a40f910c3c1f34d895832964b5f687afb25265b286a654fd:@Huang_u4p_1_FGD1_c2_380	10446	40	39	24	10541	0	10510	10525	10209	True
5c830df8d7105889a40f910c3c1f34d895832964b5f687afb25265b286a654fd:@Huang_u4p_1_FGD1_c2_381	10375	50	59	79	10537	0	10504	10525	9948	True
5c830df8d7105889a40f910c3c1f34d895832964b5f687afb25265b286a654fd:@Huang_u4p_1_FGD1_c2_382	10317	63	73	118	10542	0	10498	10525	9755	True
5c830df8d7105889a40f910c3c1f34d895832964b5f687afb25265b286a654fd:@Huang_u4p_1_FGD1_c2_383	10369	45	60	76	10543	2	10490	10525	9966	True
5c830df8d7105889a40f910c3c1f34d895832964b5f687afb25265b286a654fd:@Huang_u4p_1_FGD1_c2_384	5595	41	26	39	15380	10	5675	10525	5366	True
5c830df8d7105889a40f910c3c1f34d895832964b5f687afb25265b286a654fd:@Huang_u4p_1_FGD1_c2_385	10362	45	71	76	10540	1	10483	10525	9906	True
5c830df8d7105889a40f910c3c1f34d895832964b5f687afb25265b286a654fd:@Huang_u4p_1_FGD1_c2_386	10388	45	61	60	10541	0	10493	10525	10014	True
5c830df8d7105889a40f910c3c1f34d895832964b5f687afb25265b286a654fd:@Huang_u4p_1_FGD1_c2_387	10321	84	85	92	10542	10	10497	10525	9756	True
5c830df8d7105889a40f910c3c1f34d895832964b5f687afb25265b286a654fd:@Huang_u4p_1_FGD1_c2_388	10426	26	46	37	10541	0	10489	10525	10184	True
5c830df8d7105889a40f910c3c1f34d895832964b5f687afb25265b286a654fd:@Huang_u4p_1_FGD1_c2_389	10464	23	20	25	10541	0	10512	10525	10313	True
5c830df8d7105889a40f910c3c1f34d895832964b5f687afb25265b286a654fd:@Huang_u4p_1_FGD1_c2_390	10341	41	108	61	10469	71	10443	10525	9904	True
5c830df8d7105889a40f910c3c1f34d895832964b5f687afb25265b286a654fd:@Huang_u4p_1_FGD1_c2_391	10328	57	75	95	10545	7	10480	10525	9802	True
5c830df8d7105889a40f910c3c1f34d895832964b5f687afb25265b286a654fd:@Huang_u4p_1_FGD1_c2_392	10456	12	28	25	10541	0	10493	10525	10304	True
5c830df8d7105889a40f910c3c1f34d895832964b5f687afb25265b286a654fd:@Huang_u4p_1_FGD1_c2_393	10388	61	49	72	10541	0	10521	10525	9976	True
5c830df8d7105889a40f910c3c1f34d895832964b5f687afb25265b286a654fd:@Huang_u4p_1_FGD1_c2_394	10379	38	74	55	10542	0	10472	10525	10007	True
5c830df8d7105889a40f910c3c1f34d895832964b5f687afb25265b286a654fd:@Huang_u4p_1_FGD1_c2_395	10376	44	51	61	10547	15	10481	10525	10019	True
5c830df8d7105889a40f910c3c1f34d895832964b5f687afb25265b286a654fd:@Huang_u4p_1_FGD1_c2_396	10434	28	35	39	10542	0	10501	10525	10193	True
5c830df8d7105889a40f910c3c1f34d895832964b5f687afb25265b286a654fd:@Huang_u4p_1_FGD1_c2_397	10375	58	58	79	10482	56	10512	10525	9941	True
5c830df8d7105889a40f910c3c1f34d895832964b5f687afb25265b286a654fd:@Huang_u4p_1_FGD1_c2_398	10392	38	55	53	10538	12	10483	10525	10053	True
5c830df8d7105889a40f910c3c1f34d895832964b5f687afb25265b286a654fd:@Huang_u4p_1_FGD1_c2_399	10326	60	82	82	10543	17	10468	10525	9814	True
5c830df8d7105889a40f910c3c1f34d895832964b5f687afb25265b286a654fd:@Huang_u4p_1_FGD1_c2_400	10216	72	156	136	10542	0	10424	10525	9396	True
5c830df8d7105889a40f910c3c1f34d895832964b5f687afb25265b286a654fd:@Huang_u4p_1_FGD1_c2_401	10437	30	36	36	10541	0	10503	10525	10203	True
5c830df8d7105889a40f910c3c1f34d895832964b5f687afb25265b286a654fd:@Huang_u4p_1_FGD1_c2_402	10418	32	26	62	10544	0	10512	10525	10136	True
5c830df8d7105889a40f910c3c1f34d895832964b5f687afb25265b286a654fd:@Huang_u4p_1_FGD1_c2_403	10393	54	52	62	10473	70	10509	10525	10015	True
5c830df8d7105889a40f910c3c1f34d895832964b5f687afb25265b286a654fd:@Huang_u4p_1_FGD1_c2_404	10376	47	48	72	10539	15	10495	10525	9983	True
5c830df8d7105889a40f910c3c1f34d895832964b5f687afb25265b286a654fd:@Huang_u4p_1_FGD1_c2_405	4491	21	36	41	16481	1	4553	10525	4270	True
5c830df8d7105889a40f910c3c1f34d895832964b5f687afb25265b286a654fd:@Huang_u4p_1_FGD1_c2_406	10400	55	38	69	10543	0	10524	10525	10035	True
5c830df8d7105889a40f910c3c1f34d895832964b5f687afb25265b286a654fd:@Huang_u4p_1_FGD1_c2_407	10422	13	36	31	10537	24	10466	10525	10227	True
5c830df8d7105889a40f910c3c1f34d895832964b5f687afb25265b286a654fd:@Huang_u4p_1_FGD1_c2_408	10369	44	70	66	10543	2	10479	10525	9973	True
5c830df8d7105889a40f910c3c1f34d895832964b5f687afb25265b286a654fd:@Huang_u4p_1_FGD1_c2_409	10425	45	31	54	10540	0	10524	10525	10143	True
5c830df8d7105889a40f910c3c1f34d895832964b5f687afb25265b286a654fd:@Huang_u4p_1_FGD1_c2_410	10363	58	47	99	10541	0	10520	10525	9900	True
5c830df8d7105889a40f910c3c1f34d895832964b5f687afb25265b286a654fd:@Huang_u4p_1_FGD1_c2_411	7733	25	41	44	13230	2	7802	10525	7501	True
5c830df8d7105889a40f910c3c1f34d895832964b5f687afb25265b286a654fd:@Huang_u4p_1_FGD1_c2_412	10422	32	54	37	10537	0	10491	10525	10144	True
5c830df8d7105889a40f910c3c1f34d895832964b5f687afb25265b286a654fd:@Huang_u4p_1_FGD1_c2_413	10378	48	53	77	10542	0	10503	10525	9979	True
5c830df8d7105889a40f910c3c1f34d895832964b5f687afb25265b286a654fd:@Huang_u4p_1_FGD1_c2_414	10273	86	116	117	10402	142	10476	10525	9599	True
5c830df8d7105889a40f910c3c1f34d895832964b5f687afb25265b286a654fd:@Huang_u4p_1_FGD1_c2_415	10423	18	66	21	10540	0	10462	10525	10197	True
5c830df8d7105889a40f910c3c1f34d895832964b5f687afb25265b286a654fd:@Huang_u4p_1_FGD1_c2_416	10440	17	40	29	10541	0	10486	10525	10239	True
5c830df8d7105889a40f910c3c1f34d895832964b5f687afb25265b286a654fd:@Huang_u4p_1_FGD1_c2_417	10370	41	58	77	10542	3	10488	10525	9981	True
5c830df8d7105889a40f910c3c1f34d895832964b5f687afb25265b286a654fd:@Huang_u4p_1_FGD1_c2_418	10406	29	60	43	10479	62	10478	10525	10115	True
5c830df8d7105889a40f910c3c1f34d895832964b5f687afb25265b286a654fd:@Huang_u4p_1_FGD1_c2_419	10445	18	29	35	10535	6	10498	10525	10258	True
5c830df8d7105889a40f910c3c1f34d895832964b5f687afb25265b286a654fd:@Huang_u4p_1_FGD1_c2_420	10407	41	38	43	10546	16	10491	10525	10134	True
5c830df8d7105889a40f910c3c1f34d895832964b5f687afb25265b286a654fd:@Huang_u4p_1_FGD1_c2_421	4328	16	13	20	16585	104	4364	10525	4213	True
5c830df8d7105889a40f910c3c1f34d895832964b5f687afb25265b286a654fd:@Huang_u4p_1_FGD1_c2_422	10396	41	56	59	10479	60	10496	10525	10043	True
5c830df8d7105889a40f910c3c1f34d895832964b5f687afb25265b286a654fd:@Huang_u4p_1_FGD1_c2_423	10423	28	42	37	10474	74	10488	10525	10185	True
5c830df8d7105889a40f910c3c1f34d895832964b5f687afb25265b286a654fd:@Huang_u4p_1_FGD1_c2_424	10327	43	51	34	10517	121	10404	10525	10053	True
5c830df8d7105889a40f910c3c1f34d895832964b5f687afb25265b286a654fd:@Huang_u4p_1_FGD1_c2_425	10413	49	51	48	10538	0	10510	10525	10083	True
5c830df8d7105889a40f910c3c1f34d895832964b5f687afb25265b286a654fd:@Huang_u4p_1_FGD1_c2_426	10433	13	30	36	10545	6	10482	10525	10250	True
5c830df8d7105889a40f910c3c1f34d895832964b5f687afb25265b286a654fd:@Huang_u4p_1_FGD1_c2_427	10366	33	54	67	10542	21	10466	10525	10007	True
5c830df8d7105889a40f910c3c1f34d895832964b5f687afb25265b286a654fd:@Huang_u4p_1_FGD1_c2_428	10433	39	44	40	10532	1	10512	10525	10148	True
5c830df8d7105889a40f910c3c1f34d895832964b5f687afb25265b286a654fd:@Huang_u4p_1_FGD1_c2_429	10353	48	78	80	10539	0	10481	10525	9893	True
5c830df8d7105889a40f910c3c1f34d895832964b5f687afb25265b286a654fd:@Huang_u4p_1_FGD1_c2_430	8931	71	95	115	9216	2693	9117	10525	8305	True
5c830df8d7105889a40f910c3c1f34d895832964b5f687afb25265b286a654fd:@Huang_u4p_1_FGD1_c2_431	10318	52	84	107	10541	0	10477	10525	9752	True
5c830df8d7105889a40f910c3c1f34d895832964b5f687afb25265b286a654fd:@Huang_u4p_1_FGD1_c2_432	10160	119	155	188	10348	199	10467	10525	9144	True
5c830df8d7105889a40f910c3c1f34d895832964b5f687afb25265b286a654fd:@Huang_u4p_1_FGD1_c2_433	10352	51	61	98	10539	0	10501	10525	9880	True
5c830df8d7105889a40f910c3c1f34d895832964b5f687afb25265b286a654fd:@Huang_u4p_1_FGD1_c2_434	10389	49	50	62	10540	9	10500	10525	10008	True
5c830df8d7105889a40f910c3c1f34d895832964b5f687afb25265b286a654fd:@Huang_u4p_1_FGD1_c2_435	10341	53	89	78	10542	0	10472	10525	9845	True
5c830df8d7105889a40f910c3c1f34d895832964b5f687afb25265b286a654fd:@Huang_u4p_1_FGD1_c2_436	10406	39	53	54	10537	0	10499	10525	10070	True
5c830df8d7105889a40f910c3c1f34d895832964b5f687afb25265b286a654fd:@Huang_u4p_1_FGD1_c2_437	10415	31	34	63	10537	1	10509	10525	10120	True
5c830df8d7105889a40f910c3c1f34d895832964b5f687afb25265b286a654fd:@Huang_u4p_1_FGD1_c2_438	10361	68	65	86	10538	0	10515	10525	9898	True
5c830df8d7105889a40f910c3c1f34d895832964b5f687afb25265b286a654fd:@Huang_u4p_1_FGD1_c2_439	10336	60	82	95	10537	0	10491	10525	9802	True
5c830df8d7105889a40f910c3c1f34d895832964b5f687afb25265b286a654fd:@Huang_u4p_1_FGD1_c2_440	10216	110	135	158	10541	0	10484	10525	9309	True
5c830df8d7105889a40f910c3c1f34d895832964b5f687afb25265b286a654fd:@Huang_u4p_1_FGD1_c2_441	10400	31	37	72	10541	0	10503	10525	10084	True
5c830df8d7105889a40f910c3c1f34d895832964b5f687afb25265b286a654fd:@Huang_u4p_1_FGD1_c2_442	10401	59	45	48	10536	20	10508	10525	10065	True
5c830df8d7105889a40f910c3c1f34d895832964b5f687afb25265b286a654fd:@Huang_u4p_1_FGD1_c2_443	10417	26	49	43	10541	0	10486	10525	10146	True
5c830df8d7105889a40f910c3c1f34d895832964b5f687afb25265b286a654fd:@Huang_u4p_1_FGD1_c2_444	8946	57	35	68	12000	1	9071	10525	8596	True
5c830df8d7105889a40f910c3c1f34d895832964b5f687afb25265b286a654fd:@Huang_u4p_1_FGD1_c2_445	10389	1364	50	46	10539	26	11799	10525	8755	False
5c830df8d7105889a40f910c3c1f34d895832964b5f687afb25265b286a654fd:@Huang_u4p_1_FGD1_c2_446	10363	55	60	85	10477	65	10503	10525	9930	True
5c830df8d7105889a40f910c3c1f34d895832964b5f687afb25265b286a654fd:@Huang_u4p_1_FGD1_c2_447	10299	75	89	115	10543	4	10489	10525	9679	True
5c830df8d7105889a40f910c3c1f34d895832964b5f687afb25265b286a654fd:@Huang_u4p_1_FGD1_c2_448	10403	43	46	52	10543	6	10498	10525	10086	True
5c830df8d7105889a40f910c3c1f34d895832964b5f687afb25265b286a654fd:@Huang_u4p_1_FGD1_c2_449	10433	24	40	35	10542	0	10492	10525	10225	True
5c830df8d7105889a40f910c3c1f34d895832964b5f687afb25265b286a654fd:@Huang_u4p_1_FGD1_c2_450	10445	32	29	27	10543	6	10504	10525	10250	True
5c830df8d7105889a40f910c3c1f34d895832964b5f687afb25265b286a654fd:@Huang_u4p_1_FGD1_c2_451	3291	9	22	27	17710	0	3327	10525	3160	True
5c830df8d7105889a40f910c3c1f34d895832964b5f687afb25265b286a654fd:@Huang_u4p_1_FGD1_c2_452	10375	37	58	74	10543	0	10486	10525	10002	True
5c830df8d7105889a40f910c3c1f34d895832964b5f687afb25265b286a654fd:@Huang_u4p_1_FGD1_c2_453	10432	32	29	47	10542	0	10511	10525	10197	True
5c830df8d7105889a40f910c3c1f34d895832964b5f687afb25265b286a654fd:@Huang_u4p_1_FGD1_c2_454	10323	50	71	113	10543	0	10486	10525	9776	True
5c830df8d7105889a40f910c3c1f34d895832964b5f687afb25265b286a654fd:@Huang_u4p_1_FGD1_c2_455	10392	45	69	44	10541	4	10481	10525	10054	True
5c830df8d7105889a40f910c3c1f34d895832964b5f687afb25265b286a654fd:@Huang_u4p_1_FGD1_c2_456	10396	45	49	54	10539	12	10495	10525	10068	True
5c830df8d7105889a40f910c3c1f34d895832964b5f687afb25265b286a654fd:@Huang_u4p_1_FGD1_c2_457	10399	28	42	59	10543	7	10486	10525	10113	True
5c830df8d7105889a40f910c3c1f34d895832964b5f687afb25265b286a654fd:@Huang_u4p_1_FGD1_c2_458	10337	67	83	88	10542	0	10492	10525	9791	True
5c830df8d7105889a40f910c3c1f34d895832964b5f687afb25265b286a654fd:@Huang_u4p_1_FGD1_c2_459	10445	31	31	30	10543	1	10506	10525	10231	True
5c830df8d7105889a40f910c3c1f34d895832964b5f687afb25265b286a654fd:@Huang_u4p_1_FGD1_c2_460	10394	32	69	46	10479	62	10472	10525	10057	True
5c830df8d7105889a40f910c3c1f34d895832964b5f687afb25265b286a654fd:@Huang_u4p_1_FGD1_c2_461	10380	33	62	69	10539	0	10482	10525	10019	True
5c830df8d7105889a40f910c3c1f34d895832964b5f687afb25265b286a654fd:@Huang_u4p_1_FGD1_c2_462	10396	46	34	55	10548	17	10497	10525	10088	True
5c830df8d7105889a40f910c3c1f34d895832964b5f687afb25265b286a654fd:@Huang_u4p_1_FGD1_c2_463	10302	62	100	107	10541	0	10471	10525	9696	True
5c830df8d7105889a40f910c3c1f34d895832964b5f687afb25265b286a654fd:@Huang_u4p_1_FGD1_c2_464	10363	46	80	65	10542	0	10474	10525	9961	True
5c830df8d7105889a40f910c3c1f34d895832964b5f687afb25265b286a654fd:@Huang_u4p_1_FGD1_c2_465	10384	55	60	65	10541	0	10504	10525	9995	True
5c830df8d7105889a40f910c3c1f34d895832964b5f687afb25265b286a654fd:@Huang_u4p_1_FGD1_c2_466	10396	43	40	65	10544	5	10504	10525	10069	True
5c830df8d7105889a40f910c3c1f34d895832964b5f687afb25265b286a654fd:@Huang_u4p_1_FGD1_c2_467	10397	48	47	68	10538	0	10513	10525	10040	True
5c830df8d7105889a40f910c3c1f34d895832964b5f687afb25265b286a654fd:@Huang_u4p_1_FGD1_c2_468	10395	61	57	56	10542	0	10512	10525	9995	True
5c830df8d7105889a40f910c3c1f34d895832964b5f687afb25265b286a654fd:@Huang_u4p_1_FGD1_c2_469	10371	64	68	70	10541	0	10505	10525	9931	True
5c830df8d7105889a40f910c3c1f34d895832964b5f687afb25265b286a654fd:@Huang_u4p_1_FGD1_c2_470	10438	26	35	27	10535	15	10491	10525	10251	True
5c830df8d7105889a40f910c3c1f34d895832964b5f687afb25265b286a654fd:@Huang_u4p_1_FGD1_c2_471	10434	34	41	25	10548	2	10493	10525	10201	True
5c830df8d7105889a40f910c3c1f34d895832964b5f687afb25265b286a654fd:@Huang_u4p_1_FGD1_c2_472	10384	57	40	61	10547	18	10502	10525	10043	True
5c830df8d7105889a40f910c3c1f34d895832964b5f687afb25265b286a654fd:@Huang_u4p_1_FGD1_c2_473	10407	40	54	49	10540	0	10496	10525	10091	True
5c830df8d7105889a40f910c3c1f34d895832964b5f687afb25265b286a654fd:@Huang_u4p_1_FGD1_c2_474	10257	44	72	63	10537	121	10364	10525	9863	True
5c830df8d7105889a40f910c3c1f34d895832964b5f687afb25265b286a654fd:@Huang_u4p_1_FGD1_c2_475	10429	22	52	25	10541	3	10476	10525	10203	True
5c830df8d7105889a40f910c3c1f34d895832964b5f687afb25265b286a654fd:@Huang_u4p_1_FGD1_c2_476	10363	48	77	71	10537	2	10482	10525	9938	True
5c830df8d7105889a40f910c3c1f34d895832964b5f687afb25265b286a654fd:@Huang_u4p_1_FGD1_c2_477	10375	35	80	47	10544	4	10457	10525	10032	True
5c830df8d7105889a40f910c3c1f34d895832964b5f687afb25265b286a654fd:@Huang_u4p_1_FGD1_c2_478	10336	66	89	84	10539	2	10486	10525	9813	True
5c830df8d7105889a40f910c3c1f34d895832964b5f687afb25265b286a654fd:@Huang_u4p_1_FGD1_c2_479	10442	32	35	29	10537	7	10503	10525	10217	True
5c830df8d7105889a40f910c3c1f34d895832964b5f687afb25265b286a654fd:@Huang_u4p_1_FGD1_c2_480	10421	30	40	48	10541	0	10499	10525	10155	True
5c830df8d7105889a40f910c3c1f34d895832964b5f687afb25265b286a654fd:@Huang_u4p_1_FGD1_c2_481	10388	57	52	70	10540	0	10515	10525	9979	True
5c830df8d7105889a40f910c3c1f34d895832964b5f687afb25265b286a654fd:@Huang_u4p_1_FGD1_c2_482	10371	53	66	70	10543	0	10494	10525	9964	True
5c830df8d7105889a40f910c3c1f34d895832964b5f687afb25265b286a654fd:@Huang_u4p_1_FGD1_c2_483	10321	78	87	102	10540	0	10501	10525	9716	True
5c830df8d7105889a40f910c3c1f34d895832964b5f687afb25265b286a654fd:@Huang_u4p_1_FGD1_c2_484	10388	52	61	51	10549	1	10491	10525	10013	True
5c830df8d7105889a40f910c3c1f34d895832964b5f687afb25265b286a654fd:@Huang_u4p_1_FGD1_c2_485	10357	31	66	78	10542	7	10466	10525	9942	True
5c830df8d7105889a40f910c3c1f34d895832964b5f687afb25265b286a654fd:@Huang_u4p_1_FGD1_c2_486	9240	55	35	66	11709	0	9361	10525	8900	True
5c830df8d7105889a40f910c3c1f34d895832964b5f687afb25265b286a654fd:@Huang_u4p_1_FGD1_c2_487	10220	114	132	156	10542	0	10490	10525	9324	True
5c830df8d7105889a40f910c3c1f34d895832964b5f687afb25265b286a654fd:@Huang_u4p_1_FGD1_c2_488	10419	33	47	42	10542	0	10494	10525	10161	True
5c830df8d7105889a40f910c3c1f34d895832964b5f687afb25265b286a654fd:@Huang_u4p_1_FGD1_c2_489	10399	34	55	48	10542	6	10481	10525	10078	True
5c830df8d7105889a40f910c3c1f34d895832964b5f687afb25265b286a654fd:@Huang_u4p_1_FGD1_c2_490	1903	13	19	25	15418	3685	1941	10525	1773	True
5c830df8d7105889a40f910c3c1f34d895832964b5f687afb25265b286a654fd:@Huang_u4p_1_FGD1_c2_491	10359	54	73	75	10543	0	10488	10525	9912	True
5c830df8d7105889a40f910c3c1f34d895832964b5f687afb25265b286a654fd:@Huang_u4p_1_FGD1_c2_492	10387	31	46	46	10544	27	10464	10525	10122	True
5c830df8d7105889a40f910c3c1f34d895832964b5f687afb25265b286a654fd:@Huang_u4p_1_FGD1_c2_493	10398	21	50	62	10540	0	10481	10525	10107	True
5c830df8d7105889a40f910c3c1f34d895832964b5f687afb25265b286a654fd:@Huang_u4p_1_FGD1_c2_494	10404	38	47	59	6092	4448	10501	10525	10085	True
5c830df8d7105889a40f910c3c1f34d895832964b5f687afb25265b286a654fd:@Huang_u4p_1_FGD1_c2_495	10336	43	92	82	10540	0	10461	10525	9869	True
5c830df8d7105889a40f910c3c1f34d895832964b5f687afb25265b286a654fd:@Huang_u4p_1_FGD1_c2_496	10454	42	23	34	10539	0	10530	10525	10229	True
5c830df8d7105889a40f910c3c1f34d895832964b5f687afb25265b286a654fd:@Huang_u4p_1_FGD1_c2_497	10344	35	83	86	10537	0	10465	10525	9888	True
5c830df8d7105889a40f910c3c1f34d895832964b5f687afb25265b286a654fd:@Huang_u4p_1_FGD1_c2_498	10364	50	61	64	10551	10	10478	10525	9959	True
5c830df8d7105889a40f910c3c1f34d895832964b5f687afb25265b286a654fd:@Huang_u4p_1_FGD1_c2_499	10375	59	53	68	10542	12	10502	10525	9967	True
5c830df8d7105889a40f910c3c1f34d895832964b5f687afb25265b286a654fd:@Huang_u4p_1_FGD1_c2_500	10424	33	27	43	10547	9	10500	10525	10198	True
5c830df8d7105889a40f910c3c1f34d895832964b5f687afb25265b286a654fd:@Huang_u4p_1_FGD1_c2_501	10421	38	33	36	10531	29	10495	10525	10176	True
5c830df8d7105889a40f910c3c1f34d895832964b5f687afb25265b286a654fd:@Huang_u4p_1_FGD1_c2_502	10477	24	14	15	10541	3	10516	10525	10343	True
5c830df8d7105889a40f910c3c1f34d895832964b5f687afb25265b286a654fd:@Huang_u4p_1_FGD1_c2_503	10403	33	62	36	10544	5	10472	10525	10118	True
5c830df8d7105889a40f910c3c1f34d895832964b5f687afb25265b286a654fd:@Huang_u4p_1_FGD1_c2_504	10421	26	54	32	10540	3	10479	10525	10183	True
5c830df8d7105889a40f910c3c1f34d895832964b5f687afb25265b286a654fd:@Huang_u4p_1_FGD1_c2_505	10405	44	49	54	10542	0	10503	10525	10064	True
5c830df8d7105889a40f910c3c1f34d895832964b5f687afb25265b286a654fd:@Huang_u4p_1_FGD1_c2_506	10407	58	50	50	10536	7	10515	10525	10049	True
5c830df8d7105889a40f910c3c1f34d895832964b5f687afb25265b286a654fd:@Huang_u4p_1_FGD1_c2_507	10387	47	49	63	10535	16	10497	10525	10025	True
5c830df8d7105889a40f910c3c1f34d895832964b5f687afb25265b286a654fd:@Huang_u4p_1_FGD1_c2_508	10395	47	58	53	10540	4	10495	10525	10060	True
5c830df8d7105889a40f910c3c1f34d895832964b5f687afb25265b286a654fd:@Huang_u4p_1_FGD1_c2_509	10412	47	38	49	10541	10	10508	10525	10103	True
5c830df8d7105889a40f910c3c1f34d895832964b5f687afb25265b286a654fd:@Huang_u4p_1_FGD1_c2_510	10410	46	42	60	10476	62	10516	10525	10078	True
5c830df8d7105889a40f910c3c1f34d895832964b5f687afb25265b286a654fd:@Huang_u4p_1_FGD1_c2_511	10393	43	71	44	10542	0	10480	10525	10065	True
5c830df8d7105889a40f910c3c1f34d895832964b5f687afb25265b286a654fd:@Huang_u4p_1_FGD1_c2_512	10391	29	70	44	10538	7	10464	10525	10064	True
5c830df8d7105889a40f910c3c1f34d895832964b5f687afb25265b286a654fd:@Huang_u4p_1_FGD1_c2_513	10303	64	118	90	10539	0	10457	10525	9699	True
5c830df8d7105889a40f910c3c1f34d895832964b5f687afb25265b286a654fd:@Huang_u4p_1_FGD1_c2_514	10445	31	33	36	10536	0	10512	10525	10207	True
5c830df8d7105889a40f910c3c1f34d895832964b5f687afb25265b286a654fd:@Huang_u4p_1_FGD1_c2_515	10426	28	37	43	10544	0	10497	10525	10175	True
5c830df8d7105889a40f910c3c1f34d895832964b5f687afb25265b286a654fd:@Huang_u4p_1_FGD1_c2_516	10401	45	56	52	10540	1	10498	10525	10064	True
5c830df8d7105889a40f910c3c1f34d895832964b5f687afb25265b286a654fd:@Huang_u4p_1_FGD1_c2_517	10427	64	36	43	10541	3	10534	10525	10105	True
5c830df8d7105889a40f910c3c1f34d895832964b5f687afb25265b286a654fd:@Huang_u4p_1_FGD1_c2_518	10386	26	43	47	10565	9	10459	10525	10143	True
5c830df8d7105889a40f910c3c1f34d895832964b5f687afb25265b286a654fd:@Huang_u4p_1_FGD1_c2_519	10275	48	124	110	10541	0	10433	10525	9665	True
5c830df8d7105889a40f910c3c1f34d895832964b5f687afb25265b286a654fd:@Huang_u4p_1_FGD1_c2_520	10435	26	40	33	10542	0	10494	10525	10211	True
5c830df8d7105889a40f910c3c1f34d895832964b5f687afb25265b286a654fd:@Huang_u4p_1_FGD1_c2_521	10182	137	116	212	10537	3	10531	10525	9147	True
5c830df8d7105889a40f910c3c1f34d895832964b5f687afb25265b286a654fd:@Huang_u4p_1_FGD1_c2_522	10364	48	67	71	10542	6	10483	10525	9951	True
5c830df8d7105889a40f910c3c1f34d895832964b5f687afb25265b286a654fd:@Huang_u4p_1_FGD1_c2_523	10423	38	39	48	10540	0	10509	10525	10138	True
5c830df8d7105889a40f910c3c1f34d895832964b5f687afb25265b286a654fd:@Huang_u4p_1_FGD1_c2_524	10184	93	155	170	10540	1	10447	10525	9290	True
5c830df8d7105889a40f910c3c1f34d895832964b5f687afb25265b286a654fd:@Huang_u4p_1_FGD1_c2_525	10403	49	37	65	10541	4	10517	10525	10071	True
5c830df8d7105889a40f910c3c1f34d895832964b5f687afb25265b286a654fd:@Huang_u4p_1_FGD1_c2_526	10309	86	99	102	10540	0	10497	10525	9678	True
5c830df8d7105889a40f910c3c1f34d895832964b5f687afb25265b286a654fd:@Huang_u4p_1_FGD1_c2_527	10322	92	82	104	10539	3	10518	10525	9690	True
5c830df8d7105889a40f910c3c1f34d895832964b5f687afb25265b286a654fd:@Huang_u4p_1_FGD1_c2_528	10392	49	55	62	10541	0	10503	10525	10018	True
5c830df8d7105889a40f910c3c1f34d895832964b5f687afb25265b286a654fd:@Huang_u4p_1_FGD1_c2_529	10337	50	75	101	10537	0	10488	10525	9830	True
5c830df8d7105889a40f910c3c1f34d895832964b5f687afb25265b286a654fd:@Huang_u4p_1_FGD1_c2_530	10309	45	129	71	10536	5	10425	10525	9811	True
5c830df8d7105889a40f910c3c1f34d895832964b5f687afb25265b286a654fd:@Huang_u4p_1_FGD1_c2_531	10407	28	31	63	10536	13	10498	10525	10136	True
5c830df8d7105889a40f910c3c1f34d895832964b5f687afb25265b286a654fd:@Huang_u4p_1_FGD1_c2_532	10341	48	60	85	10552	12	10474	10525	9913	True
5c830df8d7105889a40f910c3c1f34d895832964b5f687afb25265b286a654fd:@Huang_u4p_1_FGD1_c2_533	10408	41	37	43	10546	16	10492	10525	10142	True
5c830df8d7105889a40f910c3c1f34d895832964b5f687afb25265b286a654fd:@Huang_u4p_1_FGD1_c2_534	10434	32	39	34	10543	0	10500	10525	10197	True
5c830df8d7105889a40f910c3c1f34d895832964b5f687afb25265b286a654fd:@Huang_u4p_1_FGD1_c2_535	10376	46	54	50	10529	41	10472	10525	10048	True
5c830df8d7105889a40f910c3c1f34d895832964b5f687afb25265b286a654fd:@Huang_u4p_1_FGD1_c2_536	10443	26	40	28	10539	0	10497	10525	10227	True
5c830df8d7105889a40f910c3c1f34d895832964b5f687afb25265b286a654fd:@Huang_u4p_1_FGD1_c2_537	10406	71	48	56	10540	0	10533	10525	10007	True
5c830df8d7105889a40f910c3c1f34d895832964b5f687afb25265b286a654fd:@Huang_u4p_1_FGD1_c2_538	10429	33	39	44	10538	0	10506	10525	10169	True
5c830df8d7105889a40f910c3c1f34d895832964b5f687afb25265b286a654fd:@Huang_u4p_1_FGD1_c2_539	10395	38	47	49	10542	17	10482	10525	10086	True
5c830df8d7105889a40f910c3c1f34d895832964b5f687afb25265b286a654fd:@Huang_u4p_1_FGD1_c2_540	10409	26	29	59	10547	6	10494	10525	10146	True
5c830df8d7105889a40f910c3c1f34d895832964b5f687afb25265b286a654fd:@Huang_u4p_1_FGD1_c2_541	10437	39	34	35	10476	68	10511	10525	10190	True
5c830df8d7105889a40f910c3c1f34d895832964b5f687afb25265b286a654fd:@Huang_u4p_1_FGD1_c2_542	10443	39	33	34	10540	0	10516	10525	10207	True
5c830df8d7105889a40f910c3c1f34d895832964b5f687afb25265b286a654fd:@Huang_u4p_1_FGD1_c2_543	10399	37	44	66	10479	62	10502	10525	10068	True
5c830df8d7105889a40f910c3c1f34d895832964b5f687afb25265b286a654fd:@Huang_u4p_1_FGD1_c2_544	10339	78	90	79	10542	0	10496	10525	9767	True
5c830df8d7105889a40f910c3c1f34d895832964b5f687afb25265b286a654fd:@Huang_u4p_1_FGD1_c2_545	10416	51	50	44	10540	0	10511	10525	10077	True
5c830df8d7105889a40f910c3c1f34d895832964b5f687afb25265b286a654fd:@Huang_u4p_1_FGD1_c2_546	10381	41	58	70	10539	2	10492	10525	10002	True
5c830df8d7105889a40f910c3c1f34d895832964b5f687afb25265b286a654fd:@Huang_u4p_1_FGD1_c2_547	10375	50	55	72	10537	11	10497	10525	9982	True
5c830df8d7105889a40f910c3c1f34d895832964b5f687afb25265b286a654fd:@Huang_u4p_1_FGD1_c2_548	6630	72	82	99	14230	9	6801	10525	6058	True
5c830df8d7105889a40f910c3c1f34d895832964b5f687afb25265b286a654fd:@Huang_u4p_1_FGD1_c2_549	10454	29	27	31	10538	0	10514	10525	10244	True
5c830df8d7105889a40f910c3c1f34d895832964b5f687afb25265b286a654fd:@Huang_u4p_1_FGD1_c2_550	10416	35	44	51	10539	0	10502	10525	10113	True
5c830df8d7105889a40f910c3c1f34d895832964b5f687afb25265b286a654fd:@Huang_u4p_1_FGD1_c2_551	10313	60	107	87	10543	0	10460	10525	9748	True
5c830df8d7105889a40f910c3c1f34d895832964b5f687afb25265b286a654fd:@Huang_u4p_1_FGD1_c2_552	10363	50	51	52	10568	16	10465	10525	10028	True
5c830df8d7105889a40f910c3c1f34d895832964b5f687afb25265b286a654fd:@Huang_u4p_1_FGD1_c2_553	10323	69	75	111	10541	0	10503	10525	9749	True
5c830df8d7105889a40f910c3c1f34d895832964b5f687afb25265b286a654fd:@Huang_u4p_1_FGD1_c2_554	10407	36	47	54	10542	0	10497	10525	10096	True
5c830df8d7105889a40f910c3c1f34d895832964b5f687afb25265b286a654fd:@Huang_u4p_1_FGD1_c2_555	10320	30	118	75	10537	0	10425	10525	9860	True
5c830df8d7105889a40f910c3c1f34d895832964b5f687afb25265b286a654fd:@Huang_u4p_1_FGD1_c2_556	10417	30	47	34	10536	16	10481	10525	10188	True
5c830df8d7105889a40f910c3c1f34d895832964b5f687afb25265b286a654fd:@Huang_u4p_1_FGD1_c2_557	10415	34	37	53	10481	64	10502	10525	10140	True
5c830df8d7105889a40f910c3c1f34d895832964b5f687afb25265b286a654fd:@Huang_u4p_1_FGD1_c2_558	10393	50	48	70	10539	0	10513	10525	10015	True
5c830df8d7105889a40f910c3c1f34d895832964b5f687afb25265b286a654fd:@Huang_u4p_1_FGD1_c2_559	10390	39	51	68	10541	0	10497	10525	10044	True
5c830df8d7105889a40f910c3c1f34d895832964b5f687afb25265b286a654fd:@Huang_u4p_1_FGD1_c2_560	10387	37	52	60	10543	8	10484	10525	10066	True
5c830df8d7105889a40f910c3c1f34d895832964b5f687afb25265b286a654fd:@Huang_u4p_1_FGD1_c2_561	10403	52	50	58	10539	0	10513	10525	10031	True
5c830df8d7105889a40f910c3c1f34d895832964b5f687afb25265b286a654fd:@Huang_u4p_1_FGD1_c2_562	10433	25	36	32	10535	14	10490	10525	10220	True
5c830df8d7105889a40f910c3c1f34d895832964b5f687afb25265b286a654fd:@Huang_u4p_1_FGD1_c2_563	10395	43	52	54	10545	4	10492	10525	10062	True
5c830df8d7105889a40f910c3c1f34d895832964b5f687afb25265b286a654fd:@Huang_u4p_1_FGD1_c2_564	10327	60	90	92	10540	1	10479	10525	9793	True
5c830df8d7105889a40f910c3c1f34d895832964b5f687afb25265b286a654fd:@Huang_u4p_1_FGD1_c2_565	10283	66	94	135	10538	0	10484	10525	9623	True
5c830df8d7105889a40f910c3c1f34d895832964b5f687afb25265b286a654fd:@Huang_u4p_1_FGD1_c2_566	6740	15	22	18	14210	60	6773	10525	6603	True
5c830df8d7105889a40f910c3c1f34d895832964b5f687afb25265b286a654fd:@Huang_u4p_1_FGD1_c2_567	9817	17	36	20	9205	1972	9854	10525	9654	True
5c830df8d7105889a40f910c3c1f34d895832964b5f687afb25265b286a654fd:@Huang_u4p_1_FGD1_c2_568	10422	30	39	47	10542	0	10499	10525	10149	True
5c830df8d7105889a40f910c3c1f34d895832964b5f687afb25265b286a654fd:@Huang_u4p_1_FGD1_c2_569	10399	15	66	44	10541	0	10458	10525	10110	True
5c830df8d7105889a40f910c3c1f34d895832964b5f687afb25265b286a654fd:@Huang_u4p_1_FGD1_c2_570	10397	35	64	48	10541	0	10480	10525	10068	True
5c830df8d7105889a40f910c3c1f34d895832964b5f687afb25265b286a654fd:@Huang_u4p_1_FGD1_c2_571	10390	55	55	46	10548	11	10491	10525	10044	True
5c830df8d7105889a40f910c3c1f34d895832964b5f687afb25265b286a654fd:@Huang_u4p_1_FGD1_c2_572	10430	43	30	48	10542	0	10521	10525	10149	True
5c830df8d7105889a40f910c3c1f34d895832964b5f687afb25265b286a654fd:@Huang_u4p_1_FGD1_c2_573	10412	22	39	38	10546	15	10472	10525	10189	True
5c830df8d7105889a40f910c3c1f34d895832964b5f687afb25265b286a654fd:@Huang_u4p_1_FGD1_c2_574	10427	36	33	49	10541	0	10512	10525	10158	True
5c830df8d7105889a40f910c3c1f34d895832964b5f687afb25265b286a654fd:@Huang_u4p_1_FGD1_c2_575	10402	38	46	55	10543	4	10495	10525	10080	True
5c830df8d7105889a40f910c3c1f34d895832964b5f687afb25265b286a654fd:@Huang_u4p_1_FGD1_c2_576	10146	126	192	170	10542	0	10442	10525	9110	True
5c830df8d7105889a40f910c3c1f34d895832964b5f687afb25265b286a654fd:@Huang_u4p_1_FGD1_c2_577	10349	85	85	73	10543	0	10507	10525	9809	True
5c830df8d7105889a40f910c3c1f34d895832964b5f687afb25265b286a654fd:@Huang_u4p_1_FGD1_c2_578	10404	39	49	53	10544	0	10496	10525	10074	True
5c830df8d7105889a40f910c3c1f34d895832964b5f687afb25265b286a654fd:@Huang_u4p_1_FGD1_c2_579	10372	60	56	80	10542	0	10512	10525	9942	True
5c830df8d7105889a40f910c3c1f34d895832964b5f687afb25265b286a654fd:@Huang_u4p_1_FGD1_c2_580	10412	32	49	48	10541	0	10492	10525	10125	True
5c830df8d7105889a40f910c3c1f34d895832964b5f687afb25265b286a654fd:@Huang_u4p_1_FGD1_c2_581	10293	84	109	101	10544	3	10478	10525	9664	True
5c830df8d7105889a40f910c3c1f34d895832964b5f687afb25265b286a654fd:@Huang_u4p_1_FGD1_c2_582	10365	33	65	74	10529	17	10472	10525	9997	True
5c830df8d7105889a40f910c3c1f34d895832964b5f687afb25265b286a654fd:@Huang_u4p_1_FGD1_c2_583	10390	37	65	53	10542	0	10480	10525	10044	True
5c830df8d7105889a40f910c3c1f34d895832964b5f687afb25265b286a654fd:@Huang_u4p_1_FGD1_c2_584	10309	82	101	80	10548	12	10471	10525	9726	True
5c830df8d7105889a40f910c3c1f34d895832964b5f687afb25265b286a654fd:@Huang_u4p_1_FGD1_c2_585	10364	39	72	54	10550	10	10457	10525	9993	True
5c830df8d7105889a40f910c3c1f34d895832964b5f687afb25265b286a654fd:@Huang_u4p_1_FGD1_c2_586	10397	44	50	51	10545	7	10492	10525	10087	True
5c830df8d7105889a40f910c3c1f34d895832964b5f687afb25265b286a654fd:@Huang_u4p_1_FGD1_c2_587	10407	55	53	49	10541	0	10511	10525	10073	True
5c830df8d7105889a40f910c3c1f34d895832964b5f687afb25265b286a654fd:@Huang_u4p_1_FGD1_c2_588	10364	59	64	80	10541	1	10503	10525	9905	True
5c830df8d7105889a40f910c3c1f34d895832964b5f687afb25265b286a654fd:@Huang_u4p_1_FGD1_c2_589	10407	23	53	45	10538	7	10475	10525	10145	True
5c830df8d7105889a40f910c3c1f34d895832964b5f687afb25265b286a654fd:@Huang_u4p_1_FGD1_c2_590	10256	35	162	64	10475	93	10355	10525	9781	True
5c830df8d7105889a40f910c3c1f34d895832964b5f687afb25265b286a654fd:@Huang_u4p_1_FGD1_c2_591	10392	40	58	63	10516	21	10495	10525	10044	True
5c830df8d7105889a40f910c3c1f34d895832964b5f687afb25265b286a654fd:@Huang_u4p_1_FGD1_c2_592	10374	76	55	79	10476	66	10529	10525	9923	True
5c830df8d7105889a40f910c3c1f34d895832964b5f687afb25265b286a654fd:@Huang_u4p_1_FGD1_c2_593	10405	39	40	50	10537	18	10494	10525	10104	True
5c830df8d7105889a40f910c3c1f34d895832964b5f687afb25265b286a654fd:@Huang_u4p_1_FGD1_c2_594	10388	63	56	63	10533	10	10514	10525	9979	True
5c830df8d7105889a40f910c3c1f34d895832964b5f687afb25265b286a654fd:@Huang_u4p_1_FGD1_c2_595	10377	47	59	73	10540	1	10497	10525	9983	True
5c830df8d7105889a40f910c3c1f34d895832964b5f687afb25265b286a654fd:@Huang_u4p_1_FGD1_c2_596	10424	32	36	48	10542	0	10504	10525	10152	True
5c830df8d7105889a40f910c3c1f34d895832964b5f687afb25265b286a654fd:@Huang_u4p_1_FGD1_c2_597	10330	60	72	98	10534	16	10488	10525	9816	True
5c830df8d7105889a40f910c3c1f34d895832964b5f687afb25265b286a654fd:@Huang_u4p_1_FGD1_c2_598	10447	21	28	33	10542	0	10501	10525	10264	True
5c830df8d7105889a40f910c3c1f34d895832964b5f687afb25265b286a654fd:@Huang_u4p_1_FGD1_c2_599	10385	47	61	60	10544	0	10492	10525	10009	True
5c830df8d7105889a40f910c3c1f34d895832964b5f687afb25265b286a654fd:@Huang_u4p_1_FGD1_c2_600	10368	36	86	51	10487	58	10455	10525	9984	True
5c830df8d7105889a40f910c3c1f34d895832964b5f687afb25265b286a654fd:@Huang_u4p_1_FGD1_c2_601	10392	56	62	54	10542	0	10502	10525	10016	True
fff1f3df30ed3490e77a5b60af6e8bb2146df235c3197f405cabb846244dda10:@Li_f7r_1_PJL259_0	7221	107	165	242	7683	7	7570	7659	6083	True
fff1f3df30ed3490e77a5b60af6e8bb2146df235c3197f405cabb846244dda10:@Li_f7r_1_PJL259_1	7555	29	30	50	7677	6	7634	7659	7314	True
fff1f3df30ed3490e77a5b60af6e8bb2146df235c3197f405cabb846244dda10:@Li_f7r_1_PJL259_2	7550	17	50	28	7678	12	7595	7659	7351	True
fff1f3df30ed3490e77a5b60af6e8bb2146df235c3197f405cabb846244dda10:@Li_f7r_1_PJL259_3	7518	38	51	59	7672	18	7615	7659	7205	True
fff1f3df30ed3490e77a5b60af6e8bb2146df235c3197f405cabb846244dda10:@Li_f7r_1_PJL259_4	7596	29	20	28	7674	0	7653	7659	7433	True
fff1f3df30ed3490e77a5b60af6e8bb2146df235c3197f405cabb846244dda10:@Li_f7r_1_PJL259_5	7539	16	52	52	7675	0	7607	7659	7287	True
fff1f3df30ed3490e77a5b60af6e8bb2146df235c3197f405cabb846244dda10:@Li_f7r_1_PJL259_6	7586	7	34	20	7677	1	7613	7659	7455	True
fff1f3df30ed3490e77a5b60af6e8bb2146df235c3197f405cabb846244dda10:@Li_f7r_1_PJL259_7	7470	81	81	91	7676	0	7642	7659	6912	True
fff1f3df30ed3490e77a5b60af6e8bb2146df235c3197f405cabb846244dda10:@Li_f7r_1_PJL259_8	7601	15	20	21	7676	0	7637	7659	7468	True
fff1f3df30ed3490e77a5b60af6e8bb2146df235c3197f405cabb846244dda10:@Li_f7r_1_PJL259_9	7566	33	41	37	7671	3	7636	7659	7332	True
fff1f3df30ed3490e77a5b60af6e8bb2146df235c3197f405cabb846244dda10:@Li_f7r_1_PJL259_10	7449	44	75	61	7715	18	7554	7659	7056	True
fff1f3df30ed3490e77a5b60af6e8bb2146df235c3197f405cabb846244dda10:@Li_f7r_1_PJL259_11	7443	33	116	82	7677	0	7558	7659	6972	True
fff1f3df30ed3490e77a5b60af6e8bb2146df235c3197f405cabb846244dda10:@Li_f7r_1_PJL259_12	7518	37	31	64	7676	29	7619	7659	7224	True
fff1f3df30ed3490e77a5b60af6e8bb2146df235c3197f405cabb846244dda10:@Li_f7r_1_PJL259_13	7563	34	22	56	7677	0	7653	7659	7309	True
fff1f3df30ed3490e77a5b60af6e8bb2146df235c3197f405cabb846244dda10:@Li_f7r_1_PJL259_14	7597	19	21	17	7679	4	7633	7659	7475	True
fff1f3df30ed3490e77a5b60af6e8bb2146df235c3197f405cabb846244dda10:@Li_f7r_1_PJL259_15	1393	7	5	11	13903	6	1411	7659	1339	True
fff1f3df30ed3490e77a5b60af6e8bb2146df235c3197f405cabb846244dda10:@Li_f7r_1_PJL259_16	1386	6	16	16	13900	0	1408	7659	1296	True
fff1f3df30ed3490e77a5b60af6e8bb2146df235c3197f405cabb846244dda10:@Li_f7r_1_PJL259_17	7588	16	26	30	7674	0	7634	7659	7430	True
fff1f3df30ed3490e77a5b60af6e8bb2146df235c3197f405cabb846244dda10:@Li_f7r_1_PJL259_18	2646	3	5	8	12566	93	2657	7659	2608	True
fff1f3df30ed3490e77a5b60af6e8bb2146df235c3197f405cabb846244dda10:@Li_f7r_1_PJL259_19	7503	18	31	57	7687	40	7578	7659	7266	True
fff1f3df30ed3490e77a5b60af6e8bb2146df235c3197f405cabb846244dda10:@Li_f7r_1_PJL259_20	7298	79	200	142	7677	1	7519	7659	6457	True
fff1f3df30ed3490e77a5b60af6e8bb2146df235c3197f405cabb846244dda10:@Li_f7r_1_PJL259_21	7252	68	163	210	7598	95	7530	7659	6297	True
fff1f3df30ed3490e77a5b60af6e8bb2146df235c3197f405cabb846244dda10:@Li_f7r_1_PJL259_22	7536	34	30	67	7678	7	7637	7659	7252	True
fff1f3df30ed3490e77a5b60af6e8bb2146df235c3197f405cabb846244dda10:@Li_f7r_1_PJL259_23	1565	1	3	6	13732	12	1572	7659	1543	True
fff1f3df30ed3490e77a5b60af6e8bb2146df235c3197f405cabb846244dda10:@Li_f7r_1_PJL259_24	7597	19	30	17	7674	0	7633	7659	7442	True
fff1f3df30ed3490e77a5b60af6e8bb2146df235c3197f405cabb846244dda10:@Li_f7r_1_PJL259_25	7538	14	74	31	7675	0	7583	7659	7318	True
fff1f3df30ed3490e77a5b60af6e8bb2146df235c3197f405cabb846244dda10:@Li_f7r_1_PJL259_26	7554	33	32	57	7675	0	7644	7659	7287	True
fff1f3df30ed3490e77a5b60af6e8bb2146df235c3197f405cabb846244dda10:@Li_f7r_1_PJL259_27	1540	20	7	8	13763	0	1568	7659	1461	True
fff1f3df30ed3490e77a5b60af6e8bb2146df235c3197f405cabb846244dda10:@Li_f7r_1_PJL259_28	7606	10	19	18	7675	0	7634	7659	7497	True
fff1f3df30ed3490e77a5b60af6e8bb2146df235c3197f405cabb846244dda10:@Li_f7r_1_PJL259_29	1959	5	4	13	13342	0	1977	7659	1910	True
fff1f3df30ed3490e77a5b60af6e8bb2146df235c3197f405cabb846244dda10:@Li_f7r_1_PJL259_30	7579	20	36	30	7673	0	7629	7659	7397	True
fff1f3df30ed3490e77a5b60af6e8bb2146df235c3197f405cabb846244dda10:@Li_f7r_1_PJL259_31	7580	11	24	20	7677	17	7611	7659	7455	True
fff1f3df30ed3490e77a5b60af6e8bb2146df235c3197f405cabb846244dda10:@Li_f7r_1_PJL259_32	1891	9	9	24	13394	0	1924	7659	1797	True
fff1f3df30ed3490e77a5b60af6e8bb2146df235c3197f405cabb846244dda10:@Li_f7r_1_PJL259_33	7560	36	32	40	7673	13	7636	7659	7328	True
fff1f3df30ed3490e77a5b60af6e8bb2146df235c3197f405cabb846244dda10:@Li_f7r_1_PJL259_34	7397	79	105	137	7671	8	7613	7659	6707	True
fff1f3df30ed3490e77a5b60af6e8bb2146df235c3197f405cabb846244dda10:@Li_f7r_1_PJL259_35	7577	26	32	36	7673	0	7639	7659	7369	True
fff1f3df30ed3490e77a5b60af6e8bb2146df235c3197f405cabb846244dda10:@Li_f7r_1_PJL259_36	7589	10	28	25	7676	0	7624	7659	7447	True
fff1f3df30ed3490e77a5b60af6e8bb2146df235c3197f405cabb846244dda10:@Li_f7r_1_PJL259_37	7581	12	41	20	7676	0	7613	7659	7416	True
fff1f3df30ed3490e77a5b60af6e8bb2146df235c3197f405cabb846244dda10:@Li_f7r_1_PJL259_38	7515	22	54	68	7675	6	7605	7659	7219	True
fff1f3df30ed3490e77a5b60af6e8bb2146df235c3197f405cabb846244dda10:@Li_f7r_1_PJL259_39	7603	10	20	19	7674	2	7632	7659	7495	True
fff1f3df30ed3490e77a5b60af6e8bb2146df235c3197f405cabb846244dda10:@Li_f7r_1_PJL259_40	7503	57	52	71	7681	11	7631	7659	7116	True
fff1f3df30ed3490e77a5b60af6e8bb2146df235c3197f405cabb846244dda10:@Li_f7r_1_PJL259_41	7520	54	56	58	7673	11	7632	7659	7144	True
fff1f3df30ed3490e77a5b60af6e8bb2146df235c3197f405cabb846244dda10:@Li_f7r_1_PJL259_42	1839	4	12	3	13450	14	1846	7659	1799	True
fff1f3df30ed3490e77a5b60af6e8bb2146df235c3197f405cabb846244dda10:@Li_f7r_1_PJL259_43	2209	4	39	20	13050	0	2233	7659	2080	True
fff1f3df30ed3490e77a5b60af6e8bb2146df235c3197f405cabb846244dda10:@Li_f7r_1_PJL259_44	7601	16	21	22	7673	1	7639	7659	7474	True
fff1f3df30ed3490e77a5b60af6e8bb2146df235c3197f405cabb846244dda10:@Li_f7r_1_PJL259_45	7161	131	238	243	7672	4	7535	7659	5892	False
fff1f3df30ed3490e77a5b60af6e8bb2146df235c3197f405cabb846244dda10:@Li_f7r_1_PJL259_46	5180	6	33	12	10093	0	5198	7659	5081	True
fff1f3df30ed3490e77a5b60af6e8bb2146df235c3197f405cabb846244dda10:@Li_f7r_1_PJL259_47	1004	4	4	3	14307	0	1011	7659	976	True
fff1f3df30ed3490e77a5b60af6e8bb2146df235c3197f405cabb846244dda10:@Li_f7r_1_PJL259_48	7571	28	34	36	7675	2	7635	7659	7365	True
fff1f3df30ed3490e77a5b60af6e8bb2146df235c3197f405cabb846244dda10:@Li_f7r_1_PJL259_49	7311	81	146	163	7680	18	7555	7659	6458	True
fff1f3df30ed3490e77a5b60af6e8bb2146df235c3197f405cabb846244dda10:@Li_f7r_1_PJL259_50	7584	19	24	17	7673	20	7620	7659	7455	True
fff1f3df30ed3490e77a5b60af6e8bb2146df235c3197f405cabb846244dda10:@Li_f7r_1_PJL259_51	7591	8	21	26	7673	7	7625	7659	7462	True
fff1f3df30ed3490e77a5b60af6e8bb2146df235c3197f405cabb846244dda10:@Li_f7r_1_PJL259_52	7569	18	49	24	7676	0	7611	7659	7408	True
fff1f3df30ed3490e77a5b60af6e8bb2146df235c3197f405cabb846244dda10:@Li_f7r_1_PJL259_53	7581	10	22	25	7677	13	7616	7659	7451	True
fff1f3df30ed3490e77a5b60af6e8bb2146df235c3197f405cabb846244dda10:@Li_f7r_1_PJL259_54	7547	30	40	55	7676	0	7632	7659	7273	True
fff1f3df30ed3490e77a5b60af6e8bb2146df235c3197f405cabb846244dda10:@Li_f7r_1_PJL259_55	1151	3	1	0	14163	3	1154	7659	1143	True
fff1f3df30ed3490e77a5b60af6e8bb2146df235c3197f405cabb846244dda10:@Li_f7r_1_PJL259_56	7593	11	24	26	7675	0	7630	7659	7462	True
fff1f3df30ed3490e77a5b60af6e8bb2146df235c3197f405cabb846244dda10:@Li_f7r_1_PJL259_57	7580	22	17	35	7675	11	7637	7659	7415	True
fff1f3df30ed3490e77a5b60af6e8bb2146df235c3197f405cabb846244dda10:@Li_f7r_1_PJL259_58	7549	43	41	51	7675	2	7643	7659	7255	True
fff1f3df30ed3490e77a5b60af6e8bb2146df235c3197f405cabb846244dda10:@Li_f7r_1_PJL259_59	7583	5	31	20	7681	3	7608	7659	7463	True
fff1f3df30ed3490e77a5b60af6e8bb2146df235c3197f405cabb846244dda10:@Li_f7r_1_PJL259_60	7527	24	54	31	7680	26	7582	7659	7287	True
fff1f3df30ed3490e77a5b60af6e8bb2146df235c3197f405cabb846244dda10:@Li_f7r_1_PJL259_61	7604	17	15	15	7674	10	7636	7659	7502	True
fff1f3df30ed3490e77a5b60af6e8bb2146df235c3197f405cabb846244dda10:@Li_f7r_1_PJL259_62	7616	15	15	12	7608	67	7643	7659	7518	True
fff1f3df30ed3490e77a5b60af6e8bb2146df235c3197f405cabb846244dda10:@Li_f7r_1_PJL259_63	4650	19	33	26	10609	0	4695	7659	4482	True
fff1f3df30ed3490e77a5b60af6e8bb2146df235c3197f405cabb846244dda10:@Li_f7r_1_PJL259_64	7560	21	41	43	7674	0	7624	7659	7334	True
fff1f3df30ed3490e77a5b60af6e8bb2146df235c3197f405cabb846244dda10:@Li_f7r_1_PJL259_65	7544	37	50	53	7671	0	7634	7659	7243	True
fff1f3df30ed3490e77a5b60af6e8bb2146df235c3197f405cabb846244dda10:@Li_f7r_1_PJL259_66	7613	11	14	20	7671	0	7644	7659	7508	True
fff1f3df30ed3490e77a5b60af6e8bb2146df235c3197f405cabb846244dda10:@Li_f7r_1_PJL259_67	7602	5	20	17	7673	6	7624	7659	7507	True
fff1f3df30ed3490e77a5b60af6e8bb2146df235c3197f405cabb846244dda10:@Li_f7r_1_PJL259_68	7495	35	71	79	7673	0	7609	7659	7089	True
fff1f3df30ed3490e77a5b60af6e8bb2146df235c3197f405cabb846244dda10:@Li_f7r_1_PJL259_69	7348	79	152	141	7673	4	7568	7659	6545	True
fff1f3df30ed3490e77a5b60af6e8bb2146df235c3197f405cabb846244dda10:@Li_f7r_1_PJL259_70	7520	60	48	70	7673	7	7650	7659	7124	True
fff1f3df30ed3490e77a5b60af6e8bb2146df235c3197f405cabb846244dda10:@Li_f7r_1_PJL259_71	7490	67	57	96	7675	0	7653	7659	6994	True
fff1f3df30ed3490e77a5b60af6e8bb2146df235c3197f405cabb846244dda10:@Li_f7r_1_PJL259_72	7559	34	34	50	7606	69	7643	7659	7301	True
fff1f3df30ed3490e77a5b60af6e8bb2146df235c3197f405cabb846244dda10:@Li_f7r_1_PJL259_73	6719	21	17	37	8545	0	6777	7659	6545	True
fff1f3df30ed3490e77a5b60af6e8bb2146df235c3197f405cabb846244dda10:@Li_f7r_1_PJL259_74	7561	34	34	41	7679	3	7636	7659	7325	True
fff1f3df30ed3490e77a5b60af6e8bb2146df235c3197f405cabb846244dda10:@Li_f7r_1_PJL259_75	7569	18	39	35	7670	5	7622	7659	7358	True
fff1f3df30ed3490e77a5b60af6e8bb2146df235c3197f405cabb846244dda10:@Li_f7r_1_PJL259_76	7598	15	18	24	7676	2	7637	7659	7467	True
fff1f3df30ed3490e77a5b60af6e8bb2146df235c3197f405cabb846244dda10:@Li_f7r_1_PJL259_77	7616	8	11	14	7677	0	7638	7659	7543	True
fff1f3df30ed3490e77a5b60af6e8bb2146df235c3197f405cabb846244dda10:@Li_f7r_1_PJL259_78	7600	11	14	14	7670	20	7625	7659	7517	True
fff1f3df30ed3490e77a5b60af6e8bb2146df235c3197f405cabb846244dda10:@Li_f7r_1_PJL259_79	7605	13	19	25	7668	1	7643	7659	7473	True
fff1f3df30ed3490e77a5b60af6e8bb2146df235c3197f405cabb846244dda10:@Li_f7r_1_PJL259_80	7615	16	16	11	7676	0	7642	7659	7533	True
fff1f3df30ed3490e77a5b60af6e8bb2146df235c3197f405cabb846244dda10:@Li_f7r_1_PJL259_81	7568	22	37	38	7675	0	7628	7659	7359	True
fff1f3df30ed3490e77a5b60af6e8bb2146df235c3197f405cabb846244dda10:@Li_f7r_1_PJL259_82	7605	12	10	26	7674	3	7643	7659	7495	True
fff1f3df30ed3490e77a5b60af6e8bb2146df235c3197f405cabb846244dda10:@Li_f7r_1_PJL259_83	7533	33	53	58	7674	0	7624	7659	7219	True
fff1f3df30ed3490e77a5b60af6e8bb2146df235c3197f405cabb846244dda10:@Li_f7r_1_PJL259_84	7577	32	33	36	7672	0	7645	7659	7354	True
fff1f3df30ed3490e77a5b60af6e8bb2146df235c3197f405cabb846244dda10:@Li_f7r_1_PJL259_85	7579	22	34	27	7675	3	7628	7659	7397	True
fff1f3df30ed3490e77a5b60af6e8bb2146df235c3197f405cabb846244dda10:@Li_f7r_1_PJL259_86	2898	16	9	7	12404	0	2921	7659	2835	True
fff1f3df30ed3490e77a5b60af6e8bb2146df235c3197f405cabb846244dda10:@Li_f7r_1_PJL259_87	7564	15	40	30	7674	10	7609	7659	7383	True
fff1f3df30ed3490e77a5b60af6e8bb2146df235c3197f405cabb846244dda10:@Li_f7r_1_PJL259_88	7554	36	39	40	7673	12	7630	7659	7299	True
fff1f3df30ed3490e77a5b60af6e8bb2146df235c3197f405cabb846244dda10:@Li_f7r_1_PJL259_89	1781	6	6	3	13523	5	1790	7659	1747	True
fff1f3df30ed3490e77a5b60af6e8bb2146df235c3197f405cabb846244dda10:@Li_f7r_1_PJL259_90	7422	48	107	115	7674	0	7585	7659	6823	True
fff1f3df30ed3490e77a5b60af6e8bb2146df235c3197f405cabb846244dda10:@Li_f7r_1_PJL259_91	7483	70	66	90	7676	3	7643	7659	6979	True
fff1f3df30ed3490e77a5b60af6e8bb2146df235c3197f405cabb846244dda10:@Li_f7r_1_PJL259_92	7560	12	23	22	7681	32	7594	7659	7435	True
fff1f3df30ed3490e77a5b60af6e8bb2146df235c3197f405cabb846244dda10:@Li_f7r_1_PJL259_93	7588	17	31	24	7675	0	7629	7659	7420	True
fff1f3df30ed3490e77a5b60af6e8bb2146df235c3197f405cabb846244dda10:@Li_f7r_1_PJL259_94	7573	14	33	38	7674	0	7625	7659	7378	True
fff1f3df30ed3490e77a5b60af6e8bb2146df235c3197f405cabb846244dda10:@Li_f7r_1_PJL259_95	7596	14	20	22	7677	3	7632	7659	7472	True
fff1f3df30ed3490e77a5b60af6e8bb2146df235c3197f405cabb846244dda10:@Li_f7r_1_PJL259_96	7547	21	38	32	7670	31	7600	7659	7342	True
fff1f3df30ed3490e77a5b60af6e8bb2146df235c3197f405cabb846244dda10:@Li_f7r_1_PJL259_97	7559	28	35	22	7676	26	7609	7659	7374	True
fff1f3df30ed3490e77a5b60af6e8bb2146df235c3197f405cabb846244dda10:@Li_f7r_1_PJL259_98	7112	176	221	288	7678	19	7576	7659	5673	False
fff1f3df30ed3490e77a5b60af6e8bb2146df235c3197f405cabb846244dda10:@Li_f7r_1_PJL259_99	7368	103	110	166	7674	0	7637	7659	6547	True
fff1f3df30ed3490e77a5b60af6e8bb2146df235c3197f405cabb846244dda10:@Li_f7r_1_PJL259_100	7536	25	50	42	7681	9	7603	7659	7287	True
fff1f3df30ed3490e77a5b60af6e8bb2146df235c3197f405cabb846244dda10:@Li_f7r_1_PJL259_101	4778	9	14	8	10518	0	4795	7659	4713	True
fff1f3df30ed3490e77a5b60af6e8bb2146df235c3197f405cabb846244dda10:@Li_f7r_1_PJL259_102	3188	13	18	27	12085	0	3228	7659	3063	True

# sum(df)
	A_A	A_T	A_C	A_G	A_-	T_A	T_T	T_C	T_G	T_-	C_A	C_T	C_C	C_G	C_-	G_A	G_T	G_C	G_G	G_-	-_A	-_T	-_C	-_G	-_-
-1	0	0	0	0	9939	0	0	0	0	7886	0	0	0	0	12303	0	0	0	0	12375	0	0	0	0	6721064
0	0	0	0	0	0	0	0	0	0	0	0	0	0	0	0	0	0	0	0	0	0	0	0	0	0
1	0	0	0	0	0	0	0	0	0	0	0	0	0	0	0	0	0	0	0	0	0	0	0	0	0
2	465	12	20	44	0	25	366	32	14	0	66	37	418	46	0	85	25	32	422	0	54	22	35	33	0
3	1559	38	91	184	0	41	1410	103	55	0	131	90	1670	143	0	259	56	136	1853	0	176	106	126	166	0
4	3792	76	206	390	0	96	3388	162	88	0	237	199	4019	229	0	548	125	206	4413	0	378	246	281	366	0
5	6742	85	255	557	0	115	5841	228	115	0	327	258	6895	314	0	777	133	291	7691	0	526	307	401	533	0
6	9459	90	287	673	0	114	7804	247	121	0	337	275	9724	393	0	936	107	312	10657	0	695	359	492	645	0
7	12862	93	319	791	0	115	10461	248	106	0	345	292	13195	354	0	1094	115	403	14851	0	705	385	500	678	0
8	13328	85	274	820	0	92	10896	228	96	0	293	283	13958	306	0	1087	102	346	15388	0	643	366	462	613	0
9	12747	59	235	711	0	64	10629	206	70	0	252	221	13753	288	0	977	87	310	15042	0	601	325	415	546	0
10	12158	71	214	585	0	59	9969	183	57	0	206	184	12848	244	0	834	65	263	14203	0	523	321	344	458	0
11	11853	45	159	463	0	38	9984	125	40	0	150	172	12780	185	0	655	68	219	13757	0	479	278	317	424	0
12	11604	49	124	422	0	47	9836	133	30	0	149	147	12715	161	0	578	36	194	13226	0	406	252	316	372	0
13	11401	34	109	318	0	35	9916	101	24	0	117	133	12503	142	0	501	38	146	13341	0	337	232	252	333	0
14	11476	41	73	290	0	28	9827	82	18	0	100	133	12795	126	0	444	35	158	13649	0	308	190	254	302	0
15	11418	23	89	243	0	23	9985	63	17	0	76	106	13217	82	0	393	35	120	13425	0	258	222	209	269	0
16	11699	36	72	243	0	26	10179	62	20	0	65	98	13455	73	0	337	30	93	13995	0	237	185	214	211	0
17	11688	26	67	190	0	19	10031	68	17	0	45	67	13665	63	0	306	19	86	14005	0	230	154	174	204	0
18	11925	15	48	160	0	21	10547	63	16	0	57	71	13877	69	0	237	18	87	14379	0	204	136	162	205	0
19	12435	18	49	152	0	13	10989	60	10	0	52	51	14671	49	0	231	15	55	14985	0	180	145	142	198	0
20	12948	15	43	135	0	8	11526	45	20	0	39	50	15149	45	0	216	21	51	15565	0	152	141	125	168	0
21	13234	10	31	129	0	7	11873	29	12	0	38	45	15766	44	0	199	19	55	16100	0	124	120	158	145	0
22	13773	13	29	100	0	10	12254	29	7	0	35	49	16699	40	0	163	16	38	16938	0	119	137	125	136	0
23	14456	8	26	92	0	13	12879	26	5	0	28	27	17463	38	0	165	10	36	17670	0	114	148	146	133	0
24	15431	8	22	81	0	8	14077	20	4	0	32	29	18577	25	0	141	4	33	19074	0	109	120	128	115	0
25	16350	8	24	73	0	5	14516	17	5	0	21	29	20001	27	0	133	8	32	20475	0	93	109	156	98	0
26	17397	4	16	55	0	5	15914	13	3	0	12	31	21613	16	0	98	8	27	21932	0	95	133	132	94	0
27	18918	7	10	52	0	2	17158	11	2	0	14	22	23494	17	0	114	5	25	24037	0	92	115	90	76	0
28	20766	2	11	45	0	4	19160	6	7	0	15	17	26034	17	0	82	3	23	26468	0	92	96	110	73	0
29	22933	2	17	41	0	3	21561	17	0	0	14	25	29066	10	0	85	4	18	29215	0	71	129	110	66	0
30	26114	5	10	22	0	3	24538	11	6	0	16	15	32458	14	0	69	2	14	32672	0	69	93	100	79	0
31	29665	2	6	34	0	0	28556	12	0	0	6	17	36519	12	0	52	3	10	36851	0	51	96	136	61	0
32	33792	3	5	30	0	1	32453	6	2	0	5	11	41219	7	0	50	7	6	41741	0	57	92	122	63	0
33	37875	2	4	20	0	2	37511	8	1	0	9	10	45780	7	0	47	2	10	45953	0	50	69	87	57	0
34	42465	2	6	17	0	0	42344	7	1	0	7	7	50517	8	0	55	0	6	51024	0	44	85	131	57	0
35	47468	4	5	15	0	0	47164	5	2	0	5	6	55397	9	0	30	4	8	56309	0	37	80	97	42	0
36	52626	1	3	9	0	2	52841	5	1	0	10	9	61036	4	0	27	1	6	61040	0	39	72	80	32	0
37	57914	1	3	12	0	1	59859	5	0	0	6	7	66809	8	0	39	1	4	67268	0	37	84	68	42	0
38	63678	0	5	12	0	0	66374	3	1	0	8	3	72823	3	0	23	4	6	72813	0	36	76	81	40	0
39	69240	0	4	6	0	3	73687	4	1	0	3	4	78656	4	0	23	1	1	78090	0	34	67	61	35	0
40	75625	0	1	7	0	1	80855	2	0	0	1	4	85051	0	0	20	1	3	82922	0	34	62	36	22	0
41	695623	4	3	22	0	0	734877	7	3	0	11	10	762101	6	0	67	4	8	738492	0	109	249	201	98	0
