# Supplementary material for: Barcode-free multiplex plasmid sequencing using Bayesian analysis and nanopore sequencing
Source: eLife. 2025 Apr 25;12:RP88794. doi: 10.7554/eLife.88794 (PMC12029211; doi:10.7554/eLife.88794)
Supplement: Figure 6—source code 1. [file elife-88794-fig6-code1.zip]

Archive with 1 entries (1 files):
- eLife-VOR-TR-2023-88794/Figure 6XXXSource Code 1.py
