# Supplementary material for: Barcode-free multiplex plasmid sequencing using Bayesian analysis and nanopore sequencing
Source: eLife. 2025 Apr 25;12:RP88794. doi: 10.7554/eLife.88794 (PMC12029211; doi:10.7554/eLife.88794)
Supplement: Figure 6—source data 1. [file elife-88794-fig6-data1.csv]

correct	wrong	omitted	count	correct_rate
582	2	14	252	0.9732441471571907
572	12	14	47	0.9565217391304348
571	13	14	34	0.9548494983277592
578	6	14	134	0.9665551839464883
583	1	14	228	0.9749163879598662
573	11	14	52	0.9581939799331104
569	15	14	23	0.9515050167224081
542	42	14	3	0.9063545150501672
584	0	14	108	0.9765886287625418
580	4	14	203	0.9698996655518395
577	7	14	104	0.9648829431438127
581	3	14	260	0.9715719063545151
579	5	14	143	0.9682274247491639
576	8	14	89	0.9632107023411371
576	7	15	71	0.9632107023411371
582	1	15	141	0.9732441471571907
579	4	15	126	0.9682274247491639
578	5	15	93	0.9665551839464883
580	3	15	168	0.9698996655518395
577	6	15	91	0.9648829431438127
581	1	16	73	0.9715719063545151
574	9	15	48	0.959866220735786
581	2	15	197	0.9715719063545151
561	22	15	10	0.9381270903010034
583	0	15	67	0.9749163879598662
579	6	13	145	0.9682274247491639
576	9	13	73	0.9632107023411371
584	1	13	213	0.9765886287625418
583	2	13	232	0.9749163879598662
573	12	13	37	0.9581939799331104
537	48	13	2	0.8979933110367893
571	14	13	30	0.9548494983277592
578	7	13	83	0.9665551839464883
574	11	13	41	0.959866220735786
565	20	13	12	0.9448160535117057
575	10	13	43	0.9615384615384616
541	44	13	3	0.9046822742474916
568	17	13	18	0.9498327759197325
551	34	13	4	0.9214046822742475
498	87	13	1	0.8327759197324415
554	31	13	1	0.9264214046822743
566	19	13	10	0.9464882943143813
538	47	13	1	0.8996655518394648
569	16	13	22	0.9515050167224081
585	0	13	80	0.9782608695652174
580	5	13	146	0.9698996655518395
582	3	13	226	0.9732441471571907
566	18	14	10	0.9464882943143813
564	20	14	7	0.9431438127090301
581	4	13	181	0.9715719063545151
565	19	14	11	0.9448160535117057
574	10	14	53	0.959866220735786
544	40	14	2	0.9096989966555183
568	16	14	13	0.9498327759197325
570	14	14	30	0.9531772575250836
575	9	14	76	0.9615384615384616
572	13	13	33	0.9565217391304348
572	11	15	34	0.9565217391304348
569	14	15	18	0.9515050167224081
560	23	15	3	0.9364548494983278
566	17	15	17	0.9464882943143813
562	22	14	13	0.939799331103679
565	18	15	7	0.9448160535117057
573	10	15	34	0.9581939799331104
579	3	16	93	0.9682274247491639
576	6	16	47	0.9632107023411371
578	4	16	65	0.9665551839464883
577	5	16	66	0.9648829431438127
561	21	16	4	0.9381270903010034
570	12	16	7	0.9531772575250836
568	14	16	7	0.9498327759197325
562	20	16	1	0.939799331103679
580	2	16	102	0.9698996655518395
562	21	15	8	0.939799331103679
557	27	14	6	0.931438127090301
577	8	13	70	0.9648829431438127
553	31	14	8	0.9247491638795987
483	100	15	1	0.8076923076923077
555	28	15	5	0.9280936454849499
571	12	15	29	0.9548494983277592
575	8	15	73	0.9615384615384616
570	13	15	21	0.9531772575250836
578	3	17	45	0.9665551839464883
574	7	17	17	0.959866220735786
575	6	17	30	0.9615384615384616
581	0	17	33	0.9715719063545151
580	1	17	41	0.9698996655518395
576	5	17	30	0.9632107023411371
578	2	18	21	0.9665551839464883
577	3	18	18	0.9648829431438127
579	2	17	53	0.9682274247491639
577	4	17	41	0.9648829431438127
529	52	17	1	0.8846153846153846
530	51	17	2	0.8862876254180602
539	43	16	1	0.9013377926421404
573	9	16	20	0.9581939799331104
566	16	16	6	0.9464882943143813
572	10	16	13	0.9565217391304348
528	56	14	3	0.882943143812709
554	30	14	11	0.9264214046822743
552	32	14	4	0.9230769230769231
547	36	15	5	0.9147157190635451
527	56	15	1	0.8812709030100334
568	15	15	15	0.9498327759197325
567	16	15	12	0.9481605351170569
564	19	15	6	0.9431438127090301
582	0	16	51	0.9732441471571907
574	8	16	16	0.959866220735786
569	13	16	9	0.9515050167224081
542	41	15	2	0.9063545150501672
545	38	15	2	0.9113712374581939
559	24	15	2	0.9347826086956522
563	20	15	7	0.9414715719063546
556	28	14	6	0.9297658862876255
529	55	14	1	0.8846153846153846
567	17	14	18	0.9481605351170569
535	48	15	2	0.8946488294314381
549	34	15	3	0.9180602006688964
575	7	16	42	0.9615384615384616
571	11	16	13	0.9548494983277592
554	28	16	1	0.9264214046822743
510	72	16	1	0.8528428093645485
567	15	16	4	0.9481605351170569
559	25	14	8	0.9347826086956522
523	60	15	2	0.8745819397993311
541	43	14	1	0.9046822742474916
549	35	14	2	0.9180602006688964
564	17	17	1	0.9431438127090301
553	28	17	1	0.9247491638795987
550	31	17	1	0.919732441471572
573	8	17	11	0.9581939799331104
570	11	17	9	0.9531772575250836
560	24	14	8	0.9364548494983278
558	24	16	2	0.9331103678929766
544	39	15	1	0.9096989966555183
562	23	13	7	0.939799331103679
570	15	13	22	0.9531772575250836
575	11	12	54	0.9615384615384616
583	3	12	188	0.9749163879598662
584	2	12	223	0.9765886287625418
585	1	12	162	0.9782608695652174
580	6	12	137	0.9698996655518395
557	29	12	8	0.931438127090301
586	1	11	71	0.979933110367893
579	8	11	37	0.9682274247491639
582	5	11	64	0.9732441471571907
582	4	12	158	0.9732441471571907
571	15	12	18	0.9548494983277592
573	13	12	32	0.9581939799331104
581	5	12	129	0.9715719063545151
578	8	12	74	0.9665551839464883
556	30	12	5	0.9297658862876255
567	19	12	13	0.9481605351170569
586	0	12	89	0.979933110367893
531	55	12	1	0.8879598662207357
563	22	13	8	0.9414715719063546
564	21	13	6	0.9431438127090301
567	18	13	11	0.9481605351170569
579	7	12	70	0.9682274247491639
565	21	12	5	0.9448160535117057
566	20	12	7	0.9464882943143813
577	9	12	56	0.9648829431438127
574	12	12	31	0.959866220735786
561	25	12	5	0.9381270903010034
569	17	12	15	0.9515050167224081
560	26	12	11	0.9364548494983278
570	16	12	17	0.9531772575250836
553	33	12	4	0.9247491638795987
536	50	12	2	0.8963210702341137
576	10	12	46	0.9632107023411371
585	2	11	98	0.9782608695652174
583	4	11	68	0.9749163879598662
584	3	11	84	0.9765886287625418
581	6	11	48	0.9715719063545151
578	9	11	22	0.9665551839464883
580	7	11	36	0.9698996655518395
577	10	11	23	0.9648829431438127
585	3	10	58	0.9782608695652174
588	0	10	31	0.9832775919732442
581	7	10	36	0.9715719063545151
577	11	10	16	0.9648829431438127
586	2	10	78	0.979933110367893
584	4	10	55	0.9765886287625418
587	0	11	44	0.9816053511705686
587	1	10	62	0.9816053511705686
571	16	11	9	0.9548494983277592
583	5	10	42	0.9749163879598662
564	22	12	4	0.9431438127090301
537	49	12	2	0.8979933110367893
417	169	12	1	0.697324414715719
512	74	12	1	0.8561872909698997
539	47	12	1	0.9013377926421404
527	59	12	1	0.8812709030100334
549	37	12	5	0.9180602006688964
559	27	12	3	0.9347826086956522
564	23	11	4	0.9431438127090301
568	19	11	5	0.9498327759197325
576	11	11	6	0.9632107023411371
555	29	14	4	0.9280936454849499
551	33	14	4	0.9214046822742475
541	41	16	1	0.9046822742474916
355	227	16	1	0.5936454849498328
371	211	16	1	0.6204013377926422
535	47	16	1	0.8946488294314381
559	23	16	3	0.9347826086956522
556	26	16	2	0.9297658862876255
530	53	15	1	0.8862876254180602
525	58	15	1	0.8779264214046822
558	25	15	4	0.9331103678929766
569	11	18	4	0.9515050167224081
571	9	18	8	0.9548494983277592
564	16	18	2	0.9431438127090301
393	188	17	1	0.657190635451505
417	165	16	1	0.697324414715719
521	62	15	1	0.8712374581939799
538	45	15	1	0.8996655518394648
504	81	13	1	0.842809364548495
553	32	13	2	0.9247491638795987
572	14	12	14	0.9565217391304348
563	24	11	2	0.9414715719063546
421	166	11	1	0.7040133779264214
562	25	11	1	0.939799331103679
573	14	11	8	0.9581939799331104
547	37	14	4	0.9147157190635451
406	177	15	1	0.6789297658862876
465	117	16	1	0.7775919732441472
565	22	11	1	0.9448160535117057
567	20	11	6	0.9481605351170569
541	46	11	1	0.9046822742474916
575	12	11	10	0.9615384615384616
550	37	11	2	0.919732441471572
491	94	13	1	0.8210702341137124
560	25	13	6	0.9364548494983278
548	37	13	3	0.9163879598662207
539	46	13	2	0.9013377926421404
559	26	13	3	0.9347826086956522
546	40	12	1	0.9130434782608695
544	41	13	4	0.9096989966555183
514	72	12	1	0.8595317725752508
525	61	12	2	0.8779264214046822
534	52	12	1	0.8929765886287625
569	18	11	4	0.9515050167224081
572	15	11	6	0.9565217391304348
555	32	11	1	0.9280936454849499
550	36	12	1	0.919732441471572
562	24	12	8	0.939799331103679
568	18	12	14	0.9498327759197325
509	76	13	1	0.8511705685618729
497	88	13	1	0.8311036789297659
545	40	13	4	0.9113712374581939
557	28	13	4	0.931438127090301
574	6	18	10	0.959866220735786
576	4	18	14	0.9632107023411371
575	4	19	3	0.9615384615384616
578	1	19	3	0.9665551839464883
574	4	20	5	0.959866220735786
571	7	20	2	0.9548494983277592
577	1	20	4	0.9648829431438127
575	5	18	8	0.9615384615384616
573	7	18	10	0.9581939799331104
484	100	14	1	0.8093645484949833
464	122	12	1	0.7759197324414716
493	93	12	1	0.8244147157190636
463	122	13	1	0.774247491638796
488	97	13	1	0.8160535117056856
511	74	13	1	0.8545150501672241
561	24	13	3	0.9381270903010034
548	38	12	1	0.9163879598662207
551	35	12	5	0.9214046822742475
547	38	13	2	0.9147157190635451
556	29	13	6	0.9297658862876255
550	35	13	3	0.919732441471572
563	21	14	4	0.9414715719063546
558	26	14	8	0.9331103678929766
545	39	14	2	0.9113712374581939
561	23	14	6	0.9381270903010034
550	34	14	9	0.919732441471572
540	44	14	1	0.903010033444816
541	42	15	1	0.9046822742474916
447	136	15	1	0.7474916387959866
514	69	15	1	0.8595317725752508
531	52	15	1	0.8879598662207357
457	127	14	1	0.7642140468227425
553	30	15	1	0.9247491638795987
520	64	14	1	0.8695652173913043
532	54	12	1	0.8896321070234113
554	32	12	3	0.9264214046822743
558	28	12	8	0.9331103678929766
513	73	12	2	0.8578595317725752
563	23	12	9	0.9414715719063546
552	34	12	2	0.9230769230769231
534	50	14	2	0.8929765886287625
413	171	14	1	0.6906354515050167
534	48	16	1	0.8929765886287625
569	12	17	8	0.9515050167224081
561	20	17	6	0.9381270903010034
557	23	18	1	0.931438127090301
480	104	14	1	0.802675585284281
506	79	13	1	0.8461538461538461
399	186	13	1	0.6672240802675585
493	92	13	1	0.8244147157190636
507	78	13	1	0.8478260869565217
528	57	13	1	0.882943143812709
535	49	14	1	0.8946488294314381
543	41	14	2	0.9080267558528428
566	14	18	4	0.9464882943143813
570	10	18	3	0.9531772575250836
565	15	18	1	0.9448160535117057
518	65	15	1	0.8662207357859532
543	39	16	1	0.9080267558528428
556	27	15	1	0.9297658862876255
557	26	15	2	0.931438127090301
571	10	17	7	0.9548494983277592
524	61	13	1	0.8762541806020067
504	82	12	1	0.842809364548495
540	45	13	2	0.903010033444816
526	58	14	1	0.8795986622073578
473	111	14	1	0.7909698996655519
513	71	14	1	0.8578595317725752
537	47	14	1	0.8979933110367893
542	43	13	2	0.9063545150501672
552	33	13	2	0.9230769230769231
563	18	17	1	0.9414715719063546
552	29	17	2	0.9230769230769231
567	14	17	6	0.9481605351170569
432	152	14	1	0.7224080267558528
539	45	14	3	0.9013377926421404
582	6	10	42	0.9732441471571907
561	26	11	3	0.9381270903010034
574	13	11	7	0.959866220735786
570	17	11	1	0.9531772575250836
587	2	9	67	0.9816053511705686
579	10	9	10	0.9682274247491639
584	5	9	41	0.9765886287625418
582	7	9	31	0.9732441471571907
577	12	9	7	0.9648829431438127
578	11	9	14	0.9665551839464883
567	22	9	4	0.9481605351170569
569	20	9	6	0.9515050167224081
568	20	10	5	0.9498327759197325
559	29	10	3	0.9347826086956522
563	25	10	4	0.9414715719063546
570	18	10	1	0.9531772575250836
579	9	10	21	0.9682274247491639
580	8	10	27	0.9698996655518395
575	13	10	10	0.9615384615384616
578	10	10	13	0.9665551839464883
573	15	10	6	0.9581939799331104
585	4	9	54	0.9782608695652174
572	16	10	6	0.9565217391304348
576	12	10	10	0.9632107023411371
581	8	9	20	0.9715719063545151
587	3	8	63	0.9816053511705686
576	14	8	11	0.9632107023411371
582	8	8	23	0.9732441471571907
583	7	8	23	0.9749163879598662
584	6	8	37	0.9765886287625418
585	5	8	43	0.9782608695652174
579	11	8	17	0.9682274247491639
578	12	8	11	0.9665551839464883
586	4	8	55	0.979933110367893
581	9	8	20	0.9715719063545151
570	20	8	3	0.9531772575250836
588	2	8	74	0.9832775919732442
589	1	8	54	0.9849498327759197
580	10	8	13	0.9698996655518395
577	13	8	17	0.9648829431438127
571	19	8	1	0.9548494983277592
589	0	9	29	0.9849498327759197
586	3	9	57	0.979933110367893
588	1	9	56	0.9832775919732442
565	24	9	1	0.9448160535117057
576	13	9	11	0.9632107023411371
572	17	9	5	0.9565217391304348
580	9	9	13	0.9698996655518395
574	14	10	5	0.959866220735786
567	21	10	3	0.9481605351170569
547	42	9	1	0.9147157190635451
567	23	8	5	0.9481605351170569
573	17	8	1	0.9581939799331104
572	18	8	6	0.9565217391304348
472	118	8	1	0.7892976588628763
563	27	8	3	0.9414715719063546
568	22	8	3	0.9498327759197325
575	14	9	4	0.9615384615384616
583	6	9	40	0.9749163879598662
590	0	8	19	0.9866220735785953
575	15	8	8	0.9615384615384616
574	16	8	5	0.959866220735786
557	32	9	1	0.931438127090301
564	24	10	3	0.9431438127090301
559	30	9	1	0.9347826086956522
558	31	9	1	0.9331103678929766
574	15	9	6	0.959866220735786
548	41	9	1	0.9163879598662207
548	42	8	1	0.9163879598662207
561	28	9	1	0.9381270903010034
568	21	9	1	0.9498327759197325
571	18	9	3	0.9548494983277592
564	26	8	1	0.9431438127090301
569	21	8	2	0.9515050167224081
566	24	8	2	0.9464882943143813
521	69	8	1	0.8712374581939799
561	29	8	2	0.9381270903010034
555	35	8	1	0.9280936454849499
556	34	8	2	0.9297658862876255
558	32	8	1	0.9331103678929766
587	4	7	10	0.9816053511705686
566	23	9	1	0.9464882943143813
581	10	7	5	0.9715719063545151
568	23	7	2	0.9498327759197325
583	8	7	4	0.9749163879598662
588	3	7	12	0.9832775919732442
585	6	7	6	0.9782608695652174
586	5	7	7	0.979933110367893
590	1	7	6	0.9866220735785953
553	37	8	1	0.9247491638795987
572	19	7	2	0.9565217391304348
564	27	7	2	0.9431438127090301
573	18	7	1	0.9581939799331104
562	29	7	1	0.939799331103679
574	17	7	3	0.959866220735786
577	14	7	1	0.9648829431438127
580	11	7	1	0.9698996655518395
582	9	7	5	0.9732441471571907
565	26	7	1	0.9448160535117057
591	0	7	3	0.9882943143812709
589	2	7	10	0.9849498327759197
584	7	7	5	0.9765886287625418
530	61	7	1	0.8862876254180602
576	15	7	3	0.9632107023411371
465	126	7	1	0.7775919732441472
523	68	7	1	0.8745819397993311
553	34	11	1	0.9247491638795987
559	32	7	1	0.9347826086956522
571	20	7	2	0.9548494983277592
579	12	7	3	0.9682274247491639
578	13	7	1	0.9665551839464883
575	16	7	1	0.9615384615384616
553	36	9	2	0.9247491638795987
529	60	9	1	0.8846153846153846
546	43	9	1	0.9130434782608695
522	67	9	1	0.8729096989966555
560	31	7	1	0.9364548494983278
540	51	7	1	0.903010033444816
547	43	8	1	0.9147157190635451
551	39	8	1	0.9214046822742475
550	40	8	1	0.919732441471572
573	16	9	4	0.9581939799331104
543	43	12	1	0.9080267558528428
517	69	12	1	0.8645484949832776
357	226	15	1	0.596989966555184
565	17	16	1	0.9448160535117057
527	57	14	1	0.8812709030100334
447	138	13	1	0.7474916387959866
546	39	13	1	0.9130434782608695
558	27	13	1	0.9331103678929766
546	38	14	1	0.9130434782608695
521	64	13	1	0.8712374581939799
514	70	14	2	0.8595317725752508
579	1	18	10	0.9682274247491639
572	8	18	9	0.9565217391304348
529	56	13	2	0.8846153846153846
440	146	12	1	0.7357859531772575
546	41	11	1	0.9130434782608695
545	41	12	2	0.9113712374581939
523	63	12	1	0.8745819397993311
398	188	12	1	0.6655518394648829
510	76	12	2	0.8528428093645485
499	87	12	1	0.8344481605351171
371	213	14	1	0.6204013377926422
533	51	14	3	0.8913043478260869
496	88	14	1	0.8294314381270903
543	42	13	2	0.9080267558528428
566	22	10	2	0.9464882943143813
569	19	10	3	0.9515050167224081
548	40	10	1	0.9163879598662207
558	30	10	1	0.9331103678929766
556	32	10	1	0.9297658862876255
562	26	10	1	0.939799331103679
571	17	10	2	0.9548494983277592
552	35	11	1	0.9230769230769231
524	63	11	1	0.8762541806020067
560	28	10	1	0.9364548494983278
566	21	11	1	0.9464882943143813
553	35	10	1	0.9247491638795987
542	47	9	1	0.9063545150501672
563	26	9	1	0.9414715719063546
478	110	10	1	0.7993311036789298
514	73	11	1	0.8595317725752508
515	72	11	1	0.8612040133779264
550	38	10	1	0.919732441471572
528	59	11	1	0.882943143812709
548	39	11	1	0.9163879598662207
471	116	11	1	0.7876254180602007
443	144	11	1	0.7408026755852842
525	63	10	1	0.8779264214046822
551	37	10	1	0.9214046822742475
565	23	10	1	0.9448160535117057
560	27	11	1	0.9364548494983278
517	66	15	1	0.8645484949832776
371	212	15	1	0.6204013377926422
504	80	14	1	0.842809364548495
548	36	14	2	0.9163879598662207
533	52	13	1	0.8913043478260869
520	65	13	1	0.8695652173913043
547	39	12	2	0.9147157190635451
466	118	14	1	0.7792642140468228
538	48	12	1	0.8996655518394648
525	60	13	1	0.8779264214046822
542	45	11	1	0.9063545150501672
453	130	15	1	0.7575250836120402
526	57	15	1	0.8795986622073578
512	71	15	1	0.8561872909698997
552	30	16	1	0.9230769230769231
557	25	16	1	0.931438127090301
533	49	16	1	0.8913043478260869
549	33	16	1	0.9180602006688964
405	177	16	1	0.677257525083612
416	166	16	1	0.6956521739130435
529	53	16	1	0.8846153846153846
557	24	17	1	0.931438127090301
559	22	17	3	0.9347826086956522
572	9	17	11	0.9565217391304348
541	40	17	1	0.9046822742474916
538	43	17	1	0.8996655518394648
562	19	17	2	0.939799331103679
491	90	17	1	0.8210702341137124
450	131	17	1	0.7525083612040134
565	16	17	4	0.9448160535117057
558	23	17	2	0.9331103678929766
568	13	17	3	0.9498327759197325
568	12	18	5	0.9498327759197325
580	0	18	8	0.9698996655518395
572	5	21	3	0.9565217391304348
576	1	21	1	0.9632107023411371
575	2	21	3	0.9615384615384616
572	4	22	1	0.9565217391304348
574	2	22	2	0.959866220735786
566	10	22	1	0.9464882943143813
570	6	22	1	0.9531772575250836
567	9	22	1	0.9481605351170569
575	3	20	1	0.9615384615384616
576	2	20	4	0.9632107023411371
578	0	20	2	0.9665551839464883
573	5	20	1	0.9581939799331104
564	14	20	1	0.9431438127090301
573	6	19	2	0.9581939799331104
567	13	18	3	0.9481605351170569
551	30	17	1	0.9214046822742475
576	3	19	3	0.9632107023411371
569	10	19	2	0.9515050167224081
550	33	15	1	0.919732441471572
566	15	17	3	0.9464882943143813
527	55	16	1	0.8812709030100334
528	52	18	1	0.882943143812709
538	46	14	1	0.8996655518394648
380	201	17	1	0.6354515050167224
533	47	18	1	0.8913043478260869
508	72	18	1	0.8494983277591973
563	17	18	1	0.9414715719063546
523	58	17	1	0.8745819397993311
563	16	19	1	0.9414715719063546
530	54	14	2	0.8862876254180602
560	21	17	1	0.9364548494983278
552	31	15	1	0.9230769230769231
503	81	14	2	0.8411371237458194
510	74	14	1	0.8528428093645485
485	99	14	1	0.8110367892976589
505	79	14	1	0.8444816053511706
475	109	14	1	0.794314381270903
489	95	14	1	0.8177257525083612
524	60	14	1	0.8762541806020067
532	51	15	1	0.8896321070234113
525	56	17	1	0.8779264214046822
577	2	19	1	0.9648829431438127
520	66	12	1	0.8695652173913043
516	69	13	1	0.862876254180602
546	37	15	2	0.9130434782608695
