# Supplementary material for: Barcode-free multiplex plasmid sequencing using Bayesian analysis and nanopore sequencing
Source: eLife. 2025 Apr 25;12:RP88794. doi: 10.7554/eLife.88794 (PMC12029211; doi:10.7554/eLife.88794)
Supplement: Figure 6—source data 2. [file elife-88794-fig6-data2.csv]

q_scores	match_hist_below07	mismatch_hist_below07	del_hist_below07	omitted_hist_below07	match_hist_above09	mismatch_hist_above09	del_hist_above09	omitted_hist_above09
-1	0.0	0.0	1219.0	203.0	0.0	0.0	32390.0	126029.0
0	0.0	0.0	0.0	0.0	0.0	0.0	0.0	0.0
1	0.0	0.0	0.0	0.0	0.0	0.0	0.0	0.0
2	9.0	2.0	0.0	0.0	1465.0	383.0	0.0	175.0
3	26.0	10.0	0.0	0.0	5662.0	1062.0	0.0	351.0
4	71.0	49.0	0.0	1.0	13565.0	1979.0	0.0	524.0
5	162.0	84.0	0.0	0.0	23510.0	2679.0	0.0	468.0
6	239.0	124.0	0.0	2.0	32751.0	2996.0	0.0	422.0
7	264.0	139.0	0.0	1.0	44847.0	3275.0	0.0	408.0
8	278.0	135.0	0.0	1.0	46933.0	3109.0	0.0	297.0
9	273.0	114.0	0.0	1.0	45715.0	2643.0	0.0	279.0
10	257.0	109.0	0.0	2.0	43190.0	2248.0	0.0	219.0
11	210.0	85.0	0.0	1.0	42509.0	1754.0	0.0	210.0
12	220.0	88.0	0.0	1.0	41725.0	1538.0	0.0	167.0
13	183.0	58.0	0.0	2.0	41574.0	1282.0	0.0	117.0
14	181.0	44.0	0.0	1.0	42140.0	1147.0	0.0	128.0
15	173.0	56.0	0.0	1.0	42592.0	917.0	0.0	103.0
16	171.0	60.0	0.0	1.0	43860.0	844.0	0.0	98.0
17	156.0	49.0	0.0	1.0	44111.0	718.0	0.0	86.0
18	151.0	54.0	0.0	1.0	45356.0	654.0	0.0	95.0
19	172.0	39.0	0.0	0.0	47440.0	545.0	0.0	86.0
20	151.0	45.0	0.0	0.0	49306.0	470.0	0.0	66.0
21	158.0	35.0	0.0	0.0	51129.0	411.0	0.0	72.0
22	135.0	25.0	0.0	0.0	53740.0	377.0	0.0	61.0
23	116.0	31.0	0.0	0.0	56364.0	341.0	0.0	60.0
24	118.0	25.0	0.0	0.0	60829.0	276.0	0.0	61.0
25	126.0	23.0	0.0	0.0	64632.0	275.0	0.0	77.0
26	108.0	16.0	0.0	0.0	69743.0	201.0	0.0	102.0
27	122.0	20.0	0.0	0.0	75817.0	197.0	0.0	122.0
28	108.0	13.0	0.0	0.0	84048.0	157.0	0.0	69.0
29	98.0	24.0	0.0	0.0	93460.0	141.0	0.0	104.0
30	97.0	13.0	0.0	0.0	105181.0	120.0	0.0	144.0
31	100.0	9.0	0.0	0.0	119569.0	110.0	0.0	149.0
32	104.0	11.0	0.0	0.0	135777.0	83.0	0.0	184.0
33	96.0	11.0	0.0	0.0	152117.0	75.0	0.0	159.0
34	98.0	13.0	0.0	0.0	170026.0	71.0	0.0	181.0
35	100.0	2.0	0.0	0.0	188322.0	56.0	0.0	172.0
36	94.0	7.0	0.0	0.0	207617.0	52.0	0.0	187.0
37	90.0	8.0	0.0	1.0	230489.0	50.0	0.0	172.0
38	83.0	7.0	0.0	1.0	252803.0	36.0	0.0	166.0
39	90.0	6.0	0.0	0.0	275040.0	37.0	0.0	185.0
40	75.0	4.0	0.0	2.0	297632.0	19.0	0.0	185.0
41	406.0	11.0	0.0	0.0	2559951.0	85.0	0.0	1176.0
