# Supplementary material for: Barcode-free multiplex plasmid sequencing using Bayesian analysis and nanopore sequencing
Source: eLife. 2025 Apr 25;12:RP88794. doi: 10.7554/eLife.88794 (PMC12029211; doi:10.7554/eLife.88794)
Supplement: Figure 6—source data 3. [file elife-88794-fig6-data3.txt]

### 2_alignment_consensus_core_results_analysis_kplogo_below_0.7 ###
>0
ATCTC
>1
CAGAT
>2
ATCTG
>3
CAGAT
>4
ATCTT
>5
AAGAT
>6
GAGGG
>7
ATCTT
>8
ATCCC
>9
GAGAT
>10
ATCTG
>11
ATCTA
>12
CAGAT
>13
ATCTG
>14
TTCCC

### 2_alignment_consensus_core_results_analysis_kplogo_above_0.9 ###
>0
TCAAT
>1
CAATA
>2
AATAC
>3
ATACG
>4
TACGG
>5
ACGGG
>6
CGGGA
>7
GGGAT
>8
GGATA
>9
GATAA
>10
ATAAT
>11
TAATA
>12
AATAC
>13
ATACC
>14
TACCG
>15
ACCGC
>16
CCGCG
>17
CGCGC
>18
GCGCC
>19
CGCCA
>20
GCCAC
>21
CCACA
>22
CACAT
>23
ACATA
>24
CATAG
>25
ATAGC
>26
TAGCA
>27
AGCAG
>28
GCAGA
>29
CAGAA
>30
AGAAC
>31
GAACT
>32
AACTT
>33
ACTTT
>34
CTTTA
>35
TTTAA
>36
TTAAA
>37
TAAAA
>38
AAAAG
>39
AAAGT
>40
AAGTG
>41
AGTGC
>42
GTGCT
>43
TGCTC
>44
GCTCA
>45
CTCAT
>46
TCATC
>47
CATCA
>48
ATCAT
>49
TCATT
>50
CATTG
>51
ATTGG
>52
TTGGA
>53
TGGAA
>54
GGAAA
>55
GAAAA
>56
AAAAC
>57
AAACG
>58
AACGT
>59
ACGTT
>60
CGTTC
>61
GTTCT
>62
TTCTT
>63
TCTTC
>64
CTTCG
>65
TTCGG
>66
CGGGG
>67
GGGGC
>68
GGGCG
>69
GGCGA
>70
CGAAA
>71
GAAAA
>72
AAAAC
>73
AAACT
>74
AACTC
>75
ACTCT
>76
CTCTC
>77
TCTCA
>78
CTCAA
>79
CAAGG
>80
AAGGA
>81
AGGAT
>82
GGATC
>83
GATCT
>84
TCTTA
>85
CTTAC
>86
TTACC
>87
TACCG
>88
ACCGC
>89
CCGCT
>90
CGCTG
>91
GCTGT
>92
CTGTT
>93
TGTTG
>94
GTTGA
>95
TTGAG
>96
TGAGA
>97
GAGAT
>98
AGATC
>99
GATCC
>100
ATCCA
>101
TCCAG
>102
CCAGT
>103
CAGTT
>104
AGTTC
>105
GTTCG
>106
TTCGA
>107
TCGAT
>108
CGATG
>109
GATGT
>110
ATGTA
>111
TGTAA
>112
GTAAC
>113
TAACC
>114
AACCC
>115
ACCCA
>116
CCCAC
>117
CCACT
>118
CACTC
>119
ACTCG
>120
CTCGT
>121
TCGTG
>122
CGTGC
>123
GTGCA
>124
TGCAC
>125
GCACC
>126
CACCC
>127
ACCCA
>128
CCCAA
>129
CCAAC
>130
CAACT
>131
AACTG
>132
ACTGA
>133
CTGAT
>134
TGATC
>135
GATCT
>136
ATCTT
>137
TCTTC
>138
CTTCA
>139
TTCAG
>140
TCAGC
>141
CAGCA
>142
AGCAT
>143
GCATC
>144
CATCT
>145
ATCTT
>146
TCTTT
>147
CTTTT
>148
TTTTA
>149
TTTAC
>150
TTACT
>151
TACTT
>152
ACTTT
>153
CTTTC
>154
TTTCA
>155
TTCAC
>156
TCACC
>157
CACCA
>158
ACCAG
>159
CCAGC
>160
CAGCG
>161
AGCGT
>162
GCGTT
>163
CGTTT
>164
GTTTC
>165
TTTCT
>166
TTCTG
>167
TCTGG
>168
CTGGG
>169
TGGGT
>170
GGGTG
>171
GGTGA
>172
GTGAG
>173
TGAGC
>174
GAGCA
>175
AGCAA
>176
GCAAA
>177
CAAAA
>178
AAAAA
>179
AAAAC
>180
AAACA
>181
AACAG
>182
ACAGG
>183
CAGGA
>184
AGGAA
>185
GGAAG
>186
GAAGG
>187
AAGGC
>188
AGGCA
>189
GGCAA
>190
GCAAA
>191
CAAAA
>192
AAAAT
>193
AAATG
>194
AATGC
>195
ATGCC
>196
TGCCG
>197
GCCGC
>198
CCGCA
>199
CGCAA
>200
GCAAA
>201
CAAAA
>202
AAAAA
>203
AAAAA
>204
AAAAG
>205
AAAGG
>206
AAGGG
>207
AGGGA
>208
GGGAA
>209
GGAAT
>210
GAATA
>211
AATAA
>212
ATAAG
>213
TAAGG
>214
AAGGG
>215
AGGGC
>216
GGGCG
>217
GGCGA
>218
GCGAC
>219
CGACA
>220
GACAC
>221
ACACG
>222
CACGG
>223
ACGGA
>224
CGGAA
>225
GGAAA
>226
GAAAT
>227
AAATG
>228
AATGT
>229
ATGTT
>230
TGTTG
>231
GTTGA
>232
TTGAA
>233
TGAAT
>234
GAATA
>235
AATAC
>236
ATACT
>237
TACTC
>238
ACTCA
>239
CTCAT
>240
TCATA
>241
CATAC
>242
ATACT
>243
TACTC
>244
ACTCT
>245
CTCTT
>246
TCTTC
>247
CTTCC
>248
TTCCT
>249
TCCTT
>250
CCTTT
>251
CTTTT
>252
TTTTT
>253
TTTTC
>254
TTTCA
>255
TTCAA
>256
TCAAT
>257
CAATA
>258
AATAT
>259
ATATT
>260
TATTA
>261
ATTAT
>262
TTATT
>263
TATTG
>264
ATTGA
>265
TTGAA
>266
TGAAG
>267
GAAGC
>268
AAGCA
>269
AGCAT
>270
GCATT
>271
CATTT
>272
ATTTA
>273
TTTAT
>274
TTATC
>275
TATCA
>276
ATCAG
>277
TCAGG
>278
CAGGG
>279
AGGGT
>280
GGGTT
>281
GGTTA
>282
GTTAT
>283
TTATT
>284
TATTG
>285
ATTGT
>286
TTGTC
>287
TGTCT
>288
GTCTC
>289
TCTCA
>290
CTCAT
>291
TCATG
>292
CATGA
>293
ATGAG
>294
TGAGC
>295
GAGCG
>296
AGCGG
>297
GCGGA
>298
CGGAT
>299
GGATA
>300
GATAC
>301
ATACA
>302
TACAT
>303
ACATA
>304
CATAT
>305
ATATT
>306
TATTT
>307
ATTTG
>308
TTTGA
>309
TTGAA
>310
TGAAT
>311
GAATG
>312
AATGT
>313
ATGTA
>314
TGTAT
>315
GTATT
>316
TATTT
>317
ATTTA
>318
TTTAG
>319
TTAGA
>320
TAGAA
>321
AGAAA
>322
GAAAA
>323
AAAAA
>324
AAAAT
>325
AAATA
>326
AATAA
>327
ATAAA
>328
TAAAC
>329
AAACA
>330
AACAA
>331
ACAAA
>332
CAAAT
>333
AAATA
>334
AATAG
>335
ATAGG
>336
TAGGG
>337
AGGGG
>338
GGGGT
>339
GGGTT
>340
GGTTC
>341
GTTCC
>342
TTCCG
>343
TCCGC
>344
CCGCG
>345
CGCGC
>346
GCGCA
>347
CGCAC
>348
GCACA
>349
CACAT
>350
ACATT
>351
CATTT
>352
ATTTC
>353
TTTCC
>354
TCCCC
>355
CCCCG
>356
CCCGA
>357
CCGAA
>358
CGAAA
>359
GAAAA
>360
AAAAG
>361
AAAGT
>362
AAGTG
>363
AGTGC
>364
GTGCC
>365
TGCCA
>366
GCCAC
>367
CCACC
>368
CACCT
>369
ACCTA
>370
CCTAA
>371
CTAAA
>372
TAAAT
>373
AAATT
>374
AATTG
>375
ATTGT
>376
TTGTA
>377
TGTAA
>378
GTAAG
>379
TAAGC
>380
AAGCG
>381
AGCGT
>382
GCGTT
>383
CGTTA
>384
GTTAA
>385
TTAAT
>386
TAATA
>387
AATAT
>388
ATATT
>389
TATTT
>390
ATTTT
>391
TTTTG
>392
TTTGT
>393
TTGTT
>394
TGTTA
>395
GTTAA
>396
TTAAA
>397
TAAAA
>398
AAAAT
>399
AAATT
>400
AATTC
>401
ATTCG
>402
TTCGC
>403
TCGCG
>404
CGCGT
>405
GCGTT
>406
CGTTA
>407
GTTAA
>408
TTAAA
>409
TAAAT
>410
AAATT
>411
AATTT
>412
ATTTT
>413
TTTTT
>414
TTTTG
>415
TTTGT
>416
TTGTT
>417
TGTTA
>418
GTTAA
>419
TTAAA
>420
TAAAT
>421
AAATC
>422
AATCA
>423
ATCAG
>424
TCAGC
>425
CAGCT
>426
AGCTC
>427
GCTCA
>428
CTCAT
>429
TCATT
>430
CATTT
>431
ATTTT
>432
TTTTT
>433
TTTTT
>434
TTTTA
>435
TTTAA
>436
TTAAC
>437
TAACC
>438
AACCA
>439
ACCAA
>440
CCAAT
>441
CAATA
>442
AATAG
>443
ATAGG
>444
TAGGC
>445
AGGCC
>446
GGCCG
>447
GCCGA
>448
CCGAA
>449
CGAAA
>450
GAAAT
>451
AAATC
>452
AATCG
>453
ATCGG
>454
TCGGC
>455
CGGCA
>456
GGCAA
>457
GCAAA
>458
CAAAA
>459
AAAAT
>460
AAATC
>461
AATCC
>462
ATCCC
>463
TCCCT
>464
CCCTT
>465
CCTTA
>466
CTTAT
>467
TTATA
>468
TATAA
>469
ATAAA
>470
TAAAT
>471
AAATC
>472
AATCA
>473
ATCAA
>474
TCAAA
>475
CAAAA
>476
AAAAG
>477
AAAGA
>478
AAGAA
>479
AGAAT
>480
GAATA
>481
AATAG
>482
ATAGA
>483
TAGAC
>484
AGACC
>485
GACCG
>486
ACCGA
>487
CCGAG
>488
CGAGA
>489
GAGAT
>490
AGATA
>491
GATAG
>492
ATAGG
>493
TAGGG
>494
AGGGT
>495
GGGTT
>496
GGTTG
>497
TGAGT
>498
GAGTG
>499
AGTGT
>500
GTGTT
>501
TGTTG
>502
GTTGT
>503
TTGTT
>504
TGTTC
>505
GTTCC
>506
TTCCA
>507
TCCAG
>508
CCAGT
>509
CAGTT
>510
AGTTT
>511
GTTTG
>512
TTGGA
>513
TGGAA
>514
GGAAC
>515
GAACA
>516
AACAA
>517
CAAGA
>518
AAGAG
>519
AGAGT
>520
GAGTC
>521
AGTCC
>522
GTCCA
>523
TCCAC
>524
CCACT
>525
CACTA
>526
ACTAT
>527
CTATT
>528
TATTA
>529
ATTAA
>530
TTAAA
>531
TAAAG
>532
AAAGA
>533
AAGAA
>534
AGAAC
>535
GAACG
>536
AACGT
>537
ACGTG
>538
CGTGG
>539
GTGGA
>540
TGGAC
>541
GGACT
>542
GACTC
>543
ACTCC
>544
CTCCA
>545
TCCAA
>546
CCAAC
>547
CAACG
>548
AACGT
>549
ACGTC
>550
CGTCA
>551
GTCAA
>552
TCAAA
>553
CAAAG
>554
AAAGG
>555
AAGGG
>556
AGGGC
>557
GGGCG
>558
GGCGA
>559
GCGAA
>560
CGAAA
>561
GAAAA
>562
AAAAA
>563
AAAAC
>564
AAACC
>565
AACCG
>566
ACCGT
>567
CCGTC
>568
CGTCT
>569
GTCTA
>570
TCTAT
>571
CTATC
>572
TATCA
>573
ATCAG
>574
TCAGG
>575
CAGGG
>576
AGGGC
>577
GGGCG
>578
GGCGA
>579
GCGAT
>580
CGATG
>581
GATGG
>582
ATGGC
>583
TGGCC
>584
GGCCC
>585
GCCCA
>586
CCCAC
>587
CCACT
>588
CACTA
>589
ACTAC
>590
CTACG
>591
TACGT
>592
ACGTG
>593
CGTGA
>594
GTGAA
>595
TGAAC
>596
GAACC
>597
AACCA
>598
ACCAT
>599
CCATC
>600
CATCA
>601
ATCAC
>602
TCACC
>603
CACCC
>604
ACCCT
>605
CCCTA
>606
CCTAA
>607
CTAAT
>608
TAATC
>609
AATCA
>610
ATCAA
>611
TCAAG
>612
CAAGT
>613
AAGTT
>614
AGTTT
>615
GTTTT
>616
TTTTT
>617
TTTTT
>618
TTTTG
>619
TTTGG
>620
TTGGG
>621
TGGGG
>622
GGGGT
>623
GGGTC
>624
GGTCG
>625
GTCGA
>626
TCGAG
>627
CGAGG
>628
GAGGT
>629
AGGTG
>630
GGTGC
>631
GTGCC
>632
TGCCG
>633
GCCGT
>634
CCGTA
>635
CGTAA
>636
GTAAA
>637
TAAAG
>638
AAAGC
>639
AAGCA
>640
AGCAC
>641
GCACT
>642
CACTA
>643
ACTAA
>644
CTAAA
>645
TAAAT
>646
AAATC
>647
AATCG
>648
ATCGG
>649
TCGGA
>650
CGGAA
>651
GGAAC
>652
GAACC
>653
AACCC
>654
ACCCT
>655
CCCTA
>656
CCTAA
>657
TAAAG
>658
AAAGG
>659
AAGGG
>660
AGGGA
>661
GGGAG
>662
GGAGC
>663
GAGCC
>664
GCCCC
>665
CCCCC
>666
CCCCG
>667
CCCGA
>668
CCGAT
>669
CGATT
>670
GATTT
>671
ATTTA
>672
TTTAG
>673
TTAGA
>674
TAGAG
>675
AGAGC
>676
GAGCT
>677
AGCTT
>678
GCTTG
>679
CTTGA
>680
TTGAC
>681
TGACG
>682
GACGG
>683
CGGGG
>684
GGGGA
>685
GGGAA
>686
GGAAA
>687
GAAAG
>688
AAAGC
>689
AAGCC
>690
AGCCG
>691
GCCGG
>692
CCGGC
>693
CGGCG
>694
GGCGA
>695
GCGAA
>696
CGAAC
>697
GAACG
>698
AACGT
>699
ACGTG
>700
CGTGG
>701
GTGGC
>702
TGGCG
>703
GGCGA
>704
GCGAG
>705
CGAGA
>706
GAGAA
>707
AGAAA
>708
GAAAG
>709
AAAGG
>710
AAGGA
>711
AGGAA
>712
GGAAG
>713
GAAGG
>714
AAGGG
>715
AGGGA
>716
GGGAA
>717
GGAAG
>718
GAAGA
>719
AAGAA
>720
AGAAA
>721
GAAAG
>722
AAAGC
>723
AAGCG
>724
AGCGA
>725
GCGAA
>726
CGAAA
>727
GAAAG
>728
AAAGG
>729
AAGGA
>730
AGGAG
>731
GGAGC
>732
GAGCG
>733
AGCGG
>734
GCGGG
>735
CGGGC
>736
GGGCG
>737
GGCGC
>738
GCGCT
>739
CGCTA
>740
GCTAG
>741
CTAGG
>742
TAGGG
>743
AGGGC
>744
GGGCG
>745
GGCGC
>746
GCGCT
>747
CGCTG
>748
GCTGG
>749
CTGGC
>750
TGGCA
>751
GGCAA
>752
GCAAG
>753
CAAGT
>754
AAGTG
>755
AGTGT
>756
GTGTA
>757
TGTAG
>758
GTAGC
>759
TAGCG
>760
AGCGG
>761
GCGGT
>762
CGGTC
>763
GGTCA
>764
GTCAC
>765
TCACG
>766
CACGC
>767
ACGCT
>768
CGCTG
>769
GCTGC
>770
CTGCG
>771
TGCGC
>772
GCGCG
>773
CGCGT
>774
GCGTA
>775
CGTAA
>776
GTAAC
>777
TAACC
>778
AACCA
>779
ACCAC
>780
CCACC
>781
CACCA
>782
ACCAC
>783
CCACA
>784
CACAC
>785
ACACC
>786
CACCC
>787
ACCCG
>788
CCCGC
>789
CCGCC
>790
CGCCG
>791
GCCGC
>792
CCGCG
>793
CGCGC
>794
GCGCT
>795
CGCTT
>796
GCTTA
>797
CTTAA
>798
TTAAT
>799
TAATG
>800
AATGC
>801
ATGCG
>802
TGCGC
>803
GCGCC
>804
CGCCG
>805
GCCGC
>806
CCGCT
>807
CGCTA
>808
GCTAC
>809
CTACA
>810
TACAG
>811
ACAGG
>812
CAGGG
>813
AGGGC
>814
GGGCG
>815
GGCGC
>816
GCGCG
>817
CGCGT
>818
GCGTC
>819
CGTCC
>820
TCCCA
>821
CCCAT
>822
CCATT
>823
CATTC
>824
ATTCG
>825
TTCGC
>826
TCGCC
>827
CGCCA
>828
GCCAT
>829
CCATT
>830
CATTC
>831
ATTCA
>832
TTCAG
>833
TCAGG
>834
CAGGC
>835
AGGCT
>836
GGCTG
>837
GCTGC
>838
CTGCG
>839
TGCGC
>840
GCGCA
>841
CGCAA
>842
GCAAC
>843
CAACT
>844
AACTG
>845
ACTGT
>846
CTGTT
>847
TGTTG
>848
GTTGG
>849
TTGGG
>850
TGGGA
>851
GGGAA
>852
GGAAG
>853
GAAGG
>854
AAGGG
>855
AGGGC
>856
GGGCG
>857
GGCGA
>858
GCGAT
>859
CGATC
>860
GATCG
>861
ATCGG
>862
TCGGT
>863
CGGTG
>864
GGTGC
>865
GTGCG
>866
TGCGG
>867
GCGGG
>868
CGGGC
>869
GGGCC
>870
GGCCT
>871
GCCTC
>872
CCTCT
>873
CTCTT
>874
TCTTC
>875
CTTCG
>876
TTCGC
>877
TCGCT
>878
CGCTA
>879
GCTAT
>880
CTATT
>881
TATTA
>882
ATTAC
>883
TTACG
>884
TACGC
>885
ACGCC
>886
CGCCA
>887
GCCAG
>888
CCAGC
>889
CAGCT
>890
AGCTG
>891
GCTGG
>892
CTGGC
>893
TGGCG
>894
GGCGA
>895
GCGAA
>896
CGAAA
>897
GAAAG
>898
AAAGG
>899
AAGGG
>900
AGGGG
>901
GGGGG
>902
GGGGA
>903
GGGAT
>904
GGATG
>905
GATGT
>906
ATGTG
>907
TGTGC
>908
GTGCT
>909
TGCTG
>910
GCTGC
>911
CTGCA
>912
TGCAA
>913
GCAAG
>914
CAAGG
>915
AAGGC
>916
AGGCG
>917
GGCGA
>918
GCGAT
>919
CGATT
>920
GATTA
>921
ATTAA
>922
TTAAG
>923
TAAGT
>924
AAGTT
>925
AGTTG
>926
GTTGG
>927
TTGGG
>928
TGGGT
>929
GGGTA
>930
GGTAA
>931
GTAAC
>932
TAACG
>933
AACGC
>934
ACGCC
>935
CGCCA
>936
GCCAG
>937
CCAGG
>938
CAGGG
>939
AGGGT
>940
GGGTT
>941
GGTTT
>942
GTTTT
>943
TTTTC
>944
TTTCC
>945
TTCCC
>946
TCCCA
>947
CCCAG
>948
CCAGT
>949
CAGTC
>950
AGTCA
>951
GTCAC
>952
TCACG
>953
CACGA
>954
ACGAC
>955
CGACG
>956
GACGT
>957
ACGTT
>958
CGTTG
>959
GTTGT
>960
TTGTA
>961
TGTAA
>962
GTAAA
>963
TAAAA
>964
AAAAC
>965
AAACG
>966
AACGA
>967
ACGAC
>968
CGACG
>969
GACGG
>970
ACGGC
>971
CGGCC
>972
GGCCA
>973
GCCAG
>974
CCAGT
>975
CAGTG
>976
AGTGA
>977
GTGAG
>978
TGAGC
>979
GAGCG
>980
AGCGC
>981
GCGCG
>982
CGCGC
>983
GCGCG
>984
CGCGT
>985
GCGTA
>986
CGTAA
>987
GTAAT
>988
TAATA
>989
AATAC
>990
ATACG
>991
TACGA
>992
ACGAC
>993
CGACT
>994
GACTC
>995
ACTCA
>996
CTCAC
>997
TCACT
>998
CACTA
>999
ACTAT
>1000
CTATA
>1001
TATAG
>1002
ATAGG
>1003
TAGGG
>1004
AGGGC
>1005
GGGCG
>1006
GGCGA
>1007
GCGAA
>1008
CGAAT
>1009
GAATT
>1010
AATTG
>1011
ATTGG
>1012
TTGGG
>1013
TGGGT
>1014
GGGTA
>1015
GGTAC
>1016
GTACG
>1017
TACGT
>1018
ACGTC
>1019
CGTCC
>1020
GTCCC
>1021
TCCCT
>1022
CCCTA
>1023
CCTAG
>1024
CTAGG
>1025
TAGGC
>1026
AGGCC
>1027
GGCCT
>1028
GCCTC
>1029
CCTCC
>1030
CTCCA
>1031
TCCAA
>1032
CCAAA
>1033
CAAAA
>1034
AAAAA
>1035
AAAAA
>1036
AAAAG
>1037
AAAGC
>1038
AAGCC
>1039
AGCCT
>1040
GCCTC
>1041
CCTCC
>1042
CTCCT
>1043
TCCTC
>1044
CCTCA
>1045
CTCAC
>1046
TCACT
>1047
CACTA
>1048
ACTAC
>1049
CTACT
>1050
TACTT
>1051
ACTTC
>1052
CTTCT
>1053
TTCTG
>1054
TCTGG
>1055
CTGGA
>1056
TGGAA
>1057
GGAAT
>1058
GAATA
>1059
AATAG
>1060
ATAGC
>1061
TAGCT
>1062
AGCTC
>1063
GCTCA
>1064
CTCAG
>1065
TCAGA
>1066
CAGAG
>1067
AGAGG
>1068
GAGGC
>1069
AGGCC
>1070
GGCCG
>1071
GCCGA
>1072
CCGAG
>1073
CGAGG
>1074
GAGGC
>1075
AGGCG
>1076
GGCGG
>1077
GCGGC
>1078
CGGCC
>1079
GGCCT
>1080
GCCTC
>1081
CCTCG
>1082
CTCGG
>1083
TCGGC
>1084
CGGCC
>1085
GGCCT
>1086
GCCTC
>1087
CCTCT
>1088
CTCTG
>1089
TCTGC
>1090
CTGCA
>1091
TGCAT
>1092
GCATA
>1093
CATAA
>1094
ATAAA
>1095
TAAAT
>1096
AAATA
>1097
AATAA
>1098
ATAAA
>1099
TAAAA
>1100
AAAAA
>1101
AAAAA
>1102
AAAAA
>1103
AAAAA
>1104
AAAAT
>1105
AAATT
>1106
AATTA
>1107
ATTAG
>1108
TTAGT
>1109
TAGTC
>1110
AGTCA
>1111
GTCAG
>1112
TCAGC
>1113
CAGCC
>1114
AGCCA
>1115
GCCAT
>1116
CCATG
>1117
CATGG
>1118
TGGGG
>1119
GGGGC
>1120
GGGCG
>1121
GGCGG
>1122
GCGGA
>1123
CGGAG
>1124
GGAGA
>1125
GAGAA
>1126
AGAAT
>1127
GAATG
>1128
AATGG
>1129
ATGGG
>1130
TGGGC
>1131
GGGCG
>1132
GGCGG
>1133
GCGGA
>1134
CGGAA
>1135
GGAAC
>1136
GAACT
>1137
AACTG
>1138
ACTGG
>1139
CTGGG
>1140
TGGGC
>1141
GGGCG
>1142
GGCGG
>1143
GCGGA
>1144
CGGAG
>1145
GGAGT
>1146
GAGTT
>1147
AGTTA
>1148
GTTAG
>1149
TTAGG
>1150
TAGGG
>1151
AGGGG
>1152
GGGGC
>1153
GGGCG
>1154
GGCGG
>1155
GCGGG
>1156
CGGGA
>1157
GGGAT
>1158
GGATG
>1159
GATGG
>1160
ATGGG
>1161
TGGGC
>1162
GGGCG
>1163
GGCGG
>1164
GCGGA
>1165
CGGAG
>1166
GGAGT
>1167
GAGTT
>1168
AGTTA
>1169
GTTAG
>1170
TTAGG
>1171
TAGGG
>1172
AGGGG
>1173
GGGGC
>1174
GGGCG
>1175
GGCGG
>1176
GCGGG
>1177
CGGGA
>1178
GGGAT
>1179
GGATA
>1180
GATAG
>1181
ATAGC
>1182
TAGCT
>1183
AGCTA
>1184
GCTAG
>1185
CTAGA
>1186
AGAGC
>1187
GAGCC
>1188
AGCCA
>1189
GCCAG
>1190
CCAGA
>1191
CAGAC
>1192
AGACA
>1193
GACAT
>1194
ACATG
>1195
CATGA
>1196
ATGAT
>1197
TGATA
>1198
GATAA
>1199
ATAAG
>1200
TAAGA
>1201
AAGAT
>1202
AGATA
>1203
GATAC
>1204
ATACA
>1205
TACAT
>1206
ACATT
>1207
CATTG
>1208
ATTGA
>1209
TTGAT
>1210
TGATG
>1211
GATGA
>1212
ATGAG
>1213
TGAGT
>1214
GAGTT
>1215
AGTTT
>1216
GTTTG
>1217
TTTGG
>1218
TTGGA
>1219
TGGAC
>1220
GGACA
>1221
GACAA
>1222
ACAAA
>1223
CAAAC
>1224
AAACC
>1225
AACCA
>1226
ACCAC
>1227
CCACA
>1228
CACAA
>1229
ACAAC
>1230
CAACT
>1231
AACTA
>1232
ACTAG
>1233
CTAGA
>1234
TAGAA
>1235
AGAAT
>1236
GAATG
>1237
AATGC
>1238
ATGCA
>1239
TGCAG
>1240
GCAGT
>1241
CAGTG
>1242
AGTGA
>1243
GTGAA
>1244
TGAAA
>1245
GAAAA
>1246
AAAAA
>1247
AAAAA
>1248
AAAAA
>1249
AAAAT
>1250
AAATG
>1251
AATGC
>1252
ATGCT
>1253
TGCTT
>1254
GCTTT
>1255
CTTTA
>1256
TTTAT
>1257
TTATT
>1258
TATTT
>1259
ATTTG
>1260
TTTGT
>1261
TTGTG
>1262
TGTGA
>1263
GTGAA
>1264
TGAAA
>1265
GAAAT
>1266
AAATT
>1267
AATTT
>1268
ATTTG
>1269
TTTGT
>1270
TTGTG
>1271
TGTGA
>1272
GTGAT
>1273
TGATG
>1274
GATGC
>1275
ATGCT
>1276
TGCTA
>1277
GCTAT
>1278
CTATT
>1279
TATTG
>1280
ATTGC
>1281
TTGCT
>1282
TGCTT
>1283
GCTTT
>1284
CTTTA
>1285
TTTAT
>1286
TTATT
>1287
TATTT
>1288
ATTTG
>1289
TTTGT
>1290
TTGTA
>1291
TGTAA
>1292
GTAAC
>1293
TAACC
>1294
AACCA
>1295
ACCAT
>1296
CCATT
>1297
CATTA
>1298
ATTAT
>1299
TTATA
>1300
TATAA
>1301
ATAAG
>1302
TAAGC
>1303
AAGCT
>1304
AGCTG
>1305
GCTGC
>1306
CTGCA
>1307
TGCAA
>1308
GCAAT
>1309
CAATA
>1310
AATAA
>1311
ATAAA
>1312
TAAAC
>1313
AAACA
>1314
AACAA
>1315
ACAAG
>1316
CAAGT
>1317
AAGTT
>1318
AGTTC
>1319
GTTCC
>1320
TTCCT
>1321
TCCTC
>1322
CCTCT
>1323
CTCTC
>1324
TCTCA
>1325
CTCAC
>1326
TCACT
>1327
CACTC
>1328
ACTCT
>1329
CTCTC
>1330
TCTCT
>1331
CTCTG
>1332
TCTGA
>1333
CTGAT
>1334
TGATA
>1335
GATAT
>1336
ATATT
>1337
TATTC
>1338
ATTCA
>1339
TTCAT
>1340
TCATT
>1341
CATTT
>1342
ATTTC
>1343
TTTCT
>1344
TTCTT
>1345
TCTTT
>1346
CTTTG
>1347
TTTGC
>1348
TTGCA
>1349
TGCAA
>1350
GCAAG
>1351
CAAGT
>1352
AAGTT
>1353
AGTTA
>1354
GTTAT
>1355
TTATA
>1356
TATAA
>1357
ATAAA
>1358
TAAAT
>1359
AAATA
>1360
AATAC
>1361
ATACT
>1362
TACTG
>1363
ACTGA
>1364
CTGAA
>1365
TGAAT
>1366
GAATA
>1367
AATAA
>1368
ATAAT
>1369
TAATA
>1370
AATAA
>1371
ATAAG
>1372
TAAGA
>1373
AAGAT
>1374
AGATG
>1375
GATGA
>1376
ATGAC
>1377
TGACA
>1378
GACAT
>1379
ACATG
>1380
CATGA
>1381
ATGAA
>1382
TGAAC
>1383
GAACT
>1384
AACTA
>1385
ACTAC
>1386
CTACT
>1387
TACTA
>1388
ACTAC
>1389
CTACT
>1390
TACTG
>1391
ACTGC
>1392
CTGCT
>1393
TGCTA
>1394
GCTAG
>1395
CTAGA
>1396
TAGAG
>1397
AGAGA
>1398
GAGAT
>1399
AGATT
>1400
GATTT
>1401
ATTTT
>1402
TTTTC
>1403
TTTCC
>1404
TTCCA
>1405
TCCAC
>1406
CCACA
>1407
CACAC
>1408
ACACT
>1409
CACTG
>1410
ACTGA
>1411
CTGAC
>1412
TGACT
>1413
GACTA
>1414
ACTAA
>1415
CTAAA
>1416
TAAAA
>1417
AAAAG
>1418
AAAGG
>1419
AAGGG
>1420
AGGGT
>1421
GGGTC
>1422
GGTCT
>1423
GTCTG
>1424
TCTGA
>1425
CTGAG
>1426
TGAGG
>1427
GAGGG
>1428
AGGGA
>1429
GGATC
>1430
GATCT
>1431
CTCTA
>1432
CTAGT
>1433
TAGTT
>1434
AGTTA
>1435
GTTAC
>1436
TTACC
>1437
TACCA
>1438
ACCAG
>1439
CCAGA
>1440
CAGAG
>1441
AGAGT
>1442
GAGTC
>1443
AGTCA
>1444
GTCAC
>1445
TCACA
>1446
CACAC
>1447
ACACA
>1448
CACAA
>1449
ACAAC
>1450
CAACA
>1451
AACAG
>1452
ACAGA
>1453
CAGAC
>1454
AGACG
>1455
GACGG
>1456
ACGGG
>1457
CGGGC
>1458
GGGCA
>1459
GGCAC
>1460
GCACA
>1461
CACAC
>1462
ACACA
>1463
CACAC
>1464
ACACT
>1465
CACTA
>1466
ACTAC
>1467
CTACT
>1468
TACTT
>1469
ACTTG
>1470
CTTGA
>1471
TTGAA
>1472
TGAAG
>1473
GAAGC
>1474
AAGCA
>1475
AGCAC
>1476
GCACT
>1477
CACTC
>1478
ACTCA
>1479
CTCAA
>1480
TCAAG
>1481
CAAGG
>1482
AAGGC
>1483
AGGCA
>1484
GGCAA
>1485
GCAAG
>1486
CAAGC
>1487
AAGCT
>1488
AGCTT
>1489
GCTTT
>1490
CTTTA
>1491
TTTAT
>1492
TTATT
>1493
TATTG
>1494
ATTGA
>1495
TTGAG
>1496
TGAGG
>1497
GAGGC
>1498
AGGCT
>1499
GGCTT
>1500
GCTTA
>1501
CTTAA
>1502
TTAAG
>1503
TAAGC
>1504
AAGCA
>1505
AGCAG
>1506
GCAGT
>1507
CAGTG
>1508
AGTGG
>1509
GTGGG
>1510
TGGGT
>1511
GGGTT
>1512
GGTTC
>1513
GTTCC
>1514
TTCCC
>1515
TCCCT
>1516
CCCTA
>1517
CCTAG
>1518
CTAGT
>1519
TAGTT
>1520
AGTTA
>1521
GTTAG
>1522
TTAGC
>1523
TAGCC
>1524
AGCCA
>1525
GCCAG
>1526
CCAGA
>1527
CAGAG
>1528
AGAGA
>1529
GAGAG
>1530
AGAGC
>1531
GAGCT
>1532
AGCTC
>1533
GCTCC
>1534
CTCCC
>1535
TCCCA
>1536
CCCAG
>1537
CCAGG
>1538
CAGGC
>1539
AGGCT
>1540
GGCTC
>1541
GCTCA
>1542
CTCAG
>1543
TCAGA
>1544
AGATC
>1545
GATCT
>1546
CTGGT
>1547
TGGTC
>1548
GGTCT
>1549
GTCTA
>1550
TCTAA
>1551
CTAAC
>1552
TAACC
>1553
AACCA
>1554
ACCAG
>1555
AGAGA
>1556
GAGAG
>1557
AGAGA
>1558
GAGAC
>1559
AGACC
>1560
GACCC
>1561
ACCCA
>1562
CCCAG
>1563
CCAGT
>1564
CAGTA
>1565
AGTAC
>1566
GTACA
>1567
TACAA
>1568
ACAAG
>1569
CAAGC
>1570
AAGCA
>1571
AGCAA
>1572
GCAAA
>1573
CAAAA
>1574
AAAAA
>1575
AAAAG
>1576
AAAGC
>1577
AAGCA
>1578
AGCAG
>1579
AGATC
>1580
GATCT
>1581
CTTGT
>1582
TTGTC
>1583
TGTCT
>1584
GTCTT
>1585
TCTTC
>1586
CTTCG
>1587
TCGTT
>1588
CGTTG
>1589
GTTGG
>1590
TTGGG
>1591
TGGGA
>1592
GGGAG
>1593
GGAGT
>1594
GAGTG
>1595
AGTGA
>1596
GTGAG
>1597
TGAGC
>1598
GAGCT
>1599
AGCTA
>1600
GCTAG
>1601
CTAGC
>1602
TAGCC
>1603
AGCCC
>1604
GCCCT
>1605
CCCTT
>1606
CCTTC
>1607
CTTCC
>1608
TTCCA
>1609
TCCAG
>1610
CCAGT
>1611
CAGTC
>1612
AGTCC
>1613
TCCCC
>1614
CCCCC
>1615
CCCCC
>1616
CCCCT
>1617
CCCTT
>1618
CCTTT
>1619
CTTTT
>1620
TTTTC
>1621
TTTCT
>1622
TTCTT
>1623
CTTTT
>1624
TTTTA
>1625
TTTAA
>1626
TTAAA
>1627
TAAAA
>1628
AAAAA
>1629
AAAAG
>1630
AAAGT
>1631
AAGTG
>1632
AGTGG
>1633
GTGGC
>1634
TGGCT
>1635
GGCTA
>1636
GCTAA
>1637
CTAAG
>1638
TAAGA
>1639
AGATC
>1640
GATCT
>1641
TCTAC
>1642
CTACA
>1643
TACAG
>1644
ACAGC
>1645
CAGCT
>1646
AGCTG
>1647
GCTGC
>1648
CTGCC
>1649
TGCCT
>1650
GCCTT
>1651
CCTTG
>1652
CTTGT
>1653
TTGTA
>1654
TGTAA
>1655
GTAAG
>1656
TAAGT
>1657
AAGTC
>1658
AGTCA
>1659
GTCAT
>1660
TCATT
>1661
CATTG
>1662
ATTGG
>1663
TTGGT
>1664
TGGTC
>1665
GGTCT
>1666
GTCTT
>1667
TCTTA
>1668
CTTAA
>1669
TTAAA
>1670
TAAAG
>1671
AAAGG
>1672
AAGGT
>1673
AGGTA
>1674
GGTAC
>1675
GTACC
>1676
TACCG
>1677
ACCGA
>1678
CCGAG
>1679
CGAGC
>1680
GAGCT
>1681
AGCTC
>1682
GCTCG
>1683
CTCGA
>1684
TCGAA
>1685
CGAAT
>1686
GAATT
>1687
AATTG
>1688
ATTGT
>1689
TTGTG
>1690
TGTGC
>1691
GTGCT
>1692
TGCTT
>1693
GCTTA
>1694
CTTAG
>1695
TTAGC
>1696
TAGCC
>1697
AGCCC
>1698
GCCCT
>1699
CCCTC
>1700
CCTCC
>1701
CTCCC
>1702
TCCCA
>1703
CCCAC
>1704
CCACA
>1705
CACAC
>1706
ACACA
>1707
CACAT
>1708
ACATA
>1709
CATAA
>1710
ATAAC
>1711
TAACC
>1712
AACCA
>1713
ACCAG
>1714
CCAGA
>1715
CAGAG
>1716
AGAGG
>1717
GAGGG
>1718
AGGGC
>1719
GGGCA
>1720
GGCAG
>1721
GCAGC
>1722
CAGCA
>1723
AGCAA
>1724
GCAAT
>1725
CAATT
>1726
AATTC
>1727
ATTCA
>1728
TTCAC
>1729
TCACG
>1730
CACGA
>1731
ACGAA
>1732
CGAAT
>1733
GAATC
>1734
AATCC
>1735
ATCCC
>1736
TCCCA
>1737
CCCAA
>1738
CCAAC
>1739
CAACT
>1740
AACTG
>1741
ACTGC
>1742
CTGCC
>1743
TGCCG
>1744
GCCGT
>1745
CCGTC
>1746
CGTCG
>1747
GTCGG
>1748
TCGGC
>1749
CGGCT
>1750
GGCTG
>1751
GCTGT
>1752
CTGTC
>1753
TGTCC
>1754
GTCCA
>1755
TCCAT
>1756
CCATC
>1757
CATCA
>1758
ATCAC
>1759
TCACT
>1760
CACTG
>1761
ACTGT
>1762
CTGTC
>1763
TGTCC
>1764
GTCCT
>1765
TCCTT
>1766
CCTTC
>1767
CTTCA
>1768
TTCAC
>1769
TCACT
>1770
CACTA
>1771
ACTAT
>1772
CTATG
>1773
TATGG
>1774
ATGGC
>1775
TGGCT
>1776
GGCTT
>1777
GCTTT
>1778
CTTTG
>1779
TTTGA
>1780
TGATC
>1781
GATCC
>1782
ATCCC
>1783
TCCCA
>1784
CCCAG
>1785
CCAGG
>1786
CAGGA
>1787
AGGAT
>1788
GGATG
>1789
GATGC
>1790
ATGCA
>1791
TGCAG
>1792
GCAGA
>1793
AGATC
>1794
GATCG
>1795
CGAGA
>1796
GAGAA
>1797
AGAAG
>1798
GAAGC
>1799
AAGCA
>1800
AGCAC
>1801
GCACC
>1802
CACCT
>1803
ACCTG
>1804
CCTGT
>1805
CTGTC
>1806
TGTCG
>1807
GTCGG
>1808
TCGGC
>1809
CGGCA
>1810
GGCAC
>1811
GCACC
>1812
CACCG
>1813
ACCGT
>1814
CCGTC
>1815
CGTCC
>1816
GTCCG
>1817
TCCGC
>1818
CCGCA
>1819
CGCAG
>1820
GCAGG
>1821
CAGGG
>1822
AGGGG
>1823
GGGGC
>1824
GGGCT
>1825
GGCTC
>1826
GCTCA
>1827
CTCAA
>1828
TCAAG
>1829
CAAGA
>1830
AAGAT
>1831
AGATG
>1832
GATGC
>1833
ATGCC
>1834
TGCCC
>1835
GCCCC
>1836
CCCCT
>1837
CCCTG
>1838
CCTGT
>1839
CTGTT
>1840
TGTTC
>1841
GTTCT
>1842
TTCTC
>1843
TCTCA
>1844
CTCAT
>1845
TCATT
>1846
CATTT
>1847
ATTTC
>1848
TTTCC
>1849
TTCCG
>1850
TCCGA
>1851
CGATC
>1852
GATCG
>1853
ATCGC
>1854
TCGCG
>1855
CGCGA
>1856
GCGAC
>1857
CGACG
>1858
GACGA
>1859
ACGAT
>1860
CGATA
>1861
GATAC
>1862
ATACA
>1863
TACAA
>1864
ACAAG
>1865
CAAGT
>1866
AAGTC
>1867
AGTCA
>1868
GTCAG
>1869
TCAGG
>1870
CAGGT
>1871
AGGTT
>1872
GGTTG
>1873
GTTGC
>1874
TTGCC
>1875
TGCCA
>1876
GCCAG
>1877
CCAGC
>1878
CAGCT
>1879
AGCTG
>1880
GCTGC
>1881
CTGCC
>1882
TGCCG
>1883
GCCGC
>1884
CCGCA
>1885
CGCAG
>1886
GCAGC
>1887
CAGCA
>1888
AGCAG
>1889
GCAGC
>1890
CAGCA
>1891
AGCAG
>1892
GCAGC
>1893
CAGCA
>1894
AGCAG
>1895
GCAGT
>1896
CAGTG
>1897
AGTGC
>1898
GTGCC
>1899
TGCCC
>1900
GCCCA
>1901
CCCAG
>1902
CCAGC
>1903
CAGCA
>1904
AGCAC
>1905
GCACC
>1906
CACCA
>1907
ACCAC
>1908
CCACG
>1909
CACGA
>1910
ACGAG
>1911
CGAGT
>1912
GAGTT
>1913
AGTTC
>1914
GTTCT
>1915
TTCTG
>1916
TCTGC
>1917
CTGCA
>1918
TGCAC
>1919
GCACA
>1920
CACAA
>1921
ACAAG
>1922
CAAGG
>1923
AAGGT
>1924
AGGTC
>1925
GGTCC
>1926
GTCCC
>1927
TCCCC
>1928
CCCCC
>1929
CCCCA
>1930
CCCAG
>1931
CCAGT
>1932
CAGTA
>1933
AGTAA
>1934
GTAAA
>1935
TAAAA
>1936
AAAAT
>1937
AAATG
>1938
AATGA
>1939
ATGAT
>1940
TGATA
>1941
GATAT
>1942
ATATA
>1943
TATAC
>1944
ATACA
>1945
TACAT
>1946
ACATT
>1947
CATTG
>1948
ATTGA
>1949
TTGAC
>1950
TGACA
>1951
GACAC
>1952
ACACC
>1953
CACCA
>1954
ACCAG
>1955
CCAGT
>1956
CAGTG
>1957
AGTGA
>1958
GTGAA
>1959
TGAAG
>1960
GAAGA
>1961
AAGAT
>1962
AGATG
>1963
GATGC
>1964
ATGCG
>1965
TGCGG
>1966
GCGGC
>1967
CGGCC
>1968
GGCCG
>1969
GCCGT
>1970
CCGTC
>1971
CGTCG
>1972
GTCGC
>1973
TCGCT
>1974
CGCTA
>1975
GCTAG
>1976
AGAGA
>1977
GAGAG
>1978
AGAGA
>1979
GAGAG
>1980
AGAGC
>1981
GAGCT
>1982
AGCTG
>1983
GCTGC
>1984
CTGCG
>1985
TGCGC
>1986
GCGCT
>1987
CGCTG
>1988
GCTGG
>1989
CTGGC
>1990
TGGCG
>1991
GGCGA
>1992
GCGAC
>1993
CGACG
>1994
GACGC
>1995
ACGCT
>1996
CGCTG
>1997
GCTGT
>1998
CTGTA
>1999
TGTAG
>2000
GTAGT
>2001
TAGTC
>2002
AGTCT
>2003
GTCTT
>2004
TCTTC
>2005
CTTCA
>2006
TTCAG
>2007
TCAGA
>2008
CAGAG
>2009
AGAGA
>2010
GAGAT
>2011
AGATG
>2012
GATGG
>2013
ATGGG
>2014
TGGGG
>2015
GGGGA
>2016
GGGAT
>2017
GGATG
>2018
GATGC
>2019
ATGCT
>2020
TGCTG
>2021
GCTGT
>2022
CTGTT
>2023
TGTTG
>2024
GTTGA
>2025
TTGAT
>2026
TGATT
>2027
GATTG
>2028
ATTGT
>2029
TTGTA
>2030
TGTAG
>2031
GTAGC
>2032
TAGCC
>2033
AGCCG
>2034
GCCGT
>2035
CCGTT
>2036
CGTTG
>2037
GTTGC
>2038
TTGCT
>2039
TGCTC
>2040
GCTCT
>2041
CTCTT
>2042
TCTTT
>2043
CTTTC
>2044
TTTCA
>2045
TTCAA
>2046
TCAAT
>2047
CAATG
>2048
AATGA
>2049
ATGAG
>2050
TGAGG
>2051
GAGGG
>2052
AGGGT
>2053
GGGTG
>2054
GGTGG
>2055
GTGGA
>2056
TGGAT
>2057
GGATT
>2058
GATTC
>2059
ATTCT
>2060
TTCTT
>2061
TCTTC
>2062
CTTCT
>2063
TTCTT
>2064
TCTTG
>2065
CTTGA
>2066
TTGAG
>2067
TGAGA
>2068
GAGAC
>2069
AGACA
>2070
GACAA
>2071
ACAAA
>2072
CAAAG
>2073
AAAGG
>2074
AAGGC
>2075
AGGCT
>2076
GGCTT
>2077
GCTTG
>2078
CTTGG
>2079
TTGGC
>2080
TGGCC
>2081
GGCCA
>2082
GCCAT
>2083
CCATG
>2084
CATGG
>2085
ATGGT
>2086
TGGTT
>2087
GGTTT
>2088
GTTTA
>2089
TTTAG
>2090
TTAGT
>2091
TAGTT
>2092
AGTTC
>2093
GTTCC
>2094
TTCCT
>2095
TCCTC
>2096
CCTCA
>2097
CTCAC
>2098
TCACC
>2099
CACCT
>2100
ACCTT
>2101
CCTTG
>2102
CTTGT
>2103
TTGTC
>2104
TGTCG
>2105
GTCGT
>2106
TCGTA
>2107
CGTAT
>2108
GTATT
>2109
TATTA
>2110
ATTAT
>2111
TTATA
>2112
TATAC
>2113
ATACT
>2114
TACTA
>2115
ACTAT
>2116
CTATG
>2117
TATGC
>2118
ATGCC
>2119
TGCCG
>2120
GCCGA
>2121
CCGAT
>2122
CGATA
>2123
GATAT
>2124
ATATA
>2125
TATAC
>2126
ATACT
>2127
TACTA
>2128
ACTAT
>2129
CTATG
>2130
TATGC
>2131
ATGCC
>2132
TGCCG
>2133
GCCGA
>2134
CCGAT
>2135
CGATG
>2136
GATGA
>2137
ATGAT
>2138
TGATT
>2139
GATTA
>2140
ATTAA
>2141
TTAAT
>2142
TAATT
>2143
AATTG
>2144
ATTGT
>2145
TTGTC
>2146
TGTCA
>2147
GTCAA
>2148
TCAAC
>2149
CAACA
>2150
AACAC
>2151
ACACG
>2152
CACGT
>2153
CGTGC
>2154
GTGCT
>2155
TGCTG
>2156
GCTGA
>2157
TGATC
>2158
GATCA
>2159
AGATC
>2160
GATCC
>2161
CCGAA
>2162
CGAAA
>2163
GAAAA
>2164
AAAAT
>2165
AAATG
>2166
AATGG
>2167
ATGGA
>2168
TGGAT
>2169
GGATA
>2170
GATAT
>2171
ATATA
>2172
TATAC
>2173
ATACA
>2174
TACAA
>2175
ACAAG
>2176
CAAGC
>2177
AAGCT
>2178
AGCTC
>2179
GCTCC
>2180
CTCCC
>2181
TCCCG
>2182
CCCGG
>2183
CCGGG
>2184
CGGGA
>2185
GGGAG
>2186
GGAGC
>2187
GAGCT
>2188
AGCTT
>2189
GCTTT
>2190
CTTTT
>2191
TTTTT
>2192
TTTTG
>2193
TTTGC
>2194
TTGCA
>2195
TGCAA
>2196
GCAAA
>2197
CAAAA
>2198
AAAAG
>2199
AAAGC
>2200
AAGCC
>2201
AGCCT
>2202
GCCTA
>2203
CCTAG
>2204
CTAGG
>2205
TAGGC
>2206
AGGCC
>2207
GGCCT
>2208
GCCTC
>2209
CCTCC
>2210
CTCCA
>2211
TCCAA
>2212
CCAAA
>2213
CAAAA
>2214
AAAAA
>2215
AAAAA
>2216
AAAAG
>2217
AAAGC
>2218
AAGCC
>2219
AGCCT
>2220
GCCTC
>2221
CCTCC
>2222
CTCCT
>2223
TCCTC
>2224
CCTCA
>2225
CTCAC
>2226
TCACT
>2227
CACTA
>2228
ACTAC
>2229
CTACT
>2230
TACTT
>2231
ACTTC
>2232
CTTCT
>2233
TTCTG
>2234
TCTGG
>2235
CTGGA
>2236
TGGAA
>2237
GGAAT
>2238
GAATA
>2239
AATAG
>2240
ATAGC
>2241
TAGCT
>2242
AGCTC
>2243
GCTCA
>2244
CTCAG
>2245
TCAGA
>2246
CAGAG
>2247
AGAGG
>2248
GAGGC
>2249
AGGCA
>2250
GGCAG
>2251
GCAGA
>2252
CAGAG
>2253
AGAGG
>2254
GAGGC
>2255
AGGCG
>2256
GGCGG
>2257
GCGGC
>2258
CGGCC
>2259
GGCCT
>2260
GCCTC
>2261
CCTCG
>2262
CTCGG
>2263
TCGGC
>2264
CGGCC
>2265
GGCCT
>2266
GCCTC
>2267
CCTCT
>2268
CTCTG
>2269
TCTGC
>2270
CTGCA
>2271
TGCAT
>2272
GCATA
>2273
CATAA
>2274
ATAAA
>2275
TAAAT
>2276
AAATA
>2277
AATAA
>2278
ATAAA
>2279
TAAAA
>2280
AAAAA
>2281
AAAAA
>2282
AAAAA
>2283
AAAAA
>2284
AAAAT
>2285
AAATT
>2286
AATTA
>2287
ATTAG
>2288
TTAGT
>2289
TAGTC
>2290
AGTCA
>2291
GTCAG
>2292
TCAGC
>2293
CAGCC
>2294
AGCCA
>2295
GCCAT
>2296
CCATG
>2297
CATGG
>2298
ATGGG
>2299
TGGGG
>2300
GGGGC
>2301
GGGCG
>2302
GGCGG
>2303
GCGGA
>2304
CGGAG
>2305
GGAGA
>2306
GAGAA
>2307
AGAAT
>2308
GAATG
>2309
AATGG
>2310
ATGGG
>2311
TGGGC
>2312
GGGCG
>2313
GGCGG
>2314
GCGGA
>2315
CGGAA
>2316
GGAAC
>2317
GAACT
>2318
AACTG
>2319
ACTGG
>2320
CTGGG
>2321
TGGGC
>2322
GGGCG
>2323
GGCGG
>2324
GCGGA
>2325
CGGAG
>2326
GGAGT
>2327
GAGTT
>2328
AGTTA
>2329
GTTAG
>2330
TTAGG
>2331
TAGGG
>2332
AGGGG
>2333
GGGGC
>2334
GGGCG
>2335
GGCGG
>2336
GCGGG
>2337
CGGGA
>2338
GGGAT
>2339
GGATG
>2340
GATGG
>2341
ATGGG
>2342
TGGGC
>2343
GGGCG
>2344
GGCGG
>2345
GCGGA
>2346
CGGAG
>2347
GGAGT
>2348
GAGTT
>2349
AGTTA
>2350
GTTAG
>2351
TTAGG
>2352
TAGGG
>2353
AGGGG
>2354
GGGGC
>2355
GGGCG
>2356
GGCGG
>2357
GCGGG
>2358
CGGGA
>2359
GGGAC
>2360
GGACT
>2361
GACTA
>2362
ACTAT
>2363
CTATG
>2364
TATGG
>2365
ATGGT
>2366
TGGTT
>2367
GGTTG
>2368
GTTGC
>2369
TTGCT
>2370
TGCTG
>2371
GCTGA
>2372
CTGAC
>2373
TGACT
>2374
GACTA
>2375
ACTAA
>2376
CTAAT
>2377
TAATT
>2378
AATTG
>2379
ATTGA
>2380
TTGAG
>2381
TGAGA
>2382
GAGAT
>2383
AGATG
>2384
GATGC
>2385
ATGCA
>2386
TGCAT
>2387
GCATG
>2388
CATGC
>2389
ATGCT
>2390
TGCTT
>2391
GCTTT
>2392
CTTTG
>2393
TTTGC
>2394
TTGCA
>2395
TGCAT
>2396
GCATA
>2397
CATAC
>2398
ATACT
>2399
TACTT
>2400
ACTTC
>2401
CTTCT
>2402
TTCTG
>2403
TCTGC
>2404
CTGCC
>2405
TGCCT
>2406
GCCTG
>2407
CCTGC
>2408
CTGCT
>2409
TGCTG
>2410
GCTGG
>2411
CTGGG
>2412
TGGGG
>2413
GGGGA
>2414
GGGAG
>2415
GGAGC
>2416
GAGCC
>2417
AGCCT
>2418
GCCTG
>2419
CCTGG
>2420
TGGGG
>2421
GGGGA
>2422
GGGAC
>2423
GGACT
>2424
ACTTT
>2425
CTTTC
>2426
TTTCC
>2427
TTCCA
>2428
TCCAC
>2429
CCACA
>2430
CACAC
>2431
ACACC
>2432
CACCT
>2433
ACCTG
>2434
CCTGG
>2435
CTGGT
>2436
TGGTT
>2437
GGTTG
>2438
GTTGC
>2439
TTGCT
>2440
TGCTG
>2441
GCTGA
>2442
CTGAC
>2443
TGACT
>2444
GACTA
>2445
ACTAA
>2446
CTAAT
>2447
TAATT
>2448
AATTG
>2449
ATTGA
>2450
TTGAG
>2451
TGAGA
>2452
GAGAT
>2453
AGATG
>2454
GATGC
>2455
ATGCA
>2456
TGCAT
>2457
GCATG
>2458
CATGC
>2459
ATGCT
>2460
TGCTT
>2461
GCTTT
>2462
CTTTG
>2463
TTTGC
>2464
TTGCA
>2465
TGCAT
>2466
GCATA
>2467
CATAC
>2468
ATACT
>2469
TACTT
>2470
ACTTC
>2471
CTTCT
>2472
TTCTG
>2473
TCTGC
>2474
CTGCC
>2475
TGCCT
>2476
GCCTG
>2477
CCTGC
>2478
CTGCT
>2479
TGCTG
>2480
GCTGG
>2481
TGGGG
>2482
GGGGA
>2483
GGGAG
>2484
GGAGC
>2485
GAGCC
>2486
AGCCT
>2487
GCCTG
>2488
CCTGG
>2489
TGGGG
>2490
GGGGA
>2491
GGGAC
>2492
GGACT
>2493
ACTTT
>2494
CTTTC
>2495
TTTCC
>2496
TTCCA
>2497
TCCAC
>2498
CCACA
>2499
CACAC
>2500
ACACC
>2501
CACCC
>2502
ACCCT
>2503
CCCTA
>2504
CCTAA
>2505
CTAAC
>2506
TAACT
>2507
AACTG
>2508
ACTGA
>2509
CTGAC
>2510
TGACA
>2511
GACAC
>2512
ACACA
>2513
CACAC
>2514
ACACA
>2515
CACAT
>2516
ACATT
>2517
CATTC
>2518
ATTCC
>2519
TTCCA
>2520
TCCAC
>2521
CCACA
>2522
CACAG
>2523
ACAGA
>2524
CAGAA
>2525
AGAAT
>2526
GAATT
>2527
AATTA
>2528
ATTAA
>2529
TTAAT
>2530
TAATT
>2531
AATTC
>2532
ATTCC
>2533
TTCCA
>2534
TCCAA
>2535
CCAAA
>2536
CAAAC
>2537
AAACT
>2538
AACTC
>2539
ACTCA
>2540
CTCAT
>2541
TCATT
>2542
CATTA
>2543
ATTAC
>2544
TTACT
>2545
TACTA
>2546
ACTAA
>2547
CTAAC
>2548
TAACC
>2549
AACCG
>2550
ACCGG
>2551
CCGGA
>2552
CGGAT
>2553
GGATA
>2554
GATAT
>2555
ATATC
>2556
TATCT
>2557
ATCTG
>2558
TCTGC
>2559
CTGCA
>2560
TGCAG
>2561
GCAGA
>2562
CAGAA
>2563
AGAAT
>2564
GAATT
>2565
AATTC
>2566
ATTCC
>2567
TTCCA
>2568
TCCAG
>2569
CCAGG
>2570
CAGGC
>2571
AGGCG
>2572
GGCGG
>2573
CGGGG
>2574
GGGGA
>2575
GGGAG
>2576
GGAGG
>2577
GAGGC
>2578
AGGCG
>2579
GGCGG
>2580
GCGGC
>2581
CGGCC
>2582
GGCCC
>2583
GCCCA
>2584
CCCAA
>2585
CCAAA
>2586
CAAAG
>2587
AAAGG
>2588
AAGGG
>2589
AGGGA
>2590
GGGAG
>2591
GGAGA
>2592
AGATC
>2593
GATCC
>2594
ATCCG
>2595
TCCGA
>2596
CCGAC
>2597
CGACT
>2598
GACTC
>2599
ACTCG
>2600
CTCGT
>2601
TCGTC
>2602
CGTCT
>2603
GTCTG
>2604
TCTGA
>2605
CTGAG
>2606
TGAGG
>2607
GAGGG
>2608
AGGGC
>2609
GGGCG
>2610
GGCGA
>2611
GCGAA
>2612
CGAAG
>2613
GAAGG
>2614
AAGGC
>2615
AGGCG
>2616
GGCGA
>2617
GCGAA
>2618
CGAAG
>2619
GAAGA
>2620
AAGAC
>2621
AGACG
>2622
GACGC
>2623
ACGCG
>2624
CGCGG
>2625
GCGGA
>2626
CGGAA
>2627
GGAAG
>2628
GAAGA
>2629
AAGAG
>2630
AGAGG
>2631
GAGGC
>2632
AGGCC
>2633
GGCCG
>2634
GCCGC
>2635
CCGCA
>2636
CGCAG
>2637
GCAGA
>2638
CAGAG
>2639
AGAGC
>2640
GAGCC
>2641
AGCCG
>2642
GCCGG
>2643
CCGGC
>2644
CGGCA
>2645
GGCAG
>2646
GCAGC
>2647
CAGCA
>2648
AGCAG
>2649
GCAGG
>2650
CAGGC
>2651
AGGCC
>2652
GGCCG
>2653
GCCGC
>2654
CCGCG
>2655
CGCGG
>2656
CGGGA
>2657
GGGAA
>2658
GGAAG
>2659
GAAGG
>2660
AAGGA
>2661
AGGAA
>2662
GGAAG
>2663
GAAGG
>2664
AAGGT
>2665
AGGTC
>2666
GGTCC
>2667
GTCCG
>2668
TCCGC
>2669
CCGCT
>2670
CGCTG
>2671
GCTGG
>2672
CTGGA
>2673
TGGAT
>2674
GGATT
>2675
GATTG
>2676
ATTGA
>2677
TTGAG
>2678
TGAGG
>2679
GAGGG
>2680
AGGGC
>2681
GGGCC
>2682
GGCCG
>2683
GCCGA
>2684
CCGAA
>2685
CGAAG
>2686
GAAGG
>2687
AAGGG
>2688
AGGGA
>2689
GGGAC
>2690
GGACG
>2691
GACGT
>2692
ACGTA
>2693
CGTAG
>2694
GTAGC
>2695
TAGCA
>2696
AGCAG
>2697
GCAGA
>2698
CAGAA
>2699
AGAAG
>2700
GAAGG
>2701
AAGGA
>2702
AGGAC
>2703
GGACG
>2704
GACGT
>2705
ACGTC
>2706
CGTCC
>2707
GTCCC
>2708
TCCCG
>2709
CCCGC
>2710
CCGCG
>2711
CGCGC
>2712
GCGCA
>2713
CGCAG
>2714
GCAGA
>2715
CAGAA
>2716
AGAAT
>2717
GAATC
>2718
AATCC
>2719
ATCCA
>2720
TCCAG
>2721
CCAGG
>2722
CAGGT
>2723
AGGTG
>2724
GGTGG
>2725
GTGGC
>2726
TGGCA
>2727
GGCAA
>2728
GCAAC
>2729
CAACA
>2730
AACAC
>2731
ACACA
>2732
CACAG
>2733
ACAGG
>2734
CAGGC
>2735
AGGCG
>2736
GGCGA
>2737
GCGAG
>2738
CGAGC
>2739
GAGCA
>2740
AGCAG
>2741
GCAGC
>2742
CAGCC
>2743
AGCCA
>2744
GCCAT
>2745
CCATG
>2746
CATGG
>2747
ATGGA
>2748
TGGAA
>2749
GGAAA
>2750
GAAAG
>2751
AAAGG
>2752
AAGGA
>2753
AGGAC
>2754
GGACG
>2755
GACGT
>2756
ACGTC
>2757
CGTCA
>2758
GTCAG
>2759
TCAGC
>2760
CAGCT
>2761
AGCTT
>2762
GCTTC
>2763
CTTCC
>2764
TTCCC
>2765
TCCCC
>2766
CCCCG
>2767
CCCGA
>2768
CCGAC
>2769
CGACA
>2770
GACAA
>2771
ACAAC
>2772
CAACA
>2773
AACAC
>2774
ACACC
>2775
CACCA
>2776
ACCAC
>2777
CCACG
>2778
CACGG
>2779
ACGGA
>2780
CGGAA
>2781
GGAAT
>2782
GAATT
>2783
AATTG
>2784
ATTGT
>2785
TTGTC
>2786
TGTCA
>2787
GTCAG
>2788
TCAGT
>2789
CAGTG
>2790
AGTGC
>2791
GTGCC
>2792
TGCCC
>2793
GCCCA
>2794
CCCAA
>2795
CCAAC
>2796
CAACA
>2797
AACAG
>2798
ACAGC
>2799
CAGCC
>2800
AGCCG
>2801
GCCGA
>2802
CCGAG
>2803
CGAGC
>2804
GAGCC
>2805
AGCCC
>2806
GCCCC
>2807
CCCCT
>2808
CCCTG
>2809
CCTGT
>2810
CTGTC
>2811
TGTCC
>2812
GTCCA
>2813
TCCAG
>2814
CCAGC
>2815
CAGCA
>2816
AGCAG
>2817
GCAGC
>2818
CAGCG
>2819
AGCGG
>2820
GCGGG
>2821
CGGGC
>2822
GGGCA
>2823
GGCAA
>2824
GCAAG
>2825
CAAGG
>2826
AAGGC
>2827
AGGCA
>2828
GGCAG
>2829
GCAGG
>2830
CAGGC
>2831
AGGCG
>2832
GGCGG
>2833
GCGGC
>2834
CGGCG
>2835
GGCGA
>2836
GCGAT
>2837
CGATG
>2838
GATGA
>2839
ATGAG
>2840
TGAGT
>2841
GAGTT
>2842
AGTTC
>2843
GTTCC
>2844
TTCCG
>2845
TCCGC
>2846
CCGCC
>2847
CGCCG
>2848
GCCGT
>2849
CCGTG
>2850
CGTGG
>2851
GTGGC
>2852
TGGCA
>2853
GGCAA
>2854
GCAAT
>2855
CAATA
>2856
AATAG
>2857
ATAGG
>2858
TAGGG
>2859
AGGGA
>2860
GGGAG
>2861
GGAGG
>2862
AGGGG
>2863
GGGGG
>2864
GGGGA
>2865
GGGAA
>2866
GGAAA
>2867
GAAAG
>2868
AAAGC
>2869
AAGCG
>2870
AGCGA
>2871
GCGAA
>2872
CGAAA
>2873
GAAAG
>2874
AAAGT
>2875
AAGTC
>2876
AGTCC
>2877
GTCCC
>2878
TCCCG
>2879
CCCGG
>2880
CCGGA
>2881
CGGAA
>2882
GGAAA
>2883
GAAAG
>2884
AAAGG
>2885
AAGGA
>2886
AGGAG
>2887
GGAGC
>2888
GAGCT
>2889
AGCTG
>2890
GCTGA
>2891
CTGAC
>2892
TGACA
>2893
GACAG
>2894
ACAGG
>2895
CAGGT
>2896
AGGTG
>2897
GGTGG
>2898
GTGGT
>2899
TGGTG
>2900
GGTGG
>2901
GTGGC
>2902
TGGCA
>2903
GGCAA
>2904
GCAAT
>2905
CAATG
>2906
AATGC
>2907
ATGCC
>2908
TGCCC
>2909
GCCCC
>2910
CCCCA
>2911
CCCAA
>2912
CCAAC
>2913
CAACC
>2914
AACCA
>2915
ACCAG
>2916
CCAGT
>2917
CAGTG
>2918
AGTGG
>2919
GTGGG
>2920
TGGGG
>2921
GGGGG
>2922
GGGGT
>2923
GGGTT
>2924
GGTTG
>2925
GTTGC
>2926
TTGCG
>2927
TGCGT
>2928
GCGTC
>2929
CGTCA
>2930
GTCAG
>2931
TCAGC
>2932
CAGCA
>2933
AGCAA
>2934
GCAAA
>2935
CAAAC
>2936
AAACA
>2937
AACAC
>2938
ACACA
>2939
CACAG
>2940
ACAGT
>2941
CAGTG
>2942
AGTGC
>2943
GTGCA
>2944
TGCAC
>2945
GCACA
>2946
CACAC
>2947
ACACC
>2948
CACCA
>2949
ACCAC
>2950
CCACG
>2951
CACGC
>2952
ACGCC
>2953
CGCCA
>2954
GCCAC
>2955
CCACG
>2956
CACGT
>2957
ACGTT
>2958
CGTTG
>2959
GTTGC
>2960
TTGCC
>2961
TGCCT
>2962
GCCTG
>2963
CCTGA
>2964
CTGAC
>2965
TGACA
>2966
GACAA
>2967
ACAAC
>2968
CAACG
>2969
AACGG
>2970
ACGGG
>2971
CGGGC
>2972
GGGCC
>2973
GGCCA
>2974
GCCAC
>2975
CCACA
>2976
CACAA
>2977
ACAAC
>2978
CAACT
>2979
AACTC
>2980
ACTCC
>2981
CTCCT
>2982
TCCTC
>2983
CCTCA
>2984
CTCAT
>2985
TCATA
>2986
CATAA
>2987
ATAAA
>2988
TAAAG
>2989
AAAGA
>2990
AAGAG
>2991
AGAGA
>2992
GAGAC
>2993
AGACA
>2994
GACAG
>2995
ACAGC
>2996
CAGCA
>2997
AGCAA
>2998
GCAAC
>2999
CAACC
>3000
AACCA
>3001
ACCAG
>3002
CCAGG
>3003
CAGGA
>3004
AGGAT
>3005
GGATT
>3006
GATTT
>3007
ATTTA
>3008
TTTAT
>3009
TTATA
>3010
TATAC
>3011
ATACA
>3012
TACAA
>3013
ACAAG
>3014
CAAGG
>3015
AAGGA
>3016
AGGAG
>3017
GGAGG
>3018
GAGGA
>3019
AGGAG
>3020
GGAGA
>3021
GAGAA
>3022
GAAAA
>3023
AAAAT
>3024
AAATG
>3025
AATGA
>3026
ATGAA
>3027
TGAAA
>3028
GAAAG
>3029
AAAGC
>3030
AAGCC
>3031
AGCCA
>3032
GCCAT
>3033
CCATA
>3034
CATAC
>3035
ATACG
>3036
TACGG
>3037
ACGGG
>3038
CGGGA
>3039
GGGAA
>3040
GGAAG
>3041
GAAGC
>3042
AAGCA
>3043
AGCAA
>3044
GCAAT
>3045
CAATA
>3046
AATAG
>3047
ATAGC
>3048
TAGCA
>3049
AGCAT
>3050
GCATG
>3051
CATGA
>3052
ATGAT
>3053
TGATA
>3054
GATAC
>3055
ATACA
>3056
TACAA
>3057
ACAAA
>3058
CAAAG
>3059
AAAGG
>3060
AAGGC
>3061
AGGCA
>3062
GGCAT
>3063
GCATT
>3064
CATTA
>3065
ATTAA
>3066
TTAAA
>3067
TAAAG
>3068
AAAGC
>3069
AAGCA
>3070
AGCAG
>3071
GCAGC
>3072
CAGCG
>3073
AGCGT
>3074
GCGTA
>3075
CGTAT
>3076
GTATC
>3077
TATCC
>3078
ATCCA
>3079
TCCAC
>3080
CCACA
>3081
CACAT
>3082
ACATA
>3083
CATAG
>3084
ATAGC
>3085
TAGCG
>3086
AGCGT
>3087
GCGTA
>3088
CGTAA
>3089
GTAAA
>3090
TAAAA
>3091
AAAAG
>3092
AAAGG
>3093
AAGGA
>3094
AGGAG
>3095
GGAGC
>3096
GAGCA
>3097
AGCAA
>3098
GCAAC
>3099
CAACA
>3100
AACAT
>3101
ACATA
>3102
CATAG
>3103
ATAGT
>3104
TAGTT
>3105
AGTTA
>3106
GTTAA
>3107
TTAAG
>3108
TAAGA
>3109
AAGAA
>3110
AGAAT
>3111
GAATA
>3112
AATAC
>3113
ATACC
>3114
TACCA
>3115
ACCAG
>3116
CCAGT
>3117
CAGTC
>3118
AGTCA
>3119
GTCAA
>3120
TCAAT
>3121
CAATC
>3122
AATCT
>3123
ATCTT
>3124
TCTTT
>3125
CTTTC
>3126
TTTCA
>3127
TTCAC
>3128
TCACA
>3129
CACAA
>3130
ACAAA
>3131
CAAAT
>3132
AAATT
>3133
AATTT
>3134
ATTTT
>3135
TTTTG
>3136
TTTGT
>3137
TTGTA
>3138
TGTAA
>3139
GTAAT
>3140
TAATC
>3141
AATCC
>3142
ATCCA
>3143
TCCAG
>3144
CCAGA
>3145
CAGAG
>3146
AGAGG
>3147
GAGGT
>3148
AGGTT
>3149
GGTTG
>3150
GTTGA
>3151
TTGAT
>3152
TGATT
>3153
GATTG
>3154
ATTGT
>3155
TTGTC
>3156
TGTCG
>3157
GTCGA
>3158
TCGAG
>3159
CGAGC
>3160
GAGCG
>3161
AGCGG
>3162
GCGGC
>3163
CGGCC
>3164
GGCCG
>3165
GCCGC
>3166
CCGCC
>3167
CGCCA
>3168
GCCAC
>3169
CCACT
>3170
CACTG
>3171
ACTGT
>3172
CTGTG
>3173
TGTGC
>3174
GTGCT
>3175
TGCTG
>3176
GCTGG
>3177
CTGGA
>3178
TGGAT
>3179
GGATA
>3180
GATAT
>3181
ATATC
>3182
TATCA
>3183
ATCAA
>3184
TCAAC
>3185
CAACC
>3186
AACCA
>3187
ACCAC
>3188
CCACT
>3189
CACTT
>3190
ACTTT
>3191
CTTTG
>3192
TTTGT
>3193
TTGTA
>3194
TGTAC
>3195
GTACA
>3196
TACAT
>3197
ACATT
>3198
CATTA
>3199
ATTAG
>3200
TTAGG
>3201
TAGGT
>3202
AGGTC
>3203
GGTCT
>3204
GTCTT
>3205
TCTTG
>3206
CTTGT
>3207
TTGTC
>3208
TGTCT
>3209
GTCTC
>3210
TCTCG
>3211
CTCGG
>3212
TCGGG
>3213
CGGGT
>3214
GGGTC
>3215
GGTCT
>3216
GTCTG
>3217
TCTGG
>3218
TGGGG
>3219
GGGGG
>3220
GGGGG
>3221
GGGGA
>3222
GGGAT
>3223
GGATT
>3224
GATTC
>3225
ATTCG
>3226
CGGGG
>3227
GGGGG
>3228
GGGGG
>3229
GGGGT
>3230
GGGTT
>3231
GGTTC
>3232
GTTCA
>3233
TTCAG
>3234
TCAGC
>3235
CAGCA
>3236
AGCAG
>3237
GCAGT
>3238
CAGTG
>3239
AGTGG
>3240
GTGGC
>3241
TGGCT
>3242
GGCTC
>3243
GCTCC
>3244
CTCCT
>3245
TCCTA
>3246
CCTAA
>3247
TAAAG
>3248
AAAGC
>3249
AAGCA
>3250
AGCAG
>3251
GCAGC
>3252
CAGCC
>3253
AGCCA
>3254
GCCAC
>3255
CCACC
>3256
CACCG
>3257
ACCGG
>3258
CCGGT
>3259
CGGTG
>3260
GGTGC
>3261
GTGCC
>3262
TGCCT
>3263
GCCTC
>3264
CCTCC
>3265
CTCCT
>3266
TCCTC
>3267
CCTCC
>3268
CTCCA
>3269
TCCAT
>3270
CCATC
>3271
CATCT
>3272
ATCTC
>3273
TCTCC
>3274
CTCCC
>3275
TCCCT
>3276
CCCTG
>3277
CCTGT
>3278
CTGTC
>3279
TGTCC
>3280
GTCCT
>3281
TCCTC
>3282
CCTCA
>3283
CTCAG
>3284
TCAGA
>3285
CAGAC
>3286
AGACA
>3287
GACAG
>3288
ACAGT
>3289
CAGTG
>3290
AGTGT
>3291
GTGTG
>3292
TGTGG
>3293
GTGGG
>3294
TGGGC
>3295
GGGCC
>3296
GGCCC
>3297
GCCCC
>3298
CCCCG
>3299
CCCGG
>3300
CCGGG
>3301
CGGGC
>3302
GGGCA
>3303
GGCAG
>3304
GCAGA
>3305
CAGAA
>3306
AGAAC
>3307
GAACG
>3308
AACGT
>3309
ACGTG
>3310
CGTGT
>3311
GTGTC
>3312
TGTCC
>3313
GTCCC
>3314
TCCCC
>3315
CCCCT
>3316
CCCTC
>3317
CCTCG
>3318
CTCGG
>3319
TCGGC
>3320
CGGCC
>3321
GGCCC
>3322
GCCCG
>3323
CCCGC
>3324
CCGCC
>3325
CGCCC
>3326
GCCCG
>3327
CCCGG
>3328
CCGGC
>3329
CGGCC
>3330
GGCCA
>3331
GCCAA
>3332
CCAAG
>3333
CAAGC
>3334
AAGCA
>3335
AGCAC
>3336
GCACA
>3337
CACAG
>3338
ACAGC
>3339
CAGCC
>3340
AGCCA
>3341
GCCAT
>3342
CCATC
>3343
CATCC
>3344
ATCCA
>3345
TCCAG
>3346
CCAGC
>3347
CAGCG
>3348
AGCGT
>3349
GCGTC
>3350
CGTCG
>3351
GTCGC
>3352
TCGCT
>3353
CGCTG
>3354
GCTGT
>3355
CTGTA
>3356
TGTAG
>3357
GTAGT
>3358
TAGTT
>3359
AGTTC
>3360
GTTCC
>3361
TTCCT
>3362
TCCTC
>3363
CCTCT
>3364
CTCTG
>3365
TCTGT
>3366
CTGTC
>3367
TGTCT
>3368
GTCTC
>3369
TCTCA
>3370
CTCAG
>3371
TCAGG
>3372
CAGGG
>3373
AGGGC
>3374
GGGCT
>3375
GGCTG
>3376
GCTGA
>3377
CTGAA
>3378
TGAAG
>3379
GAAGT
>3380
AAGTA
>3381
AGTAC
>3382
GTACC
>3383
TACCA
>3384
ACCAG
>3385
CCAGC
>3386
CAGCT
>3387
AGCTG
>3388
GCTGA
>3389
CTGAG
>3390
TGAGG
>3391
GAGGT
>3392
AGGTG
>3393
GGTGG
>3394
GTGGC
>3395
TGGCT
>3396
GGCTC
>3397
GCTCT
>3398
CTCTG
>3399
TCTGG
>3400
CTGGG
>3401
TGGGT
>3402
GGGTG
>3403
GGTGA
>3404
TGATC
>3405
GATCT
>3406
CTTGA
>3407
GAAGA
>3408
AAGAC
>3409
AGACA
>3410
GACAT
>3411
ACATG
>3412
CATGC
>3413
ATGCC
>3414
TGCCT
>3415
GCCTT
>3416
CCTTC
>3417
CTTCT
>3418
TTCTG
>3419
TCTGT
>3420
CTGTC
>3421
TGTCA
>3422
GTCAG
>3423
TCAGG
>3424
CAGGC
>3425
AGGCC
>3426
GGCCG
>3427
GCCGC
>3428
CCGCT
>3429
CGCTC
>3430
GCTCC
>3431
CTCCC
>3432
TCCCC
>3433
CCCCT
>3434
CCCTG
>3435
CCTGC
>3436
CTGCC
>3437
TGCCT
>3438
GCCTC
>3439
CCTCG
>3440
CTCGG
>3441
TCGGG
>3442
CGGGC
>3443
GGGCG
>3444
GGCGG
>3445
GCGGT
>3446
CGGTC
>3447
GGTCC
>3448
GTCCC
>3449
TCCCA
>3450
CCCAC
>3451
CCACC
>3452
CACCT
>3453
ACCTC
>3454
CCTCG
>3455
CTCGA
>3456
TCGAA
>3457
CGAAG
>3458
GAAGC
>3459
AAGCC
>3460
AGCCA
>3461
GCCAA
>3462
CCAAT
>3463
CAATG
>3464
AATGA
>3465
ATGAG
>3466
TGAGG
>3467
GAGGG
>3468
AGGGG
>3469
GGGGC
>3470
GGGCA
>3471
GGCAG
>3472
GCAGG
>3473
CAGGC
>3474
AGGCT
>3475
GGCTG
>3476
GCTGC
>3477
CTGCG
>3478
TGCGC
>3479
GCGCT
>3480
CGCTG
>3481
GCTGG
>3482
CTGGG
>3483
TGGGC
>3484
GGGCT
>3485
GGCTT
>3486
GCTTT
>3487
CTTTC
>3488
TTTCA
>3489
TTCAC
>3490
TCACA
>3491
CACAT
>3492
ACATC
>3493
CATCC
>3494
ATCCT
>3495
TCCTG
>3496
CCTGA
>3497
CTGAG
>3498
TGAGG
>3499
GAGGG
>3500
AGGGG
>3501
GGGGC
>3502
GGGCT
>3503
GGCTC
>3504
GCTCC
>3505
CTCCG
>3506
TCCGT
>3507
CCGTA
>3508
CGTAG
>3509
TAGAT
>3510
AGATA
>3511
GATAT
>3512
ATATA
>3513
TATAC
>3514
ATACA
>3515
TACAG
>3516
ACAGC
>3517
CAGCA
>3518
AGCAC
>3519
GCACC
>3520
CACCA
>3521
ACCAA
>3522
CCAAG
>3523
CAAGG
>3524
AAGGG
>3525
AGGGT
>3526
GGGTT
>3527
GGTTC
>3528
GTTCA
>3529
TTCAT
>3530
TCATT
>3531
CATTT
>3532
ATTTT
>3533
TTTTC
>3534
TTTCA
>3535
TTCAG
>3536
TCAGG
>3537
CAGGG
>3538
AGGGA
>3539
GGGAC
>3540
GGACC
>3541
GACCA
>3542
ACCAC
>3543
CCACG
>3544
CACGA
>3545
ACGAA
>3546
CGAAC
>3547
GAACC
>3548
AACCA
>3549
ACCAT
>3550
CCATG
>3551
CATGC
>3552
ATGCC
>3553
TGCCT
>3554
GCCTT
>3555
CCTTG
>3556
CTTGT
>3557
TTGTG
>3558
TGTGC
>3559
GTGCC
>3560
TGCCA
>3561
GCCAT
>3562
CCATC
>3563
CATCC
>3564
ATCCT
>3565
TCCTT
>3566
CCTTT
>3567
CTTTG
>3568
TTTGC
>3569
TTGCC
>3570
TGCCA
>3571
GCCAC
>3572
CCACC
>3573
CACCC
>3574
ACCCT
>3575
CCCTT
>3576
CCTTC
>3577
CTTCT
>3578
TTCTC
>3579
TCTCC
>3580
CTCCA
>3581
TCCAT
>3582
CCATG
>3583
CATGT
>3584
ATGTA
>3585
TGTAG
>3586
GTAGT
>3587
TAGTG
>3588
AGTGC
>3589
GTGCA
>3590
TGCAG
>3591
GCAGG
>3592
CAGGA
>3593
AGGAA
>3594
GGAAG
>3595
GAAGC
>3596
AAGCT
>3597
AGCTG
>3598
GCTGC
>3599
CTGCA
>3600
TGCAG
>3601
GCAGA
>3602
CAGAT
>3603
AGATG
>3604
GATGA
>3605
ATGAC
>3606
TGACG
>3607
GACGC
>3608
ACGCT
>3609
CGCTG
>3610
GCTGT
>3611
CTGTT
>3612
TGTTC
>3613
GTTCT
>3614
TTCTC
>3615
TCTCT
>3616
CTCTG
>3617
TCTGC
>3618
CTGCA
>3619
TGCAG
>3620
GCAGC
>3621
CAGCC
>3622
AGCCA
>3623
GCCAC
>3624
CCACT
>3625
CACTG
>3626
ACTGA
>3627
CTGAG
>3628
TGAGG
>3629
GAGGC
>3630
AGGCC
>3631
GGCCT
>3632
GCCTG
>3633
CCTGT
>3634
CTGTT
>3635
TGTTT
>3636
GTTTC
>3637
TTTCT
>3638
TTCTC
>3639
TCTCC
>3640
TCCAG
>3641
CCAGG
>3642
CAGGA
>3643
AGGAT
>3644
GGATG
>3645
GATGG
>3646
ATGGA
>3647
TGGAC
>3648
GGACC
>3649
GACCT
>3650
ACCTC
>3651
CCTCC
>3652
CTCCG
>3653
TCCGG
>3654
CCGGC
>3655
CGGCG
>3656
GGCGC
>3657
GCGCT
>3658
CGCTG
>3659
GCTGG
>3660
CTGGG
>3661
TGGGG
>3662
GGGGT
>3663
GGGTG
>3664
GGTGT
>3665
GTGTA
>3666
TGTAT
>3667
GTATG
>3668
TATGC
>3669
ATGCT
>3670
TGCTG
>3671
GCTGG
>3672
CTGGC
>3673
TGGCT
>3674
GGCTG
>3675
GCTGC
>3676
CTGCA
>3677
TGCAG
>3678
GCAGG
>3679
CAGGC
>3680
AGGCT
>3681
GGCTG
>3682
GCTGG
>3683
CTGGA
>3684
TGGAC
>3685
GGACT
>3686
GACTG
>3687
ACTGC
>3688
CTGCT
>3689
TGCTC
>3690
GCTCC
>3691
CTCCC
>3692
TCCCA
>3693
CCCAG
>3694
CCAGG
>3695
CAGGC
>3696
AGGCA
>3697
GGCAC
>3698
GCACC
>3699
CACCC
>3700
ACCCC
>3701
CCCCG
>3702
CCCGT
>3703
CCGTG
>3704
CGTGC
>3705
GTGCA
>3706
TGCAA
>3707
GCAAG
>3708
CAAGG
>3709
AAGGC
>3710
AGGCC
>3711
GGCCA
>3712
GCCAC
>3713
CCACA
>3714
CACAT
>3715
ACATA
>3716
CATAG
>3717
ATAGC
>3718
TAGCA
>3719
AGCAA
>3720
GCAAT
>3721
CAATC
>3722
AATCA
>3723
ATCAG
>3724
TCAGT
>3725
CAGTG
>3726
AGTGC
>3727
GTGCA
>3728
TGCAC
>3729
GCACA
>3730
CACAC
>3731
ACACA
>3732
CACAC
>3733
ACACG
>3734
CACGG
>3735
ACGGT
>3736
CGGTT
>3737
GGTTG
>3738
GTTGG
>3739
TTGGA
>3740
TGGAG
>3741
GGAGC
>3742
GAGCG
>3743
AGCGG
>3744
GCGGT
>3745
CGGTT
>3746
GGTTG
>3747
GTTGT
>3748
TTGTT
>3749
TGTTG
>3750
GTTGT
>3751
TTGTC
>3752
TGTCA
>3753
GTCAT
>3754
TCATA
>3755
CATAG
>3756
ATAGA
>3757
TAGAC
>3758
AGACG
>3759
GACGA
>3760
ACGAG
>3761
CGAGG
>3762
GAGGC
>3763
AGGCG
>3764
GGCGG
>3765
GCGGG
>3766
CGGGC
>3767
GGGCC
>3768
GGCCC
>3769
GCCCG
>3770
CCCGG
>3771
CCGGA
>3772
CGGAA
>3773
GGAAC
>3774
GAACT
>3775
AACTC
>3776
ACTCG
>3777
CTCGG
>3778
TCGGA
>3779
CGGAG
>3780
GGAGC
>3781
GAGCA
>3782
AGCAC
>3783
GCACT
>3784
CACTT
>3785
ACTTC
>3786
CTTCC
>3787
TTCCC
>3788
TCCCA
>3789
CCCAC
>3790
CCACA
>3791
CACAA
>3792
ACAAA
>3793
CAAAC
>3794
AAACC
>3795
AACCA
>3796
ACCAC
>3797
CCACA
>3798
CACAT
>3799
ACATG
>3800
CATGC
>3801
ATGCC
>3802
TGCCC
>3803
GCCCG
>3804
CCCGC
>3805
CCGCA
>3806
CGCAG
>3807
GCAGG
>3808
CAGGC
>3809
AGGCC
>3810
GGCCT
>3811
GCCTT
>3812
CCTTG
>3813
CTTGC
>3814
TTGCA
>3815
TGCAG
>3816
GCAGT
>3817
CAGTG
>3818
AGTGG
>3819
GTGGT
>3820
TGGTG
>3821
GGTGC
>3822
GTGCC
>3823
TGCCT
>3824
GCCTG
>3825
CCTGC
>3826
CTGCG
>3827
TGCGT
>3828
GCGTT
>3829
CGTTT
>3830
GTTTG
>3831
TTTGG
>3832
TTGGT
>3833
TGGTG
>3834
GGTGA
>3835
GTGAT
>3836
TGATA
>3837
GATAG
>3838
ATAGA
>3839
TAGAA
>3840
AGAAT
>3841
GAATT
>3842
AATTG
>3843
ATTGA
>3844
TTGAA
>3845
TGAAG
>3846
GAAGG
>3847
AAGGG
>3848
AGGGC
>3849
GGGCT
>3850
GGCTC
>3851
GCTCC
>3852
CTCCT
>3853
TCCTG
>3854
CCTGG
>3855
TGGCA
>3856
GGCAG
>3857
GCAGC
>3858
CAGCG
>3859
AGCGC
>3860
GCGCA
>3861
CGCAT
>3862
GCATG
>3863
CATGC
>3864
ATGCA
>3865
TGCAC
>3866
GCACA
>3867
CACAT
>3868
ACATG
>3869
CATGG
>3870
ATGGT
>3871
TGGTG
>3872
GGTGA
>3873
GTGAC
>3874
TGACT
>3875
GACTT
>3876
ACTTC
>3877
CTTCC
>3878
TTCCT
>3879
TCCTT
>3880
CCTTT
>3881
CTTTT
>3882
TTTTC
>3883
TTTCC
>3884
TCCCG
>3885
CCCGG
>3886
CCGGA
>3887
CGGAT
>3888
GGATG
>3889
GATGG
>3890
ATGGG
>3891
TGGGC
>3892
GGGCG
>3893
GGCGT
>3894
GCGTA
>3895
CGTAG
>3896
GTAGG
>3897
TAGGT
>3898
AGGTG
>3899
GGTGC
>3900
GTGCC
>3901
TGCCC
>3902
GCCCG
>3903
CCCGC
>3904
CCGCT
>3905
CGCTT
>3906
GCTTC
>3907
CTTCC
>3908
TTCCC
>3909
TCCCA
>3910
CCCAA
>3911
CAAGA
>3912
AGATC
>3913
GATCC
>3914
CCACG
>3915
CACGT
>3916
ACGTT
>3917
CGTTT
>3918
GTTTG
>3919
TTTGG
>3920
TTGGA
>3921
TGGAG
>3922
GGAGA
>3923
GAGAG
>3924
AGAGT
>3925
GAGTT
>3926
AGTTG
>3927
GTTGG
>3928
TTGGG
>3929
TGGGT
>3930
GGGTG
>3931
GGTGG
>3932
GTGGG
>3933
TGGGG
>3934
GGGGT
>3935
GGGTG
>3936
GGTGT
>3937
GTGTC
>3938
TGTCT
>3939
GTCTT
>3940
TCTTC
>3941
CTTCA
>3942
TTCAT
>3943
TCATC
>3944
CATCT
>3945
ATCTT
>3946
TCTTC
>3947
CTTCC
>3948
TTCCC
>3949
TCCCT
>3950
CCCTG
>3951
CCTGT
>3952
CTGTT
>3953
TGTTT
>3954
GTTTG
>3955
TTTGT
>3956
TTGTT
>3957
TGTTG
>3958
GTTGA
>3959
TTGAG
>3960
TGAGT
>3961
GAGTT
>3962
AGTTC
>3963
GTTCA
>3964
TTCAA
>3965
TCAAC
>3966
CAACA
>3967
AACAG
>3968
ACAGT
>3969
CAGTT
>3970
AGTTT
>3971
GTTTG
>3972
TTTGA
>3973
TTGAA
>3974
TGAAA
>3975
GAAAG
>3976
AAAGT
>3977
AAGTC
>3978
AGTCT
>3979
GTCTC
>3980
TCTCC
>3981
CTCCA
>3982
TCCAG
>3983
CCAGC
>3984
CAGCG
>3985
AGCGT
>3986
GCGTC
>3987
CGTCT
>3988
GTCTG
>3989
TCTGT
>3990
CTGTT
>3991
TGTTC
>3992
GTTCA
>3993
TTCAT
>3994
TCATG
>3995
CATGC
>3996
ATGCT
>3997
TGCTT
>3998
GCTTC
>3999
CTTCA
>4000
TTCAG
>4001
TCAGG
>4002
CAGGA
>4003
AGGAG
>4004
GGAGG
>4005
GAGGG
>4006
AGGGT
>4007
GGGTG
>4008
GGTGG
>4009
GTGGA
>4010
TGGAG
>4011
GGAGT
>4012
GAGTT
>4013
AGTTG
>4014
GTTGA
>4015
TTGAT
>4016
TGATG
>4017
GATGG
>4018
ATGGC
>4019
TGGCC
>4020
GGCCT
>4021
GCCTG
>4022
CCTGG
>4023
CTGGA
>4024
TGGAC
>4025
GGACC
>4026
GACCC
>4027
ACCCA
>4028
CCCAG
>4029
CCAGT
>4030
CAGTC
>4031
AGTCT
>4032
GTCTT
>4033
TCTTT
>4034
CTTTC
>4035
TTTCT
>4036
TTCTT
>4037
TCTTC
>4038
CTTCT
>4039
TTCTC
>4040
TCTCC
>4041
CTCCT
>4042
TCCTC
>4043
CCTCC
>4044
CTCCT
>4045
TCCTC
>4046
CCTCA
>4047
CTCAG
>4048
TCAGT
>4049
CAGTC
>4050
AGTCC
>4051
GTCCT
>4052
TCCTG
>4053
CCTGG
>4054
CTGGC
>4055
TGGCC
>4056
GGCCT
>4057
GCCTG
>4058
CCTGG
>4059
CTGGA
>4060
TGGAG
>4061
GGAGC
>4062
GAGCT
>4063
AGCTC
>4064
GCTCG
>4065
CTCGA
>4066
TCGAG
>4067
CGAGG
>4068
GAGGG
>4069
AGGGA
>4070
GGGAG
>4071
GGAGC
>4072
GAGCG
>4073
AGCGC
>4074
GCGCT
>4075
CGCTG
>4076
GCTGC
>4077
CTGCT
>4078
TGCTT
>4079
GCTTT
>4080
CTTTC
>4081
TTTCC
>4082
TTCCT
>4083
TCCTG
>4084
CCTGA
>4085
CTGAC
>4086
TGACA
>4087
GACAC
>4088
ACACC
>4089
CACCA
>4090
ACCAG
>4091
CCAGG
>4092
CAGGA
>4093
AGGAA
>4094
GGAAG
>4095
GAAGG
>4096
AAGGT
>4097
AGGTT
>4098
GGTTC
>4099
GTTCG
>4100
TTCGA
>4101
TCGAG
>4102
CGAGG
>4103
GAGGC
>4104
AGGCA
>4105
GGCAG
>4106
GCAGA
>4107
CAGAT
>4108
AGATT
>4109
GATTG
>4110
ATTGA
>4111
TTGAG
>4112
TGAGG
>4113
GAGGT
>4114
AGGTT
>4115
GGTTG
>4116
GTTGG
>4117
TTGGA
>4118
TGGAG
>4119
GGAGC
>4120
GAGCT
>4121
AGCTC
>4122
GCTCT
>4123
CTCTC
>4124
TCTCC
>4125
CTCCT
>4126
TCCTT
>4127
CCTTT
>4128
CTTTA
>4129
TTTAG
>4130
TTAGC
>4131
TAGCT
>4132
AGCTC
>4133
GCTCC
>4134
CTCCA
>4135
TCCAT
>4136
CCATG
>4137
CATGC
>4138
ATGCC
>4139
TGCCA
>4140
GCCAT
>4141
CCATC
>4142
CATCT
>4143
ATCTA
>4144
TCTAC
>4145
CTACA
>4146
TACAT
>4147
ACATC
>4148
CATCA
>4149
ATCAA
>4150
TCAAT
>4151
CAATG
>4152
AATGC
>4153
ATGCG
>4154
TGCGT
>4155
GCGTG
>4156
CGTGC
>4157
GTGCC
>4158
TGCCC
>4159
GCCCG
>4160
CCCGC
>4161
CCGCA
>4162
CGCAC
>4163
GCACG
>4164
CACGC
>4165
ACGCT
>4166
CGCTA
>4167
GCTAA
>4168
CTAAA
>4169
TAAAC
>4170
AAACT
>4171
AACTT
>4172
ACTTC
>4173
CTTCT
>4174
TTCTG
>4175
TCTGG
>4176
CTGGC
>4177
TGGCC
>4178
GGCCA
>4179
GCCAA
>4180
CCAAG
>4181
CAAGG
>4182
AAGGA
>4183
AGGAG
>4184
GGAGC
>4185
GAGCC
>4186
AGCCG
>4187
GCCGC
>4188
CCGCA
>4189
CGCAG
>4190
GCAGC
>4191
CAGCC
>4192
AGCCT
>4193
GCCTG
>4194
CCTGG
>4195
CTGGG
>4196
TGGGC
>4197
GGGCA
>4198
GGCAC
>4199
GCACG
>4200
CACGC
>4201
ACGCA
>4202
CGCAG
>4203
GCAGT
>4204
CAGTA
>4205
AGTAA
>4206
GTAAA
>4207
TAAAG
>4208
AAAGG
>4209
AAGGA
>4210
AGGAG
>4211
GGAGG
>4212
GAGGC
>4213
AGGCG
>4214
GGCGG
>4215
GCGGT
>4216
CGGTC
>4217
GGTCG
>4218
GTCGT
>4219
TCGTT
>4220
CGTTG
>4221
GTTGA
>4222
TTGAA
>4223
TGAAT
>4224
GAATA
>4225
AATAG
>4226
ATAGT
>4227
TAGTA
>4228
AGTAT
>4229
GTATG
>4230
TATGA
>4231
ATGAG
>4232
TGAGG
>4233
GAGGT
>4234
AGGTA
>4235
GGTAT
>4236
GTATC
>4237
TATCG
>4238
ATCGG
>4239
TCGGT
>4240
CGGTC
>4241
GGTCT
>4242
GTCTT
>4243
TCTTG
>4244
CTTGA
>4245
TTGAG
>4246
TGAGT
>4247
GAGTG
>4248
AGTGG
>4249
GTGGT
>4250
TGGTC
>4251
GGTCC
>4252
GTCCC
>4253
TCCCA
>4254
CCCAT
>4255
CCATT
>4256
CATTC
>4257
ATTCT
>4258
TTCTT
>4259
TCTTT
>4260
CTTTG
>4261
TTTGC
>4262
TTGCT
>4263
TGCTG
>4264
GCTGA
>4265
CTGAC
>4266
TGACA
>4267
GACAG
>4268
ACAGC
>4269
CAGCT
>4270
AGCTT
>4271
GCTTA
>4272
CTTAA
>4273
TTAAG
>4274
TAAGG
>4275
AAGGA
>4276
AGGAT
>4277
GGATG
>4278
GATGT
>4279
ATGTG
>4280
TGTGG
>4281
GTGGC
>4282
TGGCC
>4283
GGCCT
>4284
GCCTT
>4285
CCTTC
>4286
CTTCT
>4287
TTCTT
>4288
TCTTT
>4289
CTTTT
>4290
TTTTA
>4291
TTTAT
>4292
TTATG
>4293
TATGA
>4294
ATGAG
>4295
TGAGC
>4296
GAGCT
>4297
AGCTC
>4298
GCTCT
>4299
CTCTT
>4300
TCTTT
>4301
CTTTG
>4302
TTTGG
>4303
TTGGT
>4304
TGGTG
>4305
GGTGG
>4306
GTGGG
>4307
TGGGG
>4308
GGGGC
>4309
GGGCT
>4310
GGCTG
>4311
GCTGA
>4312
CTGAC
>4313
TGACA
>4314
GACAA
>4315
ACAAT
>4316
CAATG
>4317
AATGT
>4318
ATGTC
>4319
TGTCC
>4320
GTCCT
>4321
TCCTC
>4322
CCTCC
>4323
CTCCT
>4324
TCCTC
>4325
CCTCG
>4326
CTCGC
>4327
TCGCC
>4328
CGCCC
>4329
GCCCC
>4330
CCCCC
>4331
CCCCT
>4332
CCCTA
>4333
CCTAA
>4334
CTAAC
>4335
TAACA
>4336
AACAG
>4337
ACAGC
>4338
CAGCT
>4339
AGCTC
>4340
GCTCA
>4341
CTCAT
>4342
TCATA
>4343
CATAT
>4344
ATATA
>4345
TATAC
>4346
ATACC
>4347
TACCT
>4348
ACCTT
>4349
CCTTC
>4350
CTTCA
>4351
TTCAG
>4352
TCAGC
>4353
CAGCA
>4354
AGCAG
>4355
GCAGC
>4356
CAGCT
>4357
AGCTT
>4358
GCTTA
>4359
CTTAT
>4360
TTATG
>4361
TATGC
>4362
ATGCA
>4363
TGCAT
>4364
GCATT
>4365
CATTC
>4366
ATTCG
>4367
TTCGC
>4368
TCGCT
>4369
CGCTC
>4370
GCTCC
>4371
CTCCA
>4372
TCCAT
>4373
CCATT
>4374
CATTT
>4375
ATTTT
>4376
TTTTG
>4377
TTTGC
>4378
TTGCG
>4379
TGCGG
>4380
GCGGA
>4381
CGGAT
>4382
GGATG
>4383
GATGG
>4384
ATGGC
>4385
TGGCA
>4386
GGCAG
>4387
GCAGC
>4388
CAGCA
>4389
AGCAT
>4390
GCATT
>4391
CATTC
>4392
ATTCG
>4393
TTCGA
>4394
TCGAG
>4395
CGAGT
>4396
GAGTG
>4397
AGTGC
>4398
GTGCT
>4399
TGCTC
>4400
GCTCT
>4401
CTCTG
>4402
TCTGC
>4403
CTGCT
>4404
TGCTG
>4405
GCTGC
>4406
CTGCT
>4407
TGCTG
>4408
GCTGT
>4409
CTGTG
>4410
TGTGG
>4411
GTGGC
>4412
TGGCG
>4413
GGCGA
>4414
CGATC
>4415
GATCA
>4416
ATCAG
>4417
TCAGC
>4418
CAGCT
>4419
AGCTC
>4420
GCTCC
>4421
CTCCA
>4422
TCCAG
>4423
CCAGA
>4424
CAGAG
>4425
AGAGA
>4426
GAGAC
>4427
AGACT
>4428
GACTT
>4429
ACTTT
>4430
CTTTT
>4431
TTTTG
>4432
TTTGG
>4433
TTGGG
>4434
TGGGC
>4435
GGGCA
>4436
GGCAT
>4437
GCATC
>4438
CATCC
>4439
ATCCT
>4440
TCCTT
>4441
CCTTG
>4442
CTTGC
>4443
TTGCT
>4444
TGCTG
>4445
GCTGT
>4446
CTGTC
>4447
TGTCC
>4448
GTCCG
>4449
TCCGG
>4450
CCGGG
>4451
CGGGG
>4452
GGGGA
>4453
GGGAG
>4454
GGAGC
>4455
GAGCC
>4456
AGCCA
>4457
GCCAT
>4458
CCATG
>4459
CATGG
>4460
ATGGG
>4461
TGGGG
>4462
GGGGC
>4463
GGGCA
>4464
GGCAG
>4465
GCAGC
>4466
CAGCT
>4467
AGCTT
>4468
GCTTT
>4469
CTTTA
>4470
TTTAA
>4471
TTAAC
>4472
TAACA
>4473
AACAG
>4474
ACAGA
>4475
CAGAT
>4476
AGATA
>4477
GATAG
>4478
ATAGT
>4479
TAGTC
>4480
AGTCC
>4481
GTCCT
>4482
TCCTT
>4483
CCTTG
>4484
CTTGA
>4485
TTGAG
>4486
TGAGA
>4487
GAGAA
>4488
AGAAG
>4489
GAAGA
>4490
AAGAA
>4491
AGAAG
>4492
GAAGC
>4493
AAGCT
>4494
AGCTC
>4495
GCTCA
>4496
CTCAT
>4497
TCATA
>4498
CATAG
>4499
ATAGC
>4500
TAGCG
>4501
AGCGG
>4502
GCGGG
>4503
CGGGG
>4504
GGGGG
>4505
GGGGA
>4506
GGGAT
>4507
GGATG
>4508
GATGC
>4509
ATGCG
>4510
TGCGC
>4511
GCGCT
>4512
CGCTG
>4513
GCTGC
>4514
CTGCA
>4515
TGCAC
>4516
GCACA
>4517
CACAG
>4518
ACAGG
>4519
CAGGC
>4520
AGGCT
>4521
GGCTC
>4522
GCTCC
>4523
CTCCA
>4524
TCCAG
>4525
CCAGC
>4526
CAGCA
>4527
AGCAT
>4528
GCATG
>4529
CATGT
>4530
ATGTG
>4531
TGTGG
>4532
GTGGT
>4533
TGGTG
>4534
GGTGC
>4535
GTGCT
>4536
TGCTG
>4537
GCTGC
>4538
CTGCA
>4539
TGCAA
>4540
GCAAT
>4541
CAATG
>4542
AATGT
>4543
ATGTC
>4544
TGTCA
>4545
GTCAG
>4546
TCAGG
>4547
CAGGT
>4548
AGGTT
>4549
GGTTG
>4550
GTTGC
>4551
TTGCC
>4552
TGCCA
>4553
GCCAC
>4554
CCACA
>4555
CACAG
>4556
ACAGG
>4557
CAGGC
>4558
AGGCT
>4559
GGCTT
>4560
GCTTC
>4561
CTTCC
>4562
TTCCT
>4563
TCCTC
>4564
CCTCC
>4565
CTCCT
>4566
TCCTT
>4567
CCTTC
>4568
CTTCT
>4569
TTCTG
>4570
TCTGC
>4571
CTGCA
>4572
TGCAC
>4573
GCACC
>4574
CACCT
>4575
ACCTC
>4576
CCTCA
>4577
CTCAT
>4578
TCATG
>4579
CATGG
>4580
ATGGA
>4581
TGGAT
>4582
GGATG
>4583
GATGA
>4584
ATGAT
>4585
TGATG
>4586
GATGA
>4587
ATGAC
>4588
TGACT
>4589
GACTT
>4590
ACTTT
>4591
CTTTA
>4592
TTTAA
>4593
TTAAA
>4594
TAAAC
>4595
AAACT
>4596
AACTG
>4597
ACTGG
>4598
CTGGG
>4599
TGGGT
>4600
GGGTG
>4601
GGTGG
>4602
GTGGA
>4603
TGGAG
>4604
GGAGC
>4605
GAGCG
>4606
AGCGC
>4607
GCGCT
>4608
CGCTC
>4609
GCTCT
>4610
CTCTG
>4611
TCTGT
>4612
CTGTC
>4613
TGTCC
>4614
GTCCA
>4615
TCCAG
>4616
CCAGG
>4617
CAGGT
>4618
AGGTG
>4619
GGTGT
>4620
GTGTT
>4621
TGTTG
>4622
GTTGA
>4623
TTGAC
>4624
TGACC
>4625
GACCA
>4626
ACCAG
>4627
CCAGC
>4628
CAGCT
>4629
AGCTC
>4630
GCTCC
>4631
CTCCA
>4632
TCCAC
>4633
CCACG
>4634
CACGG
>4635
ACGGC
>4636
CGGCC
>4637
GGCCC
>4638
GCCCG
>4639
CCCGG
>4640
CCGGT
>4641
CGGTC
>4642
GGTCA
>4643
GTCAA
>4644
TCAAA
>4645
CAAAG
>4646
AAAGT
>4647
AAGTT
>4648
AGTTC
>4649
GTTCT
>4650
TTCTT
>4651
TCTTC
>4652
CTTCA
>4653
TTCAC
>4654
TCACA
>4655
CACAT
>4656
ACATA
>4657
CATAC
>4658
ATACT
>4659
TACTC
>4660
ACTCA
>4661
CTCAC
>4662
TCACC
>4663
CACCA
>4664
ACCAT
>4665
CCATA
>4666
CATAC
>4667
ATACA
>4668
TACAT
>4669
ACATC
>4670
CATCT
>4671
ATCTT
>4672
TCTTG
>4673
CTTGA
>4674
TTGAG
>4675
TGAGG
>4676
GAGGA
>4677
AGGAA
>4678
GGAAG
>4679
GAAGG
>4680
AAGGG
>4681
AGGGG
>4682
GGGGG
>4683
GGGGC
>4684
GGGCC
>4685
GGCCA
>4686
GCCAG
>4687
CCAGT
>4688
CAGTT
>4689
AGTTT
>4690
GTTTC
>4691
TTTCT
>4692
TTCTG
>4693
TCTGC
>4694
CTGCA
>4695
TGCAG
>4696
GCAGG
>4697
CAGGA
>4698
AGGAT
>4699
GGATG
>4700
GATGT
>4701
ATGTC
>4702
TGTCT
>4703
GTCTC
>4704
TCTCC
>4705
CTCCA
>4706
TCCAA
>4707
CCAAT
>4708
CAATG
>4709
AATGC
>4710
ATGCG
>4711
TGCGT
>4712
GCGTG
>4713
CGTGG
>4714
GTGGA
>4715
TGGAT
>4716
GGATA
>4717
GATAG
>4718
ATAGC
>4719
TAGCG
>4720
AGCGG
>4721
GCGGT
>4722
CGGTC
>4723
GGTCC
>4724
GTCCC
>4725
TCCCA
>4726
CCCAT
>4727
CCATT
>4728
CATTC
>4729
ATTCC
>4730
TTCCT
>4731
TCCTC
>4732
CCTCC
>4733
CTCCA
>4734
TCCAT
>4735
CCATG
>4736
CATGC
>4737
ATGCG
>4738
TGCGC
>4739
GCGCT
>4740
CGCTT
>4741
GCTTC
>4742
CTTCT
>4743
TTCTC
>4744
TCTCT
>4745
CTCTA
>4746
TCTAG
>4747
CTAGC
>4748
TAGCT
>4749
AGCTC
>4750
GCTCA
>4751
CTCAG
>4752
TCAGG
>4753
CAGGC
>4754
AGGCA
>4755
GGCAG
>4756
GCAGC
>4757
CAGCA
>4758
AGCAG
>4759
GCAGG
>4760
CAGGA
>4761
AGGAA
>4762
GGAAC
>4763
GAACT
>4764
AACTG
>4765
ACTGC
>4766
CTGCT
>4767
TGCTG
>4768
GCTGG
>4769
CTGGT
>4770
TGGTG
>4771
GGTGG
>4772
GTGGA
>4773
TGGAA
>4774
GGAAG
>4775
GAAGC
>4776
AAGCA
>4777
AGCAA
>4778
GCAAT
>4779
CAATA
>4780
AATAG
>4781
ATAGA
>4782
TAGAT
>4783
AGATG
>4784
GATGG
>4785
ATGGA
>4786
TGGAG
>4787
GGAGC
>4788
GAGCA
>4789
AGCAG
>4790
GCAGA
>4791
CAGAT
>4792
AGATG
>4793
GATGT
>4794
ATGTT
>4795
TGTTA
>4796
GTTAG
>4797
TTAGA
>4798
TAGAG
>4799
AGAGA
>4800
GAGAA
>4801
AGAAG
>4802
GAAGA
>4803
AAGAT
>4804
AGATG
>4805
GATGC
>4806
ATGCC
>4807
TGCCG
>4808
GCCGT
>4809
CCGTG
>4810
CGTGG
>4811
GTGGA
>4812
TGGAC
>4813
GGACA
>4814
GACAA
>4815
ACAAC
>4816
CAACG
>4817
AACGT
>4818
ACGTC
>4819
CGTCG
>4820
GTCGG
>4821
TCGGC
>4822
CGGCC
>4823
GGCCG
>4824
GCCGG
>4825
CCGGG
>4826
CGGGA
>4827
GGGAA
>4828
GGAAG
>4829
GAAGG
>4830
AAGGA
>4831
AGGAA
>4832
GGAAC
>4833
GAACT
>4834
AACTG
>4835
ACTGC
>4836
CTGCG
>4837
TGCGG
>4838
GCGGT
>4839
CGGTT
>4840
GGTTC
>4841
GTTCC
>4842
TTCCG
>4843
TCCGA
>4844
CCGAG
>4845
CGAGC
>4846
GAGCT
>4847
AGCTT
>4848
GCTTC
>4849
CTTCT
>4850
TTCTT
>4851
TCTTC
>4852
CTTCC
>4853
TTCCA
>4854
TCCAG
>4855
CCAGC
>4856
CAGCA
>4857
AGCAG
>4858
GCAGC
>4859
CAGCC
>4860
AGCCG
>4861
GCCGG
>4862
CCGGG
>4863
CGGGC
>4864
GGGCA
>4865
GGCAC
>4866
GCACA
>4867
CACAG
>4868
ACAGA
>4869
CAGAA
>4870
AGAAC
>4871
GAACA
>4872
AACAC
>4873
ACACC
>4874
CACCT
>4875
ACCTG
>4876
CCTGA
>4877
TGATC
>4878
GATCC
>4879
ATCCA
>4880
TCCAG
>4881
CCAGG
>4882
CAGGA
>4883
AGGAG
>4884
GGAGA
>4885
GAGAT
>4886
AGATG
>4887
GATGG
>4888
ATGGA
>4889
TGGAG
>4890
GGAGC
>4891
GAGCC
>4892
AGCCT
>4893
GCCTG
>4894
CCTGG
>4895
CTGGA
>4896
TGGAA
>4897
GGAAA
>4898
GAAAC
>4899
AAACG
>4900
AACGT
>4901
ACGTA
>4902
CGTAG
>4903
GTAGG
>4904
TAGGC
>4905
AGGCC
>4906
GGCCT
>4907
GCCTT
>4908
CCTTC
>4909
CTTCT
>4910
TTCTC
>4911
TCTCA
>4912
CTCAG
>4913
TCAGT
>4914
CAGTT
>4915
AGTTT
>4916
GTTTG
>4917
TTTGC
>4918
TTGCA
>4919
TGCAG
>4920
GCAGG
>4921
CAGGA
>4922
AGGAG
>4923
GGAGC
>4924
GAGCT
>4925
AGCTC
>4926
GCTCA
>4927
CTCAT
>4928
TCATT
>4929
CATTG
>4930
ATTGG
>4931
TTGGC
>4932
TGGCA
>4933
GGCAA
>4934
GCAAT
>4935
CAATG
>4936
AATGT
>4937
ATGTG
>4938
TGTGA
>4939
GTGAA
>4940
TGAAA
>4941
GAAAC
>4942
AAACA
>4943
AACAC
>4944
ACACC
>4945
CACCT
>4946
ACCTT
>4947
CCTTT
>4948
CTTTT
>4949
TTTTG
>4950
TTTGC
>4951
TTGCT
>4952
TGCTG
>4953
GCTGC
>4954
CTGCA
>4955
TGCAC
>4956
GCACA
>4957
CACAG
>4958
ACAGT
>4959
CAGTC
>4960
AGTCA
>4961
GTCAA
>4962
TCAAC
>4963
CAACT
>4964
AACTC
>4965
ACTCC
>4966
CTCCA
>4967
TCCAC
>4968
CCACA
>4969
CACAG
>4970
ACAGA
>4971
CAGAC
>4972
AGACT
>4973
GACTC
>4974
ACTCC
>4975
CTCCT
>4976
TCCTG
>4977
CCTGT
>4978
CTGTC
>4979
TGTCT
>4980
GTCTC
>4981
TCTCT
>4982
CTCTC
>4983
TCTCC
>4984
CTCCA
>4985
TCCAT
>4986
CCATC
>4987
CATCA
>4988
ATCAG
>4989
TCAGG
>4990
CAGGG
>4991
AGGGG
>4992
GGGGC
>4993
GGGCA
>4994
GGCAC
>4995
GCACT
>4996
CACTG
>4997
ACTGG
>4998
CTGGG
>4999
TGGGA
>5000
GGGAT
>5001
GGATT
>5002
GATTT
>5003
ATTTC
>5004
TTTCT
>5005
TTCTC
>5006
TCTCT
>5007
CTCTG
>5008
TCTGT
>5009
CTGTC
>5010
TGTCC
>5011
GTCCT
>5012
TCCTT
>5013
CCTTC
>5014
CTTCT
>5015
TTCTC
>5016
TCTCT
>5017
CTCTT
>5018
TCTTC
>5019
CTTCC
>5020
TTCCT
>5021
TCCTC
>5022
CCTCC
>5023
CTCCT
>5024
TCCTC
>5025
CCTCC
>5026
CTCCT
>5027
TCCTC
>5028
CCTCC
>5029
CTCCT
>5030
TCCTC
>5031
CCTCG
>5032
CTCGT
>5033
TCGTC
>5034
CGTCG
>5035
GTCGT
>5036
TCGTC
>5037
CGTCC
>5038
GTCCT
>5039
TCCTC
>5040
CCTCC
>5041
CTCCT
>5042
TCCTC
>5043
CCTCC
>5044
CTCCT
>5045
TCCTC
>5046
CCTCC
>5047
CTCCA
>5048
TCCAG
>5049
CCAGG
>5050
CAGGT
>5051
AGGTC
>5052
GGTCA
>5053
GTCAC
>5054
TCACT
>5055
CACTG
>5056
ACTGT
>5057
CTGTC
>5058
TGTCA
>5059
GTCAA
>5060
TCAAC
>5061
CAACC
>5062
AACCT
>5063
ACCTC
>5064
CCTCT
>5065
CTCTT
>5066
TCTTG
>5067
CTTGG
>5068
TTGGG
>5069
TGGGA
>5070
GGGAG
>5071
GGAGC
>5072
GAGCC
>5073
AGCCA
>5074
GCCAG
>5075
CCAGG
>5076
CAGGC
>5077
AGGCC
>5078
GGCCG
>5079
GCCGG
>5080
CCGGT
>5081
CGGTG
>5082
GGTGG
>5083
GTGGG
>5084
TGGGG
>5085
GGGGG
>5086
GGGGT
>5087
GGGTC
>5088
GGTCG
>5089
GTCGG
>5090
TCGGC
>5091
CGGCC
>5092
GGCCA
>5093
GCCAA
>5094
CCAAG
>5095
CAAGG
>5096
AAGGC
>5097
AGGCA
>5098
GGCAA
>5099
GCAAC
>5100
CAACA
>5101
AACAG
>5102
ACAGG
>5103
CAGGC
>5104
AGGCA
>5105
GGCAC
>5106
GCACA
>5107
CACAC
>5108
ACACT
>5109
CACTA
>5110
ACTAG
>5111
CTAGC
>5112
TAGCC
>5113
AGCCA
>5114
GCCAG
>5115
CCAGG
>5116
CAGGG
>5117
AGGGC
>5118
GGGCA
>5119
GGCAG
>5120
GCAGG
>5121
CAGGG
>5122
AGGGG
>5123
GGGGG
>5124
GGGGC
>5125
GGGCC
>5126
GGCCC
>5127
GCCCA
>5128
CCCAG
>5129
CCAGG
>5130
CAGGG
>5131
AGGGC
>5132
GGGCA
>5133
GGCAG
>5134
GCAGA
>5135
CAGAG
>5136
AGAGG
>5137
GAGGC
>5138
AGGCT
>5139
GGCTG
>5140
GCTGT
>5141
CTGTG
>5142
TGTGG
>5143
GTGGC
>5144
TGGCT
>5145
GGCTG
>5146
GCTGG
>5147
CTGGG
>5148
TGGGG
>5149
GGGGG
>5150
GGGGG
>5151
GGGGC
>5152
GGGCC
>5153
GGCCC
>5154
GCCCG
>5155
CCCGT
>5156
CCGTC
>5157
CGTCA
>5158
GTCAT
>5159
TCATC
>5160
CATCA
>5161
ATCAC
>5162
TCACT
>5163
CACTG
>5164
ACTGA
>5165
CTGAC
>5166
TGACG
>5167
GACGA
>5168
ACGAA
>5169
CGAAG
>5170
GAAGC
>5171
AAGCA
>5172
AGCAG
>5173
GCAGG
>5174
CAGGT
>5175
AGGTC
>5176
GGTCT
>5177
GTCTC
>5178
TCTCC
>5179
CTCCT
>5180
TCCTC
>5181
CCTCG
>5182
CTCGC
>5183
TCGCT
>5184
CGCTG
>5185
GCTGT
>5186
CTGTT
>5187
TGTTG
>5188
GTTGG
>5189
TTGGA
>5190
TGGAT
>5191
GGATG
>5192
GATGG
>5193
ATGGC
>5194
TGGCG
>5195
GGCGA
>5196
GCGAG
>5197
CGAGC
>5198
GAGCT
>5199
AGCTG
>5200
GCTGA
>5201
CTGAT
>5202
TGATG
>5203
GATGC
>5204
ATGCT
>5205
TGCTA
>5206
GCTAT
>5207
CTATC
>5208
TATCA
>5209
ATCAA
>5210
TCAAT
>5211
CAATG
>5212
AATGC
>5213
ATGCC
>5214
TGCCG
>5215
GCCGC
>5216
CCGCT
>5217
CGCTG
>5218
GCTGT
>5219
CTGTC
>5220
TGTCC
>5221
GTCCC
>5222
TCCCG
>5223
CCCGG
>5224
CCGGT
>5225
CGGTT
>5226
GGTTG
>5227
GTTGG
>5228
TTGGG
>5229
TGGGC
>5230
GGGCA
>5231
GGCAC
>5232
GCACC
>5233
CACCT
>5234
ACCTT
>5235
CCTTC
>5236
CTTCT
>5237
TTCTC
>5238
TCTCA
>5239
CTCAC
>5240
TCACC
>5241
CACCG
>5242
CCGTC
>5243
CGTCC
>5244
GTCCC
>5245
TCCCG
>5246
CCCGG
>5247
CCGGG
>5248
CGGGG
>5249
GGGGC
>5250
GGGCC
>5251
GGCCC
>5252
GCCCA
>5253
CCCAG
>5254
CCAGG
>5255
CAGGA
>5256
AGGAG
>5257
GGAGC
>5258
GAGCC
>5259
AGCCA
>5260
GCCAG
>5261
CCAGC
>5262
CAGCA
>5263
AGCAG
>5264
GCAGA
>5265
CAGAA
>5266
AGAAA
>5267
GAAAC
>5268
AAACA
>5269
AACAG
>5270
ACAGG
>5271
CAGGC
>5272
AGGCA
>5273
GGCAG
>5274
GCAGC
>5275
CAGCG
>5276
AGCGG
>5277
GCGGG
>5278
CGGGA
>5279
GGGAG
>5280
GGAGG
>5281
GAGGC
>5282
AGGCC
>5283
GGCCT
>5284
GCCTC
>5285
CCTCA
>5286
CTCAC
>5287
TCACC
>5288
CACCC
>5289
ACCCT
>5290
CCCTC
>5291
CCTCG
>5292
CTCGG
>5293
TCGGG
>5294
CGGGG
>5295
GGGGA
>5296
GGGAG
>5297
GGAGC
>5298
GAGCT
>5299
AGCTG
>5300
GCTGG
>5301
CTGGG
>5302
TGGGG
>5303
GGGGC
>5304
GGGCA
>5305
GGCAC
>5306
GCACT
>5307
CACTG
>5308
ACTGG
>5309
CTGGT
>5310
TGGTG
>5311
GGTGG
>5312
GTGGC
>5313
TGGCT
>5314
GGCTG
>5315
GCTGC
>5316
CTGCG
>5317
TGCGA
>5318
GCGAG
>5319
CGAGG
>5320
GAGGT
>5321
AGGTT
>5322
GGTTG
>5323
GTTGG
>5324
TTGGC
>5325
TGGCT
>5326
GGCTG
>5327
GCTGT
>5328
CTGTG
>5329
TGTGG
>5330
GTGGC
>5331
TGGCA
>5332
GGCAA
>5333
GCAAC
>5334
CAACA
>5335
AACAT
>5336
ACATG
>5337
CATGA
>5338
ATGAC
>5339
TGACT
>5340
GACTG
>5341
ACTGG
>5342
CTGGC
>5343
TGGCT
>5344
GGCTC
>5345
GCTCT
>5346
CTCTG
>5347
TCTGG
>5348
CTGGG
>5349
TGGGG
>5350
GGGGG
>5351
GGGGA
>5352
GGGAC
>5353
GGACC
>5354
GACCT
>5355
ACCTG
>5356
CCTGG
>5357
CTGGG
>5358
TGGGC
>5359
GGGCT
>5360
GGCTG
>5361
GCTGG
>5362
CTGGG
>5363
TGGGG
>5364
GGGGC
>5365
GGGCC
>5366
GGCCA
>5367
GCCAG
>5368
CCAGG
>5369
CAGGG
>5370
AGGGA
>5371
GGGAC
>5372
GGACT
>5373
GACTG
>5374
ACTGG
>5375
CTGGT
>5376
TGGTC
>5377
GGTCT
>5378
GTCTA
>5379
TCTAT
>5380
CTATC
>5381
TATCC
>5382
ATCCG
>5383
TCCGA
>5384
CCGAG
>5385
CGAGG
>5386
GAGGC
>5387
AGGCG
>5388
GGCGA
>5389
GCGAC
>5390
CGACA
>5391
GACAA
>5392
ACAAT
>5393
CAATC
>5394
AATCA
>5395
ATCAC
>5396
TCACA
>5397
CACAG
>5398
ACAGG
>5399
CAGGC
>5400
AGGCT
>5401
GGCTC
>5402
GCTCT
>5403
CTCTC
>5404
TCTCT
>5405
CTCTT
>5406
TCTTT
>5407
CTTTC
>5408
TTTCA
>5409
TTCAA
>5410
TCAAA
>5411
CAAAC
>5412
AAACT
>5413
AACTT
>5414
ACTTC
>5415
CTTCT
>5416
TTCTC
>5417
TCTCA
>5418
CTCAA
>5419
TCAAT
>5420
CAATC
>5421
AATCA
>5422
ATCAG
>5423
TCAGT
>5424
CAGTG
>5425
AGTGA
>5426
GTGAG
>5427
TGAGG
>5428
GAGGA
>5429
AGGAT
>5430
GGATA
>5431
GATAC
>5432
ATACT
>5433
TACTG
>5434
ACTGC
>5435
CTGCT
>5436
TGCTG
>5437
GCTGC
>5438
CTGCA
>5439
TGCAG
>5440
GCAGA
>5441
CAGAA
>5442
AGAAC
>5443
GAACT
>5444
AACTG
>5445
ACTGG
>5446
CTGGG
>5447
TGGGG
>5448
GGGGC
>5449
GGGCT
>5450
GGCTG
>5451
GCTGG
>5452
CTGGC
>5453
TGGCC
>5454
GGCCT
>5455
GCCTC
>5456
CCTCT
>5457
CTCTG
>5458
TCTGC
>5459
CTGCC
>5460
TGCCC
>5461
GCCCT
>5462
CCCTG
>5463
CCTGG
>5464
CTGGG
>5465
TGGGA
>5466
GGGAG
>5467
GGAGC
>5468
GAGCC
>5469
AGCCA
>5470
GCCAG
>5471
CCAGG
>5472
CAGGC
>5473
AGGCC
>5474
GGCCC
>5475
GCCCT
>5476
CCCTT
>5477
CCTTG
>5478
CTTGG
>5479
TTGGC
>5480
TGGCC
>5481
GGCCA
>5482
GCCAC
>5483
CCACT
>5484
CACTC
>5485
ACTCG
>5486
CTCGG
>5487
TCGGG
>5488
CGGGG
>5489
GGGGG
>5490
GGGGT
>5491
GGGTC
>5492
GGTCG
>5493
GTCGG
>5494
TCGGC
>5495
CGGCA
>5496
GGCAG
>5497
GCAGG
>5498
CAGGC
>5499
AGGCA
>5500
GGCAG
>5501
GCAGT
>5502
CAGTG
>5503
AGTGG
>5504
GTGGG
>5505
TGGGC
>5506
GGGCG
>5507
GGCGT
>5508
GCGTG
>5509
CGTGA
>5510
GTGAT
>5511
TGATG
>5512
GATGG
>5513
ATGGT
>5514
TGGTG
>5515
GGTGG
>5516
GTGGA
>5517
TGGAG
>5518
GGAGG
>5519
AGGGG
>5520
GGGGG
>5521
GGGGG
>5522
GGGGA
>5523
GGGAT
>5524
GGATG
>5525
GATGG
>5526
ATGGG
>5527
TGGGC
>5528
GGGCT
>5529
GGCTC
>5530
GCTCC
>5531
CTCCA
>5532
TCCAG
>5533
CCAGT
>5534
CAGTG
>5535
AGTGG
>5536
GGGGG
>5537
GGGGG
>5538
GGGGG
>5539
GGGGG
>5540
GGGGC
>5541
GGGCA
>5542
GGCAT
>5543
GCATC
>5544
CATCC
>5545
ATCCG
>5546
TCCGG
>5547
CCGGG
>5548
CGGGG
>5549
GGGGC
>5550
GGGCA
>5551
GGCAT
>5552
GCATC
>5553
CATCT
>5554
ATCTG
>5555
TCTGC
>5556
CTGCA
>5557
TGCAG
>5558
GCAGG
>5559
CAGGT
>5560
AGGTA
>5561
GGTAG
>5562
GTAGC
>5563
TAGCT
>5564
AGCTG
>5565
GCTGG
>5566
CTGGG
>5567
TGGGC
>5568
GGGCT
>5569
GGCTT
>5570
GCTTT
>5571
CTTTG
>5572
TTTGG
>5573
TTGGG
>5574
TGGGG
>5575
GGGGG
>5576
GGGGC
>5577
GGGCA
>5578
GGCAC
>5579
GCACC
>5580
CACCT
>5581
ACCTG
>5582
CCTGT
>5583
CTGTG
>5584
TGTGG
>5585
GTGGC
>5586
TGGCT
>5587
GGCTT
>5588
GCTTC
>5589
CTTCG
>5590
TTCGG
>5591
TCGGG
>5592
CGGGC
>5593
GGGCC
>5594
GGCCC
>5595
GCCCG
>5596
CCCGG
>5597
CCGGT
>5598
CGGTG
>5599
GGTGC
>5600
GTGCC
>5601
TGCCC
>5602
GCCCG
>5603
CCCGC
>5604
CCGCT
>5605
CGCTT
>5606
GCTTC
>5607
CTTCA
>5608
TTCAG
>5609
TCAGT
>5610
CAGTG
>5611
AGTGG
>5612
GTGGT
>5613
TGGTG
>5614
GGTGA
>5615
GTGAA
>5616
TGAAG
>5617
GAAGG
>5618
AAGGA
>5619
AGGAC
>5620
GGACG
>5621
GACGC
>5622
ACGCT
>5623
CGCTG
>5624
GCTGG
>5625
CTGGC
>5626
TGGCT
>5627
GGCTA
>5628
GCTAG
>5629
CTAGG
>5630
TAGGG
>5631
AGGGG
>5632
GGGGT
>5633
GGGTT
>5634
GGTTT
>5635
GTTTC
>5636
TTTCA
>5637
TTCAG
>5638
CAGTC
>5639
AGTCG
>5640
GTCGG
>5641
CGGGG
>5642
GGGGG
>5643
GGGGA
>5644
GGGAC
>5645
GGACC
>5646
GACCT
>5647
ACCTG
>5648
CCTGG
>5649
CTGGG
>5650
TGGGT
>5651
GGGTC
>5652
GGTCT
>5653
GTCTG
>5654
TCTGA
>5655
CTGAG
>5656
TGAGC
>5657
GAGCG
>5658
AGCGA
>5659
GCGAA
>5660
CGAAG
>5661
GAAGC
>5662
AAGCC
>5663
AGCCG
>5664
GCCGC
>5665
CCGCT
>5666
CGCTG
>5667
GCTGG
>5668
CTGGG
>5669
TGGGG
>5670
GGGGA
>5671
GGGAC
>5672
GGACC
>5673
GACCT
>5674
ACCTT
>5675
CCTTC
>5676
CTTCT
>5677
TTCTG
>5678
TCTGG
>5679
CTGGA
>5680
TGGAT
>5681
GGATG
>5682
GATGA
>5683
ATGAG
>5684
TGAGG
>5685
GAGGC
>5686
AGGCT
>5687
GGCTC
>5688
GCTCT
>5689
CTCTA
>5690
TCTAG
>5691
CTAGG
>5692
TAGGC
>5693
AGGCT
>5694
GGCTT
>5695
GCTTT
>5696
CTTTG
>5697
TTTGG
>5698
TTGGC
>5699
TGGCC
>5700
GGCCA
>5701
GCCAG
>5702
CCAGG
>5703
CAGGG
>5704
AGGGT
>5705
GGGTC
>5706
GGTCA
>5707
GTCAA
>5708
TCAAG
>5709
CAAGG
>5710
AAGGG
>5711
AGGGA
>5712
GGGAC
>5713
GGACA
>5714
GACAA
>5715
ACAAA
>5716
CAAAC
>5717
AAACT
>5718
AACTT
>5719
ACTTT
>5720
CTTTT
>5721
TTTTA
>5722
TTTAA
>5723
TTAAC
>5724
TAACC
>5725
AACCA
>5726
ACCAG
>5727
CCAGG
>5728
CAGGA
>5729
AGGAT
>5730
GGATC
>5731
GATCC
>5732
ATCCG
>5733
TCCGG
>5734
CCGGT
>5735
CGGTT
>5736
GGTTT
>5737
GTTTC
>5738
TTTCC
>5739
TTCCC
>5740
TCCCT
>5741
CCCTG
>5742
CCTGG
>5743
CTGGT
>5744
TGGTG
>5745
GGTGC
>5746
GTGCA
>5747
TGCAG
>5748
GCAGC
>5749
CAGCC
>5750
AGCCC
>5751
GCCCA
>5752
CCCAG
>5753
CCAGG
>5754
CAGGC
>5755
AGGCC
>5756
GGCCG
>5757
GCCGA
>5758
CCGAG
>5759
CGAGG
>5760
GAGGC
>5761
AGGCT
>5762
GGCTG
>5763
GCTGC
>5764
CTGCG
>5765
TGCGA
>5766
GCGAG
>5767
CGAGC
>5768
GAGCC
>5769
AGCCC
>5770
GCCCT
>5771
CCCTC
>5772
CCTCC
>5773
CTCCA
>5774
TCCAG
>5775
CCAGG
>5776
CAGGT
>5777
AGGTG
>5778
GGTGG
>5779
GTGGT
>5780
TGGTA
>5781
GGTAA
>5782
GTAAG
>5783
TAAGA
>5784
AAGAG
>5785
AGAGA
>5786
GAGAA
>5787
AGAAG
>5788
GAAGC
>5789
AAGCG
>5790
AGCGC
>5791
GCGCA
>5792
CGCAG
>5793
GCAGG
>5794
CAGGG
>5795
AGGGC
>5796
GGGCC
>5797
GGCCC
>5798
GCCCG
>5799
CCCGG
>5800
CCGGT
>5801
CGGTG
>5802
GGTGG
>5803
GTGGT
>5804
TGGTG
>5805
GGTGC
>5806
GTGCT
>5807
TGCTG
>5808
GCTGT
>5809
CTGTG
>5810
TGTGG
>5811
GTGGA
>5812
TGGAC
>5813
GGACT
>5814
GACTG
>5815
ACTGG
>5816
CTGGG
>5817
TGGGA
>5818
GGGAC
>5819
GGACC
>5820
GACCG
>5821
ACCGC
>5822
CCGCA
>5823
CGCAG
>5824
GCAGG
>5825
CAGGG
>5826
AGGGC
>5827
GGGCA
>5828
GGCAA
>5829
GCAAG
>5830
CAAGA
>5831
AAGAC
>5832
AGACC
>5833
GACCC
>5834
ACCCG
>5835
CCCGG
>5836
CCGGT
>5837
CGGTG
>5838
GGTGG
>5839
GTGGC
>5840
TGGCC
>5841
GGCCT
>5842
GCCTG
>5843
CCTGG
>5844
CTGGA
>5845
TGGAG
>5846
GGAGC
>5847
GAGCA
>5848
AGCAG
>5849
GCAGC
>5850
CAGCG
>5851
AGCGC
>5852
GCGCC
>5853
CGCCC
>5854
GCCCA
>5855
CCCAG
>5856
CCAGG
>5857
CAGGC
>5858
AGGCT
>5859
GGCTG
>5860
GCTGG
>5861
CTGGT
>5862
TGGTG
>5863
GGTGT
>5864
GTGTC
>5865
TGTCC
>5866
GTCCG
>5867
TCCGA
>5868
CCGAG
>5869
CGAGG
>5870
GAGGG
>5871
AGGGT
>5872
GGGTC
>5873
GGTCC
>5874
GTCCG
>5875
TCCGA
>5876
CCGAC
>5877
CGACA
>5878
GACAA
>5879
ACAAA
>5880
CAAAC
>5881
AAACT
>5882
AACTG
>5883
ACTGG
>5884
CTGGG
>5885
TGGGG
>5886
GGGGA
>5887
GGGAT
>5888
GGATC
>5889
GATCC
>5890
ATCCA
>5891
TCCAG
>5892
CCAGT
>5893
CAGTG
>5894
AGTGG
>5895
GTGGG
>5896
TGGGC
>5897
GGGCC
>5898
GGCCG
>5899
GCCGC
>5900
CCGCC
>5901
CGCCA
>5902
GCCAA
>5903
CCAAG
>5904
CAAGA
>5905
AAGAG
>5906
AGAGC
>5907
GAGCC
>5908
AGCCG
>5909
GCCGA
>5910
CCGAA
>5911
CGAAC
>5912
GAACC
>5913
AACCT
>5914
ACCTG
>5915
CCTGA
>5916
CTGAG
>5917
TGAGC
>5918
GAGCC
>5919
AGCCC
>5920
GCCCC
>5921
CCCCT
>5922
CCCTG
>5923
CCTGC
>5924
CTGCG
>5925
TGCGC
>5926
GCGCG
>5927
CGCGC
>5928
GCGCC
>5929
CGCCA
>5930
GCCAG
>5931
CCAGC
>5932
CAGCA
>5933
AGCAG
>5934
GCAGT
>5935
CAGTC
>5936
AGTCC
>5937
GTCCG
>5938
TCCGG
>5939
CCGGG
>5940
CGGGT
>5941
GGGTT
>5942
GGTTC
>5943
GTTCC
>5944
TTCCG
>5945
TCCGA
>5946
CCGAG
>5947
CGAGG
>5948
GAGGC
>5949
AGGCT
>5950
GGCTC
>5951
GCTCC
>5952
CTCCA
>5953
TCCAG
>5954
CCAGG
>5955
CAGGG
>5956
AGGGT
>5957
GGGTC
>5958
GGTCC
>5959
GTCCG
>5960
TCCGA
>5961
CCGAG
>5962
CGAGT
>5963
GAGTC
>5964
AGTCG
>5965
GTCGG
>5966
TCGGC
>5967
CGGCA
>5968
GGCAC
>5969
GCACA
>5970
CACAG
>5971
ACAGG
>5972
CAGGC
>5973
AGGCC
>5974
GGCCG
>5975
GCCGG
>5976
CCGGC
>5977
CGGCG
>5978
GGCGG
>5979
GCGGA
>5980
CGGAG
>5981
GGAGC
>5982
GAGCG
>5983
AGCGG
>5984
GCGGC
>5985
CGGCG
>5986
GGCGC
>5987
GCGCC
>5988
CGCCC
>5989
GCCCG
>5990
CCCGG
>5991
CCGGC
>5992
CGGCG
>5993
GGCGG
>5994
GCGGG
>5995
CGGGT
>5996
GGGTT
>5997
GGTTC
>5998
GTTCG
>5999
TTCGT
>6000
TCGTG
>6001
CGTGG
>6002
GTGGC
>6003
TGGCC
>6004
GGCCG
>6005
GCCGG
>6006
CCGGG
>6007
CGGGT
>6008
GGGTG
>6009
GGTGT
>6010
GTGTT
>6011
TGTTC
>6012
GTTCG
>6013
TTCGG
>6014
TCGGG
>6015
CGGGC
>6016
GGGCT
>6017
GGCTC
>6018
GCTCC
>6019
CTCCG
>6020
TCCGA
>6021
CCGAA
>6022
CGAAG
>6023
GAAGG
>6024
AAGGC
>6025
AGGCC
>6026
GGCCC
>6027
GCCCG
>6028
CCCGG
>6029
CCGGC
>6030
CGGCG
>6031
GGCGC
>6032
GCGCC
>6033
GCCCC
>6034
CCCCC
>6035
CCCCC
>6036
CCCCG
>6037
CCCGG
>6038
CGGGG
>6039
GGGGC
>6040
GGGCT
>6041
GGCTC
>6042
GCTCG
>6043
CTCGG
>6044
TCGGT
>6045
CGGTG
>6046
GGTGG
>6047
GTGGC
>6048
TGGCC
>6049
GGCCA
>6050
GCCAT
>6051
CCATG
>6052
CATGC
>6053
ATGCA
>6054
TGCAT
>6055
GCATC
>6056
CATCC
>6057
CCCCC
>6058
CCCCC
>6059
CCCCC
>6060
CCCCC
>6061
CCCCC
>6062
CCCCA
>6063
CCCAG
>6064
CCAGC
>6065
CAGCG
>6066
AGCGT
>6067
GCGTA
>6068
CGTAA
>6069
GTAAT
>6070
TAATC
>6071
AATCT
>6072
ATCTG
>6073
TCTGG
>6074
CTGGA
>6075
TGGAA
>6076
GGAAC
>6077
GAACA
>6078
AACAT
>6079
ACATC
>6080
CATCG
>6081
ATCGT
>6082
TCGTA
>6083
CGTAT
>6084
GTATG
>6085
TATGG
>6086
ATGGG
>6087
TGGGT
>6088
GGGTA
>6089
GGTAC
>6090
GTACA
>6091
TACAT
>6092
ACATG
>6093
CATGG
>6094
ATGGT
>6095
TGGTG
>6096
GGTGG
>6097
GTGGC
>6098
TGGCG
>6099
GGCGT
>6100
GCGTC
>6101
CGTCG
>6102
GTCGA
>6103
TCGAC
>6104
CGACG
>6105
GACGA
>6106
ACGAA
>6107
CGAAC
>6108
GAACC
>6109
AACCG
>6110
ACCGG
>6111
CCGGT
>6112
CGGTG
>6113
GGTGG
>6114
TGGAT
>6115
GGATC
>6116
GATCC
>6117
TCCCC
>6118
CCCCC
>6119
CCCCT
>6120
CCCTG
>6121
CCTGG
>6122
CTGGG
>6123
TGGGG
>6124
GGGGA
>6125
GGGAG
>6126
GGAGA
>6127
GAGAG
>6128
AGAGA
>6129
GAGAG
>6130
AGAGG
>6131
GAGGT
>6132
AGGTC
>6133
GGTCG
>6134
GTCGG
>6135
TCGGT
>6136
CGGTG
>6137
GGTGA
>6138
GTGAT
>6139
TGATT
>6140
GATTC
>6141
ATTCG
>6142
TTCGG
>6143
TCGGT
>6144
CGGTC
>6145
GGTCA
>6146
GTCAA
>6147
TCAAC
>6148
CAACG
>6149
AACGA
>6150
ACGAG
>6151
CGAGG
>6152
GAGGG
>6153
AGGGA
>6154
GGGAG
>6155
GGAGC
>6156
GAGCC
>6157
AGCCG
>6158
GCCGA
>6159
CCGAC
>6160
CGACT
>6161
GACTG
>6162
ACTGC
>6163
CTGCC
>6164
TGCCG
>6165
GCCGA
>6166
CCGAC
>6167
CGACG
>6168
GACGT
>6169
ACGTG
>6170
CGTGC
>6171
GTGCG
>6172
TGCGC
>6173
GCGCT
>6174
CGCTC
>6175
GCTCC
>6176
CTCCG
>6177
TCCGG
>6178
CCGGA
>6179
CGGAG
>6180
GGAGG
>6181
GAGGC
>6182
AGGCT
>6183
GGCTT
>6184
GCTTG
>6185
CTTGC
>6186
TTGCA
>6187
TGCAG
>6188
GCAGA
>6189
CAGAA
>6190
AGAAT
>6191
GAATG
>6192
AATGC
>6193
ATGCG
>6194
TGCGG
>6195
GCGGA
>6196
CGGAA
>6197
GGAAC
>6198
GAACA
>6199
AACAC
>6200
ACACC
>6201
CACCG
>6202
ACCGC
>6203
CCGCG
>6204
CGCGC
>6205
GCGCG
>6206
CGCGG
>6207
GCGGG
>6208
CGGGC
>6209
GGGCA
>6210
GGCAG
>6211
GCAGG
>6212
CAGGA
>6213
AGGAA
>6214
GGAAC
>6215
GAACA
>6216
AACAG
>6217
ACAGG
>6218
CAGGG
>6219
AGGGC
>6220
GGGCC
>6221
GGCCC
>6222
GCCCA
>6223
CCCAC
>6224
CCACA
>6225
CACAC
>6226
ACACT
>6227
CACTA
>6228
ACTAC
>6229
CTACC
>6230
TACCG
>6231
ACCGC
>6232
CCGCC
>6233
CGCCC
>6234
GCCCC
>6235
CCCCA
>6236
CCCAC
>6237
CCACA
>6238
CACAC
>6239
ACACC
>6240
CACCC
>6241
ACCCC
>6242
CCCCG
>6243
CCCGC
>6244
CCGCC
>6245
CGCCT
>6246
GCCTC
>6247
CCTCC
>6248
CTCCC
>6249
TCCCG
>6250
CCCGC
>6251
CCGCA
>6252
CGCAC
>6253
GCACC
>6254
CACCG
>6255
ACCGC
>6256
CCGCC
>6257
CGCCC
>6258
GCCCC
>6259
CCCCT
>6260
CCCTT
>6261
CCTTC
>6262
CTTCC
>6263
TTCCC
>6264
TCCCG
>6265
CCCGG
>6266
CCGGC
>6267
CGGCC
>6268
GGCCG
>6269
GCCGC
>6270
CCGCT
>6271
CGCTG
>6272
GCTGC
>6273
CTGCT
>6274
TGCTC
>6275
GCTCT
>6276
CTCTC
>6277
TCTCG
>6278
CTCGG
>6279
TCGGC
>6280
CGGCG
>6281
GGCGC
>6282
GCGCG
>6283
CGCGC
>6284
GCGCC
>6285
CGCCC
>6286
GCCCT
>6287
CCCTG
>6288
CCTGC
>6289
CTGCT
>6290
TGCTG
>6291
GCTGA
>6292
CTGAG
>6293
TGAGC
>6294
GAGCA
>6295
AGCAG
>6296
GCAGC
>6297
CAGCC
>6298
AGCCG
>6299
GCCGC
>6300
CCGCT
>6301
CGCTA
>6302
GCTAT
>6303
CTATT
>6304
TATTG
>6305
ATTGG
>6306
TTGGC
>6307
TGGCC
>6308
GGCCA
>6309
GCCAC
>6310
CCACA
>6311
CACAG
>6312
ACAGC
>6313
CAGCC
>6314
AGCCC
>6315
GCCCA
>6316
CCCAT
>6317
CCATC
>6318
CATCG
>6319
ATCGC
>6320
TCGCG
>6321
CGCGG
>6322
GCGGT
>6323
CGGTC
>6324
GGTCG
>6325
GTCGG
>6326
TCGGC
>6327
CGGCG
>6328
GGCGC
>6329
GCGCG
>6330
CGCGC
>6331
GCGCT
>6332
CGCTG
>6333
GCTGC
>6334
CTGCC
>6335
TGCCA
>6336
GCCAT
>6337
CCATT
>6338
CATTG
>6339
ATTGC
>6340
TTGCT
>6341
TGCTC
>6342
GCTCC
>6343
CTCCC
>6344
TCCCT
>6345
CCCTG
>6346
CCTGG
>6347
CTGGC
>6348
TGGCG
>6349
GGCGC
>6350
GCGCT
>6351
CGCTG
>6352
GCTGT
>6353
CTGTC
>6354
TGTCC
>6355
GTCCG
>6356
TCCGT
>6357
CCGTC
>6358
CGTCT
>6359
GTCTG
>6360
TCTGC
>6361
CTGCG
>6362
TGCGA
>6363
GCGAG
>6364
CGAGG
>6365
GAGGG
>6366
AGGGT
>6367
GGGTA
>6368
GGTAC
>6369
GTACT
>6370
TACTA
>6371
ACTAG
>6372
CTAGT
>6373
TAGTG
>6374
AGTGA
>6375
GTGAG
>6376
TGAGA
>6377
GAGAC
>6378
AGACG
>6379
GACGT
>6380
ACGTG
>6381
CGTGC
>6382
GTGCG
>6383
TGCGG
>6384
GCGGC
>6385
CGGCT
>6386
GGCTT
>6387
GCTTC
>6388
CTTCC
>6389
TTCCG
>6390
TCCGT
>6391
CCGTT
>6392
CGTTT
>6393
GTTTG
>6394
TTTGT
>6395
TTGTC
>6396
TGTCA
>6397
GTCAC
>6398
TCACG
>6399
CACGT
>6400
ACGTC
>6401
CGTCC
>6402
GTCCG
>6403
TCCGG
>6404
CCGGC
>6405
CGGCA
>6406
GGCAC
>6407
GCACG
>6408
CACGC
>6409
ACGCC
>6410
CGCCG
>6411
GCCGC
>6412
CCGCG
>6413
CGCGA
>6414
GCGAA
>6415
CGAAC
>6416
GAACC
>6417
AACCG
>6418
ACCGC
>6419
CCGCA
>6420
CGCAA
>6421
GCAAG
>6422
CAAGG
>6423
AAGGA
>6424
AGGAA
>6425
GGAAC
>6426
GAACC
>6427
AACCT
>6428
ACCTT
>6429
CCTTC
>6430
CTTCC
>6431
TTCCC
>6432
TCCCG
>6433
CCCGA
>6434
CCGAC
>6435
CGACT
>6436
GACTT
>6437
ACTTA
>6438
CTTAG
>6439
TTAGG
>6440
TAGGG
>6441
AGGGG
>6442
GGGGC
>6443
GGGCG
>6444
GGCGG
>6445
GCGGA
>6446
CGGAG
>6447
GGAGC
>6448
GAGCA
>6449
AGCAG
>6450
GCAGG
>6451
CAGGA
>6452
AGGAA
>6453
GGAAG
>6454
GAAGC
>6455
AAGCG
>6456
AGCGT
>6457
GCGTC
>6458
CGTCG
>6459
GTCGC
>6460
TCGCC
>6461
CGCCG
>6462
GCCGG
>6463
CCGGG
>6464
CGGGG
>6465
GGGGG
>6466
GGGGG
>6467
GGGGC
>6468
GGGCC
>6469
GGCCC
>6470
GCCCA
>6471
CCCAC
>6472
CCACA
>6473
CACAA
>6474
ACAAG
>6475
CAAGG
>6476
AAGGG
>6477
AGGGT
>6478
GGGTA
>6479
GGTAG
>6480
GTAGC
>6481
TAGCG
>6482
AGCGG
>6483
GCGGC
>6484
CGGCG
>6485
GGCGA
>6486
GCGAA
>6487
CGAAG
>6488
GAAGA
>6489
AAGAT
>6490
AGATC
>6491
GATCC
>6492
ATCCG
>6493
TCCGG
>6494
CCGGG
>6495
CGGGT
>6496
GGGTG
>6497
GGTGA
>6498
GTGAC
>6499
TGACG
>6500
GACGC
>6501
ACGCT
>6502
CGCTG
>6503
GCTGC
>6504
CTGCG
>6505
TGCGA
>6506
GCGAA
>6507
CGAAC
>6508
GAACG
>6509
AACGG
>6510
ACGGA
>6511
CGGAC
>6512
GGACG
>6513
GACGT
>6514
ACGTG
>6515
CGTGA
>6516
GTGAA
>6517
TGAAG
>6518
GAAGA
>6519
AAGAA
>6520
AGAAT
>6521
GAATG
>6522
AATGT
>6523
ATGTG
>6524
TGTGC
>6525
GTGCG
>6526
TGCGA
>6527
GCGAG
>6528
CGAGA
>6529
GAGAC
>6530
AGACC
>6531
GACCC
>6532
ACCCA
>6533
CCCAG
>6534
CCAGG
>6535
CAGGG
>6536
AGGGT
>6537
GGGTC
>6538
GGTCG
>6539
GTCGG
>6540
TCGGC
>6541
CGGCG
>6542
GGCGC
>6543
GCGCC
>6544
CGCCG
>6545
GCCGC
>6546
CCGCT
>6547
CGCTG
>6548
GCTGC
>6549
CTGCG
>6550
TGCGT
>6551
GCGTT
>6552
CGTTT
>6553
GTTTC
>6554
TTTCC
>6555
TCCCG
>6556
CCCGG
>6557
CCGGA
>6558
CGGAA
>6559
GGAAC
>6560
GAACC
>6561
AACCA
>6562
ACCAC
>6563
CCACG
>6564
CACGC
>6565
ACGCC
>6566
CGCCC
>6567
GCCCA
>6568
CCCAG
>6569
CCAGA
>6570
CAGAG
>6571
AGAGC
>6572
GAGCA
>6573
AGCAG
>6574
GCAGC
>6575
CAGCC
>6576
AGCCG
>6577
GCCGC
>6578
CCGCG
>6579
CGCGT
>6580
GCGTC
>6581
CGTCC
>6582
GTCCC
>6583
TCCCT
>6584
CCCTG
>6585
CCTGC
>6586
CTGCG
>6587
TGCGC
>6588
GCGCA
>6589
CGCAA
>6590
GCAAA
>6591
CAAAC
>6592
AAACC
>6593
AACCC
>6594
ACCCA
>6595
CCCAG
>6596
CCAGG
>6597
CAGGG
>6598
AGGGC
>6599
GGGCT
>6600
GGCTG
>6601
GCTGC
>6602
CTGCC
>6603
TGCCT
>6604
GCCTT
>6605
CCTTG
>6606
CTTGG
>6607
TTGGA
>6608
TGGAA
>6609
GGAAA
>6610
GAAAA
>6611
AAAAG
>6612
AAAGG
>6613
AAGGC
>6614
AGGCG
>6615
GGCGC
>6616
GCGCA
>6617
CGCAA
>6618
GCAAC
>6619
CAACC
>6620
AACCC
>6621
ACCCC
>6622
CCCCA
>6623
CCCAA
>6624
CCAAC
>6625
CAACC
>6626
AACCC
>6627
ACCCC
>6628
CCCCG
>6629
CCCGT
>6630
CCGTG
>6631
CGTGG
>6632
GTGGA
>6633
TGGAA
>6634
GGAAT
>6635
GAATT
>6636
AATTC
>6637
ATTCG
>6638
TTCGA
>6639
TCGAT
>6640
CGATA
>6641
GATAT
>6642
ATATC
>6643
TATCA
>6644
ATCAA
>6645
TCAAG
>6646
CAAGC
>6647
AAGCT
>6648
AGCTT
>6649
GCTTC
>6650
CTTCT
>6651
TTCTC
>6652
TCTCG
>6653
CTCGA
>6654
TCGAG
>6655
CGAGG
>6656
GAGGC
>6657
AGGCT
>6658
GGCTA
>6659
GCTAG
>6660
CTAGT
>6661
TAGTC
>6662
AGTCT
>6663
GTCTC
>6664
TCTCG
>6665
CTCGT
>6666
TCGTG
>6667
CGTGA
>6668
GTGAT
>6669
TGATC
>6670
GATCG
>6671
TCGAT
>6672
CGATA
>6673
GATAA
>6674
ATAAA
>6675
TAAAA
>6676
AAAAT
>6677
AAATT
>6678
AATTT
>6679
ATTTT
>6680
TTTTG
>6681
TTTGA
>6682
TTGAA
>6683
TGAAT
>6684
GAATT
>6685
AATTT
>6686
ATTTT
>6687
TTTTT
>6688
TTTTG
>6689
TTTGT
>6690
TTGTA
>6691
TGTAA
>6692
GTAAT
>6693
TAATT
>6694
AATTT
>6695
ATTTG
>6696
TTTGT
>6697
TTGTT
>6698
TGTTT
>6699
GTTTT
>6700
TTTTT
>6701
TTTTG
>6702
TTTGT
>6703
TTGTA
>6704
TGTAA
>6705
GTAAT
>6706
TAATT
>6707
AATTC
>6708
ATTCT
>6709
TTCTT
>6710
TCTTT
>6711
CTTTA
>6712
TTTAG
>6713
TTAGT
>6714
TAGTT
>6715
AGTTT
>6716
GTTTG
>6717
TTTGT
>6718
TTGTA
>6719
TGTAT
>6720
GTATG
>6721
TATGT
>6722
ATGTC
>6723
TGTCT
>6724
GTCTG
>6725
TCTGT
>6726
CTGTT
>6727
TGTTG
>6728
GTTGC
>6729
TTGCT
>6730
TGCTA
>6731
GCTAT
>6732
CTATT
>6733
TATTA
>6734
ATTAT
>6735
TTATG
>6736
TATGT
>6737
ATGTC
>6738
TGTCT
>6739
GTCTA
>6740
TCTAC
>6741
CTACT
>6742
TACTA
>6743
ACTAT
>6744
CTATT
>6745
TATTC
>6746
ATTCT
>6747
TTCTT
>6748
TCTTT
>6749
CTTTC
>6750
TTTCC
>6751
TTCCC
>6752
TCCCC
>6753
CCCCT
>6754
CCCTG
>6755
CCTGC
>6756
CTGCA
>6757
TGCAC
>6758
GCACT
>6759
CACTG
>6760
ACTGT
>6761
CTGTA
>6762
TGTAC
>6763
GTACC
>6764
ACCCC
>6765
CCCCC
>6766
CCCCC
>6767
CCCCA
>6768
CCCAA
>6769
CCAAT
>6770
CAATC
>6771
AATCC
>6772
ATCCC
>6773
TCCCC
>6774
CCCCC
>6775
CCCCC
>6776
CCCCT
>6777
CCCTT
>6778
CCTTT
>6779
CTTTT
>6780
TTTTC
>6781
TTTCT
>6782
TTCTT
>6783
CTTTT
>6784
TTTTA
>6785
TTTAA
>6786
TTAAA
>6787
TAAAA
>6788
AAAAG
>6789
AAAGT
>6790
AAGTT
>6791
AGTTA
>6792
GTTAA
>6793
TTAAC
>6794
TAACC
>6795
AACCG
>6796
ACCGA
>6797
CCGAT
>6798
CGATA
>6799
GATAC
>6800
ATACC
>6801
TACCG
>6802
ACCGT
>6803
CCGTC
>6804
CGTCG
>6805
GTCGA
>6806
CGAGA
>6807
AGATC
>6808
GATCC
>6809
CCGTT
>6810
CGTTC
>6811
GTTCA
>6812
TTCAC
>6813
TCACT
>6814
CACTA
>6815
ACTAA
>6816
CTAAT
>6817
TAATC
>6818
AATCG
>6819
ATCGA
>6820
CGAAT
>6821
GAATG
>6822
AATGG
>6823
ATGGA
>6824
TGGAT
>6825
GGATC
>6826
GATCT
>6827
TGTCT
>6828
GTCTC
>6829
TCTCT
>6830
CTCTG
>6831
TCTGT
>6832
CTGTC
>6833
TGTCT
>6834
GTCTC
>6835
TCTCT
>6836
CTCTC
>6837
TCTCT
>6838
CTCTC
>6839
TCTCT
>6840
CTCTC
>6841
TCTCC
>6842
CTCCA
>6843
TCCAC
>6844
CCACC
>6845
CACCT
>6846
ACCTT
>6847
CCTTC
>6848
CTTCT
>6849
TTCTT
>6850
TCTTC
>6851
CTTCT
>6852
TTCTT
>6853
TCTTC
>6854
CTTCT
>6855
TTCTA
>6856
TCTAT
>6857
CTATT
>6858
TATTC
>6859
ATTCC
>6860
TTCCT
>6861
TCCTT
>6862
CCTTC
>6863
CTTCG
>6864
TTCGG
>6865
TCGGG
>6866
CGGGC
>6867
GGGCC
>6868
GGCCT
>6869
GCCTG
>6870
CCTGT
>6871
CTGTC
>6872
TGTCG
>6873
GTCGG
>6874
TCGGG
>6875
CGGGT
>6876
GGGTC
>6877
GGTCC
>6878
GTCCC
>6879
TCCCC
>6880
CCCCT
>6881
CCCTC
>6882
CCTCG
>6883
CTCGG
>6884
TCGGG
>6885
CGGGG
>6886
GGGGT
>6887
GGGTT
>6888
GGTTG
>6889
GTTGG
>6890
TTGGG
>6891
TGGGA
>6892
GGGAG
>6893
GGAGG
>6894
GAGGT
>6895
AGGTG
>6896
GGTGG
>6897
GTGGG
>6898
TGGGT
>6899
GGGTC
>6900
GGTCT
>6901
GTCTG
>6902
TCTGA
>6903
CTGAA
>6904
TGAAA
>6905
GAAAC
>6906
AAACG
>6907
AACGA
>6908
ACGAT
>6909
CGATA
>6910
GATAA
>6911
ATAAT
>6912
TAATG
>6913
AATGG
>6914
ATGGT
>6915
TGGTG
>6916
GGTGA
>6917
GTGAA
>6918
TGAAT
>6919
GAATA
>6920
AATAT
>6921
ATATC
>6922
TATCC
>6923
ATCCC
>6924
TCCCT
>6925
CCCTG
>6926
CCTGC
>6927
CTGCC
>6928
TGCCT
>6929
GCCTA
>6930
CCTAA
>6931
CTAAC
>6932
TAACT
>6933
AACTC
>6934
ACTCT
>6935
CTCTA
>6936
TCTAT
>6937
CTATT
>6938
TATTC
>6939
ATTCA
>6940
TTCAC
>6941
TCACT
>6942
CACTA
>6943
ACTAT
>6944
CTATA
>6945
TATAG
>6946
ATAGA
>6947
TAGAA
>6948
AGAAA
>6949
GAAAG
>6950
AAAGT
>6951
AAGTA
>6952
AGTAC
>6953
GTACA
>6954
TACAG
>6955
ACAGC
>6956
CAGCA
>6957
AGCAA
>6958
GCAAA
>6959
CAAAA
>6960
AAAAA
>6961
AAAAC
>6962
AAACT
>6963
AACTA
>6964
ACTAT
>6965
CTATT
>6966
TATTC
>6967
ATTCT
>6968
TTCTT
>6969
TCTTA
>6970
CTTAA
>6971
TTAAA
>6972
TAAAC
>6973
AAACC
>6974
AACCT
>6975
ACCTA
>6976
CCTAC
>6977
CTACC
>6978
TACCA
>6979
ACCAA
>6980
CCAAG
>6981
CAAGC
>6982
AAGCC
>6983
AGCCT
>6984
GCCTC
>6985
CCTCC
>6986
CTCCT
>6987
TCCTA
>6988
CCTAC
>6989
CTACT
>6990
TACTA
>6991
ACTAT
>6992
CTATC
>6993
TATCA
>6994
ATCAT
>6995
TCATT
>6996
CATTA
>6997
ATTAT
>6998
TTATG
>6999
TATGA
>7000
ATGAA
>7001
TGAAT
>7002
GAATA
>7003
AATAA
>7004
ATAAT
>7005
TAATT
>7006
AATTT
>7007
ATTTT
>7008
TTTTA
>7009
TTTAT
>7010
TTATA
>7011
TATAT
>7012
ATATA
>7013
TATAC
>7014
ATACC
>7015
TACCA
>7016
ACCAC
>7017
CCACA
>7018
CACAG
>7019
ACAGC
>7020
CAGCC
>7021
AGCCA
>7022
GCCAA
>7023
CCAAT
>7024
CAATT
>7025
AATTT
>7026
ATTTG
>7027
TTTGT
>7028
TTGTT
>7029
TGTTA
>7030
GTTAT
>7031
TTATG
>7032
TATGT
>7033
ATGTT
>7034
TGTTA
>7035
GTTAA
>7036
TTAAA
>7037
TAAAC
>7038
AAACC
>7039
AACCA
>7040
ACCAA
>7041
CCAAT
>7042
CAATT
>7043
AATTC
>7044
ATTCC
>7045
TTCCA
>7046
TCCAC
>7047
CCACA
>7048
CACAA
>7049
ACAAA
>7050
CAAAC
>7051
AAACT
>7052
AACTT
>7053
ACTTG
>7054
CTTGC
>7055
TTGCC
>7056
TGCCC
>7057
GCCCA
>7058
CCCAT
>7059
CCATT
>7060
CATTT
>7061
ATTTA
>7062
TTTAT
>7063
TTATC
>7064
TATCT
>7065
ATCTA
>7066
TCTAA
>7067
CTAAT
>7068
TAATT
>7069
AATTC
>7070
ATTCC
>7071
TTCCA
>7072
TCCAA
>7073
CCAAT
>7074
CAATA
>7075
AATAA
>7076
ATAAT
>7077
TAATT
>7078
AATTC
>7079
ATTCT
>7080
TTCTT
>7081
TCTTG
>7082
CTTGT
>7083
TTGTT
>7084
TGTTC
>7085
GTTCA
>7086
TTCAT
>7087
TCATT
>7088
CATTC
>7089
ATTCT
>7090
TTCTT
>7091
TCTTT
>7092
CTTTT
>7093
TTTTC
>7094
TTTCT
>7095
TTCTT
>7096
TCTTG
>7097
CTTGC
>7098
TTGCT
>7099
TGCTG
>7100
GCTGG
>7101
CTGGT
>7102
TGGTT
>7103
GGTTT
>7104
GTTTT
>7105
TTTTG
>7106
TTTGC
>7107
TTGCG
>7108
TGCGA
>7109
GCGAT
>7110
CGATT
>7111
GATTC
>7112
ATTCT
>7113
TTCTT
>7114
TCTTC
>7115
CTTCA
>7116
TTCAA
>7117
TCAAT
>7118
CAATT
>7119
AATTA
>7120
ATTAA
>7121
TTAAG
>7122
TAAGG
>7123
AAGGA
>7124
AGGAG
>7125
GGAGT
>7126
GAGTG
>7127
AGTGT
>7128
GTGTA
>7129
TGTAT
>7130
GTATT
>7131
TATTA
>7132
ATTAA
>7133
TTAAG
>7134
TAAGC
>7135
AAGCT
>7136
AGCTT
>7137
GCTTG
>7138
CTTGT
>7139
TTGTG
>7140
TGTGT
>7141
GTGTA
>7142
TGTAA
>7143
GTAAT
>7144
TAATT
>7145
AATTG
>7146
ATTGT
>7147
TTGTT
>7148
TGTTA
>7149
GTTAA
>7150
TTAAT
>7151
TAATT
>7152
AATTT
>7153
ATTTC
>7154
TTTCT
>7155
TTCTC
>7156
TCTCT
>7157
CTCTG
>7158
TCTGT
>7159
CTGTC
>7160
TGTCC
>7161
GTCCC
>7162
TCCCA
>7163
CCCAC
>7164
CCACT
>7165
CACTC
>7166
ACTCC
>7167
CTCCA
>7168
TCCAT
>7169
CCATC
>7170
CATCC
>7171
ATCCA
>7172
TCCAG
>7173
CCAGG
>7174
CAGGT
>7175
AGGTC
>7176
GGTCG
>7177
GTCGT
>7178
TCGTG
>7179
CGTGT
>7180
GTGTG
>7181
TGTGA
>7182
GTGAT
>7183
TGATT
>7184
GATTC
>7185
ATTCC
>7186
TTCCA
>7187
TCCAA
>7188
CCAAA
>7189
CAAAT
>7190
AAATC
>7191
AATCT
>7192
ATCTG
>7193
TCTGT
>7194
CTGTT
>7195
TGTTC
>7196
GTTCC
>7197
TTCCA
>7198
TCCAG
>7199
CCAGA
>7200
CAGAG
>7201
AGAGA
>7202
GAGAT
>7203
AGATT
>7204
GATTT
>7205
ATTTA
>7206
TTTAT
>7207
TTATT
>7208
TATTA
>7209
ATTAC
>7210
TTACT
>7211
TACTC
>7212
ACTCC
>7213
CTCCA
>7214
TCCAA
>7215
CCAAC
>7216
CAACT
>7217
AACTA
>7218
ACTAG
>7219
CTAGC
>7220
TAGCA
>7221
AGCAT
>7222
GCATT
>7223
CATTC
>7224
ATTCC
>7225
TTCCA
>7226
TCCAA
>7227
CCAAG
>7228
CAAGG
>7229
AAGGC
>7230
AGGCA
>7231
GGCAC
>7232
GCACA
>7233
CACAG
>7234
ACAGC
>7235
CAGCA
>7236
AGCAG
>7237
GCAGT
>7238
CAGTG
>7239
AGTGG
>7240
GTGGT
>7241
TGGTG
>7242
GGTGC
>7243
GTGCA
>7244
TGCAA
>7245
GCAAA
>7246
CAAAT
>7247
AAATG
>7248
AATGA
>7249
ATGAG
>7250
TGAGT
>7251
GAGTT
>7252
AGTTT
>7253
GTTTT
>7254
TTTTC
>7255
TTTCC
>7256
TTCCA
>7257
TCCAG
>7258
CCAGA
>7259
CAGAG
>7260
AGAGC
>7261
GAGCA
>7262
AGCAA
>7263
GCAAC
>7264
CAACC
>7265
AACCC
>7266
ACCCC
>7267
CCCCA
>7268
CCCAA
>7269
CCAAA
>7270
CAAAT
>7271
AAATC
>7272
AATCC
>7273
ATCCC
>7274
TCCCC
>7275
CCCCA
>7276
CCCAG
>7277
CCAGG
>7278
CAGGA
>7279
AGGAG
>7280
GGAGC
>7281
GAGCT
>7282
AGCTG
>7283
GCTGT
>7284
CTGTT
>7285
TGTTG
>7286
GTTGA
>7287
TGATC
>7288
GATCC
>7289
ATCCT
>7290
TCCTT
>7291
CCTTT
>7292
CTTTA
>7293
TTTAG
>7294
TTAGG
>7295
TAGGT
>7296
AGGTA
>7297
GGTAT
>7298
GTATC
>7299
TATCT
>7300
ATCTT
>7301
TCTTT
>7302
CTTTC
>7303
TTTCC
>7304
TTCCA
>7305
TCCAC
>7306
CCACA
>7307
CACAG
>7308
ACAGC
>7309
CAGCC
>7310
AGCCA
>7311
GCCAG
>7312
CCAGG
>7313
CAGGA
>7314
AGGAT
>7315
GGATT
>7316
GATTC
>7317
ATTCT
>7318
TTCTT
>7319
TCTTG
>7320
CTTGC
>7321
TTGCC
>7322
TGCCT
>7323
GCCTG
>7324
CCTGG
>7325
CTGGA
>7326
TGGAG
>7327
GGAGC
>7328
GAGCT
>7329
AGCTG
>7330
GCTGC
>7331
CTGCT
>7332
TGCTT
>7333
GCTTG
>7334
CTTGA
>7335
TTGAT
>7336
TGATG
>7337
GATGC
>7338
ATGCC
>7339
TGCCC
>7340
GCCCC
>7341
CCCCA
>7342
CCCAG
>7343
CCAGA
>7344
CAGAC
>7345
AGACT
>7346
GACTG
>7347
ACTGT
>7348
CTGTG
>7349
TGTGA
>7350
GTGAG
>7351
TGAGT
>7352
GAGTT
>7353
AGTTG
>7354
GTTGC
>7355
TTGCA
>7356
TGCAA
>7357
GCAAC
>7358
CAACA
>7359
AACAG
>7360
ACAGA
>7361
CAGAT
>7362
AGATG
>7363
GATGC
>7364
ATGCT
>7365
TGCTG
>7366
GCTGT
>7367
CTGTT
>7368
TGTTG
>7369
GTTGC
>7370
TTGCG
>7371
TGCGC
>7372
GCGCC
>7373
CGCCT
>7374
GCCTC
>7375
CCTCA
>7376
CTCAA
>7377
TCAAT
>7378
CAATA
>7379
AATAG
>7380
ATAGC
>7381
TAGCC
>7382
AGCCC
>7383
GCCCT
>7384
CCCTC
>7385
CCTCA
>7386
CTCAG
>7387
TCAGC
>7388
CAGCA
>7389
AGCAA
>7390
GCAAA
>7391
CAAAT
>7392
AAATT
>7393
AATTG
>7394
ATTGT
>7395
TTGTT
>7396
TGTTC
>7397
GTTCT
>7398
TTCTG
>7399
TCTGC
>7400
CTGCT
>7401
TGCTG
>7402
GCTGC
>7403
CTGCT
>7404
TGCTG
>7405
GCTGC
>7406
CTGCA
>7407
TGCAC
>7408
GCACT
>7409
CACTA
>7410
ACTAT
>7411
CTATA
>7412
TATAC
>7413
ATACC
>7414
TACCA
>7415
ACCAG
>7416
CCAGA
>7417
CAGAC
>7418
AGACA
>7419
GACAA
>7420
ACAAT
>7421
CAATA
>7422
AATAA
>7423
ATAAT
>7424
TAATT
>7425
AATTG
>7426
ATTGT
>7427
TTGTC
>7428
TGTCT
>7429
GTCTG
>7430
TCTGG
>7431
CTGGC
>7432
TGGCC
>7433
GGCCT
>7434
GCCTG
>7435
CCTGT
>7436
CTGTA
>7437
TGTAC
>7438
GTACC
>7439
TACCG
>7440
ACCGT
>7441
CCGTC
>7442
CGTCA
>7443
GTCAG
>7444
TCAGC
>7445
CAGCG
>7446
AGCGT
>7447
GCGTC
>7448
CGTCA
>7449
GTCAT
>7450
TCATT
>7451
CATTG
>7452
ATTGA
>7453
TTGAC
>7454
TGACG
>7455
GACGC
>7456
ACGCT
>7457
CGCTG
>7458
GCTGC
>7459
CTGCG
>7460
TGCGC
>7461
GCGCC
>7462
CGCCC
>7463
GCCCA
>7464
CCCAT
>7465
CCATA
>7466
CATAG
>7467
ATAGT
>7468
TAGTG
>7469
AGTGC
>7470
GTGCT
>7471
TGCTT
>7472
GCTTC
>7473
CTTCC
>7474
TTCCT
>7475
TCCTG
>7476
CCTGC
>7477
CTGCT
>7478
TGCTG
>7479
GCTGC
>7480
CTGCT
>7481
TGCTC
>7482
GCTCC
>7483
CTCCC
>7484
TCCCA
>7485
CCCAA
>7486
CCAAG
>7487
CAAGA
>7488
AAGAA
>7489
AGAAC
>7490
GAACC
>7491
AACCC
>7492
ACCCA
>7493
CCCAA
>7494
CCAAG
>7495
CAAGG
>7496
AAGGA
>7497
AGGAA
>7498
GGAAC
>7499
GAACA
>7500
AACAA
>7501
ACAAA
>7502
CAAAG
>7503
AAAGC
>7504
AAGCT
>7505
AGCTC
>7506
GCTCC
>7507
CTCCT
>7508
TCCTA
>7509
CCTAT
>7510
CTATT
>7511
TATTC
>7512
ATTCC
>7513
TTCCC
>7514
TCCCA
>7515
CCCAC
>7516
CCACT
>7517
CACTG
>7518
ACTGC
>7519
CTGCT
>7520
TGCTC
>7521
GCTCT
>7522
CTCTT
>7523
CTTTT
>7524
TTTTT
>7525
TTTTT
>7526
TTTTC
>7527
TCTCT
>7528
CTCTC
>7529
TCTCT
>7530
CTCTG
>7531
TCTGC
>7532
CTGCA
>7533
TGCAC
>7534
GCACC
>7535
CACCA
>7536
ACCAC
>7537
CCACT
>7538
CACTC
>7539
ACTCT
>7540
CTCTT
>7541
TCTTC
>7542
CTTCT
>7543
TTCTC
>7544
TCTCT
>7545
CTCTT
>7546
TCTTT
>7547
CTTTG
>7548
TTTGC
>7549
TTGCC
>7550
TGCCT
>7551
GCCTT
>7552
CCTTG
>7553
CTTGG
>7554
TTGGT
>7555
TGGTG
>7556
GGTGG
>7557
GTGGG
>7558
TGGGT
>7559
GGGTG
>7560
GGTGC
>7561
GTGCT
>7562
TGCTA
>7563
GCTAC
>7564
CTACT
>7565
TACTC
>7566
ACTCC
>7567
CTCCT
>7568
TCCTA
>7569
CCTAA
>7570
CTAAT
>7571
TAATG
>7572
AATGG
>7573
ATGGT
>7574
TGGTT
>7575
GGTTC
>7576
GTTCA
>7577
TTCAA
>7578
TCAAT
>7579
CAATT
>7580
AATTT
>7581
ATTTT
>7582
TTTTT
>7583
TTTTA
>7584
TTTAC
>7585
TTACT
>7586
TACTA
>7587
ACTAC
>7588
CTACT
>7589
TACTT
>7590
ACTTT
>7591
CTTTA
>7592
TTTAT
>7593
TTATA
>7594
TATAT
>7595
ATATT
>7596
TATTT
>7597
ATTTA
>7598
TTTAT
>7599
TTATA
>7600
TATAT
>7601
ATATA
>7602
TATAA
>7603
ATAAT
>7604
TAATT
>7605
AATTC
>7606
ATTCA
>7607
TTCAC
>7608
TCACT
>7609
CACTT
>7610
ACTTC
>7611
CTTCT
>7612
TTCTC
>7613
TCTCC
>7614
CTCCA
>7615
TCCAA
>7616
CCAAT
>7617
CAATT
>7618
AATTG
>7619
ATTGT
>7620
TTGTC
>7621
TGTCC
>7622
GTCCC
>7623
TCCCT
>7624
CCCTC
>7625
CCTCA
>7626
CTCAT
>7627
TCATA
>7628
CATAT
>7629
ATATC
>7630
TATCT
>7631
ATCTC
>7632
TCTCC
>7633
CTCCT
>7634
TCCTC
>7635
CCTCC
>7636
CTCCT
>7637
TCCTC
>7638
CCTCC
>7639
CTCCA
>7640
TCCAG
>7641
CCAGG
>7642
CAGGT
>7643
AGGTC
>7644
GGTCT
>7645
GTCTG
>7646
TCTGA
>7647
CTGAA
>7648
GAAGA
>7649
AGATC
>7650
GATCA
>7651
TCAGC
>7652
CAGCG
>7653
GCGGC
>7654
CGGCC
>7655
GGCCG
>7656
GCCGC
>7657
CCGCT
>7658
CGCTT
>7659
GCTTG
>7660
CTTGC
>7661
TTGCT
>7662
TGCTG
>7663
GCTGT
>7664
CTGTG
>7665
TGTGC
>7666
GTGCG
>7667
TGCGG
>7668
GCGGT
>7669
CGGTG
>7670
GGTGG
>7671
GTGGT
>7672
TGGTC
>7673
GGTCT
>7674
GTCTT
>7675
TCTTA
>7676
CTTAC
>7677
TTACT
>7678
TACTT
>7679
ACTTT
>7680
CTTTT
>7681
TTTTG
>7682
TTTGT
>7683
TTGTT
>7684
TGTTT
>7685
GTTTT
>7686
TTTTG
>7687
TTTGC
>7688
TTGCT
>7689
TGCTC
>7690
GCTCT
>7691
CTCTT
>7692
TCTTC
>7693
CTTCC
>7694
TTCCT
>7695
TCCTC
>7696
CCTCT
>7697
CTCTA
>7698
TCTAT
>7699
CTATC
>7700
TATCT
>7701
ATCTT
>7702
TCTTG
>7703
CTTGT
>7704
TTGTC
>7705
TGTCT
>7706
GTCTA
>7707
TCTAA
>7708
CTAAA
>7709
TAAAG
>7710
AAAGC
>7711
AAGCT
>7712
AGCTT
>7713
GCTTC
>7714
CTTCC
>7715
TTCCT
>7716
TCCTT
>7717
CCTTG
>7718
CTTGG
>7719
TTGGT
>7720
TGGTG
>7721
GGTGT
>7722
GTGTC
>7723
TGTCT
>7724
GTCTT
>7725
TCTTT
>7726
CTTTT
>7727
TTTTA
>7728
TTTAT
>7729
TTATC
>7730
TATCT
>7731
ATCTC
>7732
TCTCT
>7733
CTCTA
>7734
TCTAT
>7735
CTATC
>7736
TATCC
>7737
ATCCT
>7738
TCCTT
>7739
CCTTT
>7740
CTTTG
>7741
TTTGA
>7742
TTGAT
>7743
TGATG
>7744
GATGC
>7745
ATGCA
>7746
TGCAC
>7747
GCACA
>7748
CACAC
>7749
ACACA
>7750
CACAA
>7751
ACAAT
>7752
CAATA
>7753
AATAG
>7754
ATAGA
>7755
TAGAG
>7756
AGAGG
>7757
GAGGG
>7758
AGGGT
>7759
GGGTT
>7760
GGTTG
>7761
GTTGC
>7762
TTGCT
>7763
TGCTA
>7764
GCTAC
>7765
CTACT
>7766
TACTG
>7767
ACTGT
>7768
CTGTA
>7769
TGTAT
>7770
GTATT
>7771
TATTA
>7772
ATTAT
>7773
TTATA
>7774
TATAT
>7775
ATATA
>7776
TATAA
>7777
ATAAT
>7778
TAATG
>7779
AATGA
>7780
TGATC
>7781
GATCT
>7782
CTAAG
>7783
TAAGT
>7784
AAGTT
>7785
AGTTC
>7786
GTTCT
>7787
TCTTC
>7788
CTTCT
>7789
TTCTG
>7790
TCTGA
>7791
TGATC
>7792
GATCC
>7793
ATCCT
>7794
TCCTG
>7795
CCTGT
>7796
CTGTC
>7797
TGTCT
>7798
GTCTG
>7799
TCTGA
>7800
CTGAA
>7801
TGAAG
>7802
GAAGG
>7803
AAGGG
>7804
AGGGA
>7805
GGGAT
>7806
GGATG
>7807
GATGG
>7808
ATGGT
>7809
TGGTT
>7810
GGTTG
>7811
GTTGT
>7812
TTGTA
>7813
TGTAG
>7814
GTAGC
>7815
TAGCT
>7816
AGCTG
>7817
GCTGT
>7818
CTGTC
>7819
TGTCC
>7820
GTCCC
>7821
TCCCA
>7822
CCCAG
>7823
CCAGT
>7824
CAGTA
>7825
AGTAT
>7826
GTATT
>7827
TATTT
>7828
ATTTG
>7829
TTTGT
>7830
TTGTC
>7831
TGTCT
>7832
GTCTA
>7833
TCTAC
>7834
CTACA
>7835
TACAG
>7836
ACAGC
>7837
CAGCC
>7838
AGCCT
>7839
GCCTT
>7840
CCTTC
>7841
CTTCT
>7842
TTCTG
>7843
TCTGA
>7844
CTGAT
>7845
TGATG
>7846
GATGT
>7847
ATGTT
>7848
TGTTT
>7849
GTTTC
>7850
TTTCT
>7851
TTCTA
>7852
TCTAA
>7853
CTAAC
>7854
TAACA
>7855
AACAG
>7856
ACAGG
>7857
CAGGC
>7858
AGGCC
>7859
GGCCA
>7860
GCCAG
>7861
CCAGG
>7862
CAGGA
>7863
AGGAT
>7864
GGATT
>7865
GATTA
>7866
ATTAA
>7867
TTAAC
>7868
TAACT
>7869
AACTG
>7870
ACTGC
>7871
CTGCG
>7872
TGCGA
>7873
GCGAA
>7874
CGAAT
>7875
GAATC
>7876
AATCG
>7877
ATCGT
>7878
TCGTT
>7879
CGTTC
>7880
GTTCT
>7881
TTCTA
>7882
TCTAG
>7883
CTAGC
>7884
TAGCT
>7885
AGCTC
>7886
GCTCC
>7887
CTCCC
>7888
TCCCT
>7889
CCCTG
>7890
CCTGC
>7891
CTGCT
>7892
TGCTT
>7893
GCTTG
>7894
CTTGC
>7895
TTGCC
>7896
TGCCC
>7897
GCCCA
>7898
CCCAT
>7899
CCATA
>7900
CATAC
>7901
ATACT
>7902
TACTA
>7903
ACTAT
>7904
CTATA
>7905
TATAT
>7906
ATATG
>7907
TATGT
>7908
ATGTT
>7909
TGTTT
>7910
GTTTT
>7911
TTTTA
>7912
TTTAA
>7913
TTAAT
>7914
TAATT
>7915
AATTT
>7916
ATTTA
>7917
TTTAT
>7918
TTATA
>7919
TATAT
>7920
ATATT
>7921
TATTT
>7922
ATTTT
>7923
TTTTT
>7924
TTTTT
>7925
TTTTC
>7926
TTTCT
>7927
TTCTT
>7928
TCTTT
>7929
CTTTC
>7930
TTTCC
>7931
TCCCC
>7932
CCCCC
>7933
CCCCT
>7934
CCCTG
>7935
CCTGG
>7936
CTGGC
>7937
TGGCC
>7938
GGCCT
>7939
GCCTT
>7940
CCTTA
>7941
CTTAA
>7942
TTAAC
>7943
TAACC
>7944
AACCG
>7945
ACCGA
>7946
CCGAA
>7947
CGAAT
>7948
GAATT
>7949
AATTT
>7950
ATTTT
>7951
TTTTT
>7952
TTTTT
>7953
TTTTC
>7954
TTTCC
>7955
TTCCC
>7956
TCCCA
>7957
CCCAT
>7958
CCATC
>7959
CATCG
>7960
ATCGC
>7961
TCGCG
>7962
CGCGA
>7963
CGATC
>7964
GATCT
>7965
CTAAT
>7966
TAATT
>7967
AATTC
>7968
ATTCT
>7969
TTCTC
>7970
TCTCC
>7971
CTCCC
>7972
TCCCC
>7973
CCCCC
>7974
CCCCG
>7975
CCCGC
>7976
CCGCT
>7977
CGCTT
>7978
GCTTA
>7979
CTTAA
>7980
TTAAT
>7981
TAATA
>7982
ATACT
>7983
TACTG
>7984
ACTGA
>7985
CTGAC
>7986
TGACG
>7987
GACGC
>7988
ACGCT
>7989
CGCTC
>7990
GCTCT
>7991
CTCTC
>7992
TCTCG
>7993
CTCGC
>7994
TCGCA
>7995
CGCAC
>7996
GCACC
>7997
CACCC
>7998
ACCCA
>7999
CCCAT
>8000
CCATC
>8001
CATCT
>8002
ATCTC
>8003
TCTCT
>8004
CTCTC
>8005
TCTCT
>8006
CTCTC
>8007
TCTCC
>8008
CTCCT
>8009
TCCTT
>8010
CCTTC
>8011
CTTCT
>8012
TTCTA
>8013
TCTAG
>8014
CTAGC
>8015
TAGCC
>8016
AGCCT
>8017
GCCTC
>8018
CCTCC
>8019
CTCCG
>8020
TCCGC
>8021
CCGCT
>8022
CGCTA
>8023
GCTAG
>8024
CTAGT
>8025
TAGTC
>8026
AGTCA
>8027
GTCAA
>8028
TCAAA
>8029
CAAAA
>8030
AAAAT
>8031
AAATT
>8032
AATTT
>8033
ATTTT
>8034
TTTTT
>8035
TTTTG
>8036
TTTGG
>8037
TTGGC
>8038
TGGCG
>8039
GGCGT
>8040
GCGTA
>8041
CGTAC
>8042
GTACT
>8043
TACTC
>8044
ACTCA
>8045
CTCAC
>8046
TCACC
>8047
CACCA
>8048
ACCAG
>8049
CCAGT
>8050
CAGTC
>8051
AGTCG
>8052
GTCGC
>8053
TCGCC
>8054
CGCCG
>8055
GCCGC
>8056
CCGCC
>8057
CGCCC
>8058
GCCCC
>8059
CCCCT
>8060
CCCTC
>8061
CCTCG
>8062
CTCGC
>8063
TCGCC
>8064
CGCCT
>8065
GCCTC
>8066
CCTCT
>8067
CTCTT
>8068
TCTTG
>8069
CTTGC
>8070
TTGCC
>8071
TGCCG
>8072
GCCGT
>8073
CCGTG
>8074
CGTGC
>8075
GTGCG
>8076
TGCGC
>8077
GCGCG
>8078
CGCGC
>8079
GCGCT
>8080
CGCTT
>8081
GCTTC
>8082
CTTCA
>8083
TTCAG
>8084
TCAGC
>8085
CAGCA
>8086
AGCAA
>8087
GCAAG
>8088
CAAGC
>8089
AAGCC
>8090
AGCCG
>8091
GCCGA
>8092
CCGAG
>8093
CGAGT
>8094
GAGTC
>8095
AGTCC
>8096
GTCCT
>8097
TCCTG
>8098
CCTGC
>8099
CTGCG
>8100
TGCGT
>8101
GCGTC
>8102
CGTCG
>8103
GTCGA
>8104
TCGAG
>8105
CGAGA
>8106
GAGAG
>8107
AGAGA
>8108
GAGAG
>8109
AGAGC
>8110
GAGCT
>8111
AGCTC
>8112
GCTCC
>8113
CTCCT
>8114
TCCTC
>8115
CCTCT
>8116
CTCTG
>8117
TCTGG
>8118
CTGGT
>8119
TGGTT
>8120
GGTTT
>8121
GTTTC
>8122
TTTCC
>8123
TTCCC
>8124
TCCCT
>8125
CCCTT
>8126
CCTTT
>8127
CTTTC
>8128
TTTCG
>8129
TTCGC
>8130
TCGCT
>8131
CGCTT
>8132
GCTTT
>8133
CTTTC
>8134
TTTCA
>8135
TTCAA
>8136
TCAAG
>8137
CAAGT
>8138
AAGTC
>8139
AGTCC
>8140
GTCCC
>8141
TCCCT
>8142
CCCTG
>8143
CCTGT
>8144
CTGTT
>8145
TGTTC
>8146
GTTCG
>8147
TTCGG
>8148
TCGGG
>8149
CGGGC
>8150
GGGCG
>8151
GGCGC
>8152
GCGCC
>8153
CGCCA
>8154
GCCAC
>8155
CCACT
>8156
CACTG
>8157
ACTGC
>8158
CTGCT
>8159
TGCTA
>8160
GCTAG
>8161
CTAGA
>8162
TAGAG
>8163
AGAGA
>8164
GAGAT
>8165
AGATT
>8166
GATTT
>8167
ATTTT
>8168
TTTTC
>8169
TTTCC
>8170
TTCCA
>8171
TCCAC
>8172
CCACA
>8173
CACAC
>8174
ACACT
>8175
CACTG
>8176
ACTGA
>8177
CTGAC
>8178
TGACT
>8179
GACTA
>8180
ACTAA
>8181
CTAAA
>8182
TAAAA
>8183
AAAAG
>8184
AAAGG
>8185
AAGGG
>8186
AGGGT
>8187
GGGTC
>8188
GGTCT
>8189
GTCTG
>8190
TCTGA
>8191
CTGAG
>8192
TGAGG
>8193
GAGGG
>8194
AGGGA
>8195
GGGAT
>8196
GGATC
>8197
GATCT
>8198
CTCTA
>8199
CTAGT
>8200
TAGTT
>8201
AGTTA
>8202
GTTAC
>8203
TTACC
>8204
TACCA
>8205
ACCAG
>8206
CCAGA
>8207
CAGAG
>8208
AGAGT
>8209
GAGTC
>8210
AGTCA
>8211
GTCAC
>8212
TCACA
>8213
CACAC
>8214
ACACA
>8215
CACAA
>8216
ACAAC
>8217
CAACA
>8218
AACAG
>8219
ACAGA
>8220
CAGAC
>8221
AGACG
>8222
GACGG
>8223
ACGGG
>8224
CGGGC
>8225
GGGCA
>8226
GGCAC
>8227
GCACA
>8228
CACAC
>8229
ACACA
>8230
CACAC
>8231
ACACT
>8232
CACTA
>8233
ACTAC
>8234
CTACT
>8235
TACTT
>8236
ACTTG
>8237
CTTGA
>8238
TTGAA
>8239
TGAAG
>8240
GAAGC
>8241
AAGCA
>8242
AGCAC
>8243
GCACT
>8244
CACTC
>8245
ACTCA
>8246
CTCAA
>8247
TCAAG
>8248
CAAGG
>8249
AAGGC
>8250
AGGCA
>8251
GGCAA
>8252
GCAAG
>8253
CAAGC
>8254
AAGCT
>8255
AGCTT
>8256
GCTTT
>8257
CTTTA
>8258
TTTAT
>8259
TTATT
>8260
TATTG
>8261
ATTGA
>8262
TTGAG
>8263
TGAGG
>8264
GAGGC
>8265
AGGCT
>8266
GGCTT
>8267
GCTTA
>8268
CTTAA
>8269
TTAAG
>8270
TAAGC
>8271
AAGCA
>8272
AGCAG
>8273
GCAGT
>8274
CAGTG
>8275
AGTGG
>8276
GTGGG
>8277
TGGGT
>8278
GGGTT
>8279
GGTTC
>8280
GTTCC
>8281
TTCCC
>8282
TCCCT
>8283
CCCTA
>8284
CCTAG
>8285
CTAGT
>8286
TAGTT
>8287
AGTTA
>8288
GTTAG
>8289
TTAGC
>8290
TAGCC
>8291
AGCCA
>8292
GCCAG
>8293
CCAGA
>8294
CAGAG
>8295
AGAGA
>8296
GAGAG
>8297
AGAGC
>8298
GAGCT
>8299
AGCTC
>8300
GCTCC
>8301
CTCCC
>8302
TCCCA
>8303
CCCAG
>8304
CCAGG
>8305
CAGGC
>8306
AGGCT
>8307
GGCTC
>8308
GCTCA
>8309
TCAGA
>8310
AGATC
>8311
GATCT
>8312
CTGGT
>8313
TGGTC
>8314
GGTCT
>8315
GTCTA
>8316
TCTAA
>8317
CTAAC
>8318
TAACC
>8319
AACCA
>8320
ACCAG
>8321
CCAGA
>8322
AGAGA
>8323
GAGAG
>8324
AGAGA
>8325
GAGAC
>8326
AGACC
>8327
GACCC
>8328
ACCCG
>8329
CCCGT
>8330
CCGTT
>8331
CGTTT
>8332
GTTTA
>8333
TTTAT
>8334
TTATG
>8335
TATGT
>8336
ATGTA
>8337
TGTAT
>8338
GTATC
>8339
TATCG
>8340
ATCGA
>8341
TCGAG
>8342
CGAGC
>8343
GAGCT
>8344
AGCTA
>8345
GCTAG
>8346
CTAGG
>8347
TAGGC
>8348
AGGCA
>8349
GGCAC
>8350
GCACT
>8351
CACTT
>8352
ACTTA
>8353
CTTAA
>8354
TTAAA
>8355
TAAAT
>8356
AAATA
>8357
AATAC
>8358
ATACA
>8359
TACAA
>8360
ACAAT
>8361
CAATA
>8362
AATAT
>8363
ATATC
>8364
TATCT
>8365
ATCTC
>8366
TCTCT
>8367
CTCTG
>8368
TCTGC
>8369
CTGCA
>8370
TGCAA
>8371
GCAAT
>8372
CAATG
>8373
AATGC
>8374
ATGCG
>8375
TGCGG
>8376
GCGGC
>8377
CGGCA
>8378
GGCAA
>8379
GCAAT
>8380
CAATT
>8381
AATTC
>8382
ATTCA
>8383
TTCAG
>8384
TCAGT
>8385
CAGTG
>8386
AGTGG
>8387
GTGGT
>8388
TGGTT
>8389
GGTTC
>8390
GTTCG
>8391
TTCGT
>8392
TCGTC
>8393
CGTCC
>8394
GTCCA
>8395
TCCAA
>8396
CCAAT
>8397
CAATC
>8398
AATCC
>8399
ATCCA
>8400
TCCAT
>8401
CCATG
>8402
CATGT
>8403
ATGTC
>8404
TGTCA
>8405
GTCAG
>8406
TCAGA
>8407
CAGAC
>8408
AGACC
>8409
GACCC
>8410
ACCCG
>8411
CCCGT
>8412
CCGTC
>8413
CGTCT
>8414
GTCTG
>8415
TCTGT
>8416
CTGTT
>8417
TGTTG
>8418
GTTGC
>8419
TTGCC
>8420
TGCCT
>8421
GCCTT
>8422
CCTTC
>8423
CTTCC
>8424
TTCCT
>8425
TCCTA
>8426
CCTAA
>8427
CTAAT
>8428
TAATA
>8429
AATAA
>8430
ATAAG
>8431
TAAGG
>8432
AAGGC
>8433
AGGCA
>8434
GGCAC
>8435
GCACG
>8436
CACGA
>8437
CGATC
>8438
GATCG
>8439
TCGTA
>8440
CGTAC
>8441
GTACC
>8442
TACCA
>8443
ACCAC
>8444
CCACC
>8445
CACCT
>8446
ACCTT
>8447
CCTTA
>8448
CTTAC
>8449
TTACT
>8450
TACTT
>8451
ACTTC
>8452
CTTCC
>8453
TTCCA
>8454
TCCAC
>8455
CCACC
>8456
CACCA
>8457
ACCAA
>8458
CCAAT
>8459
CAATC
>8460
AATCG
>8461
ATCGG
>8462
TCGGC
>8463
CGGCA
>8464
GGCAT
>8465
GCATG
>8466
CATGC
>8467
ATGCA
>8468
TGCAC
>8469
GCACG
>8470
CACGG
>8471
ACGGT
>8472
CGGTG
>8473
GGTGC
>8474
GTGCT
>8475
TGCTT
>8476
GCTTT
>8477
CTTTT
>8478
TTTTT
>8479
TTTTC
>8480
TTTCT
>8481
TTCTC
>8482
TCTCT
>8483
CTCTC
>8484
TCTCC
>8485
CTCCT
>8486
TCCTT
>8487
CCTTG
>8488
CTTGT
>8489
TTGTA
>8490
TGTAA
>8491
GTAAG
>8492
TAAGG
>8493
AAGGC
>8494
AGGCA
>8495
GGCAT
>8496
GCATG
>8497
CATGT
>8498
ATGTT
>8499
TGTTG
>8500
GTTGC
>8501
TTGCT
>8502
TGCTA
>8503
GCTAA
>8504
CTAAC
>8505
TAACT
>8506
AACTC
>8507
ACTCA
>8508
CTCAT
>8509
TCATC
>8510
CATCG
>8511
ATCGT
>8512
TCGTT
>8513
CGTTA
>8514
GTTAC
>8515
TTACC
>8516
TACCA
>8517
ACCAT
>8518
CCATG
>8519
CATGT
>8520
ATGTT
>8521
TGTTG
>8522
GTTGC
>8523
TTGCA
>8524
TGCAA
>8525
GCAAG
>8526
CAAGA
>8527
AAGAC
>8528
AGACT
>8529
GACTA
>8530
ACTAC
>8531
CTACA
>8532
TACAA
>8533
ACAAG
>8534
CAAGA
>8535
AAGAG
>8536
AGAGT
>8537
GAGTA
>8538
AGTAT
>8539
GTATT
>8540
TATTG
>8541
ATTGC
>8542
TTGCA
>8543
TGCAT
>8544
GCATA
>8545
CATAA
>8546
ATAAG
>8547
TAAGA
>8548
AAGAC
>8549
AGACT
>8550
GACTA
>8551
ACTAC
>8552
CTACA
>8553
TACAT
>8554
ACATT
>8555
CATTA
>8556
ATTAA
>8557
TTAAG
>8558
TAAGC
>8559
AAGCT
>8560
AGCTT
>8561
GCTTG
>8562
CTTGC
>8563
TTGCA
>8564
TGCAG
>8565
GCAGC
>8566
CAGCT
>8567
AGCTC
>8568
GCTCC
>8569
CTCCA
>8570
TCCAG
>8571
CCAGC
>8572
CAGCT
>8573
AGCTT
>8574
GCTTT
>8575
CTTTT
>8576
TTTTG
>8577
TTTGT
>8578
TTGTT
>8579
TGTTC
>8580
GTTCC
>8581
TTCCC
>8582
TCCCT
>8583
CCCTT
>8584
CCTTT
>8585
CTTTA
>8586
TTTAG
>8587
TTAGT
>8588
TAGTG
>8589
AGTGA
>8590
GTGAG
>8591
TGAGG
>8592
GAGGG
>8593
AGGGT
>8594
GGGTT
>8595
GGTTA
>8596
GTTAA
>8597
TTAAT
>8598
TAATT
>8599
AATTG
>8600
ATTGC
>8601
TTGCG
>8602
TGCGC
>8603
GCGCG
>8604
CGCGC
>8605
GCGCT
>8606
CGCTT
>8607
GCTTG
>8608
CTTGG
>8609
TTGGC
>8610
TGGCG
>8611
GGCGT
>8612
GCGTA
>8613
CGTAA
>8614
GTAAT
>8615
TAATC
>8616
AATCA
>8617
ATCAT
>8618
TCATG
>8619
CATGG
>8620
ATGGT
>8621
TGGTC
>8622
GGTCA
>8623
GTCAT
>8624
TCATA
>8625
CATAG
>8626
ATAGC
>8627
TAGCT
>8628
AGCTG
>8629
GCTGT
>8630
CTGTT
>8631
TGTTT
>8632
GTTTC
>8633
TTTCC
>8634
TTCCT
>8635
TCCTG
>8636
CCTGT
>8637
CTGTG
>8638
TGTGT
>8639
GTGTG
>8640
TGTGA
>8641
GTGAA
>8642
TGAAA
>8643
GAAAT
>8644
AAATT
>8645
AATTG
>8646
ATTGT
>8647
TTGTT
>8648
TGTTA
>8649
GTTAT
>8650
TTATC
>8651
TATCC
>8652
ATCCG
>8653
TCCGC
>8654
CCGCT
>8655
CGCTC
>8656
GCTCA
>8657
CTCAC
>8658
TCACA
>8659
CACAA
>8660
ACAAT
>8661
CAATT
>8662
AATTC
>8663
ATTCC
>8664
TTCCA
>8665
TCCAC
>8666
CCACA
>8667
CACAC
>8668
ACACA
>8669
CACAA
>8670
ACAAC
>8671
CAACA
>8672
AACAT
>8673
ACATA
>8674
CATAC
>8675
ATACG
>8676
TACGA
>8677
ACGAG
>8678
CGAGC
>8679
GAGCC
>8680
AGCCG
>8681
GCCGG
>8682
CCGGA
>8683
CGGAA
>8684
GGAAG
>8685
GAAGC
>8686
AAGCA
>8687
AGCAT
>8688
GCATA
>8689
CATAA
>8690
ATAAA
>8691
TAAAG
>8692
AAAGT
>8693
AAGTG
>8694
AGTGT
>8695
GTGTA
>8696
TGTAA
>8697
GTAAA
>8698
TAAAG
>8699
AAAGC
>8700
AAGCC
>8701
AGCCT
>8702
GCCTG
>8703
CCTGG
>8704
CTGGG
>8705
TGGGG
>8706
GGGGT
>8707
GGGTG
>8708
GGTGC
>8709
GTGCC
>8710
TGCCT
>8711
GCCTA
>8712
CCTAA
>8713
CTAAT
>8714
TAATG
>8715
AATGA
>8716
ATGAG
>8717
TGAGT
>8718
GAGTG
>8719
AGTGA
>8720
GTGAG
>8721
TGAGC
>8722
GAGCT
>8723
AGCTA
>8724
GCTAA
>8725
CTAAC
>8726
TAACT
>8727
AACTC
>8728
ACTCA
>8729
CTCAC
>8730
TCACA
>8731
CACAT
>8732
ACATT
>8733
CATTA
>8734
ATTAA
>8735
TTAAT
>8736
TAATT
>8737
AATTG
>8738
ATTGC
>8739
TTGCG
>8740
TGCGT
>8741
GCGTT
>8742
CGTTG
>8743
GTTGC
>8744
TTGCG
>8745
TGCGC
>8746
GCGCT
>8747
CGCTC
>8748
GCTCA
>8749
CTCAC
>8750
TCACT
>8751
CACTG
>8752
ACTGC
>8753
CTGCC
>8754
TGCCC
>8755
GCCCG
>8756
CCCGC
>8757
CCGCT
>8758
CGCTT
>8759
GCTTT
>8760
CTTTC
>8761
TTTCC
>8762
TTCCA
>8763
TCCAG
>8764
CCAGT
>8765
CAGTC
>8766
AGTCG
>8767
GTCGG
>8768
TCGGG
>8769
CGGGA
>8770
GGGAA
>8771
GGAAA
>8772
GAAAC
>8773
AAACC
>8774
AACCT
>8775
ACCTG
>8776
CCTGT
>8777
CTGTC
>8778
TGTCG
>8779
GTCGT
>8780
TCGTG
>8781
CGTGC
>8782
GTGCC
>8783
TGCCA
>8784
GCCAG
>8785
CCAGC
>8786
CAGCT
>8787
AGCTG
>8788
GCTGC
>8789
CTGCA
>8790
TGCAT
>8791
GCATT
>8792
CATTA
>8793
ATTAA
>8794
TTAAT
>8795
TAATG
>8796
AATGA
>8797
ATGAA
>8798
TGAAT
>8799
GAATC
>8800
AATCG
>8801
ATCGG
>8802
TCGGC
>8803
CGGCC
>8804
GGCCA
>8805
GCCAA
>8806
CCAAC
>8807
CAACG
>8808
AACGC
>8809
ACGCG
>8810
CGCGC
>8811
GCGCG
>8812
CGCGG
>8813
CGGGG
>8814
GGGGA
>8815
GGGAG
>8816
GGAGA
>8817
GAGAG
>8818
AGAGG
>8819
GAGGC
>8820
AGGCG
>8821
GGCGG
>8822
GCGGT
>8823
CGGTT
>8824
GGTTT
>8825
GTTTG
>8826
TTTGC
>8827
TTGCG
>8828
TGCGT
>8829
GCGTA
>8830
CGTAT
>8831
GTATT
>8832
TATTG
>8833
ATTGG
>8834
TTGGG
>8835
TGGGC
>8836
GGGCG
>8837
GGCGC
>8838
GCGCT
>8839
CGCTC
>8840
GCTCT
>8841
CTCTT
>8842
TCTTC
>8843
CTTCC
>8844
TTCCG
>8845
TCCGC
>8846
CCGCT
>8847
CGCTT
>8848
GCTTC
>8849
CTTCC
>8850
TTCCT
>8851
TCCTC
>8852
CCTCG
>8853
CTCGC
>8854
TCGCT
>8855
CGCTC
>8856
GCTCA
>8857
CTCAC
>8858
TCACT
>8859
CACTG
>8860
CTGAC
>8861
TGACT
>8862
GACTC
>8863
ACTCG
>8864
CTCGC
>8865
TCGCT
>8866
CGCTG
>8867
GCTGC
>8868
CTGCG
>8869
TGCGC
>8870
GCGCT
>8871
CGCTC
>8872
GCTCG
>8873
CTCGG
>8874
TCGGT
>8875
CGGTC
>8876
GGTCG
>8877
GTCGT
>8878
TCGTT
>8879
CGTTC
>8880
GTTCG
>8881
TTCGG
>8882
TCGGC
>8883
CGGCT
>8884
GGCTG
>8885
GCTGC
>8886
CTGCG
>8887
TGCGG
>8888
GCGGC
>8889
CGGCG
>8890
GGCGA
>8891
GCGAG
>8892
CGAGC
>8893
GAGCG
>8894
AGCGG
>8895
GCGGT
>8896
CGGTA
>8897
GGTAT
>8898
GTATC
>8899
TATCA
>8900
ATCAG
>8901
TCAGC
>8902
CAGCT
>8903
AGCTC
>8904
GCTCA
>8905
CTCAC
>8906
TCACT
>8907
CACTC
>8908
ACTCA
>8909
CTCAA
>8910
TCAAA
>8911
CAAAG
>8912
AAAGG
>8913
AAGGC
>8914
AGGCG
>8915
GGCGG
>8916
GCGGT
>8917
CGGTA
>8918
GGTAA
>8919
GTAAT
>8920
TAATA
>8921
AATAC
>8922
ATACG
>8923
TACGG
>8924
ACGGT
>8925
CGGTT
>8926
GGTTA
>8927
GTTAT
>8928
TTATC
>8929
TATCC
>8930
ATCCA
>8931
TCCAC
>8932
CCACA
>8933
CACAG
>8934
ACAGA
>8935
CAGAA
>8936
AGAAT
>8937
GAATC
>8938
AATCA
>8939
ATCAG
>8940
TCAGG
>8941
CAGGG
>8942
AGGGG
>8943
GGGGA
>8944
GGGAT
>8945
GGATA
>8946
GATAA
>8947
ATAAC
>8948
TAACG
>8949
AACGC
>8950
ACGCA
>8951
CGCAG
>8952
GCAGG
>8953
CAGGA
>8954
AGGAA
>8955
GGAAA
>8956
GAAAG
>8957
AAAGA
>8958
AAGAA
>8959
AGAAC
>8960
GAACA
>8961
AACAT
>8962
ACATG
>8963
CATGT
>8964
ATGTG
>8965
TGTGA
>8966
GTGAG
>8967
TGAGC
>8968
GAGCA
>8969
AGCAA
>8970
GCAAA
>8971
CAAAA
>8972
AAAAG
>8973
AAAGG
>8974
AAGGC
>8975
AGGCC
>8976
GGCCA
>8977
GCCAG
>8978
CCAGC
>8979
CAGCA
>8980
AGCAA
>8981
GCAAA
>8982
CAAAA
>8983
AAAAG
>8984
AAAGG
>8985
AAGGC
>8986
AGGCC
>8987
GGCCA
>8988
GCCAG
>8989
CCAGG
>8990
CAGGA
>8991
AGGAA
>8992
GGAAC
>8993
GAACC
>8994
AACCG
>8995
ACCGT
>8996
CCGTA
>8997
CGTAA
>8998
GTAAA
>8999
TAAAA
>9000
AAAAA
>9001
AAAAG
>9002
AAAGG
>9003
AAGGC
>9004
AGGCC
>9005
GGCCG
>9006
GCCGC
>9007
CCGCG
>9008
CGCGT
>9009
GCGTT
>9010
CGTTG
>9011
GTTGC
>9012
TTGCT
>9013
TGCTG
>9014
GCTGG
>9015
CTGGC
>9016
TGGCG
>9017
GGCGT
>9018
GCGTT
>9019
CGTTT
>9020
GTTTT
>9021
TTTTT
>9022
TTTTC
>9023
TTTCC
>9024
TTCCA
>9025
TCCAT
>9026
CCATA
>9027
CATAG
>9028
ATAGG
>9029
TAGGC
>9030
AGGCT
>9031
GGCTC
>9032
GCTCC
>9033
TCCGC
>9034
CCGCC
>9035
CGCCC
>9036
GCCCC
>9037
CCCCC
>9038
CCCCC
>9039
CCCCT
>9040
CCCTG
>9041
CTGAC
>9042
TGACG
>9043
GACGA
>9044
ACGAG
>9045
CGAGC
>9046
GAGCA
>9047
AGCAT
>9048
GCATC
>9049
CATCA
>9050
ATCAC
>9051
TCACA
>9052
CACAA
>9053
ACAAA
>9054
CAAAA
>9055
AAAAA
>9056
AAAAT
>9057
AAATC
>9058
AATCG
>9059
ATCGA
>9060
TCGAC
>9061
CGACG
>9062
GACGC
>9063
ACGCT
>9064
CGCTC
>9065
GCTCA
>9066
CTCAA
>9067
TCAAG
>9068
CAAGT
>9069
AAGTC
>9070
AGTCA
>9071
GTCAG
>9072
TCAGA
>9073
CAGAG
>9074
AGAGG
>9075
GAGGT
>9076
AGGTG
>9077
GGTGG
>9078
GTGGC
>9079
TGGCG
>9080
GGCGA
>9081
GCGAA
>9082
CGAAA
>9083
GAAAC
>9084
AAACC
>9085
AACCC
>9086
ACCCG
>9087
CCCGA
>9088
CCGAC
>9089
CGACA
>9090
GACAG
>9091
ACAGG
>9092
CAGGA
>9093
AGGAC
>9094
GGACT
>9095
GACTA
>9096
ACTAT
>9097
CTATA
>9098
TATAA
>9099
ATAAA
>9100
TAAAG
>9101
AAAGA
>9102
AAGAT
>9103
AGATA
>9104
GATAC
>9105
ATACC
>9106
TACCA
>9107
ACCAG
>9108
CCAGG
>9109
CAGGC
>9110
AGGCG
>9111
GGCGT
>9112
GCGTT
>9113
CGTTT
>9114
GTTTC
>9115
TTTCC
>9116
TCCCC
>9117
CCCCC
>9118
CCCCT
>9119
CCCTG
>9120
TGGAA
>9121
GGAAG
>9122
GAAGC
>9123
AAGCT
>9124
AGCTC
>9125
GCTCC
>9126
CTCCC
>9127
TCCCT
>9128
CCCTC
>9129
CCTCG
>9130
CTCGT
>9131
TCGTG
>9132
CGTGC
>9133
GTGCG
>9134
TGCGC
>9135
GCGCT
>9136
CGCTC
>9137
GCTCT
>9138
CTCTC
>9139
TCTCC
>9140
CTCCT
>9141
TCCTG
>9142
CCTGT
>9143
CTGTT
>9144
TGTTC
>9145
GTTCC
>9146
TTCCG
>9147
TCCGA
>9148
CCGAC
>9149
CGACC
>9150
GACCC
>9151
ACCCT
>9152
CCCTG
>9153
CCTGC
>9154
CTGCC
>9155
TGCCG
>9156
GCCGC
>9157
CCGCT
>9158
CGCTT
>9159
GCTTA
>9160
CTTAC
>9161
TTACC
>9162
TACCG
>9163
ACCGG
>9164
CCGGA
>9165
CGGAT
>9166
GGATA
>9167
GATAC
>9168
ATACC
>9169
TACCT
>9170
ACCTG
>9171
CCTGT
>9172
CTGTC
>9173
TGTCC
>9174
GTCCG
>9175
TCCGC
>9176
CCGCC
>9177
CGCCT
>9178
GCCTT
>9179
CCTTT
>9180
CTTTC
>9181
TTTCT
>9182
TTCTC
>9183
TCTCC
>9184
CTCCC
>9185
TCCCT
>9186
CCCTT
>9187
CCTTC
>9188
CTTCG
>9189
TTCGG
>9190
TCGGG
>9191
CGGGA
>9192
GGGAA
>9193
GGAAG
>9194
GAAGC
>9195
AAGCG
>9196
AGCGT
>9197
GCGTG
>9198
CGTGG
>9199
GTGGC
>9200
TGGCG
>9201
GGCGC
>9202
GCGCT
>9203
CGCTT
>9204
GCTTT
>9205
CTTTC
>9206
TTTCT
>9207
TTCTC
>9208
TCTCA
>9209
CTCAT
>9210
TCATA
>9211
CATAG
>9212
ATAGC
>9213
TAGCT
>9214
AGCTC
>9215
GCTCA
>9216
CTCAC
>9217
TCACG
>9218
CACGC
>9219
ACGCT
>9220
CGCTG
>9221
GCTGT
>9222
CTGTA
>9223
TGTAG
>9224
GTAGG
>9225
TAGGT
>9226
AGGTA
>9227
GGTAT
>9228
GTATC
>9229
TATCT
>9230
ATCTC
>9231
TCTCA
>9232
CTCAG
>9233
TCAGT
>9234
CAGTT
>9235
AGTTC
>9236
GTTCG
>9237
TTCGG
>9238
TCGGT
>9239
CGGTG
>9240
GGTGT
>9241
GTGTA
>9242
TGTAG
>9243
GTAGG
>9244
TAGGT
>9245
AGGTC
>9246
GGTCG
>9247
GTCGT
>9248
TCGTT
>9249
CGTTC
>9250
GTTCG
>9251
TTCGC
>9252
TCGCT
>9253
CGCTC
>9254
GCTCC
>9255
CTCCA
>9256
TCCAA
>9257
CCAAG
>9258
CAAGC
>9259
AAGCT
>9260
AGCTG
>9261
GCTGG
>9262
CTGGG
>9263
TGGGC
>9264
GGGCT
>9265
GGCTG
>9266
GCTGT
>9267
CTGTG
>9268
TGTGT
>9269
GTGTG
>9270
TGTGC
>9271
GTGCA
>9272
TGCAC
>9273
GCACG
>9274
CACGA
>9275
ACGAA
>9276
CGAAC
>9277
GAACC
>9278
ACCCC
>9279
CCCCC
>9280
CCCCC
>9281
CCCCG
>9282
CCCGT
>9283
CCGTT
>9284
CGTTC
>9285
GTTCA
>9286
TTCAG
>9287
TCAGC
>9288
CAGCC
>9289
AGCCC
>9290
GCCCG
>9291
CCCGA
>9292
CCGAC
>9293
CGACC
>9294
GACCG
>9295
ACCGC
>9296
CCGCT
>9297
CGCTG
>9298
GCTGC
>9299
CTGCG
>9300
TGCGC
>9301
GCGCC
>9302
CGCCT
>9303
GCCTT
>9304
CCTTA
>9305
CTTAT
>9306
TTATC
>9307
TATCC
>9308
ATCCG
>9309
TCCGG
>9310
CCGGT
>9311
CGGTA
>9312
GGTAA
>9313
GTAAC
>9314
TAACT
>9315
AACTA
>9316
ACTAT
>9317
CTATC
>9318
TATCG
>9319
ATCGT
>9320
TCGTC
>9321
CGTCT
>9322
GTCTT
>9323
TCTTG
>9324
CTTGA
>9325
TTGAG
>9326
TGAGT
>9327
GAGTC
>9328
AGTCC
>9329
GTCCA
>9330
TCCAA
>9331
CCAAC
>9332
CAACC
>9333
AACCC
>9334
ACCCG
>9335
CCCGG
>9336
CCGGT
>9337
CGGTA
>9338
GGTAA
>9339
GTAAG
>9340
TAAGA
>9341
AAGAC
>9342
AGACA
>9343
GACAC
>9344
ACACG
>9345
CACGA
>9346
ACGAC
>9347
CGACT
>9348
GACTT
>9349
CTTAT
>9350
TTATC
>9351
TATCG
>9352
ATCGC
>9353
TCGCC
>9354
CGCCA
>9355
GCCAC
>9356
CCACT
>9357
CACTG
>9358
ACTGG
>9359
CTGGC
>9360
TGGCA
>9361
GGCAG
>9362
GCAGC
>9363
CAGCA
>9364
AGCAG
>9365
GCAGC
>9366
CAGCC
>9367
AGCCA
>9368
GCCAC
>9369
CCACT
>9370
CACTG
>9371
ACTGG
>9372
CTGGT
>9373
TGGTA
>9374
GGTAA
>9375
GTAAC
>9376
TAACA
>9377
AACAG
>9378
ACAGG
>9379
CAGGA
>9380
AGGAT
>9381
GGATT
>9382
GATTA
>9383
ATTAG
>9384
TTAGC
>9385
TAGCA
>9386
AGCAG
>9387
GCAGA
>9388
CAGAG
>9389
AGAGC
>9390
GAGCG
>9391
AGCGA
>9392
GCGAG
>9393
CGAGG
>9394
GAGGT
>9395
AGGTA
>9396
GGTAT
>9397
GTATG
>9398
TATGT
>9399
ATGTA
>9400
TGTAG
>9401
GTAGG
>9402
TAGGC
>9403
AGGCG
>9404
GGCGG
>9405
GCGGT
>9406
CGGTG
>9407
GGTGC
>9408
GTGCT
>9409
TGCTA
>9410
GCTAC
>9411
CTACA
>9412
TACAG
>9413
ACAGA
>9414
CAGAG
>9415
AGAGT
>9416
GAGTT
>9417
AGTTC
>9418
GTTCT
>9419
TTCTT
>9420
TCTTG
>9421
CTTGA
>9422
TTGAA
>9423
TGAAG
>9424
GAAGT
>9425
AAGTG
>9426
AGTGG
>9427
GTGGT
>9428
TGGTG
>9429
GGTGG
>9430
GTGGC
>9431
TGGCC
>9432
GGCCT
>9433
GCCTA
>9434
CCTAA
>9435
CTAAC
>9436
TAACT
>9437
AACTA
>9438
ACTAC
>9439
CTACG
>9440
TACGG
>9441
ACGGC
>9442
CGGCT
>9443
GGCTA
>9444
GCTAC
>9445
CTACA
>9446
TACAC
>9447
ACACT
>9448
CACTA
>9449
ACTAG
>9450
CTAGA
>9451
TAGAA
>9452
AGAAG
>9453
GAAGA
>9454
AAGAA
>9455
AGAAC
>9456
GAACA
>9457
AACAG
>9458
ACAGT
>9459
CAGTA
>9460
AGTAT
>9461
GTATT
>9462
TATTT
>9463
ATTTG
>9464
TTTGG
>9465
TTGGT
>9466
TGGTA
>9467
GGTAT
>9468
GTATC
>9469
TATCT
>9470
ATCTG
>9471
TCTGC
>9472
CTGCG
>9473
TGCGC
>9474
GCGCT
>9475
CGCTC
>9476
GCTCT
>9477
CTCTG
>9478
TCTGC
>9479
CTGCT
>9480
TGCTG
>9481
GCTGA
>9482
CTGAA
>9483
TGAAG
>9484
GAAGC
>9485
AAGCC
>9486
AGCCA
>9487
GCCAG
>9488
CCAGT
>9489
CAGTT
>9490
AGTTA
>9491
GTTAC
>9492
TTACC
>9493
TACCT
>9494
ACCTT
>9495
CCTTC
>9496
CTTCG
>9497
TTCGG
>9498
TCGGA
>9499
CGGAA
>9500
GGAAA
>9501
GAAAA
>9502
AAAAA
>9503
AAAAG
>9504
AAAGA
>9505
AAGAG
>9506
AGAGT
>9507
GAGTT
>9508
AGTTG
>9509
GTTGG
>9510
TTGGT
>9511
TGGTA
>9512
GGTAG
>9513
GTAGC
>9514
TAGCT
>9515
AGCTC
>9516
GCTCT
>9517
CTCTT
>9518
TCTTG
>9519
CTTGA
>9520
TTGAT
>9521
TGATC
>9522
GATCC
>9523
ATCCG
>9524
TCCGG
>9525
CCGGC
>9526
CGGCA
>9527
GGCAA
>9528
GCAAA
>9529
CAAAC
>9530
AAACA
>9531
AACAA
>9532
ACAAA
>9533
CAAAC
>9534
AAACC
>9535
AACCA
>9536
ACCAC
>9537
CCACC
>9538
CACCG
>9539
ACCGC
>9540
CCGCT
>9541
CGCTG
>9542
GCTGG
>9543
CTGGT
>9544
TGGTA
>9545
GGTAG
>9546
GTAGC
>9547
TAGCG
>9548
AGCGG
>9549
GCGGT
>9550
CGGTG
>9551
GGTGG
>9552
GTGGT
>9553
TGGTT
>9554
GGTTT
>9555
GTTTT
>9556
TTTTT
>9557
TTTTT
>9558
TTTTT
>9559
TTTTG
>9560
TTTGT
>9561
TTGTT
>9562
TGTTT
>9563
GTTTG
>9564
TTTGC
>9565
TTGCA
>9566
TGCAA
>9567
GCAAG
>9568
CAAGC
>9569
AAGCA
>9570
AGCAG
>9571
GCAGC
>9572
CAGCA
>9573
AGCAG
>9574
GCAGA
>9575
CAGAT
>9576
AGATT
>9577
GATTA
>9578
ATTAC
>9579
TTACG
>9580
TACGC
>9581
ACGCG
>9582
CGCGC
>9583
GCGCA
>9584
CGCAG
>9585
GCAGA
>9586
CAGAA
>9587
AAAAA
>9588
AAAAA
>9589
AAAAA
>9590
AAAAG
>9591
AAAGG
>9592
AAGGA
>9593
AGGAT
>9594
GGATC
>9595
GATCT
>9596
CTCAA
>9597
GAAGA
>9598
AGATC
>9599
GATCC
>9600
ATCCT
>9601
TCCTT
>9602
CCTTT
>9603
CTTTG
>9604
TTTGA
>9605
TTGAT
>9606
TGATC
>9607
GATCT
>9608
CTTTT
>9609
TTTTC
>9610
TTTCT
>9611
TTCTA
>9612
TCTAC
>9613
CTACG
>9614
ACGGG
>9615
CGGGG
>9616
GGGGT
>9617
GGGTC
>9618
GGTCT
>9619
GTCTG
>9620
TCTGA
>9621
CTGAC
>9622
TGACG
>9623
GACGC
>9624
ACGCT
>9625
CGCTC
>9626
GCTCA
>9627
CTCAG
>9628
TCAGT
>9629
CAGTG
>9630
AGTGG
>9631
GTGGA
>9632
TGGAA
>9633
GGAAC
>9634
GAACG
>9635
AACGA
>9636
ACGAA
>9637
CGAAA
>9638
GAAAA
>9639
AAAAC
>9640
AAACT
>9641
AACTC
>9642
ACTCA
>9643
CTCAC
>9644
TCACG
>9645
CACGT
>9646
ACGTT
>9647
CGTTA
>9648
GTTAA
>9649
TTAAG
>9650
TAAGG
>9651
AAGGG
>9652
AGGGA
>9653
GGGAT
>9654
GGATT
>9655
GATTT
>9656
ATTTT
>9657
TTTTG
>9658
TTTGG
>9659
TTGGT
>9660
TGGTC
>9661
GGTCA
>9662
GTCAT
>9663
TCATG
>9664
CATGA
>9665
ATGAG
>9666
TGAGA
>9667
GAGAT
>9668
AGATT
>9669
GATTA
>9670
ATTAT
>9671
TTATC
>9672
TATCA
>9673
ATCAA
>9674
TCAAA
>9675
CAAAA
>9676
AAAAA
>9677
AAAAG
>9678
AAAGG
>9679
AAGGA
>9680
AGGAT
>9681
GGATC
>9682
GATCT
>9683
ATCTT
>9684
TCTTC
>9685
CTTCA
>9686
TTCAC
>9687
TCACC
>9688
CACCT
>9689
ACCTA
>9690
CCTAG
>9691
AGATC
>9692
GATCC
>9693
ATCCT
>9694
TCCTT
>9695
CCTTT
>9696
CTTTT
>9697
TTTTA
>9698
TTTAA
>9699
TTAAA
>9700
TAAAT
>9701
AAATT
>9702
AATTA
>9703
ATTAA
>9704
TTAAA
>9705
TAAAA
>9706
AAAAA
>9707
AAAAT
>9708
AAATG
>9709
AATGA
>9710
ATGAA
>9711
TGAAG
>9712
GAAGT
>9713
AAGTT
>9714
AGTTT
>9715
GTTTT
>9716
TTTTA
>9717
TTTAA
>9718
TTAAA
>9719
TAAAT
>9720
AAATC
>9721
AATCA
>9722
ATCAA
>9723
TCAAT
>9724
CAATC
>9725
AATCT
>9726
ATCTA
>9727
TCTAA
>9728
CTAAA
>9729
TAAAG
>9730
AAAGT
>9731
AAGTA
>9732
AGTAT
>9733
GTATA
>9734
TATAT
>9735
ATATA
>9736
TATAT
>9737
ATATG
>9738
TATGA
>9739
ATGAG
>9740
TGAGT
>9741
GAGTA
>9742
AGTAA
>9743
GTAAA
>9744
TAAAC
>9745
AAACT
>9746
AACTT
>9747
ACTTG
>9748
CTTGG
>9749
TTGGT
>9750
TGGTC
>9751
GGTCT
>9752
GTCTG
>9753
TCTGA
>9754
CTGAC
>9755
TGACA
>9756
GACAG
>9757
ACAGT
>9758
CAGTT
>9759
AGTTA
>9760
GTTAC
>9761
TTACC
>9762
TACCA
>9763
ACCAA
>9764
CCAAT
>9765
CAATG
>9766
AATGC
>9767
ATGCT
>9768
TGCTT
>9769
GCTTA
>9770
CTTAA
>9771
TTAAT
>9772
TAATC
>9773
AATCA
>9774
ATCAG
>9775
TCAGT
>9776
CAGTG
>9777
AGTGA
>9778
GTGAG
>9779
TGAGG
>9780
GAGGC
>9781
AGGCA
>9782
GGCAC
>9783
GCACC
>9784
CACCT
>9785
ACCTA
>9786
CCTAT
>9787
CTATC
>9788
TATCT
>9789
ATCTC
>9790
TCTCA
>9791
CTCAG
>9792
TCAGC
>9793
CAGCG
>9794
AGCGA
>9795
GCGAT
>9796
CGATC
>9797
GATCT
>9798
ATCTG
>9799
TCTGT
>9800
CTGTC
>9801
TGTCT
>9802
GTCTA
>9803
TCTAT
>9804
CTATT
>9805
TATTT
>9806
ATTTC
>9807
TTTCG
>9808
TTCGT
>9809
TCGTT
>9810
CGTTC
>9811
GTTCA
>9812
TTCAT
>9813
TCATC
>9814
CATCC
>9815
ATCCA
>9816
TCCAT
>9817
CCATA
>9818
CATAG
>9819
ATAGT
>9820
TAGTT
>9821
AGTTG
>9822
GTTGC
>9823
TTGCC
>9824
TGCCT
>9825
GCCTG
>9826
CCTGA
>9827
CTGAC
>9828
TGACT
>9829
GACTC
>9830
ACTCC
>9831
CTCCC
>9832
TCCCC
>9833
CCCCG
>9834
CCCGT
>9835
CCGTC
>9836
CGTCG
>9837
GTCGT
>9838
TCGTG
>9839
CGTGT
>9840
GTGTA
>9841
TGTAG
>9842
GTAGA
>9843
TAGAT
>9844
AGATA
>9845
GATAA
>9846
ATAAC
>9847
TAACT
>9848
AACTA
>9849
ACTAC
>9850
CTACG
>9851
TACGA
>9852
ACGAT
>9853
CGATA
>9854
GATAC
>9855
ATACG
>9856
TACGG
>9857
ACGGG
>9858
CGGGA
>9859
GGGAG
>9860
GGAGG
>9861
GAGGG
>9862
AGGGC
>9863
GGGCT
>9864
GGCTT
>9865
GCTTA
>9866
CTTAC
>9867
TTACC
>9868
TACCA
>9869
ACCAT
>9870
CCATC
>9871
CATCT
>9872
ATCTG
>9873
TCTGG
>9874
CTGGC
>9875
TGGCC
>9876
GGCCC
>9877
GCCCC
>9878
CCCCA
>9879
CCCAG
>9880
CCAGT
>9881
CAGTG
>9882
AGTGC
>9883
GTGCT
>9884
TGCTG
>9885
GCTGC
>9886
CTGCA
>9887
TGCAA
>9888
GCAAT
>9889
CAATG
>9890
AATGA
>9891
ATGAT
>9892
TGATA
>9893
GATAC
>9894
ATACC
>9895
TACCG
>9896
ACCGC
>9897
CCGCG
>9898
CGCGA
>9899
GCGAG
>9900
CGAGA
>9901
GAGAC
>9902
AGACC
>9903
GACCC
>9904
ACCCA
>9905
CCCAC
>9906
CCACG
>9907
CACGC
>9908
ACGCT
>9909
CGCTC
>9910
GCTCA
>9911
CTCAC
>9912
TCACC
>9913
CACCG
>9914
ACCGG
>9915
CCGGC
>9916
CGGCT
>9917
GGCTC
>9918
GCTCC
>9919
CTCCA
>9920
TCCAG
>9921
CCAGA
>9922
CAGAT
>9923
AGATT
>9924
GATTT
>9925
ATTTA
>9926
TTTAT
>9927
TTATC
>9928
TATCA
>9929
ATCAG
>9930
TCAGC
>9931
CAGCA
>9932
AGCAA
>9933
GCAAT
>9934
CAATA
>9935
AATAA
>9936
ATAAA
>9937
TAAAC
>9938
AAACC
>9939
AACCA
>9940
ACCAG
>9941
CCAGC
>9942
CAGCC
>9943
AGCCA
>9944
GCCAG
>9945
CCAGC
>9946
CAGCC
>9947
AGCCG
>9948
GCCGG
>9949
CCGGA
>9950
CGGAA
>9951
GGAAG
>9952
GAAGG
>9953
AAGGG
>9954
AGGGC
>9955
GGGCC
>9956
GGCCG
>9957
GCCGA
>9958
CCGAG
>9959
CGAGC
>9960
GAGCG
>9961
AGCGC
>9962
GCGCA
>9963
CGCAG
>9964
GCAGA
>9965
CAGAA
>9966
AGAAG
>9967
GAAGT
>9968
AAGTG
>9969
AGTGG
>9970
GTGGT
>9971
TGGTC
>9972
GGTCC
>9973
GTCCT
>9974
TCCTG
>9975
CCTGC
>9976
CTGCA
>9977
TGCAA
>9978
GCAAC
>9979
CAACT
>9980
AACTT
>9981
ACTTT
>9982
CTTTA
>9983
TTTAT
>9984
TTATC
>9985
TATCC
>9986
ATCCG
>9987
TCCGC
>9988
CCGCC
>9989
CGCCT
>9990
GCCTC
>9991
CCTCC
>9992
CTCCA
>9993
TCCAT
>9994
CCATC
>9995
CATCC
>9996
ATCCA
>9997
TCCAG
>9998
CCAGT
>9999
CAGTC
>10000
AGTCT
>10001
GTCTA
>10002
TCTAT
>10003
CTATT
>10004
TATTA
>10005
ATTAA
>10006
TTAAT
>10007
TAATT
>10008
AATTG
>10009
ATTGT
>10010
TTGTT
>10011
TGTTG
>10012
GTTGC
>10013
TTGCC
>10014
TGCCG
>10015
GCCGG
>10016
CGGGA
>10017
GGGAA
>10018
GGAAG
>10019
GAAGC
>10020
AAGCT
>10021
AGCTA
>10022
GCTAG
>10023
CTAGA
>10024
TAGAG
>10025
AGAGT
>10026
GAGTA
>10027
AGTAA
>10028
GTAAG
>10029
TAAGT
>10030
AAGTA
>10031
AGTAG
>10032
GTAGT
>10033
TAGTT
>10034
AGTTC
>10035
GTTCG
>10036
TTCGC
>10037
TCGCC
>10038
CGCCA
>10039
GCCAG
>10040
CCAGT
>10041
CAGTT
>10042
AGTTA
>10043
GTTAA
>10044
TTAAT
>10045
TAATA
>10046
AATAG
>10047
ATAGT
>10048
TAGTT
>10049
AGTTT
>10050
GTTTG
>10051
TTTGC
>10052
TTGCG
>10053
TGCGC
>10054
GCGCA
>10055
CGCAA
>10056
GCAAC
>10057
CAACG
>10058
AACGT
>10059
ACGTT
>10060
CGTTG
>10061
GTTGT
>10062
TTGTT
>10063
TGTTG
>10064
GTTGC
>10065
TTGCC
>10066
TGCCA
>10067
GCCAT
>10068
CCATT
>10069
CATTG
>10070
ATTGC
>10071
TTGCT
>10072
TGCTA
>10073
GCTAC
>10074
CTACA
>10075
TACAG
>10076
ACAGG
>10077
CAGGC
>10078
AGGCA
>10079
GGCAT
>10080
GCATC
>10081
CATCG
>10082
ATCGT
>10083
TCGTG
>10084
CGTGG
>10085
GTGGT
>10086
TGGTG
>10087
GGTGT
>10088
GTGTC
>10089
TGTCA
>10090
GTCAC
>10091
TCACG
>10092
CACGC
>10093
ACGCT
>10094
CGCTC
>10095
GCTCG
>10096
CTCGT
>10097
TCGTC
>10098
CGTCG
>10099
GTCGT
>10100
TCGTT
>10101
CGTTT
>10102
GTTTG
>10103
TTTGG
>10104
TTGGT
>10105
TGGTA
>10106
GGTAT
>10107
GTATG
>10108
TATGG
>10109
ATGGC
>10110
TGGCT
>10111
GGCTT
>10112
GCTTC
>10113
CTTCA
>10114
TTCAT
>10115
TCATT
>10116
CATTC
>10117
ATTCA
>10118
TTCAG
>10119
TCAGC
>10120
CAGCT
>10121
AGCTC
>10122
GCTCC
>10123
CTCCG
>10124
TCCGG
>10125
CCGGT
>10126
CGGTT
>10127
GGTTC
>10128
GTTCC
>10129
TTCCC
>10130
TCCCA
>10131
CCCAA
>10132
CCAAC
>10133
CAACG
>10134
AACGA
>10135
ACGAT
>10136
CGATC
>10137
GATCA
>10138
ATCAA
>10139
TCAAG
>10140
CAAGG
>10141
AAGGC
>10142
AGGCG
>10143
GGCGA
>10144
GCGAG
>10145
CGAGT
>10146
GAGTT
>10147
AGTTA
>10148
GTTAC
>10149
TTACA
>10150
TACAT
>10151
ACATG
>10152
CATGA
>10153
ATGAT
>10154
TGATC
>10155
GATCC
>10156
TCCCC
>10157
CCCCC
>10158
CCCCA
>10159
CCCAT
>10160
CCATG
>10161
CATGT
>10162
ATGTT
>10163
TGTTG
>10164
GTTGT
>10165
TTGTG
>10166
TGTGC
>10167
GTGCA
>10168
TGCAA
>10169
GCAAA
>10170
CAAAA
>10171
AAAAA
>10172
AAAAA
>10173
AAAAG
>10174
AAAGC
>10175
AAGCG
>10176
AGCGG
>10177
GCGGT
>10178
CGGTT
>10179
GGTTA
>10180
GTTAG
>10181
TTAGC
>10182
TAGCT
>10183
AGCTC
>10184
GCTCC
>10185
CTCCT
>10186
TCCTT
>10187
CCTTC
>10188
CTTCG
>10189
TTCGG
>10190
TCGGT
>10191
CGGTC
>10192
GGTCC
>10193
GTCCT
>10194
TCCTC
>10195
CCTCC
>10196
CTCCG
>10197
TCCGA
>10198
CCGAT
>10199
CGATC
>10200
GATCG
>10201
ATCGT
>10202
TCGTT
>10203
CGTTG
>10204
GTTGT
>10205
TTGTC
>10206
TGTCA
>10207
GTCAG
>10208
TCAGA
>10209
CAGAA
>10210
AGAAG
>10211
GAAGT
>10212
AAGTA
>10213
AGTAA
>10214
GTAAG
>10215
TAAGT
>10216
AAGTT
>10217
AGTTG
>10218
GTTGG
>10219
TTGGC
>10220
TGGCC
>10221
GGCCG
>10222
GCCGC
>10223
CCGCA
>10224
CGCAG
>10225
GCAGT
>10226
CAGTG
>10227
AGTGT
>10228
GTGTT
>10229
TGTTA
>10230
GTTAT
>10231
TTATC
>10232
TATCA
>10233
ATCAC
>10234
TCACT
>10235
CACTC
>10236
ACTCA
>10237
CTCAT
>10238
TCATG
>10239
CATGG
>10240
ATGGT
>10241
TGGTT
>10242
GGTTA
>10243
GTTAT
>10244
TTATG
>10245
TATGG
>10246
ATGGC
>10247
TGGCA
>10248
GGCAG
>10249
GCAGC
>10250
CAGCA
>10251
AGCAC
>10252
GCACT
>10253
CACTG
>10254
ACTGC
>10255
CTGCA
>10256
TGCAT
>10257
GCATA
>10258
CATAA
>10259
ATAAT
>10260
TAATT
>10261
AATTC
>10262
ATTCT
>10263
TTCTC
>10264
TCTCT
>10265
CTCTT
>10266
TCTTA
>10267
CTTAC
>10268
TTACT
>10269
TACTG
>10270
ACTGT
>10271
CTGTC
>10272
TGTCA
>10273
GTCAT
>10274
TCATG
>10275
CATGC
>10276
ATGCC
>10277
TGCCA
>10278
GCCAT
>10279
CCATC
>10280
CATCC
>10281
ATCCG
>10282
TCCGT
>10283
CCGTA
>10284
CGTAA
>10285
GTAAG
>10286
TAAGA
>10287
AAGAT
>10288
AGATG
>10289
GATGC
>10290
ATGCT
>10291
TGCTT
>10292
GCTTT
>10293
CTTTT
>10294
TTTTC
>10295
TTTCT
>10296
TTCTG
>10297
TCTGT
>10298
CTGTG
>10299
TGTGA
>10300
GTGAC
>10301
TGACT
>10302
GACTG
>10303
ACTGG
>10304
CTGGT
>10305
TGGTG
>10306
GGTGA
>10307
GTGAG
>10308
TGAGT
>10309
GAGTA
>10310
AGTAC
>10311
GTACT
>10312
TACTC
>10313
ACTCA
>10314
CTCAA
>10315
TCAAC
>10316
CAACC
>10317
AACCA
>10318
ACCAA
>10319
CCAAG
>10320
CAAGT
>10321
AAGTC
>10322
AGTCA
>10323
GTCAT
>10324
TCATT
>10325
CATTC
>10326
ATTCT
>10327
TTCTG
>10328
TCTGA
>10329
CTGAG
>10330
TGAGA
>10331
GAGAA
>10332
AGAAT
>10333
GAATA
>10334
AATAG
>10335
ATAGT
>10336
TAGTG
>10337
AGTGT
>10338
GTGTA
>10339
TGTAT
>10340
GTATG
>10341
TATGC
>10342
ATGCG
>10343
TGCGG
>10344
GCGGC
>10345
CGGCG
>10346
GGCGA
>10347
GCGAC
>10348
CGACC
>10349
GACCG
>10350
ACCGA
>10351
CCGAG
>10352
CGAGT
>10353
GAGTT
>10354
AGTTG
>10355
GTTGC
>10356
TTGCT
>10357
TGCTC
>10358
GCTCT
>10359
CTCTT
>10360
TCTTG
>10361
CTTGC
>10362
TTGCC
>10363
TGCCC
>10364
GCCCG
>10365
CCCGG
>10366
CCGGC
>10367
CGGCG
