# Supplementary material for: Barcode-free multiplex plasmid sequencing using Bayesian analysis and nanopore sequencing
Source: eLife. 2025 Apr 25;12:RP88794. doi: 10.7554/eLife.88794 (PMC12029211; doi:10.7554/eLife.88794)
Supplement: Figure 6—source data 4. [file elife-88794-fig6-data4.csv]

	# of reads	quality score	is correctly assigned	prior type
0	1	11	True	without prior
1	1	50	True	with prior
2	1	0	False	with wrong prior
3	1	0	False	without prior
4	1	24	True	with prior
5	1	0	False	with wrong prior
6	1	9	True	without prior
7	1	50	True	with prior
8	1	0	False	with wrong prior
9	1	0	False	without prior
10	1	35	True	with prior
11	1	0	False	with wrong prior
12	1	0	False	without prior
13	1	35	True	with prior
14	1	0	False	with wrong prior
15	1	28	True	without prior
16	1	50	True	with prior
17	1	0	False	with wrong prior
18	1	31	True	without prior
19	1	50	True	with prior
20	1	1	False	with wrong prior
21	1	31	True	without prior
22	1	50	True	with prior
23	1	1	False	with wrong prior
24	1	12	True	without prior
25	1	50	True	with prior
26	1	0	False	with wrong prior
27	1	11	True	without prior
28	1	50	True	with prior
29	1	0	False	with wrong prior
30	1	24	True	without prior
31	1	50	True	with prior
32	1	0	False	with wrong prior
33	1	0	False	without prior
34	1	34	True	with prior
35	1	0	False	with wrong prior
36	1	36	True	without prior
37	1	50	True	with prior
38	1	3	False	with wrong prior
39	1	21	True	without prior
40	1	50	True	with prior
41	1	0	False	with wrong prior
42	1	0	False	without prior
43	1	25	True	with prior
44	1	0	False	with wrong prior
45	1	0	False	without prior
46	1	34	True	with prior
47	1	0	False	with wrong prior
48	1	0	False	without prior
49	1	34	True	with prior
50	1	0	False	with wrong prior
51	1	10	True	without prior
52	1	50	True	with prior
53	1	0	False	with wrong prior
54	1	29	True	without prior
55	1	50	True	with prior
56	1	0	False	with wrong prior
57	1	30	True	without prior
58	1	50	True	with prior
59	1	0	False	with wrong prior
60	1	29	True	without prior
61	1	50	True	with prior
62	1	0	False	with wrong prior
63	1	36	True	without prior
64	1	50	True	with prior
65	1	3	False	with wrong prior
66	1	15	True	without prior
67	1	50	True	with prior
68	1	0	False	with wrong prior
69	1	10	True	without prior
70	1	50	True	with prior
71	1	0	False	with wrong prior
72	1	26	True	without prior
73	1	50	True	with prior
74	1	0	False	with wrong prior
75	1	18	True	without prior
76	1	50	True	with prior
77	1	0	False	with wrong prior
78	1	0	False	without prior
79	1	20	True	with prior
80	1	0	False	with wrong prior
81	1	0	False	without prior
82	1	30	True	with prior
83	1	0	False	with wrong prior
84	1	11	True	without prior
85	1	50	True	with prior
86	1	0	False	with wrong prior
87	1	23	True	without prior
88	1	50	True	with prior
89	1	0	False	with wrong prior
90	1	11	True	without prior
91	1	50	True	with prior
92	1	0	False	with wrong prior
93	1	14	True	without prior
94	1	50	True	with prior
95	1	0	False	with wrong prior
96	1	1	False	without prior
97	1	40	True	with prior
98	1	0	False	with wrong prior
99	1	0	False	without prior
100	1	24	True	with prior
101	1	0	False	with wrong prior
102	1	36	True	without prior
103	1	50	True	with prior
104	1	3	False	with wrong prior
105	1	9	True	without prior
106	1	50	True	with prior
107	1	0	False	with wrong prior
108	1	10	True	without prior
109	1	50	True	with prior
110	1	0	False	with wrong prior
111	1	1	False	without prior
112	1	40	True	with prior
113	1	0	False	with wrong prior
114	1	1	False	without prior
115	1	40	True	with prior
116	1	0	False	with wrong prior
117	1	36	True	without prior
118	1	50	True	with prior
119	1	3	False	with wrong prior
120	1	18	True	without prior
121	1	50	True	with prior
122	1	0	False	with wrong prior
123	1	36	True	without prior
124	1	50	True	with prior
125	1	3	False	with wrong prior
126	1	1	False	without prior
127	1	40	True	with prior
128	1	0	False	with wrong prior
129	1	0	False	without prior
130	1	34	True	with prior
131	1	0	False	with wrong prior
132	1	0	False	without prior
133	1	24	True	with prior
134	1	0	False	with wrong prior
135	1	0	False	without prior
136	1	24	True	with prior
137	1	0	False	with wrong prior
138	1	0	False	without prior
139	1	24	True	with prior
140	1	0	False	with wrong prior
141	1	1	False	without prior
142	1	40	True	with prior
143	1	0	False	with wrong prior
144	1	17	True	without prior
145	1	50	True	with prior
146	1	0	False	with wrong prior
147	1	0	False	without prior
148	1	34	True	with prior
149	1	0	False	with wrong prior
150	1	16	True	without prior
151	1	50	True	with prior
152	1	0	False	with wrong prior
153	1	0	False	without prior
154	1	24	True	with prior
155	1	0	False	with wrong prior
156	1	26	True	without prior
157	1	50	True	with prior
158	1	0	False	with wrong prior
159	1	0	False	without prior
160	1	26	True	with prior
161	1	0	False	with wrong prior
162	1	0	False	without prior
163	1	24	True	with prior
164	1	0	False	with wrong prior
165	1	32	True	without prior
166	1	50	True	with prior
167	1	1	False	with wrong prior
168	1	18	True	without prior
169	1	50	True	with prior
170	1	0	False	with wrong prior
171	1	11	True	without prior
172	1	50	True	with prior
173	1	0	False	with wrong prior
174	1	0	False	without prior
175	1	33	True	with prior
176	1	0	False	with wrong prior
177	1	10	True	without prior
178	1	50	True	with prior
179	1	0	False	with wrong prior
180	1	0	False	without prior
181	1	32	True	with prior
182	1	0	False	with wrong prior
183	1	16	True	without prior
184	1	50	True	with prior
185	1	0	False	with wrong prior
186	1	17	True	without prior
187	1	50	True	with prior
188	1	0	False	with wrong prior
189	1	30	True	without prior
190	1	50	True	with prior
191	1	0	False	with wrong prior
192	1	10	True	without prior
193	1	50	True	with prior
194	1	0	False	with wrong prior
195	1	18	True	without prior
196	1	50	True	with prior
197	1	0	False	with wrong prior
198	1	10	True	without prior
199	1	50	True	with prior
200	1	0	False	with wrong prior
201	1	11	True	without prior
202	1	50	True	with prior
203	1	0	False	with wrong prior
204	1	32	True	without prior
205	1	50	True	with prior
206	1	1	False	with wrong prior
207	1	36	True	without prior
208	1	50	True	with prior
209	1	3	False	with wrong prior
210	1	0	False	without prior
211	1	32	True	with prior
212	1	0	False	with wrong prior
213	1	0	False	without prior
214	1	35	True	with prior
215	1	0	False	with wrong prior
216	1	0	False	without prior
217	1	31	True	with prior
218	1	0	False	with wrong prior
219	1	10	True	without prior
220	1	50	True	with prior
221	1	0	False	with wrong prior
222	1	20	True	without prior
223	1	50	True	with prior
224	1	0	False	with wrong prior
225	1	0	False	without prior
226	1	24	True	with prior
227	1	0	False	with wrong prior
228	1	0	False	without prior
229	1	32	True	with prior
230	1	0	False	with wrong prior
231	1	12	True	without prior
232	1	50	True	with prior
233	1	0	False	with wrong prior
234	1	18	True	without prior
235	1	50	True	with prior
236	1	0	False	with wrong prior
237	1	21	True	without prior
238	1	50	True	with prior
239	1	0	False	with wrong prior
240	1	0	False	without prior
241	1	14	True	with prior
242	1	0	False	with wrong prior
243	1	0	False	without prior
244	1	27	True	with prior
245	1	0	False	with wrong prior
246	1	0	False	without prior
247	1	35	True	with prior
248	1	0	False	with wrong prior
249	1	14	True	without prior
250	1	50	True	with prior
251	1	0	False	with wrong prior
252	1	9	True	without prior
253	1	50	True	with prior
254	1	0	False	with wrong prior
255	1	0	False	without prior
256	1	24	True	with prior
257	1	0	False	with wrong prior
258	1	20	True	without prior
259	1	50	True	with prior
260	1	0	False	with wrong prior
261	1	23	True	without prior
262	1	50	True	with prior
263	1	0	False	with wrong prior
264	1	9	True	without prior
265	1	50	True	with prior
266	1	0	False	with wrong prior
267	1	13	True	without prior
268	1	50	True	with prior
269	1	0	False	with wrong prior
270	1	0	False	without prior
271	1	24	True	with prior
272	1	0	False	with wrong prior
273	1	12	True	without prior
274	1	50	True	with prior
275	1	0	False	with wrong prior
276	1	14	True	without prior
277	1	50	True	with prior
278	1	0	False	with wrong prior
279	1	0	False	without prior
280	1	21	True	with prior
281	1	0	False	with wrong prior
282	1	29	True	without prior
283	1	50	True	with prior
284	1	0	False	with wrong prior
285	1	32	True	without prior
286	1	50	True	with prior
287	1	1	False	with wrong prior
288	1	14	True	without prior
289	1	50	True	with prior
290	1	0	False	with wrong prior
291	1	10	True	without prior
292	1	50	True	with prior
293	1	0	False	with wrong prior
294	1	10	True	without prior
295	1	50	True	with prior
296	1	0	False	with wrong prior
297	1	36	True	without prior
298	1	50	True	with prior
299	1	3	False	with wrong prior
300	1	28	True	without prior
301	1	50	True	with prior
302	1	0	False	with wrong prior
303	1	26	True	without prior
304	1	50	True	with prior
305	1	0	False	with wrong prior
306	1	10	True	without prior
307	1	50	True	with prior
308	1	0	False	with wrong prior
309	1	0	False	without prior
310	1	24	True	with prior
311	1	0	False	with wrong prior
312	1	0	False	without prior
313	1	24	True	with prior
314	1	0	False	with wrong prior
315	1	13	True	without prior
316	1	50	True	with prior
317	1	0	False	with wrong prior
318	1	11	True	without prior
319	1	50	True	with prior
320	1	0	False	with wrong prior
321	1	23	True	without prior
322	1	50	True	with prior
323	1	0	False	with wrong prior
324	1	18	True	without prior
325	1	50	True	with prior
326	1	0	False	with wrong prior
327	1	16	True	without prior
328	1	50	True	with prior
329	1	0	False	with wrong prior
330	1	0	False	without prior
331	1	24	True	with prior
332	1	0	False	with wrong prior
333	1	10	True	without prior
334	1	50	True	with prior
335	1	0	False	with wrong prior
336	1	11	True	without prior
337	1	50	True	with prior
338	1	0	False	with wrong prior
339	1	0	False	without prior
340	1	28	True	with prior
341	1	0	False	with wrong prior
342	1	10	True	without prior
343	1	50	True	with prior
344	1	0	False	with wrong prior
345	1	0	False	without prior
346	1	24	True	with prior
347	1	0	False	with wrong prior
348	1	0	False	without prior
349	1	24	True	with prior
350	1	0	False	with wrong prior
351	1	16	True	without prior
352	1	50	True	with prior
353	1	0	False	with wrong prior
354	1	20	True	without prior
355	1	50	True	with prior
356	1	0	False	with wrong prior
357	1	9	True	without prior
358	1	50	True	with prior
359	1	0	False	with wrong prior
360	1	24	True	without prior
361	1	50	True	with prior
362	1	0	False	with wrong prior
363	1	12	True	without prior
364	1	50	True	with prior
365	1	0	False	with wrong prior
366	1	17	True	without prior
367	1	50	True	with prior
368	1	0	False	with wrong prior
369	1	9	True	without prior
370	1	50	True	with prior
371	1	0	False	with wrong prior
372	1	0	False	without prior
373	1	28	True	with prior
374	1	0	False	with wrong prior
375	1	31	True	without prior
376	1	50	True	with prior
377	1	1	False	with wrong prior
378	1	0	False	without prior
379	1	24	True	with prior
380	1	0	False	with wrong prior
381	1	0	False	without prior
382	1	34	True	with prior
383	1	0	False	with wrong prior
384	1	0	False	without prior
385	1	18	True	with prior
386	1	0	False	with wrong prior
387	1	17	True	without prior
388	1	50	True	with prior
389	1	0	False	with wrong prior
390	1	15	True	without prior
391	1	50	True	with prior
392	1	0	False	with wrong prior
393	1	9	True	without prior
394	1	50	True	with prior
395	1	0	False	with wrong prior
396	1	0	False	without prior
397	1	24	True	with prior
398	1	0	False	with wrong prior
399	1	10	True	without prior
400	1	50	True	with prior
401	1	0	False	with wrong prior
402	1	18	True	without prior
403	1	50	True	with prior
404	1	0	False	with wrong prior
405	1	0	False	without prior
406	1	24	True	with prior
407	1	0	False	with wrong prior
408	1	32	True	without prior
409	1	50	True	with prior
410	1	1	False	with wrong prior
411	1	15	True	without prior
412	1	50	True	with prior
413	1	0	False	with wrong prior
414	1	11	True	without prior
415	1	50	True	with prior
416	1	0	False	with wrong prior
417	1	0	False	without prior
418	1	36	True	with prior
419	1	0	False	with wrong prior
420	1	20	True	without prior
421	1	50	True	with prior
422	1	0	False	with wrong prior
423	1	14	True	without prior
424	1	50	True	with prior
425	1	0	False	with wrong prior
426	1	18	True	without prior
427	1	50	True	with prior
428	1	0	False	with wrong prior
429	1	17	True	without prior
430	1	50	True	with prior
431	1	0	False	with wrong prior
432	1	16	True	without prior
433	1	50	True	with prior
434	1	0	False	with wrong prior
435	1	13	True	without prior
436	1	50	True	with prior
437	1	0	False	with wrong prior
438	1	18	True	without prior
439	1	50	True	with prior
440	1	0	False	with wrong prior
441	1	17	True	without prior
442	1	50	True	with prior
443	1	0	False	with wrong prior
444	1	14	True	without prior
445	1	50	True	with prior
446	1	0	False	with wrong prior
447	1	0	False	without prior
448	1	24	True	with prior
449	1	0	False	with wrong prior
450	1	24	True	without prior
451	1	50	True	with prior
452	1	0	False	with wrong prior
453	1	13	True	without prior
454	1	50	True	with prior
455	1	0	False	with wrong prior
456	1	0	False	without prior
457	1	24	True	with prior
458	1	0	False	with wrong prior
459	1	0	False	without prior
460	1	30	True	with prior
461	1	0	False	with wrong prior
462	1	0	False	without prior
463	1	36	True	with prior
464	1	0	False	with wrong prior
465	1	0	False	without prior
466	1	24	True	with prior
467	1	0	False	with wrong prior
468	1	30	True	without prior
469	1	50	True	with prior
470	1	0	False	with wrong prior
471	1	0	False	without prior
472	1	24	True	with prior
473	1	0	False	with wrong prior
474	1	14	True	without prior
475	1	50	True	with prior
476	1	0	False	with wrong prior
477	1	30	True	without prior
478	1	50	True	with prior
479	1	0	False	with wrong prior
480	1	0	False	without prior
481	1	31	True	with prior
482	1	0	False	with wrong prior
483	1	17	True	without prior
484	1	50	True	with prior
485	1	0	False	with wrong prior
486	1	0	False	without prior
487	1	24	True	with prior
488	1	0	False	with wrong prior
489	1	11	True	without prior
490	1	50	True	with prior
491	1	0	False	with wrong prior
492	1	11	True	without prior
493	1	50	True	with prior
494	1	0	False	with wrong prior
495	1	11	True	without prior
496	1	50	True	with prior
497	1	0	False	with wrong prior
498	1	0	False	without prior
499	1	14	True	with prior
500	1	0	False	with wrong prior
501	1	31	True	without prior
502	1	50	True	with prior
503	1	1	False	with wrong prior
504	1	0	False	without prior
505	1	24	True	with prior
506	1	0	False	with wrong prior
507	1	0	False	without prior
508	1	24	True	with prior
509	1	0	False	with wrong prior
510	1	1	False	without prior
511	1	40	True	with prior
512	1	0	False	with wrong prior
513	1	15	True	without prior
514	1	50	True	with prior
515	1	0	False	with wrong prior
516	1	22	True	without prior
517	1	50	True	with prior
518	1	0	False	with wrong prior
519	1	29	True	without prior
520	1	50	True	with prior
521	1	0	False	with wrong prior
522	1	22	True	without prior
523	1	50	True	with prior
524	1	0	False	with wrong prior
525	1	14	True	without prior
526	1	50	True	with prior
527	1	0	False	with wrong prior
528	1	26	True	without prior
529	1	50	True	with prior
530	1	0	False	with wrong prior
531	1	11	True	without prior
532	1	50	True	with prior
533	1	0	False	with wrong prior
534	1	7	True	without prior
535	1	50	True	with prior
536	1	0	False	with wrong prior
537	1	0	False	without prior
538	1	36	True	with prior
539	1	0	False	with wrong prior
540	1	0	False	without prior
541	1	32	True	with prior
542	1	0	False	with wrong prior
543	1	0	False	without prior
544	1	24	True	with prior
545	1	0	False	with wrong prior
546	1	36	True	without prior
547	1	50	True	with prior
548	1	3	False	with wrong prior
549	1	22	True	without prior
550	1	50	True	with prior
551	1	0	False	with wrong prior
552	1	9	True	without prior
553	1	50	True	with prior
554	1	0	False	with wrong prior
555	1	24	True	without prior
556	1	50	True	with prior
557	1	0	False	with wrong prior
558	1	17	True	without prior
559	1	50	True	with prior
560	1	0	False	with wrong prior
561	1	18	True	without prior
562	1	50	True	with prior
563	1	0	False	with wrong prior
564	1	21	True	without prior
565	1	50	True	with prior
566	1	0	False	with wrong prior
567	1	13	True	without prior
568	1	50	True	with prior
569	1	0	False	with wrong prior
570	1	0	False	without prior
571	1	24	True	with prior
572	1	0	False	with wrong prior
573	1	0	False	without prior
574	1	35	True	with prior
575	1	0	False	with wrong prior
576	1	0	False	without prior
577	1	34	True	with prior
578	1	0	False	with wrong prior
579	1	12	True	without prior
580	1	50	True	with prior
581	1	0	False	with wrong prior
582	1	0	False	without prior
583	1	24	True	with prior
584	1	0	False	with wrong prior
585	1	17	True	without prior
586	1	50	True	with prior
587	1	0	False	with wrong prior
588	1	0	False	without prior
589	1	24	True	with prior
590	1	0	False	with wrong prior
591	1	0	False	without prior
592	1	30	True	with prior
593	1	0	False	with wrong prior
594	1	10	True	without prior
595	1	50	True	with prior
596	1	0	False	with wrong prior
597	1	26	True	without prior
598	1	50	True	with prior
599	1	0	False	with wrong prior
600	1	0	False	without prior
601	1	24	True	with prior
602	1	0	False	with wrong prior
603	1	0	False	without prior
604	1	24	True	with prior
605	1	0	False	with wrong prior
606	1	36	True	without prior
607	1	50	True	with prior
608	1	3	False	with wrong prior
609	1	0	False	without prior
610	1	36	True	with prior
611	1	0	False	with wrong prior
612	1	9	True	without prior
613	1	50	True	with prior
614	1	0	False	with wrong prior
615	1	12	True	without prior
616	1	50	True	with prior
617	1	0	False	with wrong prior
618	1	32	True	without prior
619	1	50	True	with prior
620	1	1	False	with wrong prior
621	1	0	False	without prior
622	1	35	True	with prior
623	1	0	False	with wrong prior
624	1	17	True	without prior
625	1	50	True	with prior
626	1	0	False	with wrong prior
627	1	15	True	without prior
628	1	50	True	with prior
629	1	0	False	with wrong prior
630	1	0	False	without prior
631	1	24	True	with prior
632	1	0	False	with wrong prior
633	1	11	True	without prior
634	1	50	True	with prior
635	1	0	False	with wrong prior
636	1	1	False	without prior
637	1	40	True	with prior
638	1	0	False	with wrong prior
639	1	19	True	without prior
640	1	50	True	with prior
641	1	0	False	with wrong prior
642	1	0	False	without prior
643	1	24	True	with prior
644	1	0	False	with wrong prior
645	1	9	True	without prior
646	1	50	True	with prior
647	1	0	False	with wrong prior
648	1	0	False	without prior
649	1	24	True	with prior
650	1	0	False	with wrong prior
651	1	9	True	without prior
652	1	50	True	with prior
653	1	0	False	with wrong prior
654	1	0	False	without prior
655	1	24	True	with prior
656	1	0	False	with wrong prior
657	1	0	False	without prior
658	1	24	True	with prior
659	1	0	False	with wrong prior
660	1	23	True	without prior
661	1	50	True	with prior
662	1	0	False	with wrong prior
663	1	10	True	without prior
664	1	50	True	with prior
665	1	0	False	with wrong prior
666	1	36	True	without prior
667	1	50	True	with prior
668	1	3	False	with wrong prior
669	1	15	True	without prior
670	1	50	True	with prior
671	1	0	False	with wrong prior
672	1	0	False	without prior
673	1	24	True	with prior
674	1	0	False	with wrong prior
675	1	0	False	without prior
676	1	24	True	with prior
677	1	0	False	with wrong prior
678	1	9	True	without prior
679	1	50	True	with prior
680	1	0	False	with wrong prior
681	1	10	True	without prior
682	1	50	True	with prior
683	1	0	False	with wrong prior
684	1	0	False	without prior
685	1	24	True	with prior
686	1	0	False	with wrong prior
687	1	1	False	without prior
688	1	40	True	with prior
689	1	0	False	with wrong prior
690	1	36	True	without prior
691	1	50	True	with prior
692	1	3	False	with wrong prior
693	1	28	True	without prior
694	1	50	True	with prior
695	1	0	False	with wrong prior
696	1	30	True	without prior
697	1	50	True	with prior
698	1	0	False	with wrong prior
699	1	36	True	without prior
700	1	50	True	with prior
701	1	3	False	with wrong prior
702	1	17	True	without prior
703	1	50	True	with prior
704	1	0	False	with wrong prior
705	1	10	True	without prior
706	1	50	True	with prior
707	1	0	False	with wrong prior
708	1	11	True	without prior
709	1	50	True	with prior
710	1	0	False	with wrong prior
711	1	16	True	without prior
712	1	50	True	with prior
713	1	0	False	with wrong prior
714	1	36	True	without prior
715	1	50	True	with prior
716	1	3	False	with wrong prior
717	1	15	True	without prior
718	1	50	True	with prior
719	1	0	False	with wrong prior
720	1	15	True	without prior
721	1	50	True	with prior
722	1	0	False	with wrong prior
723	1	0	False	without prior
724	1	21	True	with prior
725	1	0	False	with wrong prior
726	1	9	True	without prior
727	1	50	True	with prior
728	1	0	False	with wrong prior
729	1	11	True	without prior
730	1	50	True	with prior
731	1	0	False	with wrong prior
732	1	0	False	without prior
733	1	35	True	with prior
734	1	0	False	with wrong prior
735	1	0	False	without prior
736	1	34	True	with prior
737	1	0	False	with wrong prior
738	1	9	True	without prior
739	1	50	True	with prior
740	1	0	False	with wrong prior
741	1	0	False	without prior
742	1	36	True	with prior
743	1	0	False	with wrong prior
744	1	0	False	without prior
745	1	34	True	with prior
746	1	0	False	with wrong prior
747	1	0	False	without prior
748	1	24	True	with prior
749	1	0	False	with wrong prior
750	1	21	True	without prior
751	1	50	True	with prior
752	1	0	False	with wrong prior
753	1	12	True	without prior
754	1	50	True	with prior
755	1	0	False	with wrong prior
756	1	0	False	without prior
757	1	35	True	with prior
758	1	0	False	with wrong prior
759	1	15	True	without prior
760	1	50	True	with prior
761	1	0	False	with wrong prior
762	1	15	True	without prior
763	1	50	True	with prior
764	1	0	False	with wrong prior
765	1	0	False	without prior
766	1	34	True	with prior
767	1	0	False	with wrong prior
768	1	36	True	without prior
769	1	50	True	with prior
770	1	3	False	with wrong prior
771	1	0	False	without prior
772	1	24	True	with prior
773	1	0	False	with wrong prior
774	1	11	True	without prior
775	1	50	True	with prior
776	1	0	False	with wrong prior
777	1	10	True	without prior
778	1	50	True	with prior
779	1	0	False	with wrong prior
780	1	0	False	without prior
781	1	23	True	with prior
782	1	0	False	with wrong prior
783	1	15	True	without prior
784	1	50	True	with prior
785	1	0	False	with wrong prior
786	1	0	False	without prior
787	1	33	True	with prior
788	1	0	False	with wrong prior
789	1	15	True	without prior
790	1	50	True	with prior
791	1	0	False	with wrong prior
792	1	12	True	without prior
793	1	50	True	with prior
794	1	0	False	with wrong prior
795	1	0	False	without prior
796	1	34	True	with prior
797	1	0	False	with wrong prior
798	1	29	True	without prior
799	1	50	True	with prior
800	1	0	False	with wrong prior
801	1	13	True	without prior
802	1	50	True	with prior
803	1	0	False	with wrong prior
804	1	36	True	without prior
805	1	50	True	with prior
806	1	3	False	with wrong prior
807	1	11	True	without prior
808	1	50	True	with prior
809	1	0	False	with wrong prior
810	1	17	True	without prior
811	1	50	True	with prior
812	1	0	False	with wrong prior
813	1	15	True	without prior
814	1	50	True	with prior
815	1	0	False	with wrong prior
816	1	26	True	without prior
817	1	50	True	with prior
818	1	0	False	with wrong prior
819	1	0	False	without prior
820	1	34	True	with prior
821	1	0	False	with wrong prior
822	1	0	False	without prior
823	1	35	True	with prior
824	1	0	False	with wrong prior
825	1	11	True	without prior
826	1	50	True	with prior
827	1	0	False	with wrong prior
828	1	11	True	without prior
829	1	50	True	with prior
830	1	0	False	with wrong prior
831	1	0	False	without prior
832	1	32	True	with prior
833	1	0	False	with wrong prior
834	1	13	True	without prior
835	1	50	True	with prior
836	1	0	False	with wrong prior
837	1	14	True	without prior
838	1	50	True	with prior
839	1	0	False	with wrong prior
840	1	0	False	without prior
841	1	34	True	with prior
842	1	0	False	with wrong prior
843	1	0	False	without prior
844	1	24	True	with prior
845	1	0	False	with wrong prior
846	1	17	True	without prior
847	1	50	True	with prior
848	1	0	False	with wrong prior
849	1	17	True	without prior
850	1	50	True	with prior
851	1	0	False	with wrong prior
852	1	18	True	without prior
853	1	50	True	with prior
854	1	0	False	with wrong prior
855	1	1	False	without prior
856	1	40	True	with prior
857	1	0	False	with wrong prior
858	1	10	True	without prior
859	1	50	True	with prior
860	1	0	False	with wrong prior
861	1	23	True	without prior
862	1	50	True	with prior
863	1	0	False	with wrong prior
864	1	9	True	without prior
865	1	50	True	with prior
866	1	0	False	with wrong prior
867	1	9	True	without prior
868	1	50	True	with prior
869	1	0	False	with wrong prior
870	1	1	False	without prior
871	1	40	True	with prior
872	1	0	False	with wrong prior
873	1	10	True	without prior
874	1	50	True	with prior
875	1	0	False	with wrong prior
876	1	36	True	without prior
877	1	50	True	with prior
878	1	3	False	with wrong prior
879	1	9	True	without prior
880	1	50	True	with prior
881	1	0	False	with wrong prior
882	1	0	False	without prior
883	1	31	True	with prior
884	1	0	False	with wrong prior
885	1	0	False	without prior
886	1	28	True	with prior
887	1	0	False	with wrong prior
888	1	0	False	without prior
889	1	28	True	with prior
890	1	0	False	with wrong prior
891	1	10	True	without prior
892	1	50	True	with prior
893	1	0	False	with wrong prior
894	1	10	True	without prior
895	1	50	True	with prior
896	1	0	False	with wrong prior
897	1	0	False	without prior
898	1	35	True	with prior
899	1	0	False	with wrong prior
900	1	0	False	without prior
901	1	24	True	with prior
902	1	0	False	with wrong prior
903	1	32	True	without prior
904	1	50	True	with prior
905	1	1	False	with wrong prior
906	1	0	False	without prior
907	1	35	True	with prior
908	1	0	False	with wrong prior
909	1	10	True	without prior
910	1	50	True	with prior
911	1	0	False	with wrong prior
912	1	23	True	without prior
913	1	50	True	with prior
914	1	0	False	with wrong prior
915	1	10	True	without prior
916	1	50	True	with prior
917	1	0	False	with wrong prior
918	1	17	True	without prior
919	1	50	True	with prior
920	1	0	False	with wrong prior
921	1	9	True	without prior
922	1	50	True	with prior
923	1	0	False	with wrong prior
924	1	0	False	without prior
925	1	24	True	with prior
926	1	0	False	with wrong prior
927	1	0	False	without prior
928	1	27	True	with prior
929	1	0	False	with wrong prior
930	1	14	True	without prior
931	1	50	True	with prior
932	1	0	False	with wrong prior
933	1	31	True	without prior
934	1	50	True	with prior
935	1	1	False	with wrong prior
936	1	29	True	without prior
937	1	50	True	with prior
938	1	0	False	with wrong prior
939	1	0	False	without prior
940	1	24	True	with prior
941	1	0	False	with wrong prior
942	1	20	True	without prior
943	1	50	True	with prior
944	1	0	False	with wrong prior
945	1	26	True	without prior
946	1	50	True	with prior
947	1	0	False	with wrong prior
948	1	0	False	without prior
949	1	24	True	with prior
950	1	0	False	with wrong prior
951	1	26	True	without prior
952	1	50	True	with prior
953	1	0	False	with wrong prior
954	1	10	True	without prior
955	1	50	True	with prior
956	1	0	False	with wrong prior
957	1	11	True	without prior
958	1	50	True	with prior
959	1	0	False	with wrong prior
960	1	16	True	without prior
961	1	50	True	with prior
962	1	0	False	with wrong prior
963	1	26	True	without prior
964	1	50	True	with prior
965	1	0	False	with wrong prior
966	1	0	False	without prior
967	1	23	True	with prior
968	1	0	False	with wrong prior
969	1	10	True	without prior
970	1	50	True	with prior
971	1	0	False	with wrong prior
972	1	26	True	without prior
973	1	50	True	with prior
974	1	0	False	with wrong prior
975	1	16	True	without prior
976	1	50	True	with prior
977	1	0	False	with wrong prior
978	1	31	True	without prior
979	1	50	True	with prior
980	1	1	False	with wrong prior
981	1	31	True	without prior
982	1	50	True	with prior
983	1	1	False	with wrong prior
984	1	8	True	without prior
985	1	50	True	with prior
986	1	0	False	with wrong prior
987	1	0	False	without prior
988	1	28	True	with prior
989	1	0	False	with wrong prior
990	1	0	False	without prior
991	1	24	True	with prior
992	1	0	False	with wrong prior
993	1	9	True	without prior
994	1	50	True	with prior
995	1	0	False	with wrong prior
996	1	0	False	without prior
997	1	24	True	with prior
998	1	0	False	with wrong prior
999	1	0	False	without prior
1000	1	24	True	with prior
1001	1	0	False	with wrong prior
1002	1	19	True	without prior
1003	1	50	True	with prior
1004	1	0	False	with wrong prior
1005	1	0	False	without prior
1006	1	34	True	with prior
1007	1	0	False	with wrong prior
1008	1	12	True	without prior
1009	1	50	True	with prior
1010	1	0	False	with wrong prior
1011	1	0	False	without prior
1012	1	24	True	with prior
1013	1	0	False	with wrong prior
1014	1	31	True	without prior
1015	1	50	True	with prior
1016	1	1	False	with wrong prior
1017	1	0	False	without prior
1018	1	24	True	with prior
1019	1	0	False	with wrong prior
1020	1	0	False	without prior
1021	1	33	True	with prior
1022	1	0	False	with wrong prior
1023	1	17	True	without prior
1024	1	50	True	with prior
1025	1	0	False	with wrong prior
1026	1	14	True	without prior
1027	1	50	True	with prior
1028	1	0	False	with wrong prior
1029	1	18	True	without prior
1030	1	50	True	with prior
1031	1	0	False	with wrong prior
1032	1	0	False	without prior
1033	1	35	True	with prior
1034	1	0	False	with wrong prior
1035	1	1	False	without prior
1036	1	40	True	with prior
1037	1	0	False	with wrong prior
1038	1	14	True	without prior
1039	1	50	True	with prior
1040	1	0	False	with wrong prior
1041	1	0	False	without prior
1042	1	35	True	with prior
1043	1	0	False	with wrong prior
1044	1	0	False	without prior
1045	1	28	True	with prior
1046	1	0	False	with wrong prior
1047	1	16	True	without prior
1048	1	50	True	with prior
1049	1	0	False	with wrong prior
1050	1	26	True	without prior
1051	1	50	True	with prior
1052	1	0	False	with wrong prior
1053	1	16	True	without prior
1054	1	50	True	with prior
1055	1	0	False	with wrong prior
1056	1	22	True	without prior
1057	1	50	True	with prior
1058	1	0	False	with wrong prior
1059	1	9	True	without prior
1060	1	50	True	with prior
1061	1	0	False	with wrong prior
1062	1	7	True	without prior
1063	1	50	True	with prior
1064	1	0	False	with wrong prior
1065	1	10	True	without prior
1066	1	50	True	with prior
1067	1	0	False	with wrong prior
1068	1	28	True	without prior
1069	1	50	True	with prior
1070	1	0	False	with wrong prior
1071	1	20	True	without prior
1072	1	50	True	with prior
1073	1	0	False	with wrong prior
1074	1	0	False	without prior
1075	1	24	True	with prior
1076	1	0	False	with wrong prior
1077	1	19	True	without prior
1078	1	50	True	with prior
1079	1	0	False	with wrong prior
1080	1	11	True	without prior
1081	1	50	True	with prior
1082	1	0	False	with wrong prior
1083	1	0	False	without prior
1084	1	24	True	with prior
1085	1	0	False	with wrong prior
1086	1	0	False	without prior
1087	1	24	True	with prior
1088	1	0	False	with wrong prior
1089	1	16	True	without prior
1090	1	50	True	with prior
1091	1	0	False	with wrong prior
1092	1	0	False	without prior
1093	1	24	True	with prior
1094	1	0	False	with wrong prior
1095	1	32	True	without prior
1096	1	50	True	with prior
1097	1	1	False	with wrong prior
1098	1	0	False	without prior
1099	1	27	True	with prior
1100	1	0	False	with wrong prior
1101	1	0	False	without prior
1102	1	24	True	with prior
1103	1	0	False	with wrong prior
1104	1	31	True	without prior
1105	1	50	True	with prior
1106	1	1	False	with wrong prior
1107	1	0	False	without prior
1108	1	32	True	with prior
1109	1	0	False	with wrong prior
1110	1	1	False	without prior
1111	1	40	True	with prior
1112	1	0	False	with wrong prior
1113	1	21	True	without prior
1114	1	50	True	with prior
1115	1	0	False	with wrong prior
1116	1	28	True	without prior
1117	1	50	True	with prior
1118	1	0	False	with wrong prior
1119	1	0	False	without prior
1120	1	32	True	with prior
1121	1	0	False	with wrong prior
1122	1	11	True	without prior
1123	1	50	True	with prior
1124	1	0	False	with wrong prior
1125	1	29	True	without prior
1126	1	50	True	with prior
1127	1	0	False	with wrong prior
1128	1	21	True	without prior
1129	1	50	True	with prior
1130	1	0	False	with wrong prior
1131	1	9	True	without prior
1132	1	50	True	with prior
1133	1	0	False	with wrong prior
1134	1	1	False	without prior
1135	1	40	True	with prior
1136	1	0	False	with wrong prior
1137	1	11	True	without prior
1138	1	50	True	with prior
1139	1	0	False	with wrong prior
1140	1	10	True	without prior
1141	1	50	True	with prior
1142	1	0	False	with wrong prior
1143	1	26	True	without prior
1144	1	50	True	with prior
1145	1	0	False	with wrong prior
1146	1	14	True	without prior
1147	1	50	True	with prior
1148	1	0	False	with wrong prior
1149	1	15	True	without prior
1150	1	50	True	with prior
1151	1	0	False	with wrong prior
1152	1	10	True	without prior
1153	1	50	True	with prior
1154	1	0	False	with wrong prior
1155	1	0	False	without prior
1156	1	24	True	with prior
1157	1	0	False	with wrong prior
1158	1	21	True	without prior
1159	1	50	True	with prior
1160	1	0	False	with wrong prior
1161	1	1	False	without prior
1162	1	40	True	with prior
1163	1	0	False	with wrong prior
1164	1	11	True	without prior
1165	1	50	True	with prior
1166	1	0	False	with wrong prior
1167	1	9	True	without prior
1168	1	50	True	with prior
1169	1	0	False	with wrong prior
1170	1	0	False	without prior
1171	1	24	True	with prior
1172	1	0	False	with wrong prior
1173	1	11	True	without prior
1174	1	50	True	with prior
1175	1	0	False	with wrong prior
1176	1	15	True	without prior
1177	1	50	True	with prior
1178	1	0	False	with wrong prior
1179	1	11	True	without prior
1180	1	50	True	with prior
1181	1	0	False	with wrong prior
1182	1	0	False	without prior
1183	1	24	True	with prior
1184	1	0	False	with wrong prior
1185	1	0	False	without prior
1186	1	24	True	with prior
1187	1	0	False	with wrong prior
1188	1	0	False	without prior
1189	1	24	True	with prior
1190	1	0	False	with wrong prior
1191	1	32	True	without prior
1192	1	50	True	with prior
1193	1	1	False	with wrong prior
1194	1	18	True	without prior
1195	1	50	True	with prior
1196	1	0	False	with wrong prior
1197	1	24	True	without prior
1198	1	50	True	with prior
1199	1	0	False	with wrong prior
1200	1	0	False	without prior
1201	1	28	True	with prior
1202	1	0	False	with wrong prior
1203	1	0	False	without prior
1204	1	28	True	with prior
1205	1	0	False	with wrong prior
1206	1	0	False	without prior
1207	1	36	True	with prior
1208	1	0	False	with wrong prior
1209	1	17	True	without prior
1210	1	50	True	with prior
1211	1	0	False	with wrong prior
1212	1	24	True	without prior
1213	1	50	True	with prior
1214	1	0	False	with wrong prior
1215	1	15	True	without prior
1216	1	50	True	with prior
1217	1	0	False	with wrong prior
1218	1	15	True	without prior
1219	1	50	True	with prior
1220	1	0	False	with wrong prior
1221	1	0	False	without prior
1222	1	37	True	with prior
1223	1	0	False	with wrong prior
1224	1	0	False	without prior
1225	1	24	True	with prior
1226	1	0	False	with wrong prior
1227	1	9	True	without prior
1228	1	50	True	with prior
1229	1	0	False	with wrong prior
1230	1	15	True	without prior
1231	1	50	True	with prior
1232	1	0	False	with wrong prior
1233	1	10	True	without prior
1234	1	50	True	with prior
1235	1	0	False	with wrong prior
1236	1	29	True	without prior
1237	1	50	True	with prior
1238	1	0	False	with wrong prior
1239	1	13	True	without prior
1240	1	50	True	with prior
1241	1	0	False	with wrong prior
1242	1	0	False	without prior
1243	1	24	True	with prior
1244	1	0	False	with wrong prior
1245	1	9	True	without prior
1246	1	50	True	with prior
1247	1	0	False	with wrong prior
1248	1	10	True	without prior
1249	1	50	True	with prior
1250	1	0	False	with wrong prior
1251	1	16	True	without prior
1252	1	50	True	with prior
1253	1	0	False	with wrong prior
1254	1	31	True	without prior
1255	1	50	True	with prior
1256	1	1	False	with wrong prior
1257	1	9	True	without prior
1258	1	50	True	with prior
1259	1	0	False	with wrong prior
1260	1	0	False	without prior
1261	1	35	True	with prior
1262	1	0	False	with wrong prior
1263	1	9	True	without prior
1264	1	50	True	with prior
1265	1	0	False	with wrong prior
1266	1	10	True	without prior
1267	1	50	True	with prior
1268	1	0	False	with wrong prior
1269	1	18	True	without prior
1270	1	50	True	with prior
1271	1	0	False	with wrong prior
1272	1	0	False	without prior
1273	1	7	True	with prior
1274	1	0	False	with wrong prior
1275	1	17	True	without prior
1276	1	50	True	with prior
1277	1	0	False	with wrong prior
1278	1	18	True	without prior
1279	1	50	True	with prior
1280	1	0	False	with wrong prior
1281	1	23	True	without prior
1282	1	50	True	with prior
1283	1	0	False	with wrong prior
1284	1	16	True	without prior
1285	1	50	True	with prior
1286	1	0	False	with wrong prior
1287	1	12	True	without prior
1288	1	50	True	with prior
1289	1	0	False	with wrong prior
1290	1	0	False	without prior
1291	1	36	True	with prior
1292	1	0	False	with wrong prior
1293	1	11	True	without prior
1294	1	50	True	with prior
1295	1	0	False	with wrong prior
1296	1	24	True	without prior
1297	1	50	True	with prior
1298	1	0	False	with wrong prior
1299	1	11	True	without prior
1300	1	50	True	with prior
1301	1	0	False	with wrong prior
1302	1	9	True	without prior
1303	1	50	True	with prior
1304	1	0	False	with wrong prior
1305	1	9	True	without prior
1306	1	50	True	with prior
1307	1	0	False	with wrong prior
1308	1	24	True	without prior
1309	1	50	True	with prior
1310	1	0	False	with wrong prior
1311	1	21	True	without prior
1312	1	50	True	with prior
1313	1	0	False	with wrong prior
1314	1	19	True	without prior
1315	1	50	True	with prior
1316	1	0	False	with wrong prior
1317	1	0	False	without prior
1318	1	24	True	with prior
1319	1	0	False	with wrong prior
1320	1	0	False	without prior
1321	1	24	True	with prior
1322	1	0	False	with wrong prior
1323	1	0	False	without prior
1324	1	34	True	with prior
1325	1	0	False	with wrong prior
1326	1	18	True	without prior
1327	1	50	True	with prior
1328	1	0	False	with wrong prior
1329	1	24	True	without prior
1330	1	50	True	with prior
1331	1	0	False	with wrong prior
1332	1	33	True	without prior
1333	1	50	True	with prior
1334	1	1	False	with wrong prior
1335	1	12	True	without prior
1336	1	50	True	with prior
1337	1	0	False	with wrong prior
1338	1	26	True	without prior
1339	1	50	True	with prior
1340	1	0	False	with wrong prior
1341	1	9	True	without prior
1342	1	50	True	with prior
1343	1	0	False	with wrong prior
1344	1	36	True	without prior
1345	1	50	True	with prior
1346	1	3	False	with wrong prior
1347	1	11	True	without prior
1348	1	50	True	with prior
1349	1	0	False	with wrong prior
1350	1	0	False	without prior
1351	1	24	True	with prior
1352	1	0	False	with wrong prior
1353	1	29	True	without prior
1354	1	50	True	with prior
1355	1	0	False	with wrong prior
1356	1	18	True	without prior
1357	1	50	True	with prior
1358	1	0	False	with wrong prior
1359	1	0	False	without prior
1360	1	34	True	with prior
1361	1	0	False	with wrong prior
1362	1	0	False	without prior
1363	1	32	True	with prior
1364	1	0	False	with wrong prior
1365	1	9	True	without prior
1366	1	50	True	with prior
1367	1	0	False	with wrong prior
1368	1	36	True	without prior
1369	1	50	True	with prior
1370	1	3	False	with wrong prior
1371	1	29	True	without prior
1372	1	50	True	with prior
1373	1	0	False	with wrong prior
1374	1	13	True	without prior
1375	1	50	True	with prior
1376	1	0	False	with wrong prior
1377	1	12	True	without prior
1378	1	50	True	with prior
1379	1	0	False	with wrong prior
1380	1	0	False	without prior
1381	1	24	True	with prior
1382	1	0	False	with wrong prior
1383	1	29	True	without prior
1384	1	50	True	with prior
1385	1	0	False	with wrong prior
1386	1	0	False	without prior
1387	1	24	True	with prior
1388	1	0	False	with wrong prior
1389	1	36	True	without prior
1390	1	50	True	with prior
1391	1	3	False	with wrong prior
1392	1	0	False	without prior
1393	1	35	True	with prior
1394	1	0	False	with wrong prior
1395	1	0	False	without prior
1396	1	24	True	with prior
1397	1	0	False	with wrong prior
1398	1	1	False	without prior
1399	1	40	True	with prior
1400	1	0	False	with wrong prior
1401	1	8	True	without prior
1402	1	50	True	with prior
1403	1	0	False	with wrong prior
1404	1	0	False	without prior
1405	1	32	True	with prior
1406	1	0	False	with wrong prior
1407	1	10	True	without prior
1408	1	50	True	with prior
1409	1	0	False	with wrong prior
1410	1	11	True	without prior
1411	1	50	True	with prior
1412	1	0	False	with wrong prior
1413	1	32	True	without prior
1414	1	50	True	with prior
1415	1	1	False	with wrong prior
1416	1	15	True	without prior
1417	1	50	True	with prior
1418	1	0	False	with wrong prior
1419	1	36	True	without prior
1420	1	50	True	with prior
1421	1	3	False	with wrong prior
1422	1	16	True	without prior
1423	1	50	True	with prior
1424	1	0	False	with wrong prior
1425	1	0	False	without prior
1426	1	24	True	with prior
1427	1	0	False	with wrong prior
1428	1	26	True	without prior
1429	1	50	True	with prior
1430	1	0	False	with wrong prior
1431	1	32	True	without prior
1432	1	50	True	with prior
1433	1	1	False	with wrong prior
1434	1	0	False	without prior
1435	1	37	True	with prior
1436	1	0	False	with wrong prior
1437	1	9	True	without prior
1438	1	50	True	with prior
1439	1	0	False	with wrong prior
1440	1	11	True	without prior
1441	1	50	True	with prior
1442	1	0	False	with wrong prior
1443	1	15	True	without prior
1444	1	50	True	with prior
1445	1	0	False	with wrong prior
1446	1	10	True	without prior
1447	1	50	True	with prior
1448	1	0	False	with wrong prior
1449	1	0	False	without prior
1450	1	34	True	with prior
1451	1	0	False	with wrong prior
1452	1	11	True	without prior
1453	1	50	True	with prior
1454	1	0	False	with wrong prior
1455	1	18	True	without prior
1456	1	50	True	with prior
1457	1	0	False	with wrong prior
1458	1	0	False	without prior
1459	1	24	True	with prior
1460	1	0	False	with wrong prior
1461	1	26	True	without prior
1462	1	50	True	with prior
1463	1	0	False	with wrong prior
1464	1	1	False	without prior
1465	1	40	True	with prior
1466	1	0	False	with wrong prior
1467	1	9	True	without prior
1468	1	50	True	with prior
1469	1	0	False	with wrong prior
1470	1	29	True	without prior
1471	1	50	True	with prior
1472	1	0	False	with wrong prior
1473	1	19	True	without prior
1474	1	50	True	with prior
1475	1	0	False	with wrong prior
1476	1	21	True	without prior
1477	1	50	True	with prior
1478	1	0	False	with wrong prior
1479	1	14	True	without prior
1480	1	50	True	with prior
1481	1	0	False	with wrong prior
1482	1	14	True	without prior
1483	1	50	True	with prior
1484	1	0	False	with wrong prior
1485	1	11	True	without prior
1486	1	50	True	with prior
1487	1	0	False	with wrong prior
1488	1	0	False	without prior
1489	1	24	True	with prior
1490	1	0	False	with wrong prior
1491	1	0	False	without prior
1492	1	36	True	with prior
1493	1	0	False	with wrong prior
1494	1	0	False	without prior
1495	1	24	True	with prior
1496	1	0	False	with wrong prior
1497	1	10	True	without prior
1498	1	50	True	with prior
1499	1	0	False	with wrong prior
1500	1	0	False	without prior
1501	1	24	True	with prior
1502	1	0	False	with wrong prior
1503	1	0	False	without prior
1504	1	31	True	with prior
1505	1	0	False	with wrong prior
1506	1	13	True	without prior
1507	1	50	True	with prior
1508	1	0	False	with wrong prior
1509	1	20	True	without prior
1510	1	50	True	with prior
1511	1	0	False	with wrong prior
1512	1	16	True	without prior
1513	1	50	True	with prior
1514	1	0	False	with wrong prior
1515	1	1	False	without prior
1516	1	40	True	with prior
1517	1	0	False	with wrong prior
1518	1	0	False	without prior
1519	1	34	True	with prior
1520	1	0	False	with wrong prior
1521	1	14	True	without prior
1522	1	50	True	with prior
1523	1	0	False	with wrong prior
1524	1	29	True	without prior
1525	1	50	True	with prior
1526	1	0	False	with wrong prior
1527	1	12	True	without prior
1528	1	50	True	with prior
1529	1	0	False	with wrong prior
1530	1	11	True	without prior
1531	1	50	True	with prior
1532	1	0	False	with wrong prior
1533	1	11	True	without prior
1534	1	50	True	with prior
1535	1	0	False	with wrong prior
1536	1	9	True	without prior
1537	1	50	True	with prior
1538	1	0	False	with wrong prior
1539	1	22	True	without prior
1540	1	50	True	with prior
1541	1	0	False	with wrong prior
1542	1	18	True	without prior
1543	1	50	True	with prior
1544	1	0	False	with wrong prior
1545	1	14	True	without prior
1546	1	50	True	with prior
1547	1	0	False	with wrong prior
1548	1	11	True	without prior
1549	1	50	True	with prior
1550	1	0	False	with wrong prior
1551	1	0	False	without prior
1552	1	32	True	with prior
1553	1	0	False	with wrong prior
1554	1	31	True	without prior
1555	1	50	True	with prior
1556	1	1	False	with wrong prior
1557	1	1	False	without prior
1558	1	40	True	with prior
1559	1	0	False	with wrong prior
1560	1	0	False	without prior
1561	1	24	True	with prior
1562	1	0	False	with wrong prior
1563	1	28	True	without prior
1564	1	50	True	with prior
1565	1	0	False	with wrong prior
1566	1	20	True	without prior
1567	1	50	True	with prior
1568	1	0	False	with wrong prior
1569	1	0	False	without prior
1570	1	31	True	with prior
1571	1	0	False	with wrong prior
1572	1	17	True	without prior
1573	1	50	True	with prior
1574	1	0	False	with wrong prior
1575	1	32	True	without prior
1576	1	50	True	with prior
1577	1	1	False	with wrong prior
1578	1	12	True	without prior
1579	1	50	True	with prior
1580	1	0	False	with wrong prior
1581	1	16	True	without prior
1582	1	50	True	with prior
1583	1	0	False	with wrong prior
1584	1	31	True	without prior
1585	1	50	True	with prior
1586	1	1	False	with wrong prior
1587	1	10	True	without prior
1588	1	50	True	with prior
1589	1	0	False	with wrong prior
1590	1	0	False	without prior
1591	1	24	True	with prior
1592	1	0	False	with wrong prior
1593	1	26	True	without prior
1594	1	50	True	with prior
1595	1	0	False	with wrong prior
1596	1	20	True	without prior
1597	1	50	True	with prior
1598	1	0	False	with wrong prior
1599	1	15	True	without prior
1600	1	50	True	with prior
1601	1	0	False	with wrong prior
1602	1	26	True	without prior
1603	1	50	True	with prior
1604	1	0	False	with wrong prior
1605	1	19	True	without prior
1606	1	50	True	with prior
1607	1	0	False	with wrong prior
1608	1	0	False	without prior
1609	1	23	True	with prior
1610	1	0	False	with wrong prior
1611	1	11	True	without prior
1612	1	50	True	with prior
1613	1	0	False	with wrong prior
1614	1	24	True	without prior
1615	1	50	True	with prior
1616	1	0	False	with wrong prior
1617	1	0	False	without prior
1618	1	24	True	with prior
1619	1	0	False	with wrong prior
1620	1	0	False	without prior
1621	1	24	True	with prior
1622	1	0	False	with wrong prior
1623	1	17	True	without prior
1624	1	50	True	with prior
1625	1	0	False	with wrong prior
1626	1	11	True	without prior
1627	1	50	True	with prior
1628	1	0	False	with wrong prior
1629	1	10	True	without prior
1630	1	50	True	with prior
1631	1	0	False	with wrong prior
1632	1	12	True	without prior
1633	1	50	True	with prior
1634	1	0	False	with wrong prior
1635	1	23	True	without prior
1636	1	50	True	with prior
1637	1	0	False	with wrong prior
1638	1	13	True	without prior
1639	1	50	True	with prior
1640	1	0	False	with wrong prior
1641	1	9	True	without prior
1642	1	50	True	with prior
1643	1	0	False	with wrong prior
1644	1	18	True	without prior
1645	1	50	True	with prior
1646	1	0	False	with wrong prior
1647	1	36	True	without prior
1648	1	50	True	with prior
1649	1	3	False	with wrong prior
1650	1	15	True	without prior
1651	1	50	True	with prior
1652	1	0	False	with wrong prior
1653	1	16	True	without prior
1654	1	50	True	with prior
1655	1	0	False	with wrong prior
1656	1	0	False	without prior
1657	1	24	True	with prior
1658	1	0	False	with wrong prior
1659	1	0	False	without prior
1660	1	32	True	with prior
1661	1	0	False	with wrong prior
1662	1	20	True	without prior
1663	1	50	True	with prior
1664	1	0	False	with wrong prior
1665	1	36	True	without prior
1666	1	50	True	with prior
1667	1	3	False	with wrong prior
1668	1	0	False	without prior
1669	1	34	True	with prior
1670	1	0	False	with wrong prior
1671	1	29	True	without prior
1672	1	50	True	with prior
1673	1	0	False	with wrong prior
1674	1	17	True	without prior
1675	1	50	True	with prior
1676	1	0	False	with wrong prior
1677	1	0	False	without prior
1678	1	24	True	with prior
1679	1	0	False	with wrong prior
1680	1	0	False	without prior
1681	1	35	True	with prior
1682	1	0	False	with wrong prior
1683	1	14	True	without prior
1684	1	50	True	with prior
1685	1	0	False	with wrong prior
1686	1	12	True	without prior
1687	1	50	True	with prior
1688	1	0	False	with wrong prior
1689	1	10	True	without prior
1690	1	50	True	with prior
1691	1	0	False	with wrong prior
1692	1	0	False	without prior
1693	1	34	True	with prior
1694	1	0	False	with wrong prior
1695	1	31	True	without prior
1696	1	50	True	with prior
1697	1	1	False	with wrong prior
1698	1	32	True	without prior
1699	1	50	True	with prior
1700	1	1	False	with wrong prior
1701	1	11	True	without prior
1702	1	50	True	with prior
1703	1	0	False	with wrong prior
1704	1	0	False	without prior
1705	1	24	True	with prior
1706	1	0	False	with wrong prior
1707	1	9	True	without prior
1708	1	50	True	with prior
1709	1	0	False	with wrong prior
1710	1	11	True	without prior
1711	1	50	True	with prior
1712	1	0	False	with wrong prior
1713	1	10	True	without prior
1714	1	50	True	with prior
1715	1	0	False	with wrong prior
1716	1	12	True	without prior
1717	1	50	True	with prior
1718	1	0	False	with wrong prior
1719	1	36	True	without prior
1720	1	50	True	with prior
1721	1	3	False	with wrong prior
1722	1	10	True	without prior
1723	1	50	True	with prior
1724	1	0	False	with wrong prior
1725	1	1	False	without prior
1726	1	40	True	with prior
1727	1	0	False	with wrong prior
1728	1	0	False	without prior
1729	1	24	True	with prior
1730	1	0	False	with wrong prior
1731	1	15	True	without prior
1732	1	50	True	with prior
1733	1	0	False	with wrong prior
1734	1	23	True	without prior
1735	1	50	True	with prior
1736	1	0	False	with wrong prior
1737	1	29	True	without prior
1738	1	50	True	with prior
1739	1	0	False	with wrong prior
1740	1	0	False	without prior
1741	1	32	True	with prior
1742	1	0	False	with wrong prior
1743	1	26	True	without prior
1744	1	50	True	with prior
1745	1	0	False	with wrong prior
1746	1	0	False	without prior
1747	1	35	True	with prior
1748	1	0	False	with wrong prior
1749	1	0	False	without prior
1750	1	30	True	with prior
1751	1	0	False	with wrong prior
1752	1	30	True	without prior
1753	1	50	True	with prior
1754	1	0	False	with wrong prior
1755	1	18	True	without prior
1756	1	50	True	with prior
1757	1	0	False	with wrong prior
1758	1	15	True	without prior
1759	1	50	True	with prior
1760	1	0	False	with wrong prior
1761	1	10	True	without prior
1762	1	50	True	with prior
1763	1	0	False	with wrong prior
1764	1	0	False	without prior
1765	1	17	True	with prior
1766	1	0	False	with wrong prior
1767	1	11	True	without prior
1768	1	50	True	with prior
1769	1	0	False	with wrong prior
1770	1	11	True	without prior
1771	1	50	True	with prior
1772	1	0	False	with wrong prior
1773	1	0	False	without prior
1774	1	34	True	with prior
1775	1	0	False	with wrong prior
1776	1	10	True	without prior
1777	1	50	True	with prior
1778	1	0	False	with wrong prior
1779	1	17	True	without prior
1780	1	50	True	with prior
1781	1	0	False	with wrong prior
1782	1	0	False	without prior
1783	1	11	True	with prior
1784	1	0	False	with wrong prior
1785	1	29	True	without prior
1786	1	50	True	with prior
1787	1	0	False	with wrong prior
1788	1	13	True	without prior
1789	1	50	True	with prior
1790	1	0	False	with wrong prior
1791	1	8	True	without prior
1792	1	50	True	with prior
1793	1	0	False	with wrong prior
1794	1	36	True	without prior
1795	1	50	True	with prior
1796	1	3	False	with wrong prior
1797	1	0	False	without prior
1798	1	24	True	with prior
1799	1	0	False	with wrong prior
1800	1	24	True	without prior
1801	1	50	True	with prior
1802	1	0	False	with wrong prior
1803	1	0	False	without prior
1804	1	28	True	with prior
1805	1	0	False	with wrong prior
1806	1	14	True	without prior
1807	1	50	True	with prior
1808	1	0	False	with wrong prior
1809	1	0	False	without prior
1810	1	34	True	with prior
1811	1	0	False	with wrong prior
1812	1	17	True	without prior
1813	1	50	True	with prior
1814	1	0	False	with wrong prior
1815	1	0	False	without prior
1816	1	21	True	with prior
1817	1	0	False	with wrong prior
1818	1	10	True	without prior
1819	1	50	True	with prior
1820	1	0	False	with wrong prior
1821	1	9	True	without prior
1822	1	50	True	with prior
1823	1	0	False	with wrong prior
1824	1	14	True	without prior
1825	1	50	True	with prior
1826	1	0	False	with wrong prior
1827	1	9	True	without prior
1828	1	50	True	with prior
1829	1	0	False	with wrong prior
1830	1	0	False	without prior
1831	1	31	True	with prior
1832	1	0	False	with wrong prior
1833	1	9	True	without prior
1834	1	50	True	with prior
1835	1	0	False	with wrong prior
1836	1	31	True	without prior
1837	1	50	True	with prior
1838	1	1	False	with wrong prior
1839	1	19	True	without prior
1840	1	50	True	with prior
1841	1	0	False	with wrong prior
1842	1	17	True	without prior
1843	1	50	True	with prior
1844	1	0	False	with wrong prior
1845	1	21	True	without prior
1846	1	50	True	with prior
1847	1	0	False	with wrong prior
1848	1	0	False	without prior
1849	1	33	True	with prior
1850	1	0	False	with wrong prior
1851	1	17	True	without prior
1852	1	50	True	with prior
1853	1	0	False	with wrong prior
1854	1	15	True	without prior
1855	1	50	True	with prior
1856	1	0	False	with wrong prior
1857	1	15	True	without prior
1858	1	50	True	with prior
1859	1	0	False	with wrong prior
1860	1	9	True	without prior
1861	1	50	True	with prior
1862	1	0	False	with wrong prior
1863	1	26	True	without prior
1864	1	50	True	with prior
1865	1	0	False	with wrong prior
1866	1	14	True	without prior
1867	1	50	True	with prior
1868	1	0	False	with wrong prior
1869	1	0	False	without prior
1870	1	28	True	with prior
1871	1	0	False	with wrong prior
1872	1	31	True	without prior
1873	1	50	True	with prior
1874	1	1	False	with wrong prior
1875	1	12	True	without prior
1876	1	50	True	with prior
1877	1	0	False	with wrong prior
1878	1	0	False	without prior
1879	1	35	True	with prior
1880	1	0	False	with wrong prior
1881	1	36	True	without prior
1882	1	50	True	with prior
1883	1	3	False	with wrong prior
1884	1	11	True	without prior
1885	1	50	True	with prior
1886	1	0	False	with wrong prior
1887	1	29	True	without prior
1888	1	50	True	with prior
1889	1	0	False	with wrong prior
1890	1	0	False	without prior
1891	1	23	True	with prior
1892	1	0	False	with wrong prior
1893	1	15	True	without prior
1894	1	50	True	with prior
1895	1	0	False	with wrong prior
1896	1	24	True	without prior
1897	1	50	True	with prior
1898	1	0	False	with wrong prior
1899	1	9	True	without prior
1900	1	50	True	with prior
1901	1	0	False	with wrong prior
1902	1	36	True	without prior
1903	1	50	True	with prior
1904	1	3	False	with wrong prior
1905	1	18	True	without prior
1906	1	50	True	with prior
1907	1	0	False	with wrong prior
1908	1	24	True	without prior
1909	1	50	True	with prior
1910	1	0	False	with wrong prior
1911	1	18	True	without prior
1912	1	50	True	with prior
1913	1	0	False	with wrong prior
1914	1	1	False	without prior
1915	1	40	True	with prior
1916	1	0	False	with wrong prior
1917	1	9	True	without prior
1918	1	50	True	with prior
1919	1	0	False	with wrong prior
1920	1	12	True	without prior
1921	1	50	True	with prior
1922	1	0	False	with wrong prior
1923	1	10	True	without prior
1924	1	50	True	with prior
1925	1	0	False	with wrong prior
1926	1	9	True	without prior
1927	1	50	True	with prior
1928	1	0	False	with wrong prior
1929	1	15	True	without prior
1930	1	50	True	with prior
1931	1	0	False	with wrong prior
1932	1	0	False	without prior
1933	1	37	True	with prior
1934	1	0	False	with wrong prior
1935	1	11	True	without prior
1936	1	50	True	with prior
1937	1	0	False	with wrong prior
1938	1	10	True	without prior
1939	1	50	True	with prior
1940	1	0	False	with wrong prior
1941	1	26	True	without prior
1942	1	50	True	with prior
1943	1	0	False	with wrong prior
1944	1	0	False	without prior
1945	1	34	True	with prior
1946	1	0	False	with wrong prior
1947	1	17	True	without prior
1948	1	50	True	with prior
1949	1	0	False	with wrong prior
1950	1	17	True	without prior
1951	1	50	True	with prior
1952	1	0	False	with wrong prior
1953	1	0	False	without prior
1954	1	28	True	with prior
1955	1	0	False	with wrong prior
1956	1	32	True	without prior
1957	1	50	True	with prior
1958	1	1	False	with wrong prior
1959	1	0	False	without prior
1960	1	24	True	with prior
1961	1	0	False	with wrong prior
1962	1	28	True	without prior
1963	1	50	True	with prior
1964	1	0	False	with wrong prior
1965	1	17	True	without prior
1966	1	50	True	with prior
1967	1	0	False	with wrong prior
1968	1	13	True	without prior
1969	1	50	True	with prior
1970	1	0	False	with wrong prior
1971	1	10	True	without prior
1972	1	50	True	with prior
1973	1	0	False	with wrong prior
1974	1	0	False	without prior
1975	1	34	True	with prior
1976	1	0	False	with wrong prior
1977	1	23	True	without prior
1978	1	50	True	with prior
1979	1	0	False	with wrong prior
1980	1	14	True	without prior
1981	1	50	True	with prior
1982	1	0	False	with wrong prior
1983	1	0	False	without prior
1984	1	34	True	with prior
1985	1	0	False	with wrong prior
1986	1	28	True	without prior
1987	1	50	True	with prior
1988	1	0	False	with wrong prior
1989	1	36	True	without prior
1990	1	50	True	with prior
1991	1	3	False	with wrong prior
1992	1	17	True	without prior
1993	1	50	True	with prior
1994	1	0	False	with wrong prior
1995	1	0	False	without prior
1996	1	24	True	with prior
1997	1	0	False	with wrong prior
1998	1	14	True	without prior
[truncated: 998,000+ more rows]
